# Supplementary material for: Beyond the Hypercube: Evolutionary Accessibility of Fitness Landscapes with Realistic Mutational Networks
Source: PLoS Comput Biol. 2016 Dec 9;12(12):e1005218. doi: 10.1371/journal.pcbi.1005218 (PMC5147777; doi:10.1371/journal.pcbi.1005218)
Supplement: S1 Data and Code — (ZIP) [file pcbi.1005218.s009.zip]

Archive with 40 entries (35 files):
- CORE/
- CORE/functions_combined.h
- CORE/include_combined.h
- CORE/Parameters.h
- CORE/random.h
- FL_Guenther_import_and_generate_subFL.nb
- FL_Rowe_import_and_generate_subFL.nb
- get_accessibility_list_all_mutations.cpp
- get_accessibility_list_nobackward_mutations.cpp
- get_accessible_graph_path_histogram.cpp
- import_and_process_subFLs.cpp
- IN_FL/
- IN_FL/original_data_from_Guenther_Nature_2013.xlsx
- IN_FL/original_data_from_Rowe_JRSInterface_2010.txt
- IN_FL_subFL/
- IN_FL_subFL/KREL_SUBRAND_FL_L3_K4_R1000.dat
- IN_FL_subFL/KREL_SUBRAND_FL_L6_K2_R1000.dat
- IN_FL_subFL/KREL_SUB_FL_L3_K4_R1000.dat
- IN_FL_subFL/KREL_SUB_FL_L6_K2_R1000.dat
- output_file_description.txt
- OUT_TEST_RAND/
- OUT_TEST_RAND/acces_LIST_N12_L12_K2_R10000_59_67_rand.dat
- OUT_TEST_RAND/acces_LIST_N12_L4_K8_R10000_59_67_rand_nobackward.dat
- OUT_TEST_RAND/final_STATS_N12_L12_K2_R10000_59_67_rand.dat
- OUT_TEST_RAND/final_STATS_N12_L4_K8_R10000_59_67_rand_nobackward.dat
- OUT_TEST_RAND/final_STATS_N12_L6_K4_R1000_59_67_rand_all.dat
- OUT_TEST_RAND/flush_DATA_N12_L12_K2_R10000_59_67_rand.dat
- OUT_TEST_RAND/flush_DATA_N12_L4_K8_R10000_59_67_rand_nobackward.dat
- OUT_TEST_RAND/flush_DATA_N12_L6_K4_R1000_59_67_rand_all.dat
- OUT_TEST_RAND/hist_paths_N12_L6_K4_R1000_59_67_rand_all.dat
- OUT_TEST_RAND/log_stat_N12_L12_K2_R10000_59_67_rand.dat
- OUT_TEST_RAND/log_stat_N12_L4_K8_R10000_59_67_rand_nobackward.dat
- OUT_TEST_RAND/log_stat_N12_L6_K4_R1000_59_67_rand_all.dat
- OUT_TEST_subFL/
- OUT_TEST_subFL/final_STATS_N6_L3_K4_R1000_59_67_subFLs.dat
- OUT_TEST_subFL/flush_DATA_N6_L3_K4_R1000_59_67_subFLs.dat
- OUT_TEST_subFL/hist_paths_N6_L3_K4_R1000_59_67_subFLs.dat
- OUT_TEST_subFL/log_stat_N6_L3_K4_R1000_59_67_subFLs.dat
- OUT_TEST_subFL/stat_nodes_N6_L3_K4_R1000_59_67_subFLs.dat
- software_file_description.txt
