# Supplementary material for: Beyond the Hypercube: Evolutionary Accessibility of Fitness Landscapes with Realistic Mutational Networks
Source: PLoS Comput Biol. 2016 Dec 9;12(12):e1005218. doi: 10.1371/journal.pcbi.1005218 (PMC5147777; doi:10.1371/journal.pcbi.1005218)
Supplement: S1 Data and Code — (ZIP) [file pcbi.1005218.s009.zip › CORE/functions_combined.h]

/**********************************************/
void InitDynamicArrays_CUT(){
     K      = new long[N];      //nodes' bit masks              
     P      = new double[NP];    //fitness values      
	 color  = new short[NP];      //for DFS              
     Vedge  = new short[NP];		//holds position of the first not visited edge for a given node
     //AP	   = new double[NP];	//paths accessible from a node; remember to clear for the first time
     S	   = new long[S_size];  //stack is used in DFS;
}
/**********************************************/
void DeleteDynamicArrays_CUT(){
     delete []K;
     delete []P;
     delete []color;
     delete []Vedge;
     //delete []AP;
     delete []S;
}
/**********************************************/
void InitDynamicArrays_CUT_HD(){
     K      = new long[N];      //nodes' bit masks              
     P      = new double[NP];    //fitness values 
     color  = new short[NP];      //for DFS              
     Vedge  = new short[NP];		//holds position of the first not visited edge for a given node
     S		= new long[S_size];  //stack is used in DFS; increase size if needeed!!!
     if(K_allel > 2)
	 	HD	= new short[NP];	//used for no backward mutation paths
}
/**********************************************/
void DeleteDynamicArrays_CUT_HD(){
     delete []K;
     delete []P;
     delete []color;
     delete []Vedge;
     delete []S;
     if(K_allel > 2)
	 	delete []HD;
}
/**********************************************/
void InitDynamicArrays_PATH_with_STAT(){
     K      = new long[N];      //nodes' bit masks              
     P      = new double[NP];    //fitness values              
     color  = new short[NP];      //for DFS              
     Vedge  = new short[NP];		//holds position of the first not visited edge for a given node
     AP	   = new double[NP];	//paths accessible from a node; remember to clear for the first time
     S	   = new long[S_size];  //stack is used in DFS; increase size if needeed!!!
     ID		= new long[NP];		//used to store nodes new id; one can use map() here to optimize for memory(!!!)
     HD		= new short[NP];		//used to store Hamming distance; one can calculate on the fly to optimize for memory(!!!)
}
/**********************************************/
void DeleteDynamicArrays_PATH_with_STAT(){
     delete []K;
     delete []P;
     delete []color;
     delete []Vedge;
     delete []AP;
     delete []S;
     delete []ID;
     delete []HD;
}
/**********************************************/
void FillKWithBitMasks(long K_size){
     
     if(K_size < (K_allel - 1) * L) printf("Increase size of K[] array\n");
     if( (long)pow(2,K_bit) < K_allel ) printf("Increase K_bit\n");

       for(long j = 0; j < L; j++)    //L stores number of positions in genotype                  
                for(long i = 1; i < K_allel; i++)       //K_allel stores number of possible alleles per position in genotype              
                       K[ i + (K_allel - 1) * j - 1] = ( i << (K_bit * j) );     //K_bit = Ceilling( Log2(K_allel) )
                       
}
/**********************************************/
short HammingDistanceFromTragetNode(long v){     //v_target = NP-1 = (K_allel-1,K_allel-1,...,K_allel-1)
     short sum = L;          //two genotypes differ by unity if they differ in exactly one allel
     long r   = 0;

     while( v > 0){
            r = v % K_allel;   //last digit of v
            if(r == K_allel - 1) sum--;     //checking whether it matches target genotype
            v = v / K_allel;   //moving v to the right
     }
     
     return sum;
}
/**********************************************/
void FillHammingDistance(){
	for(long k = 0; k < NP; ++k){
		HD[k] = HammingDistanceFromTragetNode(k);	
	}	
}
/**********************************************/
long SetPrintFrequency(){
     long print_frequency;
     
     if( (double)N * NP < pow(10,6) )
        print_frequency = 1000;
        else
            if( (double)N * NP < pow(10,8) )
                print_frequency = 100;
            else
            if( (double)N * NP < pow(10,9) )
                print_frequency = 10;
                else 
                     print_frequency = 1;
     
     return print_frequency;
}
/**********************************************/
inline void Reverse(double array[], long pos_from, long pos_to)		// reverse elements in the array[pos_from ... pos_to]
{
	double temp = 0.;
	
   	for(long i = 0; i < (pos_to - pos_from + 1)/2; i++){			//works for both even and odd array sizes, but in program there is always even number of array elements
   		temp = array[pos_from + i];
   		array[pos_from + i] = array[pos_to - i];
   		array[pos_to - i] = temp;
   	}
}
/**********************************************/
void Rotate(double array[], long size, long n)	// rotate array of size=size, by n positions
{
  Reverse(array, 0, size-1);	// reverse array[0...size-1]
  Reverse(array, 0, n-1);		// reverse A[0...n-1]
  Reverse(array, n, size-1);	// reverse A[n...size-1]
}
/**********************************************/
void FillPWithRandomRealShifted_CUT(){
     double temp, p_max = -1000;
     long   k_max=0, k_shift;
     
     for(long i = 0; i < NP; i++){
               temp = ranmar();
               if(p_max < temp){ p_max = temp; k_max = i; }
               P[i] = temp;
     }
     
     //k_max stores the position of maximum fitness
     k_shift = NP-1 - k_max;
     Rotate(P, NP, k_shift);
}
/**********************************************/
void FillPWithRandomRealShifted(){ 
	FillPWithRandomRealShifted_CUT();
}
/**********************************************/
void FillPExperimental(FILE *fin){
     double g;
	
     for(int i = 0; i < NP; i++){
                 if(fscanf(fin,"%lg ",&g)!=EOF){
                                     P[i] = g;
                                     //printf("%g ",g);
                 }
                 else{
                      printf("End of File\n");
                      break;
                 }
     }
     
     //printf("\n");
}
/**********************************************/	
void ClearToDFSPaths(){
     for(long i = 0; i< NP; i++){
	          color[i] = 0;
	          Vedge[i] = 0;
	          AP[i]    = 0;
              //S[i]	 = 0;
     }		
}
/**********************************************/	
void ClearToDFSPaths_CUT(){
     for(long i = 0; i< NP; i++){
	          color[i] = 0;
	          Vedge[i] = 0;
	          //AP[i]    = 0;
              //S[i]	 = 0;
     }		
}
/**********************************************/
void BFS_Access_Graph(long v, long v_end, vector< vector< long > > &GRAPH, vector< long > &IDR){
	long 	t, w;
	double 	P_t;
	std::queue<long> qnodes;
	
	long	NA = GRAPH.size();			//number of accessible nodes
	
	for(long i = 0; i< NP; i++){		//clearing color and new id table for BFS
	          color[i] = 0;
	          ID[i]	   = -1;
	}
	
	t = v;						//just to make it similar to DFS implementation
	qnodes.push(t);				//Q.enqueue(v)
	color[t] = 1;				//label v as discovered
	long n_id = 0, t_id, w_id;					//counter of accessible node id (at the end n_id + 1= NA)
	ID[t] = n_id;				//id of initial node is by default 0;
	IDR[n_id] = t;
	
	while( !qnodes.empty() ){	//while Q is not empty
		t = qnodes.front();		//v <- Q.dequeue()
		qnodes.pop();
		
		for(long i = 0; i < N; i++){		//for all edges e in G.adjacentEdges(t) do
			w = t ^ K[i];					
			
			P_t  = P[ t ];
			t_id = ID[t];
			if( AP[w] > 0 && P[ w ] - P_t > 0){
				if(color[w] == 0){					//undiscovered node, but not the target node
					n_id ++;						//increasing node number
					GRAPH[t_id].push_back(n_id);	//filling access graph
					ID[w] = n_id;					//updating ID array
					IDR[n_id] = w;					//updating revesre ID array
					
					qnodes.push(w);				//Q.enqueue(w)
					color[w] = 1;				//label v as discovered
				}
				else{							//node already discovered
					w_id = ID[w];
					GRAPH[t_id].push_back(w_id);	//filling access graph
				}
			}
		
			if( w == v_end){				//special treatment of the target node (it has AP[] = 0)
				if(color[w] == 0){					//undiscovered node, but not the target node
					n_id ++;						//increasing node number
					GRAPH[t_id].push_back(n_id);	//filling access graph
					ID[w] = n_id;					//updating ID array
					IDR[n_id] = w;
					
					//qnodes.push(w);				//target node is NOT visited
					color[w] = 1;				//label v as discovered
				}
				else{							//node already discovered
					w_id = ID[w];
					GRAPH[t_id].push_back(w_id);	//filling access graph
				}
			}
		}
	}
	//printf("%d %d\n",n_id+1,NA);
}
/**********************************************/
void GetInvertedGRAPH(vector< vector< long > > &GRAPH, vector< vector< long > > &IGRAPH){
			
	  long NA = GRAPH.size();
	  long vk;
	  
	  for(long v = 0; v < NA; ++v){
	  	long knn = GRAPH[v].size();
	  	for(long k = 0; k < knn; ++k){
	  		vk = GRAPH[v][k];			//edge v -> vk exists
	  		IGRAPH[vk].push_back(v);	//adding edge vk -> v
	  	}	  	
	  }	
}
/**********************************************/ //can be used with GRAPH v_orig <-> v_end_orig
void DFS_AP_for_GRAPH(long v_orig, long v_end_orig, vector< vector< long > > &IGRAPH, vector< double > &IAP){
	  long t, w, i;	
	  //long S_end_max = -1;                  //to monitor stack size
	  
	  long knn = 0;
	  long v = ID[v_orig];			//puts here the starting node for IGRAPH!!!
	  long v_end = ID[v_end_orig];	//puts here the target node for IGRAPH!!! (by default it is 0) 
	  long NA = IGRAPH.size();
	  
	  for(long i = 0; i< NA; i++){		//clears only part of color[] and Vedge[]!!!
	          color[i] = 0;
	          Vedge[i] = 0;
	  }	  
	  
      color[v] = 1;			//label v as discovered
							//let S be a stack
      S_end = -1;
	  S[ ++S_end ] = v;		//S.push(v);
	  
	  //printf("Before while, S_end %d\n",S_end); getchar();
      while(S_end != -1){        
            t = S[ S_end ];		//t = S.pop(); //t is not removed from the stack
			knn = IGRAPH[t].size();				//number of t neighbours
			
            if(t == v_end){ 	//end vertex is reached
                w = S[S_end - 1];	//points to parent node
				//!!!Modification AP[ w ]  = 1;		//use later to get all paths leading to v_end node
				IAP[ w ]  += 1; //adds one path edge		
				//printf("%ld -> %ld\t w: %ld\n",w,t,1);
				color[t] = 0;		//end node can be visited from other nodes
				//if(S_end > S_end_max) S_end_max = S_end;      //monitoring
                S_end--;			//S.pop();
                
				if( Vedge[w] == IGRAPH[w].size() ) color[w] = 2;
			}
			else{
				for(i = Vedge[ t ]; i < knn; i++){	//for all edges e in G.adjacentEdges(t) do
					
					w = IGRAPH[t][i];				//w = t ^ K[i];	//for unlabbeled edges e: w ‹- G.adjacentVertex(t,e);
					
					//	if(P[ w ] - P_t > 0){			//all edges on accessible graph are accessible 
					if(color[w] == 0){			//vertex w is not discovered and not explored
						color[w] = 1;			//label w as discovered
						Vedge[t] = i + 1;	  	//label e as tree-edge; already labelles; if Vedge[t] = N than all edges were visited
						S[ ++S_end ] = w;		//S.push(w);
						//printf("Going deeper, S_end %d, w %d, Vedge[t] %d\n",S_end,w,Vedge[t]); getchar();
						break;					//continue at 5
					}
					else						
						if(color[w] == 1){		//should never be true when moving towards higher fitness(means cycle)
							Vedge[t] = i + 1;	//label e as back-edge
							printf("Cycle occured... This should not have happened\n");
						}
						else{					// vertex w is explored
							Vedge[t] = i + 1;   //label e as forward- or cross-edge
							IAP[ t ] += IAP[ w ];	//IAP[] should be CLEARED! cumulates paths from already explored nodes	
						}	
					//	}						
				}
				
				if(i == knn ){
					Vedge[t] = knn;
					color[t] = 2;
				} 	//labels t as explored
				
				if( color[t] == 2 ){
                    //if(S_end > S_end_max) S_end_max = S_end;      //monitoring
					S_end--;		//S.pop();				//if t is explored, remove last element from the stack "t"
					if(S_end > -1){
						w = S[ S_end ];	//t parent node, chech if S_end >= 0
						IAP[ w ] += IAP[ t ];		//cumulates path from explored nodes
					}
				}
			}
		}
}
/**********************************************/
void ListNodeStatsExtended(vector< vector< long > > &GRAPH, vector<long> &IDR, vector< double > &IAP, FILE *fout){	//lists id, fitness, weights, #nearest neighbours
	long NA = GRAPH.size();
	long knn = 0, v, v_id, i_id;
	
	for(int i = 0; i < NA; ++i){
		i_id = IDR[i];
		//knn = GRAPH[i].size();		//number of neighbours
		
		fprintf(fout,"%d ",i_id);	//original node id 
//		fprintf(fout,"%g %g %g %d ", P[i_id], AP[i_id], IAP[i], knn); //fitness, #acc. paths to target node, #acc. paths from source node, #nearest neighbours					
		fprintf(fout,"%g %g %g ", P[i_id], AP[i_id], IAP[i]); //fitness, #acc. paths to target node, #acc. paths from source node				
				
//		for(int k = 0; k < knn; ++k){	//goes through node neighbours
//			v = GRAPH[i][k];
//			v_id = IDR[v];
//			fprintf(fout,"%d ",v_id);
//		}
		fprintf(fout,"\n");
	}
}
/**********************************************/
inline void Append_GHISTD_single_direct(vector< vector< vector< double > > > &GHISTD, long v){ 
	//GHISTD[][][0] encodes number of access paths of length 1 (single edge) which can be either 0 or 1 (or not existing for target node)
	//printf("Here\n");
	long m_max = GHISTD[v].size();
	if(m_max == 0){
		//printf("Here Init\n");
		vector< double > vec0(1,0);
		
		GHISTD[v].push_back(vec0);		//initializing empty
		GHISTD[v][0][0] = 1;
	}
	else{
		GHISTD[v][0][0] += 1;		
	}
	//printf("Here\n");	
}
/**********************************************/
inline void Append_GHISTD(vector< vector< vector< double > > > &GHISTD, long v, long v_in, long sign){ //adds GHIST[v_in] with one edge addition to GHIST[v]
	
	long m_max	  = GHISTD[v].size();		//number of indirect edges per patwhay (0 not initialized, 1 means only only direct edges, 2 one indirect, etc.
	long m_max_in = GHISTD[v_in].size();	//
	vector< double > vec0(1,0);
	
	if(sign == -1){
		//printf("Here, - 1\n");
		if( m_max <= m_max_in )
			GHISTD[v].resize(m_max_in + 1, vec0);	//extra indirect path histogram needs to be accounted
	}
	else{
		//printf("Here, + 1 or 0\n");
		if( m_max <= m_max_in )
			GHISTD[v].resize(m_max_in, vec0);		//the current path histograms are enough
	}
	
	for(long m = 0; m < m_max_in; ++m){
		
		if(sign == -1){
			//printf("Here, - 1 in for loop\n");
			long k_max 	  = GHISTD[v][m+1].size();		//longest path from v-th node up to now; k_max = 1 means that node was not visited
			long k_max_in = GHISTD[v_in][m].size();
		
			if( k_max <= k_max_in )
				GHISTD[v][m+1].resize(k_max_in + 1,0);	//extra indirect edge needs to be accounted
		
			for(long k = 0; k < k_max_in; ++k){
				GHISTD[v][m+1][k+1] += GHISTD[v_in][m][k];		//extra indirect edge is added
			}	
		}
		else{
			//printf("Here, +1 or 0 in for loop\n");
			long k_max 	  = GHISTD[v][m].size();		//longest path from v-th node up to now; k_max = 1 means that node was not visited
			long k_max_in = GHISTD[v_in][m].size();
		
			if( k_max <= k_max_in )
				GHISTD[v][m].resize(k_max_in + 1,0);	//extra direct edge needs to be accounted
		
			for(long k = 0; k < k_max_in; ++k){
				GHISTD[v][m][k+1] += GHISTD[v_in][m][k];		//extra direct edge is added
			}
		}		
	}
	
}
long DFS_CheckNodeAllAccessability_CUT(long v, long v_end){	//check if v_end can be reached; designated to for v_end == 111..1
	  long t, w, i;											//checks accessibility based on all pathways
	  double P_t;
	  
      color[v] = 1;			//label v as discovered
							//let S be a stack
      S_end = -1;
	  S[ ++S_end ] = v;		//S.push(v);
	  
	  //printf("Before while, S_end %d\n",S_end); getchar();
      while(S_end != -1){        
            t = S[ S_end ];		//t = S.pop(); //t is not removed from the stack
			P_t = P[ t ];
            if(t == v_end){ 	//end vertex is reached
                return 1;
			}
			else{
				for(i = Vedge[ t ]; i < N; i++){	//for all edges e in G.adjacentEdges(t) do
					
					w = t ^ K[i];				//for unlabbeled edges e: w ‹- G.adjacentVertex(t,e);
					//printf("Checking %d -> %d, P[t]->P[w] %g -> %g\n",t,w,P_t,P[w]); getchar();
					//if(w > t){						//effectively counts only shortest paths (provided v_end = 11..1)
						if(P[ w ] - P_t > 0){			//accessible edge; //changed back from >= to >; before 20140-06-27 there was: if(P[ w ] - P_t > 0)
							if(color[w] == 0){			//vertex w is not discovered and not explored
								color[w] = 1;			//label w as discovered
								Vedge[t] = i + 1;	  	//label e as tree-edge; already labelles; if Vedge[t] = N than all edges were visited
								S[ ++S_end ] = w;		//S.push(w);
								//printf("Going deeper, S_end %d, w %d, Vedge[t] %d\n",S_end,w,Vedge[t]); getchar();
								break;					//continue at 5
							}
							else						
								if(color[w] == 1){		//should never be true when moving towards higher fitness(means cycle)
									Vedge[t] = i + 1;	//label e as back-edge
									printf("Cycle occured... This should not have happened\n");
								}
								else{					// vertex w is explored
									Vedge[t] = i + 1;   //label e as forward- or cross-edge
									//AP[ t ] += AP[ w ];	//AP[] should be CLEARED! cumulates paths from already explored nodes	
									//printf("Cumulating paths, t %d, w %d, AP[t] %g\n",t,w,AP[t]); getchar();
								}	
						}						
					//} //uncomment the brackets to include only shortest (increasing) paths
				}
				
				if(i == N ){
					Vedge[t] = N;
					color[t] = 2;
					//printf("Explored t: %d\n",t); getchar();
				} 	//labels t as explored
				
				if( color[t] == 2 ){
					S_end--;		//S.pop();				//if t is explored, remove last element from the stack "t"
					if(S_end > -1){
						w = S[ S_end ];	//t parent node, chech if S_end >= 0
						//AP[ w ] += AP[ t ];		//cumulates path from explored nodes
						//printf("Cumulating paths after node exploration, t %d, w %d, AP[t] %g, AP[w] %g\n",t,w,AP[t],AP[w]); getchar();
					}
				}
			}
		}
		return 0;		//lack of accessesible pathway
}
/**********************************************/
void DFS_Path_HistogramD(long v_orig, long v_end_orig, vector< vector< long > > &GRAPH, vector< vector< vector< double > > > &GHISTD, vector< long > &IDR){	//collects histogram of accessible path lengths
	  long t, w, i;	
	  //long S_end_max = -1;                  //to monitor stack size
	  
	  long knn = 0;
	  long v = ID[v_orig];
	  long v_end = ID[v_end_orig];
	  long NA = GRAPH.size();
	  long sign = 0;
	  
	  for(long i = 0; i< NA; i++){		//clears only part of color[] and Vedge[]!!!
	          color[i] = 0;
	          Vedge[i] = 0;
	  }	  
	  
      color[v] = 1;			//label v as discovered
							//let S be a stack
      S_end = -1;
	  S[ ++S_end ] = v;		//S.push(v);
	  
	  //printf("Before while, S_end %d\n",S_end); getchar();
      while(S_end != -1){        
            t = S[ S_end ];		//t = S.pop(); //t is not removed from the stack
			knn = GRAPH[t].size();				//number of t neighbours
			
            if(t == v_end){ 	//end vertex is reached
                w = S[S_end - 1];	//points to parent node
				//!!!Modification AP[ w ]  = 1;		//use later to get all paths leading to v_end node
				Append_GHISTD_single_direct(GHISTD, w); 		//AP[ w ]  += 1; //adds one path edge		//target node cannot be reached with revert mutation
				//printf("%ld -> %ld\t w: %ld\n",w,t,1);
				color[t] = 0;		//end node can be visited from other nodes
				//if(S_end > S_end_max) S_end_max = S_end;      //monitoring
                S_end--;			//S.pop();
                
				if( Vedge[w] == GRAPH[w].size() ) color[w] = 2;
			}
			else{
				for(i = Vedge[ t ]; i < knn; i++){	//for all edges e in G.adjacentEdges(t) do
					
					w = GRAPH[t][i];				//w = t ^ K[i];	//for unlabbeled edges e: w ‹- G.adjacentVertex(t,e);
					
					//	if(P[ w ] - P_t > 0){			//all edges on accessible graph are accessible 
					if(color[w] == 0){			//vertex w is not discovered and not explored
						color[w] = 1;			//label w as discovered
						Vedge[t] = i + 1;	  	//label e as tree-edge; already labelles; if Vedge[t] = N than all edges were visited
						S[ ++S_end ] = w;		//S.push(w);
						//printf("Going deeper, S_end %d, w %d, Vedge[t] %d\n",S_end,w,Vedge[t]); getchar();
						break;					//continue at 5
					}
					else						
						if(color[w] == 1){		//should never be true when moving towards higher fitness(means cycle)
							Vedge[t] = i + 1;	//label e as back-edge
							printf("Cycle occured... This should not have happened\n");
						}
						else{					//color[w]=2, so vertex w is explored
							Vedge[t] = i + 1;   //label e as forward- or cross-edge
							sign = HD[ IDR[t] ] - HD[ IDR[w] ];		//the edge is t -> w //sign = -1 for backward mutations
							Append_GHISTD(GHISTD, t, w, sign); //AP[ t ] += AP[ w ];	//AP[] should be CLEARED! cumulates paths from already explored nodes	
						}	
					//	}						
				}
				
				if(i == knn ){
					Vedge[t] = knn;
					color[t] = 2;
				} 	//labels t as explored
				
				if( color[t] == 2 ){
                    //if(S_end > S_end_max) S_end_max = S_end;      //monitoring
					S_end--;		//S.pop();				//if t is explored, remove last element from the stack "t"
					if(S_end > -1){
						w = S[ S_end ];	//t parent node, chech if S_end >= 0
						sign = HD[ IDR[w] ] - HD[ IDR[t] ];		//the edge is w -> t //sign = -1 for backward mutations
						Append_GHISTD(GHISTD, w, t, sign); //AP[ w ] += AP[ t ];		//cumulates path from explored nodes
					}
				}
			}
		}
}
/**********************************************/			//CUT version of DFS_CheckNodeAccessability is not using AP array	
long DFS_CheckNodeAllAccessability_CUT_K2(long v, long v_end){	//(!!!) check if v_end can be reached; designated to for v_end == 111..1
	  long t, w, i;											//checks accessibility based on all pathways
	  double P_t;
	  //long S_end_max = -1;                  //to monitor stack size
	  
      color[v] = 1;			//label v as discovered
							//let S be a stack
      S_end = -1;
	  S[ ++S_end ] = v;		//S.push(v);
	  
	  //printf("Before while, S_end %d\n",S_end); getchar();
      while(S_end != -1){        
            t = S[ S_end ];		//t = S.pop(); //t is not removed from the stack
			P_t = P[ t ];
            if(t == v_end){ 	//end vertex is reached
            	//if(S_end > S_end_max) S_end_max = S_end;      //monitoring
                //printf("Max Stack size: %d\n",S_end_max);      //monitoring stack size 
                return 1;
			}
			else{
				for(i = Vedge[ t ]; i < N; i++){	//for all edges e in G.adjacentEdges(t) do
					
					w = t ^ K[i];				//for unlabbeled edges e: w ‹- G.adjacentVertex(t,e);
					//printf("Checking %d -> %d, P[t]->P[w] %g -> %g\n",t,w,P_t,P[w]); getchar();
					if(w > t){						//effectively counts paths without backward mutations (provided v_end = 11..1)
						if(P[ w ] - P_t > 0){			//accessible edge; //changed back from >= to >; before 20140-06-27 there was: if(P[ w ] - P_t > 0)
							if(color[w] == 0){			//vertex w is not discovered and not explored
								color[w] = 1;			//label w as discovered
								Vedge[t] = i + 1;	  	//label e as tree-edge; already labelles; if Vedge[t] = N than all edges were visited
								S[ ++S_end ] = w;		//S.push(w);
								//printf("Going deeper, S_end %d, w %d, Vedge[t] %d\n",S_end,w,Vedge[t]); getchar();
								break;					//continue at 5
							}
							else						
								if(color[w] == 1){		//should never be true when moving towards higher fitness(means cycle)
									Vedge[t] = i + 1;	//label e as back-edge
									printf("Cycle occured... This should not have happened\n");
								}
								else{					// vertex w is explored
									Vedge[t] = i + 1;   //label e as forward- or cross-edge
									//AP[ t ] += AP[ w ];	//AP[] should be CLEARED! cumulates paths from already explored nodes	
									//printf("Cumulating paths, t %d, w %d, AP[t] %g\n",t,w,AP[t]); getchar();
								}	
						}						
					} //uncomment the brackets to include only shortest (increasing) paths
				}
				
				if(i == N ){
					Vedge[t] = N;
					color[t] = 2;
					//printf("Explored t: %d\n",t); getchar();
				} 	//labels t as explored
				
				if( color[t] == 2 ){
                    //if(S_end > S_end_max) S_end_max = S_end;      //monitoring
					S_end--;		//S.pop();				//if t is explored, remove last element from the stack "t"
					if(S_end > -1){
						w = S[ S_end ];	//t parent node, chech if S_end >= 0
						//AP[ w ] += AP[ t ];		//cumulates path from explored nodes
						//printf("Cumulating paths after node exploration, t %d, w %d, AP[t] %g, AP[w] %g\n",t,w,AP[t],AP[w]); getchar();
					}
				}
			}
		}
		//printf("Max Stack size: %d\n",S_end_max);      //monitoring stack size
		return 0;		//lack of accessesible pathway
}
/**********************************************/			//CUT version of DFS_CheckNodeAccessability is not using AP array	
long DFS_CheckNodeAllAccessability_CUT_HD(long v, long v_end){	//(!!!) check if v_end can be reached; designated to for v_end == 111..1
	  long t, w, i;											//checks accessibility based on all pathways
	  double P_t;
	  //long S_end_max = -1;                  //to monitor stack size
	  
      color[v] = 1;			//label v as discovered
							//let S be a stack
      S_end = -1;
	  S[ ++S_end ] = v;		//S.push(v);
	  
	  //printf("Before while, S_end %d\n",S_end); getchar();
      while(S_end != -1){        
            t = S[ S_end ];		//t = S.pop(); //t is not removed from the stack
			P_t = P[ t ];
            if(t == v_end){ 	//end vertex is reached
            	//if(S_end > S_end_max) S_end_max = S_end;      //monitoring
                //printf("Max Stack size: %d\n",S_end_max);      //monitoring stack size 
                return 1;
			}
			else{
				for(i = Vedge[ t ]; i < N; i++){	//for all edges e in G.adjacentEdges(t) do
					
					w = t ^ K[i];				//for unlabbeled edges e: w ‹- G.adjacentVertex(t,e);
					//printf("Checking %d -> %d, P[t]->P[w] %g -> %g\n",t,w,P_t,P[w]); getchar();
					if(HD[w] <= HD[t]){						//effectively counts paths without backward mutations (provided v_end = 11..1)
						if(P[ w ] - P_t > 0){			//accessible edge; //changed back from >= to >; before 20140-06-27 there was: if(P[ w ] - P_t > 0)
							if(color[w] == 0){			//vertex w is not discovered and not explored
								color[w] = 1;			//label w as discovered
								Vedge[t] = i + 1;	  	//label e as tree-edge; already labelles; if Vedge[t] = N than all edges were visited
								S[ ++S_end ] = w;		//S.push(w);
								//printf("Going deeper, S_end %d, w %d, Vedge[t] %d\n",S_end,w,Vedge[t]); getchar();
								break;					//continue at 5
							}
							else						
								if(color[w] == 1){		//should never be true when moving towards higher fitness(means cycle)
									Vedge[t] = i + 1;	//label e as back-edge
									printf("Cycle occured... This should not have happened\n");
								}
								else{					// vertex w is explored
									Vedge[t] = i + 1;   //label e as forward- or cross-edge
									//AP[ t ] += AP[ w ];	//AP[] should be CLEARED! cumulates paths from already explored nodes	
									//printf("Cumulating paths, t %d, w %d, AP[t] %g\n",t,w,AP[t]); getchar();
								}	
						}						
					} //uncomment the brackets to include only shortest (increasing) paths
				}
				
				if(i == N ){
					Vedge[t] = N;
					color[t] = 2;
					//printf("Explored t: %d\n",t); getchar();
				} 	//labels t as explored
				
				if( color[t] == 2 ){
                    //if(S_end > S_end_max) S_end_max = S_end;      //monitoring
					S_end--;		//S.pop();				//if t is explored, remove last element from the stack "t"
					if(S_end > -1){
						w = S[ S_end ];	//t parent node, chech if S_end >= 0
						//AP[ w ] += AP[ t ];		//cumulates path from explored nodes
						//printf("Cumulating paths after node exploration, t %d, w %d, AP[t] %g, AP[w] %g\n",t,w,AP[t],AP[w]); getchar();
					}
				}
			}
		}
		//printf("Max Stack size: %d\n",S_end_max);      //monitoring stack size
		return 0;		//lack of accessesible pathway
}
/**********************************************/
void GetNodeAllAccessability_EX_CUT(long source_node, long target_node, double *tab, long tab_size, FILE *fout){
     if(tab_size != 4) printf("Array size possibly exceeded in GetNumberOfAccessiblePaths()\n");
     if(target_node != NP-1) printf("DFS for increasing node numeration is used; check for target node\n");
     
     double temp;
     
     ClearToDFSPaths_CUT();
     temp = DFS_CheckNodeAllAccessability_CUT(source_node, target_node);
     
     fprintf(fout,"%g %g\n",P[0],temp);	//printing starting node;
     
     if( temp > 0){ tab[0] += 1; tab[1] += 1;}                    //adds 1 when the target node was reached
     //tab[2] += temp;
     //tab[3] += temp*temp;                //counts only events of reaching the target node
}
/**********************************************/	//no backward mutations!!!
void GetNodeAllAccessability_EX_CUT_HD(long source_node, long target_node, double *tab, long tab_size, FILE *fout){
     if(tab_size != 4) printf("Array size possibly exceeded in GetNumberOfAccessiblePaths()\n");
     if(target_node != NP-1) printf("DFS for increasing node numeration is used; check for target node\n");
     
     double temp;
     
     ClearToDFSPaths_CUT();
     if(K_allel == 2)
     	temp = DFS_CheckNodeAllAccessability_CUT_K2(source_node, target_node);	//does not use HD table
	 else
	 	temp = DFS_CheckNodeAllAccessability_CUT_HD(source_node, target_node);	//uses HD table
     
     fprintf(fout,"%g %g\n",P[0],temp);	//printing starting node;
     
     if( temp > 0){ tab[0] += 1; tab[1] += 1;}                    //adds 1 when the target node was reached
     //tab[2] += temp;
     //tab[3] += temp*temp;                //counts only events of reaching the target node
}
/**********************************************/
double DFS_Iterative_Paths_All_To_Access_Graph_No_Listing_EX(long v, long v_end){	//check if v_end can be reached; designated to for v_end == 111..1
	  long t, w, i;	
	  double P_t;
	  //long S_end_max = -1;                  //to monitor stack size
	  
      color[v] = 1;			//label v as discovered
							//let S be a stack
      S_end = -1;
	  S[ ++S_end ] = v;		//S.push(v);
	  
	  //printf("Before while, S_end %d\n",S_end); getchar();
      while(S_end != -1){        
            t = S[ S_end ];		//t = S.pop(); //t is not removed from the stack
			P_t = P[ t ];
            if(t == v_end){ 	//end vertex is reached
                w = S[S_end - 1];	//points to parent node
				//!!!Modification AP[ w ]  = 1;		//use later to get all paths leading to v_end node
				AP[ w ]  += 1;		//use later to get all paths leading to v_end node
				//printf("%ld -> %ld\t w: %ld\n",w,t,1);
				color[t] = 0;		//end node can be visited from other nodes
				//if(S_end > S_end_max) S_end_max = S_end;      //monitoring
                S_end--;			//S.pop();
                
				if( Vedge[w] == N ) color[w] = 2;
			}
			else{
				for(i = Vedge[ t ]; i < N; i++){	//for all edges e in G.adjacentEdges(t) do
					
					w = t ^ K[i];				//for unlabbeled edges e: w ‹- G.adjacentVertex(t,e);
					//printf("Checking %d -> %d, P[t]->P[w] %g -> %g\n",t,w,P_t,P[w]); getchar();
					//if(w > t){						//effectively counts only shortest paths (provided v_end = 11..1)
						if(P[ w ] - P_t > 0){			//accessible edge
							//fprintf(fout,"%d %d %g\n",t,w,P[w]-P[t]); //use this line only to print all accessible edges
							if(color[w] == 0){			//vertex w is not discovered and not explored
								color[w] = 1;			//label w as discovered
								Vedge[t] = i + 1;	  	//label e as tree-edge; already labelles; if Vedge[t] = N than all edges were visited
								S[ ++S_end ] = w;		//S.push(w);
								//printf("Going deeper, S_end %d, w %d, Vedge[t] %d\n",S_end,w,Vedge[t]); getchar();
								break;					//continue at 5
							}
							else						
								if(color[w] == 1){		//should never be true when moving towards higher fitness(means cycle)
									Vedge[t] = i + 1;	//label e as back-edge
									printf("Cycle occured... This should not have happened\n");
								}
								else{					// vertex w is explored
									Vedge[t] = i + 1;   //label e as forward- or cross-edge
									AP[ t ] += AP[ w ];	//AP[] should be CLEARED! cumulates paths from already explored nodes	
								}	
						}						
					//}				//uncomment the brackets to include only shortest (increasing) paths
				}
				
				if(i == N ){
					Vedge[t] = N;
					color[t] = 2;
				} 	//labels t as explored
				
				if( color[t] == 2 ){
                    //if(S_end > S_end_max) S_end_max = S_end;      //monitoring
					S_end--;		//S.pop();				//if t is explored, remove last element from the stack "t"
					if(S_end > -1){
						w = S[ S_end ];	//t parent node, chech if S_end >= 0
						AP[ w ] += AP[ t ];		//cumulates path from explored nodes
					}
				}
			}
		}
		//printf("Max Stack size: %d\n",S_end_max);      //monitoring stack size
		return AP[ v ];		//number of accessesible pathways
}
/**********************************************/ //lists stats of accesible graph
double GetAllStatsHist_EX_OK(long source_node, long target_node, double *tab, long tab_size, FILE *fout){
     if(tab_size != 4) printf("Array size possibly exceeded in GetNumberOfAccessiblePaths()\n");
     if(target_node != NP-1) printf("DFS for increasing node numeration is used; check for target node\n");
     
     double temp;
     long	N_path=0, n_path_MAX = 1000;
     long 	NA = 0;				//number of nodes on accessible graph;
     
     /****explore whole graph in DFS way and do simple statistics***/
     ClearToDFSPaths();
     temp = DFS_Iterative_Paths_All_To_Access_Graph_No_Listing_EX(source_node, target_node);
     
     if( temp > 0){ tab[0] += 1; tab[1] += 1;}                    //adds 1 when the target node was reached
     tab[2] += temp;
     tab[3] += temp*temp;                //counts only events of reaching the target node
     
     /***constructing BFS graph from accessible nodes***/
     if(temp > 0){						//counting nodes
     	for(int i = 0; i < NP; ++i)
     		if( AP[i] > 0 ) NA++;
     	NA++;			//the above loop excludes target node
     } 
	 /***setting statistics length based on the number of paths***/
	 if(temp > n_path_MAX){
    	N_path = n_path_MAX;			 //random sampling of accessible paths is performed
     }
     else{
    	N_path = (long) round(temp);   	//all paths are enumerated
     }
     
     /***initializing stats***/
     
     /***Constructing GRAPH***/
     vector< long >				IDR(NA);		//maps new id back to original id; it stores the reverse of ID[] excluding 0's
	 vector< vector< long > > 	GRAPH(NA);		//adjacency list of the new graph
	 
	 /***Exact histogram of paths***/
	 //vector< vector< double > >	GHIST(NA);		//stores cumulated histograms of number of accessible paths
	 vector< vector< vector< double > >	> GHISTD(NA);		//stores cumulated histograms of direct and indirect number of accessible paths   
     
     fprintf(fout, "%d ", NA);					//added after graph id (when access graph is listed; modify main file for proper listing)
     
     if( NA > 0){	//nothing is done for graphs with no accessible edges
     	BFS_Access_Graph(source_node, target_node, GRAPH, IDR);		//getting GRAPH[] and IDR[];
     	DFS_Path_HistogramD(source_node, target_node, GRAPH, GHISTD, IDR);	//getting GHIST[]
     	
		 /***listing histogram D to file***/
		long v_root = ID[source_node];			//should be always 0;
     	long m_max = GHISTD[v_root].size();
     	fprintf(fout, "%d\n", m_max);	
     	
     	for(long m = 0; m < m_max; ++m){
     		long k_max = GHISTD[v_root][m].size();
     		fprintf(fout,"%d ", k_max);
     		
	     	for(long k = 0; k < k_max; ++k){
	     		double np = GHISTD[v_root][m][k];
	     		//if(np > 0)
	     		fprintf(fout,"%g ", np);
	     	}
	     	fprintf(fout,"\n");	
     	}
     }
	 else{
	 	fprintf(fout,"0\n");
	 }
		
     return temp;						 
}
/**********************************************/	
double GetAllStatsHistAndWeights_EX_OK(long source_node, long target_node, double *tab, long tab_size, FILE *fout, FILE *fout1){ 
     if(tab_size != 4) printf("Array size possibly exceeded in GetNumberOfAccessiblePaths()\n");
     if(target_node != NP-1) printf("DFS for increasing node numeration is used; check for target node\n");
     
     double temp;
     long	N_path=0, n_path_MAX = 1000;
     long 	NA = 0;				//number of nodes on accessible graph;
     
     /****explore whole graph in DFS way and do simple statistics***/
     ClearToDFSPaths();
     temp = DFS_Iterative_Paths_All_To_Access_Graph_No_Listing_EX(source_node, target_node);
     
     if( temp > 0){ tab[0] += 1; tab[1] += 1;}                    //adds 1 when the target node was reached
     tab[2] += temp;
     tab[3] += temp*temp;                //counts only events of reaching the target node
     
     /***constructing BFS graph from accessible nodes***/
     if(temp > 0){						//counting nodes
     	for(int i = 0; i < NP; ++i)
     		if( AP[i] > 0 ) NA++;
     	NA++;			//the above loop excludes target node
     } 
	 /***setting statistics length based on the number of paths***/
	 if(temp > n_path_MAX){
    	N_path = n_path_MAX;			 //random sampling of accessible paths is performed
     }
     else{
    	N_path = (long) round(temp);   	//all paths are enumerated
     }
     
     /***initializing stats***/
     
     /***Constructing GRAPH***/
     vector< long >				IDR(NA);		//maps new id back to original id; it stores the reverse of ID[] excluding 0's
	 vector< vector< long > > 	GRAPH(NA);		//adjacency list of the new graph
	 
	 /***Exact histogram of paths***/
	 //vector< vector< double > >	GHIST(NA);		//stores cumulated histograms of number of accessible paths
	 vector< vector< vector< double > >	> GHISTD(NA);		//stores cumulated histograms of direct and indirect number of accessible paths
	 
	 /***Inverted GRAPH***/
	 vector< vector< long > > 	IGRAPH(NA);		//adjacency list of the graph with inverted edges (used to get all paths going through nodes)
	 vector< double >			IAP(NA,0);		//stores number of acc. paths going to the node (this times AP[] gives all paths going through the node)
	      
     fprintf(fout, "%d ", NA);					//added after graph id (when access graph is listed; modify main file for proper listing)
     fprintf(fout1, "%d\n", NA);				//added after graph id (from main file)
     
     if( NA > 0){	//nothing is done for graphs with no accessible edges
     	BFS_Access_Graph(source_node, target_node, GRAPH, IDR);		//getting GRAPH[] and IDR[];
     	GetInvertedGRAPH(GRAPH, IGRAPH);
     	DFS_AP_for_GRAPH(target_node, source_node, IGRAPH, IAP);	//DFS_AP_for_GRAPH(source_node, target_node, GRAPH, IAP);	//for debuging: IAP[v] = AP[IDR[v]]
     	ListNodeStatsExtended(GRAPH, IDR, IAP, fout1); 		//lists accessible graph with original ids, from 0 to NP - 1
     	
     	//DFS_Path_Histogram(source_node, target_node, GRAPH, GHIST);	//getting GHIST[]
     	DFS_Path_HistogramD(source_node, target_node, GRAPH, GHISTD, IDR);	//getting GHIST[]
     	
		 /***listing histogram D to file***/
		long v_root = ID[source_node];			//should be always 0;
     	long m_max = GHISTD[v_root].size();
     	fprintf(fout, "%d\n", m_max);	
     	
     	for(long m = 0; m < m_max; ++m){
     		long k_max = GHISTD[v_root][m].size();
     		fprintf(fout,"%d ", k_max);
     		
	     	for(long k = 0; k < k_max; ++k){
	     		double np = GHISTD[v_root][m][k];
	     		//if(np > 0)
	     		fprintf(fout,"%g ", np);
	     	}
	     	fprintf(fout,"\n");	
     	}
     }
	 else{
	 	fprintf(fout,"0\n");
	 }
	 
     return temp;
}
/**********************************************/
void GetMeansWithStandardError(double *tab, long tab_size, long n_rep){
     for(long i = 0; i < tab_size; i += 2){
              tab[i]   = tab[i] / n_rep;                               //mean
              tab[i+1] = sqrt( (tab[i+1] / n_rep - tab[i]*tab[i]) / n_rep);   //st. dev. of mean
     }
}
/**********************************************/
string int2str(long i){
    stringstream ss;
    string temp;
    ss << i;
    ss >> temp;
    return temp;
}
/**********************************************/
string flo2str(double d){
    stringstream ss;
    string temp;
    ss << d;
    ss >> temp;
    return temp;
}
