# Supplementary material for: Beyond the Hypercube: Evolutionary Accessibility of Fitness Landscapes with Realistic Mutational Networks
Source: PLoS Comput Biol. 2016 Dec 9;12(12):e1005218. doi: 10.1371/journal.pcbi.1005218 (PMC5147777; doi:10.1371/journal.pcbi.1005218)
Supplement: S1 Data and Code — (ZIP) [file pcbi.1005218.s009.zip › CORE/include_combined.h]

#include <stdlib.h>
#include <stdio.h>
#include <time.h>
#include <math.h>
#include <vector>
#include <map>
#include <queue>          // std::queue
#include "Parameters.h"
#include "random.h"
#include "functions_combined.h"
