# Supplementary material for: Beyond the Hypercube: Evolutionary Accessibility of Fitness Landscapes with Realistic Mutational Networks
Source: PLoS Comput Biol. 2016 Dec 9;12(12):e1005218. doi: 10.1371/journal.pcbi.1005218 (PMC5147777; doi:10.1371/journal.pcbi.1005218)
Supplement: S1 Data and Code — (ZIP) [file pcbi.1005218.s009.zip › CORE/Parameters.h]

/************Global*******************/
/*****Extension to more than 2 alleles per loci****/
long            L;                //number of loci
long            K_allel = 2;          //number of allel per loci; K_allel = 2 for genes being ON or OFF
long            K_bit = 1;        //number of bits used to store K_allel in binary format; K_bit = 1 for binary setup
long*           K;                //K[(KB-1)*N] stores bit mask for outgoing edges; e.g. for KB=2

/*****End of extension*******/
long            N;                //max 27 on my PC with P array of doubles; number of edges per node
                                  //for hyper-cube N = L, for K_allel = 2; in general N = (K_allel-1)L
                                  //long range 0 .. +/- (2^31 - 1)        
long            NP;                //NP = (long)pow(2,N); NP = (long)pow(2,K_bit*L) <- fully used only for K_bit == Log2(K_allel)
long            ID_tot;          //size of IDM, set by Set_IDtot_WithM() function
//long            P_size;           //P_size = NP;        
//long            B_size;           //B_size = NP;
const long       H_size = 1024;    //size of array used to store attraction path (if H_size is exceeded it should be increased)
//const long       HIST_size = (long)pow(2,N);    //size of histogram; decrease for large systems to save some memory
const long       HIST_size = 65536;    //size of histogram; decrease for small systems to save some memory

double*         P;        //P[ NP ] stores fitness values
double*         P_temp;   //P_temp[ NP ] used for renumerating genotypes to have max(phi) assigned to 111...1
long*           B;        //B[ NP ] stores basin links
long*           M;        //M[ NP ] stores number of genotypes of a given type; could be of double type to be more general
long*           IDM;      //stores genotype id for each individual (notice it can ba be more individuals, than all genotypes)
//long*			HD;		  //HD[ NP ] stores Hamming distance from target phenotype
short*			HD;		  //HD[ NP ] stores Hamming distance from target phenotype; modified on 23.01.2016

long            H[H_size];     //used to store attraction path

double          HIST[HIST_size];      //stores histogram of sizes of attraction basins
double          HP[HIST_size][3];  //stores histogram of attraction basins size along with mean fitness and SS (square sum) of fitness

long*           ID;        //ID[ NP ] stores nodes new id; one can use map() here to optimize for memory(!!!); added on 04.05.2015

/*****used in DFS*****/
//long *color;   //color[NP];
short *color;   //color[NP];
//long *Vedge;   //Vedge[NP];		
short *Vedge;   //Vedge[NP];		//holds position of the first not visited edge for a given node
long *S;	   //S[NP];         //stack
long S_size    = 256;           //increase size if needed!!!
double *AP;	   //AP[NP];	    //paths accessible from a node; remember to clear for the first time
long S_end = -1;
