# Supplementary material for: Beyond the Hypercube: Evolutionary Accessibility of Fitness Landscapes with Realistic Mutational Networks
Source: PLoS Comput Biol. 2016 Dec 9;12(12):e1005218. doi: 10.1371/journal.pcbi.1005218 (PMC5147777; doi:10.1371/journal.pcbi.1005218)
Supplement: S1 Data and Code — (ZIP) [file pcbi.1005218.s009.zip › CORE/random.h]

/*      containts random number generator + Gaussian numbers+ second generator (ranmar_bis)
-------------------------------------------------------------
        double function ranmar()    
        void init_ranmar()       
	double gauss();
-------------------------------------------------------------
*/

/*  Universal random number generator proposed by Marsaglia and Zaman       
 in report FSU-SCRI-87-50 
 u[] must have dimension 98: u[98] because I don't use u[0] to
 have formally the same code as the old one in Fortran!*/      
#include <stdio.h>
#include <math.h>
#include <stdlib.h>
double u[98],c,cd,cm;
int ir,jr;
double ranmar(){
      double uni;
      uni = u[ir]-u[jr];       
      if (uni < 0.)  uni=uni+1.;       
      u[ir] = uni;       
      ir = ir-1;       
      if (ir == 0)  ir=97;       
      jr = jr-1;       
      if (jr == 0)  jr=97;       
      c = c - cd;       
      if (c < 0)  c=c+cm;       
      uni = uni-c;       
      if (uni <= 0.) uni=uni+1.; 
      return uni;       
      }
  
/*      subroutine init_ranmar(ij,kl)       
         Initializing routine for RANMAR, must be called before       
         generating any pseudorandom numbers with RANMAR. The input       
         values should be in the ranges:  0<=ij<=31328       
                                          0<=kl<=30081       
 To get the standard values in Marsaglia's paper, ij=1802, kl=9373 */      
       
       
void init_ranmar(int ij,int kl){
      int ii,jj,k,l,m;
      double uni,s,t;
       
      if(ij <= 0 || ij >= 31328) {       
   printf("+++++++ stop in rmarin: wrong params\n");
   exit(1);
      }
      if(kl <= 0 || kl >= 30081) {
   printf("+++++++ stop in rmarin: wrong params\n");
   exit(1);
      }       
      ir = ((ij/177)%177) + 2;       
      jr = (ij%177)     + 2;       
      k = ((kl/169)%178) + 1;       
      l = kl%169;       
      printf("# ranmar initialized %d %d %d %d %d %d\n",ij,kl,ir,jr,k,l);
      for(ii=1;ii<98;ii++){
      s = 0.;       
      t = .5;       
      for(jj=1;jj<25;jj++){
         m = (((ir*jr)%179)*k)%179;       
         ir = jr;       
         jr = k;      
         k = m;       
         l = (53*l+1)%169;       
         if ((l*m)%64 >= 32)  s = s+t;       
        t = 0.5*t;      } 
     u[ii] = s;      } 
      c  =   362436./16777216.;       
      cd =  7654321./16777216.;       
      cm = 16777213./16777216.;       
      ir=97;       
      jr=33;       
      } 
       

/*---------------------------------------------------*/
/*                                                   */
/*        dg = exp(-x^2/2) dx <x>=0 , sigma^2=1      */
/*                                                   */
/*---------------------------------------------------*/

double gauss(){

  static int i_branch = 0;
  double phi,r,ranmar();
  static double x,y;

  if(i_branch == 0){
    phi = 2.0*M_PI*ranmar();
    r = sqrt(-2.0*log(ranmar()));
    x = cos(phi)*r;
    y = sin(phi)*r;
    i_branch = 1;
    return x;
  }
  else{
    i_branch = 0;
    return y;
  }
}

/***************************************/
double u_bis[98],c_bis,cd_bis,cm_bis;
int ir_bis,jr_bis;
double ranmar_bis(){
      double uni;
      uni = u_bis[ir_bis]-u_bis[jr_bis];       
      if (uni < 0.)  uni=uni+1.;       
      u_bis[ir_bis] = uni;       
      ir_bis = ir_bis-1;       
      if (ir_bis == 0)  ir_bis=97;       
      jr_bis = jr_bis-1;       
      if (jr_bis == 0)  jr_bis=97;       
      c_bis = c_bis - cd_bis;       
      if (c_bis < 0)  c_bis=c_bis+cm_bis;       
      uni = uni-c_bis;       
      if (uni <= 0.) uni=uni+1.; 
      return uni;       
      }
  
/*      subroutine init_ranmar(ij,kl)       
         Initializing routine for RANMAR, must be called before       
         generating any pseudorandom numbers with RANMAR. The input       
         values should be in the ranges:  0<=ij<=31328       
                                          0<=kl<=30081       
 To get the standard values in Marsaglia's paper, ij=1802, kl=9373 */      
       
       
void init_ranmar_bis(int ij,int kl){	//might be used as second instance of a random generator
      int ii,jj,k,l,m;
      double uni,s,t;
       
      if(ij <= 0 || ij >= 31328) {       
   printf("+++++++ stop in rmarin: wrong params\n");
   exit(1);
      }
      if(kl <= 0 || kl >= 30081) {
   printf("+++++++ stop in rmarin: wrong params\n");
   exit(1);
      }       
      ir_bis = ((ij/177)%177) + 2;       
      jr_bis = (ij%177)     + 2;       
      k = ((kl/169)%178) + 1;       
      l = kl%169;       
      printf("# ranmar initialized %d %d %d %d %d %d\n",ij,kl,ir_bis,jr_bis,k,l);
      for(ii=1;ii<98;ii++){
      s = 0.;       
      t = .5;       
      for(jj=1;jj<25;jj++){
         m = (((ir_bis*jr_bis)%179)*k)%179;       
         ir_bis = jr_bis;       
         jr_bis = k;      
         k = m;       
         l = (53*l+1)%169;       
         if ((l*m)%64 >= 32)  s = s+t;       
        t = 0.5*t;      } 
     u_bis[ii] = s;      } 
      c_bis  =   362436./16777216.;       
      cd_bis =  7654321./16777216.;       
      cm_bis = 16777213./16777216.;       
      ir_bis=97;       
      jr_bis=33;       
      } 
       

/*---------------------------------------------------*/
/*                                                   */
/*        dg = exp(-x^2/2) dx <x>=0 , sigma^2=1      */
/*                                                   */
/*---------------------------------------------------*/

double gauss_bis(){

  static int i_branch_bis = 0;
  double phi,r,ranmar_bis();
  static double x_bis,y_bis;

  if(i_branch_bis == 0){
    phi = 2.0*M_PI*ranmar_bis();
    r = sqrt(-2.0*log(ranmar_bis()));
    x_bis = cos(phi)*r;
    y_bis = sin(phi)*r;
    i_branch_bis = 1;
    return x_bis;
  }
  else{
    i_branch_bis = 0;
    return y_bis;
  }
}
