# Supplementary material for: Beyond the Hypercube: Evolutionary Accessibility of Fitness Landscapes with Realistic Mutational Networks
Source: PLoS Comput Biol. 2016 Dec 9;12(12):e1005218. doi: 10.1371/journal.pcbi.1005218 (PMC5147777; doi:10.1371/journal.pcbi.1005218)
Supplement: S1 Data and Code — (ZIP) [file pcbi.1005218.s009.zip › FL_Guenther_import_and_generate_subFL.nb]

(* Content-type: application/vnd.wolfram.mathematica *)

(*** Wolfram Notebook File ***)
(* http://www.wolfram.com/nb *)

(* CreatedBy='Mathematica 10.3' *)

(*CacheID: 234*)
(* Internal cache information:
NotebookFileLineBreakTest
NotebookFileLineBreakTest
NotebookDataPosition[       158,          7]
NotebookDataLength[    603666,      11692]
NotebookOptionsPosition[    596977,      11474]
NotebookOutlinePosition[    597320,      11489]
CellTagsIndexPosition[    597277,      11486]
WindowFrame->Normal*)

(* Beginning of Notebook Content *)
Notebook[{

Cell[CellGroupData[{
Cell["\<\
FL from sequencing data from \[OpenCurlyDoubleQuote]Hidden specificity in an \
apparently nonspecific RNA-binding protein\[CloseCurlyDoubleQuote] (Guenther \
et al., Nature 2013)\
\>", "Chapter",
 CellChangeTimes->{{3.6882066427013626`*^9, 3.688206652599363*^9}, {
  3.6882757136982965`*^9, 3.6882757503702965`*^9}}],

Cell[CellGroupData[{

Cell[BoxData[{
 RowBox[{"SetDirectory", "[", 
  RowBox[{
   RowBox[{"NotebookDirectory", "[", "]"}], "<>", "\"\<IN_FL\>\""}], 
  "]"}], "\[IndentingNewLine]", 
 RowBox[{
  RowBox[{"tmp", "=", 
   RowBox[{"Import", "[", 
    RowBox[{
    "\"\<original_data_from_Guenther_Nature_2013.xlsx\>\"", ",", 
     "\"\<XLSX\>\""}], "]"}]}], ";"}]}], "Input",
 CellChangeTimes->{{3.671532491974182*^9, 3.671532519420926*^9}, {
   3.6719594740874186`*^9, 3.671959490824419*^9}, {3.688275232759297*^9, 
   3.6882752409322968`*^9}, {3.688275349379297*^9, 3.688275350706297*^9}, {
   3.6882753925712967`*^9, 3.6882753931392965`*^9}, {3.688275438155297*^9, 
   3.688275441412297*^9}, 3.6882754835712967`*^9, {3.688275527963297*^9, 
   3.688275531579297*^9}}],

Cell[BoxData["\<\"C:\\\\Dropbox\\\\FitnessCube\\\\BASINS_PLOS\\\\IN_FL\"\>"], \
"Output",
 CellChangeTimes->{
  3.6719594922754188`*^9, 3.6721315647636013`*^9, 3.672646507687422*^9, 
   3.673692349935501*^9, 3.6881889260683627`*^9, {3.688275366133297*^9, 
   3.6882753957172966`*^9}, 3.6882754430522966`*^9, 3.6882754846462965`*^9, 
   3.6882755372552967`*^9, 3.688275612391297*^9, 3.6882761617382965`*^9}]
}, Open  ]],

Cell["total number of distinct genotypes:", "Text",
 CellChangeTimes->{{3.671878263604418*^9, 3.67187827052311*^9}}],

Cell[CellGroupData[{

Cell[BoxData[
 RowBox[{"Length", "[", 
  RowBox[{"DeleteDuplicates", "[", 
   RowBox[{"Join", "[", 
    RowBox[{
     RowBox[{"tmp", "[", 
      RowBox[{"[", 
       RowBox[{"1", ",", 
        RowBox[{"5", ";;"}], ",", "1"}], "]"}], "]"}], ",", 
     RowBox[{"tmp", "[", 
      RowBox[{"[", 
       RowBox[{"1", ",", 
        RowBox[{"5", ";;"}], ",", "7"}], "]"}], "]"}]}], "]"}], "]"}], 
  "]"}]], "Input",
 CellChangeTimes->{{3.6718777015596485`*^9, 3.6718777021226482`*^9}, {
  3.6718781970637646`*^9, 3.67187824592665*^9}}],

Cell[BoxData["4084"], "Output",
 CellChangeTimes->{{3.6718782048665447`*^9, 3.671878246401698*^9}, 
   3.6721316073406014`*^9, 3.6726465479584484`*^9, 3.673692351549178*^9, 
   3.688188968079363*^9, 3.6882753667242966`*^9, 3.688275615997297*^9, 
   3.688276165312297*^9}]
}, Open  ]],

Cell["first 5 columns = exp 1, last 5 columns = exp 2", "Text",
 CellChangeTimes->{{3.671533588455819*^9, 3.6715335988108544`*^9}, 
   3.671959511128419*^9}],

Cell[CellGroupData[{

Cell[BoxData[
 RowBox[{"tmp", "[", 
  RowBox[{"[", 
   RowBox[{"1", ",", 
    RowBox[{"5", ";;", "10"}]}], "]"}], "]"}]], "Input",
 CellChangeTimes->{{3.6715331920291805`*^9, 3.6715331959325705`*^9}, {
  3.6715332756385403`*^9, 3.671533276866663*^9}}],

Cell[BoxData[
 RowBox[{"{", 
  RowBox[{
   RowBox[{"{", 
    RowBox[{"\<\"AAAAAA\"\>", ",", "677.`", ",", "892.`", ",", "876.`", ",", 
     "442.`", ",", "\<\"\"\>", ",", "\<\"AAAAAA\"\>", ",", "1639.`", ",", 
     "2160.`", ",", "2690.`", ",", "2061.`"}], "}"}], ",", 
   RowBox[{"{", 
    RowBox[{"\<\"AAAAAC\"\>", ",", "690.`", ",", "$Failed", ",", "667.`", ",",
      "325.`", ",", "\<\"\"\>", ",", "\<\"AAAAAC\"\>", ",", "1603.`", ",", 
     "2037.`", ",", "2446.`", ",", "$Failed"}], "}"}], ",", 
   RowBox[{"{", 
    RowBox[{"\<\"AAAAAG\"\>", ",", "900.`", ",", "1327.`", ",", "1435.`", ",",
      "896.`", ",", "\<\"\"\>", ",", "\<\"AAAAAG\"\>", ",", "1597.`", ",", 
     "1987.`", ",", "2664.`", ",", "2624.`"}], "}"}], ",", 
   RowBox[{"{", 
    RowBox[{"\<\"AAAAAT\"\>", ",", "583.`", ",", "719.`", ",", "337.`", ",", 
     "162.`", ",", "\<\"\"\>", ",", "\<\"AAAAAT\"\>", ",", "1503.`", ",", 
     "1696.`", ",", "$Failed", ",", "757.`"}], "}"}], ",", 
   RowBox[{"{", 
    RowBox[{"\<\"AAAACA\"\>", ",", "715.`", ",", "914.`", ",", "579.`", ",", 
     "219.`", ",", "\<\"\"\>", ",", "\<\"AAAACA\"\>", ",", "1732.`", ",", 
     "2126.`", ",", "2484.`", ",", "1280.`"}], "}"}], ",", 
   RowBox[{"{", 
    RowBox[{"\<\"AAAACC\"\>", ",", "557.`", ",", "915.`", ",", "1013.`", ",", 
     "1121.`", ",", "\<\"\"\>", ",", "\<\"AAAACC\"\>", ",", "1437.`", ",", 
     "1919.`", ",", "2639.`", ",", "3192.`"}], "}"}]}], "}"}]], "Output",
 CellChangeTimes->{3.671533196272605*^9, 3.6715332772407007`*^9, 
  3.6721316217576017`*^9, 3.67264654798145*^9, 3.673692352753937*^9, 
  3.688188972799363*^9, 3.6882753667762966`*^9, 3.688275616049297*^9, 
  3.688276165351297*^9}]
}, Open  ]],

Cell[CellGroupData[{

Cell["\<\
sampling times exp1 = 0, 79 s, 60 s, 2400 s, fractions f = 0,0.14,0.28,0.55
sampling times exp2 = 0, 37 s, 75 s, 315 s, fractions f = 0, 0.08, 0.12, 0.28
reference substrate AAAAAG:\
\>", "Subsubsection",
 CellChangeTimes->{{3.6715331616881466`*^9, 3.6715331865506325`*^9}, {
  3.6715332586178384`*^9, 3.671533296928669*^9}, {3.671533579724946*^9, 
  3.6715336591091447`*^9}, {3.671538249505151*^9, 3.671538294980698*^9}}],

Cell[CellGroupData[{

Cell[BoxData[
 RowBox[{"tmp", "[", 
  RowBox[{"[", 
   RowBox[{"1", ",", "7"}], "]"}], "]"}]], "Input",
 CellChangeTimes->{{3.671533289914968*^9, 3.6715332924702234`*^9}}],

Cell[BoxData[
 RowBox[{"{", 
  RowBox[{"\<\"AAAAAG\"\>", ",", "900.`", ",", "1327.`", ",", "1435.`", ",", 
   "896.`", ",", "\<\"\"\>", ",", "\<\"AAAAAG\"\>", ",", "1597.`", ",", 
   "1987.`", ",", "2664.`", ",", "2624.`"}], "}"}]], "Output",
 CellChangeTimes->{3.6715332928492613`*^9, 3.671959544067419*^9, 
  3.6721316331326017`*^9, 3.6726465480044527`*^9, 3.6736923576169643`*^9, 
  3.6881889808403625`*^9, 3.688275366825297*^9, 3.688275616101297*^9, 
  3.688276165391297*^9}]
}, Open  ]],

Cell["some plots just to see how the data look like", "Text",
 CellChangeTimes->{{3.6719595841584187`*^9, 3.671959592864419*^9}}],

Cell[CellGroupData[{

Cell[BoxData[{
 RowBox[{
  RowBox[{"ListPlot", "[", 
   RowBox[{
    RowBox[{"tmp", "[", 
     RowBox[{"[", 
      RowBox[{"1", ",", 
       RowBox[{"5", ";;", "15"}], ",", 
       RowBox[{"2", ";;", "5"}]}], "]"}], "]"}], ",", 
    RowBox[{"Joined", "\[Rule]", "True"}]}], "]"}], " ", 
  RowBox[{"(*", " ", 
   RowBox[{"exp", " ", "1"}], " ", "*)"}]}], "\[IndentingNewLine]", 
 RowBox[{
  RowBox[{"ListPlot", "[", 
   RowBox[{
    RowBox[{"tmp", "[", 
     RowBox[{"[", 
      RowBox[{"1", ",", 
       RowBox[{"5", ";;", "15"}], ",", 
       RowBox[{"7", ";;"}]}], "]"}], "]"}], ",", 
    RowBox[{"Joined", "\[Rule]", "True"}]}], "]"}], " ", 
  RowBox[{"(*", " ", 
   RowBox[{"exp", " ", "2"}], " ", "*)"}]}]}], "Input",
 CellChangeTimes->{{3.67153909648392*^9, 3.6715391479219494`*^9}, {
  3.6719595981724186`*^9, 3.6719596463304186`*^9}}],

Cell[BoxData[
 GraphicsBox[{{}, {{}, {}, 
    {RGBColor[0.368417, 0.506779, 0.709798], PointSize[0.012833333333333334`],
      AbsoluteThickness[1.6], 
     LineBox[{{1., 677.}, {2., 892.}, {3., 876.}, {4., 442.}}]}, 
    {RGBColor[0.880722, 0.611041, 0.142051], PointSize[0.012833333333333334`],
      AbsoluteThickness[1.6], LineBox[{{3., 667.}, {4., 325.}}]}, 
    {RGBColor[0.560181, 0.691569, 0.194885], PointSize[0.012833333333333334`],
      AbsoluteThickness[1.6], 
     LineBox[{{1., 900.}, {2., 1327.}, {3., 1435.}, {4., 896.}}]}, 
    {RGBColor[0.922526, 0.385626, 0.209179], PointSize[0.012833333333333334`],
      AbsoluteThickness[1.6], 
     LineBox[{{1., 583.}, {2., 719.}, {3., 337.}, {4., 162.}}]}, 
    {RGBColor[0.528488, 0.470624, 0.701351], PointSize[0.012833333333333334`],
      AbsoluteThickness[1.6], 
     LineBox[{{1., 715.}, {2., 914.}, {3., 579.}, {4., 219.}}]}, 
    {RGBColor[0.772079, 0.431554, 0.102387], PointSize[0.012833333333333334`],
      AbsoluteThickness[1.6], 
     LineBox[{{1., 557.}, {2., 915.}, {3., 1013.}, {4., 1121.}}]}, 
    {RGBColor[0.363898, 0.618501, 0.782349], PointSize[0.012833333333333334`],
      AbsoluteThickness[1.6], 
     LineBox[{{1., 615.}, {2., 891.}, {3., 796.}, {4., 205.}}]}, 
    {RGBColor[1, 0.75, 0], PointSize[0.012833333333333334`], 
     AbsoluteThickness[1.6], LineBox[{{3., 583.}, {4., 195.}}]}, 
    {RGBColor[0.647624, 0.37816, 0.614037], PointSize[0.012833333333333334`], 
     AbsoluteThickness[1.6], 
     LineBox[{{1., 565.}, {2., 821.}, {3., 550.}, {4., 269.}}]}, 
    {RGBColor[0.571589, 0.586483, 0.], PointSize[0.012833333333333334`], 
     AbsoluteThickness[1.6], 
     LineBox[{{1., 772.}, {2., 1194.}, {3., 1521.}, {3.255131964809384, 
      1782.}}]}, 
    {RGBColor[0.915, 0.3325, 0.2125], PointSize[0.012833333333333334`], 
     AbsoluteThickness[1.6], LineBox[{{3., 465.}, {4., 209.}}]}}, {}},
  AspectRatio->NCache[GoldenRatio^(-1), 0.6180339887498948],
  Axes->{True, True},
  AxesLabel->{None, None},
  AxesOrigin->{0, 0},
  DisplayFunction->Identity,
  Frame->{{False, False}, {False, False}},
  FrameLabel->{{None, None}, {None, None}},
  FrameTicks->{{Automatic, Automatic}, {Automatic, Automatic}},
  GridLines->{None, None},
  GridLinesStyle->Directive[
    GrayLevel[0.5, 0.4]],
  Method->{},
  PlotRange->{{0., 4.}, {0, 1782.}},
  PlotRangeClipping->True,
  PlotRangePadding->{{
     Scaled[0.02], 
     Scaled[0.02]}, {
     Scaled[0.02], 
     Scaled[0.05]}},
  Ticks->{Automatic, Automatic}]], "Output",
 CellChangeTimes->{{3.6715390999249887`*^9, 3.6715391482719564`*^9}, 
   3.6715616397611446`*^9, {3.6719596016054187`*^9, 3.6719596467574186`*^9}, 
   3.672131667772601*^9, 3.6726465482514777`*^9, 3.6736923601214633`*^9, 
   3.6881889895623627`*^9, 3.688275367178297*^9, 3.688275616272297*^9, 
   3.688276165549297*^9}],

Cell[BoxData[
 GraphicsBox[{{}, {{}, {}, 
    {RGBColor[0.368417, 0.506779, 0.709798], PointSize[0.012833333333333334`],
      AbsoluteThickness[1.6], 
     LineBox[{{2., 1639.}, {3., 2160.}, {4., 2690.}, {5., 2061.}}]}, 
    {RGBColor[0.880722, 0.611041, 0.142051], PointSize[0.012833333333333334`],
      AbsoluteThickness[1.6], 
     LineBox[{{2., 1603.}, {3., 2037.}, {4., 2446.}}]}, 
    {RGBColor[0.560181, 0.691569, 0.194885], PointSize[0.012833333333333334`],
      AbsoluteThickness[1.6], 
     LineBox[{{2., 1597.}, {3., 1987.}, {4., 2664.}, {5., 2624.}}]}, 
    {RGBColor[0.922526, 0.385626, 0.209179], PointSize[0.012833333333333334`],
      AbsoluteThickness[1.6], LineBox[{{2., 1503.}, {3., 1696.}}]}, 
    {RGBColor[0.528488, 0.470624, 0.701351], PointSize[0.012833333333333334`],
      AbsoluteThickness[1.6], 
     LineBox[{{2., 1732.}, {3., 2126.}, {4., 2484.}, {5., 1280.}}]}, 
    {RGBColor[0.772079, 0.431554, 0.102387], PointSize[0.012833333333333334`],
      AbsoluteThickness[1.6], 
     LineBox[{{2., 1437.}, {3., 1919.}, {4., 2639.}, {5., 3192.}}]}, 
    {RGBColor[0.363898, 0.618501, 0.782349], PointSize[0.012833333333333334`],
      AbsoluteThickness[1.6], 
     LineBox[{{2., 1386.}, {3., 1775.}, {4., 2107.}, {5., 1992.}}]}, 
    {RGBColor[1, 0.75, 0], PointSize[0.012833333333333334`], 
     AbsoluteThickness[1.6], 
     LineBox[{{2., 1416.}, {3., 1734.}, {4., 2255.}, {5., 1327.}}]}, 
    {RGBColor[0.647624, 0.37816, 0.614037], PointSize[0.012833333333333334`], 
     AbsoluteThickness[1.6], 
     LineBox[{{2., 1377.}, {3., 1707.}, {4., 2115.}, {5., 1229.}}]}, 
    {RGBColor[0.571589, 0.586483, 0.], PointSize[0.012833333333333334`], 
     AbsoluteThickness[1.6], 
     LineBox[{{2., 1370.}, {3., 1626.}, {4., 2097.}, {5., 1160.}}]}, 
    {RGBColor[0.915, 0.3325, 0.2125], PointSize[0.012833333333333334`], 
     AbsoluteThickness[1.6], 
     LineBox[{{2., 1419.}, {3., 1880.}, {4., 2729.}, {5., 3455.}}]}}, {}},
  AspectRatio->NCache[GoldenRatio^(-1), 0.6180339887498948],
  Axes->{True, True},
  AxesLabel->{None, None},
  AxesOrigin->{0, 0},
  DisplayFunction->Identity,
  Frame->{{False, False}, {False, False}},
  FrameLabel->{{None, None}, {None, None}},
  FrameTicks->{{Automatic, Automatic}, {Automatic, Automatic}},
  GridLines->{None, None},
  GridLinesStyle->Directive[
    GrayLevel[0.5, 0.4]],
  Method->{},
  PlotRange->{{0., 5.}, {0, 3455.}},
  PlotRangeClipping->True,
  PlotRangePadding->{{
     Scaled[0.02], 
     Scaled[0.02]}, {
     Scaled[0.02], 
     Scaled[0.05]}},
  Ticks->{Automatic, Automatic}]], "Output",
 CellChangeTimes->{{3.6715390999249887`*^9, 3.6715391482719564`*^9}, 
   3.6715616397611446`*^9, {3.6719596016054187`*^9, 3.6719596467574186`*^9}, 
   3.672131667772601*^9, 3.6726465482514777`*^9, 3.6736923601214633`*^9, 
   3.6881889895623627`*^9, 3.688275367178297*^9, 3.688275616272297*^9, 
   3.688276165615297*^9}]
}, Open  ]]
}, Open  ]],

Cell[CellGroupData[{

Cell[BoxData[
 RowBox[{
  SuperscriptBox["k", 
   RowBox[{"rel", " "}]], "from", " ", "experiment", " ", "1"}]], "Section",
 CellChangeTimes->{{3.6719596888824186`*^9, 3.671959751860419*^9}}],

Cell[CellGroupData[{

Cell[BoxData[{
 RowBox[{
  RowBox[{
   RowBox[{"f", "=", 
    RowBox[{"{", 
     RowBox[{"0", ",", "0.14", ",", "0.28", ",", "0.55"}], "}"}]}], ";"}], 
  " ", 
  RowBox[{"(*", " ", 
   RowBox[{
   "fraction", " ", "of", " ", "reacted", " ", "substrates", " ", "for", " ", 
    "different", " ", "time", " ", "points"}], " ", "*)"}], 
  "\[IndentingNewLine]"}], "\[IndentingNewLine]", 
 RowBox[{
  RowBox[{"seqs", "=", 
   RowBox[{"Select", "[", 
    RowBox[{
     RowBox[{"tmp", "[", 
      RowBox[{"[", 
       RowBox[{"1", ",", 
        RowBox[{"5", ";;"}], ",", 
        RowBox[{"1", ";;", "5"}]}], "]"}], "]"}], ",", 
     RowBox[{
      RowBox[{"(", 
       RowBox[{
        RowBox[{"NumberQ", "[", 
         RowBox[{"#", "[", 
          RowBox[{"[", "2", "]"}], "]"}], "]"}], "&&", " ", 
        RowBox[{"NumberQ", "[", 
         RowBox[{"#", "[", 
          RowBox[{"[", "3", "]"}], "]"}], "]"}], " ", "&&", " ", 
        RowBox[{"NumberQ", "[", 
         RowBox[{"#", "[", 
          RowBox[{"[", "4", "]"}], "]"}], "]"}], " ", "&&", " ", 
        RowBox[{"NumberQ", "[", 
         RowBox[{"#", "[", 
          RowBox[{"[", "5", "]"}], "]"}], "]"}]}], ")"}], "&"}]}], "]"}]}], 
  ";"}], "\[IndentingNewLine]", 
 RowBox[{"seqs", "[", 
  RowBox[{"[", 
   RowBox[{"1", ";;", "5"}], "]"}], "]"}], "\[IndentingNewLine]", 
 RowBox[{
  RowBox[{
   RowBox[{"refi", "=", "2"}], ";"}], " ", 
  RowBox[{"(*", " ", 
   RowBox[{"reference", " ", "sequence", " ", "index"}], " ", 
   "*)"}]}], "\[IndentingNewLine]", 
 RowBox[{
  RowBox[{"seqs", "[", 
   RowBox[{"[", "refi", "]"}], "]"}], "\[IndentingNewLine]", 
  "\[IndentingNewLine]", 
  RowBox[{"(*", " ", 
   RowBox[{"some", " ", "auxiliary", " ", "variables"}], " ", 
   "*)"}]}], "\[IndentingNewLine]", 
 RowBox[{"nn", "=", 
  RowBox[{"Length", "[", "seqs", "]"}]}], "\[IndentingNewLine]", 
 RowBox[{
  RowBox[{"r", "=", 
   RowBox[{"Table", "[", 
    RowBox[{
     RowBox[{"Table", "[", 
      RowBox[{
       RowBox[{
        RowBox[{"seqs", "[", 
         RowBox[{"[", 
          RowBox[{"i", ",", "t"}], "]"}], "]"}], "/", 
        RowBox[{"seqs", "[", 
         RowBox[{"[", 
          RowBox[{"refi", ",", "t"}], "]"}], "]"}]}], ",", 
       RowBox[{"{", 
        RowBox[{"t", ",", "2", ",", "5"}], "}"}]}], "]"}], ",", 
     RowBox[{"{", 
      RowBox[{"i", ",", "nn"}], "}"}]}], "]"}]}], 
  ";"}], "\[IndentingNewLine]", 
 RowBox[{
  RowBox[{"x", "=", 
   RowBox[{
    RowBox[{"seqs", "[", 
     RowBox[{"[", 
      RowBox[{"All", ",", "2"}], "]"}], "]"}], "/", 
    RowBox[{"Total", "[", 
     RowBox[{"seqs", "[", 
      RowBox[{"[", 
       RowBox[{"All", ",", "2"}], "]"}], "]"}], "]"}]}]}], 
  ";"}], "\[IndentingNewLine]", 
 RowBox[{
  RowBox[{"norm", "=", 
   RowBox[{"Table", "[", 
    RowBox[{
     RowBox[{"Sum", "[", 
      RowBox[{
       RowBox[{
        RowBox[{"x", "[", 
         RowBox[{"[", "j", "]"}], "]"}], " ", 
        RowBox[{
         RowBox[{"r", "[", 
          RowBox[{"[", 
           RowBox[{"j", ",", "t"}], "]"}], "]"}], "/", 
         RowBox[{"r", "[", 
          RowBox[{"[", 
           RowBox[{"j", ",", "1"}], "]"}], "]"}]}]}], ",", 
       RowBox[{"{", 
        RowBox[{"j", ",", "nn"}], "}"}]}], "]"}], ",", 
     RowBox[{"{", 
      RowBox[{"t", ",", "1", ",", "4"}], "}"}]}], "]"}]}], 
  "\[IndentingNewLine]", "\[IndentingNewLine]", 
  RowBox[{"(*", " ", 
   RowBox[{
    RowBox[{"calculate", " ", 
     RowBox[{
      SuperscriptBox["k", "rel"], "'"}], 
     RowBox[{"s", ":", " ", 
      RowBox[{"krels", "[", 
       RowBox[{"[", 
        RowBox[{"i", ",", "t"}], "]"}], "]"}]}]}], " ", "=", " ", 
    RowBox[{"relative", " ", "rate", " ", 
     SuperscriptBox["k", 
      RowBox[{"rel", " "}]], "for", " ", "sequence", " ", "i", " ", 
     "calculated", " ", "from", " ", "data", " ", "at", " ", "timepoint", " ",
      "t"}]}], " ", "*)"}]}], "\[IndentingNewLine]", 
 RowBox[{
  RowBox[{
   RowBox[{"krels", "=", 
    RowBox[{"Table", "[", 
     RowBox[{
      RowBox[{"Join", "[", 
       RowBox[{
        RowBox[{"{", 
         RowBox[{"seqs", "[", 
          RowBox[{"[", 
           RowBox[{"i", ",", "1"}], "]"}], "]"}], "}"}], ",", 
        RowBox[{"Table", "[", 
         RowBox[{
          FractionBox[
           RowBox[{"Log", "[", 
            RowBox[{
             RowBox[{"10", "^", 
              RowBox[{"-", "6"}]}], "+", 
             RowBox[{
              RowBox[{"(", 
               RowBox[{"1", "-", 
                RowBox[{"f", "[", 
                 RowBox[{"[", "t", "]"}], "]"}]}], ")"}], 
              RowBox[{
               RowBox[{"(", 
                RowBox[{
                 RowBox[{"r", "[", 
                  RowBox[{"[", 
                   RowBox[{"i", ",", "t"}], "]"}], "]"}], "/", 
                 RowBox[{"r", "[", 
                  RowBox[{"[", 
                   RowBox[{"i", ",", "1"}], "]"}], "]"}]}], ")"}], "/", 
               RowBox[{"norm", "[", 
                RowBox[{"[", "t", "]"}], "]"}]}]}]}], "]"}], 
           RowBox[{"Log", "[", 
            RowBox[{
             RowBox[{"10", "^", 
              RowBox[{"-", "6"}]}], "+", 
             RowBox[{
              RowBox[{"(", 
               RowBox[{"1", "-", 
                RowBox[{"f", "[", 
                 RowBox[{"[", "t", "]"}], "]"}]}], ")"}], "/", 
              RowBox[{"norm", "[", 
               RowBox[{"[", "t", "]"}], "]"}]}]}], "]"}]], ",", 
          RowBox[{"{", 
           RowBox[{"t", ",", "2", ",", "4"}], "}"}]}], "]"}]}], "]"}], ",", 
      RowBox[{"{", 
       RowBox[{"i", ",", "nn"}], "}"}]}], "]"}]}], ";"}], 
  "\[IndentingNewLine]", 
  RowBox[{"(*", " ", 
   RowBox[{"display", " ", "some", " ", "of", " ", "the", " ", "rates"}], " ",
    "*)"}]}], "\[IndentingNewLine]", 
 RowBox[{
  RowBox[{"krels", "[", 
   RowBox[{"[", 
    RowBox[{"1", ";;", "5"}], "]"}], "]"}], "\[IndentingNewLine]", 
  "\[IndentingNewLine]", 
  RowBox[{"(*", " ", 
   RowBox[{
    RowBox[{
    "plots", " ", "of", " ", "the", " ", "sorted", " ", "rates", " ", "for", 
     " ", "three", " ", "time", " ", "points"}], ",", " ", 
    RowBox[{
    "to", " ", "compare", " ", "visually", " ", "with", " ", "the", " ", 
     "plots", " ", "from", " ", "the", " ", "paper"}]}], " ", 
   "*)"}]}], "\[IndentingNewLine]", 
 RowBox[{
  RowBox[{"ListPlot", "[", 
   RowBox[{
    RowBox[{"{", 
     RowBox[{
      RowBox[{"Sort", "[", 
       RowBox[{"krels", "[", 
        RowBox[{"[", 
         RowBox[{"All", ",", "2"}], "]"}], "]"}], "]"}], ",", 
      RowBox[{"Sort", "[", 
       RowBox[{"krels", "[", 
        RowBox[{"[", 
         RowBox[{"All", ",", "3"}], "]"}], "]"}], "]"}], ",", 
      RowBox[{"Sort", "[", 
       RowBox[{"krels", "[", 
        RowBox[{"[", 
         RowBox[{"All", ",", "4"}], "]"}], "]"}], "]"}]}], "}"}], ",", 
    RowBox[{"PlotRange", "\[Rule]", "All"}], ",", 
    RowBox[{"Frame", "\[Rule]", "True"}], ",", 
    RowBox[{"FrameLabel", "\[Rule]", 
     RowBox[{"{", 
      RowBox[{
      "\"\<index\>\"", ",", 
       "\"\<\!\(\*SuperscriptBox[\(k\), \(rel\)]\)\>\""}], "}"}]}]}], "]"}], 
  "\[IndentingNewLine]"}], "\[IndentingNewLine]", 
 RowBox[{
  RowBox[{
   RowBox[{"krels1", "=", "krels"}], ";"}], "\[IndentingNewLine]", 
  "\[IndentingNewLine]", 
  RowBox[{"(*", 
   RowBox[{
   "finding", " ", "krel", " ", "with", " ", "highest", " ", "difference", 
    " ", "in", " ", "read", " ", "counts", " ", "with", " ", "respect", " ", 
    "to", " ", "initial", " ", "read", " ", "count"}], 
   "*)"}]}], "\[IndentingNewLine]", 
 RowBox[{
  RowBox[{"kmax1", "=", 
   RowBox[{"Module", "[", 
    RowBox[{
     RowBox[{"{", "kmax", "}"}], ",", "\[IndentingNewLine]", 
     RowBox[{
      RowBox[{"temp", "=", 
       RowBox[{"seqs", "[", 
        RowBox[{"[", 
         RowBox[{"All", ",", 
          RowBox[{"2", ";;", "5"}]}], "]"}], "]"}]}], ";", 
      "\[IndentingNewLine]", 
      RowBox[{"diff1", "=", 
       RowBox[{
        RowBox[{
         RowBox[{
          RowBox[{"#", "[", 
           RowBox[{"[", 
            RowBox[{"2", ";;"}], "]"}], "]"}], "-", 
          RowBox[{"#", "[", 
           RowBox[{"[", "1", "]"}], "]"}]}], "&"}], "/@", "temp"}]}], ";", 
      "\[IndentingNewLine]", 
      RowBox[{"Table", "[", 
       RowBox[{
        RowBox[{
         RowBox[{"kmax", "=", 
          RowBox[{"Max", "[", 
           RowBox[{"diff1", "[", 
            RowBox[{"[", "k", "]"}], "]"}], "]"}]}], ";", 
         RowBox[{
          RowBox[{"Position", "[", 
           RowBox[{
            RowBox[{"diff1", "[", 
             RowBox[{"[", "k", "]"}], "]"}], ",", "kmax"}], "]"}], "[", 
          RowBox[{"[", 
           RowBox[{"-", "1"}], "]"}], "]"}]}], ",", 
        RowBox[{"{", 
         RowBox[{"k", ",", 
          RowBox[{"Length", "[", "diff1", "]"}]}], "}"}]}], "]"}]}]}], 
    "]"}]}], ";"}], "\[IndentingNewLine]", 
 RowBox[{
  RowBox[{"kmax1", "=", 
   RowBox[{"Flatten", "[", "kmax1", "]"}]}], ";"}], "\[IndentingNewLine]", 
 RowBox[{"Tally", "[", "kmax1", "]"}]}], "Input",
 CellChangeTimes->{{3.6715613815167785`*^9, 3.671561386606786*^9}, {
  3.671562400649373*^9, 3.6715624183613977`*^9}, {3.6715643454514813`*^9, 
  3.671564345941482*^9}, {3.6719596706644187`*^9, 3.6719596758744187`*^9}, {
  3.671959779027419*^9, 3.6719597864554186`*^9}, {3.671959817676419*^9, 
  3.671960124417617*^9}, {3.6719602108432584`*^9, 3.671960364723239*^9}, {
  3.6721320677046013`*^9, 3.6721320829176016`*^9}, {3.6729962121685195`*^9, 
  3.6729962295105114`*^9}}],

Cell[BoxData[
 RowBox[{"{", 
  RowBox[{
   RowBox[{"{", 
    RowBox[{"\<\"AAAAAA\"\>", ",", "677.`", ",", "892.`", ",", "876.`", ",", 
     "442.`"}], "}"}], ",", 
   RowBox[{"{", 
    RowBox[{"\<\"AAAAAG\"\>", ",", "900.`", ",", "1327.`", ",", "1435.`", ",",
      "896.`"}], "}"}], ",", 
   RowBox[{"{", 
    RowBox[{"\<\"AAAAAT\"\>", ",", "583.`", ",", "719.`", ",", "337.`", ",", 
     "162.`"}], "}"}], ",", 
   RowBox[{"{", 
    RowBox[{"\<\"AAAACA\"\>", ",", "715.`", ",", "914.`", ",", "579.`", ",", 
     "219.`"}], "}"}], ",", 
   RowBox[{"{", 
    RowBox[{"\<\"AAAACC\"\>", ",", "557.`", ",", "915.`", ",", "1013.`", ",", 
     "1121.`"}], "}"}]}], "}"}]], "Output",
 CellChangeTimes->{
  3.6715613870377865`*^9, 3.6715617092622423`*^9, {3.6715624136403913`*^9, 
   3.6715624188113985`*^9}, 3.671562761537018*^9, 3.6715643469514837`*^9, 
   3.671959757688419*^9, {3.6719599432865057`*^9, 3.671959982545431*^9}, 
   3.67196002583976*^9, {3.671960062490425*^9, 3.671960100700245*^9}, {
   3.671960218077982*^9, 3.6719602517663507`*^9}, 3.6719603130502386`*^9, 
   3.6719603450752387`*^9, 3.672131688501601*^9, 3.6721320843076015`*^9, 
   3.6726465485105033`*^9, 3.6729962309055915`*^9, 3.673692363662755*^9, 
   3.688189000126363*^9, 3.6882753679652967`*^9, 3.6882756164082966`*^9, 
   3.6882761656562967`*^9}],

Cell[BoxData[
 RowBox[{"{", 
  RowBox[{"\<\"AAAAAG\"\>", ",", "900.`", ",", "1327.`", ",", "1435.`", ",", 
   "896.`"}], "}"}]], "Output",
 CellChangeTimes->{
  3.6715613870377865`*^9, 3.6715617092622423`*^9, {3.6715624136403913`*^9, 
   3.6715624188113985`*^9}, 3.671562761537018*^9, 3.6715643469514837`*^9, 
   3.671959757688419*^9, {3.6719599432865057`*^9, 3.671959982545431*^9}, 
   3.67196002583976*^9, {3.671960062490425*^9, 3.671960100700245*^9}, {
   3.671960218077982*^9, 3.6719602517663507`*^9}, 3.6719603130502386`*^9, 
   3.6719603450752387`*^9, 3.672131688501601*^9, 3.6721320843076015`*^9, 
   3.6726465485105033`*^9, 3.6729962309055915`*^9, 3.673692363662755*^9, 
   3.688189000126363*^9, 3.6882753679652967`*^9, 3.6882756164082966`*^9, 
   3.6882761656582966`*^9}],

Cell[BoxData["3315"], "Output",
 CellChangeTimes->{
  3.6715613870377865`*^9, 3.6715617092622423`*^9, {3.6715624136403913`*^9, 
   3.6715624188113985`*^9}, 3.671562761537018*^9, 3.6715643469514837`*^9, 
   3.671959757688419*^9, {3.6719599432865057`*^9, 3.671959982545431*^9}, 
   3.67196002583976*^9, {3.671960062490425*^9, 3.671960100700245*^9}, {
   3.671960218077982*^9, 3.6719602517663507`*^9}, 3.6719603130502386`*^9, 
   3.6719603450752387`*^9, 3.672131688501601*^9, 3.6721320843076015`*^9, 
   3.6726465485105033`*^9, 3.6729962309055915`*^9, 3.673692363662755*^9, 
   3.688189000126363*^9, 3.6882753679652967`*^9, 3.6882756164082966`*^9, 
   3.688276165659297*^9}],

Cell[BoxData[
 RowBox[{"{", 
  RowBox[{
  "1.0000000000000004`", ",", "1.008210025374293`", ",", 
   "1.0158793958008256`", ",", "1.7537184225319054`"}], "}"}]], "Output",
 CellChangeTimes->{
  3.6715613870377865`*^9, 3.6715617092622423`*^9, {3.6715624136403913`*^9, 
   3.6715624188113985`*^9}, 3.671562761537018*^9, 3.6715643469514837`*^9, 
   3.671959757688419*^9, {3.6719599432865057`*^9, 3.671959982545431*^9}, 
   3.67196002583976*^9, {3.671960062490425*^9, 3.671960100700245*^9}, {
   3.671960218077982*^9, 3.6719602517663507`*^9}, 3.6719603130502386`*^9, 
   3.6719603450752387`*^9, 3.672131688501601*^9, 3.6721320843076015`*^9, 
   3.6726465485105033`*^9, 3.6729962309055915`*^9, 3.673692363662755*^9, 
   3.688189000126363*^9, 3.6882753679652967`*^9, 3.6882756164082966`*^9, 
   3.688276165720297*^9}],

Cell[BoxData[
 RowBox[{"{", 
  RowBox[{
   RowBox[{"{", 
    RowBox[{"\<\"AAAAAA\"\>", ",", "1.7074687316731327`", ",", 
     "1.6066108788017617`", ",", "1.310169035972908`"}], "}"}], ",", 
   RowBox[{"{", 
    RowBox[{"\<\"AAAAAG\"\>", ",", "1.`", ",", "1.`", ",", "1.`"}], "}"}], 
   ",", 
   RowBox[{"{", 
    RowBox[{"\<\"AAAAAT\"\>", ",", "2.123326198629105`", ",", 
     "3.947293085544093`", ",", "1.9381612233362222`"}], "}"}], ",", 
   RowBox[{"{", 
    RowBox[{"\<\"AAAACA\"\>", ",", "1.8977022442739566`", ",", 
     "2.968016585821381`", ",", "1.866571953003175`"}], "}"}], ",", 
   RowBox[{"{", 
    RowBox[{"\<\"AAAACC\"\>", ",", "0.32026011594973225`", ",", 
     "0.6177837678784156`", ",", "0.48254539355749526`"}], "}"}]}], 
  "}"}]], "Output",
 CellChangeTimes->{
  3.6715613870377865`*^9, 3.6715617092622423`*^9, {3.6715624136403913`*^9, 
   3.6715624188113985`*^9}, 3.671562761537018*^9, 3.6715643469514837`*^9, 
   3.671959757688419*^9, {3.6719599432865057`*^9, 3.671959982545431*^9}, 
   3.67196002583976*^9, {3.671960062490425*^9, 3.671960100700245*^9}, {
   3.671960218077982*^9, 3.6719602517663507`*^9}, 3.6719603130502386`*^9, 
   3.6719603450752387`*^9, 3.672131688501601*^9, 3.6721320843076015`*^9, 
   3.6726465485105033`*^9, 3.6729962309055915`*^9, 3.673692363662755*^9, 
   3.688189000126363*^9, 3.6882753679652967`*^9, 3.6882756164082966`*^9, 
   3.6882761658142967`*^9}],

Cell[BoxData[
 GraphicsBox[{{}, {{}, 
    {RGBColor[0.368417, 0.506779, 0.709798], PointSize[0.002777777777777778], 
     AbsoluteThickness[1.6], PointBox[CompressedData["
1:eJxc1nlYzPv7P/BBESpJCKEsyR6FUDwlCUlSJFFRSVlGi/aa9r1mmqlmplSW
CEmWCGFUCEWUFEpSlDUpQvjN9/rc7+s6P+efcz3Oa15zz/1+vp/XSWP7Pgun
viwW66s8i/V///7fPx1L6/eI8rhTW2/Qf4CL8stzO4+/JsthRk2p2fFtL8lK
cF4xuW7d/OdkFWjPnDC41f0ZWRVJOxIPFjyvI6thVHH9p4B1jNVxpNUkv7zz
KXkCzvQa3n5SwHgS0v4/a+Ka0pM+a3cx1oJ+nffgCX0ZTwPYPpXHfj8hz8Dr
16eLH8xiPAtP8y/EzF5WQ9bG04F/9g2ZwngOhq7+8XP7jWryXFi0JH7fqsdY
B3eqXzes7HhM1sVAxVWPyp8znoeXliax1fcZz4dZwk79Q48fkRdgzKRKw50D
GOuh75mqmLTfVeSFuH7mS1XaG8aLMLAu28H6BuPFqLZ9MCjmGGN92PDcXG8M
ZmwAWddt7PLHleQlSKxe8nlMQQV5KRJmhY5U4DIGdo/Y9Hbk1/v/MwdwPKIb
efUUmbUMk86NX6ifw5wvQ9VWk5cDJt+jc0NE3HEoVXh8l84NMeRWyR93WTJr
OZQ/2mxurCmn8+WwPD7j1m4jMssIr6YEHDw5+A6dG+Hb5MV5X/uRWSvwwORQ
vte723S+AqHqk7ND6m7RuTGcHa0vBweSOcbgDT76ZNxE5nwlTEuWmH3zK6Pz
lVhw1W3CgymldG4CqyGffPp/KaFzE3z8cPZS8DMyaxVGHIpUM7zPnK9Cp5Pi
4CtXmPPVcL1lyN29ljlfjXuWiLpTcJPO12D8tfjv5waSOWtw9diEDdMCJHRu
CrfCOz8nu5I5ppgco3gswJk5X4ufFguzJgpu0PlaBFnP3WH7+jqdm6G66tsd
rTtkjhmmDt94C2eY83XYqDCm/os9c74OikWae9KTr9G5OQJMz46ynUaGOfL/
2DquH0jmmONIctqTxWeK/2eJOdjiw2YT9Mms9Tj6/e83Xs9Vur8ed7sT/+qp
kDnrcWfTQsW1vCt0fz20orYFHXMjsyzQW1r0+VDcZbpvgdA++R8lzRfpvgU0
LLueLmgiSyxQeivpk6qIzNqAkmFTZFcsLaT7GzCq9baubNMFur8BJ15pyQx/
QpZswLeVjW8G25JZlmj5Mfe0zzoyLNGXs7Fg9wLmviWmP1lWeOHFebpvie5H
LZPmziCzrFBrlXH7fe05um+Ftb8mKp8/S+ZYQe1mwIZSbbLECrPmjslpmkZm
bURI2vGpZlrM/Y2wLa5b1nn8LN3fiL2K5YOqygro/kaIXvI13SPJrE1w6Ayt
vwYyNqEiYeICSxkyZxMSf019UFGTT/c3oa+xPCtsSR7dt8byqAOVnytO0n1r
zD5gtlPHh8yxxo0DbHj2O073rfGqe/kP7185dH8zGn5fNlovIWMzxvcsmNCU
ROZshtLceWFepUfp/mY4eK563TmWzLKB4zbd9oRhZNhAR3DnrO7HI3TfBk9f
TpMM3X2Y7tvgMdd6zJQ/h+j+Flx6P/trytNMur8FPf3f7h/+4iDd3wLlGQtb
l6WL6f4WrJm30V9/Nplli65ktYx+fYV03xaxKI57My+F7tti/GN79SE2Arpv
i+hlrodG6JBZWzFh1Nyhd6r4dH8r2sbMCCr5kUz3t6KiwanHfQCH7m/FrZkn
9gxd4kX3t6FtxK0Nn25a0/1tqOmO2SEnS+ZsA0a6ffndfy3d34aotJd279dY
L/3ffTv8vXBav3iR/f8MOzTtLHLcutfhf+bYIT1zbEKS747/WWIHrb4uP9fv
96L79hg/xjSqYXLU/6xuD6sKtTVhh2Lo++zRO0pjn8LkhP/Z3h4z1w/ZPPNP
In2/9POpf7fG5CX9z9n2+HGpJ2iPPJfm2UNRNP2VNZvcZA+DxuyFSbI8mu8A
veWb08TRyTTfARO1lldUv+bTfAcYRVUnnlkqoPkOeGrFa3p4OoXmO0D713A5
bcNUmu+AW5wFZwbsFdJ8B1gN9apWikin+Q74pd98OG1vBs3fjh+lFvly77Jo
/nZkhXib1TVm0/x/bL8dglPy/KB2Mmc7qrkPriiGHqb52+E0dH7F/DyyZDte
J+zY/vc2uWk7XMLXPVL8QmbtQKtB9vRWxRyavwNe78sGx9wmYwcy8ze6XJM/
RvN3YLnsoaR6reM0fwcGW421GllEzt6BHdFjG1+knKD5O6Dj7/RtucZJmr8D
mqMmvpUfeormO+LBu9R6twN5NN8RsrIPeO2OBTTfEU8LzesvuZLtHTHjR0/z
D8WzNN8RXjG5IS0W5GxHaNXOGrnUlyxxxK5i++6Mx+QmR9h/rvDxnnyO5juB
t6vXSfUIWd0Jg25GtHFOkuGEXdF7TOs1ztN8J1wZ6todEUvmOEHmJP9TQT05
2wkfD1ft1VC9QPOdoBb/+VF/HXKTE0xnaP4yWE5mOUN7REnH2/NkdWdEe7im
6zUW0nxnLHwRVvvtNdneGZxXOb8HfSFznHGEF1PQ1E3OdkZsoL72CLmLNN8Z
0L5i2XcEuckZjjZXny1QJbN2IufezfgzWmT1nRh8/z/GTtwLut8qk0G23wln
za5TzXfJnJ1YMVFOmL/gEs3fiVVbCnovdZElO3Fcy/Ty90lFNF9q5+v7JwvJ
LBf4u2kE194nq7vA7/TyVe0/yHCBsDm4u1DtMs13wfXc6UcLzcgcFzxujGUn
WZGzXbCwtyruXhFZ4oJbHurDkiXkJhcM0F+V2OcLmbULi19+7PWbdoXm74JM
zVKROJOMXbBP1khrd7hK83dhX4Lakfp4MmcXVs9ZnlR/hZy9Cz9WRc6bWUOW
7MLQNd3Dpr8hN+0CEktCC5cW03xXvP5+8L1yGVndFR9cB6xsnHqN5rtCsX+/
or/GZHtX7Jp/Z8qvBDLHFaZKRz3vfSNnu2LvoBeKXj/JEldk5pR6PvxNbnKF
8MimKYZh12m+G36sW/L85xOyuhuSPyqHTX1FhhtO6brw8xbcoPlu+PX7T5Kv
N5njhpo1PS9zc8nZbnBYXZ9ZU0aWSO/P2vNE9ja5yQ0+t609V0+V0Pzd2Onr
zFq2jqy+G07jSn88jiNjN7iR5/f68cj2u3E55PaGg2fJnH+cvRu8PjNdayvJ
kt1oazV+fa+G3LQbAu3ZHvavmfl7kD3H/3VmCzN/Dy6Zj/Ty/sDM3wO1kQOX
Ns69SfP3wLZfpuW4tWTOHly0yr7z9AA5ew+GhWhcUzxBluzB4tw9N11lS2j+
HoTe+lhYNpHM2ovQwoeclhlk9b140ZWoJNEnYy+OLfZt9vIj2+/F7Ofufxp7
yJy9iDfN7Z0pU0rz9+JroauyxliyZC8mal8Wd48nN+39v78nBw/cSWbtw7en
bddf9iuj+fvgrX2H6ydPxj6Eu8dp7tlOtt8Hz2KPM3MCyZx9GKVrXrsjgpy9
D2v/a8k+TNlwqGUhl9y0D/OspoyvPEZmsVE+8/WmK4VkJTbc1ffW7XnJ/B42
MkqMgsS/yNpsXF67yidZ5xb9PjaUFsrrp+8nm7PxUd/W+NhRsj0beWnn2l7n
k9lsHF3z5gyvhMxhY//NEQN0HpO5bHRUNr01fU3OZqMmc9jUZx3kAjZGftpa
v7eHLGFjyrirGYa/yFVsaAcd664efZv2ZWPYfe/ptyeSO9jYEN9T+3I+mbUf
M5WntuxbQlbaD6/8T47nA8nq+3Fl9fjN7aFk7f0IQs/b0fFk7IeVwqU1kidk
8/3Q2eDunPuJbL8fzvWnzx/5RWbvR+aEbS9d5e7Q/vtRcrfmecpQMnc/RkTX
ZK4dR87eD6w/qpWziVywH2Fjb/V/tpMs2Y9FXaZhfbzJVftx7mGEhgyH3LQf
u6o6CgLCyR37oTJnTs7Pg2SWO2b910rusElWtPY9TVb/x9ru0Miy699+mQx3
mFtNGds5tJz2d0ef6gm1vtPJ9u4Iv/n+2WsTMtsdkVsGDbpkS+a4g1O77Xn/
KDLXHR3Kh/PuisjZ7jArC1m78DS5wB0XdO9uDCshS9zx+cnL/NNV5Cp3hF4U
sh70kpvcUW/w4MTC0Xdpf3eI8UizjTHLA3P7eHN+jiMreeBnsUS5QYesLj3f
05Sfs4is7YH2O9eiww3J8ECvcd8YixVkcw+8Tkrnem0j23ugrNqw/MFOMtsD
z23Db//1JXM8ELq/fcXgAjLXAx8T7ZSnnyNne8B+/b21Oy6SCzzg5bfgaXsV
WeKBztBxn8x7yVUecN5yodx66D3a3wM5O54sv6ND7vDAIBVOvsEOMssTRu8W
LWt1Jit5gjOx356JbLK6JxbPkxu6L52s7YnK0X/j9zWT4YmYos8qwV1kc08o
VBzp++Mv2d4TY0PuNS2fcp/294S6R8QW7cVkjicef9Z5JeNO5nois83J38eT
nO2Jzpvs+60HyAWe+Lzh6eP78WSJJ64tXpPomU2u8sRbzqWc0EJykydK1Jt2
hN4nd3ginm/Yda2JzPLC7TfW7hc7yUpemBBX8ZzXRVb3wjHxOYdjShW0vxcK
1B7NM1Mlwwui+gfX5o8lm3thkO/S8KZJZHsvOG/dO8x0OpnthUfnbV8Ha5M5
XtAZdkjb1JTM9YJBWm6XlT852wuGHh9iVwSRC7zwUWa1l10iWeKFOGODj4lX
yVVeOGpTnV94n9zkBfb0CDuLr+QOLzjJ/NiZ84fMOoCPvB1LheqVtP8BRCbE
n3xkTVb/x9r/GAdgO3yVbIyQbH4Avv00DXblkO0PwMpXMHPNSTL7AA6baAxo
rSZzDoAj1vId8ZfMPYAlC82EqlMf0P4HcMUjfJesBbngALZclNlauYksOYAh
GVtvPrpHrjqAMTdvmv/8TG46gI5li15EWj2k/Q9g5KvyxskeZJY3Fj4e33Yz
jKzkjT1Jv+TdYsjq/1jbGz5p7kEzMsnwxpLjckovLpHNvXGn4eLz+jqyvTd+
dc08rtlKZnvjidHgURGMOd5YGjLgq3wvmSv9/K7jlf3/krO98b22Y1LF7Cra
3xs7auexp2qTJd4YMMB1yZsV5Cpv+C1WUVlrTm7yhqDN7uF0V3KHN8YNGyPb
uI/M8sGKaZ97bDzISj5IV9by/OlLVvfBV8OvXqeDyNo+2Jixu84nmQwfXJkw
JkaPTzb3wWAjS8cKxvY+eH5z/DDfVDLbB3N26q6zPUzmSM8rD7gZnyBzfeDP
8d/2sYCc7YMI7SWhz84y+/uAvX3M2rI6Zn8fzN4SZjq5ntnfBxc3LLj4qZHZ
3wffIlL7TGlh9vfBqNG64o3tzP6+CH749rbiO2Z/X/Qt/Wyk95XZ3xfdp0fK
JQ16RPv7ws5UeeyfYWRIfbZxl9kEsrkvhlkk96vWJtv74k3Dzg0H5pLZvvB4
Np3bqUPm+EL0Y3w3ax6Z64vwyIu+hsvI2b64YDJshXAtucAXrCdxgZvNyBJf
6OmpDxhnTq7yhWtMvPwmC3KTLwKnKjjWbiF3+ELe/mXSdgcyyw/suYrzs9lk
JT9YRecouXmQ1f2wdcT+d5FezP5+WPP2pM2NLGZ/P5zaPrv1xyFmfz8o6AZt
nnuF2d8P92YKLW9eZfb3Q0GqxrH+xcz+fjBwLK5VL2f294PmvOYbD+4y+/sh
68fUlc0Pmf39cFVlyPyvj5j9/fCoz/JzpU+Y/f2QaBV/0uEFs78fkvI+Hn7V
yOzvh4FvOoodm5n9/cHK8dsX3c7s74+qAbYPzL8y+/tj5Br28hV/mP390dCx
b2Fr38e0vz/scEmYKU8290el8tS5UUpke38ojev8VDOMzPbHtP+a4w+hzrWI
Uypkrj80i6xjR2iSs/3hePtX+/kZ5AJ/6d97/TqugSzxR8lI48xDK8lV/hhc
MO7VpfXkJn94fFObs20DucMfzxtivtzdSGYFoOSXj934LWSlAPgMjBjb5kRW
D4Dfo1CF0t1k7QCky1rzZbnM/gHAFm5I43Fm/wB88L0+WL6I2T8AP/5rdgBO
Pi88l1TC7B+AXQ0DLxTcZfYPwLZLEdXnapj9AzBH6ULgjKfM/gFwzc5/KPjL
7B+A4zOfXSwYUE37B6D51tHhQ0eTmwLgLbE0uTOR3BGApWz1jaXTyaxAiId9
4dvNJCsFQvm2vN+mWWT1QHyZvd7u7xKydiBuOtrEqRiTEYi5KZ6vtq0hmwfi
8aRhJ1O3ke0DURZ+LWugHZkdiB03sTLBmcwJhPaFi11hnmRuID6u+ale5UfO
ln6fxarMHQHkgn8sCcSKncrXF4Yw+wci64LDyfwYZv9AXPkya1ctn9k/EIJz
z49yhcz+QbDekB6un8XsHwQ51+ywH4eY/YPQYvy9XusYs38QErTFqZG5zP5B
MHH+cP/tCWb/IMTEzPKTzWP2D4L85rvpZy4z+wfBwCZ6dVoxs38Qfhxbtn90
JbP/P84OwgX3NxV3HjP7B2HiuLzBp98w+wfhKGf4O+cOZv8glN6cf295nxra
PwhRKrbtFYPIHUEY6GDyM2MomRWM/PhNbWfHkpWCIRiRllE2h6wejA0bLyzR
WkXWDoap7rY0O0sygvH6jWFA+RayeTAUfHdJgveS7YPx9/x177EBZHYwit4q
rJoUTOYEwyUjyHsQh8wNRkH9p9HTYsnZwXj8ZcCrEB65IBj6aokmP7PJkmA0
fL5nILhKrgpGWmN9e0cVs38w2k2iixY/ZvYPRvOUb7Ibm5n9OXiYy/uxp4Us
x8FVg8zRg94xz4ODeypJ3+Z/I6tykL7/j65Ovyf0fDi4IbCbt0iRrMXBB8fN
ZcIRZG3pedLS31vHk/U4ODV85vHfy8jg4G7KvLlTLckmHCyBvMvPTWRzDnpd
dj81ZZOtOdjotKprYhDZngPF6utbZ8SRXTh47uV+f6+YzObga/CS2BWZZB8O
/DtdvsXmkTkcOMuJaxbfJEdz4Ndzy+FNKZnLQdz5qum9b8hCDqLdTs+b1E7O
5mBdiPe4eZ/IuRx49oxL8ftKLuBAr294UlQ3uYiDTc6/+1n9JEs4qPl17OZ+
Vu3/XM5Bz/BvWXOHkKs4mFetcmbPRHKd9PNd3/Y/mUJu4sD7yGDbkGnkNg60
rzR/SjIgd3Cwoa/D6j6ryT0cGJZU/KxjzAqBxcoR93gWZLkQqO5cILi5lawU
Aol4ktEYV7JqCCwz/3ZZB5LVQ/DyZNWJXcFkrRAM237CdkEoWTsEbJV1vzYl
kvVCYOMUe2N8IRkhsMK+OXLlZJMQvCjIyJh6j2wegiEXN6wY+4xsHYKWBx8O
mjST7UNwVv363l+dZJcQPC8qHKn+g8wOgel6VfurfZ5S/v+YE4LrB1+dOSRL
jg7BKY7Sn0w1MjcE8SvGsA+pk4UhyPKyKN04h5wdgnOTKuOcF5BzQ8CrMijt
0CcX/OOiEEyYfe9a/zVkSQicRa1Bhqbk8hBUv0wPfGFFrgpBjU/W8Xmu5LoQ
LN+rmbltP7kpBHtvDu6eHExuC8GbgtO7J8SSO0Kwgeu1xjSO3BMCUe7bg5rx
ZFYoLBROXzYUkOVC4TjuW+/Lg2SlUHjYP//x4zhZNRQKmpfaZM6S1UNRONL7
d9UFslYoNOyDWsV3ydqhGFetYsC9T9aTzss2nuFfTUYoLjZaz1SpJZuEwmj+
vOPfnpLNQzF22olXY+vJ1qGYPzVS4dUzsn0o3NccCTv7nOwSir8jnHbqd5DZ
oRh18uGY7q9M/qGYNswu+XG/Oso/FD0fluhs70+ODsX7N0M33RxK5oaiOvFd
kIEyWRgKpyrrJ5JR5OxQZFQmWYxQJ+eG4oz54cymGeSCUAhubzqsqU8uCsXc
czotdowlodDqGjpg0VJyeShuKN7Zvh/kqlAcby9tSVlOrgvFr6Wv9c4bk5tC
wd63Hnnm5LZQDD4rW5y3ldwRCj8TjpzONnJPKAaE5x/zcSWzwrC7w2V4TSBZ
Lgz8rqOGG4PJSmGYaf4l+GMSWTUMsuFpGQd5ZPUwzDv62Ggxn6wVhgH3i0Mn
CcjaYRgtl5rpICTrhaFNnL7jeRYZYbhTec9b9zrZJAw6P7l/X1aQzcOg+aAv
y7yKbB2G6iUCft5jsn0YtknsW00ayC5h8Puv2f/YJwxbRLnal9uY/MMQoNN+
2Pw9k38Y+jUNfXbiC5N/GEI8f6073c3kHwY7HYUVWd+Z/MNQoNTTmvSXyT8M
C0J9zHKV6in/MORBcUawMrkoDHtufoifOoIsCcMN5xul40aTy8NQccbU+7wu
uSoMyYuORJw3JdeFoUFuw5AgC3JTGFYZmG56sZncFgbBmKc/J+wmd4TBZtem
l3Je5J4wHOof3djsR2aFI/FkfN/GELJcOOZaux1SjiQrhaN6W63p7ViyajjS
D2WdzBOQ1cNholt27W4KWesfa4fjZIbadbMcsl44Ujf1OX7iGBnhWDW5f+qm
y2STcESEdH9+eZNsHg63mhfsC7fI1uF4o1CofLKWbB+OQwP6P7hRR3YJx6jm
a3YjGsnscPjdfbLzUzPZJxzsLe+Kct6QOeE44f5p55K35Ohw+PeRv13eSeaG
Y+UJkyrTb2RhOB6XfX9V2kPODodsrfzs0crPKP9waG6aU/iXcUE4wtfmXeuj
Ti4Kx9bUA0MT55Al4bh8u9l9lw65PBx9ro3a02tIrgpHrJZ/Yb45uS4cW+6y
tSMsyE3h0NB1ij7uQG6Tzg87O111L7kjHL2jZvv1Z5N7wiGRiXbMiSKzImAw
LGrWoHiyXAQs9b7vucYlK0XALbtzf6CQrBqBiLmrJBtFZPUIHBIsVXI4RNaK
wDBJ3cPNx8naEWhhC/kaJ8h6EdCLKnaxZ4wIvHYK0c4oIJtE4KxXqPqwIrJ5
BHYoJNrhCtk6Au2/dPNar5LtpZ+PyXp2uJjsEoHTxVcusqvJ7AgoPi4ZJltL
9omA38NZV8obyZwIrFdp33zpDTk6Ame0d6w5/JvMjYBZ4dGZD/+QhRGQb3yR
EC/7nPKPwPGh08ruDybnRmByV7TV6JHkggg8HzzGbuVYclEENG/09Zs2lSyJ
QNolkU8NyOURcNrWs+6sMbkqAoWWn2wsTMh1EXCffPr3VjNykzS/1Qe6Zm8i
t0UgMs13TvtmckcEPhe+zPazIfdE4N6yhC+Ku8isSDgstKg66UaWi4Tdaxuf
53vISpFI8m6vWeJDVo2ERcq6egV/snokPj6XeX82lqwViZzPUyUyCWTtf6wX
iZdXAhtWJpERiWh/tYr7yWSTSGleTUf6ZpHNI7HceuHChiNk60iMqEq/mHGU
bB+J/hNPeFzNJbtEIuRVxvxdBWR2JBy3Pe0WXCP7ROJ07RDx2+tkTiTSbw1M
KS0lR0v3nb/W6eRtMld6vthKbkA5WRiJ9y5bTva/x+QfiWvit5r1VUz+kcid
8fZ99jMm/0h0z3kcFfKayT8SH4q0n/5sYfKPhPqY+ijXT0z+kah+tFKQ1O8F
5R+J/SP4C40UyXWRGPbcpfiaBrkpEuyngc8VJpLbIsEX13z7O5vcEYm61ssp
9xaSeyLRunT1+VxjMisKSUtWvq42JctFYfq73SoV68lKUTD5r1WjwBFZuzY5
kNWj4KkxMbPYjawVha0ffb/tZZO1o2DUx6wszIusF4W6g6e+63qTEYXt6y5d
vuJLNonCMiubv2UxZPMofK4qDloWT7aOwqDZdzaPOEy2j0LD7Tw7/zyySxT6
Hxx7QFxMZkfBq6+lYfldsk8UGn+5fzv6gMyJQol92nH7WnJ0FCocLk2vY8yN
QqWT08/yBrIwCsGG+aX9m8jZURBO/1o44i05Nwpx/hHbLnSSC6Lw8tzLqYu7
yUVRODTy+3EuY0kUaurvvesv10D5R2F1bb3GjRHkqiioeV6adHo0uS4K3Xo7
q8LUyE1ROHFlPN92MrktCh3f1bzerSN3RME7XXmwtT255x+zomGxs8Hb0o8s
F43hm9axjnHIStEY4xRjnBtJVo2G0x/exYo4sno0TshlCq5zyVr/WDsazY3P
82eKyXrR2Dd8zeQjJ8iIxt8/Te4fr5FNopFZpvHX6DbZPBpxydOV3jwjW0fj
VPOrvBnPyfbS3zOqbllMK9klGjJqRQ/SP5DZ/9gnGv2+qccbdpI50XD+LqpJ
HNRI+UdjteJGZYXRZG40OqwS9kRqkoXRyLrk+jVpNjk7GqUzdl49NY+cGw3v
Nd3zi+eTC6LxwU8ge20BuSgapg+dss+sIkuiYZjcfZm7nlweDfZs3WCXDeQq
6e+J2f4nbBO5LhpNGyPmZWwmN0VjToPCyg/byG3RKFQJts50JXdE47Sr/adO
N3JPNA5k71Ft9yKzYpBw9dOCZYFkuRhsjwhc6ctYKQZ5w12UC0LIqjFwVL4z
zSiMrB4D1y6rAwtEZK0Y9P68zv18kKwdA0mL4uir+WS9GPTreuRldZGMGKyY
eTDufSnZJAbbbonnGt8jm8dA4VFo0Nw6snUMLCWus88+I9vH4GeJYtbpt2SX
GLz+cs3++nsyOwbDfmzMcfxE9omBYUzxrZIOMicGraMH95z+zuQfAyXzU7O7
fzL5x6BRLmGdpO9Lyj8GQ3xHmUjUydkxeKYu3+/+bHJuDC7xbuR8MCQXSPff
rz+Kv4JcFIML7WOE8uvJkhh8Gfpp5nkbcrn0+8qVlRdvIVfFwCKKY3NxB7ku
BgdiIvbfdCQ3xWCJ8biLyi7kthicvC34o+xG7oiBh47dspJIck8MhJv3DO5N
ILNisT7haOHSZLJcLCqjRpY4CslKsWhu0KxbISKrxuJc5fTHZkfI6rEYvazB
X3yCrBWLQj/NTydPk7VjodH7q2ByAVkvFhOzBk7mniMjFlh5SxxfSjaJxbFn
AaXfK8nmseDt13x/spZsHQtDT5X3vxvI9rFQ1/3TUNZFdonF04kPqqf2a6L8
YyF75X1KKWOfWHSO9rOeKEvmxMIye1nBu/7k6FhkfLmy0nQAmRsLL5Onvmfl
yMJYBDdvDPw2lJwdixNv+leOGUbOjcWIzcfPBzEuiMVnc9lOJxVyUSwGV59c
1KVKlsTCsTZJZvdocnks6oRZqd1jyVWxMIs81H/iBHJdLLbObk9fzLgpFtFB
x4rLJpLb/nFHLPT34mzWJHJPLJz9m05dn05mxWHbH73DmbPJcnFQGn1rRbQO
WSkOu3df2p4+j6waB5+lB8Y3MlaPw8V+YyzezCdrxaFo4diq+QZk7TiYjS64
X7uUrBeHmpLIgXlGZMRBZ+LhJh8Tskkcek/PyFcyI5vH4afu16SnG8jWcbj/
rb59whayfRxMr7g/VbEju8ShpbYrtZUxOw6Tr/DOCrYz+cfhzOqzRgU7mPzj
IL5Ukd/Hick/Dq96P5ofZMyNw1wz9ZHqu5j847BwWFqjFePsOPQYtz/mujH5
x2HPn8fz+d5M/nF42PmxK9mHyT8O/Bx9hcG+TP5xuKpjpp7DYfKX/p65YWvN
Qpj8pc/Xb2BHbiSTfxw2HutcqxzF5B+H0yvnLo+PY/KPw93VysZGSUz+cdgg
m3cslcfkHwfZ2EVOyclM/vF4Wvo+e1gKk388+l7IsE0WMfnHY1KeQf7ADCb/
eBxdJm93nLF6POZtLUr8k8nkHw+PEc8fDMti8v/HevFIlqnUrcpm8o9H6TyL
/KAcJv941I2Jmbc6l8k/Hh/DNjiUn2Lyj8cDGzfVgXlM/vHYdeDrcbnzTP7x
kPljWrOiiMk/HrKOXTcvMfaR+vjmtT2MOfEwa3xhEH+ZyT8eqvkPuK8Yc+Mx
IJSTOuQKk3883Mo8lBdcY/KXzt96UWEN49x4vNuzNnSLhMk/Hq9yr29ACZN/
POSe3x1pVcrkH48R/3V5POYsC4l3ZFwVD9bVjhzZMib/ePR/qv3gFuOmeNy/
NeTX9PtM/lI/SV3+oJLJPx4XB/OOeT1m8o/HfN7wjV9rmfwT/n/LJaB17vyJ
Ck1M/glwGlOeUNvC5J8AB+NR83JamfwTYO8aomjwjsk/ASJ9fe+FHUz+CYjo
YZkf7mTyT8Dyrym3FLuZ/BNgXZYZmvWbyT8BffgHLSf+ZfJPQND2RYHz+r2i
/BMwSaXUacMAsn0CKsIP/To3kOySIP37ae6UJYpkdgJOT7FZ6zSE7JOA0Yss
ddyUyJwE3CnRXJnNODoBgvF9B64eRuYmwARFO8aNIAsTsMh2ruQH4+wECMcc
fsYeTc5NwJ+8xGHrx5ALEpA1VWvp1gnkogR8mRy3V3MmWZIAv0lXOd1zyOUJ
yF9dWxauS65KgMKXVsmzZeS6BCyRX6lotJbclABPmTPzP5qR2xIQ/Cs49vlG
cof0fPvaLo3N5J4E/DUWqIXZkFmJGHqaMyrEliyXiBPFEWPztpOVEmE87U9r
jiNZNRGPbMtWNTqT1RNRMC5jb4k7WSsRNxR6wrk+ZO1EJFnN7dWJIOslQlvV
5Pj2GDISUTN/QGVrItkkEQH+nYeWpJHNE/GXVRxRJ2TyT4TKuKyhcWIm/0SE
rPccZHmQyT8R1y99+zk6i8k/EQ6hVrV2R5j8ExHmfkL1ey6T/z+O/sfcfyz8
x9mJmKda8zvtIpN/Ipr6mQ27e4nJPxGHVI/7G1xh8k9E4F333ps3mPylz+tk
pF5qGZN/IgxKXKzX3mfyT8TmuiXP7CuY/BPRzReOVH/A5J8IXvMwY14Vk38i
kguruIIaJv9EZD0I9r72lMn/H7OSMPf33de6z5n8k2BquMC98xWTfxI6tFVu
GrYy+SehseD7VQvG6knQUFh3+9AbJv8kBA/f2GDwgck/CdFXW50tO5j8k3BM
UXatfheTfxJ27CyZ/JuxSRLE3aEfzXuY/JNwdqzQpv0nk38Sdjsrt6T+YvJP
gvCJwtE3vUz+SQjPmLxy9m8m/yQYtG05fpuxTxLsJqTJ1jPmJMEmS9HftU8z
5Z+Eq1kJnD79yNwkdPVf2HFrMFmYhE73J6p1Q8jZSSiMXdvAUyLnJkF56I+n
DsrkgiTMs531ar0KuSgJw4/O1ykbSZYk4ftHv6BbquTyf1yVBG5t7wLWeHJd
EhoEGjpv1MlNSYjrcz53pAa5LQlKnSbB2Yw7kiAbdGH1WG1yTxKyhxufMFhE
ZnHRy9lS7L6YLMPFUzUHcc4SshwXgxX1vVlLyfJcDCkckjyHsRIXFZfsnTmM
Vbgoyf46tZaxKhejW3MvT1hOVpPez/YffcKYrM6FePLGQoEpeRIXlWtKnp80
I2tx8bfwp8rIjeQZXHSbV5ht2kLW5uJQftmJOkeyLhcaR+rGJe0l63FR3XLc
bY87WZ+L/D8Zcs+9yeBi9ZSPc374k424mC9ymnA2hGzCxc/J1ZIpYWRTLl7Y
rBivGU025yLtfZ8Hf2PJllw8K1TXqIgnW3PxRGPxGAmPbMtFtsyVhunpZHsu
bC9vc9yRSXbkInTM4XL5w2QXLrys9bXYjHdLn88v+TUGR8lsaV6PlsnNziF7
Sr/v1eSHN3LJPtJ5d8syPp8gB3DRZbXl0PyTZA4XBy6WKI7KI4dzYbb5T31D
PtMHLoKz5O+0F5DjubAJjDwy/hLTD+n7M+bG1OgrZAEXvsoeHxzuM33hYqpM
XXP3A3IGFw9mPrh95RHTHy7e51deV3xMPspFAdfJfFwt0ycurLcc/dLnGTmP
C35M2A7X10y/uMgodH0WwfgCF3nZV+U6W5i+cdHYPn293htyMRctNo9CTr1l
+sdF86axgpOfyGVc7OrftU/3F9NHLoyXdiqv+0uu4GLUkuk5twe9pn5ysWyz
4BdrMLmGCwQnCdcyruMiUfnT461K5BdcGOj8LbuhTG7i4nd1whWvYeQW6ftp
qP1u6yhyGxfzSn4uWadG/sDF2pMNJzvGkzu4cBnjVpKlTu7iYqKksdR8IrmH
iz4fNKrZmuReaf7rhvyumklm8f5/y/BgM7X8yLp5ZDkeHlXZ9uzQI8vzkLBn
8JmAxWQlHqyyzgkMQVbhYcPA6UM2LiOr8rDl4PqZq4zIajzc28Eu0llBVufh
N99zwioT8iQenJ//sstZR9biIWLjHfuRFuQZPAQNWfNV1ZKszUOKbJJz1yay
7j/Wk85b1Ldfxmay/j8GD17HP008bUs24sHEJDdc155swsOtQSk8n+1kUx48
D80zbN9LNufh/tec7/H7yJY8XBk8esX1/WRrHlpmzdoo70+2lX5//8UL3wSQ
7XkYMJP3cmUU2ZGHfUke57ckkV14iJ3dzh4oIO/mIfhSXPQLxmweQotNQyJE
ZE8empakPIsVk3140F5TGjAwmxzAQ+84o9rqHDKHh7UOh7S4eeRwHpb9vDay
4Rw5mgfM1QxWvEyOl37e/sizV9fJXB6GVJcf3XeDLOChzJQrOiYhC3k4fMZy
oEUZOUP6+TUHD9xknC3dp3G+5N0t8lEeahV4Zibl5Fwe/FxkTOofkfN4mBfb
/87KanLBP77Ag/fXneE69eQiHqrHan8saSAX8zDw46pzjY1kCQ8LC2e3X35F
LuPB/9G6GznN5HIeIvfO0frYQq6Qvl/GlUrab5j+S98HzU/BZ94y/edh1cB7
c8Pamf7z4FNScVnhA9N/Hs7YNj8a/IXpPw8KmVfvtTBukX7fl7/9inuZ/vMw
Yvry+tl/mf7/3/Npvj5kYAv1X/p8feePN2fcJX2fzV5qjJMn9/CQelUntUeB
3MtDmN6OvUcVyaxkyNrY7B+kRJZJxhNZ3SrP0WS5ZGROq4/ijyPLJ6Ppjf6O
1vFkpWSMePvdb+wkskoyxAqZGbaMVZPBcthpFcRYLRk6N8xho0lWT0b83xvt
i7TIk5JhOFdmWZ+pZK1k7FvRNqtuOnlGMrqN1PJr55C1k3EiPLqtXIesm4yQ
yMDDMrpkvWTcv3Ct9f0Csn4yPnV4xzgtIiMZw58u0n/A2Ei6zxbRucLFZBPp
70mueTzMgGyajM7Z624PMySbJ8P+7gWDMlOyZTJExyXDj68jW/9j22Qo8/K4
jhvI9smY2hW656c12TEZw85VLY+0IbskI3rlk+RTW8i7k5HfYTlxlz2ZnYyK
P/MWq24ne0p//5NBGw87kX2k39ehvaJyJzkgGZPOLCg76kLm/OPwZOziuXtc
3EWOTsahEuO873vI8clQ05j+4/BeMleaX4r++KIAskCa15r9XRqJZKH0+w7M
yfvNOCMZldw5NcVccnYyhu6Y3BYiJh9NxhSvrLyH6eTcZDiHY372QXJeMp5G
z60UZpELkmEy5fXU8MPkC8lwsS9e+IZxUTJcj3T3eBwhF0vf720bfknOkSXS
/FT+uH89Ty5LhpbyqOeiS+TyZLg3XP8xvIhckQzvTaonM6+Tq5Kxccq0fp2M
a5IxfW9rndsDcl0y2LU3DbiPyS+SMV4meVoZ46ZkXHTa9HpCHblF+r4kuQ6v
ZNyWjNzKsysc68kfpHkpGJaMesH0Pxk33VA5qonpv/TzywJ9w5uZ/idj8Skr
tR8tTP+TMSBO++rzVqb/fCg9fpz6s53pPx+dp99Ehnxg+s9H6e3cN/O/MP3n
4+sSM+NV3Uz/+Ri/xeimsJfpPx8RxVlVor6t1H8+duyYJpc0kKzGx/k2rQNP
GavzwVN70608mDyJj4yJlq4zFMhafIz29jm6iPEMPrz+VC2NVyRr8zHowIbb
I4aQdfnS9yMEg1XJenwMbr6gztIg6/OhOT2q21mTDD4mhI8sODeFbMTH1sox
3h+nkU34uKHxoSJpDtmUj0f5Gbta9Mjm0nn/tSUfs1+MGxOhT7bmo2ax6/oH
BmRbPi6OUMtsYGzPx+dDgUMNlpId+Vh5f5mxLWMXPuZePJlgY0jezcdhj9NJ
p4zIbD6cWiIu6qwge/LB1ht4vZyxDx9Ly61DNFaSA/hIvH53WKAJmcOHd5+4
HP4acjgf7Q7X/XvWkaP5SNCRy/ptTo7nI2j60WX168lcPvKcL6hftyAL+DhQ
N7rmmBVZyEev+JL/WmtyBh/3ktN+brEhZ/NxQjn3wGPGR/nIf/pDuc82cq70
+e38vix2OzmPD7PPr+xOMC7gQ+HZzv2nnMkX+Hiw4g1/5W5yER9VGwf0GbCH
XMxH+phOc002WcIHV3OU464D5DLp86hzHpPgTS7nQ77s2ZXeYHIFH9cNXL/8
DSFX8dG15G6IQji5ho9nXRo3a2PIdXycDUHLvTjyCz7KTq+ddDWZ3MRHvI6M
souA3MLHUN1ZL1LSyG18LFxpGFsjIn+Qvh//dQcfX9hyrR4Z5K5/3MPH9txK
Xfkccq/0fdBapeDCmCVA8r43m7fmkmUEeL5pdv2602Q5AW6v+ea/5gxZXgCZ
T6fruwrISgLEx/YKW8+RVQQwuPMEmZeZ/guQnrO7cPRVpv8CnHZU8l9azPRf
gMjIO7HPrjH9F+DnuykL7G8y/RdAMKR9zcEypv8CWOd33/C8w/RfgNBMFU/P
e0z/BWjccqZt1n2m/wL0t07rcahm+i/A0JJtCUOfMP0XYPCLY1+uMjYSYNiQ
+eOHP2X6LwCv2fbgvhdM/wUY8tVj3Jkmpv8C9LTXTX/2num/AIEByw+lfmL6
L51/JfPW0M9M/wVgh+QPXvyF6b8A2x8POjG/k+m/AMf/eKW4fGP6L9131SbZ
xF9M/wWYrdiSerCX6b8AN+9o1H//w/RfgF9bgi5P7fOG+i+AWfVWh779yAEC
PLtjqDBShswRYInN9DHXBpDDBQgZuF4uR44cLcDAzHbR+CHkeAF+DM+cPlmJ
zJV+3qt3S81QsuAfCwU4tfjVbbvh5AwB2mTnp/8ZR84WwNvklYbbePLRf5wr
wNgTOjJZE8h50vfz2+uPpRPJBQI0T/XWf6lJviBA9qeSNP/Z5CLp/hOPW6ot
IBcL8PjgW1bcQrJEADtH5YPjFpHL/nG5ABYtS3u3LyZXCDAjrtI4eAm5SoCG
9RHGBivINQJULmuIj1xJrhNgy4nibl0T8gvp++k2OvkO4yYB+t5K2u1hTm75
x20CZNm/PHBmE/mDAM6uZ1bLWpM7BDg7om7ZWgdylwB58tpf2raTewSo8PSJ
CtxN7hWg6uAQ/d4gMisF5c/Kvk8OJsukoP/AwuvGHLJcCnKDfsTGRZPlU3Dx
v1b6xyopSNnjvTeQS1ZNgc56U6fGFLJaCkZv/el5Po2snoIkkc/DI+nkSSlo
nS6qGnKQrJWCIT9bG2ULyDNS4G0fZj6hkKydgp2syQf7XSLrpmCz/fKe1CKy
XgrU9rpbFheT9VOQ2Ry69vo1MqS/79pfY5NbZKMUzCwJWC9mbCL9/tnrHzUz
Nk2Bg+rHxQfukM1T8IQjHD77LtkyBYFxZ3U9n5KtpZ9vHb3Dup5smwLFnSM3
NjaQ7VOgJe/bOO8l2TEFWwrmTMtoJruk4MaG1e03Ge9OwdO7cuYDWsnsFDTI
7cfkt2TPFHiucTwkYOyTglXjWCm27Uz/UzBWY/2mne+Y/qfgXm7u/ZW/mP5L
f99fzck2vUz/UyBx3pM1pc9b6n8KSres1mqUIXNTYFjnMOJXf7JAOu+/FqZg
gNOzOduGkTOkz9NlcutvFXJ2CvYJZ/lMGkE+moI+luHHrqqSc1Og2aZvMmQ0
OS8FS0ssNhcyLkjBj1VFftPGkC+kwKDH7NaNceSiFPBkXU6XjicXS/MYabzg
4GSyJAVRhyJGrZhCLkuBh7s1b99Ucrn0eYxlHRs4i1yRApv0jsNejKtS4NZ1
9e612eSaFFwa9fPAex1yXQqu2NVYnF1AfpGCDs/7/b0NyE3S33PSRF9rOblF
ml9NH8fAFeS2FMiMvGpktYr8IQWzl8y5rrWa3JGCmg1jthhsIneloF5/pm8t
454UVLV3lCZtJfemYNeX7nsddmRWKnzXW0Uc3kGWSQX2Kfxc7EiWS8Vii20b
XHaS5VNhny1pa3YjK6Xi5Llzs+e5k1X+sar08yMtXIxDyGqpCD1/e9mVCLJ6
KvIPmjWNjidPSkVTw5CT7oy1UvG0Q9bLLoE8IxUXhDHjVySRtaU2fb71sZis
m4o/FZe/F6ST9VJh5fl6w4MMsn4qBvX5+e5FJhmp2DqVHzflBNkoFcc1PCxu
nCSbpGLeJUfNyWfIpqnIVNw9ovMc2TwVg2/kqYefJ1um4lGdfZSkiGydCnG3
MHLBFbJtKg791/ap2HR5rTGnlOyYinNvHzSbVZNdUiF/Jij25Qvy7lRwzSpF
fxmzU7GTc3e2XxPZU3q/Yaw8+y3ZJxWFih4Fe9+TA1IRd9mj5tNnMicVDanT
Rml3kMOlz9/Qt2XGV3J0Kqxf8B9N/sb0PxXfuX9esH4w/U/F5icNayoZC1LR
79vyZz2MhanYGzjjZLVsG/U/FWus55V/H0jOTsWTmNVB4xXJR1MRcli+wWEo
OTcV0VpvhadVyXmpcLv9vN+T0eSCVPz6Lurvq0m+kIrf7468V5pBLpLm9Wrk
zkELyMWp2BC7L3YFY0kqLOa5pSxeSC5LxcNTOYYbF5PLU+HkeOovjMkV0nwt
2l2fm5KrUtH34cisvHXkGml/Pri6DjIn16XCdMgMoWgD+YV0/shD105YkZtS
MWtgs8/UjeSWVMiMHvkpyZrclor1+2T26G0mf0jFwo6gW1U25I5UHKje7HV/
C7krFeGWnJRVjuSef9ybisPOj5trGbPSoBny2nORK1kmDf0EMbLy7mS5NAhG
LF5R60mWT8PyyvMtPt5kpTRYGn2f/56xShq2yN2YCn+yahq0Ytf21wwgq6Xh
9pAqk7eM1dOw3eLevR8R5ElpiOuVuVAZSdZKg1239qC3seQZaXhgnDzOJ46s
nYYfa3MGXWesmwbXbNcJTw+S9dKgqMfTnHmYrJ8GnyNlnz2PkpGGoac03NyP
k42k5xdOLlI6RTZJQ+6m8I+d58imabBffOdA73myeRqez7G5u/QC2TINDrVr
ngy+SLZOA+/tk1exRWTbNESkzbJdeYNsnwb5jeEfx0jIjmnYs36DwpUHZJc0
cJqrnM8/Ju9OQ6RrrFHhCzI7DTeeDlp38SXZMw3D1W88cnpF9vnHAWnwGLS6
e0ULmZOGvdN8LS3byeFpyNqZ1az0kRydhrHzBZmvGcenwShId+Jvxtw0lK6Z
8vtjB1kgfR7HQ7fJfSEL06Cf1bWV38n0Pw2DWu0/yHYx/U+DhsXLZV3fmf6n
wWvclM0JA9qp/9J8J6ioHh5IzkuD6fLNkwWDyAX/+MI/LpLOq828nqJALk6D
jnPTg3lKZEka+hssHXRTmVyWho7jPD+V4eTyNHx6NMCePZJcId3/7Js9Xark
Kul9d+OXu8eSa9KwpEUinjCeXJeG1lNR2p6MX6Qh6ibP01aD3CTtX9joE8Mm
kFvSkDfYsPPTNHKbdJ+q+X7e2uQP0ud1tXpSHwNyRxo2Tf9me301uUs6X7Hx
6jpTck8avs/asH7vOnJvGgyy+r/KZMwSInKhV0TxZrKMECpq17pW2JDlhBD3
iY15b0uWF8LIKlMWdmQlITT9/CxYLmQVIVYuXTzBfg9ZVYixz7pEZgfIakLw
7rx6uJWxuhBHuB6L4E2eJESfvxf6fPUhawlRUK0dJONPniGEnOrwKpcQsrYQ
zsKZy61CybpCFP/WCPFkrCeE3R7thPuM9YXgl3I+esSQIbXyXKsjjI2EeOsp
/ywujmwixOvS7PfD+WRTIe7t67ixm7G5EBtDkj8fEpEthTiVeiiBk0m2FuKb
y73Zk7PJttL9923t2nWEbC/EijX7447nkh2F0F1lmvgzj+wixLi3zfsST5N3
CzFzY3bmjAIyW/r83i8+uPkC2VOIaSt000MvkX2E6L/QPGmvhBwghEin/59x
N8kcIYoK4+OXlJDDhfgqnzF2yi1ytBC4s6S7zx1yvBBOtTWeaeVkrhDd9SOW
/a4gC6T7rL4QduUJWSiE65HMm4615AwhqgLXXlnQRM4WItH4RWTbK/JR6f3c
0zPfNzP9l76PE+xmilqZ/gvxKzR4VNhHpv9SH2z7dPYT038hLMf/nerYyfRf
iIq9spl9vzP9FyLpPM4d/MX0X4i1FldXuP1m+i/N/2GWgf4fpv9ClC9LHy7s
8476L8SzAZJ+1xhXCdGR2vkjoS+5RojWez92h8iS64RYnvfhmvdA8gtpXyr+
Xl6iQG4S4v2h2mIlRXKLEMp5KyO8lMlt//iD9H1UzZ/JG03uEGLozM6hb8eR
u4T4np+a9Vid3CPEgy7ej4aJ5F4hlo0avfKqJpklQozSmXXHppJlRLBo+54z
YTpZToSdwheTBmqT5UXIXOnnBz2ykgh3f3T9WbWQrCJCs/qczQ8NyKoiXFLd
+mesEVlNBMu1Bvn1jNVFaF0+8HKmCXnSP9YSYWbi9p7xq8gzRKi6+Kd4gilZ
W4TxSoVnotaSdUW4skCr03szWU+EVfzJ7zMY64vwLuiKmuYWMkTQ/Xm3pNmW
bCTCiG2ZccE7ySYiOC3WDgj3IpuKEH9jtfJHH7K5CHHZjSkmgWRLEbafejZD
OZ5sLcLS9/yCAUlkW+nvW/lmYiZjexHUz444kpFCdhTBf5TsmKlpZBcR2Pyc
mlohebcIrqd703szyWwRvk4OZV3LInuKEB6dWWJ8mOwjwp4rymk4Sg4QYVT2
UcudjDkipF16tcblGDlc+rw7WT8UcsnRIhTEXjx25ww5Xvo+2KmdvFtA5opQ
knzu2dgLZIEIgr6d/VVLyUIRfP60SBIYZ4jwPWF8QN/75GwRLq6aEDDqAfmo
CKLI6ulTasi5Iuy6y5uSX0/Okz5P4W3Zmc/IBSJ8sTg+9SjjCyJ8vPLh8aoG
cpEI87m1bUNfkouleZ/JbFzaRJaIoLB5a7AT4zIRfDlewavfk8tFqNtkU6bz
gem/9H1yW+Db/onpvwizdnd7jfzG9F8ESWX1roAepv8iFOmvap854D31XwSV
oed6ogaSm0TIO+r0rEGe3CJC9LtZq3cqkttEeL/R49NSZfIHEdafmDyCx7hD
BHFe09ZbKuQuEbwGbtknO5zcI8JDt7VHK9XIvSLMqNoeoKROZomROe7IEPFE
sowY65dl2ClOIsuJUb1uTnb/yWR5MWQ64x2Lp5GVxHCXMxhUM5usIsbo/Lnz
3zJWFSPSW+JYrUtWE6NA+j/fzwvI6mKMv50z5M8i8qR/rCWGr7HkpRbIM8Rw
Tl2+p8mQrC3G9hHxSZ+Wk3XFqPVj9TVdTdYTY5qet4PierK+GPrC26leFmSI
0dR9dd+3TWQjMZbPSQzbbkc2ESOmVtvw8XayqRj7F5rX/GFsLsaS+2oDZjmT
LcW4/Wz+9UN7yNZirNptMb1xP9lWjA/XNTRbPcn2YrwyVr09zYvsKIbZ/KJL
B/3JLmLMUDuVL8ch75b+vqlP45RCyGwxnp00mpQTTfYUY/6WCEdjLtlHjKIm
mdoWHjlADP84s8zmNDJHDN0Mm7KabHK4GJ5LFp85fogcLYab/5pOz8PkeDFK
Jwaqzsglc8UYMWMo6+YJskCMs0c1rCefJAvFGOVktHpRPjlDDOWBftuszpCz
xfhhlLVO9iz5qBgrah4HqxSSc8W4lCouULhEzhOjfGNw6iHGBdLnf9nuUvk1
8gUxhryYC5Ub5CLp+/fmAntGBblYjHrDEFPVarJE+jysvrjF1pDLxLAqnGHm
9oRcLs17/pnS8U/JFdI8eNVa556Tq8R40TSJtf8VuUaMxcusnJe0kuvEGGxm
crnxPdN/MbwDD/+p/ML0/x+3iDF5WezKiG6m/2IYzVZyHfiN6b8YgxaZ2iT8
YPov7WtNZee4Xqb/YqiulbNez7hHjDiHsnNvGfdK37/m7SPtfjP9T8fy5Hcu
zawP1P90HLymsHpfH7JcOu40fox41Zcsn45tGtn+OTJkpXT0ub93yBlZsko6
Tn0t9D89kKyajkMp3leq5clq6SgVyn5brkxWT4eD2ebTLqPIk9KRV3OJFz6a
rJWO6muHlU9OIM9Ih2J+3+nrNMna6Zh3+M+3abPIuv+v6zoPq/H7/gaeoSRJ
EpI+ISGVJCFJlpShMidJkpAkU5KQhCQkSUidczrzkCRJKiFJJSFEI0KahDQJ
4bl/j/e5ru/lz9d1Tve999rrvfYpnsJ+dfqrTIIt4mmFr+B12FTYKp481luO
7zcLpniaO+j2jebZsG08/fps1Fw9D54fT37c1WmeC2BHZv/r7f3mLYKXxNOx
dbsK+i2FneJJv3aqJm857BJPKe3fvxu5w25MPc0Uhx9ZC3vEU2XSuN0hXvCG
eIoZJEp9JLd3PM1+ftxo1ibYN54qGq6dzt8O74in4UkNy+x2wP7x9KGX0aIo
Pzgwnvn9fcc+NwQOiqfulbamohNwyD8OjafeLv/j8H8c8Y+j/nHMP479x6x4
UpG1HtjPgrlM/T4GcTfxYWE8RfLLut5cgqXxFGT27mlxEpwUTydfDTbUT4VT
4umQs8bhYRlwWjxxUt9rhd6BM+Kpec+V1jK5s+MpLqbhYvB9OCeetp365JUq
d148TTAfovz8AVwYT/OKtXPUiuDieFJ9cVwh8QlcwvSj17ntsqdwaTyd4w91
eFcNl8fTp/rm0YNfw9XM+r+f3hT3Fq6Jp7o/Wx59kLs2ng62Vh6e9R5u+MfN
8RTrZDf6utwt8VRWIt6i1Qi3x5NO9IcDm5vgrniyWKM4YecnuJvJx7WtgUdb
YQUWyWqllds65flnUbx3Z655tzz/LBL5FFn2VPiE/LPo66fdZ7N7w+osWqYo
STuvAWuyaLyilOUyCNZi0ZO3u4ZUya3DIr9vqxxWDIZHsshff5tzwBBYn0WX
F7zIz9eCDVgUrlmgv1EHNmZRvVtVjFBuUxbNvtJZOEYXNmeR6d3PP6bqwxYs
ar3hrJ01FrZike75/u8dxsHEosiiQwOmGMK2LNrtkH+n3giez6Kqqy9aR0+A
HZl6JI84mzURXsKiiFXLGhSsYCcWFVmOvc2W24VFf6rVNXRmwW4sCvwY8/i7
A+zxjzewyN11dfvAhbA3i4LKwvoNXA77suiSlqnichd4B4tWBGwcauAJ+7PI
5Pz4zJtecCCL4m42Hu3pDQex6NuYurSTW+EQFg17r7l53XY4lEU+9xwVS3fA
4Sw60XGzf+hOOIJFn78OuZG1F45ikd32PRqG++EY5vwqBk0YEgzHsmjtLfZN
lyMwi0VOkSoXFE/BXBa1PPm5XfM0LGTRlh4+GyLOw1IWDY32WZwpdxKL3h65
v/RSLJzCon2HKkRaXDiNRUnvNmU+FsEZTD+MERX9lwhns2hb964tQrlzWGQ4
U8H+ndx5/7iQRTrsPXXLU+FiFp29VH6nNAMu+celLFIcVW2olg2XM+s3zl6x
+xZczZzP0x43VtyFa1i01fGWT30uXMvU984m/aNFcAOLylPXuf+Wu5lFys8P
ya4/gVv+cTuL9NeYK+U/hbtYdK4+TrDnGdzNokbp9awSuRXYtOuwYc3F53Bv
Nt2Nqiy+WQYrs+ngoJAR0RXy/LPpSt97nvPey/PPpiVfTq2o/SDPP5u2S0o6
JfXy/LNpzC/bYVsb5Pln04fgavMdjfL8s6m0JCRC/FGefzYN0PjsWNUizz+b
1Nb2nmXWJs8/m/LnqQr7dMrzz6a1c8SfXb/L888m34i5MeLf8vyzyWj0G0e2
wmfkn00hhkMnre4BE5veWHru7pbblk310oHdYb3h+cx62jnlGUqwI5tWZIx4
nt4XXsKm9f9rJzZx3/xpDdOEXdiU+F4t3lYbdmNT99Gx986PhD3Y1G/75cSW
UfAGNlWefr2fowd7s+lp/TfbcH3Yl3n/mMt7fcbCO9hUY3lsrcE42J9N93v6
6T8dDwey6cuMCVVjDeEgNnWMf3XohREcwia9SZ88bpjCocx69Zb5F0+Hw9lE
Tm0+UQRHsGlL5907gjlwFJuW10y5X2cLx7Apd0SSzqEFcCyb2pv1xFqLYRab
PplsPHFJbi6bvMcUNn53hYVsuud3Z3OTGyz9x0lssp3ZNeiNO5zCpuCvqmWN
a+E0pv4zhJG2m+AMNs2+5BBevBPOZtNgaRS71y44h03m/TJ628idxyabITqa
X+UuZNPiz5f2J+2Gi5l6/r64aO4+uITZn1svUf8DcCmbagfFXLEJg8uZ98XU
dbw5BVezqXHS9xqrKLiGqX/RA7eMC3Atm4wLrR4uZ8MNbPIKWHVKSQQ3M/2h
/G2krxRuYZPL16HPWxLhdqa+GiOirl6Fu9hU3N4iEd+Au9lU9b9W4FBvod/L
qzfh3hyyWvxwqs8tWJlDXj9fDb4ltyqHLF9d+7ozD1bn0I3pS3ocyIc1OfQ6
8v2fXoWwFocGHsl4p1kM6/zjkRx6MW/WUb1SWJ9DVeK5SfvkNvjHxhxa8zLg
QbjcphxysdTrsa4SNmc+315+e8Fr2OIfW3Fo+KIUIeutPP8cUnPqSWsb5Pnn
UKvn/dVBH+X555DOE8/Rjz7L88+hL/vflO/7Ks8/hw7dPPw7sFOefw518M3b
Hyp8Qf45xDKpGujTA3bj0Mkcr9+evWEPDj2JvvUiX+4NHFp/hnN4qyLszaHv
3IX3bQbAvhz6wA+z0BkC7+CQTaTSkyH/wf4cGj1/2mlXXTiQQ8r6zSvb5A7i
0HtdD62A0XAIh+axX/n76MOhzPN2fqwbawyHc2ii+x+bc6ZwBIfyjBwtH02C
ozikaNtQcs0MjuFQNmfhtcLJcCyHFqQMjNs9A2ZxSPx86KV1VjCX6a+Jb67N
sIaF/1jKocm+L/S4s+EkDun3bZoRuQBO4dCkC6/v7nSE0ziU2ObldmwJnMEh
Z/tLHxYvhbM5tHhVO81eAedwKDmJk6vsCedxaMZHt6in6+FCZv2q50Keb4CL
OfTc+o/F3o1wyT8u5dCeNQWrX22GyzmkVMdbM2krXM2hpxNexfjsgGs4NGFr
UPuTfXDtP25g1vO/buaQf0f/8MkH4BYOxc15RteD4XYOGbnFZt0Lg7s4zO9D
a4Vd0XA3h5mfF5ZwzsEKCcS5rX8o9wLcO4EalgkvzGHDygl0KCNl7GEOrJpA
fj6DT7J4sHoCTQvunvdbAGsmUP3FpPovIlgrgfr/WKdufAnWSaAxkw7/sEuB
RyaQgvH4gVqpsH4CPVrYtkolHTZIoKtTlF66Z8DGCbRi5+5vivdg0wRaztqp
eOg+bJ5AUZ9eeK4ohC0S6EHg+sEGD2CrBCpf+2Rb+iOYEsjlVVVebglsm0AW
bX1Czz2H5ydQ8ta8/rtewY7M5yXuvdtr4SUJtKHHwdbvTbBTAvlcUTmj2inP
fwINOjE62OabPP8JdKe2n0Filzz/CVQ88Nqd8B/y/CfQiV87XsX/luefqc/f
g0b+E4hnsffIiB7wjgQy0rhWJu0D+yfQzZcRD52U4cAEKvN8If2iAgcx53lF
JSurHxySQG09T5CqKhyaQNyrBdYL+sPhCST8X0cw+99ULFUcAEclkMG8EMXf
csckkHd39pBZA+FYpj6TYmYel5vF7Pfp4DdFQ2BuAsWd3jj/vT4sTKDm+yv7
exnB0gTa2fypbOdEOCmBRFIN0zvmcEoC8Xu1RF+bAqcl0N4uO5MAazgjgXQU
jp82mgVnJ1B348K603ZwTgK5fuPzVOzhvARqopnh4xzgwgT6dqljhbojXJxA
HQ2p1R1L4ZIEWt973OkTy+HSBHoZ4rUmwgkuTyDW0sxg/gq4munvPm+K3qyC
axKoZhLPqfdquJY5z9gPInUPuCGBVnpWv3nsCTcnUJDdBY8r6+EWxgqHxd+8
4HamHi+Nvjd7w10JNF6nv9oPX7g7ge6ah+cf3QorcKnV8Fj2kR1wTy49OZmc
vXIn3JtLwuc+2/P9YCUurW9/J1y1C1bmUvbgL8Yf5FbhkumCGwmt/rAql5Jf
fnf+vQdW45LEqhf3RSCszqUY9Zj030GwBpfSs3ctST4Aa3JpY+YXX/9geAiX
CoThN11DYC0uWZ3nHTQ9AmtzibPt1evNcutwaegD6h0vty6X7kcuYGWGwiO5
dPJMBb9Gbj0uTb2xd9ezk7A+s37TaSHXo+GxXNrypPyS1lnYgEvOBWFPO+U2
5NI3NzuHdTGwMZc8r9pK9OJgEy7F6uwq2Sa3KZdsn1+o9WPBZlxSPek2rVtu
cy7FXZrxY3QCPJVLLzbYBx0UwBZcGulY23BCBFty6dia2APv5LbiUmhrt2ao
GLbmkv5LZduPEpi4NL0werm9FLZh6hl5YniI3LZcap5YHlss91wuuZ7Wsq6U
ez5z3h5dAccTYXsuPW/iF56V25FLO6c4+Ysvw4u4FJGo+cosE17CpQ+ulT/2
ZsPLuOSY9zTB8zbsxKVTMfejNXJgZy69XtEdmZALu3BJI0Zp6rj7sCuXLHe8
KkwthN24FFhl+OSN3O5cYv3e8Vq3CPbg0ri5T316PII9mfNVlPqUPIM3MPX7
vXRDdSnsxaXtuirvHMpgby5xdz15UV4O+3BJ603avf+q5POa6a/Bd6bGyb2N
S03WodsvvpHPb6aeISb1+9/Bflxy/1/7c+mGg1Uv7Q9wAHMe/Zc+6N0gn+9c
Ov1ug+Jluff9Xz88UB/YKJ/3zPs9C+dNkTuYS8GTg9bNb5HPf6bfyoflh7TC
h7nkd32pUd8O+X3AJeMd8bOFcodx6eHvQPW93+T3A5cOmajrHO2CTzDPyxsV
4fhdfl9wSWAmVZ3bDUdy6VOvrBPsX/L7g0sLP7SpaPf8+tfRXNI53Vbbszcc
w6UzfkpSL0X4PJOvdwc0DijBsVxKahHXfeoDx3HJoNdK9hplmMWlpxs3KP9Q
gznM855pqpipw1ym35avqlynAfOZ+u8JK3wxCBZyKezwBq8rQ2Axl74/MlL1
1IKlXCrME7h/ljuRef7AsBeew+AkLt2deaGYLXcyl2a8GWVioAOncGl42k2h
tdypXDKsGF62Se40LpnkXuoeOwJO59LR/Y1XWXJncKnrQ/TnHaPgLC4lRLya
5q8PZzP1uL/jUug4+DaXbFIXL3kxHs5h+mXrwdBVhnAulxY/237+jzGcx5yP
dcZZ10lwPpMf4cWS72ZwIXPeAwPfbDOHi7j0/tbAlw/kLubSKtm3s7dnwI+Z
+aW+ZEX8LLiES4t2Lp2nMxt+xqWGmJYUkruUWY+ZUYGvI/ySS0deaB+YuBAu
Z+bv7hx37UVwJZfKE+0n1y2Hq7m0L3TD0V8r4NdMXpSFRxOd4RouedcpFA90
gd9xaUFrurHSKriWSx/jTMvOuMJ1XFrWFeWnsBpu4JKehXiYijvcxKXMxBeT
jnnAzcw8MejoOugJf+bS6gzhzinr4RZmP/cT3fnecCvj+HyN9Tvhdi6NL3xU
0bQL7uRSXXv1NX9/uItLl/ve0bi2B/7Bpehri4bfk7ubOf+q2ffs98K/ubQ2
8VRh3EFYgUd39LqUyg/BPXmUaTYj6vYRuDePEn4LF006CivxKCr3v4Wrj8HK
PNLeuXii+RlYhUczWedDl16EVXmU/3PjpM1yq/Fox6FDq8/Jrc6j+s6oCb5x
sAaP+tfP61ubAGvyqHHbKt/lPHgIj27OdhYYiWAtHu2uNdU6nARr8+jQpqnr
LiXDOjya+8AlaEIKrMujriu1D3lp8Ehmfcdc90deh/V41Jl3uSFfbn0e9Tw5
vkJ4Ax77f/sztZmSAxvw6KnjH1niXdiQR1ZRQx1c8mBjHmU5Ft28I7cJj/R+
KFU8fgCb8sgnJOdjchFsxqPU57sudT2EzXnkmL0gbe8TeCqPZN6KlorPYQse
nfaaaLLsBWzJowtnTJb2qICtmOcpvciuqYKteWRSF9KeVQ0Tj0bdDbZzfQ/b
/GNbHi3I3nbqktxzeTTg3qDSWXXwfB4pjlRIcGqG7XmkEnOjS/cL7Mijkb7D
Hp5qgxfxKH34ccGVLnjJP17G7M+3Zu+xH7ATj8att8lX/gU786jAKGF3iNwu
PNL5+eXICIVW3P88ctXlq43oAbvxyFvHoYMvtzuPeiTdjhncE/bg0aCi2cqV
fWFPHr2Z1f+Sb394A4+cYlyvLxoMe/Fow7lNDofl9v7HPjz6c0RPdbwO7Mv0
98OxY9/LvY1HP5re6dj/B+/g0ZprCQufjYD9eLT3hvW38DGwP48yCpQcpIZw
AI94PmMPxE2EA3m06GubS4opvI9H4cULvipPgoN4JFb9djp8KhzM5DlsyvAF
0+EQpl9vP4trt4YP8+j65dFvrsyCQ3m0iu8iiZ4Nh/HoXv3wlWPnwOE84lZe
KvCR+wSPbNv6WxcugCN49EK3eL26AxzJo8p1H0tPL4ajeJSc+rV42wo4mkcB
1+3jjzrDMTyKU34U5rYSPs8jv/aJF/u7wLE8euyesnTAajiO6dfua+XlcrP+
MYepv2VSsOUamMujjQmyd1vdYT5Tf2ZAtHrAQh6NdpufFroeFjP7EasO/Ci3
lDmPc5FGqzbBiTwas7Dze9ZWOInpx4IZc3dvh5N51PTfHd6wXXAKj/zFZmG2
cqfyaNYAo2SzPXAaj1QtRj2tC4TTebQw2T5mQhCcwSO7tT4X1wbDWcx+/9fZ
TN5dah+4HYFvM/0Wu7Z68DE4h3mf3a2cBXLnMvO5p7nGqXA4j+nndcWPr5yE
83l06cHnuXYRcCGPjK1uZwSdhot4VDPL861THFzMzNu+k/pfjYcf88jSbcBD
UxFcwqMvBzLq7kvgZzz6uPdN42YZXMqj8snTog0uwS+ZfrYseHDzMlzO9N/W
3ls/yV3Jo8Mr9KPuZMDVPMq9YzJ9fSb8mkfn1LobT92Ea5j50LbLPUnudzya
plv3dcY9uJZH8YsvPEiSu45Hn+JfGZfJ3cCj4sehDTVFcBOTr0uXvx54CDcz
83TlzGWnn8Gfme//MZx44gXcwqMrJXFfHsndyqOTpjO54TVwO7Neu9Mrz9bD
nTz62U8zYGMT3MWjXoIhC/a0wD94ZNOwd/W0Pm24/3lkNs/zYK0q/JtHQo8N
sU39YQU+9du5KoA1EO7Jp8C5K/0DNeHefIq6bhx3VW4lPt26kaCmPhRW5pPq
+cgc/eGwCp+29/dna+jCqnyyfKlYNnAErMYnramL9tvqwep8+nKu9zCn0bAG
n0yMoo3368OafKo2LXaulHsIn+qWv1OxMIG1+BQuGftM2wzW5lOkqe7zeZNh
HT4NeBqqN2wqrMsn6QOPtxXT4JF8qlrZJrS2gPX4NCtpzrrn02F9Pjl/fLp8
oSU8lk8Je38al86ADZh6eLv8VLGBDflUn181MHUObMwni4/VmVEOsAmfHMqr
Xq9xhE35NGfv+WXhS2EzPvFG8PqvXAGb8+me8dKYySvhqXzyi41uNHSFLfg0
78nRayM9YEs+rVwab9UptxWfuM7XNCZthq355CjOOqbjAxNTnzA3ZzNf2IZP
Oxu6NJdthW35dHqYV1m93HP5pHAp7rOFPzyfT5+19pU+2gPb86lNMd7c/wDs
yKeSq/ojOg/Bi/h0eKuz1a3D8BI+2dhR5NWj8DI+GQSVagYcg5341OfP+7cH
zsDOfMrf7uc9/xzswqenGudsP12EXfnU8vD5uRlxsBufGqY7BI3gwu7Meo0W
Xt0ttwefcl9m71YXw558mvDhwp95ifAGPv044u0dfQX24lNN+Py9gVdhbz4t
iqnuSkyFffjU6W09VDsN9mXytGwWZ3w6vI1PIf/rHXy6fG+9q2oG7PeP/fnU
mrJwzM+bcACfKk+bePBy4ECm34UV+zbfhffxyXzS8+zSXDiIT68stzx6nQ8H
82nxx4aqewVwCJ+abMZuK5H7MJ+6FyyIvfMADmX21z47a/ZDOIxPU3JveXc+
gcP5VJGgMCH2KXyCOa+OY+d5z+AIpt8jl59qKoMjmfOtM3LmVMBRfOrPHvdL
vwqO5lPvSZ+VdN/CMXxa8HKQJb8WPs+nB7Xvdk34AMfyyfvV/OUBdXAc019f
hh+51gizmPPrd+LnyM8wh0/pc6455rfDXD59E8UoJHfAfD6tfVqwrl2h/a+F
fNIYO9AkVBkW8ylt6+iSbyqwlE+2rj4TeUPhROZ574MyD2vBSUy9Ph6RpWnD
ycz6H528qzQSTuGT5qChwy4awKlMP1qvmFdoCKfxaf3GuDC+EZzOp7udM8+5
TIQzmHn7PWVFlCmcxZzvo4Mfj06Cs/l0QmlV1DQz+PY/zuHTsg9z7tydDOfy
ib2nTFvXAs5j1l9WFXJR7nzmfJKPvx0wAy7kk5LxRGuygouY+V594ZOb3MVM
/5xM934+C37Mp/EHS6e4zYVL+BS8VmflHrmf8Slxyf6NV+bDpcx6xh310XWA
XzLzcddTidoiuJyZH5VWVZpL4Epm/pitaUlaAVfzyT9uwKULrvBrZt6td/v1
Re4aPh3TzmgYshZ+949r+XTyf13HzJcxyl4eG+EGPrl+6MNt8YKbmPNttFN7
tgVuZvrtyP1XA33hz0wePz89mb0dbuFTV7DZt9SdcCuf9JZ4Nv7eBbfzabLH
6G0bAuBOJm8m6dniPXAXMw97fp/45wD8g08qxx5O9AuBu/nUy2lY5PZD8G8+
jVs160nBYVhBQOLm3UePhcM9BZRxPDVvzRm4t4ACe1RfHnMWVhJQD6Ort5xj
YGUB3bHsYRQWC6sIqNp3wfhODqwqoCOZLpcmJMBqAjI4dyyriwerC6gu4pOB
TABrCKhK4hN7SQprCmhfnwyFiSnwEAHNj/Hs154KawnIJqff5uPXYW0BNdjt
S1h7E9YRkJGe2Da3ANYVUF+f07u0H8IjBfRhd3qD/RNYT0C3vyQuPPsU1heQ
aP1E677P4LECirbsPl72AjYQ0PDvc22fVsGGAlpzoel5fTVsLKD1a119PF/D
JgLaetVuZmYNbCqgn4dcFOe9g80EJFC5vmLbe9hcQEtS7r7dVQtPFdDD/Vd/
xcttIaDeQXdMJ9bDlgIaNuDGwEWNsJWATund6Tokt7WANtl91LDsgElAebcn
113vhm0EZLZqf0zTL9hWQK9MVjY//APPFZDPa4PSFIWOv54voPsdbuoGvWB7
AZXXbE3MVIQdmfNq26QbqAQvElA6De0oVoWXCCi04PyY2RrwMgF9SQizuDIE
dhLQ7LnBAVYjYGcB3ZQ9OdQht4uAlu81bHk7CnYVUON/R11/68FuAmr+X7sL
qDPY+orfGNhDQNfmbTb8MRb2FFCvyZ52OhPhDQJKe3Tw0gxT2EtAyT6ZxxOn
wt7/2EdAhvM49eutYF8BTbMbZfpM7m0CeuFr/uXQTHiHgK6vL368xhr2E5Cn
esICx7mwv4DYqWmHVjnAAUx/xxbE3V0MBwpoaUbiBHVneJ+AtLdPUFwmd5CA
vnks8k93hYOZ8w7ZPWLUajhEQCFGsTUmHvBhAWlMZIeqbIRDBbQowk3xrBcc
JqBlJQU39vvC4QJKqjvcUCb3CQHpbVg6134rHCGgt5UT++lshyMFVHHa2uWB
3FHM++/NfO28C44WUP8D3g5b/OEYAS0usBhlFgCfF1DEC63nF/bBsczfxz0K
lOyH4wS0M91x8k25WQI61G++7tKDMEdAsQ0/B6SFwlwBKcZvy/51AuYLqKRt
aD/+SVgoIGn4lQ1Vp2GxgPxcVx9gnYWlzPcNRznknYMTBXRioOoE/1g4icln
3fXV0y/CyQJq+cXddYgNpwhoTvzEVsllOFVA1m84n95eh9MEdCO0RXjqBpzO
5CPpTbv0FpwhoFZPk60f5M4SULCJGd/3LpzN9OPG/1I25sK3/3GOgOqN366u
z4dzBbRn2brpucVwnoDOXWg7r/kIzhdQXGTw1NZSuFBAt+5p3+5ZDhcx86N4
zwCR3MUCShQs/Pi4An4soB/LtkcX1cAlAgpvstFraYSfMfcHS9BxqRkuZfIb
P6J68Bf4pYB0dUY/sW2HywXk/WyDrKIbrhRQgfBxUr+enX9dLSDWdrNXHGX4
tYCc1mzaXKgK1whIYYWMXacGvxOQy5Mbd9wHwLXMeb2e+NRuIFwnIB01rQsH
5W4QUM/ClPGuGnCTgBzc/9t1fTDcLKAulbbMkGHwZwE9m9boZDIabhHQ2jVN
WYvGwq1M3qYbX1prALcLyNnVSrnAFO4U0Hejz3unEdwloOOi59ln58I/mPkb
/33OJXu4m6mvLXdhuQP8m7nfQnY1LVsOKwhp2N5V2Y/c4J5CepXe8tFyDdxb
SOHbsm6XrIWVhPQp/MofbQ9YWUgd/2sVIZ2OSD/l4A2rCunXN6+sSrnVhLRq
kKOh6mZYXUgH5qgc4m6BNYQ0ZMN05QpfWFNIFy8U11huhYcIKSCyMTlSbi0h
VU1cOHXIDlhbSL1+vcgfswvWEdLsy7XK1XtgXSGteVyxZEgIPFJIi+flVTsd
hfWEpHjNrPzqCVhfSM8M+z/yjoTHCok9Ucmrx0XYQEijd4i7H7FhQyHZiBvK
X8ltLKTKOZmZJIZNhLR+UevK9zLYVEgtPb5ZbrkMmwnp+qR5HbFpsLmQ/FWO
c20z4alC8qmxfuubBVsI6d75q1+9b8KWQrqpolCfcx+2ElL32U12V4pgayG9
OJMn+FkMk5C2ZB8cZf8YthHSjplzjZ9Uw7ZC6lyl7DPkHTxXSLd1q4v71MLz
hXT31pNK5zrYXkjiA1OuB9bDjkJyjTeyzGiBFwnJw2ZPwfkOeAlTH7OVnyVd
8DIh9bE9Y07dsJOQ6vwezMrt+Q33v5Cy19yNb+0LuwiJ+pwSzO4HuwrJ5dXi
V1fldmPWVzuuy0wLdhdSyYYF3bd0YA8hlf0JvNP7P9hTSH4n7Zte6MIbhDTi
jZJX61jYS0hR06YtdjCEvYW0+n1UkpY57COkiiEXIx7L7Sskic+81hZLeJuQ
BltmDta2hncI6Z1D/9XbCPZj+vXU58fTbWF/pr+cxp/RsoMDhLRt57v1ufZw
4D/eJ6RqZ7OSMQ5wENPPL9ZH9FgMBzP9P3H4CXW5Q4RUoO1cHbccPsz07wC1
+8Vyhwrp/fCw2t8r4bB/HM6YrsUUrYJPCKnRY+rsMrkjmP4Zb+3x2BuOFBLH
MrDqtS8cJaT02RzR3u1wtJAmsr0e2e2AY5h5dHfWyu174PNCit8/dmD1UThW
SF0vWKoRYXCckJzZM/0L5GYx9dM+1BIRCXOEZO8+v+zNOZgrpFJqO2rEgflC
mukWdLtDCAuFJLM8ItIXwWIhhUomOgbKLWXyEnHjT5kEThRS6zrj+OwkOElI
Xms/hPhchZOFNPlYv3vDU+EUIZ316eYuS4NThXRpQMRJ7k04jVnv+cYXh27B
6Uw+Rj/WU7kDZwhJM2svTZQ7S0j3596aXJ8DZwup3Mme2/chfFtIghK75MFy
5wjJsZfBgXC5c5nz3PGqhP0IzhOS93iHtt6VcD7zvqST+q/fwIVCGtR2/UtA
LVwkpCURCbmWdXAx0/8q42eXf4EfM88THtfTaYVLmPpbJla1f4OfCelPnerd
mp9wKfP82ssJn/7AL4WU2243aXKPLtz/zDz4zdlu1ROuZPZne1IWpQZXM88L
S38/Twt+LaSNPi4p54fBNUL6HjzT8YYO/I6Z96224/rpw7VCajjaL2fheLhO
SA8mHc8aawQ3MJ//WtqpYQw3CWn59Z68KXI3C2nKuq83uZPhz8z8ONO4jjMF
bhHSgvK1M5ynwa3M+trerjgid7uQnKyO71lsAXcy8yzgcH/3GXAXc5/Mf/bV
wgr+IaTCkFLntllwN/O+MXnLVy2Hfwvpas/0saVrYAURlUW90Pomd08RlbuY
HDjlDfcW0fgJYSOdNsNKIuIs8dhv4w8riygw4uiR0L2wioh0igQmh4JgVREJ
2uzPrT0Cq4mor2uq843jsLqIEgftD0g9A2uISJc9mN0kt6aImis7lzyJhYeI
KK62wvg3F9YSkfhn5yczHqwtomUD3sb9EMA6Iurx7em7tiuwroi8HPaqllyD
R4pIbc8aF/PrsJ6IMk3nFKTcgPVFdLbzZVXvPHisiBSF7mWFxbCBiMyTPi28
9Ag2FNGK7JMVDc9hYxHddCkP576ETUR0YHzZpiK5TUXULazo9bwcNhNRx7Z7
S/ZUwOYicuvlHn62Bp4qopYk/5uKtbCFiH681FINaIAtRdRv1IQ7jk2wlYi0
Nq/e3LMdthZRg6lJC78TJhFd4J1feOQ3bCMi450dqzL/wLYimq0kDtPq8R33
v4h+Tx6t2FsJni+ieYt7r9+tCtuLqH3DUmeu3I5MfSRp00ZowItE1HTmj+zl
IHiJiNLqRtpN0YSXiYj736c3PwbDTiKKrZ/v4zIcdhbRV6PLOVl6sAvzfa/k
npFjYVcRnfk0NzzDFHYTkcE44zlhk2B3EV2foqb/YSrsISK94vm2BdawJ3O+
ZpNTE2fBG0R0ctFpz/OzYS/mfav+s2xaDnuL6HhAxaR2d9iH2d+3LcecPGFf
EX1frfAtexe8TUQvErxo8n54B9P/5r/qZwfBfiJ6tCzv8alg2F9EpVX5U9UO
wgEi8nhya1jVcTiQyctancHro+B9Irq8yzVsUzQcJKJUF4P47Fg4WES/HMfX
H70IhzD9Z2+t/F88fJhxhPuLbRw4VETDR65+a5AMh4no2XTtH1OvwOFMnux0
jjldh08wz29+X7MzHY4Q0TDfxxyrW3AkM2+0Rt+zeghHiWjugtNW2uVwtIiq
XK787lMJx4iodY69/a8a+LyITm8vTX3QBseKKOBI+qn+v+A4Ed3Z07L0otws
ERVXHNgY+RvmiOhtpp73vR4/cP8z/TBg7saDfWC+iKxtBDXWKrBQRLNGKdw6
3g8Wi6j3xtJAdU1YysxHa43ueAM4UUSHl1ZY6I2Hk5h58p/rEWcTOFlELoZ9
XaqmwCkiuto2pmyABZwqotBRt9rX28JpIpp21ST3mB2cLiILjTm23JVwhoi2
c1jjvdfCWcw89hox9L0HnC2i+cNKbfjr4NvMei2NGkf4wDkiWhw3wXOx3Lki
mm6or2mwFc4T0dPu54qlO+B8EaVcOP/s5wG4kJmfbxTH64fBRcy8nLF9dhwf
LhaRegEroO0S/FhETmYqeuuvwSXMfLo9O2JABvxMRNLEbUssbsKlIqq27Xeq
4zb8UkR/juuKEvLgchHZh13O3P8SrhTRuk81AdFlcDXTb9rfIhJew6+ZPFcX
1Du+gWtEdEVwsPVAHfxORG1audt/yF3L9Cd/3rlr9XCdiCw17Wu1W+EGEdXs
0dH90AU3MfMpYpnG8h4/cf8z9cpmVTv2hD+LaP+r+dM/jIBbmP0Py1GPGw+3
MvlKHWG0yxhuF9G1c/Nv8afAnSL6b/Bmva/WcJeI8qUXbhYthX+IyHPYGuu3
3nA3c55Gvl5dW+DfIgpquaPQuhNWENPWhXrHmvzgnmI6ndeclO8P9xaTvgP7
rkoArCSmhpBzGo37YGUxKdekmKQFwSpi8le/d8fvFKwqpqxdWzzSI2E1MT2M
jfg9IxpWF9P9nKHF1jGwhpiclhSd2BYLa4qp0WVc+jQ2PERMouZnV7K4sJaY
PvUvSDVOgrXFpHC7157RN2AdMdmeF5ycKLeumOa1W69KyYRHiunLhjlNw7Ng
PTFN9XbLiL4J64tp+izHARNy4bFiWjdpTpZ3HmwgJrcPrXon82FD5vkr6yNb
C2Hjf2wipsfuo+I8q2BTMZkda12m9gE2ExMNXxTyrl837n8xZd44v8R2ADxV
TFEHty2rkduCqU9O6JGHA2FLMRmWdQs/DoWtxOQwtsPf2By2FlP8+YO9lKfD
JKaUkJDnw+W2EVP/87G7lWxhWzHl/Pb4oW4PzxXTwasnRyctg+cz57chYcsi
J9heTE/eVP2avR52FJPjxTlWKQHwIjG11X959CoQXiIm80HjdVUPwcvENOR+
VMv1GNiJ6U/fexULWbCzmHaoOH0uuAS7iMlvnsh02hXYVUyK7SE+m+R2Y+pb
sWBRUDbsLqa3/dqW9i+GPZj3+w7P2FQKe4opdUHdoV0V8AYxHdZtmmzwHvYS
M78nPp+uq4e9mX689b1B9TPsI6bszZ/PzeuAfcUUbL2Frv2At4kpWWztNrjn
L9z/YprcxHF6pgL7iako7p3rIwPYX0yD1G7tW20EB4gpaX+Mzc7pcKCY7onr
mvvMhveJaeblucKO5XCQmHTuX35a6woHi8m1xkRh6xo4REyjqo8WBMt9WExx
Cr/HFm6AQ5n+/bb9ZZsPHCYmcfP2BeZb4XCmP+ck743fCZ9g8nS8pffFvXCE
mDbeULTrEwxHikml7NVnm2g4ilnP5fMnZp6Fo8U0Q7p+1chrcIyY9pp2X1uU
BZ8X03uZU1ZELhzL1FN57sIdhXCcmLZvGqk1uhhmMes1m/VAvwPmiKnPbYtX
ap0wV0xq4g+d1Ps37n8xTZp+PfrrcFjI1N/59ZPGEbCYmXe2XE8Fc1gqpuGF
i7mnpsKJzLx02/Mo1RZOEpO724cdkU5wspgW7vUbXeAKpzDzZaZDn19ucKqY
nvGNNb5vgNOYebF7lHbLFjidyffy824398AZYkrvqMlZehjOYurR/1DPFSfg
bDGNaWL5xEXCt8U0rKC+z5AYOIfp3/F2zwedh3PFlH+tonw0G85j5sNmzaEX
BXC+mI7Rr1MkhguZ+hyuWT/9ClwkpjlJj+cH58HFYtIrPfK9ohB+LKYS9oWT
f0rgEub9xQ/7dLyHnzHrM/kyLq0WLv3HL8Vkd8vgVnMjXC6mbWeTdS5/giuZ
9Zop+33/AVeLyWJM7tDkHn9w/4tp6LqGVdW94RpmPnSxFn5Vhd8x+VZe80Ft
KFwrpmXHj+kmG8B1Ympv3DdsjyHcwOQxonvN9alwE9OfVVMVQ/3hZjEtCnc4
9Wg3/FlM832r4h8Ewy1iit5VErsjEm4V05S90T6n4uF2MZk03V65VgJ3ipn/
745Pi5PCXWLSOj4lo0sG/xCTcVTMoOQ0uFtMntFrmrqy4N9ierW2SCy9CytI
iGWZqar9Au4pIdvJ+tduVcO9JbSfP6lcpR5WktAkg8yJV1phZQldXr6rx/ZO
WEVCFlFq9au/waoSevNBOvLgd1hNQu8ivE8Lu2F1CUm4JSxT5ib6/9aQUMph
A/0XPWBNCe3jamtcUYSHSOjnCH7DhcGwloQe1yhXThwCa0vod5llefVwWEdC
gems4NZJsK6EhvCa6pPN4ZESan60tTR2CqwnIRp40E5pGqwvoZcKGY/nTIfH
Sij2dvq1N7Nhg39sKKH2eOn6cfNgYwndWZ3cMWgxbCKh7ZLuyc7LYdN/bCah
hyqJ2WdWw+YScjf9bPBpLTxVQteLTToOrIMtmPV/kl6z2QZbSujVHbe4+36w
lYS21rnrVMptLaGMEFWeeB9MEuq78cGKPYdhGwmpzF7pPCgCtpXQnipBq+QU
PFdCO5ddfrMkCp4vIc77Ir7KGdheQmsGjFq2QAg7SkhpDLtVJvci5vN6x/Rp
UniJhLyO7vG/mwQvk9Bozq+gZVdgJwlZmuz73i8FdpZQTaY6Z99V2EVC0eHn
KjNTYVcJdT477hNxDXaTUNdBw59iud0lpFwVEX08HfaQ0JVHmgW7cmFPCRVw
+grelsEbJOTZ67T12dewl4TM347X2FgLe0toqtnHhKEfYB9mP/9dPLpFbl8J
PXVUszlQB29j+mNvom9cI7xDQiXKiuVXm2E/pl+GLM5x+wr7S4hdXOjh/w0O
kFBjiYlfdDccKKH1Cm7si4o9/nof8zwfhernSnCQhAb96hvZOhAOZvK2kpX/
SBMOkZCLStGwwiHwYQm5/q9DJXRaqbJcQQsOY9bz4MOy/GFwuISu3hizb5U2
fEJCcSojV9vpwRES0u3f8CTSGI6U0OK3Gj9EJnCUhLLdFi0YMAmOZvrp4B/h
BHM4RkLe2j3rk63h8xLqo+adeYXgWAnNurA7xNAOjpNQ0EkFu71ysyS0bv30
X8YeMEdC/oWL8195w1wJvV2hdyFhC8yX0OrCnGWLA2GhhHwvpOc07IPFzPwb
ab08/BQsZebLgQdHuGfhRAlpxgeeqD0PJ0lo2vJFNwfw4WQJfXleoR4pgFMk
ZHMucd3iq3CqhEbZBHG2psJpEqp9PKE07QacLiFD32uvtG/CGcx8tMlYO1fu
LAlpD/rZs1cunC0hp0BNiX8efFtCEy8MiQ1+BudIaOm7FY3xZXCuhBY0LHFT
fA3nSShe+4UH7y2cL6H8VB2tyV/gQqZ+t/Wzlyr0/OsiCaX7mb/OVYSLJTR9
xKYuLw34sYQCDnnO1deCS5jz6LH21CYD+JmEVl7r5502Hi5l5pnE2v6dIfxS
Qjkz/HUCbOByJp8D5s80toMrJbRrocGqjkVwtYTs5/WqVlkCv5bQjMyXX9VW
wDVMPZcWDVXcDr+TkE6f/h8u7oBrJRQZRCcGBMB1zDx+nOd0MARukFCZ94fA
gFC4SUIHdja27YiAmyXM7xuH8MhI+DOz3nKjTIncLRKS+r0OK02AWyWU2Kjz
bb4YbmfuzxjfVv3LcKeEIqR1hzuvwl0SUt1j1Uu7GP7B9GNh2bcxz+Fu5ryX
Tp0bVwX/Zuon6TG5oQNWkNKjyzZxdd1wTylle+0u2KPY6697S6nWetyuGYNh
Jebz1h+1M3RgZSm9jmRLqk1gFSmtP39j2vWJsKqUrhrk92NNhtWk9ObIwyM7
p8HqUmr6kBgaNh3WkFKRZ9PodBtYU0pnJuQYT5gDD5GSkfdgWbc9rCUl/QXF
+7c4wdpSer80ykPmDOtI6dXjF0HXXWBd5vsHSgZ2roZHSumnU5+NBmthPSmt
vRwbc+EArC+lGoVJKhNPwWOlVDdjcetbuQ2k9HC6uUfqddhQSuU6cQ9NbsDG
UvL0j6m5UwCb/GNTKVXPS7UzLYXNpCQ57K03tww2l1J4r2tzB1XBU6XU/94x
/4Jq2EJKe/KkPQSvYEsp5b49FhBeC1tJyaaf42Bqh62l9MdtY+7zXr3/mpjP
G9esqleFbaRktn+BOHEwbCulzklFryuGwXOlRG0VM5p04flSapkxZnfMKNhe
St+vRH/JMIEdpfTref8UoRm8SEqZscO/lUyBl0gp5nms4tSp8DLmvFY2p+yW
20lKDbncwbcWwM5SWmjW+C3PCXaR0ocJK54f2Ay7SulTP9nNy7tgNynZascs
l+2G3aXU2vnuh+8B2ENKo2LOrLQMgT2Z9YX8Z5d2HN7APG/0h/7l52AvKamP
ad5ZGAd7Sylg4ugWjyTYh9nPomDu0RTYV0r3zlRkbk6Ft0lpRs2vgPZb8A5m
/e+/fx18F/aTkmZK+5eIB7C/lN6+bdy/+zEcIKWywj57/quHA6WUNefawMAv
8D4p9TJnz3naBQdJKSqj4zD1UPzrYCklrZk0+LIiHML8/dMdW0+rwoeldMLv
5P1iPTiUyUf3zp2bJ8JhUkpbff9HpwUcLiXFIyNv6LjDJ5j69VJ1zT8KR0ip
ntu4/dhJOFJKeYOFluxzcJSUwt60L29LhKOlNLT1yqTWFDhGSqcdrmnxHsPn
pfTf9WchvcrgWCnN+3E69WM5HPePWVJS8FVPDq6AOcx+nipMPvMV5kqJXXrK
x6GX0l/zpRRHB/sf0IGFUtp4zPu29khYLKXQGeOf7R4DS6X09EjVk0/j4ESm
P55Oal1qCCdJ6dz+VbopxnCylMad2NIjbR6cIqWdNbHhvvPhVCldCvvZ+H4l
nCalU6ZloZ6b4HQpKdupOYTuhjOY/PcfpbZ/H5wlpRD36RHWQXC2lMauf3t0
XzR8W0rGY/f/dBDAOcx8tjBVeSaDc5n8j1sxdlMenCelLzYuRiUFcD4zX1n7
XW7XwoVMv6ec2G2g3Oevi6TkuKb2x8ahcLGU3PucLV83HH4spVWKp9Pfj4VL
pGSx++Zt9XHwMyk9nzysrOccuFRK4rbjNwsWwy+ZvAzNyBnsApcz83C2W0+/
3XAlM48+lR9edBiuZu6v6UvvjT8Lv5ZSZXdz5EgWXCOlfJNZKwIz4XdSGlw3
I5N1D66VktrImXu2F8B1Ukqx+lxf1gU3SMlUpUllWB/lv25i7Nmav0nuZim5
bHx+ha8Of5bS1oo9128MhluktPja+G9HZ8CtTH8PV1qy9iDcLqXpSr96LOHD
nVJyLp5md+g53CWlJ7Nsc8Nq4R9Saiz6MH/+N7hbSod9bVjp3+HfUrKPm7ak
rlffv1aQkdW24vg9KnBPGUUqTHhZOgTuLaMHHdLG56NhJRnljhht8NUAVpbR
u8aueVpzYRUZFbpdVtoYBqvKKGCU2g/bk7CajNbnrTW9EAmry+jL8uFFB1iw
hozaDrpG/hbBmjJmfl7fel0KD5GRzg3+vaBsWEtG4rm5GlfyYW0ZUeNOm6gC
WEdGvebu1z9bBuvKKCIoqbKhHB4po1qrrP1HKmA9GeUEJ3y/WAXryyit5sag
/m3wWBmNfryjpvgbbCCjutBT2gdGq/y1oYyi1p+z8hsLG8vIYd733vvMYRMZ
qbzuyHy2EjaV0cxeSbNz/GEzGe37PdJFfzdsLqM3i0573AmGp8ro4vuK/V4h
sIWMsrVjV244DlvKyMIwt2JgFGwlo8yrRdXvYmFrGXmeuq/eHg+TjA6EbR5n
IYRtZFT+88QAwRPYVkbzf3CPfn0Fz5XRh3Wag06+gefLaE/NuVinZtheRgoL
98QXTuv3147M/tf1yfzPEV7EnNfKj3fPucNLZHTt2/OIRcfhZTKa0dHYVBYH
O8noaJ5TyUAW7Mz029xWtVIO7MLUX7fQ9SMXdmX2V9I6Z2sy7CYjj0PvFqu+
ht1lNPRsW+vg37CHjNbGxlorK6v+tSfTv6OjrCYPhDfIqPnh6YSBg2AvGb04
O8770GDYW0an1Q3GmU+FfWS0dNtdMxsL2FdGcyY4fl2xGN4mo1brVVO+eMM7
ZNQ+2cGoVgD7yUizYe/d1luwv4wO2oVddL8LBzD7u1Ig1iiGA2W0oXnSmG+P
4H0yyhNWKlc+g4OYfruYuMu2FA6W0YTEmUZ9quEQGY1xf/Rk7yf4sIyuJw7/
Pkuv/1+Hyuh2QdbHoUZwGFOPVSlrps+Bw5m8rN73UMcXPiEjzqkc0etdcISM
BswctsdgLxwpo/3XNXfpieEoJq/vbj92KIKjZaTWWvo+7ikcw/S3Vk9T3Rfw
eRn1fXL+YMBPOFZGQ0zt25JHqv11nIx+hi8sqCuFWUx9PBv7UQfMkZGeyvQd
uh4D/poro/F75yUXbIf5TD+Wd3W8FsFCph9vTrCxaYXFTJ4yzzi291L/a6mM
GorWNK/VgBNldGgnawprGJwkI5de39X2G8LJMuqZ0FfDdwKcIqPw52XrfpnD
qTKqX/91+fndcBpz/gVhhsO5cDozr+J6VaxMgTOY55VEV2VWwlnMPJ0QsDb5
NZzNnN/ACT3ffodvy+j47DPZsb/gHKbeZ4f0Mesx8K9zZXR/SN94pb5wnowy
vrDy7gyG82VkaTiwp4kOXMjMo5zP4mkz4SKmfu0+osVr4GIZbZ99ziB4G/xY
Rr9Nbg4z5sIlMoobvqk6Iwt+xvjOE8ejt+FSGb3tqo99WgO/ZOpvyMpx+AKX
yyj4h3LVgXa4UkZJ6XGDxT/haqaeyZKd3E0af/1aRrzu+auid8A1zDzPtzo5
7C38jvGWlRsqBw3+61oZxWouPrT5NFwno42+oyxTtYfQ/wP+AIKy
      "]]}, 
    {RGBColor[0.880722, 0.611041, 0.142051], PointSize[0.002777777777777778], 
     AbsoluteThickness[1.6], PointBox[CompressedData["
1:eJxc1ntYjOv7NvBBCCGUQkhCNiWEEM4UhSgkSTFSitJ+r82039fsZ0qUSkIS
UqkwSEIIoZUQStlHRSjeeY91zXF8f2v9s47Puud+zue6z+e2TLF33+zYn8Fg
dCowGP//3//+07Hy0YiH2nkmzVfoP2C1yYPyvJomsjw8bGzjRzs3khWR1Tj4
zS7nx2QlTDg6cmNWzCOyKkycS0sY0Q/JanC69rR33ziZ1THnjtWu5iUPyBpw
+2ww9LLiPbImSl9NvMZ0riVPx3iNtckra++QtbBW1ebwjiCZZyHMLcLFzkDm
Ofh0r6+t+dFtsg7uGYh2uOrLrIv+u/gZMS9ukedh6C/VATgm83woRQYPmZMh
8wLcyEB5EE9mPURbff320qeGvBAWMyre9deVeREOGVvNGjNc5sX48zo9uW/G
TbI+5P9O6Fp9vJq8BG6V706OOCbzUsysXn3s4VKZl8Hu2deCQTNlNoDRokiT
+dNlXo4RVlyhg5LMKxDZNKz38Nsb5JVI97f9dN1XZvxfs4BtvX1RE/vJ1g2x
pTjR8dHDKlo3xJFP7P41F8iMVWird1K/lipbXwWVwN9+zvtk60YoNyzrO7tZ
tm6EH+J1q3rXytaNIWSI1hsskK0bQ67zjK9O73VaX41n0UqXY9rIrNW4fXvE
syN82foaRP+tXH5xpWx9DS5aaPKYCrJ1Eyjvt9/4/OY1WjfBAv2BF2dcJjNM
cZfNH/ciVLZuClYS/+uLCbL1tdC1nN5xaIhsfS1ODLx17lLbVVpfBznJuuPi
k2TWOjRY37QqyJOtr8flhWpX52XL1tfj2Cif0kMRsnUzlEbdMPP2ka2bIdrm
mYeHp2x9AzqurJpxcoNsfQP4bSYnl8ySrW9E3lCtie5/JLS+EWtqZ9n8aCUz
zFH1tytIfrls3RxjQ6a+rukvW7eAQs6JyPRDV/41LCD02qctDiazLFA4YJJN
uRlZYoH9STP1NF5epv2bMOPc6Jx9zmRsgp7raJ1hE8msTUg+2nDN8OYl2r8J
2eWHOqI2kxmbcXHXsMMhm8jYDJeGDxUL5lXS/s3Qz5p61XF3Oe3fjKqlPbPC
15EZW3BUOeb0TnkytkAhzKL+6oWLtH8Lmnfxxt5KIEu2YF189lCd0DLabwmn
2zf8VOeSYYmTjxe/9TtVQvstwd3KjFBLIUsssS76SD95ZzJjK8zUrUtVzMnY
iuwbGf7V6rL9W1HZYSEYNFm2fys+3TX1fjxGtt8KRXOmtR46fYH2WyF+4fCO
sdFklhVUu7QW9y4nS6xQ8zvLrm88mbENDjUug2oyimn/NqiFdT/9dJDM2gbr
bzPfvdtFlmzDgN4dL7UTztN+a8y8NMNsix0Z1pA49Od8m3iW9ltDd+LJPY6l
RbTfGvbDrnu9ziAztuN2yLdnS2TGdvzUOlM40YfM+o8l23Euz0zZoP4M7bdB
R9eKCzPdybDBsslZqqu/FdJ+GxRc2DzBJeQ07bfBLZ+Jfkf7kxk7UNC2+4xG
dQHt34FqvbnbV10gs3agNH/JNFdDsmQHHK+MHjp/KplhixSnaNVL6rL9thjR
OeTCr7OnaL8tCgc7zo73IEts8XGzxrEpy8kMO0RdPvDG3eck7bfD76T5EzNX
kFl2aNQU3PctPkH77dDV0vQ8dQOZsRMj7Xwt9CeRsRORn0J9l/06Tvt3wuHb
1b5jt/Jo/06suRk85u86MmMXNI9rRHSPJGMXPu0aeE7z6zHavwseM5n9x1aS
JdL1siODy+eTGUz4DN1XmsrO/dfqTOwNHGaTt5oMJna05bV5/cr510wmvo2Z
pubxnMxi4q/y2R/KGeQsJtZtq3T/1p5NeUz455TnDagnNzMxZmzl2KYMMmM3
kr6+tC/1J6vvRunSN4+dLMnYjapfKqO1lMjM3Tgi9L4r2X+U8ndD+NkyT+NL
FuXvxoHsFemDPpMlu+Hh8muI5A25eTeG5V5ZNvJJJuXbI/37RH3j1COUbw+t
lYLBLr8PU749FA8X6/VsJDPt8XD3lJaZaRmUb48MT1GamzY5yx5DRnoMqzyb
Tvn2aLj7xLjwWRrl2+OdSoSKUT2ZsQfNpw0tFwwlq+/B21kJiQFJQsrfg4K4
qks6rXzK34PF5368WvGeR/l7IGJO/j2jhkP5e/Bi1/9YsgdhQffOx1xiU/4e
mC3zGLk1OJnyHTCGazLv+NMEynfAhj4r/bOlsZTvANsuPR2jwWSmA4xfrKiu
GBxD+Q5Q4O49d0A9kvIdpPe5aPaj2nDKd8DGtglu09PDKN8BIamnel7MCqV8
R7TtLdcyuxdA+f8xHLG2tX/Xrtn+lO+Iuk3VJh+VySxHON20GaXS6kP5jsgJ
W7TG5Jkb5TvC+P21VVrYSPmOOBm3d6rmAAPK3wu/84LBZ7KXrPw3fy/yin8f
jktY9a+xFz/etZZZJln9a+ZetMzI1tSe4vivWXvhVZW+d6vp3n+dtRfdaxZP
GK7v/68le1HPjz6l+5zcvBe/2orufpt38F8znPCw9LJxt00I5TvB+enL7Uo1
oZTvhD3yw/usdCMp3wk3fX9tEebHUL4Tzv6dcvz6oDjKdwKfaZ37qzyB8p2Q
metyp0s/kfKdMKG1/uaGDWSGM3J/6ZdaXUulfGdcO5F58+xYDuU7o2rg3y/m
V8lMZ0gSlo3W0OVSvjPkPkcLLu4jZzljnIv8ZL8cssQZAp8A9rgoHuU74/Ci
bTenLedT/j7sSxIo3OSR1fdhgureCY+HCyl/H1LCxqbvfktm7kMUT7u8/xsR
5e/DNH8tFH0QU/4+3LUK2/RsQxrl70OL2P9aolY65e+D79aisglLyYz96Fgs
CNzjQ1bfj7xFTwYe7Mqg/P3o+9YQVz3oMOXvh3JIYbeHH5m1H9dssyLds8hZ
+3HxTOPNHJcsyt8Pba5dt6E/uXk/5rgdH5l3nsxwwboNG872f0tWd0Hmnv7R
ZiZHKd8F76PCtSQXyEzp+uRLnIeXySwXhPs0fwoem035LnD/aP96ipAscUHt
0hNH8zvJzS6Y+XPdec2hOZTvCrunDRb9VpHVXWFTkh971oUMV0R9n9dl50dm
uoJvvHR/1zEyyxXve5XHPa8lZ/3HEld0LrD6bl9PbnZF39N3Ft1PZPkH0DzG
4dGXL7L8A1jrwph2VfEY5R8A62uSkYIymXkA7udibFKWklkHEDh8qnP1SnLW
Adw4L3pVsYMsOQCdo2fHHbQjNx+A/LvgXxNN8yjfDbFWHQrz15HV3XAwRjF3
Wj4ZbrA+1Fc24AGZ6YZDcqemqXwks9zgeqe85fuL45TvhvbbnvJlX8gSN/ya
K8g9wsinfDeEeptt7L5LZrhjtcDhd1/8Ccp3x+3ln7YZCchwx2Cfo7kTL5KZ
7ggZ7DVqzz0yyx0m177POvmanOWO0+YuH1e3kCXuuF5xsnHpN3KzO661Fs7Z
PuMk5Xtgmfbej8tXkxU9oKfVT+lKEFndA7kFKad8y8m6HvBqbbCt4Z+i9/PA
+df61auyyRYeOJj/lf/PCTLTAzmZ4UODNQv+tYcH/IsthygtJrM8oJSw3djT
m8z2QNbVs8O9LpKzPDCS1ajhWUUu8oBfPyOXfbfIEg8cOdTsW5d4+l/XeWBV
a1zKHbVCmtcDz+tfMcaHkzs88KdoxrybHDLDEzVDVl3+tuoMze+JpF+loxJG
FtH8ntDxLw3VmkPW9YR+096mnwfJ8ESDaWr55HSyhSc6/tdMT8wcof087xfZ
wxM+Bpf+4Uw5S/N7wtRKbt4aOzJbum5Z8+itOznLE3NvnLnU/wO5yBP9dnwf
ky13jub3xJ/cu283jSfXSd/nyMuu1evJzdLfX1HdPHUvucMTee/zE274kxle
0J32dYJrNlnRC6sUIvmsNrK6F9wvxK64Pfo8ze+Fz349IxTGkOGFgICS1SZj
yRZesNGPbsrMITO94PY56nWbzB5emNiZbV37hczywvC5YZ9D9Ytpfi/Eu3W2
+64lZ3kh8iwbPjbkIi8IlIt2WNuSJV5oGztXf5kruc4Lo6z+/sP3Ijd7Ie+v
U30tn9zhhdY1DYtfCskMbzQZfh1y6ARZ0RtfB5ZrzKkhq3vDqW+UIPojWdcb
cy2yD9cOv0Dze+PDHV6j/WSyhTceXTvw5uw0MtMbv3w6B/zVJnt4Y+CgB0ba
88gsb4SNusoqMCWzvXHMgFtrZ0/O8kbQ1Mk/bCTkIm+0D+yveLaaLPHG3emT
pox/Sq7zxq17rr06zeRmb3QP+uIVoFpC80vnE494tdqKzPBBx5xT9xRCyYo+
SIoc/WJUElndB3rp7+O6b5B1fZDsm3Hq2CsyfGB81DpvwW+yhQ8uBtRrHZAr
pfl9UNTv4kThWLKHD0q6N9cdciKzfLD/hWVIUTqZ7QNr9hjT1+fIWT7IuTEm
XFJMLvLBMJ5C0O1assQH09q6rot7yXU+6Leh4Ng19TKa3wcLBvguYSwkd/hg
XVGN30OZGb7o3YBNyr5kRV9I7P/o7WGT1X3Raey5d3IaWdcXdmGnji7sd5Hm
90XbP44OS43JFr5QH3q859ExMtMX6dv7fQq9TPbwxSGVsoE3r5BZvlhi6iSI
vE1m+8J1hVqARwc5yxfnmfYpyt/JRb6QXg3LXvlymt8XyiYZCiOVyXW+yAja
mVSjRm72xcPupUfYk8gdvnB63MJ/aERm+EEzvXOp+Wqyoh+K5/Ju5G4mq/tB
vmvt4iA3sq4f/O7E7LiSSoYf+g4OrXl0m2zhh8v759yY30lm+uFW56HpAd1k
Dz88tZv0lD+ygub3Q4Xhgtj1ymS2H1R/BqzskznLD/03sn98mEoukr7vkhzV
0o1kiR90i48PsrUj1/lhk+sy7+o4crMfrFZcvj66htzhBy8Nr3kG8pU0vz/i
o8RG3q5kRX+Y9Ey48DeErO6PoyPeegXwyLr+EP9x270ggwx/DAuKLB79lGzh
j+NHKraenHyJ5veHpd1Ezh09soc/njRdslsQQ2b5Y3K/w5eOx5LZ/jA9eTp2
eho5yx8P5ojvtlaQi/yxa7vV/vgDl2l+f5zxK1zclU6u80deSPQ6nTPkZn88
yvI61VtE7vBH959ZZ+a2kBkB+Ng78dC4fldo/gDsNv96vHwsWT0A3e2xZdHj
yLoBMFV6VGc2n4wAXFbXe/N5F9kiAP3cjpzodiczA9DonVH/zYvsEYDyNZWs
O51kVgD86v1LhstJaP4AvLrstWz5EHJWABjtJQOmKZCLpM+PPcxbtJosCYBe
UN3ukq3kugAsU71z4YEzuTkA7pqO4lsu5I4A3PzJM34mJjMC/68VA3Fl1paP
O7LJ6oF43ugoaM8j6wYiIdhOvruEjEA4nnjSGFVKtgiEi+4il75yMjMQn4s6
d/+pIHsEomK5pplFJZkVCFulr9cKGVdp/kDU7RQ1aowjZwWi2WZfo/lcclEg
QqdpuE2dT5ZIPWuepZURuS4Q8zP7f529ltwcCOHREUkl+8kdgQgrd9S6ySIz
grCUvc9yRSRZMQjHj6kb6NSQ1YPwqmjcDZ9Osm4Q4oxvr9nZQ0YQmvqGyzcO
vUbzB2Gq+/CfI8eSmUFIyzPv61pJ9ghCsuqIE72GZFYQ7g0qvWQUSGYHodtt
3l+LYHJWECzvJUzSFZGLgvDs7JXAK+fJkiCM93/dcOsSuS4Ib6+03XhVR24O
QqVwwIncZ+SOIJys7dEc00RmHMTUgjn9uDIrHsSnmSsdapvJ6gdx++YRoU8n
WfcgVL/3QK2LjIPIHK1do9Inm/8gSjjT92dOuU7zH8TioabJ12aSPQ7iHFfQ
ZTiXzJI+//zUXc7zyeyDGHAkYMcWI3LWQXT6P52uZkYukv7euCgrcSdZchAz
zzxxUk4h1x3E2kWfZ6zikZsPQtjvfv7NNHLHQYTrBj0+fYbMCIZ9lkLfswtk
xWCMGD8mR7OKrB6M4q4x5pVPyLrB+B3ftWOhUhXNH4xIoxDf+xPJFsFQ+r1/
ibk2mRmMxhoD62hdskcwehJebqyaT2YFY4zWochb+mR2MN6EzZx+wJicFYwc
5fff2zaQi4JRdbFzt0UaWRIMs3Vy95/WkuuCpX8eOo9b9pDcHIzFOlcdDr8l
dwTDqFNnnGj+DZo/5P9aMQRqQ9WF9kvJ6iE4652x8dlysm4I3LoSvD4bkhGC
7De2gWO3ki1CUN7/XeE1OzIzBCmS7YozHMgeIZj4OPVujyOZFQLlX5f/KQ8g
s0MwL22B9uYwclYIFNm5r1RTyUUhSL33W1shjSwJwdcD7XZ3TpDrQvCRcyV4
WzG5OQQ8Xv0erXpyRwjaJZs7ip7J5g/FXVZkbuc72fyhMBJ+anX+JJs/FBKI
O/K/yuYPxSmVBzGtf2Tzh+Jyz7IBj4ZW0/yhUFDzC9s/gswMxfvEsrc/VMke
oXi1XbR5xTgyKxSdil2NZ9TJ7FDsd29u0ZlLzgqF6ydVryA9clEoJr0JzxPZ
kiWhiLVs2ayzh1wXipYAo9SvMjeHYuUwyZJxruSOUEw2Gub/0p/MCENUqrh/
dDBZMQzPGq/pHw4nq4chmR+9simCrBuG2U8iGg9GkRGG3HSn0JM5svnD0H/Y
5Ie3c2Xzh2GVbeSzVydk84dh8t7f2wpPyeYPwycV72VnC2Tzh2H/6/7+ocWy
+cNwaFSJ3uBy2fxhsPxy6NjgD7L5w7DxZwtXcdhNmj8MfS/tEo1HkpvDwK1t
zyjRI3eEYczxwZeGLiQzWFB2/EdriT5ZngVPfoKC1VqyIgtuLyPizluTVVlo
mjBpdYk9WZ2FWoU0G7EXWYsFrYEr5987SNZl4eQ/73xPx5L1WbB38mgvLSCD
hVmhn95JzpJNWci162gcX0G2YOFnl6265hWyNQvbz7tEvJeQmSwUd+gVvq4i
O7PQ5fNp1PN6sgcLEzc4XVjylBwgfZ/OTTrLX5FZLJy+ulokfEeOY8HxVs8N
024ym4W1L8d8Od5LFrPQmcfVD9esoX5Y2HOjff3KWeR8FoL/10UsDHi3TWOF
PrmMhYaX7Q6Oy8gSFgoZD8o/GpJrWKhzaRVMWkWuY4GbPvDih53kBha8F3xY
aLWb3MxCZcfF2UP9yO0svHQfMft9BLmDhfITKUNfp5N7WNDZ9NE49CiZEY4t
p/dnuWaT5cPht+vNaotCsmI4rhs25AfdIKv+x+rhWJVtNvtCK1krHNPXOD7z
ayPrhqPgZbKl62eyfjiKvsyaEvOXjHBUbn18R2PoLeo/HHKi+TZnhpMtwhHJ
cRtqp0G2DoevtuON2hlkZji6NfMtmXpk53BMhL1cqi3ZIxypAw70m2VHDgjH
vPT7+gdkZoXDdUQRK303OS4czvmTTrqkkNnh+DiDL9Bkk8XhUJa4ZrdlkrPC
cbdaQ+1ePjk/HDmj5JgTSshF4fgb9yug5Aq5TDqPu7zSvYdkSTj05IZ4Zr0g
14Sj+mHopIrP5LpwDNP/wD32hdwQjoVe9a8mMm5T/+EIacrr7OlHbg9H4EDN
hsj+5I5wbE5RatYZQu4Jx/efi8YVK5MZEVApExkNUSHLR8BAz7RwrjpZMQJq
H/32nptGVo1AvHPSqVfLyeoReG62WWO8HVkrAnM29I1LciXrRmDJqPTqtQlk
/QiYBPWVWOSQEYHXHXN9HU6QTSPAynqS1F5AtohAo/H9AUOuka0j0OA7dvP9
u2RmBE51fBh0pI7sHIFjWQ/ebH1L9ojA5eBvZ/07yAERsMszVLL4QWZFIOlM
8uLvyneo/wiUbNDhh00isyNQM6op5P40sjgCkSMG+h3RJmdFgLdf7kn4cnJ+
BD7rqnuUGZKL/uOyCHz7nKPmbUaWRKC4OdhYyZdcE4Gjf1tL1grJdREQHkz/
XilzQwTW9zdW68oiN0eAcSPoxoYccnsEwlwyCtdeIHdEwPHCCtH5MnJPBPIm
VKdNvEpmROJk5bTJi26R5SOx5OeytvPfyIqRcJq0aorGqFrqPxI/B1w8pDOB
rB4J5ew/SZyJZK1IDEy5fqVvEVk3EoYFM31i15P1I3H1zWgjS08yIrFt7naH
S4Fk00jEPezNS4wlW0TiSvY8VushsnUkzo/XtHQ5T2ZG4tlWg5xtF8nOkXj8
daV93gOyRyQ0Z6/KFP9DDojELbdjM5Y+J7MisWLp+K2FLeQ4ad5CefnmDjI7
EuGFa2xSvpLFkYi5KRQ1/SZnRaLheuTOjv53qf9IZLr2Ni2RIxdFwkG4fUup
zGWRuJ+9+nOfIlkSiRHbnE/7jCXXRGJX05mOvxPIdZE4d2nTrQw1ckMk8D3j
mf9UcnMk7HI3Dn6pQ26PxPKlSgmjrMgdkfA/rP9ZxZrcEwn1yssPVezIjCh8
m2/JbXEmy0fBLHBKV4wbWTEKpkO6hSv4ZNUo7N/jrpF4nKwehQ1WvhdunyFr
RWHEuR2Owgqy7n+sHwXm9JxFunVkROHrooHmE7rJplHgRUvq/ijco/6jwCjO
m/Z9ONk6Cqxg77m1Y8nMKLxef+vbek2ycxRGjg2tfmpL9ohC5qXDT74yyQFR
OGYVVHLYnsyKQuynFe6T9pHjonB8hp5S+AEyOwo7Kx6l7PUhi6Xv678yf0kM
OSsK7MOiaS+SyflREPvMM+Dmk4ui8PaJnYlNBbksCuPuHd864ipZEoUzqwxH
n39CronCjbuH/TW+kuui8Fhp9GYO4z71H4Uf57yGVcmTm6Mw70sA85oKuT0K
7y+/K3NaSO6Igq3GItviVeSeKBQzXrnHGpEZ0RgVYF9jHkiWj0ZpR7dwbhhZ
MRouM3KOz4smq0Zj4j/aF+4XkdWjwT5xvdL0HFkrGps4Nv0eXCDrRmPqtiJG
5CWyfjQ2nFW8fnVUHfUfjenZNzqMx5BNpXkXfHZdVidbSO1/YcXPmWTraGCm
0yYrbTIzGsUc/q38uWTnaMgt4HLFC8ge0Ri5qe+pzyJyQDTctUYsrlhKZkVj
212fBzmm5DjpfBb6L6+bk9nRGDRIub5tC1kcDT1haMJDa3JWNH5pTHaP2EHO
j0Y042OSrgu5KBqnx+/OuONGLotGrGl640B3siQab71Nxth4kWuiMXqTw6JF
AeS6aPx9qFL2M4jcEI3HXlq+ASHk5mjUKxQmhsSS26Nx4tXrF8dl7ojGOZvT
r+SSyT3R2PXH7k4Mj8yIwQW7j4s9+GT5GFS+vtE4RUBWjEEda3zz/FyyagyS
Jo2avuACWT0GbhkzUpeXkLVi0B1u+kK9jKwbAyXzbbZZV8j6MSgcN3Qmv1rW
fwwc1vRoz6+V9R+D2h16PMfnsv5joLVk8emk17L+Y2AoERwd0yPrPwZVe1Wv
35F7QP3HYEpbpsfgQWSPGAx/3B9fB5MDYrCnQ3tkylgySzqPXluWRJUcF4ON
48bXnB9HZsdgWsatI5yJZHEM1HsfxizWIGfFQNmi4emFBeT8GPCqHo6xX0Eu
isHMwxbbu9aSy2IQnT/P+osZWRKDvWfC/tqbk2ti0Fq/eMQKC3JdDKJuXc/4
tJ/cID0vYemQVk9ycwxOFQsyByeQ22Mw9GufTTWH3BGDnC+GOs+55J4YbE//
dmA3j8yIRcnlT2+X8MnysZCs2dx5VEBWjMVJ1uapV0Vk1Vi0aRlEdOaT1WOR
lz6Fe+AkWSsWjk/mj3Q9T9aNxZzZHSvvFZP1Y+F9aURkcjkZsbhz4J7K0gqy
qXT91M/t6+rJFrEYN2mg6sRGsnUsgsULp015RmbGYm+1z4eX7bL+Y6F1Y/n3
xHey/mOhMcRR6USnrP9YLPRQqkz9Les/FnGat7e8lntI/cci4OvoH3MGktmx
aBw5xGT5ELI4FlWrbZUfDCdnxeKl9aUTq0eQ86XrA710DqqTi2Ix6239n5gp
5LJYLPM8G6KjRZbEIsPOYtZXmWtioT1lS4OcHrkuFsmTTa8dW0RuiMW1DfJr
IxeTm6X9TO/MfSBzeywiTu1oszcgd8Ti3R/l7YY7yT3Svu6anu7YRWbEIaKH
v/DhPrJ8HMxzD93VCCcrxqHPui31awxZNQ47f7VeXxhPVo/DrH6JVvWJZK04
XD0kuR0qIuvG4eznhm7hEbK+9PdTuG8MjpEhzT/QWfwkn2wq/T1L/o7DKbJF
HH6UM/dWnSdbx0HuTtaIzmIyMw7599uHmV8hO8ch+Jb1IOdbZI//OCAO0ySX
Ejxvk1lx+GWVk171WNZ/HATJbv7TXsn6j8PzihL1zW9k/cfh9OwvcdZvZf3H
wSJ3+9KqPln/0vPrjLzydfAj6j8Ot3cF8WOGkMviYKff2ec1nCyJw0jD+PKs
keSaOEw68Lp2kRK5Lg5rDh3UCphCbojDQ/HPezs1yc1xmO33ftL2WeT2OFxj
zE0cO4fcIZ1HYe33W3PJPXHwT/cbvnIemRGPKq5x9Lz5ZPl4/Fo+Ls9kKVkx
HpJx01Vb1pFV4zFE+V36gB1k9XjM2AO/UFuyVjw6r3Oyw3aSdeOhzNxdttWV
rB+PTJ8NggWeZMRD4RW/UcGLbBqPkVc/RKt7ky3isS+JsTTAl2wdj6d/Z/Wv
9Ccz47F85OlhYyLJzvE4ZHzGyyCZ7BGPQQ7d/GKZA+KhwR1iG5NCZsXjxV7T
f/q45Lh4LLn23nTDSTI7Hte7f5laniKL49GukqSz9DQ5Kx7LKhvfxlwh58dj
4QjzLXnVsv6l55PTujGqXtZ/PD7FFAYlvpL1H4+JDbueDX8n6186T79JZ29/
kfUfD8Os/pOiOmT9x2OUSUXKzq+y/uPh77Jq3rhvsv7jcdFPf61Kj6z/eATv
4qi4ytwTD/eE9dNn9sn6TwD3c3fjh6H11H8CJk7JbM0eRlZMwLEh7cyqKWTV
BJx8d+qcjgZZPQGzqh5JnOeRtRJQZxbdsnU1WTcBp1qXJmTakPUTkL/R4oz3
DjIScJs9wfTDTrJpAoIvZg1qsydbJOBEX3Sw0n6ydQLUIiPCVviQmQlINewO
2O1Hdk5A6e+JClUyeyTg10wM7QsgByRg0z2rt4wEMisBT5fnVhxJJscl4OOf
e/cPHSGzE3Dl680V5UfJ4gSsuSTKvHyanJUAnru1687z5PwERFzdpSVfQi5K
wKQnzB+i6+SyBFQ1OHzsvkGWJCD92Cm7AdXkmgSEv915+dlTcl0ClifZpQ9v
JjckoNz2yNu/X8jNCZg70zx1TSe5PQEmo9ycNveROxLgkpfzIl/+MfWfgNCg
QeJ7k8mMRKiW2m5bq0mWT8S7F+u9z0wnKybin0XJg93nk1UTUTE7u9dEj6ye
iA6h1tuxi8haiegd2SnvqU/WTcTfJL/XN5aT9ROR8sD66PIVZCTizBM+L96Y
bJqI9hV/BlavJlskIiF1tH/4GrJ1IvT86w8X7SAzE9Ec2KWWvYfsnIjJ5gf/
DHAleyTC89H4CB8/ckAiHi0YbBgRSmYl4mJGQUoAixyXiFupo9zS+GR2Is4/
Sa/+IiSLExE0P/FWi4iclYj7a7m3NTPJ+Yk4vGpTxOCj5KJEvF80tnpBHrks
EWnNpd90L5Alicg0aq2SKyfXJKK2cuhwjUpynfR8V8zbs/sKuUH6fJbvnZQX
5Ob/uD0RU9b/tOT2f0L9J6JrzmTdK1rknkTwDqzm3tYjM5LgvijMeK8hWT4J
fT0TakYZkRWTUPTHVjJlDVk1CU3nllwatJmsnoScpoRZbdZkrSTkPdsxOH47
WTcJbOfj6V2OZP0kPHWzNAo6QEaS9O+j4teq/mTTJNSw3rC3yWyRhOo3rdO7
ZbZOQqfBp/N/ZWYmIWGoj04dh+ychPyyltpSLtkjCWZ/l4/8lU0OSEJqY4gS
4xqZlYSPxwOmfrhOjkuC+Z2HrFf3yewkKB/rmt5aRxYn4ZRjOvPvM3JWEi5N
CXo86SU5PwnP1RaYnGsjF0nP71VFmGIXuSwJgyZXj1r1myxJwverJSM2yz+l
/pNg0fDqyBIVcl0SljY7NcTPJjckYavD4ziuLrk5CY0187POgdyehC1p63zO
mpA7pH2dKL83ay25JwlRhrrxxTIzkmFYYNMbuYMsn4xv1i0TPu4iKyajtWDj
5sNBZNVkXDjVmrEolKyejD07Hk+uiCRrJUMZ/vN3JJB1k3F0VM/ERylk/WT0
lwzWLThKRjLm229ck1lANk3GPJU+s+ZCskUydhyqmFp+hmwt/f3y4JPXrpOZ
yegZteXSyyqyczK+tpzS23Gb7JEME/cH6eWvyAHJ2NIeda3wDZmVjBPfz2Wt
biHHJePalIvy+u/J7GQYuVhUe34ki5MxtfuQWPSFnJUMu8KkabM7yPnJqNVu
emUtc1EydroPflbWSS5LBmpW2Id0kSXJODdDc27lT1n/yeinMCkJ/Rqo/2R4
D/Z0vy5HbkhGVHWtCIrk5mRUMacuiBhHbk9GiPrb6DqZO5Ix51trjOckck8y
BuzJH+ijQWak4LqK2YuFC8nyKShc9q1Aw4CsmIKlXtqaNsvJqin4/maM8MJm
snoKHl1y3HtsC1krBVFbnNpid5B1UxBQY19TvJusn4K4MA8l+X1kpCBnJ9dg
kxvZNAWX4p+ejPQiW6Sgn6T9wbwAsnUKvA6uGqUdSGam4OTTpataZHZOgeT5
6aiOg2SPFGwJO/jqVTA5IAWDCnS9b0SSWSnYHn7ZeV4COS4F2Uv+fIlIIrNT
oKQworRWSBan4FTeqO2r08hZKWA03lRLO0LOT0FJ8rD9fkfJRSlYFRHzLVvm
shTI39P/op5HlqQg0H9waYHMNSmYW81+8TRf1n8K/la+f69wQtZ/ChwjSr6H
nJX1n4ILn8y2vymT9Z+COyaHz2iUy/pPwZw2rf7xl2X9pyC339X5Y67J+k/F
nvMqH97fkvWfCo75NMeGe7L+U6G2a+oThQZZ/6nYGe26+tULWf+pEK8NCVny
VdZ/KtaZPDEUdMv6T0XD2Vkahd9l/aciSKNpxpz+/1D/qSj+HtR9ezjZNBVt
mS8NJiiRLVIxpajL1X4s2ToVq1/Yb3OaRGb+x86pCFt92zdqJtkjFTvG+F7j
LiEHpML4W93AUwZkViqs3/5Z3LqSHCd9/weBEQs3kNmpOJiW3OZhRxanQlFj
6bu0YHJWKpabZwx4GkLOT0Xt2UsNdnHkolS8vXq1efEhclkq2Iz5zxSyyJJU
vDiuFlFdQq5Jxbj0TMNlZeS6VDyySnTjyNyQisPfN/ZGV5CbUyFRdWjbWkVu
T4WuyWCjzdXkDul5Hno6TOEBuScV9+POr6p8SmawYe4bdrPqFVmOje78y+ai
H2R5Nr4Kzwdxe8kKbJTv54ub+siKbMxw5Dz5JNf4r5XYGLXe/co4ebIqG215
zwMPDCGrscE9Io5ga5HV2XjE77Wfok3WZGNb/phPJ+eStdjgtLzL8FxMnsPG
lYs/ihKMybpsLF62OvvaerIeG4X5SccfWZL12Zi1+MhJ7a1kAzZsPNWm799O
hnS+cXLTKn3Jxmw8FLlZjIkkm7IRnvzCR3iRbMbG3PEn12dUkC2k52XG2d95
mWzJxosKv/j+dWRrNma/SK34+g/Zlo0bqtM/VbwgM9nYbzm3hd9MdmBD/vC9
DePfk53ZcB+cK+f2hezKhtnAXy5PusgebLwxr964sZvsw8b6HpeTj/+QA9jI
ZQTfef6XHMzG0AflsVP6PaPvn43He34ryw8iR7Fx+Jn7B5Y6OU7a94mXM85o
kJPY6OsX+iZ5FpnNRoKjMLXZhMxnYwTvyisNG7KYjZpja27G7SRnSOfj3NJY
dYCcxUbQwrEzimTOlfaryBmvH0jOZ8Ox7j5jykFygfR7ynl4eTyLXMTGS2Ph
5g/R5GI2itftn6ITRy6Tfk9sq5538eRKNkY/v3N5YAJZwkbOs7Sl02SukvZz
8FDe1yRyjfR7nr3shhOPXMvGohUTSi9eINexwYooy/EvJdez8XefWkTeRXKD
9Puc9OKRvITcxAZvWICj4j1yMxsNC3mha+vILdLzX3ksvOcJuZ0N5pKKFoUG
8kc2GH2Tw0+8IXewYem99RyzjdwlPe/+j3zdFZvovrNx3PL44Jyp5F7peV6o
3Np/DpnBQfXtpvwhOmQ5DpI840aenEuW5+Bbw94s7YVkBQ52fE4Zc82ArMiB
+VPJnMcmZKX/WJWD+G1V1WVryWoczDY5V1RrSVbnYP57T/ayHWRNDtbphOwL
3knW4mDhtp4tM/aR53AwQDjkwt4Asi4H08bHn9cIJetxkPgt55+kGLI+Byec
HaxDEsgGHNwt7WD38cjgAJ9UjZhHycYc9O9pNxyeRzblQMPAMvr+CbIZB7te
iUdJSskWHKSMmrNtZwXZkoPe1lr3dpmtOXj0d82pZAnZloO5m4fWXpCZycGL
5aYLBt8kO3Bw7KGjWslXsjMHp53PcJz+kl05eOxtbT2733O6/xyET/BfaTiQ
7MOBYnPmROYkcgAHvtfjtterk4M5mJj46HiFJpnFgbLBIx8bbXIUBwPXL525
RIccx4H4/iiJ5TxyEgc/uxZ/4S4hs6XnGZ8dcm4pmc9BT/HOkDFryWIOnhRo
MtdZkjM4uFr0Y5PKNnIWB8NuJ989Zk3O5eD7NjPrsTbkfA5s5xw589GZXMDB
ckbMX5YLuYgDhXEG08vcycUc7E51NIjxIJdxYDj6p+cCL3IlBwml2bY7fckS
Dl7FL/gyMpJcxUFrckSZbzK5hoPO7558uVRyrXTe+XtvqGWR6zh4Gr1uo2oO
uZ4D/xF9HyIfkBs4UEnbd9i2gdzEwbt10QnOz8jNHPx6sDZUoYncIv3ei7MW
DGgnt0vPc6TzVNUhL+j+S+9XQ2zN8WHkDun9WhXYWKpC7pLm37MpPTKH3MPB
PPujNQ3zyb0cPGfdnyleSWZwMY2v9aHDkCzHhfiUQmziFrI8F1b5e0SwIStw
UT3xTpWnzIpcaLu+fajiQlbiYsRSi5yzbmRVLoyOPj2i60NW48JwqFklz5es
zkXnlczsr/5kTS7WRbzbFhZL1uLinUbvkNci8hwu9iofHLnhPFmXi77PSZUL
isl60nk+WEe6lpL1uWiq97nqeodswAVfYpvw8gEZXHAUspUXPyIbczHIa9i1
iidkUy7GtNns6mwlm3FRkLvzkXM72YILmwjmpZmfyJZc/HGIDRF1kK256MqQ
c+j4Rbbl4tf3peMyfpOZXLw5PiNTYeRLuv9cpPy8u/SkItmZi4d+ZZ29Y8mu
XNxzPVTGnEj24KL7ZXrfg0lkHy709/GnJU4hB3Bhy/GOKdckB3MxK+2xwV2Q
WVxENOqfuGdKjuJiUV+nPceKHMfFHqNFYRetyUlczMkZ+HyhJ5nNhWWFz6wP
MvO5qFsgGD3TmyyWPr/G1tXch5zBhabOqJQmMTmLC5PCFYs2ZpFzuZhgWMEV
nCHnc+Fd4nDwjMwFXKz0MlfOKiIXSecxv9A4upRczIXOme3ycmXkMi5umue2
KctcycXREZUPBt8kS7hYVWx/9eEdchUXF02vdIfWkmu42K38cpzxfXItF++L
tXatfUqu46LHUF3j0gdyPRclxlFy0QOb6f5z4ajzysl7KLlJ+v0vNdDdOIzc
LP39EuPPFgrkFi6GXL84sEbmdi4WvHhqljWO/FHaR0thbo0auYOLt8Ov+cpN
IXdxUbGm7PpODXIPF8msMwzOTHIvFyfunzyYOIvM4OH239RpR2WW48HzqWrM
tMVkeR50fTpbp5uQFXiQf1iSN9mUrMhDyIJfF/+ak5V42BRhI2FuJavyUPFk
qnKVzGo8fP1d88rNiqzOw9E9y+/k7SBr8nChUyenxousJX1+WvALsT95Dg/x
/KIDF8PIujzMZE4fpBBF1uPhk4V8v+hosj4PJ+0bGoNjyQY8pDwcO4WRQAYP
97fMMpuRSTbmYU/it63Hs8mmPOjx3h7edYxsxsM8899nh50gW/AgZ77vzMEC
siUPKrdsavxPk615yJMzjPM7S7blYYT9JtGI82QmD8Fq6SoTiskOPNzqifPi
XCQ783B+z3mjL1fJrjwozvSxNKwne/Aw4PGUfU8ayD7S/aNad+o0kgOk/Sqt
yVRpIgdL3xdzz1q0klk8LPZMKrrzkRwlzVu8sWzYF3IcD1567E9t38hJPLh6
+jBtfpDZPAxv2jj66U8yn4fHilaZkwe+ovvPQ8xp+4Y0eXIGD6ePBbYaKpKz
eDAu2WY5TJmcKz2/c5tm3pA5nweO2bWl+9XIBTwYGZkmCyeTi3gY03hg+HJN
crH0vIe1fLyiTS7jwbH8TsUgHXIlD8mlvOpJemQJD2vjtLMHLiJX8eD3xsmi
VuYaHjbL2wwPXkyulX5fu+f93bmMXMdDzpwZJUnLyfU8RL94EvXJkNzAg1vv
klBNI3ITD6krK5XuydzMgzBaZ0qSGblFuq77edFxc3I7Dw/dzRO3WpI/8rCw
5GnV0O3kjv+4i4fJyPHZZ0fu4eHizHlFPjvJvTyklbbdc9hFZvBh6942sVJm
OT68KzV4rTLL81Fdf2bIeSeyAh/6Xzs3zHUjK/JRyWkZEeNBVuLDaUuIuWMg
WZWP1fINd0aFkNX4UL1g/kkYSlbnw117dI9zJFmTjzC5kHMb4shafETh9cAr
CeQ5fCRpKHAeJ5J1pe9T+VHrHJesJ50ne6aVwmGyPh9Tn/fOXH2EbMDHknuL
5vZkkiH9vSiwa1ou2ZiPOzE9df7HyKZ8pBqUNhaeIJvx8bPnn8qms2QLPsZ3
PPc9dY5syYezZOdlnVKyNR9P9v9Q33eRbMuHUbra7OM3yEw+ao7HB7+8TXbg
Y2nZ4KQ798nOfNzopzJDu47sysd7Leff1x6SPfgoUH2RXPGE7MOHRrZF/PQm
cgAf/TKCFFgyB/Ox5vaaM6bPySw+4k9n1Hi/JUfxcfcABHlt5Dg+Hnh59f/7
iZzEh2tV2rG8L2Q2H4/kZ6TM/Erm8zHmtldWY7fs/kv7Dz5jOP6P7P5L+9U7
vVqV8ZruPx/7stRSSwaRc6Xvt2Fuc8gIcj4f5yd939OlSC7gwzzz1qKYceQi
Pub7HhO+mUQu5qM9Q/tPlwa5jA+FJ48naM4mV/Ixa/wAA7MFZAkfmw8sS+2W
uYqPj7qfFp8zIdfw0Tt1dMwMU3KtNG+Q7aZkM3Kd9Pscons1cSO5ng/jo/e8
wreQG/jY/vv+kcNW5CZp3+WjDGxsyM18nL1/8VWwzC18HPvFU3+5g9zOx8Tb
tquEO8kf+XBxc+mc6EDukD7/ZaJPryO5iw/d8Pr5Z5zJPXz8jU+q8NpH7uVj
o2/C/HnuZIYAofVFufs9yHICtHB3xgd5kuUFsKvZftXfi6wgwLFpfw8M9iMr
CvDqcJmpfiBZSYAYx5R1C0PIqgKcHaTz6C2LrCaAV3ji5F1xZHUBTmp//vtP
EllTgJtZDWvDuGQtARJNWqYv5ZPnCODQf6loYTpZV4CwHq3j+YfIetL3HfqK
NTCTrC9AtleS+eyTZAMBjLIthnoWkiHA9SNVWxLPk40FCLgRr3G7nGwqwI0O
r477l8hmAhzNXOxocJVsIUDUnI3DZ1eRLQWYMWZ8afxNsrUAb2LUpi68T7YV
YNgjEz3jZ2SmAPzPI9u3vyQ7CNDsPmjp+RayswBjCg+zZ30iuwowdqj6ogW9
ZA8BDNVHDK8b+Ibu/38cIIDx/zpYgKaudvGjIWSWAOI/HnqFw8lRAkxItsp7
PoIcJ8DE1HcVh5TJSQKcvhd5ynUCmS2AxbhZe5+okfkCLGQf6FDRIIsF6Jvm
4f/PLHKGAKkxkn7RC8hZAmQtDB/xy5icK8Aoe6/bNqbkfAGO/1XwEq4jFwjg
1K2nbWJGLhJg11cVToPMxQKsnrGudRKTXCaA2f+6UgAb7T2da13IEgEU8/uW
hclcJcDumS1z2R7kGgEeR/R9+C1zrQDf8h5MeuVFrpPOFxndpxVIrhegOnNI
ZshBcoMAn5cs2ns8lNwkgPqzMi3VMHKz9HzXb337kEVuEYC3hvHbKZrcLkDj
8IVGU5LJHwU4MG/zn/VscocACmGqq9YVkrsEKFhROTv4HLlHOs9YizWnLpB7
BRg/acLk5zIzhBgx3SdWu4wsJ8RkMyf1kRfJ8kIMCv8V7l1OVhBi+tiZ23ZX
kBWF2IN3G3Iuk5WEuDP/ld/rKrKqEF90Hn3ruEFWE+K++eScozfJ6kKw0xQc
Vt0jawrBVElHYx1ZS4iIccyunMfkOUJ8d/K7POQ5WVeI6u5BN/1k1hNit6r/
kJMvyfpC6PeP1P4ps4EQnjsK635+IEMIvR/DZk/+RjYWwmX51tAkmU2FqHAs
9H4ns5kQsW+qXo/uIltI3y9KfH36d7KlEM4R3YNX92+h+y/En6YyOzk5sq0Q
VvaX5V7Ik5nS/F8X4q4qkB2EmHvv07h1imRn6fMC9wXeUCa7CnHRsqhxvSrZ
Q4iEsE63wklkHyGGb3ltMUCLHCDE5/iYkAMyB//HLCEm5P1zNXEmOUoIFZXS
lj3zyHFC3A43+XR+MTlJiMof3OR9S8lsIQSDLz+bsprMl86bklHSY0YWC9Hq
fTyuYws5Qwi/Ogs/bStylhBbVPvv3LqTnCs9T8enw4KZ5Hwh3OTeP7xsTy6Q
Pu99/unePeQiab+sZy91PMjFQmw4O82vxJNcJsTdLXd2KviQK4XwTS948zuM
LJGe94k1xttY5CohJIf27ZmWSq4R4veJJu2AQ+RaIcb9MzFrVga5TggnftKl
psPkeiGSG84K67PIDULUr/WV/g+K3CT9vuozizMKyM1CHDojGPFD5hYhVq4z
Cg8pJLcLUbiy99fAIvJHIQabZrG7Ze4QYue7g0s3FZO7hLg2xUn09gK5R3re
a5cfOnmV3CtEz+IVcjo3yAwRBg1ZH3n0JllOhCuXHts4PSDLi9D0upux4xFZ
QQSXd79tFevJiiJ0HaxMMX5DVhJh9FvVAe0tZFURKl0ifvt9IKuJEPXo12z1
z2R1EfZYnuvt/EnWlD5vgBtrP6OV7r8IMWUBh+wHkOeI4HmsZozCQLKuCFkW
2z/sGUHWEyHDYYzC9JFkfRHqdPoSziiRDUR4o7I54KMKGSJ8VJq8bIEW2Vhq
we7pWrpkUxHkYgYmv11ANhPhUPVzVe5isoUIx3e+P+m9jGwpwkG1fgGXV5Ct
RVCaMMTLaiXZVgRj64ONEiMyU4SzvWfPfN1CdhDBb8aP0ptWZGcR3rsIt0Zs
J7uK4G1UMebmbrKHCCbD7Jo37CH7iFC1qNrQWuYA6TwBczzG7ycHi5DJH/5o
qx+ZJULzqtBhigHkKBHa/tdxIlzLVTDTO0hOEmHmOH7R4VAyWwTJ1u6/88PJ
fBEexNrNWZdKFouQ9/Rw1zsROUOE2H67jvWkkbNEOHLgH9d3OeRcEULL1Q6H
5JLzRegeYhK5Jo9cIMJDrvoi+5PkIhGK4nM21xeSi0Vwbrv14v4lcpkIJ5Te
f0m5Qq4UYXLMN7/AGrJEej6DSnbsu0uukn5PSRbqh++Ta0SY+0FzaoHMtSKs
VXq+ddVDcp0Il6ZaaXo8JdeLEPQ4Q2Xka3KDCJvftxp2viM3iZDweKZ43idy
s/R7Pf5P8LUOcosITxN8NGo7ye0iTNltO2NtN/mjCIvXBG785we5Q9rnql/n
TH6Tu0QYvPXLBkkvuUeEX0vud7bJ3CvC/A7VxW6Mt3T/xbgtYdoqjybLiSHQ
lKw7rkyWF2MNx2t4gRpZQQzjvy/LGJPIimIkjurHuS2zkhgNC/l7Z08mq4rB
bhL8uTqNrCZG9J2fnPUzyepilKo2aSfNImuKcTR7W8/zxWQtMXbblF0pXk2e
I8Yg501QNiPriqGwP+9VxQaynhhKm57LXdtE1heDsyx11SVLsoEYFjOrK45s
J0MM0yvjGSNsyMZiHKnctm+DzKZiRK71TVXaTTYTI+rthMtX95ItxOjimZe0
7idbipHAKSmc5EK2FqP13vY1W9zJtmJsGKO/pNmbzBRjcqRNqVk42UGMZPPv
P3LjyM5i9E4YWCSXTHYV4+ElD6uoFLKHGJe+jY+O5ZJ9xEg1mLjjEp8cIMaA
wvTCpyJysBi1t9/kncoks8RQeTM2XO0mOeo/jhPDI4a988Y9cpIYzbe2pO1p
ILPF0CuymLn8LZkvxvTguF0vPpDF0vM/Z3FnQi85Q4z72w4kP+jfRvdfjPb5
q+YkyZFzxbDPSLHPlSfnixFTqXF6vwK5QNrX+9j+x5TIRdL5RKkjqmQuFuOz
e36NkRq5TAyX9Y3rcyeRK8VQHL6D5biILBFj+GyX8jmLyVVi/L7qHLJzGblG
et4e0coVBuRaMUb0s735GOQ66fd7fGrgxzXkejGe5awc5GlCbpDel4qdT0vM
yE1ibIt7ZPJgC7lZmn9FceR9a3KLGJsjdzgXHCC3S8/Xqq1X14v8UYy64MNG
Jt7kDjEmBJ4fsCWM3CXGbOHHYk4kuUd6XnFGHO0Ycq8Y71a6dF1PIjPSsJa3
Y4KaiCyXhqQTcy5Pl1k+DZ+1d4/ZLrNCGuyelHnGZJAV0xCiu+3qt0yyUhrU
nmXWFmWRVdNQOKVzzj+5ZLU09FpN1+grIKunwXTdyCn3TpM10xB648T81ZVk
rTSs6jt9LrqKPCcNJ5U292x6QNaVvr/6yYoBj8h6aehyNVrAk1k/DaMyHk97
85hskIYHjy4I7j4lIw0ZM1ruoZFsnIavodYuF2U2TYP3qY8ZZ3vIZmn4NnVG
Z/EvsoX0/ZzmmdgNaqf7n4YtAbFznRTI1mlIMF/xoGo42VY67yyXk/PGkJlp
WNGPNShzCtkhDdd0vlh4apCd02AVtjvCbyrZNQ3zXxiuuzyd7CHNq45IbpxJ
9kmDc++ZliH65IA0jD7trJ6zihychh/anzffkZmVhpYFf/5+lDkqDY+r9k6J
NCLHpaGnILOxVOakNPx6oG/zYg2ZnYaUn0uOHDch89Mwo3hv5zELsjgN8paz
n1VvJWdIz0urxGWxFTkrDWLLL5npzuTcNAzqx2jN8Sbnp8F40OaFhgHkgjQI
3Xc5HgkkF6Xho0mvyslQcnEa9r639ooNI5el4bSXiVpaNLkyDcs6lzMeCcgS
6fnk7rp16wi5Kg2xXXb3Q/LINWlo0tSMviNzrfR9rkbsv32KXCe9L8anChTK
yPXS7/16ns2jCnJDGhTkGq+pSMhN0t+fzjoUJ3NzGvRv5B42rSK3pOFsl61i
ymNyexoGS7KvPXpD/pgGrlKvyZ1Wckca0l5XnJ/RTe6Snufv0q31v8g9aVii
48n5+IfcmwaP1xFbe/q/o/ufjgeKKlf2DSLLpaN+1PG4gmFk+XS8/3LvvYoC
WSFd+ve5Z6YeI8iK6egKHmQ6fTRZKR0Xpu3Pl0wgq6Zj1fsbLyZqkNXSsfpQ
+aJETbJ6Oj4XljY9mU3WTMeHJ+e+Zy8la6VDv3vbjc6V5Dnp2FLzeONcQ7Ju
Ot5Emt/xNyLrpaN4/PRIvc1k/XSE5ilUGtuSDdKRPVo0zsaejHQYLut7YeJM
Nk5HxRNeSJ8n2VSav3bPQucAslk6kg6fcE4OIVuk4+TNeXfdksmW6ah+a/7Z
PJVsnQ7jSWoNfiKybTqsD08dnX6IzEzHXX3+BcdcskM6nh9tz9qdT3ZOh9Hc
ZqtVJ8mu6fjbL/+nQiHZQ/r8P7Ema86TfdLxY+KDl64l5IB07Arb+eVwBTk4
HQ6mV6KuVv6/rus9qqbujRd4kiSlkCRJJSQlEkJ4kCRJFEKUSpJbkhASXYRK
SNLe7fs1SaIb5ZLEmyQkVEQShYQoCWed47vHOOP352fstdac87nNseGIVNri
7OogLoajUsl7Ve3sySVwLBOf17IouztwXCp5XrhRdKYKTkyluhuul6c3wEmp
9HpR+A+3t3BKKv1O1Vav/gizU+lO/IdXSV9hHlMPPaacVWuHRalkGd286XU3
LEulo4O0vy//A2cw9ShNXntRuQX9n0q6rqfc7w6DL6dSJz9TZc1wOD+Vzq4f
tmm9EVyYSp+O55ukmsM3UinW5KKDnhVckkobzsQ+DLWG76aSq0alVrXC5amU
+axxf5ktXMn0T4v3jf9mwFVMfXkmnm9X+BkTL72MJW4z4bpUerVae0mzPfyK
Wf+c5+xiZ7gxlRy0O/skuMHvU8lXNW/H2pXwx1S6ZLfnZOc+uI2pN/7QkPXh
cHsqacR1aLgcgTtT6V7yL0ufVLg7lWbqGH1pUFiJRU0Vlm/K2bAKi1h6Ldxt
fFiNRbcbDlhEK6zBor1elr3XyGFtFlltDfX8nAHrsEji96co+DysxyIth5r8
vIuwAYuCJ5h1LLoKG7HIIGBcR7bCpiwSjP1g0XgNNmPRCbs9ycPvwxYsch7d
WyR6AI9nUdCo6Q31Ctuw6LCmfdvXJ7AtixyjfVwHvITtWLTuu27PvR9gYtH0
g4kjDVthexZNyKl9MrADdmSRcopx/t0/sDOL3AolsRF/YVcWjYhdErFH/QP6
n0XuFg1iDwPYg0WB63utUh8Oe7LIZ5hwxSMj2JtZf7VqnuEY2I9FQ8c8Mqyc
CAewaElodnP6FHgzix73+dpUpXAQi66eMhq20xYOYdG3A4ePxDjAu1l0IXtZ
S5/58D4WaXyoU3VROIJF66dLBxU5wVEsKpv/Lb+fOxzLosQ3Dlahq+A4Fs28
dutX7UY4kUW/d3T127ADTmLR3/1Px30IgVNYlK++5NvInTCbRQuDdw06uhfm
MfsPP7j9bQQsYpGD0ZfZ8mhYxqKafntW3FY4g0WFjSVP3hyGs1jU7CTkS47A
l5n1S30O7TgG57Nowc22vPlsuJBFVFThXSWEb7DoGCcj/pcYLmGR56iSiXck
8F2m3keeNQjLh8tZ9OLREKXDBXAli/bZ1tx4UQRXsei658R37yvgZyw6VT7o
pO1zuI55fs6blMsKv2JReN+Tqx+/hhv/x+9ZtEk/2/HNe/gji27554dmtsNt
TH+M7uy3oBNuZ9GrlPCRTr/gThZF/zew5dFfuJtFUYOGD2pS/oj+Z9Mn6xv7
vvaHVdhk/nlMdYourMamlG0PHWNHwxpsWl9460aKOazNpt1XJY5yS1iHTRHP
IkeYTob12OTZ5+rwYlvYgE3TB91olsyAjdi0celjq06FTdmUUHvMxc8eNmOT
v2rUU/4S2IJN29xLaaMbPJ5N64Sfz9xaA9uwacHMZ/l/FLZlU/mrNen+3rAd
c94tDYev+MLEpjWvhglUdsH2bBo5NtqWHQY7Muvdsnh+X2FnNqXKJbnPo2FX
NoXUF7iOioXd2WRUvTt5wxHYg00vf4wX1x+HPdm0oWNZzE+FvdnUfO9q5fWT
sB+bCrgWk7YnwwFsmu1TefhkCryZTYtVH36YnAEHsWnsgsmzpRfhEDbN/2S/
eG82vJtNppMfWx+6DO9j0ywn9tED1+EINpmEqmudfQRHsWn5tCDJxsdwLJus
uJ3xPZ7BcUw+Z4k+H2yAE9kUb+ObEvQLTmJTn1jHJ5f+wClsUm36uLNV5RP6
n03319mqXFOHeWx6anFys/lYWMTkU3zwkaYdLGNTzd7atoyZcAab+vZsnbdt
FpzF1FNZceYvB/gym/RfJ9qtc4Lz2VS5SN3eeRFcyJzntXbabxf4BpvS91i9
H7IULmH2ozJnjLoHfJdN3p0HSkzXwOVMfQmfxOqvhSvZ9CbhuNmbILiKTXvD
0u6b7IafsWmFdETVwv1wHZtWf603TIuGXzH7CzpwvTEBbmTTQtaMHZdS4Pds
8jX2XPJNBH9kk5LDtNYvcriNTb32XjHUTYfb2ZSoUrWUkwF3sknUY8+t3plw
NxPfjEkr116GldLotsdjlzFFsEoa3fffcOKWwmppFLZqvufJYlgjjRpCs3yD
S2DtNEreLFTvfQfWSaPZgzrmD74L66WRRgZfLeo+bJBGt95Y7jxQCRulkfCv
XsLlR7BpGu37Prv9UQ1slkblSVvMNephizQaapztY/UFHs/st6PoSILCNml0
/Gz7cofvsG0a+Y0pUF2s1Ir+T6PKC47qcQpTGv3W6jlySQ/YPo34sijPjb1g
xzQS6K6X/zWBndOoZP+lN6mWsGsanZ6lqfRTYfc0mrV4naG/NezBfP+1s1rL
JNgzjQoq1kyjybB3GuXVFo/tmAr7pRF79n437aVwQBrt9R2vZ7gC3pxGZ38N
nezjBQelMf/X8/iVW+CQNPK1Kxu5fhu8O406ZHXLJu6B96XRh8vR6+MPwRFp
VPrz2ibtRDgqjfLP6d3+fQaOTaN6irramQnHpVHt6O681QVwYhqFXt7pkadw
Uhq56L53H1oCp6TRfmfbD26PYXYajfUL2Xr5A8xLo55GLfddvsCiNDq4/eHn
laqf0f9p9HlOjp/zADgjjUZssdWcqAdnpVGzb0fbquHwZaa+enZPClY4P422
/tiw/I8RXJhGfS0iHTeNhm+k0bUh8Xv3j4FL0uj6z7qZLXbw3TSabjNs6rkZ
cDlTT05f5lsugCvT6HuOwc0wJ7gqjdr9oh9s8YSfpdHixcnGg7zgOiZe9x87
DloHv0qjv1EfJH194MY02l2n6zbCF37PnPf6iKI4hT8y+Zqh5xiyGW5Lo1Mv
+nT7B8PtaZTZw6GpZDfcmUZpx+IlL6Lh7jRqu3K4/m0CrMSh8cbqVyedglU4
9F//+ftmJcFqHHLO4hjOTYU1OKRtHVjwQAZrM8/v0jx9+CKsw6Fw9/fbe2bD
ehw6Viif6J4LG3Dopf/w0OwC2IhDFzy8OF7FsCmHahN+vJeXwGYc6jNKtb3z
EWzBoeM/p5jProLHc0g9up9I9AS24VBs3aFpklrYlkMrbvY1eqCwHYfc4gME
3fUwcehh7Mq0ka9hew69qRi8ftFb2JFDDdW36+80w84c2hSb1xHbCrtyqMf7
X31vKOzOoUcfBsV9VtiDQ//i3Ib+59DuBK1NuWqwN4d6H9w1Naov7Mehmufl
Jc8VDuBQ+c/w0/4a8GYOrUmacuWSNhzEITsf0bNqHTiEQ6zQv495uvBuDm2L
D30zfSi8j0O7LrpFLhgGR3Do8aDGjN0j4CgOLRLt6NtvNBzLIYM5U1RuKxzH
IcMlcce/jYETOdQ9iBU9wQpO4tDQGZVrnazhFOZ9gxtJEoXZHJqpuZ/W28C8
/+tFr7MIFnHoW6/6/k/tYRmHDgt3rrk5D85g6mVVqfkeRziLQy4Lg12UF8CX
OTSjJnnuYxc4n0Mf0lMMbNzgQg6lJh702+kO3+DQHv2FTZ9XwSUcepb57f0P
he9yaBD/l80WT7icQ3fme8xKWQtXMvE/d2R8rhdcxaF8n3ETJd7wMw7dUmVv
jQ+E6zi0ZdbV1R2b4Vcc6ltsZPtsO9zIoXheTuSdUPg9U88zV9lb7oE/cmjW
q6C6sr1wG4f+DMj8FhYBt3OofcbTEYOi4E4OLXM6+cstHu7mkNWVQn6Wwkpc
2jZ12fS/Cqtw6VfBgqOHTsNqXHKUWEzPT4Y1uHS2RGPjvBRYm0vl39tnWJ2F
dbh0uNJikx4L1uNSn/6PnVbzYAMuLSlQMXLlw0ZccmldFmMigE25lLngpruz
BDbjktPxxIaBMtiCS3/jtT7WXYTHc2nG6K+XOrNhGy4tNjZYO/8SbMulHkef
71qUA9txqbYxQGlMAUzM+rf4BwMVtudSRIYgbfAV2JFLJSeO7L1SCDtz6cOR
/asbb8OuXNq+99ryv3dgdy6xP50xi70Le3DppJn7QZnCnlya8LE6bVOlov+5
NHojW8f1kaL/uWSxK3mD8LGi/7kUcPLtjT1PFP3PJZ1h9kNLnyr6n9nPVYve
3GeK/ueS851AyciXiv7nknt75HGlt4r+55KRx/zWyCZF/3Op9+k3BhUKR3HJ
znCl54aPiv7n0sotT52afin6n0vc4adV7f8o+p9LWhN9spWVv6D/ufTOQHNS
dn84hUt/Mpq7h4yB2VxqubHw9hxLmMcl4eA6lyKFRVz6XPPjiO4EWMYlv33D
tL5OhDO4dE7S6rB7MpzFpeubAzrUp8KXudQ4ovKNzRw4n0v9eax7JnPhQi6x
XKJ3xzrCN7gUafJ56NEVcAmTT72HwzO94LtcarWqvH/EFy7n0lFW/OOBfnAl
l3bZ1HYN3ABXcanbqs/wmcHwMy5dW1Ayc1gYXMeluJDOYUKFX3Ep/PxI+1l7
4UZmv9LWpgOR8Hsu3Y9q6xgQBX/kUsaYb/umxMJtXLpQP+VewjG4nUsmynPt
18TBnVya/q3PoOvxcDdTn5GeGRoJsBKP/GPGDUtSWJlHd36meT4/DqvwyCtc
vKH7BKzKo9l9B2mqnIbVeLSu8+D7j8mwOo/Sj/kNDjgDa/BoqYv7308suB+P
lpR3cB9zYW0eBelIH88VwgN41OvERuclIliHR7F6vrFu6bAuj0wDjCP3X4D1
eCSxTdvwVmF9Hqn1zY1ozoENeLRq2squ4CLYkEdV2uKpq67DRjy6drCBzS+G
TXh0N3PPwKG3YFMepfSSt2g9gEfxaIh+gUHxK9iMR4dVFjmNfQ2b8yj3eFeo
SGELHh1bW6fyrAEex8Q3yiH9dyM8nkd7bS44fP4AW/Po1Nh3/safYBsevZwe
nXjqBzyZR2vGFXY/6YJteSTPOJzP/g1P41H1vUFN5xS249H9MYf0GpS+/vNM
HjW0KqkFKMPEo8e/Jumc7A3P4RF3xkylejXYnkdH71b8zdKGHZj41LsX242B
HZn4HRWceGUOO/Foi6nnF+exsDOP3HMsnkosYRce5Re/XB4yDnbl0b1kaalo
CryUR+HfN2UJp8LuPNLlLF6rPw9ezqMds37b9nKGPXikfKpB9/YSeBWPPIJb
549aCnvyaPxUX+MlbvBaJt6P75xKWwF788jFb4r6Xw/Yh0dK1p1XdNfAfkx/
XP9qPTAA9udRjViQMnYzHMAjn8jxY9u2w4FMfDZ6tcfugDfzaNbI7StOhsBb
eeSp9LD5yk44iEfeKyXXM0LhYB599M1MH7QLDmHyfdxtytD9cCiPVPtNjS6I
gnfzKPLXyL/qsXAYj6Yu2ZH7Pg7ex9TD0fT7m07C4TzS+PFqXe8kOIJHZwY+
H7X5NHyIR/WiUxcuJcNRPJqyQ9vQ+Swcw6OL64K+beLDsUx+L2aFNQvgozwa
ViDMsZPCcTz6Zrbk+uYsOIFHzgt2n4zLgRN5FKccmNCcB5/kkfmxw6vy8uEk
Zr4UJqxsK4STebS6f7DO7xI4hUcyey4r4j84lUfTYhLiTR/AbKY/Ne8/dVCY
w8yPRbf/O/0Q5vFo/XXaP/QRLODRvPNB4gPVsIhHyQbWt8+/hCU84kX1OsGp
h2U8ejb6q9KYN3A6Uz/uJfW5n+AMHo3T7jjDaYMzeRT/Luyd/Q84i0dW0nkN
v5W+/XM2My9GFLSZ9oQv80ikdu7hAoVzmfoxqLIvUYXzmfiw92+2VIOvMPGv
uHO9QuFCHt066H0hSQO+xqO6A+m8cf3hGzzaM3jb18E6cDGPFn4rOnRXDy5h
4hnZLq0eCpfyqPPQh21jzOG7TP8uSn9yaSxcxiPWrInt18fD5cz+VaqY6oQr
mP5NLNvmPxuu5NHMCwslL+fBj3jUNemzm54DXMXEu6XIfrUjXM38bvA+wnMR
/IxH76N+l0S7wDXM/eQ11NrPA65j8ntta1DQavglj7S3OWg+XAu/4hE70fyl
TSjc8D9uZPrj3rYtPrvgJh7p/x6pdX0P/J5HR7yXTX0QBrcw+V5wNlj/APyR
RzfXCSslR+FWJj/1vu+D4uE2Hi03aT5mfRz+yqPzvYYHRKXC7Twa4TOxbmsa
/INHPcMTnunK4U4eiSP2fLt3Hu7i0Wih/v7oy3A3j2KGuww5nAf/4VHihgtG
D4tgJT49PxMda1AMK/MpzPt8tsZdWIVPmjm6X2wVVuXTqsK5p7+VwWp8CvSa
/GhMJazOpxm290uPKqzBpzu/7Bb+Ubgfn0Ima1m5vIW1+VTYMW2J0Wd4AJ/Y
k0MFf7/BOnzSj9n5sfEnrMunA6+nrD6h2o77n0+H7g8vHNEb1ueTKG96pbca
bMCnpI4ktduDYUM+dZ1b7xJrDBsx+99et9bCBDbh04RZVS15ZrApnx6M7XKr
mgKP4tOSj7PWWM2CzfiU/3JL1IA5sDmfpoYMaVq/DLZg1o9MSui9Ah73Px7P
p74uTrcWroSt+fQis7x45CbYhk/Bfn/Lk4PgyXyKq51eZBcM2/JpX7X2RpXd
8DQmn5FvnmTvge34NHD7si6vMHgmn2q50+ZZ7oeJTx7me4+FHoHn8OngxeHm
o/mwPZ9aR7rcd5DADnzSqd11uUphRz5d8crdlZIJOzH5eGb6kHMRdubTf1rn
8w7lwC58Gprd9ndHPuzKp7ow36dny+GlTL107VebdB9259PezIvjej6Cl/PJ
z8Ux/dVj2INPKsmrmkRV8CqmnvbMCNSqgz359DWM3/yfwmv5NFZc7/LzJezN
1Fudc4VVI+zDJ+OlnS4Tm2A/PvHuuK1gN8P+fOIUTXhu8R0OYPZf08BV+Q0H
8knb4NvvHn/hzUx+gy/ZHu31Hfc/k/9Pc75+0YaD+HS7+ERB/0FwMLO/t8tv
9RgKh/Dp++LpW/0M4VA+NQQGW+oaw7v5FNFjQNEqCziMTytvHwmxtYT38all
qWn3ams4nE9O0qMO6rPhCD5VN1voi+3hQ3ySa/CPT58HR/HJJ3XuUyeFY/g0
fX33gyUL4Fg+6covBx9who/yaXGscl/fRXAcn/6uzjv3bDmcwNRjlk/okhVw
Ip+41RItLQ/4JJ9iB+Ts8FY4iU8/cu4WuGyFk5n54+Dbo1HhFOb94QMEM3fC
qXya1emXdmcXzOZTfGXKwEaFOcx8ODjZadtemMenisKZhaP2wQI+vY5vEZ4M
h0VMvs865tw6BEv41NPvzej5h2EZMw+8XMaGH4PTmfk00PmN8xk4g09GXQs/
rUmFM5n3xwa1nFU4i0/n4/WvLmPD2Xx6atzRLycDvswn2fLRU2ddhnOZ/p87
T6PoCZzPJ1bhPtsTNfAVPl3t33HKuw4u5JPzlSbrLa/ga8z+bnic6vEJvsGc
t+ntH/s2uJhP0cm+M7d8g0uYetEZRuv6/sD9z6fRS7zOrB8C3+XTp8bTeQ0G
cBmfJOq+/Amj4XI+DZOf0SufBFcw8/HSSt/gyXAln/ROc5YnT4MfMc9vMT1f
ZgdXMflat2iV6Uy4mk/8pAVaJxR+xidDuYNWtD1cw6cje5zb9jjAdXxauODI
15/u8Eum389mvbVdAb/i0/7kh+xda+CG/3Ejn05H37v3ejvcxMwT//XKcZHw
ez5ljDPbpJYEt/Bph7F56IBk+CMz/wZOEg84A7fyaf4yvmlIKtzGpwUzHwbK
WPBXPm01XBptxYbbme9vX1X7kw//YPafV3cxTwJ3MvMnKnGCwQW4i0/Dn/h/
E1yEu5n7QZa8aEEO/IdPFtsv/YrMh5UE9MRv0LKOQlhZQOEXhl/ULodVBJSX
7W9q+BhWFVDTquMGPs9hNQFFPbJfVlALqwtoVIX98sKXsIaAIuZokOwT3E9A
tDjG+M8PWFtAXrVHcl5rdeD+F9BJ660N/XRhHQHdbrqwbegwWFdA16Omq+y2
hPUEtLBZ3lI0EdYXUPuMm9azHGEDAV2pueR5ZiVsKKC+CWcspq2BjQQ0S9dw
rpoPbCKgAmfhVkkgbCqgXxs7wlK3wKMEtFxeMXJZOGwmYP4PTl088QhsLqAf
9ZqyEfGwhYDcBqaUVh+HxwlIc2+3Z1wiPF5AmRH8aCc+bC0g/U9r+/a+CtsI
aP3E8xOf3IMnC+hTjPrp5ArYlsmXZI+T/0N4moDiNy3bZvQEthPQX963yXpP
4ZkCagw5+LPvM5gEFGuU1ut4HTxHQDbiA1LLt7A9s/7VCDPjj7CDgB4m/ldj
q7CjgLjNU3MWfoOdBLT3xXP7lz9hZwGVRmSrP/kNuzD107Cr7yWlzn92FdCY
rEWvi4zhpQKKC66x7D8KdmfqR3ahvngcvFxAS9kfVDomwh4CendgSa/SafAq
AZ0/ccHBdQ7sKaDt5yLPu8yD1wooy7x0UZ8FsDeTvyWHz7xT2EdAKs0tITpO
sJ+AEqpbveQK+wuIX33fcsRCOEBAZoOqV75ZDAcKyF9H45SvO7xZQMk7Rn6c
6w1vFVD53BGzXX3hIAGJ/x6PcVkPBwvItMRYy3E7HCKgBT0N1vcOgUMFNF0j
3Cx3L7xbQH5fbtan7IfDBPQ+Yer24sPwPgGxH43fcT0ODhfQ2IqK1XeT4AgB
7QssKz54Fj4koGH7zdxkAjiKic84j0uTpXCMgPRmqy0IyYdjBSTf0l/j7BX4
qIA2Dfnh2eMmHCeg4a/LjnTcgRMEFN0RY/fxIZwooF7p7yKePYZPMvX19U3f
l0/hJAEVW3qFmdfDyQLKSLuTl9MApwjIR+W9j+wdnCqg53+vSfa9h9kC4vFa
km5/gDkCqlB54S/5CPME9Nrlea+9n2ABc56fJ+rzP8Mi5veuyl1K7bCE6Z//
3zIBTZ6f0Ff3F5wuoKHC089edcMZAio6uWbHLqWf/5wpoLkLLW+59YCzBJSe
wZ1wVwPOFlBYdMere1rwZaZeyqaf2m8E5zL5iR3AWT8CzhdQUCi/ZZsFfEVA
c8J+L947Di4UkMXdbXRH4WsC0hpKQbXW8A1mntQ8s1o4Cy5m5ufRYo+uOXCJ
gFTv1N5dNhcuFVCkX3nhUwf4roAOlvjaDlgAlwlIqSZJ5LYILmfyMYEG+LjC
FQL6/KnqIm8pXCmggRHSrbGr4UfM80u6VxUHwVUCqhZJy7S2w9VM/dR3uQaE
wM8EdHVgirPpTriGqQc/a3P1A3AdUz9Pki2fRsMvmXnf8rNwTzz8SkBtakt6
fT8DNzD9+9fuozsLbhTQupnVhhIu3MTcT8voiRcPfi+gA6bvNPNEcIuAmnN1
PJdehD8KaD73Bev8ZbhVQHZmE3jxuXCbgOrpZfupq/BXAVmtrPA9fgtuF9Cj
Vekz3t+DfzD9Yqk+Q/U+3MnEb/Dqcx2NcJeAdj9uVmp8C3cLaPUh9qS0JvgP
04+qTR0n3sFKQnoaM+rt0s+wspBWK188yOmEVYTU/2mX1uo/sKqQtNaZm1zR
6PpnNSGl2/X4sHogrC6k6ybLtpcorCGkcUFe2w5ZwP2EVFZDNSusYG0hvd2z
uKWO4AFCWib5r2yuE6wjpA2v7Q4UOcO6Qvp0LH/TBhdYT0hhOvM0ItfC+kJy
Ps1K9Q+ADYQ0xXnSSfvNsKGQ4lWyx17dCRsJ6Wu58JFqLGwipMMJJTf1j8Gm
QjK39M2bGA+PElLSyusdB47DZkLaoe1pnZMImwvJ1Wnr1ql82EJIlz5HPE0Q
wOOENPM0x7ZF4fFCmv3/21pI/z2myHgxbCMk9ZVr9G5J4clC+jyrOLopE7YV
UvR+U8+DhfA0Ia3w+6bX9xZsJ6RrN78Ocq2FZwqp58PjcVZvYBKS0984rQXv
4TlC2njpqNaGFtheSBNTN52v/ww7CCn5zxirAx2wo5D5/2x4o1j51z87CUmt
3HfG7Z6ws5DWPtYt69cLdhEy/donsq8q7Cqki4+/HHPVhpcK6bGnZs/i/rC7
kErdHi/zHQAvF9KX6Us1lIfCHsz3/Rbd/2AMrxKS8Jax8cGRsKeQUuKFGrHm
8FohTXIRGC2xgr2Z+qrU0ps1AfYR0tiV3mLHObCfkDR5mqtvOcP+Qho1YGPt
XTc4QEiXWeUFHxUOFNLrvoKpgavgzcz6JwfZ13nBW4XUKj832D0ADhLSIuUP
r1qD4GAh1V9qE8yIhEOEtHRpw2GnTDhUSGtUanJjs+DdQkodu6VgaR4cJqSF
TV7f4q/A+4TUvLzeKbkIDmfOFxC+rf89OEJIopPzT2c/hw8x+c4Vp6z6BkcJ
aXJE29AohWOENMFPz837LxwrpL6OfSyf9Oz+56NCMrn5Y2SOKhwnpL2mY89k
9oEThKRc03zXQRtOFNJxgUOShh58UkiOluqzW4fBSUJyW/KmbvFwOFlIPgM2
/b05Ak5h6u12nsWR0XAqc35D/UGDzWG2kHRM+h/dbAlzhDTswrjptZNgHpNP
WY6qvRMsENK8oP0RKttgEROfWUUhR8JhiZCmDps96WQkLBNS2pDPT+afhNOF
ZDwr1UF8Gc5g5o13XYrRVTiT6ZfFGl8cHsNZQhphn7Iz6QWcLSTpwdIjuxvg
y0Lyftc89mQLnCukfQsubVZrg/OZebygf9HAn/AVIRkYKkm3/oELmfmbO/Tp
tJ6///ka8/uSO2OWDYRvMPlRsvzw1AAuFtLAkIjxG0bBJUL6Hn+nxXwsXMrM
S/PUiybW8F1mXh3enL7WAy4TUm8Px3D2erhcSJyVZ0e3KVzBzOvisIrbG+FK
IX37nfk+NRh+JKSdJVF/r++Dq4QU+i20z9VIuJqZd6Ocz7xIhJ8JqTpzQ+nv
E3CNkBKUxp/hn4HrmOdzZvS0EcAvhfTg7fRirWz4FXO/adQWni2DG4SkfUpS
eKcSbhTS6adHvjVVwU1Mf7yo7TpcA78XksYAL2/3BrhFSF0LHr8I/wZ/FJL/
/Nb04z/hViF53rd469L3zz+3CcnoP23eFg34q5CGDAmpOzgQbhfScrspbX2G
wD+EdCv+VWzKKLhTSKrrLMt2jIO7hLSAu2GMz2S4W0izvPwen54K/xEST8XV
3coJVhKRhWDwZuliWFlENXdWr9F2hVVEpOGzr9R0Gawqos8VvR60e8NqIjrx
vdSqKhBWF9FV/3HP7m+CNUT0a4FOzoVtcD8Rtfv+jlMNgrVF1Cv8Rsrt3fAA
Ef15XvNZEgXriIgdtz3BNBbWFdF4ofH1lKOwnogmhiobSo7B+iLa98pvflwS
bPA/NhSRteRDa0QybCSiLf/NCfzOhk1EtG3YttkO6bCpiNJ1DZ7vVXiUiDT/
umz7WQibiUh42EnF/BFsLqLVlovNXj6BLURU8jn8S9w7eJyIHH5Jg3p8hMeL
aOdNabrFJ9haRKp/+OcS2mAbEQ1omVL18gs8mclPl5LbuQF/cf+LaMTwrDFH
9OBpIgpJcdi1wBi2E1HkYnMdpTHwTBEZn1+ziG8Jk4guXX3OeW4FzxGRrpLb
qYHzYXvm/THG17avgB1ENIX7vVZnHewoIucpCzdN9IedRBRxUDNji8LOItLe
9fbz7kDYRUTfFo46XHcAdhWRDod1IT8FXiqiodsGx8awYHcRtVHzIDYHXi6i
4eaDqn/zYA8RhRedqa2SwqtENPDx4apT52BP5nkf/tRHV+C1Irq/M9Y47gXs
LaLNLb88vV7DPiK6NunRzzMK+4mITFXrqBn2F1HWIKO5hl/hABH9Da54OfcP
HMicx6WptZ+aEv0/bxbRD5PHhucU3iqiwVc9Gm70gYNEZJa/qbKyHxwsIq8F
92If6MAhIjpfutjj8BA4VEQpxr/K3A3h3SLKHj4+e7URHCai0Fj9VJsR8D4R
FeycN7bWFA5n+jGq61GKGRwholqbW5d2joMPMf19at5lTWs4SkSFSzPuOikc
IyLPrWP1nSfCsSJKnvd0yR0b+KiIbt7ptcZyEhwnItPV37mnZsEJTL9Fc8zq
FU5k5sVKzYHD58Anmf57/iAnfC6cxMSzuvZtkSOcLKL6uQ8KdZzgFGae/M2c
+NAFTmXmhRY/Z81KmC2iWcX/3eCvgjkiOupW8faJwjwRJX3SX7htNSwQkc2E
uTVNnrBIRHMKC2fP8IYlIhpt5qPW6AvLRLToq6+B93o4nYnn1ojr2/zhDCaf
u6zHqwfAmcz6q+ewirbCWUw+/CRXrwbB2cx+S+M99UPhyyIaluApP7UbzhXR
wYmPh57cA+cz9fpQ2pxyEL4iorKrLV/2RsKFInJbcCFk+lH4GjOvlfpfLlX4
BjN/lsxarHUMLhaR5auZqcMULhHR5dGfm6wVLhWRY1vVg+0K3xVRR9jxcK84
uExEpwcbt3TEw+Uicqo/8nPUabhCRGpr1snX8uBKEf03cv/umWL4kYj6+tYY
10nhKqb/Z0Y2/1a4msnX4J7NC2XwMxEZHRs9o1vhGhGFxcePPZ0O14lIfV9K
2S+FXzL9Kxnd/S4TfiWiWwV3U19nww0iyr1gaXC9AG4U0bPWEe4vbsNNzDyW
rzvRqfB7Jp8me2o7S+EWJt+Jj0RV9+CPIsp8L96dVQm3MvfDFfepJXVwGzN/
1p2O9X8Bf2Xqf4TKh7Gv4XZm/tKJ7qMK/xDRzxFGjYMb4U4Rvcp4PkizBe4S
0eSrA66afIC7mfXevti6pRX+I6K4uU8tF36FlcQUeSJrzM12WFlMD7K9Nd16
9PhnFTFtGGI/dJ4qrCqmh4nza4aowWpiyv512jVNYXUxhc/2s59nAmuIadTi
XRMaRsD9xFSz8wlrnhWsLabTspqCbRPgAWL6a9o4YNgkWEdMK75nJO6wg3XF
tGP9q6gHc2C9/7G+mHT8T6fGzoUNxGRGu1wmzoMNxWTw10oiXAgbialv+X2R
jTNsIqawhsk9F7jCpmJanVh5/LLCo8TU3G0f4e0Dm4nJ1Mp31cZA2FxMZT8b
ttTthC3EVHzjXsOu3fA4MU3sH980dS88XkyF5iaX90TB1mJqOLzfaMkJ2EZM
N/dXfnuaDE8WU0xLSOv4FNhWTLqpi5ZlKzxNTIPnvi5pOgvbiUmNXb9GKoJn
iulMssnuSxKYxJSa9V/G5XR4jpjKN6+d2KmwvZgclOfc6ZMBO4jJ2O7o79nZ
sOP/2ElMSlox20Zchp3FlB7vN2NRIewiJp8rR6ffugm7iunNk+zz3GJ4qZg2
HV3x2/8u7C6miNZZD89WwMvFlHx8wGZZE+whpsv1DsPF7+FVYnK/1vbwpsKe
Ygq45FIV8gFeKyaLF+/u6n+EvZnzXvk8WqMV9hGTYL3uwNR22E9MdsndRt9+
wv7M9/X3LO/5Cw4Q0xj1cRxpb+V/DhTTPf8n48OHwpuZ/LY55mWNgLeKSTVT
rSXSGg4SU8uMsjvKk+Bgpj62hKb6ToFDxLTK4cgClTlwqJgG7t/dZDAP3i2m
nCv6e6ud4DAxzc0pyGEthPcx9R01J2/6YjhcTBdHs7e99YAjmPilvn5rtBI+
JKYvb3ZGRSocxfS33qWVzT5wjJhUXP80DvSDY5n9+JRGXlP4qJgWL4np77sV
jhNTwbcds5S2wQlieqmxXPVoMJzIOP/7Q5198EkxPd74dvbDSDhJTMJH1bEW
0XCymOal7lujEgOnMP3vlW7DPg6niqlCzSt9Bh9mi0lWPthQKoU5Yhp9d4J5
/HmYJ6aptl9edyssEJPRhhNst8uwiLFawvLaHFgiptzUCyWBebBMTKWNuhkH
iuF0Mc3y+LEsT+EMMX0onf5W+TacKSZHK7tm+wo4S0yGW4et8XoKZzP7V+e4
RrTAl8V05MzmP/2/wLliGtCnqUCm0fOf85n+N9De900TvsLsN3LP6M/94EKm
3mrmvb2tC19j+qGR02faYPiGmNq5G75/GAoXi6n3DZsLq4fDJUy8B6TKY0fD
pUz91xxUfWkG3xXTsyrl+svmcJmYokyan4y0hMvFdHfMAsOV4+AKZj5cLdXT
mQBXikmv6PrOIlv4EVM/g1NiuqfBVWJK9Dp1Mno2XM3cB+rzO685wM/ExLaa
ePbgQrhGTFqv/+g9XwXXiamoc+PakZ7wSzHV718XNH8N/IrJz8hlZoVb4Aam
X9ZzJm/dDjcyvz8o/sgOhpuY9T89NKgNgd+LySm3SSd4F9wipgnc3uu6d8Mf
xXTrpP/S5gNwq5hscizKTh2E25jvT+w8XaTwVzElJQ5x/x0Nt4vpWknHBP14
+IeY1pb/Caw5DneKaXh03cL6U3CXmMzTB1flcuBuMZ0SvBkSK4L/iImzv9hn
QwasJKEpiacijp+HlRkfKmjXy4RVJPQicLlTl8KqEjrRfCRuZj6sJiHvBwXj
ywpgdQl977dFOvsqrCGhwUUs92nX4H4S+tvW6vlNYW0JWS7LSzQshQdIKNir
3npaJawjIelqla33n8G6Epp68eWEh/WwnoTOeI+WSt7A+hLq9Xya+d422EBC
28zs9xT9gg0ldKD5l1FxN2wkoafPDYZs6qXyzyb/97zp8V29YVMJBYWklh/o
A4+S0Ifm7z+8DWEzCUUUFLwtHgebS+iCx43ayVawhYQiW9Jrtyo8TkLaa7+5
TLKGx0voyUDz6VyCrSX0JtjHQTYbtpHQigLZzgFz4ckS2p/Fjdm8ALaVUJ9Y
2xKXhfA0CQUmrbmfsxy2k1DK6CO3J2yDZ0qo76B3vmNDYZKQUm7Usm174DkS
ci7ddWiHwvYSqju1fcDkaNhBQgv1TvabGg87SuhwFW/4nrOwk4SEW5S+v06D
nSX0evqp75+4sIuEOu0ago+JYFcJNfln3G+UwEsltHNHWucUGewuoebO+/2z
L8LLJTSyWFixIAf2kFBO70I9L4VXScjqUHyweh7syezHs6DyRjG8VkIThcoP
OkthbwkluX2/9vUx7PM/9pPQtO6NF1SewP7M+yY6Xj1ewAESqnwa2Pn8JRwo
oVM3I1sbG+HNzHkGn21z+QBvldCjud2Loz7DQRK6NKG+p2E3HMzUp2lQ3Ime
vf45REK+LW9GvlaBQyVUdu/BJ6ve8G4JLT7jt+1TXzhMQhWaNlEsDXifhLRc
T403HgCHS8i0w9/tgg4cISG1sAm19wzhQxIaoRW+Om8EHCWhvDWXH34dBcf8
j2OZereRHNlnBh9l+mnF+JhjU+A4CbUMSHPItYUTmPqZXnpwA8GJEuoRYhar
PAc+KaGuDZqGb1fCSRJyS/yiLAqCk5l+sf6uv3A7nCKhdwG5ur13wanMvHlf
oH17H8xm6vmN5VO/KJjDvN/r6duMIzBPQlTEb4k5CwskdITz+2gNBxZJKOvL
R/tNQlgioVR/pbb6bFgmoaFCPYebuXC6hJ4PXi1MuAJnSOhqV++KgOtwpoRq
XCOnv74FZ0mo9UTskdBSOFtCxpwP7zf9B1+WUPlO/vTaB3CuhELPW2Udr4bz
JdSwPdlT8gm+IqHE3HGBQz/DhRIyGrrBVNIGX5PQpDPrG2Xf4RsSirIWf3T+
ARcz+RIaLzFSU/3nEmb+bl1XPk8dLpXQEo1ha1z7w3clNHvGtqpMc7hMQiGV
ZoF+k+By5j5Rd9i+1g6uYOYfZ/aFWne4UkID027v1/SEH0nI4LRmxTZvuIqZ
V3f452x84Gomftofz6lshJ9JKMBcnyrC4BoJ7RqrO3fzYbiOmad511O3nYdf
SuhKd0bguAL4lYR2vB59yvwq3MCsd8l04qhSuJGJz9Ktb3jP4CYJ6bz2155a
B79n4v+lrzBB4RYJcV9kBy57D3+UUO/H9z7IlXv/cytT30+iklTU4TYJjf30
ZudoTfirhNKW1PbSHQC3S+jx4Qdd3XrwDwntCdGaGGIIdzLzZXPKME0zuEtC
fk7jhvyncLeEYt85GzaZw3+Y/jaQ5N2yhJWkdGHLqchbs2FlKeUes2ndPhdW
+R+rSsmyJW7PcmdYTUoH1jSeOukGq0up++zQg+krYA0pPZxSsXDjKriflM73
2vGiei2sLaW9FS4j9NfBA6Tkf5q/UHUzrCMl98n9DqzeButKqZeTluP4ZFhP
SibaGwb3SIH1paQfMSq0XgAbMN/LijVOkcKGUtIJ0tPbL4eNpKQpGilmXYBN
pFSSeJxGXoVNpaSdUxl24Bo8SkpntOL2+pbAZlI6nKviN7sUNpeS8S3X6nd3
YAspjSp+ErW8Eh4npbFXnr2RKTxeSjv71P2xboCtmfff+Nn+aIVtmPMFdHss
7aP2z5OlFFA0/0VVf9hWSi3zN6ZdGwZPk1L7+uCYGcawnZS8YmeM8R0Hz5TS
57amA9E2MEnpXl5K1mQ7eI6UZrxdcthVYXvmvAUD9/WYDztIKXR5jcu2xbCj
lJZanjknXQY7SWngoIdztq+CnZn1DorU2j1hFyaeThqG471gVymdFs1y9fGB
l0rpVaMmW38T7M6s9/kN70IEvFxKQWHPrQ2Pwh5SyvD5zzLiLLxKSifSX67T
5sCeUtq6kl/qdx5eK6XO5gCr1Iuwt5Qiqx2HybJhHyYetxsD5l6B/aRk2nJp
RqXC/lLqoduur3kNDpDSkmPVkw4qHCgl+QZOX9fH8GYpnY2Ytdn4KbxVSoV6
p6miBg6S0tXs88FdDXCwlMYf3tTp+B0OkdKtVfMrvyv3+edQKcUFOPev6Q3v
ltL0TTX7kjTgMCn9Md2VG94P3sfUzyjTN3pacLiUDrFCZtkYwRHM822Sj742
8CEm31v++EXYwlHMflyL+h4gOEZKC5LGO9nOhmOltCu34lbOAviolLbkWdUE
rIfjpOSatins/mY4QUqZV09sUA2GE6WUyOG+fLQDPimlnFVauygUTmLy+3aI
19W9cLKUDJJtn1gehVOkdNt7hz0nHk5l8u90qeNOEsxm6lFoLdKUwRwpLZ9Z
nFmaC/OkFBjw1Op0Piz4H4ukFHvn6fGwUlgipdVbyt6sfQTLmHrMyvSQVsPp
Urpz3vWR9CmcwcSrIr9J6xucyey/8PnEknY4S0q+xXsdH/VU/+dsxq78juda
8GUpJb868T1LB85l5sWqP8nho+B8KQkutjsKFb4ipfprOjtdLOFCKY24JY2O
GQ9fY/pvxc6h0+zgG1Jac/Vlb5clcLGUxCtTkyrWwSXMPLmRtXLLJrhUStNk
MQWfw+G7Uiq70G/8+ES4jKk33hDHeQqXM/U0LCqs+SRcIaV35V+U95+BK5nn
zaaui1H4kZTqssNfjuTAVcx87ak+LZoHV0uJ5zG281cB/Iz5ftOr/6bch2uY
/C+tejXuAVwnpcoYlkvXI/gl8/13ozlBT+FXUipYNrvtXAPcICUt3bUXb3+A
G6U0ZvWxghutcBMzvxN8thi0we+lNP98n09jvsAtzH1YNWJ45i/4o5RK60br
vOvd959bpTTLON8rcD7cxswT1Q8mKgvgr1IqSnI/mLcYbpeSg2vr1d9+8A8p
Ca8pb5i0Fe5k8j3kbVSPbXAXM0/9flm92g13M/d17O+hWyLgP8x9qDI1jHUI
VpLRCrnevd9RsLKMEsQvstYeg1VktPi/F0uiE2BVGZnM+X7v7QlYTUatyWc/
NZ+C1WU08UnQ/kNJsIaMHMbMWeDFhfvJyPbugOAxxbC2jDqXOp6vew0PkFFk
3fWBJztgHRm9OvshOEdhXRldYP+95/Yb1pOR87PDZXq9Nf5ZX0aGr/INR/eF
DWQ00srK960JbCgji/cLW3qawUYyWndafmv+EthERvrCMSp1brCpjCL2ORRW
h8KjZLTDq+ZvERs2k1HLkvsD5BdgcxkVrpwoLLoFW8hok2CByeoX8DgZaToF
juuhrfnP42VkOeDzz356sLWMuqZ2rclQ2EZGs5MGtXw1gCfLaOB0oazCBLaV
kc2Pnm8cRsDTmPX2P+zebgHbyeht4IXdZx3gmTK6fqmxxNELJhkNtrdb/d0b
niOj/Sr5vfICYXsZ/akv+NNnH+wgownhyRuEMbCjjNo0+Rdux8FOMirO+Rrz
PRl2ZvZzbItJcRrswpz3R07gLTHsKqPPyu95A6XwUub7O7erTa+G3WU0in3D
07QBXi6j5NG3T2n26ffPHjLa/p/u7EHD4FUycs8LGXHHDPaU0fwzFct/T4fX
yugg7/X0kjmwt4wcX4x2Hu0K+zD1ed+QVesO+8mo+bA450I47C+jsxOvbBhx
Bg5gzpOre7wiFQ5k+mO5gbO2EN4sI4GZ+sTZ6fBWGR3+fG9kwg04SEYqcxY/
PVIMB8tow/0rf4e1wiEyGrtljVvSZzhURmHmLNOR3+DdMjK23Tb2rYrWP4fJ
6EGAUh+tpfA+GTWOXTzp63I4XEY/l61JT/SHI2Q0iX9m1psQ+BBT//fOaI47
CEfJyM/m78jnCscw8TK4uL5fEhwro82TbjnFpcFHZWTeO/jE9Bw4Tkby2icx
hxROYPrNNTpYqwhOZOolqKfawxr4pIys5WGb2Era/5wkowPqJovO9YWTZTTv
yudGg6FwiowqzReutDaAU2V0Oz7ALsoYZjPxyFHvq2UKc2T0MNdz7Tx7mMf0
l3rwl+0esEBGproqJvdXwiIZ7cwN+T5uOyyRUWpQU+aGXbBMRj5Fn8y9jsHp
TL0stPwQmwJnyKg+eNhI21Q4k+nfg+tXXJDAWTIqPzfPPEAKZ8vIxXSyeusF
+LKMZhZLB2Y8hHNltMDLY9bpKjhfRit/3mrq/Qa+IqO/VY9XR36GC5l52LQw
sE8HfI2Zh82WDw064Rsy4jkJ3Ob/gotlNLc0ZGpMj/7/XMLU8/coo4kacKmM
oj+l+gzVhu8y+9V4N2dff7hMRmPa868OMYDLZVRUEpWcPByukJH0V+d/RkZw
JdOPufllzQo/ktFr7Zvd30fDVTIaMTtHL20yXC2jXoL9HXVz4Wcyysz98POu
A1wjI9GcUftur4LrZMR9efa4+gb4pYxCM5T0nQ/Cr2T0e9H+ubt5cIOM4mw1
ax0y4Ubm+TOdhkcuwk0ysvdMDl1yFX4voznWA/l+CrfI6NAHtdDPpfBHGWlr
63YZlcGtMmKHjvoTcg9uk5Fqdtmw5/fhrzL6eGGQeU0l3C6jrNWdHUtr4B8y
kqwbdbH6Ndwpo9pfabqzv8BdzHlnBK6o6IK7mfxbKL/b0w3/YeaxZaGhlfKA
f1aSU1Nf6+JVvWFlOQUd1VtvrA6ryOl0V/9NMYNhVTlVrlr+ffFQWE1OyRf1
d20cBqvLaUvT6yMTLWANOY3LsHk8YCbcT06ROSsb5bNgbTmF3DX2nuAED5DT
xU2L/tZ7wzpyst3atd4zANaV0+xDvfqNjYf15KQctWjEH4X15eQ5dPT170mw
gZzc/ut5fpEYNmT233uOkiQPNpLT/skr2suvwiZycvCT91z7ADaV09DTdic1
a+BRcnp/vmG7vA42k1P691vf+36DzeUkHHj/d4fWwH+2kFN311RvXx14nJyW
GJ47rzwcHs/EP/FK18IpsLWcbo4bb/NrLmwjp0ye5uPIRfBkOR3Z8Haw8WrY
ljnPn3NNvpvhaXLqf33CKZP9sJ2cyk8OMth5EJ4pp2UmF33iTsMkp60R6nGL
zsFz5JT1YZfFkPOwPZPPefaj7XNgBzlpsgbdMsqFHeU0JM1p5t4C2InZzzNP
lxHlsLOcbtiWvaYHsIucjI95ZQRXw65y0r0wUyWvDl7K1At364OHLbC7nGp9
PF5N7oSXy+nBlYU3c7tgDzntk53YOkNF559XyUn6YOzMYX1gTzkN+tVd03sg
vFZO7htXa65T2FtOpl07bBoV9pHTLb/BPeKGwn5yKmK3VvHHwP5yyi9321Ok
cICclpa2sX/awoFyOrfRIKBhNrxZTu8295k5zAXeKqefb2d5hikcJKc9fqdt
81zhYDnzf7WyIWojHCKnt6OmTh+xCQ6V03W5x3eXIHi3nKKNP/WPjIXDmPgG
xoeKjsD75OQ4u9t1AAsOl9OKiHsHrRSOkNP0R17RLpnwITkVH5LOnpAHR8lp
x4XZR7LL4Bg5/bgUE3PtKRzL1HvI8Y2ltfBRJt43gtMGfYDj5CQJPO0c3wEn
yGna4J4ruWqD/jlRTrK/9+YtGwOflFPJsSGN82zgJDld1am5fE3hZDk1j7kV
mzETTmH6f/Syewnz4FQ5Ze9d8I0fALPlZBI8dMjCbTBHTimGwz8M2QnzmHky
28ptYDgskJOHRFxnHwmL5LR7e582txhYIqdqtlKV/w1YJifuZaeN7eVwupwW
3pu293oVnCEnI82z04b/gjPldG9Dnu/8Ubr/nCWn4VN+TIqygrOZeri5627w
RPiynDaMjDY+aQPnykl8cJpGsQecz8zTwVdfr1oPX5HThQXxHaaJcKGcAnsn
WjSegK/J6UsA55F6CnyDibd9iIMFFy5m5tm4Hhuj8uASOSWYpfIdr8KlTP8n
2XHSFL7L3A/z4w/r1MFlcvLJmjQ8SeFyOX3vblg6+R1cIacXvf8+6u41+J8r
mXpcGmwqmQo/Ys7nvPHEeTe4irHje4nMD66WUwS7WOP3OfiZnPRHfy2wqoBr
mPzG26hGfYDr5LSut3fZJ129f34pp8/9Nk+3C4ZfyclvhBG/5DDcwNRT8n87
gurhRjmdCDqVZ6Y85J+b5OQ7RfneHld9+j91v+Hk
      "]]}, 
    {RGBColor[0.560181, 0.691569, 0.194885], PointSize[0.002777777777777778], 
     AbsoluteThickness[1.6], PointBox[CompressedData["
1:eJxc13lUzO/7P/CxhxBCCINQhCKE8ESUFFEI0SCULEn7Ou3TPk1TTQuKEEL2
7IMQkhCyZ89eEiH85nvezznndz7+cR7uuV7X63lf922q7/INc1c2FQgEdZoC
wf/9/d+fmkk9L8sHfvB+fI7/gJeWZx98sb1Ha+BnrHZbreq7tBaUupLEmiFq
a6PwV7vFry9W0DqI71nmELJWbV3s7FU2/QDUFmLJyzGldk3U7gfbTd/NHmbd
ofXwYvKf3SlD1R6IzfpnlKd6q62PHwcGP9xdfZsejK+ilCtXnqltiBeOXhv/
HFd7GKa37+l+zkttI+g6nb74pJvaxmgxv2qs06Nb9Aisi6wNzs5VeyQuH+x1
xC5DbROYZfbfMb2v2qNgcqLe5J5A7dG4Vysr8H1YTo9B9y4jv5+/pbYpHrj6
V98vV3ssbnlULxeXqj0OFy8tvTZ/j9rj0X7krJbXM9Q2w36nhYWd4tWegJm/
hiM9RO2JWDKkVatX3mpPwqfm7gn6bmoD8+8UGQ62psXA8fr+RtOHqdcno3bH
zIjyFze5Phnx+u+Gdi6jBVNgov2vyf1d6vUp+GHja/Bvlnp9KvxfnI0rnqFe
n4rXBS1+lkxUr5tjwQjfpYWD1OvmGP4A5585lnF9Gl5Z2U4Ms6HF0zC5V/Tc
hJs3uD4d84Wf4leW0eLpkE8pjJhVol63gHHSlLH2Yep1Cwzrc9NmcKB63RIP
B87oVrBKvW6J94unCgx7qtdn4HSGW8UvHfX6DMQNPLV3fyf1uhV6NtVpXNlO
vW6F04/EUVuvlnJ9JhK+DzM0LaLFM+GS5to7dJ963Ro7Z1TVGSeo162xeKWb
hl68et0GY57O35pkp163Qb8BfRt1LdXrs5C5Ov7O3p/XuT4L14Zrup6Q04LZ
eFG31DlJol6fjYQdAxqcg9Xrtti7dXu7L4Y0bGE9+HbvSrXFtqgUPrG23nPt
PyttsXZuYP2pJFowB/nbBm8z8KIxB8atuoodVtPiOXjWKlnjnY26fg5m18/3
GdlTXT8XpxfsfpL45Crr50LbeOCnEbdp8Vy0bnm80KqEVs7F9U9utnWbaIEd
pmxMXn/aQl1vh5gR70peDlfX22HR9fK6br3V9XbQGT7mzB0Ndb09oGM1+mdl
CevtMf93bw//ubTYHluMB2pmDaeV9tD26b9AV4sWzMP9YSdP7Pt1hfXz8Cy3
auKa97R4HiLOaf7RPEEr56GuUWY43IcWzMftK1Hnxrmq6+ej6Z2FG4MXqevn
w0wn4mb8fHX9fHw+uTfx5O/LrF+AwtdC39kNNBZAlFWQLSijxQvgsi/k0Mwt
tHIB4kcZzDKeq653wO4JNtZZ7dT1Djiy/bi9blt1vQNSB1zumPHpEusdMGhD
y7ZnbtKChZh41PHwxbM0FqKJ7bZrBw/R4oWwXvLp0/4D6vqFkL2RSLFLXb8I
t1dUWTzeqa5fhF75ws2hCnX9ItTVW88o9lHXL4LRvC9bijzV9Ysx+dXS18ZL
1PWLcUL6NfGZnbp+MZYKOx8IsVbXL0ZkJy/7zA7qekdYLbg4afjXYtY7Yn+n
Dc0mXaHFjqgpX3Yz5jKtdMSZ3N/S6DO0YAmKVhx6P26Xun4J9hndutRRpK5f
gh6uHx6kG6vrl+BSy7u/Mnuq65di5urS2Wmd1PVLMez6Vec39RdZvxSnTDuF
WNTQyqUY9eJoj68faYETrqUvTIi9ScMJPd/O6+R+UF3vBLeGMd+XBajrnfDE
J9IOfup6ERryNl7r6kgLRXA+2mGHt1D9PBEOZAzYt70PLRJh+87I5frt1M8X
QZTnpGFbf+E/54hQNqzyQLe3tFIE43abB7ytoqtEMDQ0OrVDbcEyhEyoOO1b
QQuXocma8LVG12ksw4j6rxcPnqJFy5Adv3vm5cW0eBm6Djifu2Wcuv8ydFsf
9dfy93n2XwbDiv3K7j/pqmXIbzI5em8tLViOoqMHNx4PpYXLYVMoDMn5p2T/
5XhkUL31VC0tWg69rPeSxVtp8XI0Ll/mZqSgc5ZjwLtDlcvtaOVy2M+7t8fJ
iq5aDu2nIyomjKcFK2DVbc7UX61o4Qq0XDN85I1v59h/BdrXbvu55j0tWoH7
viEjj++gxSsw0Kqt04sxdM4KCB9v0I/qSytXQH9eUO6U52fZfwWWGpf20VLS
AmdMmCv9024tLXRGj7UrbhX3p+EMt8sRM661pkXO0Jja/fOKr2fY3xmSyAON
e0roHGcMm/fo8+TVtNIZlZbpJTaj6SpnXHkmuXzcmBasxNoLr5wautDClbhS
dWeJ/9vT7L8SFdvnN1vkR4tUn/9bZjrbmxavRPeZwZfHmdI5K+EwZ9fs3Lmn
2H8llq9SyEbOpqtWYtWcTmELZ9CCVQhxP2uwvSctXIV/1gkWmzvQWIUBJe+H
T25Li1ZBsm780/d1J9l/FapLWv2qSqVzVsHV3vhnpg+tXIVjM7wNkkV01Sp8
bXF5WZ4eLViNL9rhTk59aeFqHEg2c08+d4L9VyM7aMjyVado0WqM0r4cVvu9
iP1X462d9ohLz+ic1Thk/qbZmnu0cjWeb263ZPUNumo1vBxW7X53mRa4oOzE
nZ5bw2ihC/xtRgibBdNwQahxlp6hFi1ywf2K6qQ2p46zvwt0dooaXIvoHBe4
d8KAsBm00gXSltsjbprRVS6IbhPy6fAIWuCKYTu7XZ3TnRa6oueT1OwTHWi4
4k2r59P6/TnG/q6ITDlouewmLXZFnn/jzJbpdI4rJP9GH3OxppWueNmrw9Ml
begqVzxc5ugSWHqU/dfg3Kn+LlHFtHANJhypS3meT2MN/K//yK32pUVrsDSz
xOnkBlq8Bn2qenabMYvOWYNb/1o4Z+45wv5rMPWuYmbDarpqDcQj05cNtqcF
btjz9PmBkya00A07powZ5a1Dww1BXedOO1pzmP3dcHxK9d8vr2ixG2wGLvi0
9B6d44Zt072Hd7xIK93g3PnH1fLjdJUbnk1cuedhBi1Yi6yUCRUjkmjhWvR/
ItEd40RjLW72zzvQ+tgh9l+Ll1oCz+/htHgtzna7MurtcjpnLcqsHz2rmksr
12L0r4sXblnRVWvxc1fpgZF/D7L/OozSctCa1kAL18Fx1u2PHd/RWAeX1g3t
nmyhResgcduz9VgULV6Hzz7HlzQG0Dnr0NH+e/pDH1q5Dp3a39zWZzRdtQ5v
nEfIL2up+6/Hm2Lv2+ffHWD/9Wi7JTpjdRWN9RhlbNe2MJ8WrUdQZm/d4/No
8Xq82yk+c/3mfvZfD+8D80yvzKGV67HMf7Bu7Z197L8ei8xb9j2rSws24Fny
qltxvwvYfwP6zYq1rsqksQGDo/NDlklp0Qa8MwsT+QyixRuwPr3jO2ttOmcD
/Byfee58uZf9N+BFirNr7+o97L8Bt/UzV/W+TgvcceKEv8uzA7SWO2QObz5G
x9NCd3jGLb30ojtt5I7O+0bqDxm2m+/nDqNLGz6/eLHzP9u6w3VDlw8GF2mR
O871d41ZP4Z2d0exQsNY2pwWu8PH79GQay93/GepO7SbNntcvYjOcYfo7/kD
V8fQhe7YEDn0sYUhrXRH28hL4w370uXu6LvdIPpkD7rKHXc6LTD4fjDvP9e4
48qAXa2GSWnBRnwO8Nna2o/W2oh34vKrphNo4UYsLN07eGJv2mgjfE8Vnx1c
sZ35N+JebpZtvIS23Yi4ktk90tbRoo3wO/M4Y+zrbcy/EcGLy1Zf2UmLN0Jr
zsuZ811p6Ua83Wea26wdnbMR/i1TW467kMv8G7Fp75f47n60ciMcpdUvW//K
Yf6N6FyhXDHvLV21EYcGDG9w7UjXqJxvvejN663M74EOj/vEtQ7dwvweOG07
vc3mDrTQA90MC+bcrdjM/B5o6737yeT0LOb3wKPYXedaBNC2Hri2qiDsxcJM
5vfAnG9B/dPyMpjfA9+T6m+bjqfFHjg11WzVkKsK5vdAr2j3q2ad6BwPHPpo
njnuZTrze8CztdaLpeNopQcWH169u9OhNOb3wCdzzUHD3OkqDxx/seCZyCOV
+T0gyvZsUjiIFmxC3ZRT8eaZKcy/CRa2RcMWTaCFm6C71Vk+ZrqU+Tdh3cl1
2Yfa0NgEgx2Tw+VGScy/CVodbs+3bEaLNqGD0OT8VVEi82/Ci66rD222S2D+
TbBr77gqLiiO+TfB7cTD7MIvscy/CX32BpytXEQXboL0YZ4sQR7D/Jvw6/SF
Vp32SZh/E5pey9rSd0k082/CnitTrkw5F8n8m/D4Wcf7uWtogSf8vWpkQ3rR
Wp5Iqr0wY3hRBPN7qr6Bc0OfRtFGntjd68Bs47Qw5vdEVP3E0pcy2tYT4tbD
vZ4GBDC/JxyeBv7KcvNnfk+E2cldvprSYk+8G9Ck5ZtsP+b3RM9Bx6VOo32Z
X7WupxfTOX8T83tCr02U8OZnD+b3xMCo+5lS73XM7wnjW80mKO64Mb8nMh5V
/O3j7sr8nnjw/fLHYKxkfi8s62Xk86fHMub3Qn6PSCeTRkfm90Jw4VDRw1Vz
mN8L6wRXzkUbmzO/Fx72sbiQ+30K83uhW3b/+sNdRzG/F7I6DF9zyXDYpP/y
e+Hu7UlN73Yb/Z/FXgidpnO/y1+b/yz1QorOuLbdls77zzlemFrg3WTFjoX/
udAL0VdPT3eIWfyflV4obsiUb7vh/p/LvWBT1yM6ffim/1zlhYg++Qt6TPL8
zzVeONQhKnXofa//LPDGyTsbdu2PCvjPWt6YHTKoyTCjoP8s9IbGj7Anf6aE
/Gcjb6zO+3Hr8w8a3mjyryrr7Hvxf7b1xkKDFk9ulIf9Z5E3KocG2l+dEM78
3ngye+Jix/wI5veGdpbTE+OT8czvjcxdWp6RpxKZ3xsh/8obJ9QnMb831rv/
GPK8hYz5vXFhyMc/1XPpcm+EZa3Y/vwEXeUNsdBwqUVxCvN7Y+Zn33naE+TM
74OE1fnLNgTQWj7Y0Xy3zpYttNAHY7pM6ywcmsr8Psixl4+/r53G/D44dH7K
y5kutK0P9G18DX/0TWd+Hzzu27J/YFQG8/vAckDDLAclLfbB2NiGXSfiM5nf
B1trR7ff1JDF/D7of/7vtP09s5nfB0VeA5/o5NFKH+x9uS7lS+Fm5vfB9NPr
uh84QVf5INQhfrH+TbrGBxfbOGloH9jC/L5YYDPvWs/wrczvi5ZH4lz1uucw
vy9MTxTrBG2gjXzh/Xtmx2M/afhimPmO5CT9XOb3xemnRU8ET2iRL2ovbQqO
aKDdfVHp0Lj9XvQ25vfFhxGaT7O20FJf3LwxYhOWbmd+X4TrXqvO9qILfaFX
ZmYS+pBW+uLcjIYmbr3zmN8X1oG9/5xMp6t8cSYv7XpeCV3ji6CUslMpv2mB
H1o269t9+7AdzO+HJi652otW0UI/tNtXoOx6kzbyQ+y+9g/af6Lhh1H9Ruic
/kzb+sE2/1Bp3dydzO8H9O/+13AB7e6HpJzB8x5238X8frg+p3fQPMN85vdD
osUbnaPX6RzV5+eY97Tttpv5/fAVm2zyrPcwvx96nXj3NyCbLveD7/n3RX2v
0VV+GDhzYt3T5XuZ3w/ewQ8ylh+mBf4wOekQfLRvAfP7w+LYys0DhtJCf4xM
XdL7UxJt5I+Kd/mj3hTR8MfC9NV7Il/Stv5wXqGRavSXFvnDZQTcjFbsY35/
vP1ep/raosX+kNpp7Gx+gZb6o8uusc9Mnuxnfn8Ipp08/6v8APP7426SlZ5T
k0Lm98draZeC5b3pcn/0Tcu4PUOPrvKHwji15YyBdI0/8iK0jrQzpQUBmJOX
/t4zk9YKQFeXBYP+HaKFAViw1auVx4KDzB+AVZ7Fw5d50AjA5REFbbTDadsA
uKzsYLAymhYFYEzf+m2O22n3AHxpu7KJx3VaHICioIavLx7S0gC8NGnrtvM9
nROAJN8Duza0P8T8AViS67bNNJxWBiBet+ZugZQuD8DvmNZPlzU9zPyqfCsG
v7PsQNcEoN2N8FMNagsC0XVlvdytG60ViM3jL1prTKSFgXjQythuyk3aKBDx
zYwuaLU+wvyBGBv5eabVINpW5asLRSvVFgXi15zcZI+NtLvq+R9jltTLaHEg
Cm4Juvnn01JVP5eYJsZH6ZxA2BiMrfK8SRcGIuLosX3TZxxl/kBcMPQ78mYx
XR4InaX3i5q60lWBCB548GPEWromEPX9jBPHS2lBEFpv1Vh34AOt9T8WBmH+
s4Sf+YbHmD8IzZXK8pEONIJQvxqHREto2yAYrTwmXuBHi4LQfezP5QU/aPcg
mP25Jbza5jjzq/pdmZY9pD0tDcJ35ax3dxfROUH4Jw5tsSyFLgzCqf02Oq1q
aWUQVo117ChoXcT8QdhROfLglX501f+4Jghb7JwOaBnSgmBcvqNod9+M1grG
8qwtkxMsaWEw9u737CFeThsFY9tIv4Z+a2kEI8tn9IyZcbRtMC5see/Z4zYt
CsYBC81q2R3aPRgdnrT2DfpCi4PRe36fzWFGJ5hftX5D8999UzonGBNnHaqv
PUQXBuNP01E7e72llcGoftx3aptWJ5k/GIGn86drdqSrgvElq42NkzFdE4wt
i10HJL6jBSG4Ps7m67jmp5g/BB/eL3k015QWhmB+r+ddQsfSRiHIjjvbaDOJ
Rgh0fm9dnTiVtg2B3SfT9r2taFEIql9F6txW2z0ETQcMHhO2kxaHYKp0w41B
R2lpCGzHz+zV8hidE4In8kNubzufZv4QSIMv2/5YRCtDkCIu2xolo8tDkPn/
uyoEAYL6lQFZdE0IEBzdzKaSFoiRs6Gne/JLWkOM5n7OKaihtcTY4zFYv6PJ
mf+sI0a7SwHdinxooRhOZalD+kXR+mKcEsYbNEhoIzG8ey26qFtMm4qx/NJC
6VS1IUbX7af64QNtKYbu7Nl2saPOcj/FgGNZ53YraAcxjL77CubvpkVinAg/
u6PqJO0iRkYniezA+HPcbzG6+f06mbKe9lU971rEng15tFiMlRf7jt27j5aI
sbG4/KKVkpaKcT31/KDIC7RCjKYttzdcvULniHHZ3KpR+JbOF+PGeQP7rv/o
QjEmvtUsa26g/M9FYgQOVjjemEYrxRg1e3juege6RIyzMv/IxE10uRh/bXr6
fvCiK8VYuHNIhTyYrhJjdHDQvqIMulo1rx0rMz/l0DVieI048/j6brpBjPZZ
h1xm76cFodj8bsYQq2e0RiisG7pN9aqltVS+3KlwfPvznH8omrfUlKYOpoWh
eDS5pr5wGq0fiq2b7dtHWdFGobgSW233z4Y2DcUlnRExT91ohEK2+sjg0EDa
MhSdR1r0XRtG24Yi/N+5UXbhtEMohl0Le6eRQotCkVwWav47jXYJRe6UnXeF
B2j3UBzcNv6y8XHaNxRGz+7WtiimxaF4o2n6YP9lWhKKLQOrDVymXeD8Q9He
y2K6mwOtCEWP0q37Dyync0Ixp2Lqnabr6PxQ3OiSdXWoB10YCstvbWft8qeL
QuHuUf1s6l5aGYoZ62qVgefoklA4el8z2VlNl4diUGo/z4ovdGUoHrttK3om
uMj5h8Lpy8YpHs3o6lAM7/K9RTMzuiYU9t3bXfBxphtCMalpZoh5Gi0Iwxrj
EyGLsmmNMHSJKUgyLqC1wrD/S8ds/we0Thh0z+bLDlfRwjD8aG0rGVRL64fB
IlDrd1fTYs4/DH2/jpFpimjTMHRu63/2eDSNMCiWmDVcTqctwyC5p3dr+RHa
Ngyrn9w/s/Qo7RCGW1fnvDEtokWqz3/curbzHdolDJvnDK7p8It2V71v7eC6
pD+0bxj6G/o5Phh5ifNXva/TsXlhU2hJGALbLhw42pKWhiG/XfzTgTNoRRhc
7mx2fL6czglT/Tx9NLOTH50fhsaRwo0h6XRhGOzvNJd0OUQXheF44ebAvZdo
ZRhGaU4ZtaOULgmDzctTHZc/osvDkBNc8M9/4GXOPwzLrHrUJU2mq8Kw/lfw
o/kL6eowrBwjsM5womvCcOFKz26DvOmGMByIKzx1M5gWhKNDmUPT2EhaIxxl
v37rdY6itcLhPmzZPq0sWicck8cX3VqxlRaGo+c3f92F22j9cOS3qtltXEAb
hSOra5087iRtGo7+S/KGGn6iEQ79ypTyJW2ucP7hqBo9XrOFNm0bDr+Sqsnm
hrRDOLw890/6NYEWheP648UurafTLuFo8rKZy/0NtHs4fJRDpIY+tK/KTWzS
+m6lxeEQzVys2HOMloQjSHrmg8U5WhqO7ACfpduv0YpwnN7/aVdiJZ0Tjn/I
f3GsQwnnH47uaSarRSPpwnDV7yP/n4vCYRfWKIE5rQxH2JjdbZZOp0vC4WRw
zDjcni4Px/GYqzLbSLoyHFrbi/rfiqWrwhF55V38oW10dTh+aK+ePfgQXROO
1tabUt6dpRvCEdqjdk6TUloQgTulqdY/GmkNlSfaLGg/8SrnH4Gtq01ENZNo
nQi0c2je7st0WhiBhVff76mzovUjELLxxt4xrrRRBM7MLFzY7wZtGoGNByYd
fviARgTeF4Qr/jXSlhGYN+7p9CEtr3H+EVihdeZ0LwPaIQITd4b3+jiaFkXA
4mifObEzaJcIOLc98dUwiHaPQHhG3ac/Sto3AjfdXSs1L9PiCBj8KR3oUEZL
IrBvtvvWsMe0NAKHXQds/9zlOucfgek10kXnutM5ESgXlZZ/7knnqz6/5MlT
w950YQQG9njSVW8QXRSBYZ4NYzVH08oI/Fh7MfLSNLokAk+6F5XG2dDlEdiv
6/3D3I6ujMCAz+brR4voqggERHx9vSyWro5A7snR3bpn0jUR2GXsdmfsTroh
Atscn/kfPEALIpH5+LCooojWiES9XUHeyQu0ViR000uuNrtJ60QizX3etZLm
pZx/JAYtDm//vSWtH4nDfsXt0rvTRpH4tlqmu3QibRqJy0/PT5lqQSMSToND
tC1W0ZaRqLGbpDFPTNtG4s+uGckrQmkH1fo8sXOD2qJIhBc/O/5TSrtE4kWf
tv1102n3SGywsR4QsY32jUTvYH33GbtpcSQeHLcvy1BbEokkUcGGL7doaSRs
HVqHrLhDKyLx5KtVeeUzOicSG1+Pqjz3hs6PROWHiB9hX+jCSJy8ab7vYLMb
nL9qfzsYGok60spILD+ou7hemy6JxJw13fe3HE2XR+Ja2fVL/mPpStU8hm85
bexCV0VC1Nzq03A3ulo1zymNrWfm0DWRkLgtuTL2A92g2s8eHUNuqC2IwrRr
o0WfP9MaUTDpfXBotx+0VhQOCuLmKAzKOP8oaIusj+iNpoVRGNll7KFL1rR+
FC41Te3YYEcbRSEq5cjgsIW0aRTKRCdv17jSiMLTvLcVYb60ZRSad7TQGVpE
26reb9GtPTMf0A5ReHPVuDLjJS2KQlHakK0pP2gX1fs7zdoxpc1Nzj8K4y6e
8xrekfaNwuCfCzcf6UmLo3AiOijhpgEtiUKn/e1njx9LS6MQNG6qxcjxtCIK
K3Xf3z2ldk4U9p/RtfdaSOdH4eydVjWujnShqt5AY3PLZXRRFE5+yPne1ZVW
RmHbovi58jV0SRRuTHBzuelBl0dhV/jO74+86cooaEZvPXQ5ia6KQs/Tvd+s
kdPVUajfkR6/II+uiYJO8dtwxQ66IQqK1y3aGhTQgmh0cG3v7PCI1ojGmql+
XyY/obVU7h1QtfArrRON4jcT1hg3L+f8o9FtSJePJS1o/Wj8+3xS10GDNorG
p8cD+97sTptGo36Ne1B4PxrRMDBzfe1tT1tGo7XQasnnebRtNL5Uns3IE9EO
0Sj6EDdG7EaLomG4snp9jh/tEo2lBzb82xFGu0fD83uOiUY07RuN+x67Uxtz
aXE0JkhqBrTeR0ui8di/cNTCY7Q0GnXS4yXbrtKKaJh3i/Ixv0/nRONgSv9r
fZ7Q+dFYP2nKCdtGujAatZ32zbra/BbnH41oV2f7zR1oZTR0rufPKdClS6LR
f+aKHsP70uXR6HMjvM2KEXRlNPbc0F+vZ0JXqfK073T7rBldHY0Y7e/ndprT
NdH42Dtgz8CZdEM0/DR+hf+aTQskaNnlZu0rEa0hQWZYVrvINbSWBJ3ss8yi
1daRIGJ5wZR9QbRQgo/ln6wzg2l9CYYMX3n8VjRtJMGgitkbp0poU4nq/8Nm
Xnq5NCTol2zTVqm2pQRubqvOp++mbSV4dfji1mVK2kECx/ZRQ8a+okUSzLG4
8/P5G9pFAoFFzqHUGtpdgk+bhzlVqe0rQd3CZjGvtW5z/hKsGygsruxFSySw
+lve+X1fWipB/MnteTP60QoJ/gyrWbB7FJ0jwYO1d6OqxtL5qvrgPg41tnSh
BLmLdky3nUMXSVBw/13bICdaKcHcGIVbh+V0iQQfQowSz6ymyyXQz3z38JEr
XalaPzCxZvVGukq1Prhv7WwPulqCHSMnDFvgSddIcORf77sRXnSDBAH1WVP6
S2hBDOa+7CI4Hk9rxGDpg6EhhQm0Vgz0XTwf2qbROjFoW+zwJDqbFsagVULB
n7xCWj8Glo/aDa06RxvFYOKF163LLtGmMWh3QjPpx2UaMRj4wHaz+AptGYN9
E8tmytW2jcEXZ3+fnAe0QwxiEsbq/n5Ji2Lg9yI2aVQN7RID3/1Pfwz7R7vH
IAFDuoer7RuDzmK3x2db3uH8Y+BmG/ZvaQdaEgPlZI0TbzrS0hgUKC+EfOxC
K2Kwp/+2uDl6dI7qfYacv9Z8FJ0fA9ez507dNKULY/B8w7qp8RZ0UQzmXV8R
0WMOrYzBri4L5dvn0iUxiD/72CRiLV0eg9XP9JPGraMrY1CjeNyjRu2qGFgd
XRm3KpCujkGTnbVWn2LpGtXzO3s8+ppAN6jcz8bPXUoLYqFpe/LsmGxaIxYL
Fzsv+7CD1orFqOU/D8TsoXVi8ebI2JfZh2lhLGrzjFcpr9D6sTDvkp6y/Q1t
FAu3HR5Fp2tp01jsfz3gYVYdjViY9Bk06GKzCs4/Fh3Gpv263p62jcWTPoOf
WmnTDrGw/NpvZN8+tCgWp39rah4cSrvEwkO09V7TKbR7LOYWyXblzqZ9YzG6
6dP0qU60OBa3UlbV6a2kJbHIL20cHbqelsbCwuX18I4SWqHq10vS4mYinROL
fr+PN9hupfNj0bXlwSVH8unCWJxySP1qcZAuioVV93MDok/QStX75PTWFZyi
S2Jx3LBd2LJzdHksFgw+mdK2lK6MhZbTuCLlDboqFgnjexzTvkVX/49rYpFc
20en/AHdoNrvud0v9KmhBXE49fXYodr2dzn/OFz4vPiinRatFYenkxYb+fel
deJwfMKfxWZ6tDAOrf6NP9ZzAK0fh56zj8U1M6GN4tB4r4/hS9CmcdhyFikL
ptCIw7SJ7vqXLGjLOHSxX/c80pG2jUPDn8w7Z51phzi8Hb4bh1bSojhotRh1
Zddq2iUOPfYPvDDElXaPQ7vq83NahdO+cTh4//3gKfG0OA6/hzXZoZFNS+Lw
qGXP1k5baGkcssICfdacphVxaGHw7K3+GTonDpckO6zHKul81X7mTui89TZd
GIeRs7bpfqmgi+LQ8rxtz25PaWUcvl76oNeiii6Jw+CTkwsdP9DlcVgYPGKd
TS1d+T+uikPnIRe/922kq+OgDNrxw7f9Pc4/DsIZ37wNtOmGOMCu16oz42lB
PEI8sv+0nElrxEO0pP9hgzm0VjyKsxufBi+hdeJV/19kb5uwghbG42OEzR6t
VbR+PBD/vHuyD20Ujw236k1nhtCm8XjQr8uThkga8VixdEjf8zLaMh6T3/a5
tCSVto3Hvpmjsu2zaId4/Fu13dn0GC2Kh0HT6yvKTtAu8Vg41/jj3HO0ezxs
Hu41tLpC+8ZjiJl7/yXXaXE83N45XMtRWxKPKbURb19V0dJ4hE4821X4nFao
3u/2qkNRX+iceIx1nzr0bx2dH4/x/78L45GMbknNf9JF8Xh3rrVmUov7nL8q
z3w7+3Ft6ZJ4pPoPDLyqTZfHY3+WSaZ1F7oyHta+Mb1n96Kr4mHWJndCvB5d
HY/S/ANCpwF0TTw6/6k/Mmo43RCPPr6f7U6Z04IE1Cck1FjNpjUSILx03+7L
AlorAa4rb1VXONI6Cdi1s9K26RJamIA9pQpB6TJaPwF5M78E6IXSRgnwzBSc
7BRLmyZA2fdeh6VSWvXt/HlxyeNHalsm4FjetS0ZabRtAhoMPh4z2EY7JMD3
WPv7h/NpUQLa100/43WEdknA+4s/x827QLsnYHXLo0eXXKJ9E/B7xzDtuBu0
OAFLQ5dnuj6mJQnwuWex4ugbWpqATOGO+pFfaEUCTO0i64oFlZx/Auw/rrec
pEHnJ6C4X+VI1450YQLGlN1xHKxLFyXAedcSj9v9aGUC7hj4FY/Vp0sSYHPm
mtJmHF2uyrOz4zSjCXRlAraXbSpeNYmuUr2/dPVu7Sl0dQL+ZId7zp5G1yRg
yoejS3Za0A0JCJu4/JpiES1IxKLIr/cniWiNRJQ903p0bgWtlYjbct+rlv60
TiLcx7/f3V1KCxNR59b37uEttH4i0twrxJf20Uaqz//tIXc/SJuqntfyescX
aiMRe1/16PrnGW2ZiN/vEv1/PadtEzFq+xjzT29ph0TUr9XeP+ATLUpEn+NP
9pvV0C6JGGc9YqrZD9o9ETr9+7R795f2TUT5+f5nzFs94PwTcbqoQ4mgNS1J
xP2Q6uwGTVqaiAkf3H27d6UVifj+okbQ2J3OScTfubnet03o/ERs1ReYG42j
CxOxynii3+sZdFEiTlac6/9wFq1MxL2R22Qb5tIliRi+b/+Mzxvo8kSsH7LQ
KiaOrkyEw7e4BT/P0FWqfudDdiw+S1cnYtuMxSfPK+maRLwYOXXJyGK6QVVv
veOb5jVakISlMXvFi1/RGkl4sqvtu0Xvaa0k5OQtm7BRbZ0kTDtb0+ttPS1M
wqovIUsFzR9y/kmwNVqqvKhJGyVh3eG+Czp1ok2TkDtXXhDbjUYS7Ep7Xx0h
pC2TsPZY7p6P/WnbJPw+96/+rB7tkITOF+P7WQ+iRUlwWl31qo8B7ZKEYz59
1rw0pN2TILJ3uBA5jPZNQuGM3S1uDafFSXinsaR1gDEtSYJ9zLMXChNamoS6
zzuFXSfSiiRc1S6IHDaFzknCi/AzP3Ms6PwkNP/0/qbWSrowCb8c9nkfcaWL
VHkWm7m19qOVSYhxKhq3PpouSUJg4qOZv2Lp8iSUDBzvJkmmK5PwOE7SS7iH
rkrC6CITn9uH6WrVfp5aJFl7hK5JwkDHV4nLz9MNSSiw8Om3uZgWSDG03bgh
C67RzaWYOdJwg/MbWkMKvZaj45zf0ppSjBCELDpRTWtJUZb2u67kK60thbns
Tqvzf2kdKcZ2NLJL/kfrSrFZHmI2ouUjnh8phuyXbYrtROtJkaXMLgzXofWl
GOdm4CgaRRtKEdoutbbNDNpIiqDng3bNsKZNpKofbwotHyykTaX41U4ydYsj
bSZFovWgqIEraEjx7WbbJktdafP/saUUYYUGCy6so62lmNzL8MI0T9pW9T6j
wjLG+tP2UkROiPW0CqQdpLh27e0jq2jaUYpH672SuslokRStLsgvNKTQzlJY
I7rZigzaRYq0zkkj16u9Vopl8/d1ddhGu0th2e17zfdjtKcUmVmx3faepH1V
81z1s2XGAzpQijZH//xGPS2WYolkXuLV5o//c4QUfZtG5fTuQkuk+Jo49Y9E
n46XouvzuDPvR9JSKRbbHiwcP4GWS5GyO6P82URaIYXBkPZ5w5zpbNX+azbr
+20lnaM6X/verT6zhs6TInDlT+H5jXS+aj9WPPx+24MukOJB5c7So350oRQN
nf84BofSR1T7MXDmsNgYukgK5aEt1tZx9GkpRt4o6maaTiulaHnlil+Qgi6W
YlJHN9MJ2+gSKdY28fJtn0+XSrHzlcmP5N10uRRFv9u6tSyiK6SQbfGTrymh
K6VoerKjRe4N+rEUTZTCLtL7dJUUorcuO4yf0q+ksHn/sf7ma7paNe/dpy6f
+UR/lOJUflZ/t3q6RnU+mvS2r1X7mxTn0nc26P2hG6TQ2BjkmaL95D83ShER
Mu3lVwNakAy5T+y9SkO6eTLW9Rtyuc04WiMZj5oM8zMfT2smY+PfLpobptBa
yXAcoBP/cQatnYwnnT+9d55N6yQj4cOGnM4OtG4yhlZ5Tzm6gRYmo/u6lla7
Ymi9ZHTc0vzjN7X1k/Eme8r7yG20YTL0F3Xt//MMbZSM6WZmnaMv0ybJUFqd
dXxTQpsmo7zZiI9Pb9JmyTBPHt9r4Wta9dP50oq5xcmfaPNk9Ojfwt6ilrZM
RvKZ7NmJX2nrZKSuXdiu9i9tm4yH2/AnVuMp738yjuywebWvF+2g2o/MnmNC
R9OOyRCu1DJ1MadFqv4ys6QvM2jnZCR2iPjyzJZ2SUbkymUbB82l1ybjzwTt
+YMW0e7J+DDs9YNRItozGfWC4jZDvWjfZNStW6iv508HJmONy6GZVUG0OBnf
UzsnSILpiGRcE5fb/BHTkmSYFNqZTEqh45Px6s6LUY65tDQZhfVbI16fp+XJ
+HI58m7WNVqhOl8JbTq3fEFnq+YtCh7+Su2cZDS/NuTZt6bPeP+TEfr2iPbT
lnS+6vyNfftioiZdoMqT3HlsfAe6MBmHyjt2aNOHPpKM+7N3lnacTBep8j0b
169sNn06Gc02BSgql9DKZCzIMlzx3ZsuVuU7eOp1ti9dkgy/muLxvwLp0mTk
OZ3WKYuiy5NRvcfmiUcCXZGMA70Utz2T6MpkvO2+qmpuBv04GZM+dG7psZ2u
Uj2/xbCvDwrpV6r7l7e+3YnjdHUy9rzNjAipoD8mI/DyhbOt7tM1yQjaUff5
0SP6m2p+XZqGiJ/QDcm4/qWfbM17ujEZfXQHz9zTpIr3X4bt9zs0mnWjm8uw
W/wtZVgfWkOGpz2bvfipR2vKMLnJo7HDDWktGcpkzcq+m9DaMtXvO1aF6RNp
HRkw7cetiRa0rgwPb3/ccmImLZTh6tjFARvsaT0Zzg/zMQmbR+vLkFaR92G/
2oYyVE9eXXHfhTaSIbV6cMXHdbSJDPvkNje++tOmMqxp3sOvbwBtJoOuZZBr
ejANGdbu/+VaHEOby5Bc2+1AajxtKcO86NvrJqbS1jJcXH99dFAWbat6nz9/
us3eQtvL0HXgvMYlubSDDNl7TZb83Us7yjCuh1F624O0SAbx3ZbXfh6hnWU4
HGGuOFZEu8hwet+qh5PO0mtV8zo/5IbmBdpdhoKIM2+FpbSnDO/yw3z6ldO+
MizbG/NE8y4dKMO1Fe81P92jxTJoJYllbx/TETJE/40Y0uEJLZGh38+tQ78+
peNV/ewXjWz1kpbK0GVIWbNhb2i5DJKRmpMk1bRCBp1xF7vpfaSzZZg+v8W8
fvV0jqpfZIzy7A86T4YTGqG68wXPef9lON7RKDG4KV0gQ6P/V6NHahfKsLRr
cuSkNvQRGS70fm//Qe0iGfIqWk2p70yflqHp3du7dHrRShkynv4xKBxBF8sw
Z0PxmJdmdIkMNu7JcoUlXSqD3g0d7wIHulwG+34+q8yX0BUyRKxZo1+3jK6U
QfvY8KMdl9OPZTB+cTlkwEq6SobxYfPyxZvoV6rzv7izrbU/XS2D8tq2ydeC
6I8ybLCu3HUrga5R7Y/Rz5k+cvqbDL1X2mQNUdANMlgNuiKt3UI3qs5zH++d
3vm0IAW9r05a/W833TwFJT9tew47RGukIOjemSf9T9GaKYjUze7xo4TWSsHL
nICu8WW0dgo0Xa+Ory2ndVKQPOLA5tMVtK7KsalPAu/SwhQsK9pp1ewerZeC
kd2Xt9n1jNZPQZdrMzaNfk4bpmCrpV+vtLe0UQo0frbotKqaNkmB/3id3i/V
Nk2B2X2F1cl3tFkK3JoHOGd8oJGC7KO1GhcaaPMUHHmQlVn9j7ZMwSHvqFF3
m7zg/U+BffOzfXq0om1T0Nr48QdrTdo+BTO7T+sbrE07pOD3Q+HcMrUdU3D2
6F+L6J60KAXny5ZUze9PO6dgwNPNyBlIu6TANdO4V9Fgem0KTAomNxliQrun
YP+No4ZZprTn/z0/LPfQONo3BXUjhPblk+nAFEw43Nx+ig0tTkFz4cVxCWpH
pOB4g3aA+2xakoKmlZ5ttR3p+BT8tXMrWrSElqZgTo5Z8biltDwFa/ZLWser
rVC9z+4nk7eqna36/PkbI3uvoHNS8O3ipvHmznReChT5u39nudD5KRjmvaq+
pxtdkIL32ZsEpRvowhR80RxhuXMTfSQFrQQWO5096aIUDIne7zA/jD6dgg7Z
l3csjqeVKXCqdr6aK6WLVefTdF6UQRpdkoK56eO13m+hS1NQ22bs0s7b6PIU
HC3Z1aCVR1ekwOjPwevd1K5MQeH6Di4/d9CPVfn3uZeW7aarVPul7KEXs49+
lQLdpm8vHNxPV6v2P/zwtNmF9McUfOw0PuXiWbomBVYrjIwOFNPfVOeh4Ov4
dlfohhQ8Cjt6wlLtRtX9EKY1el2nBXIMdFu4zqqcbi5HjwtW7WUPaA05ru5+
njfwMa0pRxPvkJq8V7SWHAc6nzM7pLa2HH6dx3y2f0vryLHzmn/TW2rrynHz
haJdszpaKMeIY7YdFzXQenIs+vyl6fd/tL4cHS6MODqs2UvefznGddz0alJr
2kiOUcbvczLb0CZy5LX58NK1A20qx8LG48+79KLN5DinHdQ4cgANOXIt8ydk
DKLN5Sh/LprjPoy2lGNl8Z1ap5G0tRxOo2XtndW2leNJ85wN58fQ9nI0639u
f6fxtIMcEfPm1H1R21GOkt/zgmba0iI5XjxYEnbajnZWPe+bfVHUQtpFDp3m
V79nLqPXyvHnw+GAJ260uxxbXLufGOVBe8phOm7R7a3+tK8cWl1cjl4OpAPl
aJ+/zudmBC1WfT6/V2lUPB0hR87GLW1Hp9ESOYqnf5myTkHHy3Fs67Q5HbbR
UjmyHaM/d86j5XJMkFe56eXTCjle7bjrd6OAzpbjzDrdlmOO0DlyLHd2PxZ4
kc6To/Dey59bLtH5cuzp1+ew7nW6QI7tpx7YZN+jC+WYs96h44vH9BHVeZlx
qsWFKrpIDq8tXzf+fE2fVu2vRkpWWC2tlGO41yqLgq90ser9Yz4NnlNHl8hx
3unR0H71dKkcm4bGBj76RZerzvu4C2Mbm7zi/Zdj9Pj4+W+b0pVylCW/G7ej
Gf1YDvnR3WdGtKCr5HhYFPVnVkv6lRyNeolrBmjQ1ar5z7luPr81/VE1v43j
O2W3oWvkWLxgab/Dan+T43bjis1XO9INcjxa17Tyeye6UY7eT0wu3epCC1Jx
r8IhxVmHbp6K0OCYNUf70RqpWBG+SUPcn9ZMRfU4i5oramulom3oTqvVA2nt
VPz+O6B79CBaJxW5bfYr1xrQuqloOsM2zmAoLUzFKrFvzxNq66Wi25Ymj/cO
p/VTcX9IT/OzRrRhKrpumzno8GjaKBWlGcPD142lTVKRlrNSP8OCNk3FrBN3
Vly1ps1SMTJUMOLkbBqp2LFtZLchc2nzVJS8mLD41jzaMhX9RC53Py2grVPx
9nLDtikLadtUeAhNju/dSNunYtlz28a7XrRDKrSvZ2Xv86UdU9F3yohJNf60
KBWyi3oTbAJp51QIDAeV2obQLqr9KK031RXTa1X1y+91OBdKu6di+sfL1hW7
ac//m6fHix57aN9UGNWPuXF/Hx2Yipc3/HItj9DiVBxrNcFzodoRqUg5UW1y
poiWpGKbxbpVtZfp+FTof1kVUHqFlqZiUfD7XS/Ulqvs5a7T+jqtSEXrxqz9
v9TOVtUPfHK55AadkwpDf48HUZV0nmq+676OO/OAzlf13x/ppf+QLkiFwZQ7
38dX0YWpOPfyc/HVj/SRVLyxmPmuTu2iVBSF/J5f8pc+nYqpL+7Mcmr6mvc/
FYkT7xjZtKSLU3FlY91yKw26JBW7xvY+ZNaaLk1Fk/kescvULk9Fm9Ydh8/r
QFekovHgmzKp2pWpaJjUxUpXi36ciiUn11YP0aarVOfP9F3ScbVfpaJzrCzV
sytdnYrDed/2/utNf1Sdj9IRCxYPpmtSIar59fz2EPqbav8GTzC9P5RuUJ2X
gJ2/2o+mG1Px+ePYmX/H0II0nDETl3iY0c3TcN3izWnhFFojDRNabe7aZyqt
mQZhSp8WzexorTQ8TRr1caLa2ml4UfDxtGI+rZOGOXMvRy5eQeumwWLEhPcT
XWhhGrbWbTii4UrrpcHJTRZh5Unrp+GlXa1VkNqGaWiRXt3jtj9tlIaFPbxe
mwTSJmkYk+m/NiSINk3D+c5zvaaKabM0NK/tsDU8lEYaqvY4hqwOp81V+7Gv
/YytEtoyDVu0Tkk2ptPWaarvozXTvNW2TUOTdvJTx7No+zS8WaR7SDubdkjD
d617I+fm0I5p8DV79EW0hxal4VJ2Zv+H+2nnNCji/Pe2O0C7pKGV7+1HJofp
tWnYu1+jrmsR7Z6G6ATp/U2XaM80vHp93v3pZdo3DUO+b52sf5MOTIPdmzbL
/t6lxar3PaID33t0RBoGv32958QjWpKG7btN9wx9SsenYZv5kOqtVbQ0Dd2L
vB44v6blabAKNRBPrqYVaWhoLPOwek9np+GX76Xs97V0ThrS2v3w/veDzkvD
rPVFj079pvPTEPuyVbOFrd7w/qehx8AOOw1b04VpmJGhWDBAkz6ShhB0tzvS
lS5Kw8eBunEbetCn01BXL9O8qEsrVf066ovnDqSL0yCaPf7LVX26JA0jAu7E
fxhLl6bhslPFjY5mdHkabhgvS7xkTleo5js9qX+P6XSl6ryZhx7tp/Zj1Txc
v4e9s6ar0lC6YXoPwzn0qzSsfpDWsmo+XZ2GTivCdWYspj+m4dHa450+L6Vr
0jCwZdb3JBH9TTW/Kc+F6WvohjTIiiLfRa2lG1VeFbw9eh0tSMevO/HfwjfQ
zdMhuz/97z53WiMdoy7vWRnsQ2umY1K+xXQNX1orHbvmO9xMDqe103HfYVTX
E3JaJx1JvXx9BmfRuunIErSbPmczLUzH1E97+gt20HrpGDcj/Mu5Alo/HXk3
s58v2k8bpuPHzQGr5h6kjdLxr9lfbYMTtEk6Dmlcjt1xijZNR3m7dVcXn6HN
0pHcRzh31w0a6fj0e7TT5Ae0eTo6Gtg+dX5OW6Zj7r0dPwa8o63TsU1r26+t
72lbVf3SrxKl2vbpWPnVwMX4E+2QjoFmXVoGfqUd0/H1YeFK22+0KB3xV632
Wf6mndOh8eVn3Lo/tEs6zAMG+cc3e8v7n4635nsaC9rS7unov/vveWEv2lO1
f+3G+Duo7ZuO/Vvfj9HoQwemo3S167sFQlqs2g+8/tVvEB2RDpsjuZ8thtKS
dDy/eFXrzjg6Ph06dcvbp0ykpenovCe0S6I5LU9Hdt3VF+1m0Yp0PFN2CD09
m85Oxw5hUPUUNzonHf2SJ49u6kHnpcNxSkZCgx+dr3Lt5oGuIXRBOu6ue9eg
lNCF6bi2B3/rttJH0hG5N27Nkh10UToKnS40qSmgT6dD4TgrccABWpmO0Iv5
vZ6qXZyOSzW/Jow9RpeozkPEsT9jztKl6SjOCxo98Txdno7co4er/6pdkY57
PqOH2t2jK9PR9dGOtMJK+nE6HlxauzHzMV2VDjPnZxdefqJfqe7Pn6Lv+7/Q
1enQ27LWOLeR/piOavf8p56tqnn/03F9Qva/+23ob6r3Gf3Jrlrthv/bj8BR
Mh26MR3Dawa8edCTFigQ+3VFsxxdurkCG6d92r2sD62hgNPV1of39qU1Fbgy
L2KejQmtpYBDQbLT8dG0tgI9hae+31VbR4Fju65WtptJ6yqwOje5wmoBLVRA
WOLyaJbaegpYl20o+rGQ1legfvSfZQ6LaUMFfiROuzLBlTZSIPi139Eba2gT
BRbdTjLWcKNNFSi669C9nQdtpkCKxaxESRANBQySVr8ziqDNFTiwzuP68Eja
UoHtVrmrT6ltrYDoq07t4xjaVoFu7n9N3qfR9gq8tba1DM+lHRQYJWlR5n2a
dlRgd8as3U43aJECR+93yrC8STsrIN81KnL4E9pFAbvLhSN6PaPXKvC5bkNZ
hNruCvTrPO/6tFe0pwJzTzdrMfYt7auAntn1N8c/0YEK7LKJeVzxmRYrMN93
/QSfWjpCAc36tgYX62mJAn2+v/C83UDHK3DdbHWnJ/9oqQI/RS+f72v7jvdf
gSZTVvgq1VYoMP71sG2X2tPZqjxrLNZUdKJzFLjQue+fu13oPAVePv7Q8FSH
zlegbcCUEOlQukCBWuMBJvvULlSgoG6Z1HA0fUS1P5+eN9MbQxcp0KNzjO9i
U/q0Ajp3tp24OY5WKrCva23792oXK1A6tvma4vF0iQKWY1v/3T2RLlXgRKvT
ZU/N6XLV+3d8/WrvdLpCtf+zi2uK1K5U4FSHpJ1vZ9CPVfntIlL+LqCrVPWp
wq+HF9GvFPhoU+3X0YWuVmDc31/vrPzpjwrs9/VffUbtGgWUBZkLLqn9TYHF
1iM2XAmgG1Tn2zm5f/NAulEBP41qo/dBtCAD1bm//3hH0M0z8HtC6uzncbRG
BsT/6k4eT6M1M7C29a+g+ftprf+xdgamX006ufkYrZOBBd0WPp1+htbNwJzp
I9ZdOkcLM2Ab2e/J+xu0nurzNdOvpZfR+hlwWOu5J1Ntwwz4LUl2vXKPNspA
w8+4JTkPaZMMHEF2bpHaphloazTbMuwxbZYBd7v2nZ5+opGBvL77dB/3es/7
nwFjoZ3QsS9tmYHr7WfqnBxEW2egg3RWWpPhtK2qflRA3YwRtH0GFPXd3bqO
px0y4Dap/nXdJNoxA/cmjTp0z4oWZeD8jNvnd9vSzhnI/3h81tI5tEsGXH4c
rKyyo9dm4E1h8Kd2C2j3DGzP0yo8upD2zMDdF600ghfRvhm4UTHNVbmEDszA
S5/Wkzstp8UZCI2Qa1a70BEZiGkRc8jWg5ZkIPnMjaFZvnR8BvoNb5L5LoSW
ZuCm2avqhaG0PAPKMXVOBtG0IgNeVzRaJsTR2Rlodtnpxu54OicDZ7XbDjyd
QOdloEtO2d0bMjo/A5Y989ocSKULMvD+6N/g+i10oep8HohrfXMrfSQDTh9f
PCvPpYsyUBjxsWbEafp0Bq6m7Vl+5BytVO2PspN78EW6OAOn2zS5dvc2XZIB
56AuE7rdp0szsBG5pxapXZ6BFscOtKx5Sldk4Ktms02Ln9OVGejY5uacvDr6
cQbCLhosPfGNrlLNO+3wjjYN9KsMJOasCIvs+IH3PwPDjnyWT+hEf8zAyf1D
fuzpSteo9svZwnxUH/qb6ryMdG0oVbshA3p3LKNaGdCNqnk9OR8VOoIWZGLG
iY0L/Ezo5pkwsJNPvTyG1sjExC+CNz2n05qZOLVxYErPVbRWJvoe+fS4uzut
nYmPcowbvYnWycTUfsfT93vTupmoHtA5Wy+AFmZiyL01u2+qrZcJiwMapvND
aP1MtJk5YpR+NG2YiYeazltKJLRRJhYEOC1bHE+bZCJh+auFb9Q2zYSsApL2
MtosE9oPF0QEqI1MuPc3d16RSptnQrPVyx8LcmjLTIwdfb3n81zaOhMBuR9m
Gu+lbTOxaETPdhOv0vaZGFg0/ZDxY9ohU/X7WJP/13W9R9X0fn+gTxIqSSUh
hJCEkCTJWyXJLUmiJFRyJ0mShIRUkpD2/b53kj6EkIQkSZKQJCGEJElS4axz
fnONccb3z9do77XXM+d8z4fwnjVk3zR0hnut3VJL9mfOe/1B3uIP5IA0XGjd
NMymnRycBvFtX03Pv+SNafjzcr+2smsD5T8NkwZ2iR6jRQ5l6vnx2jJ3bXJ4
GtwXOZmF9CJHpuHWwhuPRX3I0WlQN+wuTe9PjknDwLEfQzcNJx9m6qOxZYHH
CHJ8Gupyema3jCUnpWFR25P/1lqTU9Jgpj3q3Atbcmoa+vXX3NLfg8xNg2x2
3i2JN1mYhkhnjan+PmRpGvQU0Z0PfMlKxhm8aS7ryBlpmPfGNzZsIzkrDYPG
jzzMjyRnp+Fq+uC1W/aRc9Kw71zkTZ9D5Nw0iL4cW24RT85n6jfvak0qn1yQ
BrlT1YCpSnJRGryiuu24e4Vckoaea9Zt6JZDLktD/93/Di64Qa5g5o3/5WnN
A3JlGt59fT/sZAm5Og05tiqv84/JtUz/+5r36/qEXJcGm8+DzyU/JdenYYfq
07Hvz8gNaVh5a8iSn5XkJmY+VJdePXxBbklD0Z3lk7q8JLelYcNSr14ZdeTO
NEyZ13Wzx3uyGgfTP2m9XfORrMFB8dHCBJNP5B4cyHb8WpjMWoeDXRFDjuQ3
kPU46DcntlDYQjZknnfLYfO/X2RjDo4treBv6yCbcNDrWVyv+i5fKf8cLDk3
/+jDHmQzDkIXdNh36JHNObB7MeuFfX+yJQfNtt3m+YwiW3FwKFgjMXU82ZqD
+hU+gw5bk205iExOaHSZTLbnQLh+56E+tmRwYBCyZq7BNLIzB62hu8ccdCK7
cnBS1hD1hPU8DtZ4vdq01JnszsHp3dKKvFlkTw5mOUcfmOlG9uYgIDVPdIG1
LwcNMcNLR6wg+3Pw3W3uo8cryQEc3Amb0n3KKnIwB5r9Fy+YvY68kYOPMz+Y
nN1I3srBvebjs8I2kUOZ95mfWKUIIYdzUD5hQcafUHIkBycC3bqvCSdHc9Co
3e78aBc5hoOoO/htGkk+zEGwaeMHz0PkeA6aTtV1Oc46iYP7QVf9jI6RUzhI
8+x/pCaJnMpBQf10m24cMpeZh4u5f6dKyULmfCXTn2spyVIOHFw+DQnIICs5
qLpVc/x0JjmDg3PhW5W6ueQsZl5TT1c7s85m5utG1JMed8k5zN8NdYsM7pFz
OdA54dQkKSbnc8Bd8jNtQAm5gINPZ2Pntj0kF3GwLHX00S+l5BLmfDN1v9qV
kcs46HmFV/L5CbmCgzF5Y5bOeUau5GBv/taCG6yrOXDefMj3xHNyLQd/50fO
W/OSXMdByFLrTduryfXMvJyekd/4kdzAgeerGc9b6slNHOjdHZQW/I3cwoHp
ti0Wn5rIbRycbTjxtLGZ3MlB/jGPgQPayGpcSHJHZf/s2kj552LeviFPS/qQ
e3ARNunofmMjsg4X3dKyCxMGkvW4KCzS0CwfRDbkYnCqQa3NYLIxF/e1F6ju
jCabcKH2wHLtu7FkUy74R+/4KieRzbjoyMx/eHUO2ZwLzhd5ltCNbMnFOvWi
fVfmka24iC753dltAdmai/yCGS5rWdtyoT1347N1rO25WNj7VcyQxWRw0Wua
qSh+CdmZiyFnRX92rSK7cvHFYfxFt0DyPC4MGrIHKXeQ3bmwurDiZdMusicX
x4/6m5ZFkL25QLf0S5Iosi/joBmNbw+Q/ZnnR/o/cjlIDuAi9ordw69HycFc
2E1etNXpJHkjFzZTveJC0shbuVgQceGmoYAcysWq4av6ZIjJ4VzMLS24/kFC
juRC/+oKc3MZOZqLUOmJ7OtycgwXpo66at9YH2bqNd5Qb1EOOZ7pz/zZlp7X
yUlcNH3Qy0tmncL0Q1mT+vA+OZWLh09lff++JHO5+NEvWVpXTRZy4fjaPI/f
QJZyEXXtlZ/iJ1nJhWvcwONXOsgZXFR5bBtX1f0b5Z+L0eN82kZqkbO5sNUJ
2KSnS87hIsh7zMcHvcm5XAwal699z4icz8UiddvJ3H7kAi5m/9wTsag/uYiL
eodXly8MJpdwscyrYdS4MeQyLh707eOwaBK5gpl/XYt3+x3JlVz4hHeb/5d1
NdM/5QxOkRO5losrxVpJ/WeR67g4WrLuR9oCcj0zL+q9ju5YRG5gvu/1R1S4
hNzEhYP48eWPXuQWLrL2HapN8yW3cbH3Svz5jFXkTua821wsbVaT1XhYi++/
zq0na/DwvGWFK38zuQcPTTdjRC5byDo8BBkpNDdGkPV4+C4NG2kZSTbkYWTf
5i8L95KNedjBrT66aj/ZhAf0/nPFMJZsysNM+YSotsNkMx5CoiYdPHGEbM6D
vfWWPY3xZEseOGI7+dFjZCse0sc43+yXRLbmwX1l8fhJrG15qDS7HLzkONme
h82hinW3WYOHKM+SjLOpZGce5NuPDI1KI7vy4DZuFydaSJ7HQ98IM+t2Edmd
h+05hlMa88mePPy5onf3yC2yNw9TM7arPbpD9uXBxOS77bRSsj8PNxdMDrN4
TA7gYY540RHL9+RgHub+/72Rh9NTu8x/3EjeykPLG+mg+B/kUB569e9ryWkn
h/NwaMa2Bq9/5Ege/q/vTZR/HlL/veywVCfH8JA/7J7Bwa7kwzxMGORrW8M6
nochZwoGFWmQk3jYt6dXY5wWOYWHsdNCNetYpzLzEqijvVKHzOWh6O75oYN7
kYU8LChXM12qS5byMPoxZx23N1nJwztOYs+EPuQMHlZfnNparE/O4uFN7wv7
lhuQs3mwbiob/aM/OYeH3L7pI4aYkHOZ+u9NLJk3iJzPg74oJ2PtYHIBDz98
dPrEsy7i4d6G1BtOQ8glPJw/keCtHEYu4yGxMtzYbwS5gsnDk0s3l40iV/Jg
OJL7t8CcXM2DXXC3rf9Y1zLz9XdAr3ljyHU8/LQ8ah89kVzPQ/fo4eIlk8kN
PFj0VRm/tiE38TDgYP32OVPILTyIWvuq6qaS23gQP3ngdXEauZN53uy092XT
yWp8dLt1Z9blGWQNPmJz2q28nck9+BhsONSn3yyyDh9/Y4OzameT9fhYtlua
fdSVbMhHaP0tPzU3sjEfyZM9BmQtJJswnw+zGFrkTjblo5ex9tJrHmQzPvaY
DsvT9iSb81HsNeyijLUlH8NvbXe4vJRsxUeX0RP+dLC25uPYv5DSr95kWz4S
1EYtzfcl2/Phk/d72qo1ZDDPO3dv8rQAsjMfNWOOpU5dS3blA3O+mb/aTJ7H
x7bGaT+st5Dd+VhnoMw7wNqTj7dFv2JPsvbmg3/dr+hrKNmXj+tfnda+3kH2
58NTNKA8dCc5gI8QefMmv93kYD6ceYM+72a9kY95ViMrukWSt/KRKF2ue2IP
OZTpn1vg1F9R5HCmHlfulwzbS47kw0pD3yAjms0/H/tLgp5UHGTzz0fT+pkz
j8Sy+edjyPRrn36wjuejcb+LQHqYzT8fk3RaPI/Esfln5ukm/8Qj1ql8RO5v
2341gc0/HxGbrcVpiWz++bB81voh9Bibfz5Guzvf6DzB5p8PjTb+i9JTbP6Z
z9v6DPU/zeafjzvhBfpeXDb/fFy2GV7AZ53D/F7p4RltfDb/fASU2j0KkrH5
5+Pq+OCV31Rs/vn4nBAT8jSdzT8flfFLX+84y+afjwLfbL8eGWz++bAfZtps
lc3mn6n/K887/S+z+Wf6dyx41aSrbP6Z9xnnHfovl80/H18jRocsvcHmnw8v
rStvXW+y+edD+Z9P0dPbbP75OHpndanxHTb/fIzIb4kNLmDzz8z3/OCxJwrZ
/POxr+To1uusO/lw+bLiQyVrNQE+eSVN21TM5l8A58DuhroP2PwLcFPpoB7w
mM2/AN9btqyueMLmX4C4sOEbzjxl8y/A3rKr3snP2PwLYPzu+Vz1Sjb/Auzu
WtLZtZbNvwD+MZ39Dd+y+RdgQ/iIfEEDm38BzqTWTAv7yuZfALN/dXfSWVsJ
0LE6SPqmkc2/AD0DSwL0vrP5F2CFk+/f6a1s/gV4d8fMJJg1BPhggtUdv9j8
C3DB7PKhmR1s/gUwsM+8d/EPm38BEk5v6HfkL5t/AQytPZodNL5T/gX4M+50
W9ceZG8BRHfTnqew9mXqa3c9cG1Psr8Aab0M5v8yIAcIYGJl9ntsX3KwACkq
11F7+5E3CrB48vJjG/uTtwqgvD68xwvWoQJkzLx6K8yUHC7A7UPD54ePIEcK
8G3cef1W1tECaI3vNDo5ihwjwE+rFtVPc/JhAaISa68dHE2OF8Blh+65JtZJ
zPzU/muJsCCnCFBV6v7kGutUARr29JmROY7MFWB24qYQswlkoQAjyr6vvD+R
LBXg8vrVo25PIisFsFaeNP1hTc4QYIZZdbWxDTlLgNr0G6+Dp5GzBShPSury
mnWOAGFXYsd1sM5l5qvy/H51e3K+AHNOzPhv33RygQDp9836T5xJLhJgWJkW
QhzJJQKsrOrjsdeJXCbAkC5DtmU5kyuYeVO8ev6FdaUAk8qzBlTOJlcL8EAx
ZbqrK7lWgMGS9OvD55DrBBB/ikubM5dcL0DphLHc26wbBDBaveJT2QJykwAn
rL10m1i3COCTObSy22JyG9P/ytpr8Z7kTub3km4PCvYiqwlhs9dqrJS1uhBj
V9i8t1tB1hCi/Wm+1rOVZE0h7PTM1cw3knsIkfR07JNH28laQmyL3fJtyUGy
jhBKnVdrg4+SdYUo+uI99QZrPSH+KXrxsxPI+kIs0n4eNCGRbCjEpUcx9tNP
ko2ECHL8VuCURjYWgn+nu7UahzxAiJwbMz4dE5NNhOjiWHowT0IeLETxbO6I
zwqyqRDXGmL80zPJw4TIzNg+dv5/ZDMhWmPdun+6Th4pxNDNKk4ja3MhmrKy
R725SbYQQnwo44SqgGwpxPa+pT/d7pPHCWEyxOjTlGKylRDD1v/2+cF6IlOP
hpQe7g/I1sx5tlw/+amEbCOEW9yCzC8PybZC2BprXnpRRrYTokF3W6JdBdle
iEE1heuPVJIdhEi58SHFpZoMIY6Hnzya94rsKMRIXv89C1+TnYXoDE39vIm1
ixAuRp/qXd6QXYX4M5GbX/6e7CbEg/7qKTEfyfOE6GekFnyM9QIhZto/nXK1
gewuRGlFt/NTvpI9hLi6ZkPf+EZ2nwoR9XhUglUz2Yvpx9xrY6tYewsxvvNg
cfgP8nIhRi2a4fe6hd23zPnsZt5sYe0nxKSbhzamtLP7l5nPtuOH//4lrxZC
/XRdbwv1ZtrHQux2Xx9ewjpIiKof03xCtcnBQqTZfvp+gPV6pl5Fa3QLdcgb
hXj5vHF/fC/yZiH8IuZc0+1N3iqEldUH7Sn9ySHM/MVMiTo4gBwqhCWGffw2
mBwmxJf9Vo4eI8nhQlzR6yuNHEWOYPKXeNqhz2hypBBlWdwnSayjmP4OsUss
Zh0thFPu37u7LMj7hTC94d6UxTqGmZ+L2WOGjCfHCiF7sn9VrRX5sBBHRLzP
S63JcUIsLalw6D6ZHC/E3kkDd/2wIScyf6/QzpgwhZwkRP2fvy/WTSUnCzE6
sEueyp6cIoRH1BrfxdPJp4Q4GNc/XMk6VYjHthGmGiCnCfHx3sNR6ay5QlSO
iX//YiaZL8TWBY21PVzIQiFuBjbW9GMtFmL19r7HP7KWMvMyfPHYha5kObOf
ovwO6M4hK5n5iLpZlDqXnM68z2u9qemsM4R4XX2oqJx1phBGj2UzJy4gZwkh
Uht96AXrC0Js6pDGvFpIzhYiId1reP0i8mUhnvHGOXf1IOcw87H5v40eS8jX
hFh7oCn6oRc5V4jePw09v7HOE+LD6bJfP5eS84WYfCiovXMZ+bYQ+xtvdA5a
Ti4QYv1lO41ufuRCIUL7r4+vZV0kBLSOTfvoTy4WQr7zyY6ta8glQugZP7lS
E0guZf5u0plZEkQuE6LvZY/kd6zLmXme+b2uYhO5gnn/VasTZ2wmP2PmRVDr
85Z1JVP/Hycqxm0hVwkRt+LC+Zmh5GohhofHuz0NJ9cI0WZxs+vGSHIts/8b
58813UN+K4S20mXUor3kOiFStxeMbthH/sDMi/o+49Mx5HohNncR9Ms5RP4s
xHOLvSe7HCE3CBGevG/wyKPkRiF0te93NCaQm4RYsSE/bcBJcjOTp2lqq+Ss
W4S4rsNLXn6K3Mrsi975Tamp5DZmXkKP+S0Tk9uFcF+67py6lNwpxAXHaQvy
lOS/TD0l57adziCrifDodeC2U5fI6iIYfrOx7JtD1hChcYWXkRNrTRF6NP4c
NOQ6uYcIUep19z6z1hJBZ0/XhYU3yDoiLD7Xq3x/AVlXBLsQI/Wfd8l6IvyY
Edd05gFZX4Rmvt+Jkw/JhiLo+cR3S35KNhJhoI719MnPyMYi7JDuHRTHeoAI
b6r9Rg6oJJuI8Hr6mC6urAeLUPDzTNDSKrKpCP/U//s7rIY8TAQvv9jMl+/J
ZiKkHI03amY9UgTvqd+Sk3+QzUV4EfnPJr2VbCGC0O1YdM9fZEsReK646dVB
HifC/UGHZpz8S7YSocbwyJnJXX7Q/S9C6/aIKwYaZGsRBlgoz+/qTrZh3n/8
6a4rtMi2IkRO9LlxhbWdCCufLbF4oE22F6Hfs7HVLnpkBxG+5S2X7GYNEZYd
q0g4ztpRBKMmlUa3PmRnEW5HuBYcYe3C1HtqvTSPtasIf8Qlj3vrk91E4Mz+
Neoc63kirJ4tr91hQF4gwhOPxGci1u4ieBpVFnH7kT1E+HS6y6IrrD1FyOOZ
Tj7Tn+wlwqGY5MrvrL1FGCu6MmXNAPJyEYa8d5ssNiH7itBrffSUdNZ+IgR+
S4nPHUz2F2FdyOTnw4aQV4uQ5pflkG5KDhBhp9Z9zXnDyUEiXN9Q6xtvTg5m
6jH3cs9s1utFqKhusRVakDcy/Z7/xK/QmrxZhKyxvAsrbMhbmeftqu3XdRo5
RISJvUajtwM5lMnLufrrZm7kMBFaov0WbJlLDhfh89xHW9YsIkeIsLZJfGwL
60gR2saVHlB4kKOYPEzodJnoRY5m8pT1OWzZcvJ+EQJqzZ03s44RISQ9eYGZ
LzlWhCmimNTqFeTDIiSdMc7ZvIocJ0LJm7tjnNaQ40U4cOp1Wc915EQRDKZ/
zQpjnSTCr/r37ZvXk5NFyI2J0wxhnSLCLMH00BkbyKdEuHmFd89sEzlVBKTs
0M0OIacx/fUpvlGwk8wVgb9iV/HScDJfhEFz31T47SYLRRjdsG3H7D1ksQi7
Dn7Jv3SQLBUh/uuTwVrHyXIROhOc/vRNIytFMG++8oLPOp3J59PAkzs45AwR
6qQDJt5nnSlCR1qW3yfWWSIMF4e3m/DJF/7f/brM+JyAnM3M9zireWYi8mUR
9vuP7PNQQs4RQWNihv45JfmaCPJXr+v3niPnMvul37uy/Exynggz731dPfw8
OV+E5V33rXdgfVsErSNV6gf/Ixcw+6z+Wd7Li+RCER6IR+WYZ5OLmPlE3rZD
l8nFzPvc1o74x7pEBPeuDdPir5JLmTx80Xp94Sa5jLkvbl81WXibXC5Csv6b
gLcF5AoRNk0NcQ28S37G7OvFD+wGFpMrRXgunfq2ywNylQhlrUOt37OuFuGO
feQRtSfkGhHyNYOueleQa0U4nmHwcMpT8lsRLl7o92plJbmOmZfvGxqXviB/
ECE15ltO4UtyvQhfBI0ez16TPzP1LJo2+xfrBhGC3d6kWLwhNzL7tAt34VnW
TSKYrAk68PYtuVkEhw1dn7fWkVuYfEScHR7/ntwqYv5/+dXx9idymwia1m9y
3zST20XYHLN+k34LuVOEOYFbnxex/itCz1Z7bWkbWU2MskDdQRt/k9XF6Phq
0WHbTtYQY3JEtsW+P2RNMfoH9av8yLqHGKcTp+zCX7KWGP+SHKend2mh+1+M
TZ8O92nrQdYV4+BI8TCFFllPjCdPVh2N0yHri6EXMilwlC7ZUIzzBz37u/Um
G4mRsCw4WGRANhbjrexe6TnWA8TY7NWyp7Av2USM9zW/4pr6kQeLcZmjvuio
CdlUDMG+/WbjTMnDxBj9vqh0uTnZTIyhx4ZcnmNBHilGsf29gz3Hk82Z36vu
/rxoMtlCzPx7UeflLBuypRgftWRP/WeQx4nhOP5vtxOOZCsxUi4d2wkn8sT/
sbUY8aGab6Y4k23E+PxzquwAa1sx+lmYbJGxthNDi1fXXXs22Z6pf3XZqZx5
ZAcxcx9z13awhhg7+wWlHZ1PdmT6F7LqdylrZzFuRj1IG7WQ7CLGyuiC/rcX
kV3FmHuwPVq0jOwmxvDLdUdqlpPniRFocnCv8QryAjG81hR4N7N2F+PMp6IO
hR/ZQ4wZ90bfvhpI9hTjzb6egwYFk73EyJpz+87CdWRvMbQ3JAmrWS8Xw+aS
37yEDWRfMVq3jduku5HsJ8bWDxOee24m+4sR823E4+NbyavFcB0dVPAhhBwg
xhfNj9KQCHKQGEWlEz/2iiEHizHO4d6NpFjyeiYfNy12ux0hbxTD70PNlF5x
5M1ihOfqhM1OJG8Vo2+Hh+znMXKIGIoJyrCEE+RQMaJW3ZugPEkOE+PQek7v
EtbhzO+vL3KdnUqOECM5eeHQJ6wjxTA1vdLpdIYcxfjgDJ8MDjlajKCfjhcN
BeT9YjzLnBhowzpGDPc18aOyhORYMU46rfpvm4h8WAxscx4uYh0nxqdNKxNu
so4Xw6lo+Jy3UnIisy8mTGnKl5OTxFBLde+YoCQnM/Ol/tItVUVOEWNx2QuJ
yVnyKTHydBMLq1mnMnle7ubsl0VOE6N5qWFH+0Uyl9lfD9SHHc8m88XwneEi
GH2NLGTyMe1a1L8bZLEYmo7fCsJukqVicP+b2mJ9jywX48N7LY/exWSlGKGc
L8O3l5HTxTA4tO7yxSfkDDHMsoZyG2vJmcx+uJh9dOA7cpYYkVtn3k9hfUGM
LTqNGZw6crYYpSssvw14T74shsNtG+37rHPEWNJyqqf4A/maGPJBfdpEH8m5
zH5LXfqv72dynhgVnKsPfb6Q88VY8c+6x6oG8m1mXv1unk34Ri4Qo7d7wO/v
zeRCMRILOKXbW8lFTH73uLi9+0MuFmPQNg/5UfWf/+cSZt8MWmWyUINcyuyX
d6LpT7uTy8TQ6PPxoIYOuVyM25Nnps3UJ1cw521MmjGf9TMxdB2e3pEbkivF
6KmRMzC+L7lKjPHWZ92cjMnV/+MaZr/+2pnRfQC5Voy1I1039h5IfiuGz3qv
81mDyXVMPtIurjlrSv7AzK/pYw/nYeR6pv6uoxSRZuTPzP4QCq27jiI3MO8f
/9vj8hhyIzOfPt2PicaSm5j3v3t+addJ5GamHjO25T2dRm4RI6Ne2U1/OrmV
mZf8zl2BM8htYqRFBKspWLcz98WBMx2THMmdYtzPdF30eBb5LzO/Po9SjGeT
1SS408vAf6crWV2C+PYsjUVuZA0JFlnn7bWcR9aUYLM2d3Yt6x4STGnynrzV
g6wlweGA/DirxWQdCdT/WzuYw1pXgqjtP4x+rSLrSSD2mzrBMpisL8HbMZu8
j68jG0rw2L5f16z1ZCMJDJxfxxdvJxtL4O/xdUtlKHnA/9hEgoH5uW41u8iD
/8emEhzp3W+6QSR5mAQP38Um9o0lm0ngXHRf3jWOPJI573HtuI5jZHMJ7v9K
tN2bRLaQoGObm/br42RLCZb9G2OVeII8ToKG/WcnB6SQrSTo83TEM8OT5IkS
eE1apOd8imwtwXz/t4P28cg2EjxJqBrJEZBtJRjhWhl+UU62k2BlzwFGtQqy
vQQZRZ9GG6STHZjvFwrK+50jQ4Ldv7J+l2aSHSVw4RRr975Adpbg0l+P8ZJL
ZBfmfVd305BfIbtKsNy0J095jewmgbdRXfqwm+R5TP8sdEZ05JMXSFD2Rcev
RwHZXYLXFa0GU1l7SLDw+fy+8aw9JfhifHPy/SKylwRK7bL59U/J3hL4TBpf
6PaCvFyCHltNJ0VVkX0lKOQI9+Sw9pPgo8nWjM+s/SXo93VAn6JX5NUSRL9a
Y7bsHTlAguNXN98obyQHSZCZFtP7/DdyMDOvXyqK9ZrJ6yUoUFxvDPhB3ijB
1vmzrxW3kDf/j7dKYCi/5birlRwiwf5bvC7xv8ihEkj/DB5X95scJkGvKPOz
7azDJfCt3bHzUrfW/3OEBDWPhLOqWEcy552h1mWAJjlKAqOI+X9StMjREuit
tDyxshd5vwSzew5eGss6RoJfQw5mSHTJsRK0O9/Xusr6sAQ9N2w8cq43OU6C
Rz8r1Jz1yfFM3ky2rQpmnSjBZd0fwV37kpOY/G3vHjmuPzlZArNBLzZ1sE6R
YMiDs4V+puRTEqgtaV54x4ycKsH6xLnngkaS0yR4s/PFI/tRZK4EmsZaoZrm
ZL4E5ht8unmOJguZv4fl9RewFkuwcVWhVGcMWSpB9aBvXbNYyyX4uWxeyJxx
ZKUE5002L/Rinc7spyPJ0YmsMyQoOW3c3MQ6U4JD1r3KAseTs5g8iXpOr7Mi
X5AgRj/9yYEJ5GwJ3u9SP2o9mXxZgt5He8hM7Mg5ErSJE66Xs77G7Os+UbcG
TiPnMu+Xbbd/xAxyHjPvK6w2DXUk50twdo1xdNgs8m0Jxs4ruWfvSi6Q4Myz
S7di55MLJRg6S/+Ngzu5SAJHYzsTg8XkYglSup1Imcm6RILS3Y35+z3JpRI0
tjsZJy0nl0ngtNTy2a7V5HJmn9014Z8MJFcw+zLmzK+VweRnTL/mpHtxN5Ar
mXqLpVPHbiRXSdAlwm2MgHU1s483PUvrF0qukQDTjiKada0EuZfu6U4MJ79l
5rvXgLHyXeQ6CewWn4+0jyB/kKCizuyY025yvQTB2891rIkkf5YgL2TyiORo
cgOz/2KdQk/uJzdK8PlFavjGGHKTBJ92Tb23IJbcLMGGG6Z9NJPILRLoNmj0
0Uomt0qwd3NB4l7WbRLMe/LbuuQ0uZ3Z9+Waj2oF5E6m3712Sh9KyX8leNcj
VX+CgqwmRaIbMIe1uhTy3U2hfCVZQ4pLXQ0muaeTNaUw7TPN8RzrHlI0vXUZ
VHmWrCXFmN/DJmplkHWkMJwR1M/zHFlXCp8RroNnZpH1pHD49vn1lRtkfcYF
e/8cyiMbSpFv4u2bcZNsJMWEt+Wuc+6QjaUYP7cy52UBeYAUJw9xrFcWkU2k
CKjc3SgpJg+WQhqsdn3oA7KpFNe8+zlJH5GHSTE1K+rgmqdkMymWnnlzL+w5
eaQUqZNSHOpekM2lOF4w5mbBa7KFFIefLgt0rSNbMud/33wx6z15nBSdHxTb
RteTraSwHu73WfcTeaIUXW27OQ5vJFtLwena2Vv0nWzDPK9L7znFrG2leBd4
dNfBFrKdFPYzXO83/STbM++PZUk7WskOUtT7ZBzz+kUG8/tOpS9CfpMdpRA6
Skataic7S/Fju/WgRR1kFylE68Ye62TtKoX/psttan/IblLw3y1ZdkP9F93/
UuRcv7a7WYu8gJk3J6vEn9pkd+bzkbPPDtEhe0gxa0r7oYu9yJ5SRBX+iwox
IntJkbbRyjBtINlbioQpu+/fMCEvZ+ZV2i8jn7WvFFu1/lzdN5jsJ0XckvO8
K8PI/sy8LowVHBhBXi2F83WzO1mjyQFSmHX2GQYLcpAUJommT4vGkIOlePD9
lsPi8eT1zPuMzw86xHqjFINuVy3RtyJvlmLgzDVGNyaSt0pR8OMOV2sSOeR/
HMr0N6ow4IQ1OYzp54Uq3iwbcrgUxRsuVCXakiOkyHCfbbd+OjlSiutVg6uz
HchRzPOHZrvdcyFHM/lVXph2x428/38cI0WvFx91oxaRY6XwO1f+87YX+bAU
P/dnHhzsTY6TwnzFqsWX/MjxUgQ2jqrXX01OlGKVy8fzigByElPvttaakUHk
ZCledy4+qrGWnCJF+5DC4ec3kU9J8UVPV792FzlVCieu7cpbEeQ0Jn8Lk4NS
IslcKdbdOzmwgjVfCtUA42WP9pKFzPyrL/9+5ihZLMUGtFapkshSKW5dMZl1
i7Wcqc/Vh69DTpCVUkTeeN1xMo2cLoWy6nE/MYecIcV5164RoTxyphTb27t8
mMInZzH9TR348ZqQfEGKXU9+5l+QkLOlUOeX5J6TkS9L8fT+zD1vWOdI0a81
ua+lnHxNihFdfphUnyPnSlH0cPnh7pfIeUw/bp9fszSHnC9F+G+7iPJc8m3m
vJM2tmXfIBcweeGN9zyaRy6UYq+VVe/6m+QiKWI748avzycXS5G1rd+1tgJy
iRTPqr5strpPLpVCckFvwMCH5DIpKiJ8vhwqI5cz8+HLO5D0hFwhxRWrwK5a
FeRnTL0iBrQtZl0pBbfX3dfJrKukeH67m8+np+RqKaoXzmjgPSfXMP0VrvUu
YV3LvO9w76QtL8hvpQj6EBg/poZcJ0Xrirdq7aw/SFG45fMwvzpyPVNfwc2y
nA/kz1LoVp5of/yR3CDF3S8h5nMbyY3MflecumbSQm6S4kZY10curJulOOhy
QpXSSm6Rork27sX9P+RWZh+7tT5+95fcJsUp29sTW1i3M/33fZJj+I/cKcVa
Cc/nRtc2uv+liPCT+k3qTlaTodA7alp7D7K6DN0vrYr17EnWkEGros7LQIus
KYNv7zm7LumSe8iQknR6W2VvspYMy5ZNnbGgD1lHhpUumbd79yXryvBwRMrd
kv5kvf+x/v/YUAaZz0vLSaZkIxnkqw5PKxlKNpbhsodZxPGR5AEy5K5eV7By
FNlEBuWYq7rFE8mDZeic9fRMwmSyqQwTh15QLZ1CHsb8PX1sttVUspkMB+fj
RaYDeaQMn6sy7ziDbC7DFs1Jiz87kS1kmGF/Kfb2LLKlDAPdFvwe4UIeJ0Ns
Gf/AUleylQw2zR92RLKeKAN3cInWyjlkaxk2Ozk0trO2keHE9Vvb5G5kWxlO
T5M88JpLtmP6ZaQ55wVrexkcuHKHhHlkBxmaCutiBKwhQ2bcJ7m2J9lRhpi0
y4feLSU7y+BjdWdZb2+yiwz743VK61aSXWVYtXfrSN3VZDcZ9sarO/xgPU+G
6Q5/zmitIS+Q4fVNSUg5a3cZvt4OHhYUSPaQwWi8PLxnENlThsHx0/NerSN7
MfWoGxpRuIHsLcPUjw9KEreSl8uQ80v97F3WvjK4W+19nxdG9mPm/c9YLW44
2Z+pj1/RgsG7yatlKGvImlOyhxwgw8U/Z0wq95GDZFD0yjzhtZ8cLINmwpE3
sUfI62UIf25Wl896I9Pf+Y/Ejaw3y3D/1EeTHnHkrTK4bXcrf8Q6RIaPs3Fm
21FyqAw/OtT6708kh8nAS2lu90gih8tw0/hbF24yOUIG9YW599NZR8oQr6vh
qnGCHMXM94ZfMn3W0Uyex2YKp5wi72fmU/LjYN/T5BgZSpN2jx9yhhwrw5gL
t5bfSCMflsH0W7lfh4gcJ8NW7b5+MhU5XoaIva7rK9LJiTJs+/GvK86Rk2RI
va39F+fJycw+qQ7xUP5HTmHmcXXiisoL5FMy1GtY9Au8RE6VwTpmWJ3jZXKa
DCUrv9QtukLmymBx78jV8TlkvgwvneNdIx+ShTJIDc/jRjlZLMNazaK+3Kdk
qQwBBhPqxtWS5TKcmdTc9TlrpQwLrLVumr0hp8uw4uLh3k/ekjOY81VXTR1R
R85kPn/QR2cn6ywZnB4Xjt37gXyBmX8csVlTT85m9s2TUquET+TLMiQkTTtu
/5mcI8OB8Fvi+w3ka8w+3H+48vFXci4zT5v5zqcayXky/Jrv0zStnZwvQ++c
1MvPOsm3Zcz9GLB79T9ygQxH9ALfJ6r9pvtfhtmC6A0PNchFMky4OeXMxW7k
YhmSkl6Oi9Ekl8jwxuCd65Ie5FJmX7U1/9jHukyGD1MnT32gTS6XYe4L/z6T
dMkVMvxdE3TkLOtnMuyY2tF/dh9yJbO/e2wY22hArpKBP/XVqYN9ydUyqL5q
xP5jXSND/oJM79VG5Fqm/r+qyrOMyW9lKB4Z6/nBlFzH7MfMUUdthpI/MHlw
jZl3lXW9DK4fjNbdY/2Zyc/aTfOesG6Q4dWrpNkDzMiNMkQqf33WGU1ukmGn
hkHPDNbNMqwWbvfbbkFukeFp76pFu8eSW2Wwt5nlVsO6TYYvMzyqM63I7TLM
rDLJmTCZ3CnDEh+fAdms/8owa5/OrqE2ZDU5hvf27+swhawux7eoHkePTSVr
yHHuj17NBTuyphyFni93fLIn95BDu9fXr2Nmk7XkGDN6sL1wDllHjl1Tdbar
WOvKESA++37YXLKeHOEzl8zns9aXw+Lqp4rAJWRDOUapvOMUrI3kWLgmfnAv
L7KxHLG8r3u5S8kD5Bj61m7uvmVkEznW+5t6tC0nD5YDaxQ+NivIpnJc0ex1
U2cleRhz3u6hY00DyGZycOpbngYHkkfKURI56+GUtWRzOWTWp7UiWVsw9Rw+
tkB7I9lSjvjnriGrNpHHycG38a86u4VsJcc8pA7ptZU8kalnirq+ewjZWg6t
ATO2PN5JtpGjafd5nsVusq0c1Tc2PV8YTbZj6qV7689d1vZyRC+t+Ft3gOwg
x/nt1ev2HiSD+X782ZeXY8mOcugXhax+ztpZjpaXS4qPJ5Jd5Oisv9pl2TGy
qxw2ye2SnBNkNzkqFJb30k+S5zH91xo3bu4Z8gI56vIGj1nI2l2OHldNzNZx
yB5yPB9uG+jBJXvK4RzZ8iGPtZcc7u+mnyxn7c3U+9vs0/945OVM/84u4/YW
kn3laDP5ujxfTPaTw6z7deuuErK/HA3mP6XOCvJqZh7lNSfd08kBcvS9dTqy
OYMcxHy/fsvIT5fIwXJ8yknr7HqZvF6OkzVjObJr5I1yGB3butHkOnmzHOaD
rH+msd4qR69Dw8K73SCHyJG06VxkcgE5VI75fc+Fz31ADpND0+RCiutDcrgc
tS1XmttKyRFyZO78InV7To6U49KOBv2ZL8lRchxRTtEvqiZHy6ERXbLo52vy
fjmmfrq2Z38tOYaZJ5+5v33fkGPluLvj7DuNOvLh/3GcHOlrInZcYx3PzKv9
Rutt9eREOTZZrLmW0UBOYua9kKv0/0pOZubv7uRB/1inyGHpfuCM/Dv5lBwP
mnXeBDWTU+XoFzw2ttsPchqzn3Iz3he3krly/A68EWfaRubLsXj3j6Qhv8lC
OX7+dzy29S9ZLMeMVZnWDmrtdP/LYZsgu/ZRkyyXQ0f99SItPbJSjgij3pO0
9MnpcpgEjiqfaEjOkCOxOC57eV9yphxjXaTzG4zIWXLkDY4cGmlMviDHHEv/
lacHkLPlUO4qXpYwmHxZjmVbE17uG0rOkcPj0csfo4aRr8lxeqlmUK4ZOVcO
H+20WY2s8+RY5LZh+RMLcr4cVl/G9ZpuSb4th/XI+SoTK3KBHHMrVs2eYkMu
ZOYltDVjvi25SI6NJ945tk8lF8shcT7jUm5HLpFDntUypsCeXMqc9/NTXqkD
uUyO8j2dlledyOVyrPiYPf6xC7lCjm7Zteb3XMnP5DjafUhH+xxyJbNft/0p
sJtPrpLjVmGeKMKDXM3M7/C+vrLF5Bo5+n97IG5cQq6VY/apTXUPlpLfytEz
4uRWgTe5Tg7jE59TG3zJH+S40d24z4WV5Ho57jS/SxIEkj/LETT8oXNaMLmB
2R/fbVKXrCc3yjHk0BaNA6yb5AiZuljwYgO5mZl/zfiM9dvILcw+GxWSW7ad
3Mrkq9irz+Ed5DY5ppQ2XNWLJLcz+b/3UyZk3SlH5D7t0bUHyX/lEJcaf3wa
S1ZT4PTauFteR8jqCvxRL088eJSsocB0x4fWzYlkTQVOqanNmHyM3EOBgmhR
F0ESWUuBIOHuQX7JZB0FJm1ve3Q1hayrwDR1/e/ZJ8l6CmjmSc2NT5H1FWid
Jo7bmUY2VKDnyLixn7lkIwVSxCdLRvPIxgpcCULIZgF5gALaNx6PPM/aRIGJ
xr8137IerMC9/ubj3krIpgqkzdR5bZhJHqaA04cvD0sukM0UsEyMsFyWTR6p
QELbl94xl8jmCtxY6vRs3xWyhQL/NVb9uHaVbKnA68eDVn25Th6ngGeCx941
N8lWCmyZU+gVl0+eqED5qbfPDt4hWytQPe6B5Yl7ZBsF4j5dueNYQrZVwD91
5KYBj8l2CjQfMOp3/RnZnvn82WELy1+QHRRIWl86Ka+KDAWuZ2c78t6QHRWw
WblvfMR7srMCVm0DDHp9JrsocGRf2LF5rF0VeFsiLP/UQHZj+uE8Ys7sr+R5
CkR/D3wf2EReoMCtpAa/J81kdwVq3kjrlC1kDwUujBP0bGPtqcCsGq+EpFay
lwK7Vj7t4t5B9mbmY5rnvIAuHXT/KzDc57P8ogbZV4HIAzvbR+mQ/RTQ+rrO
9m5vsr8C7RkrTh0wIq9WIPDv1LHP+5MDFFjUxaPYdyQ5iOlX4dx/11kHK+A9
VrbXdxR5vQIfd0z7q2VO3sjU0/G8i8KavFmBn5slCUZ25K3M+aaEmrg4kEMU
2L+3u8YVJ3Io876fKg6bziaHKXDt4t0LH93I4Qos2PN3ttVccoQCyU+8bvmz
jlTg7CTth1hIjlKgS1Fu6U3W0Qr4Gmz33OBB3q/Ap+zAWXJvcowCphuMvgz0
Jccq4OEfdsB0DfmwAuuNq9y8A8hxCmyY5Tb+0iZyvAJTwrvMwhZyogLjxk8P
CdlGTmL6t2f/jtpQcjKT361xUw6FkVMUKKlIe7c9gnyKsXTHCu4ecqoC22t/
dVbGktOYvKacWtR4lMxl8vhSY9z8eDJfgd3T7C6HJpGFCoT1TV8+4wRZrID7
2snqL9LIUgX62jxUyORkuQKFmtpaDmfJSgU0Pg9J659BTmfycQh6gixyhgK/
LT6vu55LzmTyadDRejqPnKXAuUerrNfeIV9g9q/9vnhRATlbAYMhhtYLisiX
FfDJPu084yE5RwHl2FUxJ8vJ1xTor/7aqksFOZfJ7xCLpElPyXnM/vsbeqiB
db4ChpsVAdcqybcV2Dtk9KZfL8gFCub/k4OiL74iFzL7Ms38RuBrcpECB/x7
PsmqJRcz+y7UvrjzPblEgY7tYwNWfyCXMp+fGZX0/CO5TIFcj/bu2p/I5Qqs
dmss3N5IrlBg561lkxybyM8U2DH88uhLrCsV6Fc/yv3ed3KVAisen40f8INc
zdRrfUX9nxZyjQJRrj3+m9RGrlXg4RPHiiHt5LcKCEw4jZqd5DoFUnsfuX9V
o5PufwWetpb92NmNXM/cR/f7oFOX/FmB3sc525qNyQ0KDJm+dNvYAeRGBXrd
Wa0yMyU3KWDv+0krinUzs98OHkmIG0puUeDq6at9VlqQW5l9NG77cjnrNgUs
qq0tblmT2xVoaDrMzZ5M7mSe7371cZsd+a8C6OZ/Za4DWU2JyPsp270dyepK
FN59v9xiDllDiUH/vap4PJesqcSAaavgv5jcQwlJ2IPIeNZaSvyZ2j1vhxdZ
Rwn5Gs38FD+yrhLfJ+YaT15J1lNiWu5Mqz2ryPpKhCxq8QhYTTZU4qjDc9uy
NWQjJWqX3G0z2EA2VuLY9/YDqRvJA5SINuoIqw8lmyhxft6OA5Ld5MFKvLXU
04jbRzZVwtKvf1BbHHmYErxjsxoS4slmSozvMvioLJE8UomrvwpHj00mmytR
0qk/f8wJsoUSX89/1+efJFsqoWlUMEvJJY9Twsm9ISyPR7ZSYsO8iDp1EXmi
EuVZ71c9EpOtlZA1N1/VlZJtlHB8/EoeoSTbKvFu9shbtzLIdkosmpItbGVt
r4TBrsDyu+fIDkrYc7J+38kkgzlvnWMnP5vsyDw/Rrr0vytkZyVWvvda+jWH
7KLEzhtn13peJbsy9d1TcSubtZsS83+1X5p3jTyPmac3otX9bpAXKOFef7X2
9k2yuxKpC4uvBRSSPZjPr0h9tJ+1pxILHdIOzL9H9mLc4VF56D7ZW4mRU/od
NCgmL2ee15ElOVBC9lUixzMgT7ec7KfEh1Rv6zcVZH8lKkZcSexZSV6txH+b
vfvNeEEOUKLlzfHoANZBzHx23O8UV5GDlfA2j9+bW0Ner8Ty/783/o83M/Vv
+Xp22DvyVmaeD41rO8w6RIlv5QYNlR/Jocx87XEZ/Jt1mBKXxPczd/4ghytR
E9NF7zzrCCWOhKsw+Sc5UokH626PzO/yh+5/JQRtYb/qe5GjlRCGpydt1ifv
Z9631bvV1pAco4QyMiAgw4gcy5z/+oivMf3Jh5V4Fp9tNWQQOY75/pChRjZD
yfFK2NYsqXNlnajEL8UlzfHm5CQlXnee67lrJjlZiac3rTrOOZFTlLB4HVsx
bBb5lJL590PNe8M55FQlqkbEN/51J6cpYTZX9dV+MZnL5L1+tdfJJWQ+U++l
MUtfepGFStwf31ixbClZrEQvYcCQbr5kqRKbPi/uPXQlWa7EkuIp5acCyEol
XgX01Vm3lpyuRFaN0xXH9eQMJk+ChOm7NpEzlQi7Oaw4P4ycpcSKdJ/BxbvJ
F5h5eitU1e8lZzP7afJnp8ID5MtKrLubZXTvIDlHiX7+dt1yD5GvMfOv/nGL
+hFyrhJrE+e1nIwj5zHPs6wS/ThKzlfiZfnge8p48m0lvti+XJqXRC5QQvvR
953WaeRCZv5W1h56ziEXKRHg5axmICIXM/t83/qPkJFLlDj7J/PlEhW5VIlR
YUbZkZnkMiXy9xsM4vxHLleCM2TZpX0XyBVMP0zDLvhfIj9j8u8ZmON4lVyp
xInSbKsk1lVK6MuP8GbcIlcz/c+0q/G/T65Rom5JZF/zh+RaZh+0Ws84X0F+
q8TQ8G/CYtZ1SmyWT3+r/oL8QYn+58O6nKsi1yuhGxxSc+Al+bMS6f637uRV
kxuYfRbumxDxityoRNrOH6OO1JKblIgYWZMo/EhuZubdqdamnXULU/8RG7br
tJNbmX4fyQrT0PxL978SCWIPTyM9crsS3NEhjt2NyJ3MvHfcPOlhTP6rxNaT
9aM/DSerqTCxy63LbWPI6iqMX3LZZ/44soYKle2DTvqOJ2uqcGG15ZYZU8g9
VPjvrukQdVuylgq1u/ul/pxK1lGhi8iD09eJrKtCzYGL3YNZ66mg9nDggTes
9VWYMKGkh5Mz2VCFt9L2hIQ5ZCMVNH4La+0Wko1V6FMeUf50MXmACgcn2B55
vIRsokLI976PfJeRB6uw/5xJdRprU+Z9/vuc0X05eZgK1ZNshhiuIZup4OM5
7+6bAPJIFS73kM7cvolsrkJgSs3oJ1vJFipsyXZyMwwhW6oQMLD7rT2h5HFM
PWIL9brsIFup8GWjVXlQOHmiCuaLx/rpHiBbq1DSK/aSUwzZRgWXGzuDNh8m
26rgcFxTe+wRsp0K6+Z4jM5kba9CtFVirnMC2UGFH694GimJZKgQZLNg1U/W
jszv+7s47T9GdlZhoTj/64yTZBcVLGbf7pHP2lUF22lu06edIrsx/bk3W/aN
S56nwprqCp8mPnmBCjb9NUNthGR3FezmGyq6iMkeKmy4Z6DPU5A9mf4v/m/S
SCXZS4WvwUvW784ge6swv+mui9V/5OUqdNOx5f++QvZVYVGiUOt2LtlPBXXv
nK9xN8j+KtysvZj96j55tQrGx/++vvSAHKBC3NSOhaNLyEEqnMsY6v6DdbAK
yY3vleWPyOtVCNZ/3GPqY/JGFfatSz794yN5swoPflqM6POFvFWFBWdnF6d8
JYcw9fgccMSwmRyqgtFO7ZyzP8hhKqy++0sY1UJm7voDhX+Y64scocL1s/eX
XlL/R/e/CqVR6yryupOjVPDLcb2vb0yOZvL97X3cxv7k/Srsfb9BbYwpOUaF
Zt483Zrh5FgVrhVeGKs/inxYheWxJx+4WZHjVDB4F/B2lC05XoXTLoN6zp1K
TlTh0Y6Ou4n25CTm87GmGv1cyMnMfpn9sYy/kpzCzLeqbFLpJvIpFZb0W+pr
tpWcyvRz+o4tsTvIaUw9XnOHD4kkc1WYNnD2C52DZD5z/uu3r71MIgtVyOg7
Jf/7CbJYhfhk54b5J8lSFVSan+9qnybLmX7DjusoIiuZ/N9apX34HDldhXtG
nWrDrpAzVLB309Pn5JAzVdi2w7rP/lxyFrNfIPC1zCNfYOZ/78L5p++Ss1UY
tM368KIy8mUVQqPeGchZ56hw7FjPK6O+kK+pUCAWZAqYZP9/zlVh8+UvDiu7
kfOY/iVU1JzoSc5n5nt5/+Bt2uTbKpzdYH3obm9ygQqLl98U9+pPLlThyRKD
6OSB5CIVOu58SzIzIRcz+8br86JU1iXM78k2nf4yiFzK9KdjVrzxGHIZs4+n
LFS8siKXq7BydKHbwFnkChUSDq31Tg0kP1NBYdesFbeOXKlC1cSWN80byFUq
PHPtM0R+mlytwlPzv30ncsg1Ktw/uOHFkHPkWqb+W652XX+P/FaF29zhs2d0
kuuY/TL+QvXj7l3+zx9USPSeNcD1XRf8P2y+W4s=
      "]]}, {}}, {}},
  AspectRatio->NCache[GoldenRatio^(-1), 0.6180339887498948],
  Axes->{True, True},
  AxesLabel->{None, None},
  AxesOrigin->{0, 0},
  DisplayFunction->Identity,
  Frame->{{True, True}, {True, True}},
  FrameLabel->{{
     FormBox[
     "\"\\!\\(\\*SuperscriptBox[\\(k\\), \\(rel\\)]\\)\"", TraditionalForm], 
     None}, {
     FormBox["\"index\"", TraditionalForm], None}},
  FrameTicks->{{Automatic, Automatic}, {Automatic, Automatic}},
  GridLines->{None, None},
  GridLinesStyle->Directive[
    GrayLevel[0.5, 0.4]],
  ImageMargins->0.,
  ImageSize->Automatic,
  ImageSizeRaw->Automatic,
  Method->{},
  PlotRange->{{0, 3315.}, {-0.6613238688545905, 6.578589603433872}},
  PlotRangeClipping->True,
  PlotRangePadding->{{
     Scaled[0.02], 
     Scaled[0.02]}, {
     Scaled[0.05], 
     Scaled[0.05]}},
  Ticks->{Automatic, Automatic}]], "Output",
 CellChangeTimes->{
  3.6715613870377865`*^9, 3.6715617092622423`*^9, {3.6715624136403913`*^9, 
   3.6715624188113985`*^9}, 3.671562761537018*^9, 3.6715643469514837`*^9, 
   3.671959757688419*^9, {3.6719599432865057`*^9, 3.671959982545431*^9}, 
   3.67196002583976*^9, {3.671960062490425*^9, 3.671960100700245*^9}, {
   3.671960218077982*^9, 3.6719602517663507`*^9}, 3.6719603130502386`*^9, 
   3.6719603450752387`*^9, 3.672131688501601*^9, 3.6721320843076015`*^9, 
   3.6726465485105033`*^9, 3.6729962309055915`*^9, 3.673692363662755*^9, 
   3.688189000126363*^9, 3.6882753679652967`*^9, 3.6882756164082966`*^9, 
   3.688276165917297*^9}],

Cell[BoxData[
 RowBox[{"{", 
  RowBox[{
   RowBox[{"{", 
    RowBox[{"1", ",", "1148"}], "}"}], ",", 
   RowBox[{"{", 
    RowBox[{"2", ",", "961"}], "}"}], ",", 
   RowBox[{"{", 
    RowBox[{"3", ",", "1206"}], "}"}]}], "}"}]], "Output",
 CellChangeTimes->{
  3.6715613870377865`*^9, 3.6715617092622423`*^9, {3.6715624136403913`*^9, 
   3.6715624188113985`*^9}, 3.671562761537018*^9, 3.6715643469514837`*^9, 
   3.671959757688419*^9, {3.6719599432865057`*^9, 3.671959982545431*^9}, 
   3.67196002583976*^9, {3.671960062490425*^9, 3.671960100700245*^9}, {
   3.671960218077982*^9, 3.6719602517663507`*^9}, 3.6719603130502386`*^9, 
   3.6719603450752387`*^9, 3.672131688501601*^9, 3.6721320843076015`*^9, 
   3.6726465485105033`*^9, 3.6729962309055915`*^9, 3.673692363662755*^9, 
   3.688189000126363*^9, 3.6882753679652967`*^9, 3.6882756164082966`*^9, 
   3.688276165963297*^9}]
}, Open  ]]
}, Open  ]],

Cell[CellGroupData[{

Cell[BoxData[
 RowBox[{
  SuperscriptBox["k", 
   RowBox[{"rel", " "}]], "from", " ", "experiment", " ", "2"}]], "Section",
 CellChangeTimes->{{3.6719596888824186`*^9, 3.671959751860419*^9}, {
  3.671960390750239*^9, 3.6719603908472385`*^9}}],

Cell[CellGroupData[{

Cell[BoxData[{
 RowBox[{
  RowBox[{
   RowBox[{"f", "=", 
    RowBox[{"{", 
     RowBox[{"0", ",", "0.08", ",", "0.12", ",", "0.28"}], "}"}]}], ";"}], 
  " ", 
  RowBox[{"(*", " ", 
   RowBox[{
   "fraction", " ", "of", " ", "reacted", " ", "substrates", " ", "for", " ", 
    "different", " ", "time", " ", "points"}], " ", "*)"}], 
  "\[IndentingNewLine]"}], "\[IndentingNewLine]", 
 RowBox[{
  RowBox[{"seqs", "=", 
   RowBox[{"Select", "[", 
    RowBox[{
     RowBox[{"tmp", "[", 
      RowBox[{"[", 
       RowBox[{"1", ",", 
        RowBox[{"5", ";;"}], ",", 
        RowBox[{"7", ";;"}]}], "]"}], "]"}], ",", 
     RowBox[{
      RowBox[{"(", 
       RowBox[{
        RowBox[{"NumberQ", "[", 
         RowBox[{"#", "[", 
          RowBox[{"[", "2", "]"}], "]"}], "]"}], "&&", " ", 
        RowBox[{"NumberQ", "[", 
         RowBox[{"#", "[", 
          RowBox[{"[", "3", "]"}], "]"}], "]"}], " ", "&&", " ", 
        RowBox[{"NumberQ", "[", 
         RowBox[{"#", "[", 
          RowBox[{"[", "4", "]"}], "]"}], "]"}], " ", "&&", " ", 
        RowBox[{"NumberQ", "[", 
         RowBox[{"#", "[", 
          RowBox[{"[", "5", "]"}], "]"}], "]"}]}], ")"}], "&"}]}], "]"}]}], 
  ";"}], "\[IndentingNewLine]", 
 RowBox[{"seqs", "[", 
  RowBox[{"[", 
   RowBox[{"1", ";;", "5"}], "]"}], "]"}], "\[IndentingNewLine]", 
 RowBox[{
  RowBox[{
   RowBox[{"refi", "=", "2"}], ";"}], " ", 
  RowBox[{"(*", " ", 
   RowBox[{"reference", " ", "sequence", " ", "index"}], " ", 
   "*)"}]}], "\[IndentingNewLine]", 
 RowBox[{
  RowBox[{"seqs", "[", 
   RowBox[{"[", "refi", "]"}], "]"}], "\[IndentingNewLine]", 
  "\[IndentingNewLine]", 
  RowBox[{"(*", " ", 
   RowBox[{"some", " ", "auxiliary", " ", "variables"}], " ", 
   "*)"}]}], "\[IndentingNewLine]", 
 RowBox[{"nn", "=", 
  RowBox[{"Length", "[", "seqs", "]"}]}], "\[IndentingNewLine]", 
 RowBox[{
  RowBox[{"r", "=", 
   RowBox[{"Table", "[", 
    RowBox[{
     RowBox[{"Table", "[", 
      RowBox[{
       RowBox[{
        RowBox[{"seqs", "[", 
         RowBox[{"[", 
          RowBox[{"i", ",", "t"}], "]"}], "]"}], "/", 
        RowBox[{"seqs", "[", 
         RowBox[{"[", 
          RowBox[{"refi", ",", "t"}], "]"}], "]"}]}], ",", 
       RowBox[{"{", 
        RowBox[{"t", ",", "2", ",", "5"}], "}"}]}], "]"}], ",", 
     RowBox[{"{", 
      RowBox[{"i", ",", "nn"}], "}"}]}], "]"}]}], 
  ";"}], "\[IndentingNewLine]", 
 RowBox[{
  RowBox[{"x", "=", 
   RowBox[{
    RowBox[{"seqs", "[", 
     RowBox[{"[", 
      RowBox[{"All", ",", "2"}], "]"}], "]"}], "/", 
    RowBox[{"Total", "[", 
     RowBox[{"seqs", "[", 
      RowBox[{"[", 
       RowBox[{"All", ",", "2"}], "]"}], "]"}], "]"}]}]}], 
  ";"}], "\[IndentingNewLine]", 
 RowBox[{
  RowBox[{"norm", "=", 
   RowBox[{"Table", "[", 
    RowBox[{
     RowBox[{"Sum", "[", 
      RowBox[{
       RowBox[{
        RowBox[{"x", "[", 
         RowBox[{"[", "j", "]"}], "]"}], " ", 
        RowBox[{
         RowBox[{"r", "[", 
          RowBox[{"[", 
           RowBox[{"j", ",", "t"}], "]"}], "]"}], "/", 
         RowBox[{"r", "[", 
          RowBox[{"[", 
           RowBox[{"j", ",", "1"}], "]"}], "]"}]}]}], ",", 
       RowBox[{"{", 
        RowBox[{"j", ",", "nn"}], "}"}]}], "]"}], ",", 
     RowBox[{"{", 
      RowBox[{"t", ",", "1", ",", "4"}], "}"}]}], "]"}]}], 
  "\[IndentingNewLine]", "\[IndentingNewLine]", 
  RowBox[{"(*", " ", 
   RowBox[{
    RowBox[{"calculate", " ", 
     RowBox[{
      SuperscriptBox["k", "rel"], "'"}], 
     RowBox[{"s", ":", " ", 
      RowBox[{"krels", "[", 
       RowBox[{"[", 
        RowBox[{"i", ",", "t"}], "]"}], "]"}]}]}], " ", "=", " ", 
    RowBox[{"relative", " ", "rate", " ", 
     SuperscriptBox["k", 
      RowBox[{"rel", " "}]], "for", " ", "sequence", " ", "i", " ", 
     "calculated", " ", "from", " ", "data", " ", "at", " ", "timepoint", " ",
      "t"}]}], " ", "*)"}]}], "\[IndentingNewLine]", 
 RowBox[{
  RowBox[{
   RowBox[{"krels", "=", 
    RowBox[{"Table", "[", 
     RowBox[{
      RowBox[{"Join", "[", 
       RowBox[{
        RowBox[{"{", 
         RowBox[{"seqs", "[", 
          RowBox[{"[", 
           RowBox[{"i", ",", "1"}], "]"}], "]"}], "}"}], ",", 
        RowBox[{"Table", "[", 
         RowBox[{
          FractionBox[
           RowBox[{"Log", "[", 
            RowBox[{
             RowBox[{"10", "^", 
              RowBox[{"-", "6"}]}], "+", 
             RowBox[{
              RowBox[{"(", 
               RowBox[{"1", "-", 
                RowBox[{"f", "[", 
                 RowBox[{"[", "t", "]"}], "]"}]}], ")"}], 
              RowBox[{
               RowBox[{"(", 
                RowBox[{
                 RowBox[{"r", "[", 
                  RowBox[{"[", 
                   RowBox[{"i", ",", "t"}], "]"}], "]"}], "/", 
                 RowBox[{"r", "[", 
                  RowBox[{"[", 
                   RowBox[{"i", ",", "1"}], "]"}], "]"}]}], ")"}], "/", 
               RowBox[{"norm", "[", 
                RowBox[{"[", "t", "]"}], "]"}]}]}]}], "]"}], 
           RowBox[{"Log", "[", 
            RowBox[{
             RowBox[{"10", "^", 
              RowBox[{"-", "6"}]}], "+", 
             RowBox[{
              RowBox[{"(", 
               RowBox[{"1", "-", 
                RowBox[{"f", "[", 
                 RowBox[{"[", "t", "]"}], "]"}]}], ")"}], "/", 
              RowBox[{"norm", "[", 
               RowBox[{"[", "t", "]"}], "]"}]}]}], "]"}]], ",", 
          RowBox[{"{", 
           RowBox[{"t", ",", "2", ",", "4"}], "}"}]}], "]"}]}], "]"}], ",", 
      RowBox[{"{", 
       RowBox[{"i", ",", "nn"}], "}"}]}], "]"}]}], ";"}], 
  "\[IndentingNewLine]", 
  RowBox[{"(*", " ", 
   RowBox[{"display", " ", "some", " ", "of", " ", "the", " ", "rates"}], " ",
    "*)"}]}], "\[IndentingNewLine]", 
 RowBox[{
  RowBox[{"krels", "[", 
   RowBox[{"[", 
    RowBox[{"1", ";;", "5"}], "]"}], "]"}], 
  "\[IndentingNewLine]"}], "\[IndentingNewLine]", 
 RowBox[{
  RowBox[{
   RowBox[{"krels2", "=", "krels"}], ";"}], "\[IndentingNewLine]", 
  "\[IndentingNewLine]", 
  RowBox[{"(*", " ", 
   RowBox[{
    RowBox[{
    "plots", " ", "of", " ", "the", " ", "sorted", " ", "rates", " ", "for", 
     " ", "three", " ", "time", " ", "points"}], ",", " ", 
    RowBox[{
    "to", " ", "compare", " ", "visually", " ", "with", " ", "the", " ", 
     "plots", " ", "from", " ", "the", " ", "paper"}]}], " ", 
   "*)"}]}], "\[IndentingNewLine]", 
 RowBox[{
  RowBox[{"ListPlot", "[", 
   RowBox[{
    RowBox[{"{", 
     RowBox[{
      RowBox[{"Sort", "[", 
       RowBox[{"krels", "[", 
        RowBox[{"[", 
         RowBox[{"All", ",", "2"}], "]"}], "]"}], "]"}], ",", 
      RowBox[{"Sort", "[", 
       RowBox[{"krels", "[", 
        RowBox[{"[", 
         RowBox[{"All", ",", "3"}], "]"}], "]"}], "]"}], ",", 
      RowBox[{"Sort", "[", 
       RowBox[{"krels", "[", 
        RowBox[{"[", 
         RowBox[{"All", ",", "4"}], "]"}], "]"}], "]"}]}], "}"}], ",", 
    RowBox[{"PlotRange", "\[Rule]", "All"}], ",", 
    RowBox[{"Frame", "\[Rule]", "True"}], ",", 
    RowBox[{"FrameLabel", "\[Rule]", 
     RowBox[{"{", 
      RowBox[{
      "\"\<index\>\"", ",", 
       "\"\<\!\(\*SuperscriptBox[\(k\), \(rel\)]\)\>\""}], "}"}]}]}], "]"}], 
  "\[IndentingNewLine]", "\[IndentingNewLine]", 
  RowBox[{"(*", 
   RowBox[{
   "finding", " ", "krel", " ", "with", " ", "highest", " ", "difference", 
    " ", "in", " ", "read", " ", "counts", " ", "with", " ", "respect", " ", 
    "to", " ", "initial", " ", "read", " ", "count"}], 
   "*)"}]}], "\[IndentingNewLine]", 
 RowBox[{
  RowBox[{"kmax2", "=", 
   RowBox[{"Module", "[", 
    RowBox[{
     RowBox[{"{", "kmax", "}"}], ",", "\[IndentingNewLine]", 
     RowBox[{
      RowBox[{"temp", "=", 
       RowBox[{"seqs", "[", 
        RowBox[{"[", 
         RowBox[{"All", ",", 
          RowBox[{"2", ";;", "5"}]}], "]"}], "]"}]}], ";", 
      "\[IndentingNewLine]", 
      RowBox[{"diff2", "=", 
       RowBox[{
        RowBox[{
         RowBox[{
          RowBox[{"#", "[", 
           RowBox[{"[", 
            RowBox[{"2", ";;"}], "]"}], "]"}], "-", 
          RowBox[{"#", "[", 
           RowBox[{"[", "1", "]"}], "]"}]}], "&"}], "/@", "temp"}]}], ";", 
      "\[IndentingNewLine]", 
      RowBox[{"Table", "[", 
       RowBox[{
        RowBox[{
         RowBox[{"kmax", "=", 
          RowBox[{"Max", "[", 
           RowBox[{"diff2", "[", 
            RowBox[{"[", "k", "]"}], "]"}], "]"}]}], ";", 
         RowBox[{
          RowBox[{"Position", "[", 
           RowBox[{
            RowBox[{"diff2", "[", 
             RowBox[{"[", "k", "]"}], "]"}], ",", "kmax"}], "]"}], "[", 
          RowBox[{"[", 
           RowBox[{"-", "1"}], "]"}], "]"}]}], ",", 
        RowBox[{"{", 
         RowBox[{"k", ",", 
          RowBox[{"Length", "[", "diff2", "]"}]}], "}"}]}], "]"}]}]}], 
    "]"}]}], ";"}], "\[IndentingNewLine]", 
 RowBox[{
  RowBox[{"kmax2", "=", 
   RowBox[{"Flatten", "[", "kmax2", "]"}]}], ";"}], "\[IndentingNewLine]", 
 RowBox[{"Tally", "[", "kmax2", "]"}]}], "Input",
 CellChangeTimes->{{3.6715613815167785`*^9, 3.671561386606786*^9}, {
  3.671562400649373*^9, 3.6715624183613977`*^9}, {3.6715643454514813`*^9, 
  3.671564345941482*^9}, {3.6719596706644187`*^9, 3.6719596758744187`*^9}, {
  3.671959779027419*^9, 3.6719597864554186`*^9}, {3.671959817676419*^9, 
  3.671960124417617*^9}, {3.6719602108432584`*^9, 3.6719604032192388`*^9}, {
  3.6721320904476013`*^9, 3.6721320997336016`*^9}, {3.6729962410481715`*^9, 
  3.672996273513028*^9}}],

Cell[BoxData[
 RowBox[{"{", 
  RowBox[{
   RowBox[{"{", 
    RowBox[{"\<\"AAAAAA\"\>", ",", "1639.`", ",", "2160.`", ",", "2690.`", 
     ",", "2061.`"}], "}"}], ",", 
   RowBox[{"{", 
    RowBox[{"\<\"AAAAAG\"\>", ",", "1597.`", ",", "1987.`", ",", "2664.`", 
     ",", "2624.`"}], "}"}], ",", 
   RowBox[{"{", 
    RowBox[{"\<\"AAAACA\"\>", ",", "1732.`", ",", "2126.`", ",", "2484.`", 
     ",", "1280.`"}], "}"}], ",", 
   RowBox[{"{", 
    RowBox[{"\<\"AAAACC\"\>", ",", "1437.`", ",", "1919.`", ",", "2639.`", 
     ",", "3192.`"}], "}"}], ",", 
   RowBox[{"{", 
    RowBox[{"\<\"AAAACG\"\>", ",", "1386.`", ",", "1775.`", ",", "2107.`", 
     ",", "1992.`"}], "}"}]}], "}"}]], "Output",
 CellChangeTimes->{
  3.6715613870377865`*^9, 3.6715617092622423`*^9, {3.6715624136403913`*^9, 
   3.6715624188113985`*^9}, 3.671562761537018*^9, 3.6715643469514837`*^9, 
   3.671959757688419*^9, {3.6719599432865057`*^9, 3.671959982545431*^9}, 
   3.67196002583976*^9, {3.671960062490425*^9, 3.671960100700245*^9}, {
   3.671960218077982*^9, 3.6719602517663507`*^9}, 3.6719603130502386`*^9, 
   3.6719603450752387`*^9, 3.671960819102083*^9, 3.6721317044156017`*^9, 
   3.6721321010196013`*^9, 3.6726465489865513`*^9, 3.6729962753301325`*^9, 
   3.6736923675739727`*^9, 3.688189005207363*^9, 3.688275368576297*^9, 
   3.688275616829297*^9, 3.6882761660052967`*^9}],

Cell[BoxData[
 RowBox[{"{", 
  RowBox[{"\<\"AAAAAG\"\>", ",", "1597.`", ",", "1987.`", ",", "2664.`", ",", 
   "2624.`"}], "}"}]], "Output",
 CellChangeTimes->{
  3.6715613870377865`*^9, 3.6715617092622423`*^9, {3.6715624136403913`*^9, 
   3.6715624188113985`*^9}, 3.671562761537018*^9, 3.6715643469514837`*^9, 
   3.671959757688419*^9, {3.6719599432865057`*^9, 3.671959982545431*^9}, 
   3.67196002583976*^9, {3.671960062490425*^9, 3.671960100700245*^9}, {
   3.671960218077982*^9, 3.6719602517663507`*^9}, 3.6719603130502386`*^9, 
   3.6719603450752387`*^9, 3.671960819102083*^9, 3.6721317044156017`*^9, 
   3.6721321010196013`*^9, 3.6726465489865513`*^9, 3.6729962753301325`*^9, 
   3.6736923675739727`*^9, 3.688189005207363*^9, 3.688275368576297*^9, 
   3.688275616829297*^9, 3.688276166006297*^9}],

Cell[BoxData["3247"], "Output",
 CellChangeTimes->{
  3.6715613870377865`*^9, 3.6715617092622423`*^9, {3.6715624136403913`*^9, 
   3.6715624188113985`*^9}, 3.671562761537018*^9, 3.6715643469514837`*^9, 
   3.671959757688419*^9, {3.6719599432865057`*^9, 3.671959982545431*^9}, 
   3.67196002583976*^9, {3.671960062490425*^9, 3.671960100700245*^9}, {
   3.671960218077982*^9, 3.6719602517663507`*^9}, 3.6719603130502386`*^9, 
   3.6719603450752387`*^9, 3.671960819102083*^9, 3.6721317044156017`*^9, 
   3.6721321010196013`*^9, 3.6726465489865513`*^9, 3.6729962753301325`*^9, 
   3.6736923675739727`*^9, 3.688189005207363*^9, 3.688275368576297*^9, 
   3.688275616829297*^9, 3.6882761660072966`*^9}],

Cell[BoxData[
 RowBox[{"{", 
  RowBox[{
  "1.0000000000000009`", ",", "1.017779170545996`", ",", 
   "1.0233224589287393`", ",", "1.0797094928332782`"}], "}"}]], "Output",
 CellChangeTimes->{
  3.6715613870377865`*^9, 3.6715617092622423`*^9, {3.6715624136403913`*^9, 
   3.6715624188113985`*^9}, 3.671562761537018*^9, 3.6715643469514837`*^9, 
   3.671959757688419*^9, {3.6719599432865057`*^9, 3.671959982545431*^9}, 
   3.67196002583976*^9, {3.671960062490425*^9, 3.671960100700245*^9}, {
   3.671960218077982*^9, 3.6719602517663507`*^9}, 3.6719603130502386`*^9, 
   3.6719603450752387`*^9, 3.671960819102083*^9, 3.6721317044156017`*^9, 
   3.6721321010196013`*^9, 3.6726465489865513`*^9, 3.6729962753301325`*^9, 
   3.6736923675739727`*^9, 3.688189005207363*^9, 3.688275368576297*^9, 
   3.688275616829297*^9, 3.688276166072297*^9}],

Cell[BoxData[
 RowBox[{"{", 
  RowBox[{
   RowBox[{"{", 
    RowBox[{"\<\"AAAAAA\"\>", ",", "0.4304872460011249`", ",", 
     "1.1076765138943372`", ",", "1.6600965320637957`"}], "}"}], ",", 
   RowBox[{"{", 
    RowBox[{"\<\"AAAAAG\"\>", ",", "1.`", ",", "1.`", ",", 
     "0.9999999999999999`"}], "}"}], ",", 
   RowBox[{"{", 
    RowBox[{"\<\"AAAACA\"\>", ",", "1.133991526782476`", ",", 
     "2.001467886381692`", ",", "2.9718622379164135`"}], "}"}], ",", 
   RowBox[{"{", 
    RowBox[{"\<\"AAAACC\"\>", ",", "0.2995543785223045`", ",", 
     "0.3628307757800555`", ",", "0.25587188960908275`"}], "}"}], ",", 
   RowBox[{"{", 
    RowBox[{"\<\"AAAACG\"\>", ",", "0.7140752131455107`", ",", 
     "1.6154183291623905`", ",", "1.3303487605368798`"}], "}"}]}], 
  "}"}]], "Output",
 CellChangeTimes->{
  3.6715613870377865`*^9, 3.6715617092622423`*^9, {3.6715624136403913`*^9, 
   3.6715624188113985`*^9}, 3.671562761537018*^9, 3.6715643469514837`*^9, 
   3.671959757688419*^9, {3.6719599432865057`*^9, 3.671959982545431*^9}, 
   3.67196002583976*^9, {3.671960062490425*^9, 3.671960100700245*^9}, {
   3.671960218077982*^9, 3.6719602517663507`*^9}, 3.6719603130502386`*^9, 
   3.6719603450752387`*^9, 3.671960819102083*^9, 3.6721317044156017`*^9, 
   3.6721321010196013`*^9, 3.6726465489865513`*^9, 3.6729962753301325`*^9, 
   3.6736923675739727`*^9, 3.688189005207363*^9, 3.688275368576297*^9, 
   3.688275616829297*^9, 3.688276166157297*^9}],

Cell[BoxData[
 GraphicsBox[{{}, {{}, 
    {RGBColor[0.368417, 0.506779, 0.709798], PointSize[0.002777777777777778], 
     AbsoluteThickness[1.6], PointBox[CompressedData["
1:eJxc13lUzP37P/BBCCF7CCVLliiSUHlqoShCG1mmVaVd+zrt0z57M6mEUITu
hCSaKEIRQllDyF6WZP/O79zXnPP53f5xHvc11/t6P1/X+3WOW93Zb4NbXwaD
cVyJwfh/f//7p2v51XT/kleGPTX0HxDJMH3i39ZNVsSDTVt9R0S+JStDPGLN
OVPRG/JoRP713jZng9wqCO7Z+o/GqddkVRytCalNOyi3Gqo/PJ3ZVNNJnorK
+9mXDna8JE+DrbvC9I88uWdgVuiiys5kuTUxYuEaY+HdF+TZWP6LebfbR+65
6DatDVT1lHse9nWbmh50lVsbGoPfqKyZJrcOIsN3H5syUO4FOD3N40n0nw7y
QtzR4X1j98qti87A4s8mrXIvgh3z+JUhJXLrYXiKTr9xh+ReDD2WRUyQRG59
aGlys2PU5F6C+jnTf8478Jy8FPnlxxM80uRehrBCH8VNg+Q2wNi/d5eI/jwj
G0Jop3WlultuIyx0NToRelnu5Ri8zm0Mly83cPZW3qZr6mQWoMIrfGf/+inV
V8Alf7Ho1nUyawXax9fnJe6T140xhlOsapQurxtDh3O3+LuZvG6CwKNj3tgu
lNdNsJNjNW/5WHndFON3busKEbVT3RTTTm6dFmJHZpjh9qcLinxled0Mo24m
2avKzViJvvO1BL5dT6i+EpJCw0Hjn5AZq1CTq55y8edjqq+C5pZnp5+/IzPM
8Xyx74XN/vK6OeyDzLgG3Y+oboHIPX/KXu8gsyygdsWxv5mpvL4ap8xiK24v
ltdXI1GiU3/b8yHV1+DF/Di9DdUPqL4GJqs1B5tHkRmWEA7wS+/wktctUVem
mmwoN8MKUXob37aMldet0OHw99WSkfL6WgxerHIjXFleX4v3/HEbn/eX19dh
bs59fd+O+1RfBzeG9/uz/mSGNVQVY26+tyDDGruO3Vv642Ib/d4aNvtTNL4d
I0utsT1EOiuvlMxYj2WqJi7Xalqpfz3GZD5bWuNAZq3H95Tigx5H71H/eijF
nZ/1gHOX+jdgRDlb/6QNGRswqKKs7sB0MmsDHDcYJH4eS5ZugL5vyE3bPvL+
jbDS0Hsn/XaH+jfix/txC8PayayNSOuwkix4QJZuhIVW3AphG5lhgxfKgzfw
r8r7bRBUcMvvcZW83wYjFO8EenDl/bL6IjF7SIS83xYrjYyXaLnL+20x/97Y
jqur5P22+Pjsen9nQ3m/LewTnmuXq8r77dCbFx/7ZLy83w7tUxyipYPl/XbI
uJ8ztOVnC/XboTt6cqrSdzLDHn+/rLGKryPDHl0dWYb1uWSWPSrPTDjqv0ne
bw9nPZO9qfbyfgcsTois/jJa3u+A5gcTR1TU36Z+BwQcxYthR8hSB2hyLsNq
D5mxCQ5GuVWv08nYBKcxwxQqwuT9mzDW/7p0kK+8fxNslw/c0qEv798MlfPv
pAVT5f2bYZL2rEt1srx/MwbMN51W++0W9W9GRJ9aq6RWMsMRk/vsN6iLI8MR
jMG+ARcjySxHXAv5IjRwlPc7wu/e76Ycc3n/FjwyGfzi2Cp5/xYsYT5XfKMp
79+C/BEffRe23KT+LdC89OXbxUoyYyuGHl1mVnCIjK0wGLPkzsV8Mmsr1q/P
u5wfJu/filF/3qxx9pf3b8PO97v+annL+7dh9aPdI1Qc5f3bMMf+woC3y+T9
23DK+mPZLy15/3a8dDwY3DlT3r8dPlrNW7Qny/u343Hp+Wcj5ZZux6x53et5
j5upn/n/W42JT8f89L5fIYMJ2xmFH0cWk5lMtH07eW9RAJnFRO41zguJN7mQ
ia/FKR3Hd5ClTPR3nXD6xVpyOxN1D4PVn1vK5zuhdsCPqBpF+XwnPP3Y+mHr
nhs03wm3DEfZPc4iM53Q+nLxSL00MssJSdFNl+zcyIVO4Hg8mvFpDFnqhJQb
Fetj26/TfCcUj0greNJCZjjD7uy+jvPHyWrOGPhk0DrreDKcofVVK3dBHJnp
jAKjmEch4WSWM8a+1IsLWk4udMbWTS+3FSiRpc5YsPvvCuadJprvjMXP7i/T
OklmuOBr/t39AVcbab4LovZOGj2nhAwXWDnZJx0pIDNdcEoy3k3Vn8xywWnu
jB2vzcmFLjg4octhuilZ6oIPRZEtrZ+u0XwXfGNtv674nsxwhddhi9m7C8lq
rlDK2x9qpEOGK74/YD0f0nOV5rvCZ1hHQ593ZJYrzKvqApqryIWuuLv/9Yl9
QrLUFcF/j2TcjiK3u6Jqs2a7aySZ4QbRS+fOmb5kNTe8eTXGRziPDDfsnpi2
9NbRKzTfDVNvMC4NZJNZbpi049cwpSByoRtSyteg15ssdQOvQDnlFvcyzXfD
9A9DZjKSyQx3xGalj0oLIqu5w920aaLiWjLcUZazMtNak8x0x+fTP6uMX16i
+e74/omz0aKDXOgOWA90+B1BlrpD//SkBY7B5HZ3LHFPNJorN2MHevdvWvfW
gKy2AzOE841/ONXT/B2YnGWqNcOczNyBGznuw7Sv1NH8HTDrOyZ60O+LNH8H
3uQ2hdY2k6U70NfUYX1vCbl9B5yeBsy6KjfDA7tnh95vlZDVPLDuhn3WzAwy
PLB0e/rIiK1kpgcaDwVOrB9EZnmgt0HYOC7rAs33wN2TP44q+JKlHogOW1XL
dSO3e+DS1X6hfAsywxO772W9vm1EVvME9848g9JftTTfE+dSUk9nvCAzPTHF
dcbUUy1klicWZc1euamKXOgJ031b7qSeJks9sW/dosk6PuR2T3iO0b2T2yul
+V7Yyk0+q9hDVvPCsYiDMxbdIMML9R0FWH6FzPTCoqdVJmtba2i+F8b3UQxe
uoBc6AXOh+RyjgZZ6oV1O9xufz12nuZ7wXXrmODRbDJjJ0apmk3tP5WsthOn
FvdeXDeRjJ1Qnhhvtf7zOZq/E4rjNi1bfoPM2onGwfarxl0mF+6E2qm8hilF
ZOlODCz4ONtegdy+Ey/rrI8U36im+d4oGFP4x+0oWc0b8c995rxeQoY3Dp/K
2q1Wfpbm/8csb4RxRHnfiqpovjeGRs7N9WaSpd7Y0jjMz206ud0bEvOUPUJ1
MsMHH3YVj3afSFbzQcyI0bVTks/QfB/MTvsc/yOOzPTBdKnJGJ0VZJYPGjWE
9z8sIBf6wMbgdGVAYyXN98HixGw0DSC3+2BK7yOtkwpkhi/mpJVvNv5zmub7
Imi/sY4knAxfPMp5NMbNlMz0xYdJOwYmLSKzfHGuJI9xM/UUzffF1z0fRhSx
yVJfTMjSKE6aRG73xdpuD8VxE8gMP2Tohz51fnaS5vvh9C6LtRO2k+GHl5q3
eJcMyEw/lCZZ9DP7XEHz/XCiy49Z3U0u9MN27e2n+7wnS/1wLkO4I+4Yud0P
aVM+3z/NIzP8sYY54sbqNWRlf2DXwbU1q8lq/tgYXDtnphZZ2x9dqXNW2w0n
wx91+rkLz7Wc+NfW/vh8KF2r4wyZ6Y8TKjYNCd5kf39U5qifGO5EZvnjaLfi
z01l5f+a449b7W37bgjIhf44dzxv4noLcpk/fns2SC6YkqX+eGjjcuvzZHKz
LE+jgd2onn8orz/G5BQ71kwhd/njddyrYN/PZZQ/AL+v9Pmq5UFWDsD39Lch
TS5ktQAcGFP3qe7mccofgOv2b4NO3CAjAOZdIwSDQ49R/gD8MbG417qVzAxA
sr3QMmBUKeUPgOC+7c/gliOUPwCn2kzsdqWSOQE4NvPXiQlHD1P+AGz+Z0xf
LTa5LABnd16emOJLlgbg5xWLIGFpMeUPwPjoGT+aE8ntAbDeM9RaMpvcFQCz
pZ4s69JDlD8QIeUq+Tv3kZUD0ea51bw9iawWiFN7v1fusz5A+QPRJPmn6XBD
EeUPhJVPiZDrSLYOxFa3iusxm/dT/kBs7vNoyc6/eyl/IG6ympXuXiOzAnHg
t814pVIyJxATevcM0swnFwaCVfRjMwzJZYHQt11xbdRwsjQQ7W45hj09hZQ/
ENbNQ/i1RuT2QLwtPe44cTa5KxAOyWv0OM17KP8uBBt4JPBPkpV3Id/w+p88
VbLaLnidX/qzr0cB5d+FFYvFmaO+5FP+XdAbUKZS4Ee23oXpOSc/XrMkM3fh
l2LTgx5zsv8uuOk4uQT3J7N2wezLiJ8RfcmcXRjZ/G7tzvg8yr8LgweUCTNX
kst2YZx2l3LBVLJ0F7akLklUH0Fu3gW1W9lzuhVzKf8uLPy1cZ0OX0L5d8F+
9Y66OdPFlD8Iql+T2ptW5lD+IJhH16nqjBRR/iBcEG3Z4pUsoPxBkDbrqfT1
JiMIvk7fO3zOcCl/EGoPKI0bIyEzg+C8ULS4YmQ25Q+CQcPjS7tEmZRf5reP
m/lzyJwg7AsbWGAZnUH5gxA8xkYzr18a5Q9C2rTZ4Qqfkil/EG6r3sgr1iA3
B8FedxbLYU0i5Q/CpK9Gp7WGx1H+ILjt/qEcxWNR/mAIpUfm970ZTvmD4dGU
xbUxDqP8wajVPfDcTH0X5Q+G/Vn1/PXtfpQ/GGmZr7lbOF6UPxhbAz/4T2Ru
pPzByO5/ffnx5csofzAGp31QCDgwcPm/+YNR6rXSvV/X8H/NCcaq1Km/j2xc
9a8Lg5Fo6rhX9WjIvy4LRuqRSumRj1H/WhoMlYnuqxrZsf+6ORhZLmtGrOqX
8K/bgzFbw2Pu+tvkrmBI0/khd0yT/jUjBGPbWk1ezk7718ohOBgw7avGSrJa
CHqOOx5ZZJD+r7VD8Pxb1CcP76x/jRBk1bMsArWz/7V1CPKNNvuOsiYzQxBx
pVrp11bOv/YPQfSD225vOriUPwSH74cXtvTwKH8InA2lWwvmCyh/CHYPSvQd
7y6k/CG4c/vseOGwHMofgo8eQ0LVasnNIdgxa2xGvlhM+UNwuzy8onNqLuUP
gYOqSlTTHTIjFG6j3vZ5mrab8oei8oPCw7xdeZQ/FMsNqma9qSRrh+KCf7xd
4918yh+K4huzbn2dUkD5Q/F3vaVzgB6ZGYr+7j+KXlWR/UPRMdZzjKdoD+UP
xdSf9naOZWROKGJ6J93u2LOX8ofiy5WLX0MX76f8oXDKM/80xoYsDUXf2yO3
ef0hN4dixvl9W4M0iih/KLodWlZ6gtwVinh+9Z9HqWRGGMpe6FwZNegA5Q+D
0aKQivTBZLUwvLvWOKJtHFk7DFYHX63hZZERhqVffxyawCFbh8GvOCH/Q9VB
yh8Ghd0LVs//S/YPw/ijnotSlIopfxjeDBXWWE8kc8Iw6HRh/txqcmEYtpcE
eAuVSih/GKb6tjW5ryZLw3B839bApnfk5jDUKxzfHhZymPLLfq90YK91F7kr
DHtK71x4+ofMCMepG5kLvVWPUP5wTK87aPMtl6wWjkeO25+bPSFrhyN07eDS
49NLKX84dA7zt53ZTbYOx85dCvNa68jMcHz4sCZTT/Uo5Q/HkJi30hITMisc
bWc1lO6uJnPCMfuwxY75e8mF4XhRnGTc0nOM8oeDe2+u6h6T45Q/HO5Hdq+s
u05uDoeS621bHrOM8ocj20EhemMkuSscrE17Zy47R2ZEQGPBP4O/PSUrR6Ak
TnVn8leyWgTyTBYv3qH1D+WPQEFc9P0/G8iIgJXH5C3jXcjWEZhwwHH35gQy
MwJeVlNmPr1G9o9AVJ9de9WayawI5FRN/obN5ZQ/Aumpf5z6tpMLI2C/e/n2
d9NOUP4IjGg8XHVqJlkagXVOF/lmRuTmCCiParnCqyK3R+DXrt0TN86poPwR
mMjQqBltRGZEonxtzewdYWTlSLyt9e/TEU1Wi4TCvWrfvHiydiS4r++/fSM3
IvHpRtXzC+Vk60ikTdim0vGIzIzEcc1R9RefkP0jwd/w54bFMzJLNn+yezFH
+STlj0REot/Nnx7kwkhcVFsnnfyWXBYJh1XsktPDT1H+SLQeLe/mfiQ3R+J2
yQzn5mWnKX8k+t1cYBIYQe6KxHbsSIrikhlRiF3YXmP6D1n5P1aLQs9towH+
18jaUbi3hjv4/Q0yojDZKKv6rW4l5Y+Co8ILaaszmRmFbx++p1zcTfaPguDe
2L6DCsmsKNhuHTQ/7CaZE4ULp1WPLH5BLozC3Hmts5g4Q/mjUPJ1xOnoTWRp
FN5XaN9a7kZujsKXnmeFE1+S26PwY8C2X0c/kLuiMHX2jYkDv5MZ0aiShEs9
J1VR/mhkbluSekyXrBaNPzH+u0+Ek7WjYewYf9AwhYxoTE3pXNhQSLaOxqWv
x9rYm89S/mjYaiap9XiR/aNx9sPhmQP3kVnREP5ZzRbeIXOiIVqp0W/7C3Jh
NA6/7Hae9YdcFo1XHSMSD4+upvzR8BStdMngkZujoeTfkjzpDLk9GlGXLMwP
nSV3RWPc+5ERMXfIjBhMisyebP2GrByD41PfXZnre47yx6Diu9ZKzWaydgyC
F//U81x1nvLHYGGGmsIDF7J1DDZau5jszCIzY/DTwGp9Sg3ZPwafFrJ+JNaR
WTFgD/7huf8WmRMDy3UawqpecmEMElbVPh49qIbyx2CeaJJFwjSyNAbCH8t7
n+mQm2NwpfTbA0dzcnsMirY903u3ntwVgzPipsbMJDIjFse/52iOLCYrx2I2
bmaXlJPVYrF/qarj9mFSyh+LD3kVb/uMIiMWc30KC6+PJlvHQuP2puKbY8jM
WOSbmB88vpHsH4vcDYKchyFkViw82paM6Iwjc2Lx8rte31EScmEsDr6pb1+1
h1wWi6VW1jvjL5OlsXiyYEbd+xvk5liIpQUX3w2upfyxKDv6O1yyiNwVi6ra
T5fuGZIZLJS0x5Q0LicrspA3SNHSw4GszMLSCZ2t6jVkFRZutNV9K5BbjYX6
uN8JC1+QNVkI0lkWeLz/BTovFj7vZn6fqErWZ+Fi5F/naWZksKA7Yu9Qi1Vk
cxZS553YwLAjW7OwyObKDL4/2YGFdW5D8z7tJjNZGGljXXm5iOzBQpj6i5cR
dWR/FnxuhXXubiOHsRCjHDhF8JLMYoGbbTTq4Wsym4VuF+509W9kDgvxCxPv
z+p38V+LZe9TofFcbzC5kAVWQcRYv6HkYhbcZp1oOjyfXMbC7RGDykK0yZUs
9FnwonjlIrKUhYwT+dam9uQGFuxCVvS79YjczMK3xYY3jo+q+9etLBhtaPXz
m0NuZ2GlkW+ptja5k4U7x8ZVbTAnd7HwUe9E5bPV5F4WwkfyMn6vITPiYGj2
xHCHJ1kxDqLT01fP2UlWjsPiWkfxmUCyShyMZwoPvQojq8UhcqHBkGv5ZM04
ZNwbOtT/MFk7Dk1ll9QPlZH14+B7zCvQv4KMOPx659X07AzZPA7dLUsD/9SQ
reOg/3nkzA31ZIc4/P39+Yd/I5kZB8u8e29etJM94vDqSYmV0th62n8czCyk
+QfHkcPi8OZq28/PcrPicOqAxpUOVTI7DpkL1XZYqpM5cYiYlLXTbRZZHIe4
uKfMn+vIhXHwzmLt3bSRXByHUe+iGIscyGVxKJxRzg4KIFfGYerh7jl/08nS
ONgG6Ez2yyU3xGHb+0tLNx4hN8eBuXnkj0ApuTUOC1X7Tp5zm9weh9AdVjel
wy7R/uNgcGLJuO5wcpfs/Yb95DnFknvjMKBu08h8uRnxOMF0+hSWRFaMR0Ct
VFKdR1aOR2/vnU93Gskq8eDPnHux71eyWjxW/qk1Yf0ia8aDO3nRYOfBl2n/
8UjZbjfFcChZPx7njy3LV59KRjz2Hv3ww1lu83gM8SvvM2s22Toevq+1jifK
7RCPe/53lUy0yMx4LIupHGhhSfaIx4aBo15e9SD7x6O87XHXQR9yWDx8+i7i
BieQWfE4vHn1m4t8MjseY1TqzeaVkjnx6HkRynE+QRbHY+25+s2eb8iFsvmr
Xmu0D2yg/cfj5nmf4MKR5LJ4vD0jrtEVkivjMfqaiepXMVkaj8bA9unLT5Mb
4tFnWnpp32pyczyGWU+wP6p6hfYfj+XL8GvkYnJ7PDYtENRGGZI743F/1qlb
HqbkLtl5rU4Wr1tF7o0Hnv3MMrIiMxIw7nTlVVcXsmICTMysHpV7k5UTcOy3
6p15bLJKAnQUl83SE5DVEsBzUOy5UErWTEB11M6JD/4hayfAa7P7wQHnyfoJ
EPlt2mR8l4wEODAne019TDZPwJdDH5t/PyVby9yWmu39keyQgCG3Dqm8UbpK
+0/As4yeaIWRZI8EfP+xvShTk+yfgPahd5z3GJPDEpB19fXBYa5kVgKGHeK3
aoeQ2QkwFEacHx9J5iRguZ+oJUtIFiegdH/gsbwqcmECevszTY2rycUJ2Juw
oDn3KrksAS5Lwy9+ayRXJqBv64Ic9dtkaQKcxoadsm8hNyQg0cHVhPuI3Czb
T9NH4d9n5NYEXF1vfdb8Nbk9AT9ddy+a2e8a7V92/lv0gsymk7sScGjb32PV
muReWb4rbeeWLCczElGmE+9w0ZismIjPgdbrErzIyom4+dPsz6EYskoikpaf
Y9/NJKslIpv3xPsmn6yZiBV7y21m7SFrJ8Jo99/w94fI+okoWmQZaHSajEQ0
Mlab/P1CNk/EmROpGjGMRtp/IqyWPR63WpPskIgePf7sx7PJzESsW2nLurGA
7JEIc1N2/ytLyP6JGJbdFPZuEzksEVl6WczxXmRWIsaXzvywLZrMTsSQO74X
eGlkTiKGF5X8fJlDFiei2XV5wTcxuTARWp7+H01LyMWJcDxuttZgdBPtPxE5
A6oETyeTKxNhMM2p46g2WZqIiO0eaf31yQ2JqB5XuDHfltycCL+HPosivcmt
iZjRMfXYhjByeyJ2XE1ZksQidyai3647G37mkrsSofQ2nxlfSe5NBGex46Hh
UjIjCSe4o6X29WTFJCiOX6gVcIWsnIQrJxvaBn4mqyRhY+bXcX9/kNWSMHLR
Mub1Ptdp/7LndZzUKxtN1k6CnqJf6bGxZP0k1Ht7F88ZT0YSAlsTuuLmkM2T
cF69qvTGMrJ1Eoac7T9EaE12SAKfOaJwvDuZmYRWjsHzZdlkjyQ8mz/njpBD
9k9C9bY+tZvyyWFJ0HFd/FXvBJkls454sHc9mZ2EKpUF1bufkjlJGLv86Pjy
72RxEpYXNQ9/9JdcmATD7rXVkmE3aP9JuNq9OWu/FrksCWbMA05bt5Irk3Bk
J19xnD9ZmgTN+wYDi8LJDUn4PPv12fNnyM2y8+OvOvrtMbk1CRmPk3oVX5Lb
k6A+/FG/I5/JnUkYykx7lP6V3JWEowOuXNUZ0Uz7T8Kwb+4uU1TJjGT84Zy9
FTWTrJiMgOQV1xvnkZVl9Yozq94uIqskY/ilqW2vzMhqyahm1zwzsSJr/sfa
yZDoJFrN3EDWT0bS268Xv20mIxmHlw2caehGNk9GTHrY6mdyWyfj7zuFxJJQ
skMyds8YUPo4gcxMRuEOw9h9PLJHMoJjt617f4jsnwzXs0f/GV9GDktGqg4u
11SSWcmw3aRRPvAamZ2M6H3H0wufkDnJ+Bm7x+PST7I4GYNjsi4rj79J+09G
6ewa8faZ5OJkfIoyPhG2kFyWjOmBSyyuLSZXJiNQRaX4+jKyNBkfEvLiuRbk
hmSs+Of+yOWW5OZkKPdaBZlsJbcmo1htivrfKHJ7Mv55eVapJpXcKTufAUWD
c7nkrmSo2Ww4KJWQe5OR+2Fmyts8MiMFA/tOPde2n6yYguEJSxKjasjKKUgb
9WbL7GtklRTUHV8jLLpFVkvBoCWN1i+ekzVTMGnflsU3+tyi/afg3bBFfwJU
yPopODr+nfWM6WSkYLdZ8sJ8bbJ5CuLY2yZxdcnWKYjc+iylxojskIIESbHO
t1VkZgq2TdWfELGa7JGCb4N2Pv0ut38K+jeHdYRak8NSsGOByfCD68msFPxU
y1zu6UhmpyDQaqNuqTOZk4LkjdvDy73I4hTo9OvvEx1ALkzBK9drLttjycUp
eObzN/ADm1wmq3+s2VeTTa5Mwcftm/vu5ZGlKQhOH7JgeS65IQVdRSNGO+4n
N6fglkmYVf8D5NYUSAv4M2sPkttlz5/zU3fkGXJnCpS94j4rV5G7UmCxZVWl
7kVybwrWD/G4OL+FzGAjY8GQ82PvkRXZ6Pd+jPPx+2RlNv6Erl186ClZhY1Y
u0nvhS/Iamxon+21HfaGrMmGR93Km38/yvfPxmCtTu3sbvn+2ThWmLa945N8
/2zYTOfZSL7J989GZugNG7u/8v2z8Xrc0t9Jk2/T/tk4cm3/g+czyUw25k5p
UHs5h+zBhqv7ynmZ88n+bBgeNWy7v4IcxsbIDsulEWvILDamDp0/fcMmMpuN
HqfjhgZbyBw2xpQWbVjBJIvZWLhps/pdd3IhG43R7NffPMnFbHyLCP9a50cu
Y0NcFXNoQhS5ko3qr04XDGPJUjZsdQ1KlqaTG9jgH+YPG7uX3MxGk/TIhOwD
5FY2Ut7ua913gtzOxvK5TX1KpORONrzn93NTbSR3/ce9bLyydUkMuklmpCLk
88H8oc/Iiqlo03o58/hrsnIqrPY4ev/oIqukInpOptfPz2S1VAjDv8ae+E7W
TEXXnYL4dwottP9UXErtYGYMIOunontFxck9Q8lIRZl7w289ZbJ5Kuxvdp/Z
L7d1Kiw5ztzjs8gOqQj+XzP/Y4//2P8/DvuPWf8xWzbvg2LlbJA5qZh3zrRk
hRlZnIodc+51la4kF6bisZsFL92CXJyK5p5p5WNtyGWpWBl4OiRvM7kyFXM1
Rl31dCZLU7H/+fS5q93IDamoa5vnsMSd3JwK9YAub4sAcmsqjO9qluwPJLen
YuvRqx9z4smdqWi0LauMSCB3pcJr+/FxRmxybyq4GfEnejPJjDQkDhkXpZJF
VkxDozhyW2Q2WTkNLowpwfu4ZJU0rPMbc7BERFZLQ2Gl3aEICVkzDbsdL1R/
3S3ffxqKPXb7iAvk+5c9z21EwohT8v2nof1SukqT3OZp2KajoG93Sb7/NOhh
0W/7u/L9p2FL1Lyvjx/I95+GyWe80/s/lu8/DSNP+kgGPpHvPw3dxyI5v+UO
S8PPEU+nj30t338adqlIsm3fy/cvq8+xnaIw4g7tPw0fepYfeaxCFqfhq0T5
7FUNcmEanhmOmXV+Frk4DTdTxpsu1CWXpUFyLEXNYxG5Mg2t6tbqewzI0jSM
LdZ7qrCS3JAGfeGyifMsyM2y37+48Gn3GnKr7DxTklzKrcjtadhroO9ntJ7c
mYYfzmdEDdvJXWkwtuis+OBE7k3DnXO8T0PdyIx0OPJ4nK4AsmI6io56wjiM
rJyOC6sfH3KLJqukQ/VaQa9qLFktHZ0TOPkL+WTNdGzJgs+6fWTtdLy5GCW9
t5+sn44zBf001A+QkY7glw7C1qNk83TcKtq7WvkE2Vr2fgbPnt+rIDuk42pw
nvmZGjIzHYOui85fbSB7pEPro+Huyitk/3T0fBugkXmbHJYOYd41jZ8vyKx0
XDQud/X4Qmanw3xP6nvJV/n+02HGEaQ7Kt2l/adDY/7hltCh5MJ0jPRxaV82
lVws+z17H/er3GXpiIvVVbCYR65Mx9DA/k+uLSJLZXl7Jj77aUZuSMdu1UU7
uyzIzekY9iRrz6Vt5NZ03J53rk+ZJ7k9HYfuT8oPjSV3pqM17N0LnQxyVzoE
TycqLcsk96aj1yBx8J09ZEYGJlvHujX9Q1bMgK+C3XT1arJyBkyHZB72OU9W
ycBec/M/9y+S1TKganHQwa+LrJkB2+HXDtt9ImtnoDd1YcnRgfdo/xlYuVV8
yW04GRlw98qMZIwkm2eg6o2pwG482ToDrTsGnTugSXbIQP8h/1waP5vMzIBS
63jlDUvIHhlIs+u5HmdI9s9A8fRx588akcP+Y1YGPs7rtBKbkdkZeKA8+dCM
zWROBgyn5ygH7ySLZXmb3t239SEXZqDDNKQwIpJcLHvfmaXZH6LIZRnghBuG
VwvIlRnYfnunoKeILM3ADOcFatlnyQ2y/tl1yuwH5OYMbKh2zwtuJ7fKzs8p
cmP3M3J7Bo69yj109w+5MwOb3ROu3RjUSvvPQK7n9k/qQ8i9GYDL6dbc4WRG
Jl49PDSkYBxZMRPbK4RfjSeQlTOxeFyh7ffJZJVMpP59LPmuRVbLxO8/jgeu
6pA1M8F+uL56/kKydiaWCM7pXVtK1s9EZ9NJ3TJjMjIxGDE1b1aSzTMxYZ1b
vo0F2ToTk23LVQNXkx0ysf/8reS4NWRmJox1p+zdaEn2yESt+rH6sVZk/0z0
lU624W8mh2WisLvlE5tJZmXi6toNd855ktmZuOu19+iHGDInE18qp5z/KiKL
M3H+Y/6aRDG5MBN9YlMGzSkgF2fi+YzjzcpF5LJMXLF5Z7D3ILnyP5ZmwrKs
u//+m+QGmV8smmHURm6Wne/QPvX9H5JbM9FvXlTPvsfk9kxsbPw7blAnuTMT
/h/cPtV+ku8/E+fuVU2qUGyj/Wei1z/tQ8pwMiMLt/Z69GirkxWzUFV6oevI
TLJyFqJGbe/9MZ+skgXHupqbqgvIalko8eDOHrKYrJmFX5s33Ly4gqydhW15
AcdmrCHrZ6FfTcv+BnsyssD5O2H1kM1k8yywR3k+/LWdbJ2FnmRHvSdOZIcs
hMJ/6zEXMjMLrr+HuPwMJnvI5ksuDzBlkf1l9aVuA65kkMOykLnv2bplBWRW
Fqynctcfl5udhaOtJY8G7CVzsjA8ZPe518VkcRZueM44M7eEXJiFuJpbx7JK
ycWy8+splK49Ti7LwuukM6tVTpArs9DRvyfpSQVZmgW773vs+50kN2ShoPtW
XE89uTkLOp3ndPZeJrdm4eua6TeO3CG3Z8EvwnxuQiu5MwsPjFd0/31I7srC
ziU5wkcv5PvPwkRF7QkZb+X7z8bwD9H2J/rcp/1nQ/fnHJ/v/cnKsjrnQb+S
gWSVbHTtH211cBBZLRvDjj2y3aFE1szG4oNJ0TunkLWzUeTBfxownayfjdUG
obpTTcnIBsfewsFgFdk8G3kSttFRua2z0exaMnumFdkhG/8Uqb9q3UFmZsNE
ELtn806yRzbGxiRVdMeR/bPR3pjl8zSeHJaNqcul53tTyKxsHPPw7hrII7Nl
efgb79/nkznZGBluVXoqjyzOxuYzQVVJpeTCbNm/z09d+1ZGLs5Gf42NsV1n
yGXZ6BVyanKqyZWy81iUs6btClkqq4ev9J5+jdyQLfv3UN3NFY3kZtn7PNcc
ObKJ3JqN8HIT/343ye3ZuHPfbccduTuzsfDlOa35beSubLiZVLBOPSL3ZmN8
qfmBlnYyg4NJ8xcPGPGGrMBBZEduRehb+ffAgYL1VJOcLrISB4O9o/POf5V/
HxzUjlmyct9v8mgOLBXVGK8UHtD3wkHQppsKnweRVTlwj1x9aPxgshoHN9V9
1quPIU/joNrwfOCHyWRNDi6pfV24dQp5LgcP434+66dG1ubg97nbWunTyboc
FM7Wqf84l6zPwbN0FFdpkw04GPRIy/L1QjI46GQv2hdgSDblYMb9x3u815DN
OWiTRCYkWJEtOejnvKpl2FqyNQet6S+rfa3JNhz4Fh/ZoWtDduDgAcvwXdYO
8hYOngfNvPZ5J5nJQdmOzIKuELIrByWhhbXCCLIHB4/eZxX0jyR7c2DWXsWc
kEn252DAFpVhi7PIQRx8mXvysOFhchgHzsmdSwVl5CgO1mdLh/6UmyU7L/3h
lj8ryIkcvFE87zzrNpnNwcjLE385t5MzOFDlqTaefUnmcPDq8tvj1z+TBRyc
WhrANPpOFsveb27NqmMDH/7rPA78ro9Uc1MkF3Ig/hZhbziEXCTLbxLG9lIm
F3OQ36/+1nu5SzlY2rIrkjuCXMaB1TLO1FtyV3DwN2Xe5xujyZUcVA1yVWqb
Q67mYPZGbxZHlyyV7eNT7v5l+uQ6DmpuqtlpLyE3yL7/b4un3jUiN3Lgb1f7
086Y3MzB3nPKhg/Xkls4YA1YMCDDltzKwdRTuZ8+biY/5ODagdkfB7uQ2zk4
eFFJPdeT3MEBnGYefORF7uTAIb5UcVAw+R0HntuFsyXh5C7Z/gzGnNbPIn/5
j3s5WB0xd26b3L846DOkIsD6IJnBxcio5f3S5VbgwryzYNGlM2RFLl7k9vNS
OUdW4mLa4hmf99SQlbnQ8FY/PKqOPJqLuT0l8wsukVW4iLhya6rnFbIqFwPO
uQlC5Vbj4o2vbcTJ6+RpXKiNWhd08BZZk4tRidPHvHhAnsvFk3SXhWXtZG2Z
+7qbf5dblwvnsetUNj4l63Ox9u6g9zfekQ1k7vtzX8KIR3T/ufihNMrJaDzZ
lIuOi6N0z00lm8ue19fAI3UR2ZKLz2l818GLydZcBHQ+aWw3Jdtw4XFh/2zb
1WQHLs46bXVOXkvewsXlzJQxp4PJTC7OPAx8UxlHduXil0J475NEsgcXdlGz
G6+lkL1lz3eI1HiSQfbnon7zD9PrQnIQF9uvrGBE55DDuFg4+XHchd3kKC4K
bZKDVAvJLC44J0w+zD1ITuRiuuXJQtd6MpuL6PgzBkVN5AwuVt2JcAl4SOZw
Ma7k867jj8kCLh7Hj3++7wlZLPu+2kIN7r0g58n2/XfklJIP5EIumt4es/j5
jVzExY7uivKFjMd0/7nwWhb8QWcwuZSLb0kCgfcQchkXzPaYxIlK5Aou2nPe
pLGGkSu5yFuZqmM4mVzNxZrFk7l+C8lSLo5MCGS9Xkau4+JA93WVxavIDVxs
Zk4Y2r6B3MhFfsTJL54u5GbZ956bvPaWK7mFC25Rzb5nbuRWLmwX/QhxCyE/
lO0nyWbM/TRyOxcGvvMv/pC7gwvB6p36+7PInVxYiHd1/uWS33Hxrkztdo2Y
3MXFF471/T/F5C+y83dfMYFfRu6VfW8rLD/PKSf/4qLCQs/p+Skyg4dRq9QE
p66TFXgwW2F0UO8WWZGHrPu7hw9qJyvxMKyrbeGsp2RlHg4vmzNp6VvyaB7U
tEYv7PuFrMLD3bsiw1lfyao82Hy1Kp01+Andfx6Oso4UXVUhT+Nhe8YB2yxV
siYPw1cy64eokefysGvgm4JEdbI2Dw//HNL+vYCsK3ufX2nKXcZkfR722n/3
KDclG/BwudfCzd2ODB5aFtttrWeSTXm4rWF8ysedbM6D0otH3yf5kS15+LTq
hL9eFNmaB1t7lf3m0WQbHvQc6kOUk8gOst/3n2Q2IYO8hYevB6/VPuGSmTyw
LQK6B1eSXXl4P2RnwbZzZA8e2taxFJVryd48rDTTXzH6PtmfB5c5fyWiB+Qg
Hpb11mj1ayeH8ZDmbJ5V1EWO4mFLAd83sofMkp3X+V//jP5OTuTh3jDlo1b9
2un+87B/4TnFdUrkDB6MLy7UeCM3h4e1sWfXfp1GFvCw4MtPA5NZZDEPg5bu
dW2aTc7jQZptcS11EbmQh4H9jzzut5hcxINH8anvRvrkYh7cb7rZ1C0jl/7H
ZTycd64M67+cXMGDam7btwEryJU8/D7R1OwidzUPuHLsva/cUtn7Lsp89MeU
XMfDmMx7O6pXkxt4uJbrc/KCNbmRhxUKPxTH2pObeQg4mXLezpHcwsMEn53e
k7aTW3l4ke0CU2/yQx5KHlVt7A0mt/Pw9rPfyCHh5A4eMuY962ZGkTt5KBX1
5g+LIb/jYVKZf72F3F2y33crTp8VS/7CA3Ntm6F2PLmXhz2hv3c7JpF/8VBV
ZGJgnUJm8DFvhGgUW24FPhSHhbQc4JMV+WiWjApsFZCV+Ki4/Bv5IrIyHxei
q4r8d5NH82G9vmdL1X6yCh9Gn9KPXz1AVuWD+yPBaMIhshofu5mppzfIPY2P
e+77dDWOkTX52PXns7au3HP5mNBv5/rL/5C1+ZgsKLt15RRZl485A9LTxp0l
6/Oh3DtvUk0t2YCP0up9l6deIENWj59/e8lFsikfz1TWXm6qI5vzIUjUmbqk
iWzJR2PJsNO+18nWfNgJH71bco9swwdr6yovdivZgY/w9MkPd98nb+EjpmrT
gnUPyEw+9paXu3nI7cqH9w7da12PyR582KPA/FoH2Vt2Pt1O+RM+kP35OOYQ
G3jtMzmIjxszNgZF9JLD+NjxTG+m/g9yFB/CGBe7jl9kFh/u++wws89Tuv98
zG4PWG0lN5sP5uobjYy+5Aw+GMedXI8NJHP4OFQ444buKLKAj+cnFadMn0kW
86FUpTPl6WxyHh/LpY9O71xALuRj5DLRK0tdchEf28q0q1OWkItl5/ttLSt+
KbmUj5y7H1PrjMhlfMSmBGsZgVzBh00D762rFbmSD4Oq5b/V15Gr+VjDXeCV
uJ4s5WN1z4ylArnr+Fh22F6vejO5gY+dAQ9b9m8jN/KhpXJON9WN3MxHl8hr
k5YXuYWPuD2Xt4/0I7fyce7Z4PVdcj+U7ccg0X3SLnI7HwdSJw4slLtD9j1u
u3xdIZHcyceJ4DP3bOR+x0fnK9G0jhRyl2yfdT215WnkL7Lv4UaiwDiH3Cvz
vOYVrN3kX3yYmy/ZKsonMwR4lnqv96jcCgJ4TW/8fltuRQHcPzUpZhWQlQQI
9DMZaLyPrCzAAXsd24Nyj5b5fuOl/UVkFQGq/teqApgmTO1vdIisJoDRn/HT
Nsk9TQDd66c/vj1C1hSgbM4tt5AT5LkCBKtVJMyvIGsLkH3naq3labKuAIcu
SborKsn6Ajw6rjXs0kWygQCTXXXfq9aRIcAQrv6kkHqyqQCrc79HDr1KNheg
doNLimUz2VKAsQOWLbG9SbYW4PmkR8t33yXbCNC9Nsf8kNwOsvfVGL+r5x55
iwBr47dtePCAzBQgcqnvdd3HZFcBerba+FvJ7SGAc6rT8O52srcAwxpuvKh5
RvYXQN3ONaC4gxwkQMKtl1MLXpDDBKio2Ncv/TU5SgAMn1jL6iazBBigt9Tg
0Vf5/Rcgc9XToKoe+f0X4OefyVd/yJ0hQJLj8L6qf+X3X4D3Zun5x/o/o/sv
AGeiheavEWSxAN+zwnBmFDlPgH2ZhpPNJpALBTj9vy4SwKUrzVpFg1wsQFPS
hfKMBeRSATQsDZSu6JLLBJD0WjQx9cgVAvh1pfp0LCVXCnD7vHRdnBG5WgBX
J0uJLshSAUR6xj0PLMl1ApQfis4dvY7cIIBel+SV93pyowAm4yaaSGzIzQLk
u21YcsmO3CLApDexxcoO5FYBWg86jfLdRH4owJSMN6b5m8ntApzw9She4ETu
EIA/PfW57U5ypwDT++yvPbGL/E6At0p3VQJCyV0CXBr2MGBAGPmLANvYm9ZZ
xJJ7BWCNNohsTCH/EkBhcoyGdjaZIYT1slkJiXIrCBFjdscqkk9WFOLem9lX
GuVWkv1+p9GTzyKyshCTW4yvpknIo4XouO46/9tusooQB2Yml3seIqsKoeda
k/ZXbjUh6i+s/n6pmDxNiN9XU7vflJA1hbgTOcV32BHyXCGgncoyLiNrC8Fn
dMxWPkHWFcJufD3X/jRZX4i54exMpUqygRA3a3bs0a4iQ4jy+YdLlS+STYW4
/L82F0LwY8oh03qypRBLvnY2H7pCthai1zS0+cANso0QUavdNM1byA5CuLyz
+6P7kLxFiK/Pd+WFPSIzZc+vP/RoxWOyqxAPDo/rvfeG7CHEll8rh7e+I3sL
cZd7b9HaLrK/EBdfr2X3+0UOEqJk+KizSxjP6f4LMWBZS9ORPuQoIWzzTjWc
G0xmCZG9rCZhx0hyohD9u1xX9I4ms4XQqepRWDaWnCFE+veRm1xUyRwhNv6e
1/FpKlkgxGM3htOiWWSxbB8oPHpK7jwhikK2HWucRy4UImH8s1FT5pOLhLAo
Lhok1iYXC/Ho/YW+oTrkUiEW6zWc36xHLhNCM3bQw2dLyRVC2J8aevUcyJVC
qKu3N55dSa4WwvzWi219V5GlQkyt/HFRzYZcJztfLeOS6fbkBiFquHMGKW0j
NwrB2uTotWg7uVmIwafqvZ87k1tk+/8WPtzKhdwq20/HXMcON/JDISw9jx8o
CCa3C9Escpq/NYrcIcSOPgd2iGLInUKssuJoClnkd7LvIcuHc13uLiGaLs87
sC+J/EWW9/Y3B9MUcq/s/bvn6I5PI//6jxkiuK08wVjCISuIgCdPXsTwyYoi
WHnPnqMpJCuJEKsRfqOPiKwsQnW/ahVHMXm0CI//2XnlQAFZRQSHinxfhaNk
VREy7K6fuV5OVhPBY3u/MJ0T5GkiDPetMWo+TdYU4dkVF8NNdeS5InTxAtbW
y60tgvKQkuUNl8m6IqSvT1/7u5msL4Ln/HOCqbfIBiLcVSme5/aYDBGe2kWX
TntCNhWhzfn7gUC5zUUY/MGVc6CdbCkCc+fgxYqvyNYi5P11HxXymmwjgs/0
2cneb8gOImSrPr4a/Z68RQRF87OXOj+QmSIcenu/I+8n2VWEMA0zk5bfZA8R
7u+bz7NT6KD7L4JIfe3173L7i7C3kBduPYQcJMKNhVMCng0nh8n2sfLLXdPR
5CjZ/NvTB/mqkFkiDFjyoPC+BjlRBJvbxiNPziSzZc+/+iqsSYucIYJ9jMOi
4nlkjgiX69deCNMhC0Q4YRpd1Cq3WHZeLxnT8kDOkz3vzZuSDyvIhSKk/vn8
3NiYXCSCq22ba6IZuViEO/le2as2kEtF6BS7891tyGUiFISc86u3I1fInqc7
9oj9ZnKlCBbqh9XfyF0t+z6+2Wd+cydLRTBf+carXxC5TvY951w/sCaM3CDC
zf91o+x72WU8qCyK3CxC+4bxPbPjyS0i7HNLtxuXQG4Vwdb5sK1rIvmh7L7d
TD9cwya3i9DwvaNONZPcIUKfW1WxazjkThEcB9x8580jvxPh06QjtQp8cpcI
C3NyV5RJyF9EELx/qDp3N7lXhFd6T6975ZF/idDbE+L7vIjMyMG73l3Xthwk
K+RgiMq7CrMjZMUc2Bt3xVQdJyvlYNp0D9OMcrJyDtgTd63pd5I8OgflouUW
xqfIKjmwCC3T+H6GrJqD8Lvbs7k1ZLUcqFsuWjtYSp6WA2+fsX+t5NbMgVbF
4bld9eS5OXg/iCtZ1kjWzkEzJ0F91W2ybg7OcJPORreS9XNwcIjlmO42skEO
uLeP31j3kIz/2DQHPVfuF+59QzbPgfY41vOMt2TLHGxt6TszqodsLctzZ/D5
o3Lb5GDBVV3XDrkdcmAp+3+gOb/IW3Lw0Hd39WLGC7r/Och7oPP6W1+yaw5e
p35579mf7JGD8Ueqn+8aSvbOgfK5wtQpU8j+OThV3e+f8WrkoByktsSvXzCV
HJaDjMPDT5UsIkfl4MkRpfNtcrNyYG3b76TOcnKi7Hzn97CsTcjsHLydM1Nn
9CpyRg46tohqY8zJnBx05YYt81pHFuRg05BxV57bksU5mLz6gJuOHTkvB3Pb
6gd+tScX5iBZVc3u7DZyUQ6KZuvpNDPJxTmo6xu1vteFXJoDO9VQnWlR5LIc
OKmv2voxmlyRgxidNWYpseTKHOj3jGTdTCRX56Dp4/y4BSlkaQ5uD2p4Pi+V
XJeDERMnp2xPIzfk4JjF/s3P08mNOQjs8w4bMsjNOdCcmDn0O4fckoOCKwX2
t0XkVtnz8s6FReSSH+Zgxv+6PQdViRtimgrJHTnws32c9UjuzhwYV9aW/JH7
nex+9d+nPnIfuSsHQ581KAUVkb/k4AE3rrFfCbk3Bx8fz7CcJ/evHEzZsGVl
stwMMXy1zIYG/ENWEMueF+64uIqsKAb/zvpb9+VWEmNJxLArT8+RlcVocXVg
etWSR4vxZNrt8L91ZBUxtlT8Lh54mawqRuvML7UZcquJ4WERs3X+FfI0MX5s
vq06vImsKcYwHVZqcDN5rhjPEiZ6Bt4ka4thklqb3XOPrCuGzibvp7H3yfpi
ZOvOSzR+RDYQQzJyY4/KUzLE+HVk4rBeuU3FmMQalZD3gmwuhoadTtTxV2RL
MTL72WcueE+2FmPuhVu57Z/INmI0aTDKOn+SHcTo1Z1Q/XTAS7r/Yrxdkv0o
UpnMFONm2N3XlyeQXcXYtbR/wi+5PcSIC/yc/2Ua2VuMQcas5fM0yf5iJLj/
aW2ZTw4Sw9HPOjtDhxwmhvUdTyf9xeQo2fl6cvk8uVliKCj8PNi6lJwo2++r
lC0vDclsMdbf8t9abUTOECNoshXXaDmZI8YUNTM1a2OyQAxXzrg1jhvJYjG8
K2xU79mS88Q4Wzr8sZIduVCMoxFjDu/ZRi6S9U/D8iFO5GIxtH3q0hk+5FIx
qh4onzQOIZeJEVPxeviScHKFGGEZMzSfxpErxYh9+nLf0gRytRiHJ47ltcst
FePWXcs54kRynRidx7o5Z5PJDWIcaaudFJVCbhTjbkmi0edUcrPsvAdlvK9O
I7eIccEy3a1vBrlVjBDWhSF1PPJDMaaNL9w2Vkxulz3PvcHs4wFyhxg/E69/
OnyQ3Cm7f0XGKzvlfifGytdxTxVKyF2y/Qsml9uVkb+IYWP/SUtUQe4V47tS
1aOaKvIv2Xn4ndiaWEtmSOAzxMdQ5RJZQQLPO01lznIrSlAeYDLc7BpZSYKq
ZtOIcc1kZQmGb1EbFiT36P9YRQKFlRXllS1kVQnOH1DZNKiVrCbBkX5vjSva
yNMk+Kaybvm5p2RNCbBKaLC+gzxXAh3LV03TXpO1JZi2Reu99xuyrgT2cYsr
Lr8n60vgb5i3dmEP2UCC2gOXSr79JUOCrF0W16T9XtH9lyB3i8mY6wPI5hIU
lhZX3x9ItpTA0bdtwcBBZGsJBg2bx3QaTraRYFz+sDlaI8gOEjwZ8/hb82jy
Fgm09iW16aiSmRLM0B4kMtIgu0rQvrLoDVtuD9nvp/YNip5O9pagfuIZmxdy
+0twICb7jNMMcpAEkz9O05w9mxwmgaFCxLibC8hREjQE70yftojMkqBtVl+v
F3bkRAn4Rzzq7zuS2RIseVeS6cokZ0jwaYHVZn9nMkcC9Vt+9QMCyQIJlC5t
s6iRWyxBn4uzG+eGkPNk51G1qvaG3IUSrNjPeHAgglwkQdLqiEavaHKxBEf3
qF8ZHEsulcB0fUuVRzy5TILknT4jUhLIFRIUeU6eZJBPrpRgzfWYKxsLyNUS
jAkpWup/iCyV4NCaEXknjpHrZN/L/vbkntPkBgmMVMMy5p0lN0pQ9kRR/KSa
3Cw7v6Qnnmm15BbZ95huYfHlErn1P34oO/+il2e3XSG3S/CjYuPB+uvkDtn7
nQrhDmsmd0qw9pRH/ZgH5HcSzByhuij2BblLgvlVNaXPP5C/SBAXZtju8J3c
K8Hy46kXSv6Qf0kwr/LR05+MTrr/uUh9zZ1ZpEhWyMXa9sdmV4eQFXNR/8p4
m6YSWSkXpVb1zY0jyMq5OC3sSh8wkjw6F+Es2eUYQ1bJRe6xrBHv5FbNxeW0
iat9VMhqudBcVbQmfhJ5Wi6WBA8oi5lC1sxF0/Y3gSVTyXNlz4t4/bxlLlk7
F/pHtjxW1iLr5uJUiVPwU7n1czG3UGPQKm2ygWz+3YxoD30ycmF4QiFg50qy
aS5a1Qewjq4im+diXkFQXsxqsqXseawTy8Ityda5KJ88T1HbjmyTixsNNt1O
TLJDLrJfFzy0diJvyUXfr/5xe53JzFzkr5kZ5OBGdpXlmbGodp8n2UO2n/On
8jp8yd65WP5SgdflR/bPhU16rerNYHJQLjQeKmjURJLDcjHNjzNj2v91Xa9R
NbVvuMBTSVIkIQlJCElCkuKWJAkhJCEJSaVIckooOiFJ0jqfV4QkSW8lSYpU
CAlJkihJQkj23Nu1xtjj/6nxG2s15/PcxzoK70+hqDn2514cg8NTqMF7h+Ro
FByRQr1H7rGpjIajmHzzK/UksXAcE7+SWUm94+H4FHpsuURr1yk4MYWuPTZ4
OuUsnMz8fsNrtXIOzE6hiNzzH75xYX4KvR8/7Xe6ABan0AhOY+YGISxPIaNC
1+IXIjgthby2ixdIxXA6k2+eZS+LVDiTuf+4a13NF+HsFAqPbJn78Aqcm0JF
6n8+HMmAC1Jo8o5Hw7lZcFEKDVOu0DXNhkuY53H2N1/Ig8uY79dK6JfClSkU
r608cH0+XJVC89MbtXIUrk6hiVHdvfrcgV8y9XCr2X+1wnUpFLNgwME1xXBD
Cj09oNyd+wBuSiEfDWvqUrglhZacbhC8ewi3/Y87UujHxAvtBVVwZwrpbHJM
OPMU7kohlxCvmddqFf3PonFXrzf8p7Aqi6ZvSm2R1in6n0XXEhzb1r9R9D+L
1C8c4bQorM0ittVm67mNiv5nUW5bkE3pR0X/s2hb+7HhkzoU/c88b/j1zQ++
KfqfRYk3Yy63fVf0P4taJ/J7H/yt6H8WaavGcI78UfQ/i0YJ+lTXKGzOoh1z
Qj71UPmA/meRj85Xi/9UYSsW7T/S9m1jH9iGRRFllVG6WjCxSBB65mpXf9ie
RVqre42I04cdWVRUPzpzgyHszCLbe7Pe9R8Ju7DohP/LDfNHwa4ssnv7w/Wq
MezGorkzTpqrToY9WGSpN2CIj8KeTHzOaZvbWsHeLErdESbzmAn7sKhi+KBc
axvYj0V954YLKmzhQBZtqdzc4wnBwSx6+eGj7kF7OJRFCRutV99aCO9nkf3x
rLMrFsHhLNrkMvXmrMVwBHNez+U3Vi6Ho5h8yl8E+bjCcSzySr7tlLYajmfi
Eam6YekmOJFFju/v7qrcCicz9fIp4cTRYJjNokBh8vOvYTCfRV/3vtHLDofF
LCrbU30pKhKWs+io/xqTDUfhNBZZpRsKtp6E01nU5Lb7v/nxcCaLys+N77k9
Ac5mUbSzFbkmwbksOuCbfXfsWbiAue+SD/NkLLiIReuDjR484sAlTH52Zts0
XIDLmHiNGTEp6jJcyaI+/T59YmXAVSw6PvTmBuWrcDXjPVddZlyHX7JopUff
MWPy4TqmHkp779xQAjcw8b07z3NKKdzEotLwXxaj7sEtLOLHOTgG34fbWBTi
7TDbrgLuYFFmjMXVrCdwJ4tEPbPT37yEu1j0fEhMSlwtrMSmJY+OffujsCqb
ri9cNaTyDazOprWtg0si62FNNr1+qVJr2wZrs+nyjp41CUof0f9sYo24Pu2P
MqzHpp2bXZ8u6AkbsGnNAfVXceqwIZuOP1v5aL4WbMymqB9tgpcKm7DJzXVI
uI42bMqmII7ayG+6sDnjEZbxZnrwVDa59Cy+WTUEtmJT77nDzFYPg23Y5Ooi
b6g1gol5fnJaje8o2J5NwXfqN8w2hx3Z1ENsOma2BezMpo+XrI4JLWEXNvkc
6XYrnw67smmHMLZrqQPsxiZto9B5eQp7sKnO/UaC0ULYk00L1U4OnrkU9mbT
tLPz+lq7wT5skqUpuRm7w35sSo4qVJUoHMimgqazZ1gecDCTr7FLW3PXw6Fs
mtIU5uzrCe9nzv9+500VLzicTQGf7vrGKRzBppk/Y05dVDiKTWGPe9/08Ybj
mN+vWO61aS8cz6aS1DXrG8PgRDYZjfPom3EMTmbThjWmHzdEwWzGR6Y4jT4J
89kkN7z/9vZZWMym4clOz4U8WM6mE3X6tw3FcBqT31utOuYX4HQ2KUdsft2Z
BmeyyUy67u2MS3A2k7+LN08PyYBz2bTsGX9iwFW44H9cxKbl1p06w7LgEjbd
aTzSYH0dLmNTQ+K3D845cCVzHtetnhbFcBWbLqkOL5OWwdVsOq00Zs9/FfBL
NtVM2Pn+8iO4jk15z8dN6aqGG9ikW7ixzvcl3MSmZ89q094p3MKm7oKNEx++
htvY1DGzrv+XOriDTbEax45droc72fROELswR+EuNv3pJLfHDbASh2pWTrRy
/wircmj0o35pSS2wOofKDAN3dH2CNTm0YsXkXTuUmtH/HOq8e+S7QU9Yl0PN
wSsmPesN63Hoecmefh8NYQMODVhyPstyFGzIoUGLPg2OUdiYQ17LP3yZMRo2
4VClYElO63jYlEPt7ptY/ImwOYfGZZ2o6DMFnsqhd3NUvk6bB1txKFbkebhq
PmzDoRCLN3ErFsDEIdXIDeXHXGB7DvWX5iXrLoUdOaS8li0+txJ25tCfg9tW
dnrALhz6smq/W+cm2JVDO837HKfdsBuHrhQdrgnaA3tw6Hz3ljilCNiTOX+M
nc2CRNibQ7d3bA6bnAT7cKjpomzam2TYj0Opvyz2vzsHB3LIYN6X1HFsOJhD
p9UPnWjnwaEcOvqga5iWAN7Poe7BCQWnzsPhHPp9af4Z2ytwBIceLw/3Wp4N
R3GoPql0U+8bcBxzXi3ftCO34XgOrYqY0XfAYziRQ3lrtz9yfA4nc2ju/hWe
uxVmM/H1M7gU8ALmc8iz5fxtvTpYzKEPtitP6TbBcg79TBYWZnyE0zhU8TnD
4b8WOJ1DE87HFhcqnMmhv6MyI63b4GwOHY9bFWr5Bc7lkCjum/7IdriAQ9Os
z/gLO+AiDsWFsXSuKFzCIeHFkS0J3+Ey5v0uuic8f8KVHEoYaBkT2qcF/c+h
yTNe1xn3g6s59O3O0tgIHfglh/KXxud5DYDrODSwIavacTDcwKFPPfyMHgyB
m5j+nP3F+qEB3MIhrRyXUK1hcBuHJo7zfxOtcAeHxrO3nTpuDHdy6L1Zjn6y
CdzFxHPO2eaZk2AlLrUu+Wj01BJW5dKkXS6mqVawOpeeLi6zTZwJa3KpZN1u
U30bWJtLg/z2VMfbw7pcWvNzUd6NRbAel44m3vjeoLABl7KStX7rL4MNufTJ
JOa1mytszCXnW5GWTmtgEy6xDhzUblsPm3Ip+X2hZ7M3bM6lPcpfX+r5wFO5
VH72VQAvALbiUqbm4BeDt8M2XIpO3Fr4aA9MXAqkBf+9U9ieS4Yzxuwp2wc7
col//PuYvwo7c8n1noX9xIOwC5e6Lj8aNUthVy71+7Cn6M0h2I1LqYs85945
CntwafHQnIof8bAnly41XNX+xIG9uXTjvPHHMZdhHy4lGT+cU5MJ+3FpRd8F
4iNZcCCX2jRdzqXmwMFcCnioX+6dB4dy6WbDyOkbCuH9/+NwLt2Pmtw35DYc
wXy+oebNxCI4iku7hmnUyO/DcVzm/+Etvxsq4fj/cSKXDhSJnkx7Didz6Ueu
wYaoGpjNpX2kcsK1FuZz6dxN4b6ot7CYSxPYoz90NsJyLpUO7L9Z3AKnMfXy
fNCqjx1wOpe+nXFOWfILzuSS5Ieb9YG/cDaXUkL4Gy/3+IT+Z87TfXpbmcIF
XMrY5jr+fE+4iEsxB4NUe6jBJVzi/f8uY+4rnF5trAVXcmmTzZDyv/3gKi4l
TrHpChoAV3PJOu7s3xSFX3Lp1g6NXq914Tou7aiw9zMfCDdw6Wea4xjVIXAT
l/oP6O0kHAG3cEn848LbSBO4jUtfh53s0BsPdzDn09n/pWMC3MmlcO8xw5vM
4C4uNfc/P3amOazEo4fLkx4H2MKqPOL6GJuvnQ2r88h0gtGMfnNgTR4tWaKm
fnwhrM2jcI+hhXmLYF0eRWXOHeS4Etbj0fK8yQYv3WADHmkcqHDftBo25NFT
yTnzZ16wMY9q+tz8tW8TbMKjT2OPPMjZDJvy6O2bH9MdtsDmPLK4fsJnth88
lUdXXU8brAqErXik3stk7fudsA2PXubGLimJgolH0UZbEuTxsD2PhJ1xc2ed
hR15VLb+8YSuK7Azj7wPshJirsIuPEqKbM+dcAt25dHJaYn6e2/DbjyazV0/
J/AO7MGjzXNW+peXwp48GvS6/E3/B7A3j7JzrzmfeAz7MM9f+GnO7Cew3/84
kEeyYUrcJTVwMBP/I7fznryAQ3l0LHHVF6OX8H4ezVK5FJWrcDiPeJ6DFup9
gCOYz1kzo2Nb4CgefUg21n3+GY7jUcmLhhppGxzPI35YaOHsL3Aik0/58efX
FE7mkXOVulr9D5jN1MsXzuyETpjPo12tEffVfsJiHn0OE/vH/4XlPBqy9HDE
bqVW9D+PLt1wvBilAqfziLXtUJeoJ5zJo4EOfYOC+sLZPHpvVxa4qz+cy6Mx
FvkbjgyGC3iUdbvPlUX6cBHzvqoTrYNHwiU85v/pe/dOG8NlPNK+tM96w1i4
kkeFpussPS3hKiY/e3ef/TYdrmbqf/+587et4Jc8knASog/YwHU8StzX7Gvo
DDfwqKo5/qvPYriJR7bj5jmucYNbeNRz/oLj3gq38cjsP3fN3Qp38KhixAbr
8evhTh75nxvcI8Ab7uKRcuxFjzvbYCU+XX4/5UigP6z8P1blk9T63M5qhdX4
9D7Be1RyEKzOZ/5fnGQ0fQeswafuow+0r4XCmnwShm7MZu+D+/IpWkcndPEx
WJtPF8asH/g5Htbh03HXYTzjBFiXTx82vQipOgMP4tPXFTav8zmwHp+ebev/
jMOH9fm0v1kUm3IBNuDTddZA4a4MeDif1tu6Xux1HTbkU4X6iLcxN2AjPvU8
v8PB5zZszKeAyEjXjUXwGD75N7oc2XEXNmHOc3TK5PQSeDyfFi8U3Bz7ADbl
k6+xW+X3GtiMT9uuXL3w+wVszqfSztTJPg2wBZ8uBe3u2P8Onsqn78fid5h+
hi35xBEaB3Z8ga34tHxTr1Hf22FrPlXdOGn7+ytswye1ywFv9n6DZ/Hp5JEo
4+NKnzH/+HTlktbPEZqwHZ+cx2xd3KWwPZ9Waex4v64v7MAnDQNBdz9t2JFP
pt/NszSHwE580rqlkb9LH3bmE70ekek3FF7Mp8w3mtuTR8IuzPlWaAfMHwsv
49ODFRMm9pkMu/IpxD5gz8dp8Eo+HZ6va5Q/E3bjU4QoaEs/G9idT3df88qS
58IefPIY92XnBXt4HZ9mLPM/9G4e7Mmn+StHhq1zgL34JNj6vF53MezN1IOa
LKjFBd7M3HeEW7H3UtiHuc8D26UzlsG+fGoZdGFS/1WwH58W3fcb7KFwAJ+6
rtie098EB/JprNHCEoMt8A4+DVo1WPmUDxzM1Kvy21anbXAIn4a+kt8Z7g+H
8mmk6Orod9vhvXwKnvi3fkogvJ9Pqdtr6x+HwGF8eqd/ymHQMTicT99CDhUu
joMPM/1T9kb5TzIcwfTfE4ez69jwUT694sWVz+DAUXz6Oeb6rCQ+HMOngss2
2RvFcByf9gzoLX+bCp9g6uFX6LWqNDieT/l/vk0+cBFO4NPC5w37B1yBE5n5
8Wfm0IwcOImZH9lJDrG5cDKfcj5GPmy9C6fwabjjTH27EpjNzBeP2TEalTCX
TwbXr3FHK8znU1a5r1+vx7CQ6d/JkR53nsJi5j7blMtM38BSph937mpubIDl
TLwLfEY+eAef59P2nv3TqhVO45MjTz1uxif4EjM/paFHp3+H05n6sihquq5w
Bp/+30+lNuwzPt17O/3dZIWzmHwKbw0qV4Wz+bRs3/CAbb3hHD5VvpIUxmjC
uXyaItJ252jB+XxKmCntt1YbLuDT4H6icRE6cCGfUp7+uTJyIFzEp0DXqsM9
9OBipj7UJoWGKFzCp7N1Wb5WQ+B7fNK1avxtMxwu41Ns19a+wSPgcj4tUF36
yWEsXMmnRy/u2S2fAD9i+t/jXt0TU7iKmbeBj0QTp8JP+eRSMmOjcDpczacj
xnsde8+Ea/jUMVN79g2FXzLzzDHgBc2Ba5l48PP/JNnDdUz+18RFJ86D65l6
Wb7LwMgJbuBT0J5dxWEKNzL1XpfvtHQR3MSnvTlBe68ugz/yae7b1v8iXeEW
Pt1UUisIWwG38skn1TbF3g1u49Pr8Ka8uavhdmY+Gwxv7twId/BJ9b5Z9kFv
+Pv/zeekQJYP3MmnDM0Albd+8C9m3rUbKI0Pgrv4NNnt7NzpO+FuPiUfSvAw
2w0rCai/vLv82j5YWUDSArXkpgOwqoAWu6n7vw2H1QS0rHFt2dxDsLqARhS8
Wtp5GNYQkPeFBbebjsKaAtrg73zAOhbuK6BVn1V6Lj4Oawvo1eE5Xd4nYB0B
FZff+3k4HtYVUMS5Y3fuKTxIQKPcd15fdgrWE9DjSN/8sQmwvoCqYqeLSxJh
AwHVTujRyzsZHi6gZ5LYkWc5sKGAfLV/kxcXNhKQc/89Lv4KGwvI1Vxz9BEh
PEZAHbx58VUS2ERAwyRfXHpdhMcLaKp37w5/hU0F5H+x5d2XLNhMQA118+nu
ddhcQHoqOWnvsmELAfUb1cynG/BUJn7C99GNClsKaOZXgfvKHNhKQHPGnW+e
nQdbC8hixifXmbdgGwFtkl65PvU2PEtAZj/mP2orgklAURlJysXFsJ2ATl7f
X1R2D7YXUPTJ/semPIAdBLRcR298SwXsKKCChNYRBo9hJwHV7DsWOeMF7Cyg
3396d06ohRcLaN6XzPgvdbCLgMRVm1tPfISXCcgrtjQysAV2FZAkKFF/aAe8
UkDG7mULvynsxsRTR9A57BvsLqAct0WZhl2wh4C+tF5z7lb5gv3P3P/Ztmdy
VdiTiY/oXdi6nrCXgGIcvl2b3wv2Zs7b/HXFOYU3C2hBn8m5w9RhHwEFGtwy
fNob9hXQlPbZXzb1gf0EVHp6zmKeFhwgoIOPnywUKRwoIJuVsdUb+8I7mHhE
RteGKxwsoLBCpwvHFQ4RUHr9b8Gw/nAok//lj1N/KLxXQHs3Pon+qwPvF1Cc
1tDM8KFwmICKJOvdjIfD4QJaHzwknjcCPiygxOG5Pm8UjhDQf8dmxU40go8y
7zt0eGXf0XCUgH4NmL3VWuEYAT1506a3V+E4AT0YYnnffix8QkDX/vZsO69w
PFNP11RGrZ8IJwhoWj/9W0F2cKKArjfI08rmwkkC8ohd5GMxD04W0KyMoVU6
znCKgFo9SpsHusFsAa3VH66a5gVzmc+v9HcctwvmC+jHG/clJqGwkKn3tHnf
lPbCYgHVPWs4GnYAlgro3f9vuYBG1tescw2Dzwsoe8zGXXMOwWkCeqrhlVWv
8CUBhR726Ag/DKcLqNd/20ddUzhDQAl3cxu3HYEzBSTfc6x8bhScJaCsMecD
ryqcLaBF0hxbnxNwjoAyjvXuNouHc5n+c515Oz4BzhfQ83If1xscuIDpn//f
hQKi5RlPcoVwkYBWdh9YHCmGiwXUvkGtdfR5uERAuxp3Zwky4XtMvammXHW5
BpcJyPGN7PTJLLhcQNsLyrQ3ZcOVAops2uobmQM/ElAfy53vb+XCVUx8Xl2w
eZgPPxXQ3G2RhYKbcDUzn+uMVkUUwjVMvYSvuvHwDvxSQJXNOa1HyuBapt9O
J576oHCdgLRGdJ0fVw7XM9//YPhJ6QncwJzHe75fwzO4UUDrvLj3pz+HmwQ0
dlW7MKYW/vg/bhHQtrkTAx6+hVuZ+yv35S5ugNuYfVbvEjHpI9wuoAGOlU27
O+AOAZ2bftra+gf8XUD7mkfsX9UJdwqo8c7Jpozf8C8BKS9+smz4H7hLQGXm
AdevK7dj/wsoPuNI8GI1WElIw+xDP/TrBSsL6XHsgU6OJqwqpEDbFv+BWrCa
kCar33zyuB+sLqQ/0zlcWz1YQ0gHVUpNChXWFFL7qcI37wzgvkJKKBn2n81w
WFtIvVWv9ZqnsI6Q1Iv79Uk1hHWFdCHurHOVMTxISF3x0mlvFdYTUs+BX45v
mwzrC8lr17iqrGmwgZCCjHtuKLSChwvp476u2MyZsKGQfPb3NyibDRsJaebN
2Ytu2sHGQtKqcrg1dB48Rkgbfu4avHkhbCIkW6VNPWKXwOOZ7y/yibdZDpsK
yehv+9ByV9hMSKp6s96OWQGbC2nsfvU5B9fBFkKa/f4ga90GeKqQlNjvus5s
hC2FJFXffHKXH2wlpH1qb3x6bYethTTH+6fe5xDYRkhWPRZuPLAbnsW8L2np
1Z/7YRLS2Yap179HwHZC2uPy+RBFw/ZCCl5+r8FBYYf/saOQehQ2/Sc/Djsx
9fTYa+2eeNhZSL5TEwwNT8GLhXTReufNAymwi5BG6QlqvNnwMiGxK+LStWWw
K2PjKNnvy/BKIb0u87s4PwN2Y/I1wTUoT2F3IR0a41907AbsIaR+N/z4TxVe
J6Qw7yqXkHzYU0h95favN9+CvYRkpnN99DOFvZn6HRDeYl8KbxbSqlNaq+3u
wz5C8gh06JH7BPYV0qsgWfySp7CfkF7EZyXVvIQDmPpbNrB3cC0cyNTvwt3q
bQrvENKW3zdKl9fDwUw9KD2QhzbAIUIKV+PPe6dwqJDyue/3cj/Ae4X0rM6x
csVHeL+Q3rOcND83w2FMPo5d08j+BIcLaX2e92LLVviwkOJO52bM+wZHCKk+
zL/jlNLXfz7KPN+qoPemHnAUc96GnXVyZThGSBljBqw+1hOOE9L3Tz/txL3h
E0IK2d927GgfOF5Idf2vL1+lCScIyd1JHLCmL5wopNTEPr5btOEkIWnaaNw6
pgsnM/WxSHv7gUFwipAEd15XzDSC2cy8KK0KqVeYy9TL5RPb3YxhPtPP42cb
pI2BhULa4RVcL5oEi4U0xEbscF9hKRPPl3PzxpnDciHdOeb00nAqfF5IKzw9
OrWnw2lC4rBWC0Kt4UvM+XveOz7MFk5n+vlM4K2weXCGkI7odLsK5sOZQtrt
17T2viOcJaTRnOUxP53gbCGtGdqR+cgVzhHSoIsNVjpecK6QHpk9t/ocCucL
yXR+udPgfXCBkCIG+nMPhcGFTH90iG+4H4WLmPoUHdkYcAIuFtLtoounA5Lg
EiY/A2Kb6Bx8j5k/lW3y2ylwmZCUm7/9d4YNlzP1HN0xe68ArmTmR3uMyhsR
/EhI23OdBxVL4SohBdTlHRyRCj8V0inRlG2nL8LVQjqpkxL9OAOuEdL4KyoV
SzPhl0x8ouPawxWuFVKvwu9cnRtwHVPvYSdmsG7C9UJyDDRySS+AG5jPrz5f
FlUINwpp74Xz194VwU1MfBIdJt0qgT8KacyTfsee3IdbhGT4eiLreBncytgj
Wuk/hduEdGBZyfa+5XC7kAZXi7lvKuAOpl+yve7/VPg7875J10u7FO4Ukr7z
lkyfSviXkAYYfk07/RjuEhLVbrbMV7hbSJf6GLdrVcFKIqrOdXh8+imsLCL1
ypGTvtTCqiLqf+hyd/lrWE1EmzXOTetRB6uLyKTIlXekCdYQ0bGf0v7DP8Ca
IgppLXQcpXBfEf0M1q8XNcPaIrrYuzmmoh3W+R/rimiSeYRkUQc8SERju1iL
CxXWE1H9bfen877B+iJy6af35WQXbCCijDryX6Lc8c/DRZR7a4BZusKGIvo6
9U3XVlXYSESvtphZjVaHjUU0zjPv/sG+8BgRnVkkkZ9R2EREGyLlWjU68HgR
Oe18kpYyGDYVUc7DCyUNBrCZiA7XHczoHgmbi6jnz7Z8k3GwhYi69PRHjzSF
p4poQvS4Cvlk2JKJ75mGK77TYCvm81LXXtlWsLWIVCmiuGgubCMi4xHZQ7sU
niWifXseXKi2h0lEi01nLB04D7YT0X++W+5dWQjbiyh0q21xtDPsICLD4Xq3
9RfDjiKKeHvIY5/CTiLyHLqg77plsLOIZk5rCBmwAl4sIk7Pzi/bvWAXEVlK
iwYk+cPLRHTtTZjxhl2wq4h4vuPFq0LhlSIakL7mzrL9sJuIxq/pHJN9EHYX
UdDoIa3+h2APEZWufKBvFQmvE1GPs3Y1faJhTxFJfz/U94mBvUQ0bFz1GJMT
sLeIzsbE3jBLhjeL6KOWXY+8FNhHRGocD800EewrojkHo6YelMB+IvJe7Z70
UeEAES0z2Gf9RwoHimjq8EUz18rhHSK6d+LDhn6pcLCIRrUnic3PwyFMfF73
WbXlChz6f+N1aI/lNXiviCrW95Cvz4f3iyivfsmN27fgMBG5b/9h+qcIDhfR
0vtblK8Vw4dFlL0gr3v1fThCRCNHPJ6gVAYfFZEe9/BV1gM4SkQL3q39srEC
jhGRT9XkE3+ewnFMvHa8Tqqphk+IaKNw2Ad+DRwvosDNPecseQsniKiq5EUj
6yOcKKL4Iqswt2Y4icnfDWFvgw44mak/UcPoYV1wiohOPT0atu4PzBbRkAeq
Gj+7YS7TP6Fq8zo1v/0zX0SDPJ8K1mrBQhGtn3YhO7YfLGbi83Fv2GpdWCqi
Tes9j74cCMtF5De79EqPYfB5EcX8sVPdNRxOY/I9c4TophF8iem/Hwsbbo2F
05l5wypqvjoRzmDqWavL5pwlnMnUb1BInosVnMXk49mMuzKFs5n+dJl/9qnC
OSKS7fL32DEDzhWRffNmFf8FcL6I/qo8i37vBBeI6KDa3OVnF8GFInr7wFdP
eRVcxDwvWNhr6jq4WES3FrcsilC4hJm/7XkFFp7wPWZe79/iNnwLXCaiK3f7
XWBvg8uZ+lK9+WVxEFzJ1K/Y9fWnCPiRiE5/ztjdcBSuEtHJFRrn9xyDn4po
dhHP9WoUXC2izEHhenbRcI2IjnsbX22MhV+KaLeSUf6S43CtiPhHx1p8Pw3X
MfU46smKc4lwvYhKPr90s0+CG0S0JzY13uQc3CiiobGdwyIVbmLir+3ez4YL
f2R8VM1xYAncwswX/3POoxVuZfbBGbu08Qq3iah1ecXYsffgdhEFpN1+VP8I
7mD2FX/Qur2P4e8i8gpeOnTAE7hTRJeTpj3e9Az+xeznk9E3PKvhLhFtnxq0
auMruJuZp9vSNaZ/gZXENJ19/vLsb7CymE5OCeUmK6wqpmkBunc2dsJqYjKY
yvH7q/od+19M8vrtW56qwRpiiogPmRXQH9YUk2uuyQePAXBfMQ2zD9o2YTCs
LaYNf2OVrPVgHTG1Gg/xvzkE1hXTS7N+Nk/14UFiOnLJd/4MI1hPTJzBo5zW
WsH6Yjp9dBl7+gzYQExj+k5oVreGh4tJ+l0ri2cHG4opVnQtetFc2EhMsrNZ
IUPnw8Zisrs422fxYnjM/9hETH8sexQddoXHi0klYF/f6lWwqZjyj43a4O4B
m4lp9Vuz+S1esLmYGqymXP+5BbYQk1eW1u1AH3iqmNKNRpZ9CYAtxZQzRSml
cidsJaZjEwW8T+GwtZhmv/+++rfCNmJKul8rKz0CzxKTtvcXf+ujMImp6bNq
fmAUbCcmjbUmTicSYHsxzV/zQYuvsIOY9s6cNcP7NOwopgINtzdNZ2EnMYkO
+GVcToGdxfTlbUaGsgBeLKY8sXVthxx2EVPFstLesenwMjH12ZT5yv467Cqm
fkncg2cUXikm/bvaK4yyYTcxbQm65jMtD3YX0y2hzMmtGPYQ06SbPKeOEnid
mHQtVofZVMCeYtpeG1e2XmEvMbXblrbveQh7i2mr9aHYsS/hzUy9zSuxuVYL
+zD5dO0XWNwI+4qp8Ge5WLMZ9hPTUcmGwUM+wQFiUt+oOvOswoFiKjGK+Z3Z
Cu8QU2aPhbuvfIGDxVQ6IGSY8nc4REybzRsW5XXCoUx/jl9suP8nvFdMQ35x
nth2w/vF1NbxVTepxw/sfzHdflKVOlEVDhfT5aH9pmzThA+LaW3tI7+J/eAI
MRVtcpff1YGPMue/9Oebry4cJaa/L/R+FSscw9Sn70a1MQPhODGZXLvMCRoJ
nxDTbumCLIspcLyY+eO8c3KsDZwgJtbvgIl5CieKaclJj4UX58NJYhp9yNDJ
aRGcLKbfo7cu/281nMLME7bTNWd3mM28L+8MffSAuWKKXNp39AwvmM/U4xid
IoMtsFBM0Y213Cd+sFhMd96mfbvoD0vFpPRKsGfoLlguppiU9AVVofB5Jl9+
S4Qme+A0Zp7VR206pfAlMdlP9bsWHQani+lh2BX3/ofhDDFVHbx8PfMonCkm
SUgcPVA4i6nXV4/nro6Ds8WUanHk69ZzcI6Yvs2+YLeeC+eKqabB4mvNRThf
TA63X/+py4ALxDT285/c29fhQjG9szr160Q2XCSm99HbFqy+CRcz3x8uS9a5
BZcw83/nldP1pfA9MS3b5NLD4QFcxvRf6ZrmqHK4XEzms87nil7AlWIaZ2or
vKjwIyYf5i+/+r2Fq8T05tvqKHoPPxVTfYuTlljhamZfHYj+evUjXCOmV9s2
zAvrgl+KqfJoxUH3P3AtM2/DjZeHKVzH7IszCSfcVDqx/8W07neW4YpecIOY
Nk0MVHqiDjeKKeS72U2zEXCTmMwC18psFf4oJuO+hmoqhnCLmKbctxx4ZDzc
Kqa7pRMeBk6G28T0I8hOe/JMuF1Mi6JL0+/MgzuYfedlqObpAH8X08CpWQuG
L4Q7xbTCY9unXS7wL2bezk2It1wDd4np0LrJ7/094G7mfd4VJRZrYSUJacYu
bw5bBytLKLj/46qFG2BVCY3bdPZ2iC+sJqG8JudezxRWl9Dw1X6dDwJgDQk5
fytPvLYb1pQQK2NXSovCfSU0MsSX/V1hbQmtXTV7xab9sI6EZh1YaLnqAKwr
Ib2gOaPeRMGDJLTJwY+VkQTrSah+gcOalFRYX0IvCq8p8zNgAwkVTmy47Z0J
D5dQxDb+EGEObCghjQlr7/Yrho0k9OFGdR/ePdhYQie8Ku5PvQ+PkdDhmYNq
CsphEwnNN7+jnVsFj5fQ+Q+3fzi/gE2Z8w05pT++FjaTUMz7+PenmmBzCfW5
uv2kykfYQkIiy29569rgqRIy25ezTPsbbMmcZ8c3ZZ0fsJWE6hqnSd78ga0l
FHCtnW2g+hP7X0J3PtU/Hd0LniUhE+3UyTEKk4SWVR5x6FbYTkKDUr8Kzw6A
7SUkvCBenqoHO0jobUbu64IxsKOERvQxWyM2gZ0kJH31xumNws4SqualPdo3
FV4soQv2ZhY5s2AXCbn7PtLTs4OXSciuuzzm5jzYVUKv1o7tdlwIr5RQjZlH
TOQa2E1C/mc9VAVrYXcJdfBcjfd4wx4S0l5Zz7qyBV4nocgV86y4PrAnE4/Y
CZ+qj8BeElK73//7xnjYW0IbNHRepaTAmyUUPt7y/SEe7COhJUd8NdYLYF8J
CWI35LdIYD8JhW510x2RAwdIqCzuw7Tuu3CghCyuGuhFPoJ3SMjNTNs5VeFg
5v7Go/e/q4JDJPT+YYduWDUcKqH+NZkr7F7AeyXElXe8NH8N75fQlCuPLJTr
4DAJ+eiqaKe+hcOZ+5TU3jz0Hj4sodEHI4bUf4QjJDTZcpxTrdIv7H8JNVX0
jHfvAUdJaNgmk1qRMhwjofi9ba/+KhwnIRfWt4LqvvAJ5vM65aVPDeB4Cc1u
LlNfNhJOkFBsd3v9gFFwooQaW6s2OimcJCHmz7W65aPhZAll1Jy6HDkZTvkf
s//HXOa+zYF2p61hvoTm3C3lPXaAhRLa+vb5gm0LYDFTrx7+U0LdYKmEDlyf
vLdMYbmExj76wIr0gM9L6PSFqW3zN8FpEjIw8NreHABfYuZH2Ijn3GA4ncmX
wzK/gBA4Q0InS+zeeYXCmRKavtzUtVLhLOa8QZZ3lfbC2RLaOW+zCisezpHQ
hE+jF/1VOFdCDz54PnqRCOcz8+Gz7uSWc3CBhAZ8qdeZJoQLJaT7Pu/BczFc
xMyv0X8qRqfCxRIKWTBy8sXzcAlz/p7rs8Rp8D3mPFt1Vv+5DJdJ6FieUS+l
G3C5hPx+G30quwlXSii5fNCBkhL4ERO/a/U+FR1wlYTu7jxtcP8b/FRCEwtS
uM97/Mb+l9DRULXVh3vCNYwn31GN6g+/lNC6xozo/TpwrYT6jn/zKN0QrpPQ
78j/7tUYwfUSOui0Y2LTOLhBQkHXfszqYQo3MvNu642mryvhJgnFBe/TorXw
R6Z+lMxjzmyEWyRES33OWm+GWyV0dsZhM5ctcJuEdggsGop94HYJFVss1rjt
C3dIyPeCyuekA/B3Zn849nocdxjuZPZHhbXR+yj4l4SOlPbWWSOGuyT0SbDi
cHoa3M3s9zKVXZ6XYSUpfZ8/YplrBqwspQ8/tjYaZMGqUno4uVEwPgdWk9LU
yTkG4/NgdSkl5ORmLS+BNaT0uuVdzfmnsKaU2N8qds+qg/tKafmu3IApTbC2
lEa9vzniYTOsIyXT7OTZOZ2wrpRaIjocBih1Yf9LyeD4CzNlPVhPShHPXKz+
jIP1pXSksX3zqemwgZSO34yca+QAD5dS9GbZojVrYEMp5VwdvELLAzaS0tvI
cZ6l62BjKWWwV2mc84HHSMm/eZQuNxg2kdLdrXe5vBB4vJTcShxKunbDplIS
Cs7FjjsKm0kpP/Kn9c+zsDkT32UGN4dzYAvm/TR+aHEGPFVK91T1Kp9UwJZS
Opi5x/HQI9hKSlcj5hX+qYatpZSWfn2myXPYhoknp29rtcKzpOR6fUDb6BqY
mPw9fhg+tw62k9LTXnO0bN/C9lLSWzLV+rPCDlLi1r/YKf8EO0ppmMZj609f
YScprbk2rLvfX9hZSjur9W4s7f0H+19KYsuFD1ZrwC5Syq7duSS3P7xMSlXj
TYOMdGBX5nxDZOXKevBKKQ2+oT3orAHsxtTj9cELvIfD7lLaeyd2mpER7CGl
gLMHEo+OhtdJKbxXSTZ3DOwppfsfPdlrzWEv5vuVF4sXTYa9pTRlXMTZ95bw
ZildyfYKmjMP9pHSjzkVEz2Xwb5SKjKz2rBmOewnpdl6z6dWucIBUtqfWVD9
KAAOlJKoaukHuz3wDimdbnPgW0TDwVJ6p7OneOJpOERKIawFQxMVDpXSgtfr
nthfgvdKaZCRW6H+dXg/c96zk6ePzYHDpBTj+iM7vgAOl5KKdJBVfTF8WEoN
A2nmzHI4QkqqD9YmxVTDR6VUoWXT/f0tHMXk+yVL6+ZXOEZK8d8fbuzs3439
L6Vv2UVPlg+DT0hp+/y2J6dHwfFM/wlUM6pN4QQpnZgvWFK9DE6UklrGA9mx
lXCSlOJC7x+ZuQpOltKAeUr7XBROkZJx78HmJ9xhNnMf+SW/g+thrpQujOgl
/rAV5ktp9eKGPy77YaGU+rtf6FMtg8VSOrBjYu8mOSyV0tlFRhN2XYTlUqrf
O+NJSgZ8Xkpehi1/Am7Bacx8i0swXvgYvsT0U0XO6MtVcLqURtbbhR1/CmdI
qUNv/vyCajhTSh5/nuXrNcJZUip7f2eM8AOcLSXL5vLhD5rhHCndGpc++vZX
OFdKtUdaT7uq/sX+l1LUxqBG115wAROvnjfK72rBhVLqimzq/3gQXCQlu3FW
PtOHwcVSOpm4krvSBi6R0hvn9ormBfA9KTkFGm0qdYXLmHr+kb/BNgAul9KI
TaWJr3bBlcx9I6t+Uyj8iJnPkRsuTYiDq6S0qbbccWsC/JSJp8jLRHgWrmbm
na59vFkGXCOloJAnK8Lz4JdSKu43zMMyH65l5pGymf2K23AdU2+9x3kZlsD1
TL/YV/mtfAI3MPOgTWjw4A3cKKVJZkPneX6Cm5j5zx454PN3+CMzDydcmzpK
RYn+n1uktHAn23aBGtwqpUWOQs6+3nCblMyrzeOEmnC7lG4kPVz1RwvuYOZ1
I0f7gDb8XUovvt7VFCncyeyHr6XWn4zgX0y/HKpbc2Ui3CWlJe8Xxq22gLuZ
/Xh2ecyAubCSjObvfDPm3EJYWUYas5yiQlxgVRn95zyJ12ctrCajDa8iNx31
hNVllGwbUFe/AdaQ0fHkmF5LvGBNGR2+ZNvfxwfuK6O8149smwNgbRn1uDAj
/NB2WEdGT8PK2paFwroy+tOeXhWg8CAZabr3m7c7HNaTUa6z+uSaCFhfRua9
9b2+RcIGMvIbtdDrZhQ8XEbhThfmX02ADWXEbbey1zkDG8nI81BMnkYSbCyj
xD86SQkyeIyMbm2++WK6HDaR0azlCaKDV+HxMlrWZjv4QxZsKqPKLVp3p12H
zWSk7m1n+zYXNpdRlGnRteibsIWMrgQ9uuRUDk+VkbuWimHOI9hSRsKPc8bu
q4etZLRZGrbe7gdsLSO3IaH7Sn/DNjI6aVr++GEXPEtGOt9Vs1R79PhnklH7
uFFiG3XYTkZmx/fOU9OA7WU06Vdo+GEt2IHJZ+7ahk/asKOMRB8vbTpjADvJ
6HTeg3GThsHOMnpmIuu1cSS8mLnPoaeFAWNhFxmNuJJq1TIOXiajz8UzGhwn
wq4y2thmPOGAObxSRq4nGydfmAK7MfcbemrwtgWwu4w+zHnY6bcC9pBR9bwB
h1auhNfJqPThAzPDVbAnU19RTuMtFfaS0QFWUlatB+zN5ONKxnbrdfBmGXHy
pneHbIJ9ZNR28NwumS/sy9S36ozjXjtgPxltmT+7p34oHCCj/kv32qvtgwOZ
+pvRGPb3ALyDqaetj6/MDoODZfRCEvY7PwYOYfrDNrrHkBNwKJOfYNv+pQrv
ldHFLYNi/M7C+5n6kPNnbODBYTIaGxHRfkQEh8tox4N3h9eJ4cMyUps0+evs
83CEjEbarlHplw4fldHvade2PsyCo2TUsdtCsiAHjpFR42OVP0tuwnEympJl
PO2QwidkVH7J8qtjKRwvI8Hyha1G9+AEGWV0FE/dUQYnyoilquFwqgJOktHB
qk2PLjyBk2Vkr3d05rtqOIXpv5WHttq+h9lMvQef/7SrFebKyHrDFFW3NpjP
zIOoY8ZLf8JCGdXWP3C//QsWy+hLN2/p0C5YKqNUny3EU1b+ZzlTv3Mv3h6r
Cp+X0Xpd/0ve6nAa8/ua1drv+8CXZJS/rnikwyA4XUZHKsQj0sfDGTK6azvp
oakZnCmjMzozBHkKZ8nIZfdEo3xzOFtG7/tcN1GZAufIaE2Jz90jHnCujFZ/
cDyeuxbOl9HbvaycCxvgAmaeq46i615wIVMvJcrxBr5wkYwyV7tt2RQEF8uo
1TTi2JmDcAlT/x+sHhyLgO8x/fe+O7QmEi6TkUO810DBKbic6cdpC83W8OFK
Jr+cvXlGVfAj5vvn1vqFKlwlo0U5YVZxz+GnMprwO9mKXsDVMjr3MjnsWD1c
I6MV025+vqHwSxlNf/cj9lcHXCujJ7tUTx8ZrPLPdTLyabUt1NCD65n94jTO
OnQC3MDEY7jTzsTpcCMzv/hTdj0guElGkQFDZqkugz8y/aiqxMl3hVtkFDJe
42blCrhVRluH+jWVroXbZDRwzcBXTlvhdhkplYaqmvjCHUy9m+wcVRAIf5fR
+bfbrJsU7pTRui7td8uD4V8y+ml4jKtyBO6SUfF97ryv8XA30y8/hgXYcGAl
OfEidubPvgQry2lD6fyHWldhVTmlPH8yO+Y+rCanyf2c7he1wupyGlHi1Cv+
G6whJ+eRA4+5GKj+s6acknvs+OZtBveV04WBp1xLJsPacqq51HzosiWsIycP
r5CNTTNgXTmt6RMkK3CAB8nJVrZ95p35sJ6cJmgNCz22BtaXk8vdK7tiNsIG
csqJDp4XtQUeLieLgSHSZ/6woZxKdzv7nw2GjeQU/V2l7fhR2FhO30JPv9ZM
hsfIqe6J3tBxV2ATOdlPWacx5So8nrEhWyX6HmwqJ6MJ3sn+1bCZnFJDn6+8
WwOby8lQ65Bm2mvYQk6ru8r7bGuCp8pJaJ33IfwzbCmnoqA7M07+gK3ktOPd
9oRjv2BrOR1v6iqs6NPzn23k1KYtfHV7GDxLTlT+o1BtOExyUhkYbnneFraT
k2xJcof/ZtheTn93pLFZYbCDnNKeF08edgh2lNOd7ofy+WdgJzmNnOjqfigZ
dmbiNSJH6ygLXiwnyRK3oRv5sAuTn3HTdsaeh5fJySRktzQzDXaVk2Vi+qWC
bHilnKJeDe498T7sJqfYeyMo7RnsLqdzf0dNq1HYgznPsRfNnGp4nZy6Badj
L9fDnnIS/Oi5t+Mz7CUnN/9nfbQ6YW85vfwp8yhXVfvnzXJ6XTBCKXQQ7COn
dtPf3wfqwb5yWjaiNvnEENhPTssTVy09YwAHyMmcHzzAeiEcKKcVp44U7FoO
75DT1aUjy3ushIPlpLZp3UK7dXAI4yUD3Q5FwKFyqhfNaY9JhvfK6e2njRv9
RfB+OYm6vZT80+EwOaneGd8y4RocLqceB4b92JIFH2biKzV69vMlHME8P0IY
e/U7fFROl1atbV3/E46S07H5xl+HDen1zzHMvLCOnn5wGBwnp1Af/yLlEfAJ
ObFfh1nsUTheTqN+TmxVtoYTmPtPOPjIzglOZOZJ3xcOc3bCSXJKeJP4MUEA
J8tp7oEtDclSOIXpn0fR065fgNlyujgj6lzYN5jLnHfC+/kDVNT/mS+nFrXF
I/ubwELmvNa5fRZNgcVMPqOC4r65wlImXtue1VmsgeVM/140i1f1h8/LqerW
i9YhCqfJafGrKZWHA+BLcoppEw/J3w+nM/Vb77vjPAfOkFNjfcaVQTI4U07v
LHY735HDWXJilen2rr8KZ8vJteHM5Y334Rw5KVvPm7uzFs5l5lfPP503Fc6X
088O79GhTXABMz9aP5z+9RkulNOsL+6NX3v1/uciOYVMF7qPMIGL5aQZYMpZ
MQ0uYeYR677xag/4npxuzzRekXcKLmPms+2bUGUWXC6np2mbk7N5cKWcHNQa
W5PS4UdMf7br14fchKuY54ePWHr/HvyUmdd/zn0yLoOrmXm3tlPloMI1crp8
7kuvryYa//ySeV7pGn6CKVwrp31ftCvnm8N1zHwqbsqfYAPXy+nw4+iDB+fA
DUw9rAtw57nCjXL6VSzUd14LN8kpTqZ/Js0H/iinSZ0GqnV+cIucejkKowuC
4FZmPxioeKbvg9vkpCUISeo+CLfLySCI7T01Fe5g8mFqM/5JPvydmWdTpy9q
qIQ75VRu1/ji2Tv4l5z2xMzv1bMN7pJTcEeU/QelPv/czdzvvE+PP5qwUirp
9zszPqkvrJxKvauDd+f7waqptOCSzgUdHqyWSkUZy6/XV8PqqWRpu+vMhHpY
I5Wk0v+mHGyENVPpogG/eLSO5j/3TaUJn4/79dGHtVNp5CLfoobpsE4qnWLN
8GHNg3VTKfZaS6/XrvCgVOqMcoxVWQfrpVKTfk6h+gCtf9ZPpb0PB/zlr4AN
Uml527BytQB4eCppRpnZLkyEDVMpdXMt30MMGzHvv7V9VXAFbJxKja82juI2
w2NS6ZXGmS6dH7BJKpUduNYc8xsen0oGf+8F8wb0/WfTVJq9PWy7507YLJVO
T9+zenQ4bJ5KFa3T0+cobMGcd4HE0+s2PJW5b/LaMzMH9PtnSyY/Kk/WrreA
rVIpN2Hjw+0nYetU2jXPNyQnFbZJpY+8Ea197sOzUmljj4DyinqYUkkeMbX/
2mbYLpXSHo4X80dq/7M9k1+1NxHRrrBDKinVzU3MLYQdU6nvSo/f+mWwUyrx
R526kVIPO6fSlEUjlJK+w4tTae5QWd3oCf3/2SWVJl9s6jWlBF6WSg8nGZue
eQi7ptIOyzvqoUt1/nllKnHshmpe3w+7pdLnjQvcR5kM+Gf3VLKRpI1ccAD2
YO4/9vzouafhdUw+56i8UTbXpf8D6lLrNg==
      "]]}, 
    {RGBColor[0.880722, 0.611041, 0.142051], PointSize[0.002777777777777778], 
     AbsoluteThickness[1.6], PointBox[CompressedData["
1:eJxc13lUzfsXN/ATIYQQQkhChkiKZOhNISRRqKSO5hKa5+E0n+ZzOnOKSpG5
jMlUhEIKlRBCCCGEMj7nWXd/n/Ws3/3nrtf9nP3d3/15f7flTnTatcG1F4vF
Oq7MYv3ff//3T6dxrGf+wvsNbZfpPyDnWfGLeemMlVD08zVH+PQlWQULxj8I
VDr6nKwKf8mL+kgTxmpQK8/q/z6ilayOiwfOjfqgxlgD0/zYudNUGWvCxf1Q
6b/bz8haSLt2WLnL5Al5Cv7ebNSfsaOFrA1ro5y47obH5OkwGWOz49z5R+SZ
MFLZO3BaMuNZKKmbsszfn7Euvmp8dJMMYDwHk65t3XXx60OyHirGLbv79xzj
ufALH/TBYjtjfbwr9ef+K2kmG+DNqS8JJSqM5yEjv+3rmLUPyPNxJvzpq2ow
NsTXRSUrM/6fF8CrRhb6RpOxEeZP2NzvRW0TeSG+ZNZXWR5lvAi7TibdcN/E
eDECB9esLDdjvAQr8i5utNVkbIx5i0bb2/U0kgGVw8OfOXeROUBwfuLfJXuY
86V4ErgtNpnPnC9F/4zoPXYJzPkyzJywYPzJKOZ8GSyPRReu82DOTXA1btPs
r3bMuQk+bR4nXajFnJviPrr8Tw5nzk3hcHn6g7wvDXS+HPwwk7fXbpA5y3Fz
kNG5jkHM+Qr0L53/pF/sfTpfga4JtTsqf9+j85WwTj+TMWcmmbMSd7Jt40Ua
zLkZlr7/vlWBMccMkTol9sfGMuerEJFe2nhNkTlfheXFrGVT792l89WYNXvM
atdrZM5qfDhvXfuviDlfA69RJxtTEpjzNYjbPpr9ZhVzbo6Yga1aRsuZc3O4
PJpuM2A8c74WUo20olwV5nwtzm22bOj1t57OLRBUmno05A2ZYwEd/r8ThS3M
+To8/VyfNu4xc74Oy9cMPPfdgzm3xFcONzrDgAxLFDR7LNyqx/zeEgkDfN6x
ZpMrLNHfInbz2a46ql+P9BFfL3w6SMZ6zOmz+u/aTDJnPTj+7CWbK+5Q/Xrc
WGH5pjOCzNqAyQuq5775XEv1GzB+5Zlfz+vInA3413F3R5UtuWIDzG5fGOo4
kcyyQvG6HJ0Pd25TvRWi2PEl5w+QOVboznuZdrKAXGEF43G7Q/IsyCxr5Mcn
/OavZuqtEZ4rmzxlFlNvjW0GfXx/XLtF9dZYuudt4uoVZNZGNB40jo37fZPq
N8LVYe32z6/JnI1Q8Sndb9lRQ/X/Y9YmPNn1/xmb4K6l2tQ/m8zZhMpeUZNW
8pn6TeBtWLfFNJqp3wyPb5srjuxk6jfjkevjBktDpn4zJqSei/y3t5rqN8N8
uz+WJZBZNsCR28U/7MiwwXPj8JGHzMgcGxgo3uVMncHU2yCt14A3a3NuUL0t
thurLtTfSoYtUqYITmWDzLFFebLw8f6v16neFur580yOfyCz7HD3zrx7D9rJ
sMOUW0O3u2WQOXbQr1q0uySGqbfDigui3UYhTP0WLFauHJ3rzNRvQVf1lcqT
A5n6LTD7azfSeu81qt+CIZX+wxb6k1n2aFt1MrHAiQx7fJ/w0Zu9kMyxx8QB
XuYDBjH19uhsHLviRUsV1W9FwwaI5zwkYytsv6/RkjaQOVthvLTGceE+csVW
rPt00bMpgql3QNr1tc1uDky9AyatfNfRM4Opd8AjnQGflb9cpXoH+Coe3fy8
nMxyxOqeF7ymQjIcoWDyxnShDZnjCFavJTWZE5l6R/x78zyo9tUVqmejPHOk
0bAXZA029FZFGd87SAYbXU6vH+3OILPZCGLPHPLej8xhY/xkq9Dv9ZX/OY+N
f/O/JqzaQ65gY86VvBinaHIrG1+sns4ICCWztqFy+Cbdf75kjW1w3p7/9Kc3
GduwtPFogwnI7G0483ji296ooP7bUBDy6KWdETlvG3JmbFY4N4NcsQ2ZgZKE
69rk1m0YFlgZ8bcXmeWEE6KsCfMYazhhXHpt6v2wy9TfCYffPPFdHUxmO4H3
QbZ88BQyxwmO94oQNeYS9XfCt/IiW37DRervBPbVOp53JbnVCSxrN/MhUjLL
GbPbFOepLiVrOOPc1PVGM0GGM6w+jZ4Wp0ZmO2PG+30lN4suUH9nvM17wbVO
Iuc5Y9wRx74sU3KFM56U9TtrM4nc6gwVN83Z72Xnqb8LWnae8MdGsoaL/O93
XTtcjchwwYSYtKj4sWS2C3wWd06x+l5O/V3QS33p189l5DwX5Gcv2/gwgVzh
gqCbJjcDFpFbXRDw8KGOuiaZ5YqZj49MPaRE1nCFzcNVV/ObzlF/VwzXtKpc
UU1mu+Jxq+7eoQlkjivaJ1rkj4ol57kiIadqvrceucIVqcZvdGYVlFF/VzwY
8bhpiCeZ5QaFWR9OXVlP1nDDti9fXrcakeEG98aYKtZgMtsN23uelUvfnKX+
btB0r7jQUErOc8Ne0cOmh+7kCjcop++d88iA3OqG514h1h81yCx3PN01tiyz
5Qz1d8emqM9W+ffJcMeb4orN+olktjusFh6ap/XtNPV3Rx+v39WrPpPz3PHr
iPSIUSC5wh2up1U7NziTW91x8lXpl8ymU9TfA/ZBVqyCO2QND4x6Vdl3rT8Z
HghYP9K2Yz2Z7YHpJ+IVbr88Sf09MNOpoUL5CTnPA50Pbk9ev49c4YFpmHna
TI3c6oHmqJv+04pOUH9P6G55/KvUkazhiYMdFsPnVJZSf09scc1eLkwhsz0x
Z1Zv521JZI4nTGwEvJE25DxP/FJccLfVklzhCWn6wLCLNSXU3xMT83Fg1nky
yws9+k0JU7hkDS9U+p/UOBRJhhe4rl8i4uccp/5emKBzP/VHzVHq74Wrw6wH
FRaQ87yw0zhZcl5CrvDCe+uJeQWG5FYv7Hm0oKC0H5m1HVNm3Lq7tukw9d+O
up2P1u41JGM7hjc8MjKvOkT9t0Pj0ovcldUHqf923H7Q8vIFyHnbEfIxxq1v
bjH13447o6aEdwgOUP/tmKSuf2dLIJnlDbcf+SZp9/ZTf2+Y3+28cFtKhjfG
qyz11VtKZntjkWnNkVFzyRxvsKLdQqbMIOd5w2B5Tnw7u5D6e8O0OT86K6uA
+nsj+aNLXvz6fOq/AwELViZIJHnUfwcEGS9aulLJ2AGvmIsXebV7qf8OiFOu
3H3qvYf670Bg2IXoNg1y3g5wF3egcEI29d+Bn7scnmXJpNR/B6aNXqNg8U9C
/XdCw/7Q0cqRYuq/E6+iVk48eVRE/Xdi9GmlWSNbBNR/J6a3rtW5e4JP/Xei
V4tN+Zc6HvXfCaXtR9o+BJErdsLA/FH2X/tM6r8TF/2NTNJ1Uqn/LowVKRgG
Pk2m/ruwlavqwpnFpf67wHvlEn2nP5m9C+knlh7RWJtE/Xfh40bveZ/7kfN2
Ye/EA0FJKonUfxeUJj07c047gfrvgvcyd9WylfHU3wf15smBbzbH/WcVH9gO
aL7OdebQ+/hAZ/D63HIHsq4PnGKXea7ZF0zv5wMH03/3tMuD/rOlD1YK/uxU
c/Kl9/VB+due1LO2ZB8fqKwWrRG9caf394FJhPjcvmcu/5nnA97errOnipxp
Hh94J5o++Khp859LfLCP77x0Wbc5zecDzr1F80/4mfzneh/szj+zLuBvH+P/
5pVbSTZ66ok1/7nTB8f/5jaHn3D+zyxf+F3lh94/4vafVXxhqKjyYttsj/+s
4YuS2/Nf7Fq06z/r+iL3u6V5rSD4P8MXQ9p252i/J1v64tgWuyErcyP/M9sX
lQ9afcKmR/1nH18oca+u3qLN+c8cX9wYa9qi0xjzn3m+WNLt4qL5lZzni8db
I6KjfOL/c4kvglXEtgv3JvznCl/ECT07eoUl/+d6X6xccOy8QCGF5vfFK+eL
PVnPyZ2+4LeUsWO/pNL8fhj3cZV97rtMmt8PB3SquBG9eTS/H85V/pQ0Cci6
fij19PpTa8in+f0wQ8mm/Gwn2dIPaTejImPzsmh+PzQ59DcKekX28UNse05m
d7iA5vdDyFPbDS5vyDw/pFd6e615LqT5/VCgVD7Se6iI5vfDwll9l8XNI1f4
QaGp97YSC3K9H4z/7Dg7rY+Y5vdDmVQmjFlD7vTD+TFpDb4lZJY/rLY+j29Z
JKX5/fHd7PWwogCyhj/8Bi0dZi+S0fz+EGz7Uv9lPxn+CIqs25c5KJvm98e8
m4st5oeS2f44sv9jw+hEso8/QrS+R20dvZvm90dfscCprp7M80djUeHns1/J
ef4YteeFSW+lXJrfHyr5fc57ysgV/niWFDvr7lVyvT+mns3szftFbvVH+5yp
jRfn7aX5/TEaK3tSj+fR/AF4Ymyhxb9JVglA2RkPSyuPfJo/AJOPfWAXNZN1
A1B38Lj0cnwBzR+Ao8vcD3oP3EfzB0D18HrHhklkdgA+rHDY+nU62ScAE469
P9CHQ+YEoLxlfXTgGTIvAM67LVR0bpHzAhBrdmrKtzfkkgBcX1Ex69n7Qpo/
ADeiR94XLi2i+QPwT//t01Gfya0BGDSgUbtgxX6aPwBX18btO+pJZgXidBrn
o7sXWSUQAifPxr8FZI1AjL0eFhZVRtYNxL9rB1WkgQdo/kBYJPcaonuRbBkI
5dMdcfUWxTR/IMbMeHF9awTZJxBn68Zq6wYcpPkD8XPFzkNPksm8QGyvv9TR
XEzOC8R5l7FbbFcfovkDUfH9xKG7HHJFIHh9V7y5GkuuD8TcH1M8lVPIrYH4
3mbRoCkgdwbi4YqrmspiMisI6Y9m7vGpIqsEofFzT/95ow7T/EEojeQtWLSL
rBuE5lPJQ+sOkxEEsdf4vrmnyJZBqItW22zeSGYHoSzjMrdi4BGaPwgZtgvt
OyaROUHw7nlb98qBzAvCjRPuQ2d7kPOCsPJ6wMq5PeSSIEz3GDDJaPhRmj8I
L2ON2c/nkuuD4LlyYuKhUHJrEPQi0mp7JZM7g3Dp2At9xRQyKxj341sOnjh2
jOYPhmnh3yrTM2SNYEzlH8maXU7WDcaK+9v3GGQep/mD8byh0XfWabJlMDr3
uIVWniGzg9HIXqVx6DrZJxj2qj8Ov75P5gRjuV5qath3Mi8YHiduac9fVELz
B0OwbuS66VJySTD+vFbYeuMMuSIYbXkzLNc/ItcHY3NFwJ8LM0pp/mCw8p9u
tF1K7gyGbeyNyMw1ZFYIGl9smdZaRVYJgYfAb8zbW2SNENx56r76w8QTNH8I
1r0ffSRzFhkhqHfw+DLQiWwZghLXPZpOfDI7BBO/rileICL7hOB9drP64Dwy
JwS9zxiMLS0i80JQc5q17NNhcl4I5syferi1ilwSAqdTU24+nnuS5g/BHlOL
q6o25PoQRK887OKXRm4Nwbbi5sUTpeTOEJT33VU7cx+ZFQp35eKvagfIKqEY
4zxcu4qxRij2nL8Xer+YrBuKY/1WxQWWkREKYWtY3+19T9H8oeCcNu9/YymZ
HYqtRgabT3qRfUJRkiRRmx1L5oTi+KzjTTlCMi8UR3+/PNclI+eF4vfd5Zwb
FeSSUPhk+o6aV02uCEX4MdEkW6XTNH8obhUUsyoNyK2hyF17NqothdwZiqID
V3W1G8isMFz67BoQ8pCsEoYbU4SvHL6TNcIQ1mbz7aPCGZo/DF/tFmxQziIj
DF6qE8KSBWTLMLy/sceg8ByZHYaksmboXSX7hOHv4YgLi6rJnDA0zl5/KvgX
mReG58trWqdPOEvzh6HZ/WbL8onkkjBI/D4d580lV4Shte7KyLwN5PowONoH
fxmfQ24NwxA1y9Nq18idYfAx4Rz37CSzwrFF8VffiWplNH84klilg81GkzXC
4bJcdvvnTLJuOP6kKT3c7U9GON4anb35+hTZMhxPyq5lXDhLZoejpijiTeZN
sk84+MMe7T75hswJR553H7vqvudo/nAYN5Wt3TeCnBeOC/GL5lcyLglHgfm5
nWbjyRXhqE1OsgvUJNfL38fKc8b2VeTWcDiEq+s1WJA7w1E98/StjINkVgRe
7JcKlU+SVSJw0y1y0rWzZI0ItCVxNPZUkXUj4Dkl/Hifu2REQOLZ9+3sV2TL
CPgXOFc6/SGzI/DYvqs2sl85zR+BMZwnl08PJHMi4OTkcP/7eDIvAtEcu0f9
dpHzInDQx/zSiuPkkgiU7tOTttSQKyIwseGMeOQdcn0Ezk5Z9qfiF7k1Ahcd
V9Se6X2e5o9AUn6kw20HMisS1rmdf6LDySqRmK1xnfcih6wRifiNvS6rlZB1
IyG88yho7ykyIjFql2NBhNoFmj8Sc/+evppnR2ZH4oerSJbmSPaJxK5tC2xy
eGSO3Cm9PB/KyLxITGjsw1pWSM6LBDKLi3RaySXy9w3O8h79gVwRiU+X3Jec
NL5I80fiorVzvLMHuTUSLX83cf2iyJ1yb/o5bFECmRWFJcYHldTTySpRGBpw
YNmQSrJGFDZ3CkuOvyPrRqFz9cCpPwdfovmj8O/p5IclQ8iWUbjpmH9OZzaZ
La//frRXyCKyTxRiZv/8kuBN5kTBS5+r8caXzIvC3hrrjiUHyXlRuDWwa+DN
3+SS/3FFFHKG+w51nHiZ5o/CtWPlXx5vILdG4YRO3K6xmeTOKLh8i43/Uk1m
RUPh31XDjkdklWhcV6vtUOxTQfNHo8hd8mzBILJuNOo5nySOqmRE44dd24L+
E8iW0dBf/OBZjyaZHY3+uQGFOjPJPtH427ivfvEiMicaer9GD2x3JPOi8WRF
9Q0jd3JeNByr5gndOeSSaESnGX37GEeuiMa9+DsWblxyfTR2TAqzsight0aj
OfFjjPk1cmc0bjReNvl+h8zioN/x8Uq3HpCVOAj7eT7lYjNZhQP1yV7vtZ+Q
1ThYXlzhXdrO3A8HsXtfX576kazNQcS2Zg+PHua+OHi2YMIGs59kQw4SHDbZ
/OxbSffHQb3f4AU9qmQzDra52nG+65MtORh8Nf3DyqVkGw5YqekOg83IbA72
+Wwe22ZL9uDglV6a+uEMsg8HUQGSXWF7ySEcvJwbOPUzYw4Hd7SnBY88ROZy
kDbge83YSjKPg11Rgr4WV8hSDsa9mbT9ZC05j4MPaansVXfJxRyY79yy5VQz
uYQDDa/78b1ayGUcfF+itE78jlzBgda3utx+v8nVHMR/HIKOQVcoTw7m5Xhk
eI8mN3MwTdL2pN8YcisHwu5Vhd265HYOvh60O11nTO6Uzxfk2X5iJbmbg2oc
vXtnNZkVA+3NgfaLrMlKMZjd2O+n2RaySgyywyKPctzIajHY+SDfZmAQWSMG
64ZzDZbmkbVjcOFwT87hfLJuDHJG7NiZWEk2jIFE4WTNvmdkxGB1+Z71z1vJ
ZjGYvniQ2Q/GljEIXvNG8XY32SYGX+MKbI1GXKX8YzDjzU2DdsYeMZDOFXCy
55B9YrDWXGlpsTk5JAb5hdFX5wWROfJ6pVl9r4STuTF4/qbOvCSNzIuBQ/lq
rXmFZGkMXMRtY0oZ58VAeaBTWVc7uTgGx7WiBiweXUX5x6Dz8fT+R8eQy2Kg
VRma/HgCuSIGYw49e7FLi1wdg1ClKb28tMn1MbjcKjO9sZrcHIMV4/BqlBO5
NQZ2QXOvpLuS22MgKG0eeseX3BmDybf+HMpPJnfH4Pu3hj+HUsmsWLySCAxU
T5CVYtFj53ZJvY6sEov4f7LvLxSuUf6x+Pd7/OqimWSNWHQYvC6NmkPWjsXe
yc/3ZS8i68bCdpPKhR2LyYax8DzTvGSZGRmxyFX+9PHSOrJZLCpsdo5TsyZb
xkJBar072Y5sEwvDuevLTzqQ2bGYtU+yZ68b2SMWjyapP6ryIfvEYr6S+PAJ
DjkkFtUXXybGisicWJz7Uzvdr4TMjUVYZ6alZjmZFwtj9iCO9UWyNBZn35Zi
3CVyXiz6qC46OKKRXByLcQe81NY3kUtisWLCv/GHn5LLYuGkFjZz9idyRSz6
l05o/NtFrpbPs+H9+HH9rlP+sVBOPv7qzTBycywy57xcZqhKbo3FLtGHtg5N
cnss+ln6Lelh3Cmft2WgtHYSuTsWB6+tnltjQmbF4YLz9Mbja8hKcWgN7/Z4
aEtWiUPQwxGnN7iT1eIQsWjCzvYIskYcNiXo1CzhkLXjEFLtKH7JWDcO57N9
f/5KIBvGwc/R/OMfARlxWP/hgH7VXrJZHF652Zc6FZAt49D5Pb3mK2ObOIT+
OGigdpPMjsO4Eu7UtXfIHnFYoLlgrnYj2ScO4b7CphePySFxSPrllh34jMyJ
Q5rDeIeYV2RuHB5u6DPX9AuZFwcf481FJX1uUP5xuG8++qT+MHJeHCTjL89Y
NZFcHIeRey6cvjqHXBKHFfbvDvIMyWVx2BH36syPxeQK+f0bjXzBXU+ujsOY
u2c3SbeQ6+MQnzPkwA1HcnMcilz3Vqf6kVvjcObxJMelJ8ntcbBdllL08BK5
Mw4zDJdMElWQu+NgMNn3V5/HZFY8FLO4bt/fkpXicfd74L19X8gq/2O1eLTP
On5L7xdZIx6l4Q+q/k6qpvzj8dJAY+xCbbJuPIaN+2igsIhsGI/z9ZK+w4zJ
iIfTVIWpy8zIZvL6y+aJFzeRLeW/n6UYZuVLtomHrOtWvK4fmR2PyYNNE6b6
kz3iIX75Xe9VLNknHk1Xpy8ek0wOiYetgXiTpYDMiYdpXt++kJG58fh32HhA
Wh6ZF48j6pxhOs1kaTwEsvCdcY/JefHgrJMcD/lILo7HDv3D5iv/kUviUZL6
+/aa3jWUfzx0LoSVVPcjV8TjZjtbt1yZXB2PM4PPbtqpSq6Px77NdZ1Hx5Cb
49FzKqy8fgq5NR7jb5a+XT6H3B6PV4rD+k/QI3fGY4a225xzjLvjMdHu5v1g
czIrAW9HVn5/akVWSkD971+/z9uTVRIwIS+/ysiVrJYAmW3tz+0eZI0EBAg6
1j+IIGsnYHD/E4vDY8i6CfB5atXWvZtsmADYDIjNOUBGAmo7Hy67cppsloB5
Sfo9066RLROwRenNzZIaso38ebWe0uCbZHYCshVsjfObyR4JmJYYrB7wguyT
AEW/r6nRr8ghCSjp6/a+vd9Nyj8BdsanT/wbSuYm4IfeyuhhY8i8BKwdEidY
rk+WyvuNuTNUz5Kcl4Bfbd9Dt9qTixNQtPLhlGRHcon8fNOh1nPB5LIEHF7I
2WqVQK6Qz3e//G5/Gbk6ASYaue1bjpHrEyCc36fuQg25OQE1JX2ER+rJrQk4
dfjz/vsd5PYETLpbWmb5ldyZAK0hh/KDesjdCbgy8cL5pp9kViK2D7cURv0j
KyVi4qPQsbozblH+iXhyceLkwFlkNfnvB2c/Ob2ErJGISNdsZcc1ZO1EnBpd
Y1VtTdZNRMe6+eYxtmTDRPh9fMSO9yAjEWZtO3p0dpLNEhH759HkLYFky0T8
appyxiycbJMIPWnSr4+FZHYi4rSuvA8+RvZIxD9F1cG+tWSfRCRtz/k74x45
JBGV+/M4Mx6ROYmoS9oQWvWezE1E78M66gbdZF4iNrYrlwf8JEsTEa55g23K
uk35J6L8mG333GHk4kTc2e5hc30euSQRp59FZF43JpclQqswoKBpA7kiEWHX
jxVEZ5KrE7Ggr/LUxhxyvXyeYQfyA++TmxNRVK4x+uPwWso/ER8mdU2tG0lu
T4Skyqkxdgy5MxGPjBR1jkwgdydibOXrXLEmmZUE80e3h5u7kpWSoPy96r2T
J1klCXY/tqTu8yKrJeH36+Y1SRFkjSSUTyycdno3WTsJmiHPq27lk3WT8CO+
4LJaEdkwCe/7+xneOEtGEla2+IY7XSabJQEuK9bpVZMt5fUOq1NZt8g2SXgy
SC8kpZ7MTkJwuv6lR4/IHkkoW3NuX8Avsk8S9H4sfN087A7lnwTH90O4bSPI
nCT0v6i1fsVIMjcJ+bMLH4Wqk3lJSP13qbh+BlmaBOfs+65T9Ml58vdb0yic
bEwuToLTiJipLavJJUkI8o7aP8yCXCZ3aVBoWQ65Igl3jn9zTbxGrk6C6qCD
7JE3yfVJODH+ccGlOnJzEkIKR3z0fEhuTULW4d46wmfk9iS8PDNnf1AruTMJ
fz6WT37SRu5OQmZb5Zqct2QWF+cvWn1e+oOsxIVjT71S01+yChd/rhhN+jGw
jvLnQu3plHgnNbIGF6/9g+/oa5O1udgywF7YZkTW5aJTfeb0z2vJhlxY+J5Y
nLKVDC40bdzWOnqRzbhoGlj1crUf2ZILH0/1Zckcsg0XBa+uYbyUzObi2XW9
1r35ZA8uVC68ddI7Q/bhYl3fXgYKZ8khXPn/P6wr6ykjc7gYdH2Gx5r7ZC4X
S88ZvQx6SeZxIZzALlr3hiyVz79v1vK/jPPkz9vTeSf7HbmYix2ve68a/41c
wsXXC9edzXrIZVz8nnJo8u2f5AouYsa+HJnXu57y5+LEuNBv3v3I9VxoW1t0
XRhEbuZihd9ZzaAR5FYuovq0eJ1i3C6/r9ftwwaNIXdy0Ww6rGPEdHK3/H5n
v/q1R4fMSob6xe1tJvpkpWRMWaGa28JYJRnNj/PUHRaS1ZIRH7k313IJWSMZ
9qNKT3qYkLWT0ZgZulNtFVk3GUtCxq90X0s2TEZA5swgnU1kJMPVaPbS/nZk
s2TYWbvoB3qSLZORFtGwtsaLbJMM1g2bV6tDyOxk2AxOHvmJsUcyku/vVQ0P
Jfsko8kkTqkjjBySDHa1lk19JJmTjA1nm4e6HSRz5c/bWjqKfZjMS0biE831
/arJ0mQcecXepHGLnJeMHynDH/yoJRcnY629TwKrjlzyPy5Lxu9l7Y9X1ZMr
kmHEapg1uIHJPxnb0r7MefSEyT8ZCTmB7xRbmfyT4b3o/Ub1NiZ/+XwDtyHo
LZO/fP5rXEmc4l3KPxnchdvfRPQndydjf1XUuDXKZFYKrmxaty5uGFkpBZkm
1VaLRpBVUsB21X+5mbFaCh7ufd41QIOskYIdsZ13axhrp+Ama8WYsZpk3RQM
XZt85+kksmEKDNesdd42lYwUxDy11Lg6h2yWgqPDFqf31SdbpuByc+97nvPI
NilY7bz7rMcyMjsFjUO9ZFNNyR4peHqn+6TJarKP/Pl/npZWm5ND5O+Tvs6k
YDOZI5/v976NEjsyNwX3VizMnW5P5qVA0Cc+/VY8WSqfd+r+fkkJ5LwUNB/o
trkhIhenYELh1PMJUnJJCuJSVc4lFpLLUhCqtejrk/3kihQYPGusfcW4OgVv
V18caXSAXJ+C6uL2GfGV5OYUpEWu2KpQTW5NwYDOlpLhN8ntKRjFG3O5120m
/xQoX3to5F7L5J8C1eIWnXeMWakYVW98+cMdJv9UzDVr/lDykMk/FdApvab1
ksk/FXZXpt8b9o7JPxXWrw9/mdTB5J+KjafiRvTuYfJPRckE8fLHv5j8U1Hz
dbdT7D8m/1Qsi3y8+myve5R/Ki7kzyr3VyRbpsL05N++kUpkm1RM0a3Rea1C
ZqfCrGvg0aPDyB6p6F6f/adhNNknFV1pxxUPTyCHpGJa0OpoTS0yJxURjY69
QiaTuf9jXir8n1WOEc4iS1Ohcr7X1BIDcl4qKr+KbZsZF6fi3ueNBUWG5BL5
88ZlBRovIZeloshk27hEU3JFKliG71/PWkmuTsW+59WnZebk+lRwnaanLLEg
N6fiRfPBqh8O5FZ5Hj5Dk/Y6kttTIS4brtW4jdyZihF1mbHrXMndqdhvcbVf
L38yKw3Kn662qMWTldJwlzdIqYpLVknDk6fuubqZZLX/sUYa9iw5NWBLNlk7
DfMf6A7LziHrpsn39eU4i3yyYRry2D+TFfeRkYY5FyT+w48z+afhQYVdUMUZ
Jv806KyL78m/zOQv//2WrMs915n80zDB5Mhoi1om/zQ4T7U+Meouk38auvae
+mb0gsk/DUcLg894v2PyT8OJLxd/Gv1k8k9DrzzWFtkvJv80RI5ZnT7wH5N/
GuLtCi98VbhP+ach/TS3dcEAcnEaVHIvP3jPuCQNV09uUIwZRC5Lww0d63Vb
h5Mr0jBo56PCxpHk6jSMi/04+Snjevn54sXX4saSm9NQkLJqad0Ecmsa3Pe/
fbhGi9yehlkr0oyUdcidaRi2dxVv+mxydxqWX/rjWTWXzEpH1meNvtuWkpXS
cWvH3bV1K8gq6VAtfdjubUdWS8fFdRz+HcYa8t9f2BU1356snY4jH71WjNpG
1k3H32GbXlftJBumo/PL7r5/QshIx77q6cVjQslm6YjrPdmyNoZsmQ6d10OO
eSaRbdIxXzSxoS2NzE7H3tbd5zsyyB7pyLH34z7MIvukY6lJh/XybHJIOn4P
WPHhUxGZk45Ll4p2PThA5qbj8fSdztMPk3ny97u5Yf/eY2RpOrg11rk6JUz+
6bi3J/OKXimTfzp+HdVpO3mdyV9+f3Fm+o41TP7pkH6KXMJ+wOSfDueC6JWW
75j801FbUnbUXa2B8k/H8KLNZjcZN6ejK2z/7fnjya3pePjFePOQxeT2dFh+
GBEaaE7uTMfhvp+fOawjd6dD79nneSmbyKwMvNTUmlKwmayUAc9d47WGbyer
ZGBw913R3XCyWgZq/757XBlN1sjACIFbkySGrJ2BXp4/P4oSyLoZ8Kg+aeDC
Ixtm4MpJP2jvISMD6pvnq1zPJ5tlYL+jfuW0E2TLDEw+b3KtXzXZJgPvRjtd
v3ybzM4AZ6IGy/ou2SMDmWn80ZPukX0y8PzT4Wc698khGRiWNybRhDEnA1sX
7NWMaiBzM1B2bNXslgdkXgam6024tKCFLM3AV6sm00c/yHkZUKweOyhLoZHy
z4Ch4t7fexmXZGB820Sn34rksgzMS00+MUSFXJGBH9ecnAdPIFdn4G1pj8ev
yeT6DOTyHdd8nEJuzsCX1GUxPbPIrRmYkT9l2HVdcnsGFnv61fD1yJ0ZOJTx
W/H1fHJ3Bm5e9r3XYEJmZSK9c5uC12qyUiaaYocUWdmQVTLx1frFSx1Hslom
Zvp9GBnsQtbIxNNvDm/tPMnamdDutfmLpS9ZNxM20YP6rU0gG2YieYxp/qok
MjJx4ZKkwTSdbJYJlt5plUMZZMtMBMfjj1RMtslEVNIZzlEJmZ0JLfcpEdq5
ZI9MWJ3m3dA5TPbJxELDbYs3nSWHZGLTve6hg8vJnEyIvbs8fC6SuZmY1/dG
BecSmZeJQ1kfQ/yrydJM1EqthtbVkPMy0TjYR/ytlsk/E2/yVcY4NTH5Z6Lf
tdeHBrcw+WdC3XL3LYVnTP6ZmGru+TLpNZN/JvQuTD7f/y+TfybGDl+xYVG/
Jso/E5acUIVeA8mtmYi4/mLkcHVyeyZK8uL73B1P7sxE7PA1DQdmkLsz8f3v
yT1Wc8gsHlLe1ypsMyQr8mDmYvuBv4GsxMOyK1lfTTaRlXmwyrWzvu1OVuGh
NVS86cEusioPr9qfrxD4k9V4qJkQYSBMJqvz8EHoOuOujKzBQ9vMwn6W2WQt
HtzNsn30C8naPJRUT+hUKCLP5OFdkWm33hGyLg93vFgPza6Q9XlQjB3ykFNF
NuSh3ajrx6tb5EU8HDr6cseGWjJ4eB/i0finmWzKw9y7YwqcHpPNeDDf4la7
4AnZnAfRmjuGIW/IljxEs363vOwgW/Pw7+7xsXo9ZBseVr0Y/NSesT0PK1T6
ORT0fkDfLw+7OnKON/Unu/AwGbe36A4ge/DwYKhPQc9YsjcPaStTOkeNI/vw
EGTkJFObSA7g4Wntptd1k8khPKzUeuJao0+O4EFt9Z+sPYZkDg9vHz/Si7Ui
x/OQzfNctsGWzOXh4Lwnr5zsyGk8FF9cUfmFMY+H5RtlJxTtyUIechKabrx0
JEt5+DRJr0PBlZzDw91rSz+17SDn8dDtMGqa2i5yIQ82o/yWRQWQi3nYvEFh
i1Uo+QgPY6xvz18bTi7hYXTq9O3vk8mneAivdXvfT0wu42HUKMefHhLyBR7s
orOfD5WRK+Tv0/Lph2M2uYqHz1mexqf3kat5cHTdYq9xgHybh+8rpip8PkSu
58Egbsgil9Pkhv9xs/x93/EaFSrILfJ8xu4om3Sf3MqD0Pi4jxnjNh562V0Z
7vWE3M7Dx0HzZn3o1fyfO3holpU++DWQ3Cn/fqw0pkcMJnfxIFjc8PuzKrlb
fp8HXBa2jyb/5uFYk/h3jAaZxUffFCWrz1pkRT58dOo2PNUhK/HxbYj1ZCNT
sjIfJtOvx3mYkVX4WH3SeuI/xqp8qJbND2hZS1bj44M0X7dhA1mdD7+9Cyap
2pI1+Hha3v7dmbEWH+Nmzr8VuZWszcf17WMfD3Qlz+RjY7/ULhFjXT4eLMmo
7HQj6/ORnxhuP8mHbMjHjy7bJHvGi/iY/XLkUQM/Mvio+7z8dWEQ2ZSPlYci
502KJZvJ39fk8JioeLI5H9Jd3A2GIrIlH5zH8+5vyiVb89F5yNXhymmyDR8D
H3/MnV5Ftv8fs/m4L2U9LL9BduEjbrD1lek1ZA8+9hdWmBXeIXvzcXXGvQOn
HpJ9+CjkiWz9npID+Aitypxw/xU5hI/PEWeKNrwmR/BxesW1LUHtZA4fQs+8
OV1vyfF8tP/pY7/5E5nLx+HBqm9Mv5LT+OgY5MhT/E7m8TFmjW3om19kIR9r
utaaXf1DlvLxT8FvWmvvh7T/fATE/K6JGEDO48Pde3DXJmVyIR86BQ1+xaPI
xXxUTjH3ODCafISP7CO3Lj0YRy7ho2fVyMH9tcin+DjjoM29N51cxsegZvXC
fwvIF/hYfKVpp4kpuYKPluXPTh1aTq6Sf19NMz1/rSFX8zFzY+mWs5bk23yE
FauVyjaS6/n4NF19W5E9uYEPTWW/QXxHcjMfqQq1StpscgsfgbovJidsI7fy
kZQlW27hTm6T//5nRf3OQHI7H68eO6zUjCB38PFo1Z5qvxhyp/z+rDoq5iSQ
u/hYUXAqYnIiuZsP7Ws33IoE5N98vO1UMI2WkFlZ0JKZB9UVkhWzsPXKupdm
B8lKWWj88mfuoiNk5SzsunzVtvUkWSULb6w7e50qJ6tmYfjma4LOy2S1LByN
uf/V6gpZPQu3zgiizKrIGln45iSc+raWrJWFwZpbn3JekrWzwE48Gv7nDXlm
FqanrG7L/UrWzYLo+2a2aTdZPwujUmZ5rmQ9ov3PQmD6QLHqAPKiLPTRPOQ4
axgZWXA9UVs+aCbZNAt/dlY/dDYlm2VhyJoG6XvG5llYNWdolMFysmUWxo0y
WqW3nmwtf7++0v4Zm8k2WVAJD26NsCHbZ+HdoynSFfZkdhYurQqexN5GdsmC
0j4lTqUz2SMLWQ9LWm7tJHtn4XudyeLLMWQfeR7606ymZJADsrB/os2fbBE5
JAu+x8Ldn4rJEfL5G47b+EvInCyUn7h/eY6MHJ8FhUFf1W8cI3Oz4HVTh2tx
kpyWBcPYxcOeVJN5WdDuUIka8YwszMKv+r7aT1+SpVnQXCBSa2gj52Qh5mfd
xtov5Lws3A7xrBz/h1yYBb8jQ4w/Kzym/c9CtcHwqyN7k4/In7+MV+fal1yS
BZMdvOuJA8insmCbyT1eoUwuy0K3yauWoaPJF7Kgw9qu0ca4IguLBjcPGTqG
XJWFBaca20eOJ1dnIaHTe5/qBPJt+fu7RhaFTyTXZyH41rznVxaTG7JwT5H3
wHI5uVmet6O+fvJqcksWxnJL+4etIbdm4XWSR+NIC3JbFvb+yX5iZEtuz8KD
Zc+2vtxC7pDnEyBa3d+R3JmFDzquBlaMu7Iw61i85IcruVt+/9abNiltJ//O
gnvlUKumnWSWAHfWFX8+E0VWFMByuMRkP4esJEDgfPfQbsbKArDFJeX7uWQV
AYR/11xfLCarCtArwX7uMglZTYBZfyNtXI+R1QX4J607e/c0WUOA6uk3TXLK
yFoCFLG4arrlZG0BApS+9hafJ8+U17dOzlGsIOsKcLy7fwQqyfoCHHw4Tvr7
HtlQgKsnnnaFPiAvEsA+K7ua20yGAKk3zh8qe0Q2FeCo5l+3ZZ/IZgLA/G7a
kM9kcwE6Vn+MvddFthQgefHBM696yNYC7F8ylddPoYX2X4BQCzf9hl5kewF4
HT2v49TIbAEu3vk+bPF4sosAkxPHDc6bQvYQYOjqrrSP08neAngUm/Q1nEX2
EWBkzre9X/TIAQLYbdnWK3s+OUSAyCzjbVYgR8jz0chX9zQlcwS4HdcTdpFx
vADmE8/mL11J5grgt8C993AzcpoAuioeC3QsyDz5ffjz91/bQBYKwA0Itthm
T5bK33eE8vtiF3KOAJpdLboRu8h5AthU6Dk5B5ELBdBznG45LZRcLMA8j8b9
CTHkI//jEgH4nL7u6SnkUwJobwjZbMUnlwmwZe+QA9Mk5AsCxAmSZSmMKwSI
n9awI2k3uUoAt+Bepgm55GoB0i8s7KhjfFuADUlfvOflk+vl/bKLZSeLyA0C
+PZaeTX/OLlZAK0Wl7nGpeQWAba+d3ruf5LcKv9+B54xuXOe3CZAompSeOVV
crsAB/LbB725Qe4QIKxiefytO+ROAfZu3bl01n1ylwC9rxqa9O8mdwuwbPyM
iY9+kX8L4LRqkn/iHzJLCEXndTmhvZ/Q/gsxe+jZpT/6kZWEuG38S/+kEllZ
CNv3x5ryRpFVhNhh8zP3uDZZVYizs9eVs0FWE+Jo2/wthkvJ6kKMumq24dsq
soYQpae3VVttJGsJYb5f2fYYY20hKgT3Bj6xI88UouvFgCU32WRdIQK1La9Y
u5L1hbjk+X3We3eyoRArR+hvvetJXiTEL+P31/Z5kyHEyJ4prFu+ZFMhlg9a
6m8fSTaT10eo/9gcTzYXIq0mYnlIMtlSiNi0Y4MU08nWQqjwjW4NF5FthPib
21erj5RsL0R+5ni+qJrMFuLi7tzFR2+RXYR430tr5azbZA8hrIJ89GKbyN5C
JD4ZFJfZTPYRwvS3UtSuR+QAIRa81DBJfksOkdeXjlk2XfEp7b8QxkMHaT1j
zBHCX/VVza1+5Hgh3gwz3+ioROYKIVJJVmoZTk4TYuvvVv/vI8g8IQ5sW3xr
szpZKMSeGw/GjhxPlgrRFDZSqW4qOUeIQ1vOPYidTs4T4vXPQ4/PzSQXClF3
Q+/LPFNysfz+H9bMmrqafER+X3M8IvqsJ5cI8Vkh+Uv9BvKp/3GZEMGOmxyr
t5AvCPGzWn9/uSO5QoiSpumuo5zJVfLv9+X8Z0P9yNXy/MTc/abB5NtC3NrS
ZVccTq4Xwu5UxN03UnKDEBaubm9TssnNQiT1i3ox7xC5RX7/hrlz35aRW4Vw
XLZWUXCe3CZEjLeWUtU1crsQ0d/K36x/TO4Q4m1+Z+bpb+ROIcbp6wSeUH5G
+y/EcP79duNB5G4hFH5+7/dwMPm3ELWKWmcWqJJZIsy3N89UHklWFGGutvHv
baPJSiKsfzRq2n11srIILLfC2IeaZBURZg24bOY2g6wqwvaasc5ehmQ1kfzP
L7W9VxeR1UUwmeHyff8asoYITl7f4/9YkLVESFzUy7G3NVlbhMbr79z5G8kz
RRiqc6V5kx1ZV4RjXZVmR3aS9UVot4zIjYsgG4oQ96agoz6avEgEu/YfGoYc
MkQInn54wM04sqkI49pPfFeKJ5uJUMN/25eTTDYX4cQNs4DxKWRLEVpWyep2
ppKtRQhLNHUr20e2EYF7/4n67uNkexH0DKf77i4hs0U40rXb70cp2UWE5oqI
kA1nyR4ijFeaYOhQTvYWYbB4PV/pCtlHhJeykU+V68kB8vv3+ZYS3EAOEUFV
qXjW+kZyhAjpNb2P33xI5ojw1Pf8vlufyPEi+Kr7DFz1jcyV55352Eqhdyvt
vwjbbFfpPu5D5onw0317yLW+ZKEI0n4KbIv+ZKkI73rEgRGMc0SotfSJ+jSY
nCeC398Du6yGkAtF6Ja91ipRIReLUKJzIvLuUPIREWbu+2yboUoukd/Hu6ZB
V0aST4lw9df+uHFjyWUi3NHy7vihSb4gwpWlj3hWk8gVIjTlrd1RNZlcJcIu
rymDNKeQq0WYLY7wXaxNvi1CVUKKfb/Z5HoRzt9WenyDcYP8e/plYPCCcbMI
Qpe3K8x1yS0i/IkbcHXGPHKrCBPNxvs7MG4TYUJb/7BHZuR2EfiPVx+Zt4rc
If9+P/+dEMK4U/69vecs0zUnd4mgddRk+KF15G4RlON875zdQP4tgsZgd9Ve
G8ksMaQeVzi7bMiKYrhP414+vpWsJMZH3Ra82EZWFuOIFcvRw4WsIkZTVnty
oBtZVSz/+8XfXJ4nWU0Mj4M1m7oZq4uh+Mt7y7DtZA0xkjNNi9V3kLXESIgX
JY3bSdYW42azuoGpP3mmGA3NLW3O4WRdMez/GS5zjCTri1Go925oYAzZUIyY
SwpzHBPIi8QYv3HCJC8uGWKYbGqLi04jm4rh99Xa2SODbCa/H52hnZuzyOby
5+ncm75aQLYUwyAmM/94NtlajGyfkbMP7CbbiFHR8PdPSQ7ZXoz+R3KxJ5fM
FsNIf8k9gz1kFzHuQIt/lLGHGC63Z39PKSB7i7E85F7GlH1kHzHizjiuz2Ac
IMY19Wt9FxSSQ8QI5K+74X2IHCHGz/GrRbKjZI4YPq/fxtwpIceLofrHOXnM
STJXjOczmgUjzjH7L8bgNMPvo8uZ/Rcj6/OqsyWMhfL8WTa6BReY/RejceMj
o4sXmf0XY0qrf/jGq8z+i7FD43XhkEZm/8Xo6Ntke+YJs/9i3FCAp/tTZv/F
WHvyx4JmxiVi+I4qknW+ZPZfDLbTFu9Pb5j9F2Of/4O+Y98y+y9Gqbel3p5O
Zv/F8L56NWFqr+e0/2KMPD9NtL8PuVp+f9WcjcUDyLfl7yP1Vv40mFwvn3dB
W5TuEHKDGP5FHfulKuRm+f31rHXIHUtuESN3t0fHjUnkVjF4NSceX5tKbhNj
4QN9j0MzyO3y7zG/cXmIHrlDjPbRv2MqFpA7xVgycoPX8BXkLjFC20XzxliQ
u+Xfj5uCw5R15N9ivDDvM73HmsySwPhwiWfSZrKiBGVXZr9XsSUrSaC+8WDq
EcbKEhx6oPI5zYmsIgF/iPHwG85kVQkUM9JZ+V5kNQm2XFLWWb2TrC5B3oT1
Sm6BZA0Jnhqu+14TSdaSINYII7Ojydry50lORzYwnilBncM8o1Ucsq4Em4pt
PTYlkfUleO867kdqGtlQAjWno5PseORFEtj6HHlvwSdDgle/+itFCsimErz0
W2+5Sko2k2BC3ZJl/jKyuQSD7nvstMklW0qwcsjeEWoFZGsJON6DdjQztpFg
f/qEzoBisr38+QpX+pccIrMl+O0z44mghOwiwc0RZ4ITT5E9JAj+O2e3SxnZ
WwLZeG2DKVfIPvJ5RLo9vOvkAAkCFXqr+teSQyTIKHjXJ4JxhAQXEi513LxD
5kjQ83UG2+0uOV6CnXnr6rIek7kSRD+yMJr8hJwmQYzTmMNeT8k8CeYdO5Eb
9IEslKDgYjLHoZMslcDu4efW85/JOfL7atqY79ZFzpOg10i3Bvsf5EIJuk8q
mx3r/YL2X4IxxkU1nxgfkeC6vrHmFUVyiQQO5f+y0/uQT0lgpGQwdE4/cpkE
9+d8CHgyjHxBgv6zrgaOHk6ukCAublNiiyq5SgKVbf0el44gV0ugmmEZnDOW
fFuCaf0H/DzNuF7+/a17uKRRndwggZ7afM2P48jNEnQed+3bV5PcIsGpUx3p
m2eSWyXIOiM6521EbpPg9KmkO2cYt8v7h/W5qb2U3CHB0DV3S9avJHdK4Lmm
/v0Gc3KXBM8bPnooryV3y+cdmqfrb0H+LcGQuaMeaVqSWVIYpBk27WCsKMXe
vpoJ3pvJSlJcaE8PPGpLVpaitOlW4y57sooUfPbKxXpOZFUp7ild0fJwJatJ
EX5sw+sZbmR1uT13HdD2ImtIcTXbI99/O1lLijLewwZzX7K2FC/mORTO8SPP
lOLONlV3SQhZV4rT3OiLD0PJ+lKkFNj7zQknG0pxMUXMLYsgL5Jisl+24rVI
MqR41t/67654sqkUzZ6+zxzSyWZSVAYWD/qbQzaXwva0wdDc/WRL+fv3TK0c
UEy2liLTR9C07jDZRgpRt5Ny+hGyvRQ31fc2lh0ls6XQ3Oqf0Hmc7CLF4rDJ
X5JKyB7yc5737/FnyN5SdLUY77A8R/aRgn2ppsHiMjlACouGs0U1leQQKUp2
DV1w7go5QorgXNnLwVVkjhS+/vvGdFeT46VY15895WotmSuFbvOZh853yGlS
/B1tsvNDM5knhbHnvsATT8lCKab0+vvA/BlZKoX+/+8cKaT8KXE/GOdJcftH
9I2HL8iF8ucVDZm24RWz/1Ik3i3L+tnO7L/8vt80zr3+ltl/Kc5K/s7pecfs
vxTffjxdZ/qH2X8pmjIGbf7e+yXtvxTRb8Z8XDacXCHPY1bIgS9q5CoprLW/
nawcR66W4mTyoDBdTfJtKep+f8nIZ1wvhXKPpgl3ErlBihDnoxv+TCY3SzG1
j5OvxhRyixS53+o37ppGbpVCXHTmk8IMcpsUStF3p5/UJbdLwTmgGVDFuEMK
wUJHsz6G5E4pJnzeqae6gNwl3w+/Z4c0F5G7pXh7O+u4wwrybym2j4k4qmdG
ZslQ90L5m4CxogzHDCZa3bUgK8mweZOV1VgrsrIMCpOP7/5gQ1aRof/46iE6
dmRVGVo+PQ34y1hNhqLIgB/sbWR1GZpOnAtd60zWkGHIrOH3D7uRtWR4PS3Y
wGEnWVuG4gT3o6dDyDNlaMv1vagYRtaV4fxmrySXKLK+DEtuXuzzhLGhDJd2
V35YmUBeJEOe5XAf/RQyZLh878mZSelkU/n7Flwers3YTIblXXGOpxiby2A/
a6iJnphsKcOyUevbrWVkaxmSQ1t/3ssn28iw+l/FHfcCsr0MWiPPh44pIrNl
6GOxuE27mOwiQ+sMi3CDQ2QPGTZueXG98QTZW4aoulbdQyfJPjIM45f1WXCa
HCDD+4Kcab/LyCEyTA+NufXgEjlCfv+9Ha+YVpI5MqyV/JhYUkWOl2HPylup
GjfIXBkmJOWFmTNOk8+fpluYcYvMk8EnsCUpupYslGHB7fsL6xvJUhmuvui1
9fYzco78vuZVVoa0k/NkeHg9vGfFB3KhDLHP3XTPfiIXy+AwaUOO0hfyEfn3
VzDezus7uUSGL1biBRt7yKdkeJ5VmPVHoY32XwYbxeDDa3uTL8jn+aJ/1LMP
uUKGd9qnjm8dSK6S4Yj6GuPUYeRqGc7q/PhrqEq+LcPUD+4bNzKul2GRZVF+
pRq5QYZ1QeWemZrkZvl+XY/5YzWV3CKDvrHGaN1p5FYZjs4f8iNzNrlNht9f
XxuI5pDbZZj7R7L891xyhwyPbu1ZNm0RuVOGhthXDamMu2QQbBmc982Y3C1D
r5yEnYNNyL9lqLHPvmC4nMzKBt9f9V8dY8VsnPA/fPfBCrJSNoIPfX2utJKs
nI1jMZy5dWZklWyEFa3J/GROVs3G3hYL6zQbslo2fD0/VnHtyOrZCBq3fKPH
NrJGNiy9v5gou5C1sqHGv3S4lwdZOxvpNddnfvQiz8xGxuYRWnm+ZN1snJq5
q/FjGFk/G/VWM1jPIsmG2bh+mLtsdzR5UTbsR057fSaOjGxsNPDIehBPNs3G
89hRyiGJZLNs8HLDk2yTyObZqIwfOGprGtkyG/E2Y5J/pJOt5f51aen/6brO
o2r633iBG5IkiZKkb5IpCUlSSR4kSSiSJCmSkIQkSZJKSJIknXk+kYQkJEkS
QkgSkoQkJEkldfe93metu35/vtYe+uxn7KxIgN3TqHVhR1hiIuyZRinNuxqq
k2DvNNo4apZElwX7plH/W9rDwhX2T6MVAcsODuTBAWnU5he2NJ4PBzHxM315
ofUCHJxGm7nD3pfegEPTyOXvZMtFN+HwNLIekLxt2S04kslXe3xIvsLRaWT4
7uEzn3twHHN/0rDuHvfh+DRqUJm72FnhROb+3HMjqh7Aycx177cbfcrh1DQy
bx965NVzmM3Eb4zSJ9krmJ9Gp+6fWFhXA4uZ7/v8ZpPje1ieRicd3rl0f4Iz
0mimdse0DV/hLCZeXupbH3XD2WlUWDDwT1TPD+j/NJLVhzZrK8F5aZR/0eHL
3f5wQRodM/zeemwAXJRG7j3rro0ZCJekUYbNS68LCpem0SKDKVcNNeCyNJrV
YHVnjiFcnkZ+h3qYycfClWn0srd/Tm9j+HUalesf+jnTBK5JI66NY+fCSXBd
GsXo2a/TngzXp9G1mlCVHwo3ptFCmxaVRdPgpjT670jJ2CoLuCWN5MFh75Ks
4LY0etpr+eFya7gzjQLLTiVkz4B7sChx1fcFrjNhJRYVia/uHUWwCovW5Z4c
92A2rMYiwzLu8E0LYA0WnZ+it2PIEliLRReUeUuNl8I6LHpzr+2zyBXWY9G4
4U2Hhq6FDVg01thYc73Co1nUsuFM3zG+sBGL1nQXN6T7wSYsujPhQLv9JtiU
RVG+iSr54bA5i2a4L3Q7EAFbsii749TUHpGwDYt6ml5YuvQgTCyafnVqu0Bh
OxZt3XvQ5V4c7MAi019O3asPwU4skkQ6+vVOgJ1ZtOgxv1KQCruyaLf4jzyC
DbuzaPuCvqcqeLAni5a2vLzJFcDeLFLT/P1yuRD2ZVG/ro6WfWLYn0UP1D1U
30vgABbVt63vGyGFg1jUKJ/f0vMsHMwiPZEw7bHCoSza8nrAlTXn4HAmP79P
HFieCUeyqPPR47MPFY5mUY1tzIT4C3AcizbHHNiVfxmOZ9GJks6bkqtwIosc
wtcWfVI4mUWjP0331y2AU1lU6xZR8rkQZrOIs0rf4ngxzGfRUftRctW7sJi5
X//OiiEKy1k0qG7Bs6L7cAaLlL4MvZn5CM5ikcCpbPzKp3A2i66NiZsoUTiX
Rac2WoyRVCj6/39c8D8uYvJXOzsj4ZWi/1lUfOTkTc5rRf+zSN6RZzf4jaL/
WbS37Pjc1h+K/mfRzOEVm9pbFP3PoqdSg/aTPT6i/1mUMFE0u3YQXMMis9nm
+x8OhutYNFJQtaREG65nUcA23rvhenAjU7+7jswuVLiJRa7WE+c5joFbWBT3
ZXeJk8JtTH2fvLVxtTHcySKDLdkL1k2Ge7ApuCxLulNhJcZWVqcMzWAVNr1p
uHtpjwWsxqbEB+fGJ86BNdiklNmcvNgd1mLTptMqfX19YR02lblOfj1pI6zH
JtPvHXf9gmADNrXKg5W2bodHs8kyx3BeYTBsxKbr+65dH7UHNmFTbvynlOkK
m7Kp3uWh/v0DsDmbJpidrk+Mhi3ZpDL5506tw7ANmxZL/4TNPg4TmyruVPXd
fQq2Y9OvKSMfNyrswKaAvvN8VNJgJ+Z6XuFDWw7szCbX1z+tNISwK5tubA62
apLD7mwa0bQrvP0s7MmmQM0A5d4ZsDebNF4uzR+ssC+bxKwuydNzsD+bHvx5
djAzEw5gk9PTQuvgLDiITfnHlnQHXIOD2XQ/TmmP/BYcyqaSmD0vugvhcDY9
bM0KqS6FI9k0MvpdO1XB0czz/ewXqr6C49gU+Wh/bOlbOJ5NGUknX3u8hxPZ
JA2InnrlI5zMpm8L7MdKP8GpbMq+1pWy7zPMZtPt7pSukK8wn03uBXpTL7TA
YjaxlC+pXvoFy9m01qzXzbFtcAabii+33lRV+YT+Z9NOdZXH/qpwNlOPA2Ze
8lKDc9lkp7ZEflYdzmPqb/Os8mwNuIBNT5f/VB2jBRexSV454+9tbbiEue6q
7OKiA5cy+Xr43rdGDy5j00GvF9eyDOByNuUYyM8/NIMr2dTP8XaKsQ38mk3N
wz/s2DkbrmHTrsAZanFz4Do2mWi5ffs5F65n05FVC5VtF8CNbNo+qGzce4Wb
mO+f4LxW2xFuYdOLSY7rdiyB29jkOXe4OMQZ7mRT26ORlROXwz04dDznzZ4S
b1iJQ365rKFbfGAVDvF7JLH818NqHNpW4j/A1x/W4FCfd/47Bm+HtThkdj7o
8ROFdTh0JM6ncc1+WI9DjV26ibkKG3Do7Jufu9cchUdzKKsPf0CTwkYcusc+
Y9/3GGzCoSeLz7MNjsOmHBrK1lQ14MHmHBo7xb2tQQBbcsi/98yVn+WwDYes
PS8lm56FiUPXLg3ImZYJ23Gohv+zPOMi7MChWb71nnOuwE4c6vvs0vfdubAz
h759emVpcAd25VCLT1bxw7uwO4cmjB+xfFcF7Mkh+5xjQrUq2JtDex4umHbx
HezLIVFR2jf1OtifQ/9tctwTq3AAh2wv7J54WOEgDhm/WMy78wkO5lBGu0t+
0mc4lEM904MDpzXC4Ry6k/7Xp7QJjmTi2UkHI5rhaA49enZnvXsbHMehLS77
t1l0w/Ec6ndb+UWAUj36n0NrfaNSNVTgZA6NuDzZXtQPTuXQ9AW3Ht1Xg9kc
4th+79JRh/kccrHRPCYaCIs5tO/ln/TFmrCc+funXSdEGMAZHEp1eiXlKpzF
oVHnRofVKJzNoRje2ITLE+BcDqlHTDC8MQPO49Df8DM1+x3hAg4du0xy+SK4
iEM5LyzCTBbDJRz6ZNZWvVPhUg7t+nHzmEThMg5ZOESUWC6Hyznku6rCxHgl
XMl8f7uq8hwf+DWHxlww+jPTF67h0O5Nbg8K/OA6Dq1/UVjxcitcz6EfjS/P
rQuGGzl0Ls+rMSACbuJQ7L7MvT+PwS0c8hTtMh5/HG7j0JW2d3tdxHAnh6bx
j/yKPgv34NK+jvbebudgJS49iLhksO8irMIl3tUHh75fgdW4dPrlWt6UfFiD
S+4DT9QNvQVrcWl/5dyAlDuwDpfcDNMs9t6F9bjEXmpFKQ9hAy69CPJc81jh
0Vzm91xb+5EnsBGXsi2EM9Y+g024NDLW+/yCF7Apl2SL3+2XV8HmXCrL//24
6RVsyaXUDWP6rngD23BpxtY/55Z/g4lLdT+cUqK/w3Zcimu7fiW9CXbg0tLv
P+4sbYGduGTgsUjq+gt2Zs7jnem8X2FXLnEnt6jb9PyM/ufSxotf2PF9YU8m
fmkTejsNhr25NKJsh+d5hX25pOxDta0GsD+X1L7M2FI/Fg7gUm2f3Gvx4+Eg
Lk1wyK9unQQHc+lovc+Q1llwKJd6uNAH3iI4nEuqm+rHX1U4kku/k9f91V4K
R3Npbc/kis+ucByXPFb3a5y5HI7n0u7Uh3/U3eFELq3xUAsZuhJO5pJu+m6b
Wh84lUsVDodv91gPs7m0IDT0o/lGmM+l1js1vcYEwGIu3eujvNlBYTmXei1Q
CnwdCmdwKT7syN9bB+EsLg2XLd3f9xCczdxvlaAVdBjO5dLeFV++RSXCeVxy
nTgkISIJLuDSl/FFplYyuIhL3o9eG32WwyVc6v3igPK4TLiUSwN+hdSGXoHL
uJT/62PsjNtwOZeMx7iFFN2FK7k0NGzk/tTH8GsudRyMG5b4Eq5h4uO5r/jl
B7iOS+M6jXbmfILruTRWe+PrNfVwI5f2TEvdWtgAN3GZDVZtuu8n3MKlUlvZ
cfPfcBuXHIbUV41VbUD/cyltYnGv0MFwDx6d140sc9WBlXgUvGewdaA+rMKj
+Ofl7I8jYTUeBZ4a8V7XFNbgkddc0ZOZCmvxKOuDusdvhXV4dOnKkVY9C1iP
RyvOrX2jPws24NHzufy1b+3h0TzKvNp1vmk+bMSjv2KJvtsC2IRHVyfsS5i4
CDblkefy941bl8DmPNp/Wt9KvAq25NG4lp6PN3rDNjzi/oqd8cwHJh65FHk+
3rcZtuMRa6fDsgfBsAOP9J8tvvJ2J+zEI8sZRQs0QmBnHnXm5Zdl7oZdebTN
d9w4oyjYnUcPNbe1LT0Ee/JoZfJcJTYb9uYRJ7f7ciMf9uXRSdOoNRoC2J9H
0ssRsRuFcACPHmRMvWkghoN4lGCSvHjxOTiYR/nepbtv34BDeeR8bsJw5Ztw
OI+CaPEmr1twJI/UmpPf7S+Fo3mk86Pc27sajuNR7pAu1asKx/NI1shJulED
J/IoaaLwQ9NHOJlHBRnVXfpf4FQerbO48Yb1DWYz+bxS6fDrB8znUeqtK72u
/ITFzPWEe19bFZbzqOLNPL9ZQ7+g/3lUNmT0l7M6cBaPFlgFLIrSg7N5lM26
uqF8BJzLI+32njyZKZzHoy3HTwwdNA0u4JH7ck61ucJFPArY2+1iPR8u4dHR
5/V125zhUh51H1sdPMMVLuORh0bysLM74XIe2bQZ7dDbBVfy6NCaBVFG++DX
POrQbPv8W+EaHhX+iC6XRcF1PDozfEOnNB6uZ+qF821DaTLcyCO7t6WeVQo3
8Uj5bP2e86fgFh7tOHy8eEkq3MYjP6uzJqksuJOJ34botUMuwD34dLfmj8oO
hXvxadW9Da/SbsBKfAq5Zm3qdBNW5hPrzoOE50WwCp9SNx/69vM+rMqnP6Wb
rUufwGp82v36XvYThdX5VB8k2Hr+NazBp/L90sOr38GD/8dafFpUZH5KvXfj
P2vzqbg2zslAYR0+bTqy1K1NBdbl05T9NlmD+sF6fPr1yObCHW1Yn0/pVHyp
TmEDPk0d5rbFZgRsyKdG1vjl78bBo/nkFL0uYrQlPJZPO/b3++M+Hzbik/H8
a7kOzrAxc/8GruyowiZ8+p0dnjfOC57EpxG51eph62FTPn3YfGu5biBsxqeo
hGdFu4Nhcz5tzO95PjoMtuAT0fvbLXtgSz41JKS3d8TA1nw6WzxgV9MR2IZP
7yyFMutk2JZPGibZWs/TYOLTubjb40UceA6T78/9uDu5sB2fDvhG2z/Mgu35
FH9c/Wz1ZdiBT1uOua3lXocd+XRvvazR5AbsxKfEvw11OvnwYj75eFwbc0Nh
Zz711NU4feMmvJRPY1YNedP3IezKJ8+zJr00nsFufOJ+ffP1rsLufKpKutU1
5C3swaexDufjdWtgTz5xMv6r3t8Ce/HpjveDlfs1vmL+8kmrcFlR8hB4LVN/
22ItM7RhXz5d9RgyMHMo7Mcnq/Cs3QkjYH8mHl6HHn5UeBOf/OfvnHBjLBzA
1F/v/tONp8KBfJqpd2DOl2lwEJ9iQqbHJdnA2/nk4JCg+pTgYD5lbO2KPGoH
h/Dp/KDHI0Jc4FA+WQyNeTHDEw7jU/+EzZ/tFA7n06n5wrdn/OEIpn+W9sob
sRmO5NPf39pnpFvhKD7duOy7b1swHM2ndlO/nBiFY/lUylvWp/9eOI5PZa2/
Em7EwIf5pLfGfnnXQTieTwMvx94vOwIn8MnX7eip+mNwIp+OLfJUaz8OJ/Hp
48NPCdYiOJlP+39vN9x5BU7h02EnpVEauXAqn4ZWnq0WXYPT+LS1pE+v4Xdh
Np+0/6SeNyiFuXw6vT/IeMVDmM+nWaMbp3tXwEI+SSq05qt8gsV8ir60772Z
wlI+KbX0G3z3Jyxn4mMZ+WpfO3yGTydu5/ac3w1n8GllBmfJlf7f/jmTqefv
Yx2OqMFZfMrq1RUaqwFfZPLXHBtoMRbO5tMeFVbkbYJz+LTCatW4lrVwLp9c
dmtW1vrD1/iUmePVpLMZzuNTMH/B8aPb4Xw+HSl4r+ywAy7gk7yB25wWDBcy
81k4Uz5vJ1zEpz5ZqWX2IXAxn9lnTttGhMElfOrto2U1eQ98n0/rK3bFRUbC
pUw+duu+szkNP2K+V9dzwgoBXMan6mcrXUIUfsrUf6rN4cx0uJxPs49ZXfa8
Alfwyc1vy5TL1+FKPqUFT7C+VAhXMfm4z1mifRd+zdRT3BXd5ffgamb+OJyc
71MK1/BJ4NiZ++wlXMu8P7Y7ZOgnuI7ZD/cS43+2wR/5ZDDyQtg25e/Yz8y8
+rnsTZwa3MDsh05JWZLCjcz1mlGd/SbC35h+/nFx+8XpcBOfrM9XGk2whpuZ
eeb1ZKXEHm7hU6Ht/NWzHOBWPql9HD1i/gK4jU8BS0z76iyHO/jUHLSK4+EB
dzL74UBQgk8g3MXk7+0Ujv0euIeAWHPrT3yNg3sJ6NnbG0f5h2AlAX3Uyyq5
exxWFtCxjrcZu9NgFQFNWnTrbwYbVhVQuPmiikAhrCagDV5pImMRrC6gtAzO
wvEyWENAU4M3C31y4cEC+n3u7vmjhbCWgLYY/1rcXQVrCyh5rsDpzCtYR0Bf
jc1ra9/DugLabxvr8EthPQFlmEvyprbB+gL6tHvugch22EBAccJFsZM7YEPm
fBN2xtj+gUcL6F+cmrD/BeQ06vm2PsqwkYByTCdY2veDjQVkaRZfPUUDNhGQ
Zsx5nqExPElA431DVBYobCqgWXrJD2snwWYCOrBk5a4HZrC5gNpzkkvSzGEL
AY0eOcHWyxq2FJCysGZf7SzYWkCds1onjyPYRkDFTa4an+fAtgLqNzlix+y5
MDHx7T61+ocdPEdAB0tVL5stgu0EtHlX4YWVS2B7AbXMn74x3hl2EBDHceeR
KhfYUUB6Hz5ZL3KDnQSkMd96QPoKeLGAVrmMuG/oATsLyHH/gC2FCi8V0PkL
rAGG62FXAdVliY3Lt8BuAurm2jt3KOwuoKJNE0Z6boU9BLT99OiKJXthTwE5
7LMumr8f9hLQkXl+D7JiYG8BnVk0+kNDHLxWQBu5KffOp8C+AsqOkf7cz4X9
BHTDUpyRyoP9BeSbnGl6hA9vEtCtl58nrxLBAQLyWaN3bJ0YDmTqM+XDm8fZ
cJCAXjQHz5mVC28XUGn5TrWuq3Aw0289Hg3PuAmHCKg6Xs3JpAAOFVBTup2d
4W04TEDfNc9t9SuBwwWU3uM+tT2BIwS0c6v0inklHCkglXM/lye+haMEtOas
q9vNOjhaQAtjLWyOfYJjBfS6LW3c8i9wHFNvud7tzd/gwwKKNlTJ/fYbjhdQ
o8Gf0LROOEFAu2+cScnphhMFdNXy7Oa3Sj+w/5l+3Rs3Z4oynCwgreUXLIxV
4RQmfj1jeJn94VQB3Rt27t1YdTiNyW/p++qLA2E2U1/pf9fpDIa5AmY+3q6s
GQLzBWSYaVQ3digsFBDPpHpJ9n+wWEAX2ucoLdOHpQIynlYX7jEKlgtoUVrO
nwnj4TMCurI1YrLdJDhDQAHHgj6umQJnCijv3KGDt8zhLAHZVE+I2GkFXxTQ
5NROyewZcLaAdH4uDRPNhHME1Nb+c7e/A5zLnD/i1b1xjvA1AaU02aj0coHz
mPi8YbtMWQrnC+j+pYZhq13hAgGVpOiVLnCHCwV0+k1Qa50nXMT07+aWExf9
4WIB+fnoPRi0ES4R0NFyw2Exm+H7ArpeNMPQMwAuFVBgV/Qn4Rb4EZOP7mtn
bHfCZQIq5w3edT4EfiqgpzQyf3YUXC6gyuJdSZ8OwBUCSvy9XbU2Aa5k5mnL
CEPN43AVM6/88gO3nIJfC0g8uHr3eg5czfRn3NWds4VwjYAuXdhb3SGCawX0
bsaQbKVMuE5Am0a+CEu+BH9k4rPZxpefC9cLaNmJ4b36X4UbmP5auPD0xWtw
o4BS3a6f/HEX/iagk4c1D3Tch5uYftjiNUX0EG5m9uf/7xYBDW4O9bN8BLcK
SBiVlqFVBrcx82+3+LzOU7hDQFtPma/bXw53CmjYwlg/txq4i+lnO+ddTz7C
PYT04u8gA80GuJeQosoWvfr0HVYS0ofa06MO/ISVhVTvt7ViRSusIiTZk55n
NiqsKqTvVrfyH7fBakLK7JsR9KEdVmfuH21+oOwPrCGkMwdXJz9Tacb+F5Ju
+YSMAYNgLSE1ThId9FZYW0gzCq+1rdaEdYTM9yxiXx4K6wqpzDwoZbMOrCek
dze/b3HQh/WFtMBozpWx42ADIc1/p9c2wBg2FNKsV322pJvAo4UkP+b1Jnci
PFZIv7ePOqk7DTYS0t4hBw0mWsDGQmrhr3rYMBM2EZL5xu7UYlt4kpCWOJb8
XW0HmwrJMNzMhObDZsz3hOdvHb8YNheS/0zP4XcVthCSV/2l4yOdYUshHXH4
VFW0DLYWUunCr22GHrCNkPICSq8arYVthaSVMipEeStMQlpUXbtq3TZ4jpAu
VR2r37IfthOSd+L4VfsUthdSeOKVl72iYAchTap+6Tn9FOwopLUmvwRjTsNO
Qtr0bNyRyWnwYiFVLGyf8B8bdmbqYVPg+UgOvJQ5r2vFziaFXZl41jeSmAu7
MfmoGVLYoLC7kEbM7j3QXgh7CKk2OXTybSnsKaS2z1c11S7AXkLa1XfIUPXL
sLeQBu7aver0VXgt833LZj2qvgH7Cul4ieRibgHsJ6Sr02zDXxbC/kw+xCsW
/lF4E9M/RiaGdBsOENKXtQ4rBt2FA//HQUJatz5z/p4SeLuQtseFb+tQOJiJ
1++YxNL7cIiQLj/PGzXnARwqpJH3V6z3fgmHCWmLTPnFhFdwuJA2m72pLqiG
I4S0PGCH5eDvcKSQXjVEjvT4DUcJyfpOXH2ewtFMvdvkNf5oh2OFNCVp2MP0
TjhOSPsvGx2e1wUfFlKwkb7O9V4//zleSDONtV5+UjiB6T//+OihSnCikMZO
v855qXASE0+NPaUSFThZSNr9wrqva8ApTL5nbZu4RxtOZfIR5PJIWx9OE5LR
wdfiZoXZQrLaeOvJIkOYy/RfUtOW9aNgvpAeb3/hPmUcLBTSFfOpTS+NYLGQ
vl44+meHNSwVUqJl/Zgjs2C5kJ7qzLfwJfgM06+im9IqhTOE1H+TqJA/B84U
UkjxhfI9c+EsIXlqRp3evAS+KKTyy3xhkguczTzP/No0WQbnMPmepzrs7To4
V0jdgVndRb7wNSFJXrgfHr4RzhPS0k/+K8YpnM9cn/LT10ThAub9LJ+3eQFw
oZAu+rq2OATBRUKKHTvu8oEdcLGQIp1KNo4LhkuY/ln5WlcjFL4vpIbTqTdf
7INLhdTvR+WHu3Hwo/9xGZM/jZt1DYnwU2Ye790b+jEJLheSNGFGfncKXMHk
P/zxf5fT4EohRXMzpuoJ4CohJY/nmy0Xwq+FNC1rxdciEVzNnH9heF59LlzD
/L24138H34Zrmf21JaFf+h24jnn+uNXnd+XwRyE9OPFjWG0FXM/sN+sauwEv
4AYhDWX/d1P+Hm5k+tfoe2r6L/ibkOyjruw59BtuEtLwjV+TB/+Bm4Wk0l1q
y1K4hYmvd/Hygm64lbl+vXtkyYCWf24TUu5M6fsF2nCHkEw/Fnm5TIE7hXRI
a2umq8JdQrIxqAjtsIB7iKhXSsguPUu4l4jGd5QsOGMLK4log2dHzXeClUVU
EblNy2klrCIi213HE7RWwaoiivvlaS1SWE1ENwynznBYDauLyCRX//wCX1hD
RAWDIhI7/ODBIrrY54f1giBYS0SDg3qNCNgFa4vIuXm2o34YrCOi6DFnLo9S
WFdEZ2I+bhi0F9YT0Zq5ZXf6JML6IkpbMvlX9knYQERHzewqFwpgQxGl/L5d
0CiER4to3WqN0g4RPFZEYeaR2iMKYSMRLXF/6na2GDYW0cBXs72qK2ETEe3v
75+zuAqeJCIvWZht4GvYVEStE3asCKiBzUSkXLxm+8QPsLmIDtfN7mv/CbYQ
kVLWVw59gS1F1LbxAatYYWsRqWQcjMn+BtuI6Hwf7/EW32FbEQUNPJvN+gWT
iH5y02/1aIfniKiz8HfP3C7YjsnvqTeLv6j8+md7ETUU3ejYqQE7iCh+iNTi
xBDYUUQS/TCuuQ7sJCLWuKhTdsPgxSJKvD1raowu7Cyiu7rSOCMDeKmIDKrl
/eUmsKuIdDWnzB8wGXYTUd8LIYU1VrC7iDa3LxmXOQ/2EFFX6/n2G/awJxPv
rLLrnxX2ElHytXpeL2fYmzlvdo+HY5bCa0XUnynXp8tgXxEtDnYpOOkG+4no
7zIPtZNesL+IilSlsVcC4E0i+pIYfe+VwgFMvh4vYbnugANFdH++66yewXCQ
iDy27a1oD4O3i+jBkIY1ZnvhYBF9W6Ne5hYLh4hozyPnr8+T4FARPfvSk4JP
wGEiqgobLrHlwOEi4s7dcvatGI4Q0YRoj9Vvz8CRImr3cquIzYKjRJTDbrM/
nA1Hi+jIifWROTlwLBO/nDjz37lwnIhiMt85ProBH2b6I/Pb20lFcLyITrt2
7zO6AyeI6NbhN8WzH8CJIvJ3sz343ys4SURzho947PgZThbRxgvLjx5ROEVE
+y7dsp7Xq/WfU0UU2muOw0BlOE1EZ6VVl68MgNki4pw1uResAXNF9Im7bIL6
EJgvolV7jU+kD4eFIhqwnrXUxAAWi2jiRNNtV8fCUhGl3rCcEDsZlovote62
hHAz+AxTjz7XDkkIzhCRTnfq0N8L4EwRPeGkzPRygrOYeXNztMvYlfBFEZ20
MnUJXAdniyiBs7dil8I5zPw1if9u6Qfnikg1Ld8kIxy+JqLbaluHXFA4j+mf
Bd4fNuyD85n88Gex1+yHC0QUsrLPz2kxcKGI/MKzdDSPwEUiev8re2G5wsUi
0jzX1+VqIlzCzM9pod1TU+H7IpJGKJlrpcGlzHky3H8anYUfiah+vm16/AW4
TEQ3b4gTp16Bn4po2+pG9rBCuJyp396XVcIVrmD6taWt5NEDuFJE74zjfpqW
wVUiOqQaeN7yGfxaRMMqfOzT3sLVIrqyZ8zkwu9wjYj0XS72nd4O1zLz+2jP
PLdOuI6ZT+8WVul1wR+Z+Xx34Zwbar//uV5EvU/rJGQMgBtEJA+2+dpbE24U
0alX88MMFf7G9PPhNakeQ+Am5vrum3aXdeFm5u9zx3hcMoBbRJTk03hsjDXc
ynyfz+5p42zgNiafd+cvvDAf7hBR7sDmDR1L4E5m/imNUb66DO4S0Wz7rafU
XeEeYvpwfPOtJne4l5ikVypVJatgJTHNH+pitdsLVhbT+Pj12ou3wCpimhK8
NnPDQVhVTD+4n9nFh2E1MRmt6GwNOQOri+noPQf7qZdgDTG1qGuO0LwGDxbT
6avaWQdLYC0xxdnMn2B6D9YW08nEW2Z762EdMa03LhCsboF1xWT8OD3k8W9Y
T0xrfXtO7N0B64tpT+D18l8KG4jJ6e2pm0V/YUMx9Qm+K6ju2Yb9L6Z0lRqW
aS94rJhG7b3a/EIVNhLT8HHNfa8PhI3FdD9xTKHhENiEeX5aL4+JQ+FJYjrV
uDHnui5sKqbtO9Wctf6DzcT0q+Z77XJ92FxMuVOP37UaB1uIif3xoC7bCLYU
U8Ey4/aE8bC1mOq6I8cmG8M2Ypq07LFVxETYVkwz+loOjLOBSUyHAn74zFgC
zxFT7aoQTfEK2I7JX9GeXn09YHsxGczeYBDtBTuI6e/SL8Mid8GOYhpq/3CG
cQzsJKbsRbuuxhyCF4vpZz+nB7opsLOYHH1MBpQrvFRMM/+8DFBOhV2Zeoi9
0u+QHHYTk2X286GDMmB3MV0baHW//jzsISY73w3npuXBnmLa8c41o+8t2EtM
DheX1+UWwt5iOrbjt1R6B17LfN+8/0LS62BfMY37r/bjlnrYT0xpzXmj8z7D
/mIaxr40260J3sR8T8wY6TWFA8QU8V5YLWmGA8XUcE/r3e6fcJCYAr2HpP1s
g7eLqSvXe2Z6OxwsppyBJzTzOuEQMWV+7+uyUakd+19M+S2199X7wWFievJh
msHAgXC4mKwuPdeerAVHiOmGioM0ZxgcKaaszLMrL+vBUWJKCk0zuaQPR4tJ
eL1uv+s0OJaZB/zQ9kYLOE5M2pO/cCpnwofFVHi85tBVWzheTPI7Dp3b5sEJ
TL/arnu8wR5OFJN/Y36f3o5wkpiez+jd7L4IThbTpWDXfRWucIqYov/r6Or2
gFPF1HryQaqOL5wmZn7/sa9M9YfZYrpXdsdqYRDMFZNGss5h7VCYL6ZBKz9b
N0fAQjEFp9+cPXM/LBZTivyk1SkZLBVT0dzKKh85LBdTjOov/8lZ8Bkx9daT
8kOvwxliUs4a0LrkKZwppo8vZwdwXsBZYtpc8uR9QSV8UUyrDO5tsH4JZ4tJ
9aL9uhlVcA7zfuvm8GyFc8X0mTUj4UcdfI3Jv2XdrzsNcB7T/23+b2N+wPnM
fLrzueK4wgVismnujOz5Cy4U09ShQ1X7/4GLmPhHbXRz7oSLmfgHpKx37IJL
xFSzIXrh/AEd2P9i2rl4ldh8MFzK9FtUxXahJvyIqd/G4JG/hsJlYjo3qPT+
XX34qZgiCz2aXo6By8Xk7WPWeX8SXCGmas2VnSVmcCUzL4oGrxk9Ha4S0+xG
wx6R1vBrMZX8mcuqnwdXM/NBPfuuZD5cI6YtzU+XOC+Aa8UkGDVr/nGF68Q0
siXkdKUr/FFMu8tTn4rd4Hox/T7QoPZc4QYxLdDzVEl1hxvFdPd38u0Va+Bv
YsobFvlorg/cxOTP4uuXhxvgZqafg5vnGgXDLcy+jRC+CAuFW5l5nDby1O4k
uE1MY/haX4kFdzDz6o9R4SQO3CmmtvN7B7WL4C5mPw8q1rh9Hu4hoXHzZ+zi
Xod7SYj299y5PB9WktDYnRdXORTDyhLaGjwqMfg5rCKhB+MWPLSshVUlzO+f
Q9fH/YDVJNTSFvJf+E9YXUJ/C5cdN+uENSRUnnr1P3uVP9j/Erq34+y69f1g
LQlV63+fFD0Y1paQTnPcjUA9WEdCK/TqOmpGwroS4gd33PKZBOtJKKOgUTvH
AtaX0NxT/OtjbWEDCf2uFrQ3zIUNJWT/5ZdV9EJ4tIRGh+ua910Bj2XO93HL
zs0rYSMJfX5R3efgathYQiZjmgRHfGETCS25/LZ05gZ4koTuZqoNO78HNpXQ
jPsGqfYRsJmEvOPkBTNjYXMJnT8+cmjQSdhCQu4aqX3+nIYtJXRjiM2ZQTLY
WkJS3pXBf9NhGwnt93d0mHwetpVQutahebMvwiShr84ffh3LgedIyFe57N3M
67CdhCrvslt734LtJXQkZc2KUIUdJLTQy2v67kLYkfl+TxXB4mewk4SGrNaM
7tkIL2bOPzNM9esv2FlC57pv/ze0Zyf2v4RYvXPilJRhVwklfk725vSD3SRk
bDlp94vBsLuEimNfrfEdDntIKGdNzM10fdhTQreWJc99YwB7Mfla5ql/3xD2
llCPYxZmz0bDa5nz7c31XDYW9pXQI7Wm7dsmwX4SGvyuxw3bxbC/hNqWDDco
dYE3SejZ3YgthivgAAn14r+9oxwGB0roebiFlWEkHMTk/+am1YFJ8HYJxRSv
S7RNg4Ml5ORkdSDtPBwioVFbjAzOZsOhzPvd/6y+XAyHSajiqWFR5kM4XEIq
h/PcLpfBERJSjhF8+l0PR0poZ6NhYa8WOEpCW46e+3asDY5m8rE+Lcesx1/s
fwllLvqzo7QfHCch21dltn/V4MMSMjw3ct4BTTheQvtu39+tPgZOkNBI+afN
W2bAicy8ySo/qT4bTpLQsj0nnxkugZMlZDru3sNOVzhFQp+sevWJ2ACnMt/D
i9ZN2g2nSahj2zvvZWEwW0L9pp67fi8B5kpoZeubjzkCmM/Mi1ld6nuFsFBC
tctHrheKYbGE7GzDhiVkwFKmXoQNAx9ehOUSWnPcVOnvFfiMhKbI7EcPKoQz
JLRBKbS+/C6cydTr+GUumhVwloQm7bykYV0LX5TQbk2jh17v4WwJ5X8y++Dz
Cc6RUPKQtw8v/IBzJRSm4WIpaoavSchB70XloVY4T0JvzO76nRzchf3PuPjr
1AlD4QImnmbrHz3QgQuZ788aKtAeDRdJSN3jxUQyhYuZ/i+P/OE/DS6RUM2V
fb0LFL4voW/1d1zVreBSCZkLDic62sCPJBQ1aujl045wGdMvJ8umjlwMP5VQ
t3XBjgYXuFxCzk9KvuuuhCuYetVNM+u5Ba6UULi3eTVvD1zFzNeDt5WXHYNf
S+hH1KcIYw5czbgzZ2vPy3ANc56pX5bsvwLXSqhgXfyeHVVwHVNP7UcmZ7yD
P0po4P3G8CGf4XoJ9b7t/MuqBW6Q0NGRByfP+gs3MudJ1tXb3g1/Y+KbYrC+
qm839r+Elp7oPy9kCNwsIa28gKsVY+CW//u+424/58GtEtqTc/GL5hK4TUIl
msnlwevhDglNaxjm2NcP7pTQrviRZTMV7pJQ4MhZmwb6wz2kFF+4iV2jcC8p
NTzyP9CxA1aS0ga9/Y56kbCylNz6ZowuPAqrSGnGld5mR/iwqpQiBwVNC5bA
alKa3PHhi+QSrC6lbQZrel5QWENKaasCjfvfhAdLie3rtEb9JawlpZ+B7v1U
mmBtKYkGxR6/1wzrSMnyuGvbgS5YV0rr+3qn9uzdg/6f9aR023fU+HX9YH0p
qX+fGpGsChtI6U5iwbNN6rChlOz7VX0I14BHS6m/j3ev2UPgsVI6r1y6z/I/
2Ih5/xje1McGsLGUNC6sPz3UDDaR0u+J83w2z4EnSWntMpcB3vNgUylN+DTp
T6ADbCYlpbnts1IcYXPm+tbhu+VLYAsplezcPvOjG2wpJe6B9g0mm2FrKb2M
mPs5NAq2kdJT34AxRvGwrZSss37+4ifBJKW8WRWBfinwHCmp3DaZNzIVtpPS
vnxd+2tc2F5Kd8PTub8ksIOUnlnPFFfLYUcpRbwJCXA/AztJSfbUsL/LZXix
lMo3dO6VXoedpfTgTvSxPvnwUinNvPYiNvY27ColD807zysfw25SurfI8LzB
U9hdSmoad3b4lcMeUhr6SmK2ugL2lNK7nr7bPF7DXlLa/PwrL6YW9pbSrGet
l0+8h9dKiSVfOrm0AfaVUrZLekpBE+wnZX6PW8fd/AX7S8nZZonWlB49/3kT
k5/f/13u1w8OkNI3F+vYR7pwoJRCNe2C942Dg6TUlW94XGU8vF1Kb+x+d/Wb
AAdLyXPNppwvJnCIlJyyjUovWsGhTD/YnFjoMRMOkxLvTdKKQls4XEqBu7V9
pHPgCCmN6R694PE8OJLpx89F048vgqOY52M9jTKd4WgprQzYuHqiBxwrpcoL
myIaFY5j5scDnvPcVfBhKf1awlsV7APHSyl227ieYWvhBOb5AAcT9gY4UUpW
RsoDhwbCSVLSH2PWPSoYTmby9fap1qpwOEVKNnNLq4IVTmX+3oDTSTHRcJqU
OkbN31qpMFtKi27bjDc8CHOldCZJvyxIYT7TLw2Or58chYVSWmzTMH5IEiyW
0tmUwj25p2GplJYdGj5oOAeWM/G7+KVOpvAZKR1oNO5uOwNnSGlH41+u+1k4
U0rVG6++mXMJzmLOk6ejNvsKfFFKrwf6f5mYB2dLaXd6tv6b23COlC4cGn/r
zRM4V0rN3BLPOy/ha8x51VK3bKuG86QkGTPf7rPC+cy81ug55+B7uIDJR8MW
O/1PcCFznrlxsfO+wEVSyh+8aOHoRriYsclj3offcImU/jQPmze4G74vpYSv
OvcOKFwqpaMaUxz3qPT650dM/XEEc4aowmXM/Hz1Y0vGQPiplBo3Gywu14DL
pWT3d61g22C4gplnk4TDNuvBlVI6fnC5vd84uEpKbUVKFk0m8GspHRyUEKhv
DldLKTrKsEbZGq5h5tX63u5ttnAtM2+L6t6tnAPXMfMydOC2ngvgj0y/zu19
KNgDrpdS027nC48UbpDSwz0PpzzZCTdKqT1mQ78bUfA3pt6E6ycK4uAmKYXV
H8qjw3AzMy8tqcslAW6R0of7V7RaOHCrlG7u03Cz5MJtzD75/O2pkxDukFKn
fsNxQxHcKSX3Tw/rv0nhLmZfGFlKQzLhHjI6uKflQ/AVuJeM+py/9mzrLVhJ
Rk5LRDNqb8PKMqpZdbBHXDmsIiPD4NHzA17CqjIyM9nxIeodrCajF8t1/uYo
rC6jyblrZ3h9hjVk1JK0/e7MBniwjI6PjO37+C+sJSP7qwYDo5R6/7O2jJwr
vlSkqMI6Mpol9M/P14B1ZfRyj5vq+uGwnoxe1dedMZsK68soL0hN7mEBG8ho
nFdWc8Ec2FBGXqy4d/3mw6Nl9DFaOWKmIzxWRgklb8+oLIWNZHSn587XZ1fA
xjLaVVD9K9QTNpGRSsoMr57r4Uky+m2fuGfnVthURuW611/a7IPNZCSacehs
30jYXEbtj7+ebJXBFjJqbfh0yiQLtpSRe0vKih55sLWMPm3qnjqhELaRkdTh
4A/LIthWRiXvVyU/fQCTjJqtvpRHvYDnyOjE+j7zllbDdjKqitgS5vMHtpfR
Rufy0tx+Sv/sICNb9bt/aQDsKKP8U1oXqxR2ktGctr/pQwfCi2U0fkzgqbgh
sLOMHPalz1k5Fl4qo9Rb41jDjGBXGZ2J/DD+lAnsJqPsYVrsPVNhd6ZenhZu
WGQBe8jo8MnvzcG+sKeMxqy/E2W+DfaSUcbVmsTI7bC3jGwsK1uuhcJrZZT7
/ONxaTzsK6O7HbzhxkdhPyY+Vlutp5yC/ZnzTRCf/qDwJhmlzbc7v00IB8go
Mnqucm85HCij5xYzM/adgYNkpF6wsc75JrxdRkljv+iPLYWDZRQl3//h7Ws4
REYTOId0NavhUBlNuTpmV0MNHCYj5Yjb7NN1cDhTTw0D1k38DUfIKLAgSh6o
cKSMrn4fvP3BXzhKRnrxYeUFffr8c7SMRrZt8QnSgWNllKx7wMhpPBwno62p
T9c6WMOHmfNMv/O70gaOZ+rritpwFT84QUaafSa4NATDiUx9W+mknY2Bk2S0
6Uj6OpfDcLKM+lkdUfdOhlOYflrUNjtM4VQZdZ93mOiSBqfJKNPi2/R7XJjN
9Ee/IezeN2Au875UzZ0e+TBfRoNazbZ/vAULZXRFOG3KpSpYLKM1s54cdKuG
pUx/TZrit7gRlsvIunfxfxwl5X8+IyNBhP9SJzU4Q0Z/Nxc1TDWCM2XEiu4e
pGYKZ8nI4s7GkCBL+CIzf2piV6+aB2fLaNUilZxVi+AcGYVdc/oR7g3nMvUy
sfOCmw98TUaV6xKjp6fAeTIyijPb5HAazpeR0vP7X7PYcIGMDk3VaF8ohAtl
FK3WVFR9Di6S0eJlX+0HZcHFzPypt1IuKoZLZHTx252py0rg+zLqXfYimXUP
LpWRy9dXAZoP4EfM/Y5hveu/wmVM/8QljHjWu+8/P5XRM4sL7EcqcDkTD9kn
3RHacAUzX1Z5ePUbDlfK6LXFREe1kXCVjHIOmA15awy/ltE+bZulXiZwNVMP
f97EnHCAa5j8j478PmUxXCujzlmiV4OWwnUymudxaQ9vOfyR2Td3bAasWgPX
y+hzYE2yyTq4QUbb1N/YmO2GG5n9ot//XGoE/E1Gg0dOW2i5D26Skf4IF7Zt
ItzMnN8yPWBKDtzC7GcX3TjuTbiVuX7R+fbtIrhNRhM3uY0Y8ADukNGitSoV
e57BnTLq6eTqt7MS7pJRyBSv2wur4R5yGiQOfnJc4V5yun4jOCDmA6zEXN8m
mR3fBSvL6eWEXkZr1FX+WUVOD//eXVE4EFaV05ppTe+Pj4XV5ESPd8nOTITV
5XRN3u/YKjtYQ07cGcdV1ObDg+X01O/JshcLYC05vXq0/NU3D1hbTmnfZL92
esI6cjq9M9hi8lpYV07fu+JHu0fAenLafHCDQelhWF9Oc/zH9j+WDBvIqevO
QJ6bCDaUU/iySHHvi/BoOfUxc5fZ3YPHymmR4c92l/uwkZw+H/767f0H2FhO
UTfVslZ+gU3kVFru4BP/B54kp+MLhu/WHtbvn03lNM9JzybJHDaTk3vTlEFn
Z8LmcjJ+kie4MBu2kJNr44hqpTmwpZxqL5bMcLODrZnzRbFvrl4E28jpz77y
h/1XwLZyOlRe1XPQKpjkNCbxx+wlfvAcOT2+vHH9rP2wnZz2ZdWPsxfC9kw8
5eLBEWLYQU5B1/xZG7NgRzm1b317OOYG7CSn1dPKi97dgRfLKaXPbdaOYthZ
TnsmNMlaS+GlcrIc9ldD5w3sKqez76VzE77Bbsz7WnrONBqu+s/uctJv9I99
qAd7yOlHYmOtzAP2lJNDm/+DhyGwl5zGpuUO+28/7C2nQP2CHU4H4bVy0puS
93Z3AuwrpyOLknY+Y8F+clpQHui35wvsz1z3qVsR/xXexHzPeXGuX9/+/xzA
1INmVO5hNTiQud/vs/O3AXCQnB5k26+7rg1vl9PK+PmHPs+Ag+W0wnaNtclc
OEROu/JD3pbawaFy6t51z6jcHg6T0xPpnRFPY+BwOW1JDmDbSuEIOU0fkOBz
9AkcKSfW3/VKuq1wlJyqTW3LeNpq/xwtpzzBjOpzOnAsE99hldNMR8Bxctp4
o3g5GcKH5XRCamGYNhmOl9OzC/dzk0zhBDmF7S/afncRnCin+w0b3450gZPk
5HzYqcpsJZwsJ82wN8aOUXCKnM5vnHf740k4VU57j3NG22bAaXJaltE6R/oV
ZsvpVoJT8nG1Af/MlZOS5b0pHcNhvpwmnXkb46EHC+XUa8et0XwPWMzMn/Oa
N5/vhaVyWrggqtlFBMvl9HujrpZ1FnyG6a8jq1YtfQBnyOn9569qLo/gTDlt
D+gz81QbnCWnmT+P5bi1wxflpO7PMf0xSf2fs+V0ZsbWwQ9mwjlMvDIDp/LX
wblysk7t+35xKHyN6Zc3X0M3X4Tz5DRh2NLna0rgfDkdOxiy7vUjuICJl2WL
QWENXMjMG6XJi1Pr4SI5xb5fuKWrFS6Wk1x5Ve3tDriE6fdgY+7WngP/+b6c
nMKUDu2dCpfK6Ubq1d8nlsGP5NQgjPxyIxwuk9On68vtj8TAT+Vku36w68ck
uFxOfnsE55qFcAWzfwx9p5+TwJVyylcuqHqVD1fJafKGGKvQfhr//Jrpr3r5
zZ4D4Wo5JWkJVWs14Ro53VtwVclrHFwrp4u+a288sIDrmPNf9hz4eRb8UU5G
CZv2PXGG6+X0bW2r1043uIHZP82BWVPWwY3MeWt+1E8Jgr8x/Rc232LQPriJ
qcfN9s/ZcXAz8/5bWhfWHoZb5Mz/P73W2afDrXK6Ejd30subcBvz/flv4yIL
4A6m3weUPRtyH+6U0+EHmWuS6uEuObUsmjrzUxPcI51OFY7feqQV7pVONvtf
63iaDvpnpXS6sG9Gzv5ZsHI6uWfL+poSrJJOQ0YPu7raBVZNp9or8rdBS2G1
dFrnHzdiiTusnk6+KQkLLfxgjXQ6Xfw871YoPDidlm2ZvlHlJKyVTltOnDnh
yIe102m83cLKExdhnXRS3R/h6vYI1k2n9CaNDzVlsF46hXo65ZrWwvrppD97
e2DZT9ggnQI/XP5vY+/B/2yYTtnRwR31vvDodMrq/0b9XAw8Np2uBd/U3HwK
Nkqn7299vh0XwMbpdKCJ+J8lsEk6TbbtVA16CU9i7jfI++1UBZumk5VBjlfP
/pr/bMbEV+yYrk+weTr5mXMO9VoHW6STkW9T85GzsGU6yTJr9B5fhK3TaXNo
WMDez7BNOu1J3TfGqQG2TacVc7mbw7tgSqcHTxdVL+Nr/fOcdBp5JGw8+zps
l07xN99Vmd+H7dOpS+2OTs8W2IGJ7+1pQVF/YEcmPqkTih/9N+SfndKp/Jxk
+SJjeHE6iXZwVz1xhJ3T6WE/tde1h+Gl6dQe/2Dp1jTYNZ3qDX47xVTDbunk
tHjbqm0/YPd0ikxWHT1eov3PHulUWLVK5Gg89J8908l85aGxB6tgr3R6eilm
eFa7Dv0f0BJ6WA==
      "]]}, 
    {RGBColor[0.560181, 0.691569, 0.194885], PointSize[0.002777777777777778], 
     AbsoluteThickness[1.6], PointBox[CompressedData["
1:eJxc1ntUjO37NvAkhFAqsk9CCFEIxYEQQihCFEJSTPstTft9Tc1UMyRRCCGE
ECbbUISQfcg+hFCId971HLPWd/2ef571cc55n/dxnfdl6bty4/zVqioqKoc0
VFT+////+69+4vdeGz+e/11zjn8A7Xt29+uylVZHvy5vI+q3PqQ18SKt9tc0
8we0Dlbfd1XXVFFaD+aPbed1vHCf7ombkpt6O9sprY8K/VxJC6d7tAEibc6n
n+yqtCH8tznc0mm8Sw9A2yXndR3fKW0E2b70jxlFSg9G4wyPfi39lTbG5+hD
nwJdquhhWPfDPj2jl9ImEPZzevFAT+kRqLzfx+6uqtIj8fBSqZH78Tu0Ka6i
vfyLl9JmcNghtz8yXelRWFd3au5EKD0apffeVmwbpPQYaM0wWNw94zZtjn29
hmrZJio9FnPLB0dOs1J6HD6ZzFUzNFF6PMIdK3/c/3CLtsCmTxsD311T2hIv
dltYny5RegK8ZnnMb7lC6YnoOfZfu5KFSgOZxVOtB8+lhUCL/Fsfhlkp65Nw
WuL02VJbWZ+EeX9OZwU1VrI+GbukgWdbPqCFk3FkzBS9p3HK+hQk33XZ1zdY
WZ8CZ9HlAcXjlHUrdLIZbKIyRlm3wmdLnwcVA5X1qTi9dZbxGkNlfSqcamUm
aa2U9Wm4Kzn4pNXNm6xPw9TI5f0/X6FVpmP+x955FaeU9ek452xyR2ufsm4N
jXUaxfcDlHVr7L+RZHu+8QbrM5DXoLFhxTlaOAO2hikFKlHK+kx41vW2kw9T
1mfCIf+i7bNfFazPwjp80ejRSAtnYbuqWn6L78q6DcYvkM90f6us22DjKU3V
VlXK+mxMlc65ffeisj4bhcd8re2zlPU5WHbNePnD9+Wsz8HvFzUGEddplblI
y7HtMfCosj4Xu2KdIzU9lXVbPFjqf+W2Cw1bvGn/YU/rxcrf2yL69rjXa6bT
cls0dVlvqzpV2T8PdzNHTvPuoOyfh0nbjKdWf77O/nlY19SmV8MDWj4P0579
Svl4mFaZj8jS2d9XBdGYj1U/DpUJvZX982Horr58xDJl/3w8c9KvWjFR2b8A
wmof1Qtdlf0LcHZ3XO3OpmvsX4DM9ynqnu9p+QJo93HtLH1Aq9hhxAPzhVu2
07DDnbHZwdPClP128MhS39p6mbLfDrGvbr3svUjZb49d9hpDgxcq++0hmfjP
dZ21st8euq18gkxMlf2K+snqTouNlP0L8fLaBa02t6+yfyFOrhJ9nHuTFi7E
EZ8nHiY3aPlCRI3vqb13J62yCA8+aleopyr7FyHN73uFtouyfxFsD5/U6tJC
2b8IEee93vS6UcZ+B2CGUciLRBoOaFYzHzfAnRY6YHlCC50d62i5A9QLQpK8
Zir7F8Ox7P6yPmOU/YuRdvRtXJu+yv7FyNk1883GTsr+xXALetKpg6qyfwmm
CrbE/3x7hf1LsOGez7q4a7RwCdYkN/9sOkTLl8D44hTVfWJaZSk2/nm3KTdZ
2b8USYZbVh1OUvYvRdCQXmcur1H2L0Wr3IAd/kqrOMLrXkKvI/bKfkf4Q/9a
n2nKfkf0KZgw+MIUZb8jzt8JtnhvpOxfBtVuz63+GCr7l8E5WG9S2/bK/mW4
8KDHzAZVZf8y3BAFDrI+f5n9y3Ho7rVXWbtpLEdmZ3mgfS4tXA7nRbv/mifS
8uWw/3y+3clAZb8TzFyWVzm7Kvud0OGL888ty5X9Cl9ZWH15nrLfCaFDavs7
T1D2O8PpU/2c0ra0vjMMfqeNcFIazvg9cY7Xyn+X/rOzMxb4vzhveJcWOmPO
7pzXoTF0jjPO9XrW0dKNljvj2K+fv/fb0zXO+GcrG1M6g1ZZged7HrfXn0jr
r4C1S6fcP7UXOX8FAh+pXSyoop1XIKRs2dXSrbRwBQzyh59Kl9A5KzDw2d5a
3020fAUG9xUVtvKja1ZgS0O3uXd8aZWVeOO/6OXH9bT+SlwZ3SagaKFy/kpc
aKH37ORM5fyVcB00ytVqhnL+SkS+37i41Ew5fyV2tFt0yr+/cv5KNM809vqm
rZy/EtodtcO2NVzg/FVwjtkfOfwWrb8K+lHD13wspLEKJl2fy37m086r8KpL
N8kZpYWroFJnPOmHiM5Zheq5/zRT4mn5KlhO2vjIMYyuWYVTJ1QdFm9WznfB
wRHFQ3tvUM53QZ5+ba3ueOV8F3isK215dbRyvgscVmnoDW+rnO+CAb6174oe
nOd8F2SPDxK/uEzLXRDw3v2E22m6xgXGpl76rU7QKquxWPV35ccsWn81ksp+
HoWQxmoYFfvUR2+knVejZeSfgw1DaOFqnB54w6TDAOX81dh0pRBWX0s5fzUG
T9uS+6WerlHMe7NH5/QjWmUNMi8JXvd7SOuvQfou65297tBYA/1WSzalXaKd
1+DI8Fk/X52ghWsw6ozZleur6Zw1MHjSuTh3gXL+GqSM+GDXa7hy/hpcdvsZ
JB+mnL8Wl+SN1553Us5fi/d9g06M+iXn/LWo/l87r4W7VeXozj9p4VocG+79
+PkPOmct9gwRae/5QsvXQuyRrp11j65ZizND+xqp3KBVXGFvl7y1dQWt7wp9
jYcpHU4p57tCY9euR1eLlPNdUZsbmpl1SDnfFd8/WLmt2Kuc7wqnCX/O/vBX
zndFheYni2ZX5XxX9Nv7Z7T6EuX8dYgo6tyl3RTl/HWonHFib62Fcv46XLGb
dODxMOX8dehXb73vqbFy/jr0mml8Vt5POX8dLg0tP1fUSzl/HUJNTuYGayvn
r0O7My92hnVWzndDuxETimPrznG+G2ofah8I20HDDcFll5+dy6Kd3XBEVjRH
L4QWuuHSCrcHd6bROW7oNzUntxy03A0XrJelVo2ha9ywZPN2vyHDaJX1eBze
9+Wj1sr56xGmqz/ymKpy/nrEdXV9IP16lvPXo3Ry5TL5S1q4Hk2TwiYveELn
rEdN2srOV+7T8vU4cNSgcOQ1umY9loUstVM7Qqu4I0B02f7NDlrfHWeiFg3+
G0fDHTlGk0N7Bp/hfHf0flZQ/2A4LXSHvehlbml7OscdKZ9XVXapLeF8d9Q4
iU18b9E17jA+tWiD/XVaxQMxX2U6Q4/T+h4YWDPveddMGh5IemR4dZOQdvbA
gp3eT+5tpIUeMFo0zTPEgM7xQPbAQN2lj09zvgeiBVdWnbpH13hgZRfZd88S
WmUDckeaHZlQROtvwCo140nXYmhsgAHul/byp5034Fmv/X5f59HCDZjSaLLm
gBGdswEhO9TjRf2U8zfg+5iM3JPdlfM34LbG4fHj2irnb8SPrDqNe5WnOH8j
NHePnmRcQWMj2npOC/6yl3beiJvipe4tJLRwI4bucuo3MoHO2Yj47Y+kWlG0
fCMyI/yvOnjRNRvhuH1dvG7TSc4XQBJ0xOb0Z1pTgArto1dbPKP1BfD/99Io
5RhtIsC5l833px2iIYBhn6PISqRtBWiFh0UXgmlnAea1rngoX0gLBDixOEoS
rkkLBbiVlhFs9rf4P4sU9c7nDxv/oHMEaNmm4UDgQ7pQgKwLN+yfl9ByAQot
u4VPEtOVAjxb5W3enEbXCDBXr0vRj1S6XoAB63oOPBFIq3iiMLD58BEvWtMT
U9qsVj3cj9b3hL/a9kHDNWkTTzzXOrN8a+EJ5vdE9E5t0zl7aFtP3Hmx+MPY
rbSzJyKu6rzRF9MCTxi3idXNjKCFnhg15POOwsW0yBOdVn6vsOpK53hi7ZE1
Tr/b0YWeqHo08Fz/V8eZ3xMHu7Tau7OKrvSE+ubTsQd86RpP5FWJV+l70/We
cDu9cUKZgFbxQsuUZa89vx1jfi90/rlg46WHtL4X+o181Tn/AW3ihcvjpAtz
z9Lwwk6j436he2hbLxRulP04u4V29oKpVk/TriG0wAs97E8MuulHC70g/zgz
ru0UWuSFnyfHbzw1is5R1IXm74LM6EIv+H/TedjcgZZ7YcPJnnkZbehKL0RY
zrt5pbyI+b0wceH5MdPD6XovSHvdPdo9kFbxRlKbo0NbLKI1vWHgoH23qRut
740qvYrvD9rQJt7In9vv7LJPR5nfG32X7J9cKqdtvXFau2zgxBza2RtBNj13
fk+nBd5ofbNqZq9wWuiNtJabJh31oEXeeHXgW8Wn4XSON+y2PD15XZUu9MZZ
8eza0KtHmN8b6pfa37uaR1d6w/DF/kIvf7rGG3HPbw3NtaPrvTHX8a6vyXxa
xQe+fWrfL7alNX3g8d10kNZwWl9h78jof0NpEx+sMijd22kADR+8fPLFq6Ir
beuDOtV7Ny7r0s4+sJu/bd7WDrTAB6YleV+/PzjM/D5YpzvE/8xVWuSD7K3D
P+04QOf44FlQ3PuP2+hCH1iZDDp4K4qW+6DisdoOK1e6UjFv5Z1q/al0jQ90
Q516jTSj633gMli4z+5hIfP74lSxhffhs7SmL7QmxlxKzaX1fVE+0mXNugDa
xBf1b7ZWndWj4YvKWZNPJujQtr7Y97929sUns1WWFS1pgS+ObFnjLDh7iPl9
UfW8fJWugBb54u7r5X4bmw8yvy8Ofvh7o3cGXegLu5f1r44KaLkvPM7ong4y
oyt94a3Rem+lMV3ji252y5PzThxgfl9ErrCyf3SIVvHDmtnb183bTmv6IXWA
PCXZl9b3w87kDm2WWNImfvALvXh7hBkNP5x5ZX1/UT/a1g+Nfa47WjwtYH4/
7AjNKuxxiRb4YbLu5PWjTtNCP3iKCq+XLqFFfjDYNef8/EV0jh+MzeTjbjXu
Z34/fA+6UKJ9gJb7YbzFpml5O+hKPzha1/dyn0fX+EFrRUrelNF0vR/yMntM
T25Jq/hjop9e7z4N+5jfH+V99r3qdoXW90dzmjDbcgVt4o+5K0cPM7uxl/n9
kbDKQb41iLZV/H7egcYe/rSzP6QVdk23f+czvz9evAk+O+sKLfRHbl3ypVt7
aZE/GiK+HyvYSef4w7KdtneWD13oj/UzR8cahexhfn8Yxi9zu7eIrvRHpXOw
ysqhdI0/xI8PTH7fia73x61sr3VTInYzfwAiU90lBdNozQAs9zzU++ruXcwf
gPk5E7dK4mmTABRfOfEhbhGNALyRfB0jtKZtA+DyK3Lpo4Y85g/A/QJrvWkV
tCAATbEYu/0SLVQ4+KjW+9O0KACVtw/dfbWTzglAet0Pr19D6cIAzEzSiP9t
QMsDEH7ZPOHn3lzmD8Dif+clZ8bTNQGQd1gQ1nkIXR+AYZ01XB483sH8gajq
OKnbgdu0ZiD0NT9085xB6weii9TdPqIsh/kDcejMofVbgmkE4tzgj8Gv3Wjb
QKxs7NHK2pp2DsTYa5HyR21pQSDuP3HLnFaczfyBsG3xsf7zLloUiEzfsH5e
X7YxfyA+Su/OjDPPYv5ApM94+2bdtK3MH4gVV1qYdlWjKwORf/NRo+vNLcwf
iMl4Pzleja4PxCiLsqDec2XMH4TITuGi5JVS5g+CYIRO799NmcwfhAcNe7Nc
ZtEmQVg3J7Dtv6oM5g9CjnzDikHv05k/CDNNnVMPraOdg1D8qPbdgh60IAga
wydm+wRLmF/R/1XHfp8HLVLUD6xWS5aJmT8I4w5c+/r1bxrzB+Hy4+wPfV7Q
8iCsjpgxMPQWXRmE959t7M6H0DVB2H775vJj9anMH4Rz28xX991JqwRDoPPG
yXQ2rRmM4TNtCo0n0frB+POj8u70dyLmD0ZSXt/zttdoBGOAYc3eKztp22DU
7P8nOhRLOwejMG7ewuY3icwfjMDQvtqeLrQwGBbFM/qtrElg/mCkjZseJfeI
Y/5gvD+xdeJRQSzzB+NvadWMmAcxzB+M5n/BCQu6RzF/MHa2njbNaV8k8wdj
2TCN8ENWdH0wCsouSn/pRjB/CH6PTbr5R1/I/CGY1M4tNWFdKPOHwDmsW/mS
mBDmD8ERf4uGbw+DmT8EKuFu+3dr+zF/CFYk13xfM8uX+UPQye/hp513fJg/
BEPn22VXd6GFivnuJ2aEf/Vi/hBcHH1k7pNHdE4IQiOqDY+1oQsV/S+mCc4e
c2P+EIhDShbcvOvK/CHY2EUqbeiwivlDkBT2qGuH+JXMH4LbWTmvcv2WMP8m
vF3e9Lj3Mwfm34RLWLqz3IrW3wRfobWNg9Ui5t8EvyN3fL1/2zP/Jqx6/6xP
sLsp82/C4gyX8Y2xA5l/E0ZuudCqt2Ub5t8EF79+G+4bzJ74X/5NqOtxYqtp
+Lz/LNqEzUdtX3lquP7nnE0Y01hywi56438u3IReL8Y/9sgS/Gf5Jji+/lmk
epqu3IQZGm9bdW/h859rNkEeuvb94Jm+/7l+E2Y1Va7uEL3pP6tsxiPDe1vy
Tm3+z5qbYTTtan2qUPif9Tfjfq97D2IO0iabUaj/u+KhLOw/YzOC5vaxnlRL
226Gy4Jh+379pJ0348HNH3HvWoT/Z4Hi948Nm2Jf08LNSB9Vn2TZKoL5N2PR
LF/bbW3pnM2IjLvZmGYXyfybkameV/7MlZZvxrwBp4ecGhHF/JuxdfLdZPcU
umYzFu47OT1RTtcr8k25Kdh2Opr5Q+HboV399D8xzB8KrXu/AjVnxDJ/KFQT
J97ukBfH/KFo+jbU+MGheOYPRdl2PUfNHYnMH4pfI0f9avUliflDMcBWr3ya
WTLzh+JC3ugbFQW0MBS/165YXHOFFoUi6lZfvWojEfOHQvOEv3T3BrowFOa9
L/XveYKWh+Jn/v1HPzakMn8opgjq6wa1EzN/KEpidZ/K5tL1objWR01v2iJa
Raj4++Jsh/I4Wl2IzqUfs2cn05pC/E5RC1mbT+sJcXZpzSevrhKejxBjAhoM
jJJpIyHeTJU3CH/RJkK0WJ3Ys94q/T+bC3Glh2RKXTgNIXrvS0kdOD7jP1sL
UXVj4gnzFpk8TyF+THqemuVJOwhRNP+c7sci2lmIkQZXPiSPlP5nVyE+X99b
ZPCZFgjR7/kwvQkasv8cIMSiiS/fbZtCC4U4/3Jkn7N76VjFvI7DNm56RouE
eJ078cc2nS3/WSqE5ZVJq5NG0DlC7P531P3FGzpfCK+f1woWf6ILhegZctT3
cN7W/1wsROXjsElzSmm5EIUBY/ruukaXCXEhtU7w4gtdKcRK4/whD5qy/nO1
EMLzp0sufdjG/QrhrLU+r4Va9n9+K4Tb8hffIrXoeiHeGxsuGJBINwpx7/ki
y6C+27n/MJy7eUHdy4ZWD4NB9wMPV1fSmmHIOFLvuqJdDvcfhnYt8zw7mdL6
YXDUydnlnkwbhcHyc5fJhRLaJAwe+s2Hr+yjzcNgmDT+utboHdx/GMJLG0a4
J9LWYXBz2j/h1BnaNgzRKzbf/qC7k/sPg77ZgPNn+tLOYTj5cvvfSjPaNQxT
Hpi86upJC8LQfeHd15Pjcrn/MGx4LChf/oUWhmFfYKuna7/RsWH4Nb0O/vp5
3H8YwsbeLI+cQksV+ec+6djdjc4Jg3b88zclfnR+GObMXL5O7TVdGIahWkEF
Yqdd3H8YjO/qj9jpS8vDIIbdxKLddFkYxgdF988ZtZv7D0PvY0/eqCyjq8Ow
0+9ai+6BdE0Y/M7t99F/Qr8Ng9PJvo8L39D1YVhoO8g1Q38P9x8G/8GJp7du
pVXCcTQldFVBPq0ejuSUSx8vn6A1w3H70NWto6tovXDkd4gQvcvI5/7D0XB2
7b5X+bRROL5U/EyMOUmbhOOp2mDr+Au0eTha35V3NQvfy/2Ho0jz85WRubR1
OGZ03zXmayFtG44j10Zmdey+j/sPh8r9oyOCe9PO4bA+mdDSZSTtGg6LjZl3
s8xpQTjc+1nYr/CgA8JxzVTF/+k+WhiOCZstzgaW0rHhCIhbHtjtAi0KR2K2
+vseV2hpOC70iY7TuEfnhCOz+8lFU7rv5/7DodeyPvTKdLowHC61Z0d8daaL
w+HY995XkwBaHo5Xl278ybxElynyS7+KA27TleHYc3iGfW4DXR2OcfX3R03W
LOD+w9Hj9/HSTiPot+E4tlS3z20BXR8OgZ7Xm0QJ3RiO+3YJT6Zeo1UiMHrT
opuWYw9w/xHoHJ05OiCK1ozAI8uwG1s+0XoRWCovTZT8o/Uj0E3D+E/4rIPc
fwTe/v39YrEdbRKBzS8rDQaIafMIxd8nj5plRTQiEKW13qj6BG0dAcGSvIwb
JbRtBFzk6ptDHtIOEbj9ZIaD4DHtHIFOP5dPMPpMu0agfSIevulyiPuPwO9h
q1q2GEQHRCBn0+n2vR1ooeJ9RiUaIpiOjcDXs6EZn1JpUQQu/WrbfuANWhqB
hIV7I2w+0TmK31d/7f9XpZD7j0D+qg2qY1rShRGIXCCqqlpJF0fA1q3lqORV
tFzxvBaT9fO20WURiA+bkF5ZSFcqzlPDRLy+lK5WvK/qcYel3+iaCPxV29it
TZfD3H8EZFca2t3sTdcrzuvUzNQ3BnRjBHwP/7h10pBWiYTwzs3sHgto9Ui8
X3Iue3oGrRkJg2vvbWcdpvUiYVP6aEDTE1o/En3GFd6TvqKNIjHg56ZQg0+0
SSQsfB9dNZl8hPuPROSSDXemLqIRiZMtRHWilbR1JHSznabqradtI/Gg/ObS
JeG0QyTSzFq/+JFBO0dCLiuxnpFNu0ai2wCN11rNtCAS9lp/y1ZrHuX+I/Fn
//n0gf1pYSTCZvbbVTqEjo2E89Sftq6LaFEk7mxt1feiOy2NxMXVn2MHBtM5
kZiX7T/kejidH4k8tTbeYw7ShZGI7nF1/fCXdHEkOjv5nnXTLuL+IyEbJdyh
15Uui8QLg77h50zpSkX9xtqjZ13p6kgsSd5jmJJN10Si57cLZU759FvF+1p2
+XfxAF0fiXGjny7tfoRujMTtOPPf127SKlHQ3lHoeeoprR6FaPdTaoYtj3H/
UXA/qpNf14vWi4Kx3YTjXYbR+lGI3JU7f9442igKCz+69G/jRJtEYfG58Tsi
NtDmUeitvvusNJxGFBYMPTC2+gBtHYUjH8wvaB6hbaOg93dsjwc3aIcodF+y
a8o17ePcfxQ6LF0pt5lOuyr6S9f+yplDC6IgOC8/nRRIB0RhVn/NkpVRtDAK
/ZfYvjx2gI6Ngo1Gp8eyI7QoCr+2TKn/0OIE9x+FhlHh+8ON6ZwojC+82Lhs
A50fhVE3rAr3KF0YhT1ttGucCuliRf8y+6XNpbQ8Ck+PLBvn8J4ui8LSnnYq
I37TlVHICfVdsKVHMfcfhaaTRpNtPOgaRd4F0gEP/ei3ivNcMnOCaipdH4Vv
DwfLD+TSjVGwjj9xILmKVonGlnVmpkb3aPVo1OSaPrqlcpL7j0ZKeIu3o8bR
etHwjB9xZbQ/rR+Nz2ex8+tB2igabrXbB4VdpU2i4T3W5lbXKto8Gg6dI5cN
MzzF/UfjYdaG7nYDaOtoxNVcze85mLaNxvW+44Ib3WiHaPQZaDK12J92jsZH
F1nBxFjaNRpLNT+c/vyeFkTDfer+Q7V6p7n/aAxKsXCLN6WF0fD4tWH3SVc6
Nho6y1tWGPjSomjsnaay0ziYlkajya9/h1chdI7ifPz6NNq+ofOjMf1dR8QM
LeH+o5EreWhvbkkXK/qX+ux2caLlivfpNP1TsxtdFg3BrlcLHQLoymhkvEpQ
+x1NV0dj0ZXWB+O20zXRmJK+6k2LK/TbaNx0D/XOUbo+GpnrLdKF7+jGaHxt
nn+qtN8Z7j8GHft52wqdaPUY/D4V2fDUm9aMgc/q7q3Lz9F6MQicZlIZdYHW
j8HsXqZPntygjWLwpONdxzDVs9x/DNp8GO48sRttHgPvkfeXO+vTiMG7gJY5
eha0dQwu9XleP8GVto3Bm4Il5+a60Q4x8Nw+toNrLO0cg2Gvp/efepR2jUFN
1lO17zW0IAZPQ7f2rGx9jvuPwU41i81P9GhhDK4Ebom83JeOjcHXiVGl3/rR
ohg4zzxzXz+Zlsbgc9+rp9dupXNicC7Hy78mn86PwVKHmza/qunCGNzpkbjx
XBs59x+Dj3d0VmzrTMtjkDhigf9vpctiUHTHb7p/N7oyBqar69a36U5Xx0Bj
7IGgAqVrYvBsf448woR+G4MXFw9Fq1vQ9TF4/zAvpt90ujEGOxbneZbPolVi
se3ri+xhc2n1WAzq/21I2XxaMxan/lr/yHKg9WLRSWVH6JyltH4sknXOm6wM
oI1icWnE7tlbo2iTWPxwC23ZKpE2j8WesXqfDyfTiMWMefV6R8W0dSzcK1t/
KNlK28bCfl9AXuc9tEMsxupVtYi+RDvH4vBwNxy+RbvGIm36dRfNaloQi7wN
UfU5T+mAWFju1gj7/IYWxiKidfu5o97RsbHo+vJyk/tnWhQL7Z/ywxtalHL/
sfgbhqODW9I5sdhyMKpqSkc6X5Ffut3fbRBdGAupavbRJgu6OBb+t9f6vp5E
y2MxdPqnKben0mWxWGj9uO1sX7oyFuNLI5/OC6WrFefR/HCfn9I1sZgaWhM2
OpJ+G4vaw2skL2V0fSzeFavsCt5HN8bCYOj+kOL9tEocsrzORW4+SKvHwXi0
xPnnOVozDsXjTjdu+0XrxWGX6l7r39rnuf841FuvszzelzaKQ7tXg7++NKNN
4uD68IHujLW0eRx6XxDueJlAIw7Wl462GXWIto6DV+DvbKcTtG0cfkwun298
mXaIQ8l99zHW92jnOERGjN7f7z7tGofRFTstvJ7QgjhMMbpeVPqaDohDyKB9
SQN+0MI4aCSXL7L9S8cq8gtu/urc7gL3H4e97+eUBWrS0jgk3T0356MunROH
mCndH6nOpPPjsMwoZ7zlWrowDvMGz3QcKaKL4zA43amkey4tj8NL98bqiSfo
sjgIUi2eO52kK+Pg1jS7Q/hdujoOk+7h1qUvdE0cfP3ee7qoX+T+46BrUNt2
mBZdH4e0b6IzS5VujIPL0WLLBqVV4lFeuf+Yug6tHo+R94NXj9elNeNxM0oc
nzCU1ovHsWsjL3YdQevHw/zog/3qI2mjeKw4pWZeYU6bxCNpddrKu9No83h8
y9s61Gk+jXhEllk37HegreOxZqIgra0/bRuPiUvWuLsn0A7xEKx5Ze26i3aO
x+uh2pnDi2jXeLT8PWC+Zy0tiEe3LhMdjqhe4v4Vz3OynL5BhxbGwzq35m7R
YDo2HgajL41caEWL4jH6t8H0YqWl8fBOlWy7vobOiUerW1OnhwbT+fGwyx68
f1oYXRgPj5gf3cfH0cXx6Nzxhdm8NFoej6aAyuz4A3SZot60WyXkCF0Zj01f
e3b1uUZXx6O+4K65z226Jh499wfOa/GcfhsPoxbH/O/8o+vj0U69z7UerS5z
//G4fu7daLVutEoC9qp3vr1wBK2egNUJu48WjqE1E3Anedv8ZktaLwFXT/7s
vHo6rZ+AujEH5G8W00YJ0Al1eL8jiTZJgItJ3cDMVNo8AQl3vj/4JqaRAJtB
G7plFdDWCWh6cOzVy2O0bQJuu8RYr71KOyRAa7aHztbrtHMCnj3Uau5QQbsm
IC3UovXIV7QgAReSGi7OeUsHJGD+yqj0ow20MAG+Px/vnttExyYgqtuhzut/
06IEYPNPjWV/aWkCDnSsXrwMV7j/BBwx3KxdsYrOT0DpUcOv/hK6MAG7E87+
2L2TLk7AhqxSH/9iWp6Aj7Gd3p69TJclIGlH1Pj3T+jKBEyU9FqX10hXJ+Di
B+ngyNZl3H8CJocZHbTWoN8mwGlI854t+nR9AoYPND5/azjdmAA7bdN5/c1p
lUQk2J0pbZpCqyfiyvfbn2qtac1E1E5uGrJ3Hq2XCPXxsjPNK2j9RKwZpZFo
4k0bJeLPjrXdPiTTJokIWNR28PY82jwRB770zT6yl0YiDhpmjGsooK0TcVrt
TITkGG2biLnaT285HqcdEmGh86RD3QXaORE9EnaEtLhPuybi6eNHp04+pwWJ
CFvkqOagdpX7T4TBoTeG59rTwkRcUF/y8KgWHZuI7gtv7KvRo0WJGGp9Z26K
PS1NhEZQheFkRzonEdPyZiVFhdD5iagYfP9MYiJdmIgnv3C4m5QuTsSHd7qt
b22j5YnQuag17nUxXZaIbcNm6cSU05WJeKdT1BNP6WrF+c73z+zV6Rr3n4g7
Y0e1mtaHfpsID5Pci5mGdH0ibsQfuj1jEN2YiO891QXBYbRKEo7PdF02JY5W
T8IFk4oDEdtozSSY/WiWHc6j9ZIQ8dK37+g9tH4SJni/2GFUQhsloXLj36lj
rtImSZj+W3qu7iNtngSLrGmPd36lkYTD7zP6rftLWyehQNX/+EnV69x/EoLH
xdU/UdohCc9W2a7P6U47J+FY9wtH3vWhXZMg1vtxMNSCFiThpnjLma2T6YAk
aNXnPlKZRQuT0Kf+uomr0rFJMG7l8bvalhYlocG+ReOCJbQ0CZMqn/35uZTO
SUJcm5pWC8Lp/CT0m/3F8VMWXZiE87tePH23ky5OQsCGTR93H6LlSZh/VSXk
VhldloRFT5YuXX+XrkzCoNSWpsc/0tVJkA/Qvf1b6ZokFGHUwTSVcu4/CVd7
vP8jb0PXJyGqvdHFNsZ0YxJmdZRMXDSMVknGy6A/8xeNodWTsUEuSWw7mdZM
RvnvHmOrp9J6yci71TM70pbWT0bHk2mLb9rRRskIuOTTN3s5bZKMn02qj8a6
0+bJiOy0UqwVTSMZvnP1Oqsfoa2TsdpKVN7mDG2bjBfbh1jdLqMdkqFhoNnB
qJx2TobzrNxBV6to12T0/SAJPdFMCxTzdF0GnWlVwf0no9Wq3bobdGlhMhI6
juge3YWOTUZMh4EpQ7vTomQsPFL4dfRQWpqMDxP946Xz6JxkWLm4HLq5iM5P
xoQotwEFnnRhMm7Vyj/2DKSLk2H39WiqdTAtT0bylIyiibvosmRY6+4833EP
XZmM9fZz9Ld3usH9J8NfbVf2WW26JhkPDTw6RXel3ybD7d4RuzV6dH0ygjel
950goBuTcd2/6XifQFolBaO6fZVsDaHVU9Ah2WKJWjKtmYLPP5fOX5xL66Xg
7Gm14UmXaf0UWMQFf4yqpI1SYNv+zaUX92mTFFR9s5zxqYk2T8HLs/PHlDTT
SEHpHtVw9b+0dQoiSn0vz2p/k/tPwdxA3QehGrRDCiblOd793Jt2TkHNcd/W
ryxp1xQc6NKUpG5DC1JwWFpXYC+gA1Jgb637srcfLUzBjrCtzUmBdGwK2lse
2p0VQYtSMHvQg5LbKbQ0BUe9fjiV7KBzUrDXaNlxjwN0fgreTQrf8qiILkyB
1Z7xp8afo4tTgLmrX7neo+Up8P0raH76ii5LgcmojQf7vqUrU7An82xhcodK
7j9F8e/3L+mF+nRNCjbmocUpE/ptCn71UHHyGknXp8B9b1BT5Vi6MQXTTs13
2D+VVhHBetG0/T9saTUR1mplX25SWl2EbU+XXPs0n9YQYeP8/Y9MnGhNEdok
+W4yc6Z1RCioaFWz1oXWEyHVsHvtlGC6pwgzm0+mvgmh9UWQi7ND/DbThiI4
l54/8TiUNlI8z+1vh3/htLHi/QyCIlvF0CYiuHXSujw4kzYTIXFJVZNgC20u
wuNuo+uzttMWIhT3eCVrPEBDhE2n0670PkZbifD6WtLT/HLaWoTWg25utayk
bUQ45qOhueERbStC2p2Llruf0nYijI+b1PmL+i1+ryJ8dX8Z+7cd7SjCj66z
3bQ0aGcR/m0/9Efek3YRIUp0L7GDKe0qwpq8ObMdLGl3Edzv1O4qmUkLRBD0
sBpgN4/2EeFaH92p85fQAQrv9pglXkGHiBAvNz3VwZ0WKvY7TjhksycdKcIh
HNwl9KZjRSgZW23/XEgnivDl5tSadim0SHG+E9aN3JFKS0SQnLDs57GblorQ
sdW1DO/jdJYILp/0Fm5ROkeEd4WTAu1P0XkidC7e6JRdTucrzrfIr7ndHbpA
BKuG52PFn+hCESy7hKwUNtNFIhzRfHVLVeM275vieSVDupd1pktEyH4U+fqt
0nIRNEY+WnBej74oQp3Vk3/x3ekyEXrunmTQ2IsuFyFZp+f6T8Z0pQjdHF/I
UobSVSL8XrC3h4YpXS3C+zt7F/vNoB+L8PF7+8Gmc+kaES4Pjm4Yr3St4vs5
Mztn7RL6rQhDXqlNX7ucrlN8H1q5k2Y40/UiLBj5Mzx7Bd2gyP9k0LghHnSj
CMtGrLAw8aH/iNDcz0B+MpxWSUVWSFL+hq20WiqSngauLMml1VMx9J+w39Q9
tEYqdjeVfup2iNZMxRWbzVVrimidVFx/faRr5xO0XioePzvXd8sZumcqwqR+
V7XP0fqpuPvc8KDpddowFcdyvaNqHtJGqfA8evtJzRPaOBWFnU+O2vmcNknF
r9JQz0EvaTPF88cNDBG8oc1TcbznpO+59bRFKirGj57d+TuNVFTdcw9Z2URb
pSI+T3joTMs7vP+psN69PKaTBm2TCueo0gnTO9G2qTCKOWG9X4+2S8X2+x6/
mnrSDqlwMtqbe9mQdkzFD7Fzo+to2lnh3u1OX7OgXVJh8wcxaja0ayqyJ3Yd
u9+Odlf4QvaVuQtpQSpe6Iyb1nIx7aNw/PTaaKUDUnHRfESlowsdkopuwyo2
rvSlhamo36Cqn+1HR6Yis4esUeBPx6aitnlvr4R4OjEVHdZbbRydSItSoaoe
UuuYTEtSMaNnC9sHKbRUcZ5/XR2ei+isVHzYnnN48h46JxUBO9O2xe6j81Jh
uWe7949LdH4qZIn5522u0wWp6D178B7xTbowFZH9zAvLK+miVJQn2o898YQu
ToX3kNmnSmroklTs/3xWVvWblqfi9AypnlrnKt7/VPS0qSsarEOXpUKnak/b
mC50eSp+75lnFteVrkxFn+Q+92L701WpSHZyPuI3gq5OhXRnsVu10o9TIQ96
vLN8NF2TCreYHRbzJ9C1qZhuVWdfaUO/VdzP0sVLRi+l61Lx6vg3Nf9ldH0q
Dk9aNmr/SrohFV+PTaiLW0s3pqLHr8x92uvoP6l4N8px0G03WiUNJpc3ZfV2
p9XSsMLnttliL1o9DVrVX49fSaU10tDyXdPL70prpkH31oR7W8W0ThqcNlek
XZTSemk4cvnKmqYtdM80vOp35NW47bR+Goyqcjt57qcN01D9qp9V3hHaKA32
j6oCTI/TxmlY+Muhu9k52iQNmz+dsk5T2iwN828eV3F6Spun4cb331GmX2mL
NPTqbvVr/E8aafDzPzXT4Q9tlYa3au9bzv5HW6dBbmH1fEfLu7z/aRg5aFUL
Sw3aNg3C4icdD3eg7dIwVNohf5AW7ZCGGS1HPfNU2jENB1tdXTRAm3ZOw9zu
atMdlHZJg0h12qqGLrRrGl48P5bu05V2T8OJi973JuvRgjRse771fGQ32icN
DoatGzUN6IA0iJ91GtVlMB2ShoJFMWd+jKeFadhqKX59fRIdmYYesx0P3HSk
Y9PQN23ceZP1dGIabq18m/c1hBalwWOtfcH0GFqSBjWDmXc/p9LSNLQvTDPs
m05npaHTENMZkzLpnDT0WV/iMGQHnZeGxqsnXu/cR+crvpeayn9WRXRBGgzi
ti65c4wuTMOT2jVHVY/TRQoXWA8WldHFaXALGRKb+pYuSYPvkn2/Mz7R8jRk
dIit6viVvpgGla6R5261vsf7n4aSN5cavnWiy9MgO5WyOVSfrkxDd99N99L7
0lVpqDx9JTLGkK5W3IeaITsvDqIfp+FMuKdfv5F0jeL9Kvc5NJnTtYrvQTpy
i+Nc+m0abPd+H+ShdJ1iHwEn3O8uoOsV+9xlFBawjm5Iw6WfrR8PdKMb05D3
4KrUxJ/+k4akCkFrKK0ixsU2unoDYmg1MT7uqpYtjaPVxdgX7llsXEZriGFh
OrTu/mNaUwzresGPD0rriLHL74T+9G+0nhhTv1Qm/FK6pxjGtbLtuo20vhiu
uf0065ppQzEmbwoqHaJ6n/dfjBmC9Y1v2tDGYlSe3X6qsiNtIkYPr58D9tnS
ZmIsuTd3SPpi2lwMr9wZBqOcaQvF+1RpqaxfT0OMxZpz/Gs30FZifNbNN4+I
oK3FUHkfKWtKpG3E6P3xYasDqbStGPbNt4b0ENN2YhhkufcTZNAOYvQv6pm2
SUY7ijHvc793b5V2FuPFq9BrX/JoFzG+WF4MrdtDu4pRvuXl+oSztLsYA+f1
n3P7PC1QPD9lVevoq7SPGE4GLfasu0sHiOE8smrtm6d0iBh7Zt0yjHpJC8UI
OylUb/GGjhSjbFFu22d/6Fgxfvtrzx3Rtpr3XwzZhfcDbNvRIjHWmB3Zcb0j
LREjstlmqKoOLRWjWqKeKepJZ4mhH2408aIRnSPGyonfr7YcRueJoWO8NCzC
lM4XI/vDYZ9cpQvEWBDw7fWMKXShGOpTp9d4TaOLxHg9xnOq1Uy6WIzZ/9Z8
7j6HLhFjyoVHGheUlouxwWRxx2Rb+qKiX2+68av5dJkYvwQOThNW0eViqI6w
+6u+hq4U48S0+8dtlK4S43i73uudla4Wo/Nk8ck56+nHYlxv75P4wIOuUTzf
YafZE6Vrxdgmu7u4fAP9VoyzYztF2HrSdWIEupbdHuRN14uhOSu2MNmHbhDD
MrikhdVmulGM021nvugupv+I8cT68bXX6bSKBPeOre21YwetJsEOg09L7Qto
dQmyKtta252hNSQ49tDXces5WlMCz/3ntXSu0joS3C2cNnnrdVpPgkP79q/Q
uk33lKDwss3T/XdofQlyWt9b1/yYNpTgatq18j1faCMJHF7PaDm2gTaWoPrk
xljdf7SJBO/sWx7erbSZBJ0bf3g/VHnA+y/BNc/YAOfWtIWiv3x8s2k7Gorf
NxV7jNSkrSQoGFYS29Sftpbgxi9LR6vxtI0E7V21ym5NoW0lMDsRmj3QgbaT
YFbnjCcGy2gHCX6N9DPKUNpRgrmjd3zXXkU7SzD61pfwpTLaRQIVg5kO13bQ
rhI8Oe86v3Ue7S7B1ik1vnf20QIJ3sabeAw8TvtI8Oh+2rjdpXSABNm7I1vN
KKdDJDjxp8XwUbdpoQTnO5n+W/uQjpSgXbpqRcZjOlYCvzDfdrbP6EQJdgXd
09N/QYsk2Js0s9Ojt7REgqkrt+mt137I+y+B6fszevrD6SwJjBernb9qSudI
MG+NpkmmDZ0nwas5Y2uj59D5ErzUbzN1xRq6QIJKNe1+I7zoQgm84+8F1Qnp
ov/jYgnahklbCJPpEgm0euQ362bScgk29fcXCLLpixJ0DBsiP5VPl0ng/7P8
xLRCulyC8RWJcxeeoCslqBFX97xyma6SwMRqeIFbOV2tyLNhef/NlfRjCUZ+
aZFcdoeuUcz3f7381yu6VoK/3yNPp7ym3yrytzT+fryBrpMgsswhOrrVI95/
CSJCbfrO70I3SLDiTq77pu50o2If6gMLpunTfySI73Q3IWUwrZIOrSF19dPN
aLV0LKy863huFK2ejhbrr6m2HUtrpMNd9ciTbeNozXSYZvSePW48rZOO+1/f
1IyzpvXSIQzf1sZjOd0zHV3OaI9uvYLWT0f03blJhStpw3TUL9l6Lt2XNkqH
25+d8U1KG6cjt053XkMwbZKO7W28OgWIaTPFvH3NdYV7aPN0dPu6Mn7AQdoi
Hf/OnFLTe00jHaOMNhX2+URbpaNPyqHdC1o/5v1Px6Ln9f0z2tI26Zh91dOn
Tou2TYfq8ZPJo0bTdun41rFDVYI57ZCOnsP7eA8ZSzumo+++qfssJ9HOivzz
r+xpnEK7pGNHusnnk1Np13RUDBn4bqc17Z6OWJtty7rOpgXpUPteHjhqDu2T
jnc7/M56OdEBinlNVweZrKBDFE56OiQzmRamY3FzwLqqbDoyHYXZ1pbFu+nY
dGgePLrdZQ+dmI7XZ+pmipUWpeOiQQdx3F5aoji/b2lLrQpoaTqu1/tMn3SY
zkrH8tt7VjYdp3PSMSA67OjXUjovHfMdguT3btL56bhr2s9m5EO6IB366ZV9
JO/pwnRsnjdvztkvdFE6Jkx8qGv5gy5OR3aaWquTv+gSRf+TiX3Hqjzh/U9H
4qCirCRt+mI6zBfne5gOpsvScaRVwKEeY+nydAwvc20/eDZdmY64Q4l3Rafo
qnTkbFs7Yc15ujodI3pqm3vcoh+nw36Vy1Pze3RNOipbLF1S/oiuTUfrbndM
D7+k36bjmMeA6Z61dF06lvzcd0Szw1Pef8V5/9ptZtCFbkjHrmdJ3/W60o2K
+22n19S2N/0nHToDV92IV1olA8L9/Vo/NaLVMvCvYfTPH0Np9Qz00qitz1pI
a2Tg+vEdvp0caM0MFK6ruurjSOtkQLrpeeOA5bReBi7l1ZjGrKB7ZsD25CaT
gz60fgbWnDw/+nQSbZiBJ7+8zmpm0kYZeGRyO6/bNto4A1q1Bj+HZdMmGTix
8lbYuMu0WQZyprd5N1TnGe9/Bi5fWXTOuS9tkYEul2Jtz8ymkYHOpXdunplD
W2XAr41X0V072joDdU9fSZYtpm0ysP5ytW7+Oto2A0Gajgemu9N2iudVmE6+
nUo7KHxav0f8DtoxA60Lmn3+5tLOGVj10lon4wjtkoGLcz9ND7tPu2bgW9m1
ra9+0O4ZyB4pHzHoNy1Q7GeI0FrjL+2TgXYll2frtarh/Vfs8/J5Tc+2dEgG
3Fb13WXTnhZmwCXIo8JT6cgM2BtqhvbpQMdmQEPW/eHiTnRiBuaPjQiu06NF
GRh4MOrMzn60JAMn1Y+aWBnR0gxY1j+yHGRKZ2XgwZuspWvG0TkZ0Nu5Uve9
0nkZ6G7tff+TJZ2fga59ylrKJtIFGVhtnthy5SS6MAN9L9yUuEyhizIwoNfy
xtFz6OIMvC97uefNXLokAxu2nR8ZYE/LM6Cbmbr0/UL6Yga22+88MGkFXZYB
006LLDaupssz8DXDYtJBAV2Zgc9DXVLXeNNVGRDPuqB6JZCu/j9+nAHZ/7om
A+OCBujeD6NrM/Bu4QCLgxH02wyY1ErXFUTRdRn4NCluQnwsXZ8B8/fvB/sm
0A0ZODtK2jEwiW5UfB+Du/ysUPpPBhwLshMtJLRKJryHeWl3k9Fqmbi8WTAm
MItWz0T1YeMj2Elr/B9rZkJs/GDz9VxaJxOBWv2bLY7Teorft9N6ueAs3TMT
sVv762tfpPUz0Rxs0OHRNdowE637Jmf53qKNMrG2/dy3L27Txpk4rrlqudYD
2iQTNvJPk8yf0WaZGOe7KtT2BW2eifZ2w5cv+UhbZOLa0Afr+/ylkYmfai1N
trV9zvufiVvbHrRb1I62zoSdTGP4q660TSasf4y6Za5H22aiLLF67A8D2i4T
E7d6fxtiSDtkYvbzuEXj59GOmXB2y7G9bkc7Z6JF4Vxj9RW0Syaky1aMWrGS
ds3EmlP7vD08aPdMNLwKH2/kSQsyEbZv6eRiL9onEzsPNKZ7eNMBivOwn97f
25cOyYTXb+vtZiG0UDF/mWzJJCEdmYmFquJRxyLo2Ex03KMVapFAJ2bi5Zjt
XiZJtCgTfxZMCh6ZQksysc7KRR61lZZmImJ59CObXXRWJr59D7BcoHROJp6E
b1swcA+dl4lLh56H6+TT+Zk4rJfT+3YhXZCJHvc8AtLK6ELF/BFe7+8rXZSJ
p4tPLp12jS5WfF+aV+wcrtMlmYp/H/ROnPGFlmdi09Tm7j++0RcV84/t1br3
jy7LhKjwz/c+LV/w/mci+NrelN1t6cpM5BUdVLdrT1dlov+whW3uKF2dibHO
By4+6EA/Vsxv+dCtXUe6JhP/Ug5qPuxG12aiJnqH7YOe9NtM7Ir6pN+lD12n
yNNB1yzIiK7PxOIe0pLzSjdk4vXJ7x3MBtGNmUjO6jyh1Ir+kwnDEuu+Zta0
ihQ17io/CufRalJYWq5puL2QVpdi+peBduGLaQ0pPmufmxq0ktaU4qPJu/VD
3GgdKU71HdAnUGk9KcRzLmhautM9pRhe729v6kHrS2E95vNXiSdtKEWFmm5V
rdJGUsSu0I1Y6kcbS3FsSestNiLaRIrAxtFDl0tpMykGx8+Dzy7aXPG+x3vd
kx2jLaQIMLp3/PYpGlK8sQkuNT9LW0khsKq4ZlxKW0uB/uF5iRdpGynmLPun
F36TtpXirAMS6utpOyl+3/E17PaddpDCybWX+WylHaXY6RUtNFN9yfsvxfX7
SU8vtqZdpHjy9vXJwW1pVynah52ZNKgX7S7Ftscv7nToQwukmKnfaf7m/rSP
FA81fV1yBtIBUsx92SZ54FA6RIrcb2GVm0xooWJf/qMDH42jI6WILipVezGB
jpXi2mP3q/Y2dKIUI27OfW6zgBZJ0Sts6uq/9rREitB2ewqWLqelUti32bZw
9Ao6S4qebn8L7iidI0VH73dVz7zoPCmuRAcVdUqi86UI0SyOic2kC6RIWVTx
IXgbXSiF3Nh9VWY2XSRFX6dRvzvuoIuleDe1OWvOHrpEijZVRu2ajtJyKX5a
uT08d5q+KIXBDxOd3nK6TPE9DMsJ7nOBLpeiaBpGXLhBVyryVJjKI+/QVVLk
HCjV9npEV0shPPxldlYt/ViK8hm7M2Lr6Boprj74cSz8J12reP78dqXJSr+V
YvcYP48ypesU+yj3EDxpouul8DrSZeHSlrW8/1LYrFv5okjpRsX5bD/xdUYr
+o9iH391dc60o1VkmDPuQp/KzrSaDD+WdTU92pVWl2GA4bqI6SNoDRn6zgxY
X2pOa8owwq1APGUWrSPD0u6d+m1aTuvJMFZ23sjGle4pg4Nrl/pH7rS+DHuK
r07K8aANZdi1pcqmQUAbyVDnNO25ymbaWIYs+e3pv6JoExnerNgy/3AmbSbD
xP26IX920+YyeMT3rj6/j7aQocXLkj/xBTRkcNEQ3l5yhLaSQe1Bc1R8MW0t
w60wn3lLS2gbGbodjPNJVNpWhg27TpcGnKftZNj5/WhuykXaQYYv5w+9UL1O
O8rw6Khf4ZfbtLMMwWt27Ct7SLvIcKrBUePKU9pVBl1xxef8T7S7DEafp31x
/kELZPAcNW/Q+b+0jwwF2vrC7q1f8f4r6oa7F4k06RAZzhWcvLdDnxbKUGKn
2suzPx2p2Hfz+Nd+Q+lYGcxbdHQJH04nylD5b1RDx/G0SIbAksa3wyxoiQwL
tjnaZystlQH273RPK50lQ9uIkS6lE+gcGbZ3qaoYP5nOk+GSaY7h9Sl0vgz+
m3TMHyhdIMNs57yT8xbShTI8N71Q2byOLpIhqnKh4YcNdLEM79vJ+w/2o0tk
sLe/8KJrAi1XzF9+8IStjL4ow6r45B5ypctk6F3sMqExmy6Xofthi7KT+XSl
DCkzzXwuHaWrFN/z7eudNx+nq2X4adve2uQO/ViGtWvPrnSrpmtkCHc616ni
AV0rw13Hn7PHP6TfyhBQMTDtyxO6ToY1T7P6nXtB1yu+/5T+V47W0g0yDNmT
0v3oe7pR8f152NVWqL7m/ZchYeOThl4taZUtyGw5e9popdW2YGD5Vq1yTVp9
C2Z7Pe8xrD+tsQX1a34XlJnTmltgv//DrZXWtM4WhA7ctVfDjtbbgtUvw3xz
7OmeW+AUW9qrfCGtvwWJ/1zm2i2lDbfg1prjh6zW0kZbkN1PKNAKoY23oM+p
f36TN9MmWzBrn1SrdShtpnh+66Uz20XS5ltQ6VyRPSGattiCt8e//7+u6zwq
p/aNF3hIkiRJSEiSECokCZdQqSSZkpCQKUlCSCpJGpQk6ZnnpySVJAlJSEJv
ihCSJIQkqSRn/47vs9ZZx3+f1W7v+xrv2NRFwZRC1ptKc3ZEwwtS6OHDQiVu
HGyfQhODf7+pToKdUkjMvfza6xzskkKuDy6cH8aBl6fQCPlHn58C2C2Feqxy
ePdfKuyRQja0pXDGddgzhfhbNDPm3oM3pdCvtOXnqxTemkIn6ltj/MphnxRK
+Hj51rAq2I+Jd4nhhjXP4IAU6kiu2N/9Cg5MIeVc7w69d3BQCsVOFK092QKH
pNCGR48Lh7fD4SkUuKW73xuFI5n4CwWfAzrgmBR6y57zNlrheKa+ve+WXv0L
J6aQqobe5IU9PmD+U2ie60SHyj4wO4VefPHzGKcJ85n8U1FojC4sTiFJ/h3n
3iNhOdNfZ1a3P1M4PYX29Yx8Gjgazkwh7ZzNRZ1GcE4K2X521woZB+elUGZi
RwTPGi5IIeeoAQmH5sKFKbSt755eMju4OIXil6zr4egIlzDWqXNocoPLUqhq
26DtGevh8hS63cPzuPdOuDKF2ldv2zV1N1ydQvXPxjofVbgmhc6lD7gbcRKu
TaHwa4PdNybC9Sn0dK5mie1ZuJGZx6lBYxtT4KYUqpaFXbrGh5uZfjAa1aQs
gFtTKE8WVzdeDrcz8+g4PftgDtyVQkmbxoS+y4WVWBQacDTi2zVYmUV+a5vn
q5fBqixSzf0dmVIOq7ModW5L09LXsCaLrCuuhjz4AWuzyPmwkq9xGzyURQ+M
3/rWdMN6LFrpMbcssE8j5p9FVxcdsrysBhuy6EemX0OHFmzMok1Fx6+OGgWb
sCht45dHQfqwKYuqS962Go2Hp7HIPtggtssEtmTR5edLRrdMga1Z5DZ516mD
1jCxaOzlrAdLl8ALWHQp41RlhcL2LPIYLhhZ5Qo7seh10AJB6nLYhUUjXsh2
cVbAy5l87ntxY8Fm2I1Fo11kI1f4wR4s6nwon7k1EPZkkZH2BL2nQfAmFjl0
mrXvDoa3smje/c+FC0NhHxZFzPYplEXDfiz6LyPlocE5OIBFjzetedfOhgNZ
tOPZxRdDRHAQk98DuSMvnIdDWGRG50O8L8DhLJqa1NWpkQlHsmjtxvtTD12G
Y1j0qIaOWF2F45l8B8yYUnQHTmRR14FHPz8rnMyiE7b2NSklMJtFZw9/aH32
GOazyHNKwWOjRljMouQBUfNH/IDlLGY/Dord1+sj5p9FWx7f2KjbG85k0cC7
2YlPVeAcFtn6TbygowrnsehNXsEEJXW4gEXHL/0au1QLLmTRUPNel90ULmbR
EHO9j3Os4RIWzS/JyQq3hctY9KW4Xm+LA1zO5L9osF7aEriSRXqn7ct/LIWr
WaTNTjm2dxlcw/TDW9U/R5bDtSya7dX1o2A9XM/kc6tb94tAuJGZr1vPB6Qf
hpuYfv9bK72rcDOLbFZYew0IhVtZtLlMrVQQBrezqDHqe75JHNzFot7rlmx7
mQArsenTY/VjswSwMpuWLR+33vE8rMqmE0t1JsVfgtXZlPb+g4VeLqzJJh19
7dU9r8PabHrf9sxV8w48lE3HHRat+nIP1mPT9tyNPd4+gfXZtFx9sJNfNWzI
ps0ban54fIaN2bR7S2Oe/AtswqZZa0Li0xQ2ZZPT9qhjH37A09iUmd7D8Yra
J8w/m1L4iVEDNGBrNk2IqJb2HgQTmzJqTvM7BsML2PTVO+BcoxFsz8T3a3d+
tzHsxKalFT/Ut06EXdjUvqKX4PZMeDmbLOsXbvkwF3Zjk8ZvWdJlO9iDTZJZ
s9VjHWBPNp3P1ps01QnexKacWwlWrUvhrWw68PJ5dOdK2IdNnVXrrz5bBfux
Sc36QOeW7XAAm05rHRzTczccyKa5G+eF5ygcxCbVsFU+ZgfhkP/l93nWuiA4
nE239p7VrTwCR7LJ527f4RvC4Rg2BRt4vXl6Ao5nU5397WFRMXAimyZ9C9g+
JA5OZtMe79k6djyYzSYDXu62e6kwn3nfJttH5rmwmE2533LN8xSWs+m2W9jV
WflwOnN+ezP7T9fhTDYpufUYOP0unMOmNguz+Cf34Dw27fxs3KvoBVzApv19
V7S9roULmX5/5zigdwNczCZu0sfu2A9wCZsa9kflr2mEy9gU8DfE07sDLmeT
3YLxR0Z1wZVsmrNUe99l1c+YfzaZzDw7v24QXMMm454GF5drw7VsSr60USV4
HFzPpqkq3zdOMIUbmf68EONwbwbcxCaP5LYZc2fBzUy+41YYqMyFW9m0V/1n
6LzVcDvT7w17H/Hd4S42Vbsu3TZsHazEIaF0mm/RBliZQ9kL7Vy3bIFVOeSx
zEy3hw+szqGmrMj1P3xhTQ4la/dPrdsNa3Nor+3wvKWH4aEcilVb/uNbOKzH
odPT2MmDY2B9Dq1+sOz93iTYkEOaSfbPKpNhY+Z96Y/nF6TCJhyyLX4rqVLY
lEOhcyLPL7oIT+OQy+QLIyuyYEsOGZo9jzt3GbbmUMHZV3du3ICJQ/u1jtk0
3oUXcCg8yPSs5yvYnkMrCrvNC9/BThwqvPPeVf8D7MKhLUGXnA40wcs5pBV9
fcKpTtiNQ3mdR2IWd8EeHOrrf735St8mzD+HNh5c4cdXhzdxKGFxcXD4eHgr
872lcn3hHNiHQ76LHd2i7WE/DpVvdK14shgO4JDymRVmDcvgQA6dWdF1X2kr
HMQhG+230WkKh3Cow27Axq5tcDiHXnx7uTTUF45k8t1z1Ar/vXAMhyKWPCju
GwbHc2h69YUDVyLgRA5dDEhZJjgJJ3NodNeO6y1xMJtDVVOnsZQTYD6H+kyu
ifyRDIs59NE5zGAYG5Zz6MvpwIwLMjidQxbhZ+o5F+FMDgVpP9N9lAfncChN
UnMluhDO45Bnwrjq1PtwAYfm95tZFlsKF3KIXeZs9qcKLuaQnfnKaOlLuIRD
nR2B/Ry+w2Uc4ifpKX9UuJxDDVc7nk/vhCs5tMvNa/zXgV8w/xwKdLjjnqgN
13Co+6Gxs8cEuJZD/Tjjd+ZMh+s5pD3gTe30eXAjh+TvJdX77OEmDr0xDL5S
4gY3c2jP800DTnjDrRzSv7XWxn4r3M6hilw166l74C4O1S/uksUprMQlWbnX
oIADsDKXLhybYLAyCFblUnx+r87pMbA6l7qtmq5ei4c1uZT17MTiqRxYm0vP
X7/3HCOFh3JpscWtTe5ZsB6Xhj8936/5JqzPJbWT3LdFhbAhl3RuZtysL4WN
uTTy/7UJlz7dur+5rhw25dKxm2UPpjbC07hUaR/Q2PIJtuTSx6zmOw7NsDWX
jqTFTn7TAhOXMnx+Ooe3wQu4NKx4Xv/yHl8x/1zqfCJ8/KUn7MSlve5jAvcP
gF24pGK/8K++DryciScztyRuOOzGpdb7z+O2GsEeXBpTaF9UNwX25FL+jVZl
0Vx4E5dcZt//kD0P3sq8//73IwU2sA+XygeMH6nsAftxqWt24YUfCgdwafPa
nlOr1sKBXAp+sNxizw44iEtxD05YdO2BQ7gU4Jr1lRUKh3MpVm/884RwOJJL
IWsz7DYch2O41KtWZnQkFo5nnhf2aRcrnMilW17bhFoJcDKXDrWe6mQpzObS
njF2HOPTMJ9LAoOr/d4qLOZS4coVOv7nYDmXtMfomkalwOlM/TYMHHBVDmcy
/btNkrvlOpzDpaLyj+Ur78F5TD9cVrpdXAoXcCkmLmfw2gdwIZfq5z4Lu/MM
LuYSX6k9OuslXMIlT9UzDz7XwGVcYhWx7Q69gsuZfq/oVSCsgyuZ85g/zLJ8
B1cz/fDBph//G1zDpbR3I+yW/IBruTRE+ufl7p9wPZcaHp7fvOoX3Mgl6Vhx
4vtuuIlLqq5v/N7+hZu5NG+u9+WEnt8w/1yKXl0z9Lgq3M4lTv6wvgf6wV1c
cl4yIu2HOqzEo2uiAH6LNqzMozRj2fivw2FVHm3+Etr2aASszqPFo165/7KF
NXnkeeGBtdkiWJtHjxaFuax1hofyaNSvH2v9l8F6zPMzwk+mecL6PPLa7Xei
RmFDHmV9XHWo2ws25lHeZJsTazfDJjxavWemjXQnbMojPdtHPoX+8DTm+Tmx
c2sUtmTOvyRX2BQJW/MouO5BoHsMTDwyPf2U1sTCC3ikazTTx54H2/NofpzH
hy9S2IlHww9uP9uisAuPiu1O1n3IhpfzKP1+pfhOLuzGY+oTIhQXwx48qp4x
a6veY9iTR+NSc0Yv+Q/exKMZjz7lvK6CtzL1eG80u7kW9uHR9IXvF6q/hf2Y
/H3x+n7gCxzAxKOmZbS3GQ7k0Vz7qu48hYN49Fi6Z9ivNjiER1dPOw/UbofD
eWR0fHpYaiccyaO///cfHMNYYh24olcz5p9HhUezfOf1hhN5dHzetqvD+8LJ
PBq6fi7PRR1m88iaRco5GjCfiX++yujHmrCYR1Wbjqc9U1jOo50m6qeDdeB0
HiXVvozfOATOZPph1HSDHiPgHB71Vh2ReXYMnMejOwuq2xrHwQU8Cqrsr7Nt
PFzIo/fz90XuM4OLeZTsLn8abQ6X8Kjnn5VlQiu4jKlHOS9IZy5czqMLFhYX
/zjBlUz/G25eoL8UrmbqOTmz+8JyuIZH+nqpyUvd4FoePT/aRS0b4Hoe3d41
5obLJriRRw/Lvfc7e8NNPIpqTvx8yRdu5lH2iNqT43fBrTwqT0h8wNoLtzP1
Npjy4tY+uItHGTv7egwKgpX4NCai3/tJ4XBPPuU3pu8vPQYr88neXD/UKgJW
4VNqa3yfqlhYlU/PDe+37E6C1fj0cFzaD0kKrM4ni8Uagq9sWINPJGItOyOB
Nfmk+/7k0oBUWItPneNHVazIgLX5lBJ+XbL5EqzDp+SMvVuFV+ChfBJv6Fnu
cQvW5ROLndIy4A6sx6fZNy13Od+FR/LpWa+5jrwyWJ9PWafHJI6qgA341HjI
boh/FWzIp9YBbGuLatiIT7w1b7MrFTbmU7+XweymV/AEPm2Oj7zw7j1swqce
F12ibzbCk/mkPi95ytyfsCmf/B0H9zBuh835NNHz2/g3qt+xz/h00Lp/qZI2
bMGnZocP/lmjYUs+LR81ovGIAWzFp7hD9x3vKmzNp+2l+lMvjoXn8Mm2ofqr
3VSY+NT70sd5cy1gGz7FLwxMfzwTXsCnywln25bOgm35tHF/bNhhhe359HlI
ql3vebADnwIOXT2YqLATnyx/2O3xtYGd+XTOr0dhvcIufFK54Lby+XzYlU+n
Apvkbnbwcj7dHzss86cjvJJPkz+E5RYvht349HqTfpLVctidT6O1T/C6V8Ae
fDI+X9F+Zg28jk8jXu2dfNwL9uQTd3X72cHbYS8+Ta0cbnrUH97Ep3RWZcKZ
PbA3nx5P1lvFj4C38qmhujpJ9zi8nanH0NrwnidgHz6t6qeyvysR9uWTvOfx
49uSYT8+FQy7sbdWDPvz6UXW1ucLZHAAn/Kin8d9vgLv45PriqjPnXlwIJ8m
FO6y78iHD/Lp5fMq3oLrcBCfHN9Ffg66AwfzacXf7FXX78IhTL8FOB9dWwKH
8UnJZsvbSoXDmXnstNf+8BqO4FP5x8K8ToUj+TTWoVAwuB6OYupv1Otr/Hs4
hk/VI9Rm+XyAT/KpXrm9/sNXOJ5P7L4Dv8z4Bicw85p5bHZGjxbcJ0w94gLu
+/WEk/jU4Veye7UqnMynlVHO3NUD4BQ+/R5hUBE7EGbzqVZ5YOgYbZjLp689
ddb/HAzzmfwJ5r/q1IWFfLp3oXzHaD1YzKfglx9/fVNYyqcz9uZFRqNhOZ+G
LmnV1jWG05h5XnTG77HC6XwSSPr4npkIZ/BJOUorra8JnMmn7yvuPkk2hbOZ
+eRt8dEwh3P4NMB6VPMpCziXTzllzklqM+A8Pr36vu2olsL5fFrY7XrsgjVc
wMwDq+LWDYVv8KnO6FLSpNlwIZ+SPqk/madwEdNvu2rSlypczKcLM5ymWSyC
7/LJqnHNpRyFS5jzRDpM5TvDpXzqm/0u/6ELXManqh59RV7L4Ed8GmewyCvC
HS7nUyh/1UOdXXAFn56MU/o1yh+u5FPksJrhJxLgp3zaaRA/72YiXM3Um/Nt
/0Au/IJP0eYX5yfw4Bo+7fbaZb1BBL/m01KDmxNuZsG1fGras+9378twHZ9u
9WlXj7wC1/OJX/JJrfkO3MCneWaf3oQ8ghv5lNtwqHjfE/gTnz6WHpHdfAo3
MfUcPu/yhBr4K9OP5sKNp7/Bzcz92l1xesIvuIV5PnNKv4cKt/Jp2Xc9rcg+
P/65jfleT22fMVpwO58yS+6+uDkY7uTTB/246KVD4C5mv4xY3949DO7m07vh
H7ojhsNKAjLVjVX+NRLuKaBZdjuXP5oIKwvopOsbVeEkWEVA/J8xHn3NYFUB
CZTOqL43h9UElFpV2LHAGVYXUKG/44ldLrDG/37+hI6shTUFFDbBZZ3fDlhL
QNIJ3v237oO1BXT25uN7NxTWEdDNeSFDJ0XAQwW0pOPn7opIWJc5fx/D3S6x
sJ6AjHK5NU/i4ZECGh0axJ6WAOsLqG/woi2DT8MGAsrK4Q45z4INBaR8KUtD
VQQbCehzBs/TSA4bC8g+2Xjvolx4goC+Gq6VVytsIqDEkxOHFl6FJwvILqDn
wNE3YVMBPbkb0NfxAWwuoHHP9PZ9r4SnCejSmTE+p5/BFgIKPTlrz6A62FJA
Sic+5F1+D1sx8XncPJX4EbYWUNMVq5x1TfAcATlai8uMW2AS0K5EfZte7bCN
gCbT0Urj3q24/wXEvtm1e6PCtkx+1V07xqrD9ky9Rp0xTNeHHQTU/8gAzYOj
YScBTR1cwNc1gJ0FpGn4OSvEGHYRkFv/lB/XJsCuAorQHtmvWOHlAnLZ9nnJ
Nwt4JVPPa1NLD1nBbgK68fyDTHc27C6g06KRR1fPgT0EZKufsf6DO7xOQPNm
6YzZuAb2FJDszdOvaZ6wl4CW65WEz/aFNwnoRLRK4AN/2FtAF3ZlpV8LhLcy
8bn0faFyBN4uoFUez2c+CoV9BKRj2+v54xOwr4DKf5oGv4uH/ZjvvTt/+E4S
7M/U1zWykJ0MBwioqt92fj0L3iegKT3dx9ax4UAB5XnO9r0nhg8K6P6ZbtWG
LDhIQOea7Uf8VjhYQNsqhNSQB4cIaDWZXIy+AYcJqJ37+gevCA5n4qkVrTd/
BUcIyKt63u8dCkcK6M7LiJyzb+Aopn7Dk6ObG+AYAT0PTvup+gE+yeRrUf4o
909wPDPfPq6iWIUTBDTIiTVL1gQnMvsh4+WHMR1wEtM/3drHlTrhZAHdU7n8
qbrHT9z/TL5DXPZa6MJsAe1PnrdmwAiYK6CC1n4nLkyC+QKaIdgwWc0CFgqo
9yGTkuGLYLGAJj44NWiaAywVUO0r5dU7FZYLKPhN6cquxXCagJ5Nf/R9yRI4
nclvxrzNcQpnCKgh3yOp1wo4U0Dq545YL1kDZwuoY2Nqy6jtcI6A7t5buKfG
D85l9vV5i+Cm3XCegDZP+vLtUSCcL6BNS2dVcIPgAgENa1YPuBIK3xDQMWt3
TlQkXCgga+mdKYvi4CIBrX2mlDxHDBcLqPXQdqHhBfgus5+OJLzufQUuEdCi
mfGnbt6HSwVk4GZ9dFUpXCZg7sNZOx48gh8J6C33kNqscrhcQNPfb6tvfwJX
CGhvXP+Poc/hSmZfZfgle72Gnwro4s7lQTm1cLWAvsTt3z+oHn7B7IfOD9/i
3sM1Ato501pS/QF+zezDP6ez3ytcK6Df+9p2XfsI1wmoxIhfP6oZrmfq8+p4
/rTvcIOADKsvWtr+hBuZ+CLGavI74E8COtwx5sHgbrhJQLQp3ajkL/xVQDV/
S7TCBrbh/mfO1+wbdnQ03CIglYfegZ+mwK0Cki/Ks5LNgNsEtPGPhdJ8a7id
uX9n3m5cPwfuZOaH08styxHuEpDFkRFbtrnC3Uy9Fnd8kyyDlYR0elqQ5tnl
cE8hyZbeVG9cAysLSR4+ImnyWlhFSC9HjGljbYJVhbREONt9sR+sJiSHZ/vT
JQqrC6ku3LDjxl5YQ0hSn4yF+4/BmkIy5OzeL4uHtYTE8yx11TkDawupx/k9
IVVSWEdIEX38f/SXwUOF9G2g8fOYC7CukFqKbpw/cgPWE9KLpP9uikvgkUIa
1aIpPfwfrC+kjQbDchLfwgZC+rND75pGPWwopMw19Qs/fYONhLRFc9EdeSts
LCSDVttqK6Vf/zxBSKvDqscW9oBNhGQv0+wr6glPFtK74sXSJ31gUyFpDT09
4KQGbC6kzRuf2gk04WlCej7vedcBHdhCSMML2po6dGFLIUU+r9p3UB+2EtKR
rwOVH4+GrYVE+9726ZwLzxFSWIhGxex5MAkp/rbIdp0NbCOkUjPT7l8KLxBS
4Hqlj7HOsK2QqpXrZnmsh+2F5Ff06P1dT9hBSHMvfO/hvQF2EpJAa0n1QYWd
hTQm9WrHZF/YRUhZwpObFvvDrkI67/jtzPI98HIhDZh02vb4UXilkJLCW0pG
RMNuQjp0NGXw6hjYXUjruD/mb2PBHkJ6vX3d2kw+vE5IepdOzz2SCnsy9fQr
tPW8BHsx/T0qKE0jF94kpN2NsUPVrsLeQjo34+8lu3x4q5Cax2ga1BbA24W0
QNjZqXUL9hHS0piENy/vwr5Carx7/qZpKewnJN3TB4Z0KuwvpD0jxjxxqoED
hHS9X8xHjzfwPiHlHM/ZpVwHBwppmdWsbdoN8EEhuVen8aNV2v85iPn9NXHz
H/eFg4Xk3WFZ3E8HDhFSkFRk93soHMbUV2eHMnssHM7M0/4PNx9ZwhFCejNh
y2/OXDhSSPd2D/1lvxCOEtKTQkePHEc4Rkg7cqx0+jnBJ5n9MvpzWv0aOF5I
V22k+lvWwQlCSvA9d999I5wopIHHXEzMN8NJQnqm/T7h9k44WUj7PyudHRAE
pwhJnJ93TU9htpC+j3XkhyvMFdKI9pOPbkbAfKY+pz/FFR6HhUKaXbeZVx8J
i4WU8cV69vJzsJSZ70/eM89LYLmQdn3+MSL7IpwmpL1zhr03vwynM/F9N81N
zYUzhCRJtpm4Ng/OZOpdFvz9ywM4W0iTNvoaURmcw8z3+oBvCx/CuUz/chKi
3BrhPCF1bF89v/YTnC+k7IEz/w7/BhcI6caK+72UOuAbQiqq7t/I7oQLmfna
e0Dds0/HPxcJKdV3XOYehYuFZDQ6PvL8IPiukMzC00dPGQaXCMnR+NWoyBFw
KbPvvL/8NDKAy4T0uKT/jIsKP2L673pM1JUxcDlTjwWJyb+MYOZv03VblPbv
nAhXCik56NvMNbPgp0Iae8m1hatwNXM+g346v2fDL5h9v3uHm998uIZ5/7LP
zpoL4ddCyhcOnjnHEa4VUrhK3yyl5XCdkFgLeNFvN8H1Qrrw8Hp9xma4QUg7
WeM7ON5wo5BCniR2d26DPwlpcd+RA3ofhZuE1PdZsXhuLPxVSL3ik843xMPN
QmqbvqY6JBVuEZJS0M2pcy/Crcz9FtG6Of0B3Mb8/sBcR9sauJ3pv2nvVn18
BXcy+ZB+yfvxGu4S0vhaNxuHt3C3kIq/6z/t+wFWEtG6s8IFll/gniLa4Wvw
86nCyiKaclCpaHYnrCIi5fvmPYz+wKoiGrAoyPFA385/VhORfXWF2GwkrC4i
peGrqvyNYA0R6TZ+d/CdCmuKaNHPSZ3zrWEtERWZyA+esIW1RfSbdzpgnSOs
IyLhoGdNd5fBQ0VkN7x6z/01sK6Ixu3WfLV1PawnIt7osgfXguCRIlow3MZr
RQisLyKnC/lve0fBBiIanp604VYcbCgiv7nua/5IYSMRmcz+5DNSDhuL6Nqu
/2w7z8MTRGR4UclwzDXYREQdul5bm97Dk0W0K3PnTf9PsKmIzL80VM1vhc2Z
802c5vdH4WkiivfJv+nZCVuIKFHvnGF5F2wporqXmjE/lH7/sxVTz7X5864N
ha2ZepTMvE3D4DlMfhrDLN31YBJRwRmD/lqjYBsRRZy8f2D7eHiBiIaUr7VY
aArbimj5r05xf3PYnolH682K9umwA1Pfrh86S+fDTiKqOFA1VnMR7Cyi4t0q
zTudYBcRjX9TOu/5GthVRHt3Gpt/3A4vF1GMj/eDUD94pYgOmi7usAuB3Zjz
nDk543g07C6ipv+2hFrFwx4iej3uTZScC68TUcal/dWnBLCniDQPilwXimAv
EXUldZqcUHiTiIbyj/Ytzoa9mfeHnA/ILYC3Mu+rX39VfA/eLiL/N1v6mpXD
PiJSWZuzS+MV7CuiLf1csrlvYT8RRZeEfTT6BvuLyNjOMsv7BxwgImn9zU1j
f8L7RLRYQ/vdM6Wufw4U0WYj3dNjleGDIpr7oL3mYW84iKlfppF3vQYczMzr
1m6JoTYcIqJ5CV818/XgMBHdDPZ+vnAMHC6iZVFDd/adBEeIyHnjI+8QUziS
qe919Q1/psFRIjo9odOSZwXHiKiw+eMQz7nwSRGpHll0O2gxHM/Ec4flrBcI
J4homva4WbMVThRR5rPbB34egJNEZFN8Mnb2QThZRKWZf2dNiIRTRGRpd3gV
KwZmi+jjL2ldKRvmiujxJM0LQZdgvohauP2XvciBhcx++10wrPcVWCyid4En
/uudB0tFNPjqO5cPCstFdKFA6376LThNRNb6y3Q778HpzPt7Dz954RmcweQ/
8XZ1kcKZTH6euzSvfgNni+hu3Z7rN2vhHGb/5qZ7OtTDuSJKu/Q42PY9nMfU
K7nFpqELzhcRneyWPf0LF4hII+lIh0f/P/98Q0QJ7zwljzTgQhFdSZt4+d1Q
uEhEq1LDdu6wgotFNHWv7fEwgu+KaIJDzsBx8+ASEY28khH+whYuFRH7Bg0O
sYfLmPm+lHgiczv8SERZWwwu/wyBy0XUqnnug1sEXMH0//Dr67+ehitF9OdQ
6MMBIvjp/+a134OxCleL6EvuJ6FUCr8QUfrxU4v6ZMM1IloaO3bhuKvwaxHJ
ojXLuEVwrYjiEip12cVwnYjK54V+aVW4XkTJ/yUZLr4HN4jollvH2nkP4UZm
v2YXqKQ+gj8x8+bWZXRR4Sbm5+bSjFKFv4roSOOssyrlcLOIzvs82rX2Gdwi
Is4nH7O5n+FW5vkf4jGrO+A2Zj/Frf4uV+7+53YRHUo4pm4zGO5k8rOv4k73
KLhLRL7DDNgmxnC3iDz7DT+WrrCSmLR+2SVVTIR7iqmfqqXlSIKVxfT42/dJ
WvNhFTFNNVTZZboIVhXTmvgXvm9XwGpiMuuVv/nVBlhdTGFzCyKDNsIaYgoQ
VhUs9oU1xRT5y/CZiz+sJSbjlWuvuYbC2mIqnxPalBYF64jJg/3WP/U0PFRM
Vl37Xtmdg3XFtN7wxyANFqwnplMTauLD2fBIMe0viuTGKqwvpqG9Z6xdx4UN
xCQJvlHpp7ChmOa+3ZY+WQwbiSnk7TNvnsLGYsr8nEtlcniCmEJHaoiSzsMm
TP6cH299egGeLKb5/UZdeJwDm4ppRZqa65bLsLmYdLer7x/8HzxNTF7BbTn3
n8EWYhqmNNCNXsOWYuqxI58VpLCVmNR6nj+kWQtbiyld4lBy7j08R0wXp46Z
+P0nTGIK37b+zcy/sI2YXg2ZuDeo11/c/2Jy5LzreUAFthXT2GB1zR4DYXsx
bZR9Pf5rLOwgpkPdviXvTGAnJv4jvHb7SbCzmIqPTb6+czbsIibzyWXRI5bD
rmLa8uPTuq3r4OViEhw938NjM7xSTA/afwzN9obdmHi1TzqM3wq7i2mV+JvZ
pf2wB5Ofv69eeIbA65j6qH58rxMLe4qJFV0UEncS9hLTx545Xyvi4U1iKpnx
pcWNB3uLScVQObdFAG9l5uVl34d/0+HtYnryc8jJOVmwj5huc+ecWZQP+zLx
HNyhonoP9mP6N6m406MU9hdT8xKRTpDCAWKKWSQx31gB7xPTz8lOP4Oq4EAx
XXGXN36rgQ+KSVQ7ok9iHRwkpj+1x1PcP8PBYqqusc3jtcEhzO8X6ju4/4XD
xHR845ABMlUl+r8OZ/qjv0O+ugYcIaZRn9e4+A2EI8Xk2XDAe5cWHCWm6e/N
ki4Mh2OY+tZprJs5Bj7J1KMmRxRpCMeLKapd+bzZWDhBTO+nhxRnT4ITxRTh
OsN78jQ4SUyDFr3bvM0CTma+f27O5Xcz4BQx7divk77ZEmYz37ev7rxuDXPF
tMF5eln6HJjP1Dvm89gP82Ehs9+0MljtC2GxmNxzu2cW2cJSMc1o1d2m6gjL
xVQzNPxj1Vo4TUyzY1V7N22H08V0b+W2a093wBliin6jorfFH84Uk//Hhc/F
e+BsZj9En9k1eB+cI6bt9jrzpymcK6Zbyru5vwPhPOb5Ev6ODwfgfDE5KXOf
LD0EF4gpTrx0lOth+AYTj2DtkqwjcKGYNGc5TdgdCheJ6ctwb/2rp+BiMf2+
H1rdeha+K6a6zR9y57DgEqaeAcXWt7lwKROP3ttLajK4TEzdytMfd2bBj8RU
ePt+UY88uJzZbx0SL/f7cIWY3rwXXQ14BleK6cjnRUp7nsNPxbSv3wDR4Bdw
NTMfzH9SFr+GXzDzZX5iGF/hGjFllWm5x7yFXzP7Z+1Iy9Y6uJbJj5l7euQ7
uE5MbkuWXFrTBNeLaQk5tvT4Ajcw838irGtSO9wopksOkZ7TO+FPYurP/vld
vRtuElP7wwXDzyr1+OevYrrTsX3tsj5wM3M/PUrYEd0XbmH2+47gmqUj4Vbm
/uR1NRaPgtvE1GenwQotE7hdTC7HLH0dJ8GdTL67ar4cM4e7xNR2/qH81nS4
m/l5v1+se/NhJQn9eXzSeqYD3FNCW/zE11KdYGUJSQ/XbG9eAqtIKOTZ1v3T
XGFVCfP3QcDR/p6wmoQyk2vjOBthdQkl7DMZ6r8J1pCQ3spok0YfWFNCc4e1
vP+8G9aS0Am1GzkfDsDaEjrMSde5fgjWkZDdzoG/HELgoRJS3aCS06CwroQq
Hd+aPD0O60nogNDfryQOHimhRdlWosHJsL6EDK3GzdFIgQ0ktCf1+7FuGWwo
IcsR1fd6p8JGTH5M9AOuXYONJZSjkXBm2HV4goR4I3Vsde/CJhJqyGvy4io8
WULPJvfyj70Hm0pI5NbnErcUNpfQSY/HD188hKdJmP9/3PVZWglbSGi21eZv
EoUtJbRbOOVqSxVsJaFwR9uU1S9gawmNMbs8bmErPEdCKputRu7o2/OfSUIa
AwtZ79RgGwlNuWMTt2wgvEBCKzsqIwcOgm0llLzFIjZ/MGwvofOyIYmXh8EO
EnLV+xs1eCTsJKG3Ueu8DhvCzhJyW2Ut+GwEu0jo0I/rvs6msKuEQv86nl5l
Di+XUNzXBLGvJbySeV6jULh7JuwmIfGkhXP6OsPuTD+UvoxVWw17SOi9n67s
iwe8TkIZft2P3b1gT+a8l0K+rt4Ee0noFO/iek1veBPTD1H3F28Igr0lFNmw
d8fUw/BWCV2498nYIRjeLqHm4Fun9x+DfSRU+tZv/KoI2FdCQ293fkiMhf0k
lFo2OqhOCPsz86BvXtVbDAcw9Yz6K8m/BO+T0Kb0zbqrc+FACb2ivW5RefBB
CY3/FHbXrhgOYs779WCa/h04WELfi0oOligcIqFx66aNZj+EwyT0+cGBNzMf
weESuh6266FhFRwhoeDI7QamL+FICdle7n+q73s4SkJBse35zl/hGAmtSZaf
+vgdPimh9d/Gbqj+DcdLqPaqWU1JF5wgITPP6b5mPXr9c6KEhhdHrd+rDCcx
83HGq6WmN5zM+MPUqb9V4RQJuf85dUZTDWYz+Rkys1+HOsyV0PZosyM/B8N8
5jyfxi7fMwQWSsg89N3vmGGwWEJ3Mia6nhsFS5n8zhA/GWYIy5n5XqI387ER
nCahGSO4v3lmcDrTr1coZ6U5nCEhnXHVNoMt4UwmvsA+Z97PhbMl9PD16TWv
bOEcZt6yp3ZdWQrnSuiMxc17Sa5wnoTqBo633egJ50to7eE7ZiJfuEBCZ03H
/Nx9AL7B7Isfqrq5h+BCCQ0qild7EwoXSah+v7Hf5Bi4mNmnmxZy4njwXWbe
xx3+ZiSESyR0I3zQjWcSuFRCrMSyeKV0uIzpn8+ezdOy4UfMfLJuzRybC5dL
aMCD/ClOCldI6Nw7l9aHBXClhHpOnPY+/Sb8VEIRe5eltBbD1RIqvKxaOfQB
/IK5X6pjH9YqXCMh2aOMsP4V8GsmXqdDIePewLUSSnScMm3IW7hOQq+Piw8Y
NsL1zP2hp7R/VwvcIKHNgzYGVbbCjcw8BNeWR/yEPzH9F6B3UKqk/M9NEqpK
kEwa0BP+yuzTU45LdyjcLCGL4Ta9XvWDW5j79J11j1PqcKuEov9mFRQq3Cah
kW+OXbwyDG5n+tlWf4aVMdwpofmFlQN9J8BdEjLWHNVlagZ3S8jJMXvRM3NY
SUofTlsGZ8+Ge0ppXcKzL67zYGUpcadFm21yhlWkpBmp/PSnK6wqpdoUTd1d
brCalPjs5qQT7rC6lKaX/8585wFrSMnJ/a01az2sKSWBqWGh3WZYS0rBPJsH
V7bB2lK6K35UMsYH1mHOd+NbjX4APFRKxQ2RHl6HYF0p8cqPzMg+AetJqU+/
kKh8hUdKKTvt1LvFMbC+lHoHZw8pOwMbSGnrPP27TcmwoZTiIw3vprJgIyn9
tR4QNVYEG0tJQ7XBWycfniClixOGbOldAJtIKXlK59r8m/BkKfnx6sY53YNN
pXR9zTa95w9hcyZ/D4cOoQZ4mpQc0oyPzf8AW0hJovZ16orvsKWUOONjcqf8
gq2kZKPnr7v+N2wtpZ2rhyX9UHiOlIaoP24+36v3P5OULrSuOveoH2zD5IfF
OnJvALxASmMfNw7ZMQi2Zd5/VaXtuQ5sL6Vcc9mW6NGwg5Tquoyn3JsIO0np
cMOSK2nWsLOUwn7Pib24EHaRUjcvpniUE+wqpa5tOp8vrIWXS+mVr9XtZ+vg
lUy9vLtF39fDblJyJxPpTC/YXUobI/I1tLbBHlLaty5r4rjt8Dom/9PntPb2
hz2llFAel8mKgL2ktOXWcWPxcXiTlEwfznyz/DTsLaWIQfvuW52Dt0rJSu/a
4ykiePv/Zx+m/1t5FtdSYV8pHah33i25DPtJ6bfVJPmffNhfSvOnT2qKvAEH
SMlx43/unnfgfVJ6zP+7od9dOFBKOusFv2dUwAeZ560qh9tXwkFSUv4Wa1H9
Hg6WUszcvEr3z3CIlGyl3zUPdsNhUvJpOzZyRW+Vfw6X0g69mB+kBkdIqbPb
a+fufnCklAKFL9K6NeAoKR2/NrZXiBYcI6Xt4zVzPunBJ6V0YsE5Ts9RcLyU
Pq8/sOaywglSuum/qDR5NJwopfr6DKcYJziJeV+6foVoMZwspSN3Eo6dWAmn
SGnhlaQRUR4wm+kPB1PzZethrpR+/vF83rId5kup+WLHmrYdsJDpt+zAjS5+
sJiJV/axPiwUlkrpz4zJkwceheVSOlRVr9fjJJzGvF8kHf0iDk5n8u9ctKFT
4QwpTd2hNnpREpwppbjNbnurz8LZUkpf9kWaKoVzpBTwSG8FKw3OlVJaxCFX
i3w4T0rmsvPHm6/B+cy+2zjlt8t9uEBKZ45ZhXPL4RtSkg6cb3ysAS6UUubU
+g2fG+EiKUWrWMX0aIKLpRSyPJvz4Qt8V0qshd8W9+/R559LpLRe42ica3+4
VEpLdvQ+5KMJl0lp8rZBCf4KP5KSs77t9HoduFxKNT8i7wQPhSukVJ2332u6
MVzJ7J+J64b1mgQ/lVKO2s2+lnPgailtejfatHQJ/IL5/iX2nVGucI2UBqvM
n7VnGfxaSv19A4Tf18C1UnqjI3Zz84LrpOTVURE/YyNcz8xzy7ElY7bBDVI6
tUiNknzgRimt0GP/vLET/sTs735TjV4q3CSlNf0XD4gJh78y8WRrSTkn4GYp
hT/2/X0/Gm6R0v3Zp4YMiIFbpeRap57mdhJuk9KI9ff685Lhdimlnvvv2bRs
uFNKJjOsBy68AXcx++/wk8MTi+Buph9jQi6vvwsrycjj5bbYGffgnjIa6Tqu
bG0JrCyjlpM3pWalsIqMft/+tmBpNawqo3Urey+b8xZWk9GGE8dX6TfA6jIa
ceRTkP1XWENGGqNtvg38BmvKaHzibcnn77CWjOyNZ2f16YC1ZfTN84+2cTes
I6OpnEWXc3qo/vNQGdmc/+4apQLrykhg97XXSnVYjzl/icWsaC14pIwkr/1D
BaNhfRlZS6d3zR0HG8hosemUB+1TYEMZ1XG+f3FaAhvJ6MTOXMf7ChvLKOjv
uZopLvAEGTW2bON5uMImMvpoN6K/1A2eLKM90phNi7xgUxnFtfX72q2wOZOf
sJVLhuyAp8nISbPpdNZe2EJG4heZHVEHYUsZxavbaxxIhK1kNHpQ2bGdfNha
RgfO2RgmyeA5Mqr0mq17Wg4TUy8nJfOGCthGRq6lG3M9XsALZJQX/tnNtga2
lVE673Fo9lfYXkZbh5XW/PcbdpBRZvXOim19+v6zk4x81f8btl4VdmbyV9e2
4Ica7MLUe15zu6MG7CqjnTp2i57qwctl9GxJYX2XPrxSRpN6vEifYQ67/a8f
Uh9emwG7y4jz5+aBSifYQ0YD5xvNvOkMr2Pco/nXiPWwJ/P9yeQcuwf2YvJ/
3/OmZwC8SUZ/Qg8Vt0TB3jJK3RP3NZ8Nb2XmZfon5w08eLuMzOLVht1Ph31k
tHa2eOm1a7CvjLJqvKcuvgX7yejIhuDGO5Wwv4x6Hx997ulHOEBGrFeVs9d8
h/fJKKL/1gHL2uBAZn6WHhrr9gs+KKO2/ntC6jvhIBkl7ze7lDNY7Z+DZeSu
fErp+xA4hKlPYtzfODM4TEYdT2b+nD4VDpfRFr2AQv1pcISM5Pkb2y9MhyOZ
/nE0DW0mOIrZJ646/JsL4RimX3rc2mpiB59k8v11N3kthuNldMUsYlaoK5wg
o1vn3Dea+sKJMppoHVB0zw9OktHl3C9G9f5wsoz2LnS2XhkLp8ioff2pdTtO
wmwZfXXrCs6VwFxmnyze3zw8FebLaNGtn8+VH8JCGX1ujv2v6jksltGot4st
97yGpTJKmrhNOuIPLJeRbFv2pGKVfv+cJqNtq5NuRvaD02Xk6XhF4qAOZ8ho
7t2HV/gD4EwZ3Z41OL96JJzNzMePnov3z4JzZLTx/QG/AoJzmXgd7dqaV8B5
MnL89NlywAY4n4mnR0NpuTdcIKPgiGvDLu+Ab8jItPDtUJYfXMjsHyObWyNk
cBHTj7kdoaXZcLGMDE9PXTPoMnyXyf8qn09XrsIlMuKGLk4+0gaXyihBpWbW
zQ64TEart8/eFNtb/Z8fMf1V7NY4vA9cLqOea3axrmnBFUx/Nw7ZedYermTO
a3901A1n+KmMal+8yyraClcz8+jYV6ofDL+Q0b42j4Y+4XCNjIySrivNjIJf
y6if09X9DbFwrYyuvt00Zl4SXMf0Z4GukpIIrmf6s0fB24MyuIE5b9KPPyMy
4EYZ3Z/if1S9GP4ko90GUSKtKrhJRn1nRLG8X8NfmXwcDz27qh1ulpHJmf+u
skf0/+cWZn8ePjNRZA63Mv36pNPTdAbcxsxTScXC2bPhdibfEQIWfw7cKaPz
s/8zXL4C7pLRON+2gPnr4G4ZRVnPObPqIKwkp9cvHlaYJ8I95VTy8pRSehKs
LKe/6+s+y/iwipw6vrW2LvgPVpXTNunk7KQOWE1O4ty36YFKGv+sLqfrJq2L
65VhDTlZdkdtGdcP1pTTSBVJ/BNtWEtOmdHj3l7Qg7XldPrQiiXps2AdObFv
9A3KsIOHyqmP4QDng0tgXTm18HXGpayF9eT0+c8vs8Zt8Eg5VR2f6ZN/FNaX
0wH16bdvKGwgp/Xh33O+sGFDOeVOKvo2nAMbyalwsWP3Q4WN5fT86IqQwenw
BDkZzHljuSoLNpHTsKEsi6W34Mly6q6PLRQ/g02Z/Hy0f7OmHTaXU2Mvz8FT
tQf88zQ5PZx4NGedLmwhJ9a4xh1+I2BLOfVWv/q4QB+2ktNh09JOHWPYWk5h
+0e9NFV4jpwe2VXMTAqASU6DSr96Ne+FbeRUG+T9xD4EXiAn85/zjDZEwrZy
mskprhocA9vLacOLJyVqQthBTjZztHWTZbCTnLxWLUu5fQ12Zuqjfyim/QHs
IifPaLNvov9gVzn1GyfIm1oPL5fTQoEkO64BXiknbs+7xYHNsJuccnYrR6m2
we5y4rWvb2P11vxnDyYffn76PC14nZwKpPF2o3VgTzmt9h770Xg47CWnly8P
ajwaBW+Sk/WSJ7K9o2FvOU3J7I59PB7eysxL9i8HVxN4O1P/7D098p1gH6ae
GmMObVsF+8pp2dSDFparYT85XRL+Xrp9Dewvp7VmUw7O8oAD5PTkSEpK7GZ4
HxNP3ZCy4QFwoJw8os5qXwqHDzL96am/LiEKDpLTgkqXyNXRcDCT/0Gbz18T
wyFychltY1+hcJic7A3Eubey4HA59Xrw66foOhzBzOeFwVFxd+FIpp/DnL3p
Hhwlp+1Pm/SmlMIxTDzBTmX2D+GTcqLGky/P/wfHy6nzYNrqI1Vwgpy23Hj4
7UwdnCin+s2dORM/wUly+nXTYmLWdziZ6S/7sCs3FU6R07MB7dqGLTBbTknB
V9JedsJcOSWfV1nDVR/4z3w58/e+Yf1oPVjI9EdudEzYKFgsp6Unhj+sVFgq
J5Nsg2C7cbBcTsWFb7LrTOE0Oc2xSK54bQanM/GXRO1It4Yz5NSj18JUswVw
ppyUT0R8W7cIzpbTjmrd/nkK58jpwtaGUJVVcK6chLUrJ4f6w3nMPCw0+XRg
P5zP1HvukAajILiAqcdq8we/guEbTD6yPsgcj8CFctLZN1rfNwwuktN++1X8
tGi4WE55Ea96FSl8V05RbryHI9lwiZz2zln6a64YLpXT2wvrsz9cgMvk5Hoi
5kziPfgRU5/pshB5DVwup1kWfA9pA1whp0XVa2h7J1wpJ7uXA3yFf+CnzPe8
F3U/NdT652qmH1Sn1dRNhV/IqchqhZvmNLhGTgkp1ytbZsGvmX1tvmspzwau
ZfJfsdNith1cJyer/n6j/ihcz9Tr9o7dlavhBuY+ouHa4sNwo5zK9PT6vUmA
P8lJu+xoy+AzcBNTT4/UXSPPwV/ldDLsj2Q5C26Wk75X3FEfLtwip81GLwpL
LsKtcjL2fzna4yrcJqetx3utTamD25n7O+P46OL3cCeTz8D8k7pf4C6mH15x
X2v/gLuZn0c1O09rg5VSqX+iiePlP3DPVBp7pLtm1l9YOZW0D55fNVFp0D+r
pJJlXP8M9f6waip9uTBgbYzCaqnEuzt6TW89WD2VHLxtDg5RWCOV9slePx8+
EtZMpekTtGIzTGCtVFoa0FQ1fBKsnUo1V4WXX06GdVLptLZGyhg7eGgqHQyq
ut3XAdZNpZIZS698XAzrpZLhDDNN3np4ZCpxcjN79t0A66fSDZXbFYJtsEEq
efepr9I5DBum0uOLMbtdhLBRKkVcWz5nbhpsnErGBerHW7LgCanknzpLLaUI
NmHOu92grLMUnpxKrcMGdQU+hE2Z+NuKneyUtf/ZPJXO/NS55qcNT0slt/l5
1X/0YItUehk2tObsAtgylUIFh7ieK2GrVHLN/61l5g1bp9KTZWNemLPgOamU
7LplEN2DKZVCxt/4e0Fhm1SKfNGWdL0KXpBKP0wse374BtumUmnjFNNN3bB9
Kv36b/41q7+wQyqNczoydUSPwf/slEpbr+6aXzUEdk6l2bTyi+9Y2CWVgsIu
/fd6AeyaSrKh01PclsLLUymYv/tg2xp4ZSrp3s6d9vUQ7Mbk5w/v0GYx7J5K
XD+T5LsS2COV+vVu0tVKg9elkh13UP+qjsH0fwD8qfOh
      "]]}, {}}, {}},
  AspectRatio->NCache[GoldenRatio^(-1), 0.6180339887498948],
  Axes->{True, True},
  AxesLabel->{None, None},
  AxesOrigin->{0, 0},
  DisplayFunction->Identity,
  Frame->{{True, True}, {True, True}},
  FrameLabel->{{
     FormBox[
     "\"\\!\\(\\*SuperscriptBox[\\(k\\), \\(rel\\)]\\)\"", TraditionalForm], 
     None}, {
     FormBox["\"index\"", TraditionalForm], None}},
  FrameTicks->{{Automatic, Automatic}, {Automatic, Automatic}},
  GridLines->{None, None},
  GridLinesStyle->Directive[
    GrayLevel[0.5, 0.4]],
  ImageMargins->0.,
  ImageSize->Automatic,
  ImageSizeRaw->Automatic,
  Method->{},
  PlotRange->{{0, 3247.}, {-1.3901135081039109`, 6.2438358593326075`}},
  PlotRangeClipping->True,
  PlotRangePadding->{{
     Scaled[0.02], 
     Scaled[0.02]}, {
     Scaled[0.05], 
     Scaled[0.05]}},
  Ticks->{Automatic, Automatic}]], "Output",
 CellChangeTimes->{
  3.6715613870377865`*^9, 3.6715617092622423`*^9, {3.6715624136403913`*^9, 
   3.6715624188113985`*^9}, 3.671562761537018*^9, 3.6715643469514837`*^9, 
   3.671959757688419*^9, {3.6719599432865057`*^9, 3.671959982545431*^9}, 
   3.67196002583976*^9, {3.671960062490425*^9, 3.671960100700245*^9}, {
   3.671960218077982*^9, 3.6719602517663507`*^9}, 3.6719603130502386`*^9, 
   3.6719603450752387`*^9, 3.671960819102083*^9, 3.6721317044156017`*^9, 
   3.6721321010196013`*^9, 3.6726465489865513`*^9, 3.6729962753301325`*^9, 
   3.6736923675739727`*^9, 3.688189005207363*^9, 3.688275368576297*^9, 
   3.688275616829297*^9, 3.688276166256297*^9}],

Cell[BoxData[
 RowBox[{"{", 
  RowBox[{
   RowBox[{"{", 
    RowBox[{"2", ",", "1354"}], "}"}], ",", 
   RowBox[{"{", 
    RowBox[{"3", ",", "1865"}], "}"}], ",", 
   RowBox[{"{", 
    RowBox[{"1", ",", "28"}], "}"}]}], "}"}]], "Output",
 CellChangeTimes->{
  3.6715613870377865`*^9, 3.6715617092622423`*^9, {3.6715624136403913`*^9, 
   3.6715624188113985`*^9}, 3.671562761537018*^9, 3.6715643469514837`*^9, 
   3.671959757688419*^9, {3.6719599432865057`*^9, 3.671959982545431*^9}, 
   3.67196002583976*^9, {3.671960062490425*^9, 3.671960100700245*^9}, {
   3.671960218077982*^9, 3.6719602517663507`*^9}, 3.6719603130502386`*^9, 
   3.6719603450752387`*^9, 3.671960819102083*^9, 3.6721317044156017`*^9, 
   3.6721321010196013`*^9, 3.6726465489865513`*^9, 3.6729962753301325`*^9, 
   3.6736923675739727`*^9, 3.688189005207363*^9, 3.688275368576297*^9, 
   3.688275616829297*^9, 3.688276166306297*^9}]
}, Open  ]]
}, Open  ]],

Cell[CellGroupData[{

Cell["Combined exp1 and exp2", "Section",
 CellChangeTimes->{{3.6721321105566015`*^9, 3.6721321194196014`*^9}}],

Cell[CellGroupData[{

Cell[BoxData[{
 RowBox[{
  RowBox[{"temp", "=", 
   RowBox[{"Join", "[", 
    RowBox[{
     RowBox[{"krels1", "[", 
      RowBox[{"[", 
       RowBox[{"All", ",", "1"}], "]"}], "]"}], ",", 
     RowBox[{"krels2", "[", 
      RowBox[{"[", 
       RowBox[{"All", ",", "1"}], "]"}], "]"}]}], "]"}]}], 
  ";"}], "\[IndentingNewLine]", 
 RowBox[{
  RowBox[{"tempK", "=", 
   RowBox[{"Join", "[", 
    RowBox[{
     RowBox[{"krels1", "[", 
      RowBox[{"[", 
       RowBox[{"All", ",", 
        RowBox[{"2", ";;"}]}], "]"}], "]"}], ",", 
     RowBox[{"krels2", "[", 
      RowBox[{"[", 
       RowBox[{"All", ",", 
        RowBox[{"2", ";;"}]}], "]"}], "]"}]}], "]"}]}], 
  ";"}], "\[IndentingNewLine]", 
 RowBox[{
  RowBox[{"temp1", "=", 
   RowBox[{"krels1", "[", 
    RowBox[{"[", 
     RowBox[{"All", ",", 
      RowBox[{"2", ";;"}]}], "]"}], "]"}]}], ";"}], "\[IndentingNewLine]", 
 RowBox[{
  RowBox[{"temp2", "=", 
   RowBox[{"krels2", "[", 
    RowBox[{"[", 
     RowBox[{"All", ",", 
      RowBox[{"2", ";;"}]}], "]"}], "]"}]}], ";"}], "\[IndentingNewLine]", 
 RowBox[{
  RowBox[{
   RowBox[{"krelM1", "=", 
    RowBox[{"Table", "[", 
     RowBox[{
      RowBox[{"temp1", "[", 
       RowBox[{"[", 
        RowBox[{"k", ",", 
         RowBox[{"kmax1", "[", 
          RowBox[{"[", "k", "]"}], "]"}]}], "]"}], "]"}], ",", 
      RowBox[{"{", 
       RowBox[{"k", ",", 
        RowBox[{"Length", "[", "kmax1", "]"}]}], "}"}]}], "]"}]}], ";"}], 
  RowBox[{"(*", 
   RowBox[{
   "used", " ", "for", " ", "selecting", " ", "the", " ", "\"\<best\>\"", " ",
     "krel"}], "*)"}]}], "\[IndentingNewLine]", 
 RowBox[{
  RowBox[{"krelM2", "=", 
   RowBox[{"Table", "[", 
    RowBox[{
     RowBox[{"temp2", "[", 
      RowBox[{"[", 
       RowBox[{"k", ",", 
        RowBox[{"kmax2", "[", 
         RowBox[{"[", "k", "]"}], "]"}]}], "]"}], "]"}], ",", 
     RowBox[{"{", 
      RowBox[{"k", ",", 
       RowBox[{"Length", "[", "kmax2", "]"}]}], "}"}]}], "]"}]}], 
  ";"}], "\[IndentingNewLine]", 
 RowBox[{
  RowBox[{
   RowBox[{"tempKMAX", "=", 
    RowBox[{"Join", "[", 
     RowBox[{"krelM1", ",", "krelM2"}], "]"}]}], ";"}], 
  "\[IndentingNewLine]"}], "\[IndentingNewLine]", 
 RowBox[{
  RowBox[{"goodS", "=", 
   RowBox[{"Sort", "[", 
    RowBox[{"DeleteDuplicates", "[", "temp", "]"}], "]"}]}], 
  ";"}], "\[IndentingNewLine]", 
 RowBox[{"Length", "[", "goodS", "]"}], "\[IndentingNewLine]", 
 RowBox[{"goodS", "[", 
  RowBox[{"[", 
   RowBox[{";;", "5"}], "]"}], "]"}], "\[IndentingNewLine]", 
 RowBox[{
  RowBox[{
   RowBox[{"posS", "=", 
    RowBox[{
     RowBox[{
      RowBox[{"Position", "[", 
       RowBox[{"temp", ",", "#"}], "]"}], "&"}], "/@", "goodS"}]}], ";"}], 
  RowBox[{"(*", 
   RowBox[{
   "finding", " ", "position", " ", "of", " ", "good", " ", "sequences"}], 
   "*)"}]}], "\[IndentingNewLine]", 
 RowBox[{
  RowBox[{"posS", "[", 
   RowBox[{"[", 
    RowBox[{";;", "5"}], "]"}], "]"}], 
  "\[IndentingNewLine]"}], "\[IndentingNewLine]", 
 RowBox[{
  RowBox[{"dataK", "=", 
   RowBox[{
    RowBox[{
     RowBox[{"Flatten", "[", 
      RowBox[{"Extract", "[", 
       RowBox[{"tempK", ",", "#"}], "]"}], "]"}], "&"}], "/@", "posS"}]}], 
  ";"}], "\[IndentingNewLine]", 
 RowBox[{
  RowBox[{
   RowBox[{"dataKPM", "=", 
    RowBox[{
     RowBox[{
      RowBox[{"Flatten", "[", 
       RowBox[{"Extract", "[", 
        RowBox[{"tempKMAX", ",", "#"}], "]"}], "]"}], "&"}], "/@", "posS"}]}],
    ";"}], 
  RowBox[{"(*", 
   RowBox[{"\"\<best\>\"", " ", "krels"}], "*)"}], 
  "\[IndentingNewLine]"}], "\[IndentingNewLine]", 
 RowBox[{"Tally", "[", 
  RowBox[{
   RowBox[{
    RowBox[{"Length", "[", "#", "]"}], "&"}], "/@", "dataK"}], 
  "]"}], "\[IndentingNewLine]", 
 RowBox[{
  RowBox[{"dataK", "[", 
   RowBox[{"[", 
    RowBox[{";;", "5"}], "]"}], "]"}], 
  "\[IndentingNewLine]"}], "\[IndentingNewLine]", 
 RowBox[{
  RowBox[{"dataAV", "=", 
   RowBox[{
    RowBox[{
     RowBox[{"Mean", "[", "#", "]"}], "&"}], "/@", "dataK"}]}], 
  ";"}], "\[IndentingNewLine]", 
 RowBox[{
  RowBox[{
   RowBox[{"dataAVM", "=", 
    RowBox[{
     RowBox[{
      RowBox[{"Mean", "[", "#", "]"}], "&"}], "/@", "dataKPM"}]}], ";"}], 
  RowBox[{"(*", 
   RowBox[{"average", " ", "of", " ", "best", " ", "krel"}], 
   "*)"}]}], "\[IndentingNewLine]", 
 RowBox[{"ListPlot", "[", "dataAV", "]"}], "\[IndentingNewLine]", 
 RowBox[{"ListPlot", "[", "dataAVM", "]"}], "\[IndentingNewLine]", 
 RowBox[{
  RowBox[{"dataSTD", "=", 
   RowBox[{
    RowBox[{
     RowBox[{"StandardDeviation", "[", "#", "]"}], "&"}], "/@", "dataK"}]}], 
  ";"}], "\[IndentingNewLine]", 
 RowBox[{"ListPlot", "[", "dataSTD", "]"}]}], "Input",
 CellChangeTimes->{{3.672132122470601*^9, 3.6721322008297143`*^9}, {
  3.6721323971823473`*^9, 3.6721326153021574`*^9}, {3.672132658591486*^9, 
  3.6721328019088163`*^9}, {3.672997054839718*^9, 3.672997135973358*^9}, {
  3.672997183834096*^9, 3.6729972718771315`*^9}, {3.6729977205937967`*^9, 
  3.6729977374407606`*^9}, {3.672997796721151*^9, 3.672997963945716*^9}, {
  3.672998101387577*^9, 3.6729981293001733`*^9}, {3.6729981638481493`*^9, 
  3.672998164012159*^9}, {3.672998196170998*^9, 3.672998225330666*^9}}],

Cell[BoxData["3940"], "Output",
 CellChangeTimes->{{3.6721321748656015`*^9, 3.672132201319763*^9}, 
   3.6721324371703463`*^9, 3.6721325432289505`*^9, 3.672132616594287*^9, 
   3.6721326639760246`*^9, 3.672132695105137*^9, 3.67213277094272*^9, 
   3.6721328027469*^9, 3.6726465493905916`*^9, 3.672997274277269*^9, 
   3.6729979142908754`*^9, 3.6729979655328064`*^9, 3.6729981303202314`*^9, 
   3.672998226715745*^9, 3.673692371381211*^9, 3.6881890255743628`*^9, 
   3.688275369091297*^9, 3.688275617440297*^9, 3.688276166567297*^9}],

Cell[BoxData[
 RowBox[{"{", 
  RowBox[{"\<\"AAAAAA\"\>", ",", "\<\"AAAAAG\"\>", ",", "\<\"AAAAAT\"\>", 
   ",", "\<\"AAAACA\"\>", ",", "\<\"AAAACC\"\>"}], "}"}]], "Output",
 CellChangeTimes->{{3.6721321748656015`*^9, 3.672132201319763*^9}, 
   3.6721324371703463`*^9, 3.6721325432289505`*^9, 3.672132616594287*^9, 
   3.6721326639760246`*^9, 3.672132695105137*^9, 3.67213277094272*^9, 
   3.6721328027469*^9, 3.6726465493905916`*^9, 3.672997274277269*^9, 
   3.6729979142908754`*^9, 3.6729979655328064`*^9, 3.6729981303202314`*^9, 
   3.672998226715745*^9, 3.673692371381211*^9, 3.6881890255743628`*^9, 
   3.688275369091297*^9, 3.688275617440297*^9, 3.688276166569297*^9}],

Cell[BoxData[
 RowBox[{"{", 
  RowBox[{
   RowBox[{"{", 
    RowBox[{
     RowBox[{"{", "1", "}"}], ",", 
     RowBox[{"{", "3316", "}"}]}], "}"}], ",", 
   RowBox[{"{", 
    RowBox[{
     RowBox[{"{", "2", "}"}], ",", 
     RowBox[{"{", "3317", "}"}]}], "}"}], ",", 
   RowBox[{"{", 
    RowBox[{"{", "3", "}"}], "}"}], ",", 
   RowBox[{"{", 
    RowBox[{
     RowBox[{"{", "4", "}"}], ",", 
     RowBox[{"{", "3318", "}"}]}], "}"}], ",", 
   RowBox[{"{", 
    RowBox[{
     RowBox[{"{", "5", "}"}], ",", 
     RowBox[{"{", "3319", "}"}]}], "}"}]}], "}"}]], "Output",
 CellChangeTimes->{{3.6721321748656015`*^9, 3.672132201319763*^9}, 
   3.6721324371703463`*^9, 3.6721325432289505`*^9, 3.672132616594287*^9, 
   3.6721326639760246`*^9, 3.672132695105137*^9, 3.67213277094272*^9, 
   3.6721328027469*^9, 3.6726465493905916`*^9, 3.672997274277269*^9, 
   3.6729979142908754`*^9, 3.6729979655328064`*^9, 3.6729981303202314`*^9, 
   3.672998226715745*^9, 3.673692371381211*^9, 3.6881890255743628`*^9, 
   3.688275369091297*^9, 3.688275617440297*^9, 3.688276167483297*^9}],

Cell[BoxData[
 RowBox[{"{", 
  RowBox[{
   RowBox[{"{", 
    RowBox[{"6", ",", "2622"}], "}"}], ",", 
   RowBox[{"{", 
    RowBox[{"3", ",", "1318"}], "}"}]}], "}"}]], "Output",
 CellChangeTimes->{{3.6721321748656015`*^9, 3.672132201319763*^9}, 
   3.6721324371703463`*^9, 3.6721325432289505`*^9, 3.672132616594287*^9, 
   3.6721326639760246`*^9, 3.672132695105137*^9, 3.67213277094272*^9, 
   3.6721328027469*^9, 3.6726465493905916`*^9, 3.672997274277269*^9, 
   3.6729979142908754`*^9, 3.6729979655328064`*^9, 3.6729981303202314`*^9, 
   3.672998226715745*^9, 3.673692371381211*^9, 3.6881890255743628`*^9, 
   3.688275369091297*^9, 3.688275617440297*^9, 3.688276167522297*^9}],

Cell[BoxData[
 RowBox[{"{", 
  RowBox[{
   RowBox[{"{", 
    RowBox[{
    "1.7074687316731327`", ",", "1.6066108788017617`", ",", 
     "1.310169035972908`", ",", "0.4304872460011249`", ",", 
     "1.1076765138943372`", ",", "1.6600965320637957`"}], "}"}], ",", 
   RowBox[{"{", 
    RowBox[{
    "1.`", ",", "1.`", ",", "1.`", ",", "1.`", ",", "1.`", ",", 
     "0.9999999999999999`"}], "}"}], ",", 
   RowBox[{"{", 
    RowBox[{
    "2.123326198629105`", ",", "3.947293085544093`", ",", 
     "1.9381612233362222`"}], "}"}], ",", 
   RowBox[{"{", 
    RowBox[{
    "1.8977022442739566`", ",", "2.968016585821381`", ",", 
     "1.866571953003175`", ",", "1.133991526782476`", ",", 
     "2.001467886381692`", ",", "2.9718622379164135`"}], "}"}], ",", 
   RowBox[{"{", 
    RowBox[{
    "0.32026011594973225`", ",", "0.6177837678784156`", ",", 
     "0.48254539355749526`", ",", "0.2995543785223045`", ",", 
     "0.3628307757800555`", ",", "0.25587188960908275`"}], "}"}]}], 
  "}"}]], "Output",
 CellChangeTimes->{{3.6721321748656015`*^9, 3.672132201319763*^9}, 
   3.6721324371703463`*^9, 3.6721325432289505`*^9, 3.672132616594287*^9, 
   3.6721326639760246`*^9, 3.672132695105137*^9, 3.67213277094272*^9, 
   3.6721328027469*^9, 3.6726465493905916`*^9, 3.672997274277269*^9, 
   3.6729979142908754`*^9, 3.6729979655328064`*^9, 3.6729981303202314`*^9, 
   3.672998226715745*^9, 3.673692371381211*^9, 3.6881890255743628`*^9, 
   3.688275369091297*^9, 3.688275617440297*^9, 3.6882761675242968`*^9}],

Cell[BoxData[
 GraphicsBox[{{}, {{}, 
    {RGBColor[0.368417, 0.506779, 0.709798], PointSize[0.003666666666666667], 
     AbsoluteThickness[1.6], PointBox[CompressedData["
1:eJw8fHlczN/3f7JliRCiEKIohCj7E6FUhEoIpdKKVu2a9r1mmmmaqVCEKEQh
KqJQFFGId1QkRRFCZPnN79u5H/943O7r3nvW5znnLjN5z4HNttJSUlI2w6Wk
/v//vf86V/QzywqbWd+1gv4A9vfe/2Vw/oPw6ZYd/envcuieruMhnNiH2vKo
PxYin/aljr5XwORdA/+GVn+jthKmLXqmePnVT2or4/gIadcelR5qT8HhVx7r
jTJ/U1sFBkrW69qrHlF7Olor4qr5AX1pPTU8Gz766q1h0tSeiSUHQ5L4M1rp
ew1MG3rj0tk3jdSejYhfBbJuKwfT95rgBvWbtnQoW38u3uqlTttm/4va8xAs
2z3G7Nxnas+Hl1RGuuwFNl4LTXq3i9O0mXwWIGDTmjdTrlZTeyGMfaxiszQe
U1sbl2b9s251+k5tHag+eKQ2JpC1F6Huw0dR++OiG73txXhjlN9pE8b0sASF
/rt2dr1l+lmK5itnZdZfZvJehq2Z/peE0xh9y+F59+avh/w/1L8CGfs9R9it
Y/MByTO/dS6Q+9rbzwFGXImUuuXej/pXoqrf2xu79Em/nJWYN2bw4UFoovlW
YcTjtm+HW0k+nFUQlFhGlM/+R/2rcaS0Y9yfEax/Nd4MXFiyaQrThy6i5gUs
e5R4hvp1YVXrH6Z05Bb1r0HWM8vae7Fs/TUo0PBObI0upP61UB3zYenfmCc0
fi2C42PmRMV9of51sF2utddxJemTsw4uZRfiTPWkiT89bL2VpGMbRvLk6GFy
rpL+6z5DqF8fS+pVxl0xrKB+fSxbf3WaTngzzb8eUuH8zUdiXlL/epQPfHNl
UUk39RtgtcvG5sGZJH+OAS61jj8x/PU90q8hrFY/vfLP7C/1G+L2OamBniJG
nxEEtSVTI/e3Ub8RKpbVrWiUfk3zb8DzAc41ywrJHzgb4NX3v7bZMsyeNkLz
XEH3SFXyJ85GOIekRyWeY/5hjNQ3Qx46RdJ6MEbg99ad9+cyezBGRWvci5Gz
ab4SY4S0Vo2aET6Q6NsE77wrX77uIf6wCeluhkj4yeS9CeJF0jMSQP5bsgmf
ru74/uEK8+/NODzsv11uDqRfbMa8tzp+86aSfDmb0T9pXtK9qk80fjNyTiba
zPof/mzB6P07x3Zovqf1t2DBqeMhw4OpzdkCVc6GlGGjXtD4Lbjx0HZ9dd8f
tL4JlCcby+9YQPYMExhHO730/FlO402gdd3o1Xu5BzTeBK9O3dzf+ZfJ3xRq
NXWCwete0XhTqO9e2GfJZ+rnmIIjP/mzaXQVjTdF/+FnNs0LukvjzXC1Tfpq
xxPyD5jhdEpnpJ7gLY03w+pfe7SHL7nUay8lZhgtk2R3yIvh6VZsjfi2dMCx
dzR+K9w/XZ8qO6SFxm9FTEbT0wi3p7T+VtQLTh2uzaDvpcyhLO2oLtBop/Hm
GJtZeM8ou4HGm6PAIKZ/EpfaJeaoVlpsO2sn6UNqG/5rHaNXJFtG47chzLs7
8LfRNRq/DTX1/XtObSI8K9mG7X8+zA5ecIzGb0fPkDinNf+IXmwH59Sazd5b
LXu/52xH8R6b86mrCd9KtiMhxbD4wBb6XmoHljrJJDzWoHiCHcj+die9wZz5
0w6IhvSMzrtB8i3ZAbGK3Lu1+2TIfizwLCIqp0mB8W+Bh5bc+vwwki/HAl1/
3tzseErrlViA37U064X5fVp/J244/tFvfET+gp3wnimwXhlcSeN34v3SU7tL
/7f+Tqye2zp5jCmLX7vwUlRzX72B6W8XOO8/f3q/8jmN3wWNPvZmspOJ3pJd
MNgS9LV7EsP/3bByHdk1ZS+1sRuPr+7UMs6ieMTZjZUNlZbSi2m9kt3gbjSy
M65n+G+JwMI1/ZS97/R+r2yJiXpXvut70XhY4vOu2OFaY0kelpbQzdrHX3SM
4iXHEqrxExuK95A/p1uCt56/splzifi1xFy/4zKKr0gfjZYwX1UbnraKxVsr
3G1eYKdW9ZHWt8KK7/Znw16Sv8IKx20c1gYpE/+WVhhX+V42TZ30zbGCxrP6
Atkuaqdb4efx84ciOUzeVngVLX+n+Qvx32iFZwYPDi6eQ3gqtQc7lLJfpHf/
R+vvQfmv5+s7xpK9YQ82btDmuCwh+iz34PFMpS02hxg+7oHMQzfPnvvUTt8D
1clbiuPOk/5L9sB4ROoH52Tit3EPnBr8djZ0Mf1Zg1vQcG28EvmTsjWWRnz9
9XEQ+SusoTlO8aeJBuGjpTV2WaarG50ivOJY48mohZP0Dcle0q3hLHCNXfOB
4muJNd72DFUcupzwpNEaqcNXbz4ZTv4sZQOXFt/4r5mXaX0b5L7xlDO/QPEM
Nih+HLzW+R7lL5Y2yJseoG+QWEvr22BJjt2G6TGkr3QbiG0O7ZyceJPWt8Gj
ibL80Fzip9EGXD3zoysNH9L6tjAp2NL3xkUhrW8L9foXq79E0PywhcrN2mEz
pW/T+rY4W/9j+lE7iq8cW+TZC3U1P1P8SbfFb59tF9UWMf3bYvJ/gT9ulpH9
NNri/MJbB3cbkz6l9oLntj0r4A7la8p7cWwqNztj2Btafy/CqvYOC7e/R+vv
hYFdqqAll+HzXiwbnJ3Pk6V4mr4Xf652j31ddJjwbi88nFdt6/Oqg/jfC76J
80jnIeQPUnYoWHdt9Nt/ZI/KdrCW1Z7TIFtP69vhn7XZH3U/8ldLOzy5uaMl
qoatb4cFdloLBsgy+7ND5dpvAzeWUfwssYNqzKvugc7SxL8dtBfcFUj9Zfmt
PYzsX67pWcL4t8fydrG31CTGvz3KrFu3P7tO8d/SHpkNwy5/3kj5FcceGct1
p1espHiabo9+NfvdIh1pvhJ7GJ67/m7nIVqv0R49BuY7Ts1n8d8B24StbwR5
hDfKDhj0bMvqf7vIfuCAOD875TPFzP4dsPVj1szf+gzfHLCa+1Ip1Jbkm+6A
A0dnKL0dTvSXOMD2xaSNz64RfjU64O1ka1NZE7JHKUcctdc0mFxI+aayI/bV
73P5k0DxG44wOuc/LngW6cPSEaaXw7vqrzP/c8SlouqwNQZsfUeEeB4pn2DE
4q0jXpaO/bbyHlvfEYo3Oh7MfEP6k3KCwfJDJ2OWkr8pO+G52uaJVw7e7bUf
OOG08wAz98kMf50gczn09zmw+O4Ep6czA94akf2kO+Fh07ezZ74TvpQ44XeK
/U7L9x9ofScMP/xxKXcaW98ZjcNndLlVED/Kzngz45Dpjm7SJ5zhef5ziL1m
Hq3vjGUlE0Omt7L45IwhMwqCz1vF0/rOeN4e/3f95Iu0vjN2eSnVxtwi+2x0
RmrhoJIf6hRvpfYhSnvL2dnbs3r5Vd6H7vgxXcsSWDzfh7pJK6zzkhj+7kPj
vkzHgv/lR/sgH/hXyUyd9JO+D4oC3ctLQ1m+ug/HR2Ys+9xO9UHjPqTUu9X1
eXShdz2p/Tj8uXNhX4crxP9+2AzQ15nXU0Tr78ePiy4GwjVkD5b7YSLWdnyS
Sfrm7Mfn9JW7Mj4X0/r7IbrWNLPwPPlHyX4UdJkqH17M8Hc/TvXziVaQvkD8
H8CGlmVvjPRLaP0D+HcmOOjUJsITHMDQnICHS3dT/LA8AM9jfc3brKm+4hzA
umozjJlA+k4/gOOiqxelFgxC7/oH4GTz+seoYMqXGw9A891s1cVhLP91QciU
WdWmNwg/5Vyw7Y6p8qBnlN8ru6DP2E3NcZrSvW1NFyjX2boalNN8cIH/sD2G
F3nkb8YumHxtjdC7dkBvv6UL9EfEOVZvp/jq4oI3G1NXp+gy+5W0V44dZVZE
83FdoKuQ17LLnPhNl6x3aO1250fEX64LjqruyzdoZPy5YMbpP/pjTxE/1S4o
HCXWlXZ/RvJ2QXdNls/z2WQ/nRJ+fb40vLvA8g9XjHqRUXx4Cs0v54pJbysW
LFKlfmVXBBzsJxsjR/m6pitiPKKcCvNZveOK47zgWQfWER4Zu+Iv//LReFnC
X0tXqLoc2RJzYWgvvS6u0JASWv5QIX45rvjGGWB4p5nx7wrrwqOZSUNJv+mu
GJqonn3/EdWjua54tizZKnge6aPEFactgw0yDxK+Vrvie9DNreavqL/RFeb3
Sw9mdxF9na74KT95wZVGqo+k3FDf8CdbaTr5s5wbCjY8LSiVZXjkhguTLgZ4
Xqf9AE03WBe0jvZSZvWOG1bPbziW/Jr0a+yG8590O1z5DK/dcHjD8MrLBqQv
Fzckjao7FKrE6nk3GJbOLjEyGEb8u6FzgMnDennKv9LdUL5uyW7fXYRfuW4Y
LrVkleYk4qfEDcfVbbblTCZ/rHaD+pwPx7PlWb7pho1zrJ/OU6T8r9MNHrVD
pJYJ2X6MOzy5v8JvaJK9y7njcPr79lUcik/K7rD7MmOWqyHlZ5rueLF7/IrJ
S1m95g751CLficdov8XYHZNvnhuuzSF/t3THkRLpNVEiwg8Xd9w1meUQto3t
F7hj2XSrA6NKaT6uO/4Mbh4clkr8prujMduv/mES6SfXHX0nH9w+JJn6S9xh
EHf+2sHXhP/V7njmsLV6nx/F30Z3hOX5F5nVk3463fFOsLPLtoDtX3jgs5HJ
6p39KF+U88BD17erFrmeITz2wO/CEJ98DcJvTQ/UN8/zUXtL88ED9iWiWYs2
Er4ae8BqoZb21h1Er6UHZq2w3JRuQP7u4oFpQeVqSbupXuR4YMa8E5O26Nb0
rsf1wIeJm/3zVyQR/x7wMkqsiZ9O43M98GejQetHmzDi3wP9p1hLLc2ifLHa
A2f6Wf7Ucywl/j1gdHj3fLfFxF+nB046cPUm/WX7T554kJyW5aeU17u+nCeK
B2trZHeQ/Sl7Qk/Gw3CwPuGJpic0rIUfV9zIJ/498clW0DBAtax3vLEnGkNf
rPj4kfJpS084HRg+svoD5QMunrif1WHke532QzieaG1YPURdi+IN1xM3Tuwd
fzCR+tM9kbc48vW6IrLXXE+cWL3i7dyp54l/Tzzb47baaTvlS9We6Jn1y+Xw
z1Ti3xOGmyYcsXp3lvj3ROyyi1mbfYkfqYPwmRTn4fCQ8lu5gzj9z1CjBrRf
oXwQz+73TVYZxfg/iPtbusu3nWL1+kF8/yEO8JpP+YPxQbT36WM1/S3Fd0vJ
95fri7fuorbLQUQ1PLgQWsb26w7ixExPV4XLxB/3IFoEfRMexJE+0w9ipL9S
kddt4i/3IKqmlt7y/0TflxxE/zH/kj778nrlX30QfbKXuliU1hD/B+Hh87GO
P4nq607JelXvXMVbmP17obhhc4j21KOkfy9cMbP2FfWjfEvZC6YvI0fP5VA+
oemF2Mr2DMUNLD/xgt23shncAcSfsRd23nq5aP8ywm9LL4i0R6mePsn494L6
yvQ3R8ew/TgvfJsUtzvsHM3P9cL5IgvXtiMsn/fCpSrHtzU1lE/keiEhZmTa
5WKWX0q+D/a6GJ9M+FHtBZ1Xs2Z8+8TqTUm//JsBX7eQfjq9UN3mIbwZxPZv
veG0+t+Bww1Ej5w39J0GWc/rT/Qoe2Nb53jrnGEkD01vcP/+S70fQPgGb4iS
24+MK6X6xNgbN+6tnHUxgvDZ0hteM3ZMVCmm/MrFGwEeQXkp3ZTfcLxhdcXW
Pewtfc/1xmj1d6ab9pG80r1h5KI4a9ZO0l+uN9a27Hvk/5Hy9RJvSGmJKtUN
GP/eiHtsrnt6EdHf6I0/CY11+zQIbzu90dP/XJXUScoXpXwwZGnr2zhjihdy
Pph/c/na5d92Ev8+uP/r1eYNZjRe0wfODnXhr2LI/uCD1RYqs4Q88g9jH1yY
wzk94xH5r6UPrh+uObFIieG/D7aUTcxcZsj2B30QJ76V5/uO6nGuD1TfPLnz
6Cntx6T7QPg4q0W7H+WHuT5Yai0bPUO+gPj3wdTuW9a/dhB91T64pJaocsuD
/KXRB+WDFuXYB5/rte9OHzwyCx3SFUv4K+WLn7uujDeOKiX790XHMZU3C9wp
n1D2Rb/+7mdivlN+pemLLr3q3xXL2X6TLybHp12e/Vma9O+LLVsnFUw/QvmB
pS/2Hw/fvWox1e8uvuiZnzY/fCfL332xKepGmkMX4QHXF39PO03Vfkj2kO6L
xvQ17VfDCa9zfREwQMXtwXSyxxJf/PkWklaUSfGm2hfF5uXfO2zIXhp9IV7g
1jXoNflrpy9m9D/qfc+OnT/54XhuzaqlLUz/fngj9d+I36xeV/ZDhrxf310j
aP9A0w9Ze5p+bs5m+a8fTDZ036haRfHY2A/66/s81txK/mTphzVdfm/7Z1B+
4eKHEe93Z26LI3/h+CFPYblTn2nU5vohYIFq5ddG2n9O90M/3oiJUQdovlwJ
PSWFf1cpUn5d4gdvzefXnx6n/ZBqP7SajXB6XEH5ZqMfvsXndH8PZPjnh9rX
iePaeaz+8sfUrT2pWlcpf5fzh/x6Y9cBbSQfZX/U2Nc1pdyj+KDpj79Nb4sf
/GD274/UJ0d+5Z6g/R9jf8w/+mCRzEqq/yz98ediYObrGtKXiz92yM2aN2YE
rc/xx7LWCV4dxwnvuf54kfmzcoMu+XO6P9Lj275lrWPx3x9bs/+rG6J/vtde
S/zx7VRFoo2YxX9/TMgM6cxeQ/bT6I8RZ4R/T2oR3nf6I7/45RrDM4z/AEx1
04+7MI3sVS4Aw2vk0gfcoPxYOQCK8+bucopj+U8APmUmOn3ey/ZHAqB5ZVrf
esaPcQAcffqP454mvLYMgGzBpVfK/Wi/2CUAF8y1MzI9r/XSzwmA1Rcv2ffK
acR/AHjaHkVOboRf6QHQnrxqTsLv48R/AFZeST098QThTUkA/rVsryq6T99X
B6D1nfXZXSNZ/hsA94bxiz7sZ/lvAHwyBp3vGMrOxw7hyYKed4+KyF7kDqHN
Q3nCxRNsP+YQRP09q/I9mP4PwfzF2x/SfUmeOARFu0fnJ4oJT40PwW5UVuor
Y7Ify0O4OfxQfKActV0OoVL5hW1e0xPi/xDmD55kWTWa4iX3EApWJ/pMLaV6
I/0QvvZfNO1PDtP/IdyaaPb7tyLb3zuELYe9V120p/qi+hD+zQls/PGC8Krx
EHIP2b3eNozqtc5DmLtM/rv/KHZ+Egi/CW2/pCLJv+UCsSf2sfylBSQv5UBc
CLDdECPL8v9AqGhh7uEY5v+BMH274eb4GPreOBCvN0wcuFuV7dcFIlu3fvrF
FYTvLoFw8K+wtTpA/ssJxANtJY1jPVQPcSXfn/567Q47X00PxNmxrwYn+1F+
nxsI2U+vc83NpHu/LwlEXIOafJ+XhA/VgVB/+2nGu2nEb2MgHh3bejTehPC6
MxBHDUq2t8eTvqU4kLfb9ER5INmDDAdHO1qWJYmZP3AwZMaE7l97iR4FDq7U
zcpJes/sgwOPu3ldC9sIf9Q4WLlR10NQTPrW5IAbvS379VuKNzocGATqdybo
UH4CSX/orOo7aYS3ehy4V42K+d3E7IkDGcQd8HhE+jXnIGGKCq+nm9WXHFyM
eTpDK4L8056DuUq7nnvNZvWmhN4fUh7ZrP7z5uBGxljO1Yss/nLQIz1DtX8H
+U8kB/adNbXzTSk/4XLg/8u5w9Ka2iIODm93nPPckvLLdA7Uf8f8mfWB9JPF
QYXHMu3yaNJvruR7zsv78VEUnws4uOt6pTqS5U8lHKRMaHw5JJjsvZyDutPl
976dJ/1Wc/DJq3hfzhTqr+OAl5dff241ybuRAztX11Nf/Yf39rdKxj90u1U4
hvCokwOT2r7vVV8RXndz8Hz8grJHhuz8Nwg/TR2XK94lf5YJwjt7DdPuTvIv
uSB0Zx6Z/Pw66UshCN/KxcX3Z6aT/oPgUzwhp0CK6FULgv+OY3Eqy0jemkHQ
G3Bz4CRF2n/RCUJ235RlykdJXpDMN14nwO48xUe9IMgcW8O9K6b1jIMQ76rQ
0b6a/M08CGOnfL7INyB8swyCbL3Vj+vt5J/2QThxb5rDvQ1k/y5BMD37zftJ
PNHnHQQdka2+axY7Lw9CpZ3zonGzCS8ig9CZuj0oo5v6uUEYos/feE6d8Ekk
oVdpvv7VGLY/EYRGxzmjZieTvLOCMKe/+gSvX6SfXAl9Owo/nhxM/QVBEJde
Xhnwg9olQdjok/vrkRblN+VBuHPbM+Z9LtlzdRC4OvsNRwnJfuok+vm3LW5H
HzpfawxCg0/7mNwgsufWIHi+CeLf7EPxqTMIsRteDDL8RPjZLVnPsP5twm92
/hwM5TEKsmZHQnrxWCYYrgsTr3zXI7ySC8aPAToja+eSvSoE46pixcrdkUS/
cjBKXx29H3Y7gvw/GPPNDJ+4/WF4GYzWZwN3z5tD8tUJRuSURH7xFcJfBOPW
8KZXsiHkz3rBSJ40c7uZGcnPOBgT/A0szGIofzGX0OdyKLVqHNsPDcajHZt3
+fYlfdsHI6Q9aNja6WTPLsFYxtVa1M+MzuO8gxHrbFd/ZBU73w/GryqpruB0
8o/IYCD8db/mSBaPgnFp+JC4bTKU34mCMWOe9ut0F6I3PRie5ePl8YnwNSsY
F+YHde88QvlsbjDs29N8324l+y8IRsa01yd0XhE/JcE4+/h5R/08wtfyYAxX
n6O1qZroqQ6GlJFBvud90m9dMDwi+G4tx9l+djC8rVRSMIi+b5XQV5hoWlxH
9HZK5tOdaV8kS/bSLaFn93tLg83ULxWCG+8Or27oJP3IhEDVN995yz3Kf+RC
UB5yOvtaENmnQghaWl5uz7Gh+KYcguOJiY2u88if1UIwfMIlqY4tNF4zBF2O
X1eHvmf6D8GBQXlVZ0oJbxECb9Nnaq6mJD+9ECxY0ddzpwfpzzgEE1oUOzyT
yJ7MQyCO23t4UCzZt2UIyvpEPdy6gNazl8zvd3/MJZa/u4RgebnHvU8HCK+9
Jd+XzHI4x2fnVyFoay3Qy8qm7yNDMKU4Vm8Gj/TBDcHoxeErQ3+S/EUhGJe7
4fXaJ+y8OQS6bRuCjy6j/DMrBDqyg5Nn29H3uSHYdcLl6e+hxF9BCCq9Bj59
d5zpP0RS74Q/O8mh/bryECQaKL/f3ETtakn/tQ8esy/T/HUhGFPvPcPiDsmn
MQR9urvco1aSf7aGwGvch1+TLck+OkOw8fumsetTyf66Q2Cz/wN/dDmr/0Mh
G7/rbXoV5ZMyoeh/omjQqI2ED3KhWHGl1fdAANmLQii8og7nvLSk9ZUl7efW
506b0XxqoZh68VpqVSr1a4bC9LnB+baPFM91QuFgUj9eJZH4QygmLOQ+Gbqd
xuuFYkP5suXaZ6l+NQ7FOl/PuNJTNN48FKeeN127v5n4swwFz+DRj0czyD7t
QyE19VnzuBKyD5dQhLrYNEiv5pP+Q3GryalEM52dX4ci8alCrNG9XNJ/KFyX
RHbmTyd5ckNxtsH8ZgeX5CEKxfkEmdo72cRfeiiOqhc79JtL8TQrFMZJC4Yr
p9H8uaGYlnSh7+GUq6R/Cf+bXIekKF4n/YeiSs5cRXz4bC/+lofi0YfUJ52G
VE9Vh+LN4hcxIYupvq0LRbm/o0nE5huk/1Bs1atydouifK01FL8PDdkY+5Ds
vTMUaZNUM/sfpfq7OxQafVevzqy/3LueVBi8/bdbR+yj/SSZMIwQV4RahpF9
y4Vh8rsdlSf7E74qhMHBKX14bDPFJ+UwXHF5ovBjGuXPamGwunHMbVo/wkfN
MFzi3mhKHkj5hE4YVltlju46x+57SfqHSUtLGzP8D0Pn8dqHjkYs/ofhVAWn
wuUI7aeYh6HM3Sz75UDKhyzDcLdqmPdKKWrbh0HuV8BrQy9az0XSP+jsf/6V
hB/eYfiR8CLklDHlh5wwcBqeXh1+guJZZBgKTZVO/xxJ33PDoO0j1TBLjexB
FIZBxx+czx3J9ufCwFvsKPjxjfwnKwy3T9xrnq9F+s0Ng7hefPPWd9qvLQjD
WMT/vKzL7lOFwShH/8VWR7Kn8jDciTl2cspRaleHQXNwRfP7dVQ/1oWh/IRt
ePstdp4YhvbmsH8H+lF+3RqGkhadX49LyN46w2Cx9L85UvG0X98dhlHKqiWT
9Nj9tXAcvjtuY/p/hA8y4SiU+e7y4RHFE7lwxD3tf/XpQqJXIRw/jvy90OhG
+KkcjlrBis2BYpKfWjjORkfEltyj+KoZDuvc6+WVsbSeTjhs9dbfr11CeItw
bOz4p/7ckvxXLxwO7yyHagey/YRwmN7NLT9TRPHLPByD7m78HRFH+/uW4ZJ8
atDMp1ks/w9Hw8k2tX927LwhHByh/68wI6LfOxwhOr8nZfmy+10S+v5MGCKa
QfErMhzZ0vFTzykSPdxwpP7Te3h8GPWLJPT2jyjyC2T4LxmfcsN6lYD267LC
oRtltz31POFJbjhUQjK006PJPgrCoT5GX5hbSfoqCYec0fZPY3zJ3srDMXRL
zXHtHRTPqsMhe+DS+fOhdD5RFw7hwLzdrsFk343hWGYbuivxHtHXKpHH6W03
Bv7J7P2+MxxVWzOjuZHEf3c4FP06rjhmsPt7EbB8/UJukRz5t0wEjBSs5DSc
yR/lIrBVx/zrvZmUjylEQCdI1kJnGZ1HKkfAp39RwNZVJE+1CHSN2KDvwWf1
XwSG7MkWH2ul73UiwL8q7iifTP6KCDS0RWeGX6T8Xi8CnkV5bWovTvbSbxyB
1qavk/+uJHwxl8yvP9Rlz1x2HywCo8apa/yXQPHJPgLnx0zy2TuT+X8EZPb1
HN6fJdv7vXcElu42Xfh9Jtt/j8Cmf3PXzKmhfD8yAiVpQzL8nxP93Ai87T8s
5Y8K1VeiCMz67+BoKT7JLz0CurnzWh38CW+zItCZs7nntRad7+dGwPRBkmBL
AtFTIOHHLzbg92zaXy2JwII9Zps2/SH7LY/Au9XWZhXF7DxHIp9JMx79WkH5
aF0EttzN80nxZ/VfBPryJzu23KV42CpZv+uahU8bybszAt3aEX/vbyT5dkcg
d+rUpD6b2f3HSKhEZdu3s/sWMpFoUlTOL/lA57FykXBVbfqq70N4qRCJLA2v
Y3cY/cqRKC2zWFsppLZaJNyfd5zZYUj7C5qRCEhQSvgRRPsFOpEoGPbsku13
dr8wElafv3MO76f8XE+y3p39P3MD2X2CSLy53v7eV5v4MY9Ewz6XC1vvsfPV
SGy8eerJcwvqt49EZculr+GmlJ+6REJw6kvZ7OHEr3ckTnyxHHusht1fjMSa
zsMTTvcZQfqPhG5FZJnlGHYeE4m6lsaMc2NZ/icZv37P1SMn2X3HSMSo501z
ziJ/zYpExku99rbh5E+5kXAZlhgut0e6d/6CSPi/EDW8yCE8L4lE3sOBc9vT
ab+gPBIfrBYNP3ac6K2OhHfaClN+OeFrXSQ66tz8Xo4jvG6MRPWHk60BjmTf
rZH4ahw/7B6f/LEzEu36B1tKSin/7I5Ett7dmVN92HuFKMil/jxl0EP1tEwU
ojpazNJOEL1yUTi+bf5VdTHZu0IU7FfYrNwqYPE/Ckny0XoDJpF9qUWhPnRK
x/l6ig+aUVjMfe97fRbZp04UIqIvWd7PJ/0gCjP3767zaaC2XhT0vxwyLBtD
eGUchdHTe/ZNbCI8No8C98R+pSU1RJ9lFBysxY5VUYR/9lEYzvUcvEiD7MMl
CotiQ3Z1vaT8yTsKg145rNS/R/k3JwqRP9pWnVhM93cio+D/fnPYk2KK39wo
nH8eWuy8kPazRVHoPuVRm+lM+6HpUbjYWeCnO5Hoy4pC8gHD9QY6hO+5UUg/
rLJC4cgR8v8o3G+5/eO0D8mjRCJ/Nd2WlAtkX+WS9qvFpiHMPqqj8O/Z3ReP
T1M8rYvCljPfL5aZU77cGAXn6f/EUyNJP61RWHIHH3YeIvl3RuFSX1feun4U
b7ujMOF7dXXHAvYeJBodz23GfjhJ+CITDd4XPb1Bx8m+5KIxYk/ZvqOHqa0Q
jZVBKnJHdFj9F42NR9ec6o6j9xFq0XCK/veb70Dnc5rRcC+f9Mj97pVePNeJ
xiO1KTO79tN5FqIxbbrI7zi7b6YXjb6VMw3XbKf9DuNoBLV0aSw3Z/lfNNqW
+RngNNtfjcbDUS14WUv5t300ZJwHe85aSf7rEg27izqpgs+kb+9oONiclzlV
ws5fonGldJl/3iTKnyOjcan5zoU70wN66eVGQ95/udQ5B7JHUTTuzPH45dnC
9v+icfzBci/h5xu932dFI3ef83J7O7K/XAk9buXdoiDKVwqicaJFfaJ1P1qv
RDJf4gXbilqKD+XRcGzJmOSiSfNXR+PCPaTfCyI8rItG/hiDNw8uEl43RsPr
1MSbv7eR/FqjJf6tM+1YNvlnZzT0rpW46l8m/+iOhucD/y3ZV9j9rxgMDZj7
VXs9xWOZGDhM//7jdR3RKxeDZyct3KoG0nwKMfi9t3nav+PsflQM/GolWdF4
aqvFYHhJhntCCjsvjIHirE/yk/Qvkv5jEGDhxj/Rn+wNMcjfEivdekC6d329
GChPsx/nlUt4ZRyDFSMujVXWIXw1j8EmrzlFw0ay+B+D2ot2U6ccIvyyj4EG
t2X3/877XCTznTfZMuYK8e8dg/kHGjiJj9j+ewxmzZBzOL+O/CUyBoFby8oa
RJSvcWMwzc/p+rd7VH+KYmC/w9N6QQK7bxmDiPy5OwXBxH9WDK5OcPRRtGHn
9TGI3WvpPEqZ8KAgBqPX6SUMaqL4URIDHv/WwCGZRG95DCaN3yn468Xy/xh0
rJzU/SmDxtfFYFv79I5gdh+uMQZ9OSL1sv5kH60xmJr3Sq9tF7vvEoOaC9+4
8eNov7I7BoXLXdI217H3YrGQn/Nif8o/8jeZWMR8Nm6zunu7V19ysZiauLZh
yT6q1xVisZv3VmXrFcrHlWNh+GmgZvYveu+hFouVU3L+jBlG9aZmLMKKTZcr
rmP4H4vSURWqit/Y/fZYKO6Icvn1gvBULxb9N+VwdL/7Uv4Xi6BZgk3SaTSf
eSy+tRUpZ1bR/RTLWPi2nJFPSCR/to/FqH/Pp044S/biIqG/SMMxVpvlf7G4
nuQn4g1k770k9E/eWxW9muiJjIW59I0Dzl9If9xYlFsYfNr4nOX/sTAZWW2v
1sHOp2Nx9X7TKP9/hNdZsSgeyWnTyiM8zI2F1vFsXe03hE8FsZg2zuy6KIi9
x4hF6rMdbh/tKZ8rj8WQ7jMbzGRIn9WxUB15dsyVRNofr4vFmmdNYfWl0r3t
Rsn3A0s27w6k/tZYcCfdtTfdRfN1xuJRd/4ag8tyvf3dsag0GlqVs4e9D4yT
5C/uD1oWE/7IxGFE3jQ7fRnKH+Ti0FrUNSe3mPJBBUn/pILaf6B8UDkO3PaS
8CUyNJ9aHOL+TZD7sIG+14yDVBfv+MSH1K8TB/kjBjdT/dj5TxyMToTEVA0j
eevFISPp+ozb9ykfM47DqTUdX7ecoPzePA7T1v14OLSD9GsZB8t+7of2SpH9
2seh6UxR88Eq4t8lDsYBOrX5s6k+845DoNjh1XWz3F774sRB60LYCLc2ut8c
KRlv1jh3tA/ZOzcOXwcrzVMZS/WzKA5yCgN3NLWw+ylx2PQl9u9+abb/F4cn
FYMDg+6RPHPjsLboJloWkD8WxOF0qfqi35/Z+4w4uG+cZx9wn+ynPA6RB93C
Dl0ge6yOg943vfXmmuz8Jw6Cfm9tTXUIvxrjsGHDXmnvvYTPrXFwfjYk/NJS
kndnHGT/s/PVGEj20R0H9R6p2iT2PkIqHj6jX5X8qqd6TyYeOZ/rlB6MZPcB
4xH5MWIfdwW911CIx1PzYzNXKdH+gHI8XDsXmWzQIf7V4tH5vPKBvTutpxmP
J3NtVb8YUv6hEw9nVVWPHBmKb4iHWCW5uWM90asXj6pVgfdKG9l9onjs/5E4
cuEe4t88HsXpxhqhuux8OR7WkUt+8aZRfWYfD/edo5rcjJj/x2Op3OVFremE
T97xaAtSrduXQfrkxMNCoUV7cBO1I+MRImsZ/NKB8h1uPD7JTP51aS7RI4rH
Ft/4mqZJ3F77SY+H1hDei9ZS8ueseJxVlNo1ZzA7/4tHafCex4YHKF8riMet
mvxNWS7sfUY85gcuPLI5lOqX8njIl175y11P/lcdD1XVCYOzZUk/dfF4qVd4
4MgYdr8hHukWg+3mrGD5fzwWbGh2qdGk+NgZj3OLY8Y+Y+O742EeuLN6tTl7
r52AE/ayK+90kvxkEvArXs1b4Qir/xMwZJ1Km8syaiskQNR8PKLShPStnIDs
fpM9woJJ32oJaJi4sDjkINUDmgkoDpxwMlqR8E8nAebXONKbhpE/IwGtQQ3x
lwcQXuglIMjo21KNPRTPjRPwpuveGTNPapsnIHLIdtcXD8h+LRPQ5/F3+7r/
7f8loH9y5Jx6M6pHXRLw9HnTlncmhKfeEv6aTnR69LD3W5Lx0lpf2gPo+8gE
VI4pe9lxj9bjJuD6KLeb/p8pXogSMCu2+titFHY/MQHHm4es+8juA2UlYKCG
10M7IbuvkwBDnfLkimmUjxYkoDRT74Ifj/L9kgTkhEzamvuP5F+egE9D9PtM
fUr8VCdAduyUTVl2RE+dZH2FYdLz3xKeNyZA6qw2R2Y2rd+agNzIiRW2Vuy+
g+T7gEuqH9uInu4ENN2c/F93K3u/y0XPoNY1nzWIv35cLGobOe9IFulLhovj
Y9QPr4gi/xjKhd3bCt+wuUS/HBdlH7SbCu6S/8pz8fD5W5H2TFYvcDFq1srX
z/0o/1biwtPhS3umHNmrMhecfj1RSi/IvlS4iPGy05HKIP7VuPDLT5SfZEn5
pAYX50sPX9I8RvxrclHyWs/t1jOaX4uLbcYum+4wfNPhwr0woO8RH6qPlnJx
tT3/qPxy9l6Yi3St9ffLb5F8dLkYa/bkQ/Rzkp8eFzyn/Wekd1L+Z8jF6a/L
PDVHEn3GXOgUj1pxVYHkacJF4Zj533002HklF8vUJq61MyF5WnBRdW1v0PH+
5O+WXNg/XXKj+THhmQ0X6lf7H2h5Qv5tz8WOhhhefBTx48zFfN/4xjdNzL65
ePN1eZ/Rr8k+PLhQ6PlxasI7sjdvCT9/jSIfREj3rufPRdagpKoLNkQ/h4sh
B+cX9LRRPh7Khe13ffOPiyg+R3Ixbu3Cv5O+0P3AWC7y5upPn2BI8uJK9L/s
/p67GjSfgIt/gees1bLp/rNIwp9Jze3748ke0rjYWuWw+OF1oiddsr6SVSyf
7WdkcrFv0/kTC9h7liwuzmqePbN/G8WPHC5OrVx1bU4l2UuuhN/U2HG1LP/N
52JCh+GEH0NJXwVcTP2ywjjvK+FtEVeSX6eZzN/Gzt+48NHRMQgfQOPLuJg7
T7o6ypza5RJ7tXmV5T/BsrddKdFfUUb12HssP+dCJMrTzPxO+q3lYruj/p5i
R1avcdH33h/3rg+UL9dL9NXS5SAKYfezuGi8U9hPX5XoaeaiY9r4wavTCR9b
JfKbtmgMJ5Xy9XYuQrO7w0vYffpOLo55fi759R/ZS5fEHyxUda2aib5uLkrH
hyx63Enjf0vsp+9EY+8u9v6Lh+87fi8zGU941o+HJTbXZh4zorYMD6UV2ht2
n0gm/+dh9KrV09T2H+u1Bzke3t66qLCvnuiR52GAptrslnxWL/BwUnz6x0x2
316JB82qA1PXj6HvlXm4LRzNGb+Q4qsKD1OdYtf25JJ+1Xhou3EiXfoO838e
ks7+C9zmxPILHkwFTWdv3yE815LQ9+PRou9XqF7X4aHPUpe3h2fSfEt5yDSI
dCrSonwTPDgt351t1JDcy48uD3nKhQvrH5M89Xg4KlhhZDuV+DHkIdC4/Ywc
h9WnkvEFim8/svdOJjz0Pza2T7405Z/mPGS4xFWd+kX6sOBhVJB9XUI97Y9a
8jDCTaDo30X+bCORd/OU7OEVrJ7hYdk42eCABfS9Mw8FsjEBxxUJP114+J0Z
d3XkIPJfDx4mHf67QVaa5OPNQ4+uktLg/RRf/Hnom3Qz8Wo4e3/DQ3GDcfeX
5bReKA/pZUfU3bPp/CWSh9QVzgadGwnfYyX6OKeooXuc8n8uD+VRtTbWwcSf
gAethcbZ3sXsvgQPa71ujK5tILxO4+G+fcLER5okn3Qe9Lxf/Xv9hvAtkweL
sMsq23IJv7J4kFvULeRaEX85PCyKz7yZ00D2kCvpV4wbzQ2n/ZR8HpqW1i9d
7MvirUR/RxTbLroQnhXxUKgZdGiNCau/eXi2bc0Itfe0fhkPquA4bX5I8a6c
hyrj/RU9XSSfSh4cnqzpazWe8LqahwnK6dwEdv5Sy8PkSq6r80+yvzoeyq64
5iw6RPhYz4M6Z80Y7XPsfiIPOXuECxWlqN3Mw/yj1VvfFZJ8Wnnw/ix7TLuV
4lG7xN7m6b3ytSL+OnlImTFh38kRJP8uHgaNPjDWzJrsu5uHbyOfzjw2n/Dl
Nw931784OZidx0ol4vmDvN0Vb2l8v0T4iyui49nvm8gkIq9E9CL/PcXLoYmI
fS04ltlEeCeXiI1hL2tbPOj3W+QTEbOXp3Z+IeGfQiLGbduieL2M9veVErHD
flmk6CPJQzkRqeOUau76kz2pJGKJnkxI+xq2n5SIKoct047Ek/1qJKI7+N3F
uv/Ye4REbFMYc9/OmfjRSoRgvuWczKU0XicR1Q6pw3+qEL1LEyETtGdzdhXp
H4mQM3WXSy6l+XQTsc/faHlhD/m7XiJazSpH3P1DeG2YiBX+668+XE70Gifi
Xe6BTW9SyX9NEpGyINByMDvvME9EgmltzyId8h+LRFjZvb1rtYrdX0zEUu+N
HYKF0r1tm0Qkbc9d9i6b8MU+EfxR3/49nEn+7iyh/3PBzm9XSX4uiRi9dt5r
Px/K/zwScfTPhyjxGGp7J8Jl4O11f0uZ/yeCuzg56IsV2/9KxEOX8imuLiz+
J+K/j9XGRw9QPR2ZiMYb3F9S/4jf2EQsqpl/1TiU6gtuIuz6j5v0+w3RK0iE
ZdX3Je9KyP5EEnoPpapdNaf10xIRL7xXOvQs7WelS8bf0tj/tJj2dzMT8WPP
zHlh9ew8LRFK6gPLfkyn/aOcRHgcOdi0W4fdB5bYr83WteoRtJ+cn4j8MK2b
at/J3gsSUdCa/7Emj9pFiagd4XLebhnVYyUSe6rQqSt7RvOXJSL5uazw4SnS
X3kijC91jvvbQucHlZL5B8VNXLOC3c+Q9F9uGOBwjtavTYSa4pfh+zoo36yT
6H9C/TO5N4Qf9RJ9B0ff2LKJ9N2YiAlN51rXDSD7aU5E//U77ty3Jvm2JsJw
+PVtjo/I/toTYVTpf650GuFFZyKOd/9z3ONI9t6VCNUtgV5XFKge7Zast+iD
mcZrktfvRFyaFLxmYwXxI8XHMJPJDbuDWPznQyGv58HCu1Tfy/Ah1fGivPE8
0TOUj5ScZcc+bif5yPFR4FkecHcmteX5MJ44d2QHi1cKfGR893DMPkD+pcTH
lTn3Wh/8Y+eHfOhm6m96vJDwToWPFcOejN2vQPJR46MxPiBrmhnFdw0JvXMT
Gi0+3OqN15p8HA/YGO3RTXisxUeXzW3HjmOEVzqS9fbYlN0sp/WW8jErrWvQ
5kp2/5CP2266xrdS6D2fLh8BHpqyU2aw8yg+fjbLjZh1kORpyMc0KxzaEcDe
+/IRufxxWocD+acJH07cRSdnpzD/56PHxPLss2Ciz4IPpduuDV3tlM9a8tF/
ombhy6/Erw0f/fy/as02JnnY8zHwRqFwjyfhqTMfE+blSV9uY/cb+ai09S5L
+Erze/BhopG6szOV2t6S9eMyJ76WJ3vx52P9iOkfRd2kXw4fDaZ/AzI+sPjP
h0zz9te8SsLHSD60dTbauarQfngsH4WHs3a/GsPuR/HhHlZWlddJeCbgo27v
KhXvPcSfiA/VdLnrDoGEz2l8zFDV7qn1ZO87+IjpM3Tbpb0U3zL5UA7+fffL
WNJ3Fh/3H5zLKM6j/DGHj6CVcRNjpEm+uXy89DVuP5BG+sznw+W78Ve3NSz+
8/GhuOWcIXtPUsTHutMNoozLJb32U8IHf2jqja5v9H2ZxJ7L1nyfX0fzlfPR
7eRl0f2Q6t1KPso8/XInVp8m/+fjP/nX9dPnk/5q+fizNaTQ14jwsI6PTQZP
llpnEH/1fBgMGRatOIed3/PRtt3q54hwwvNmif3kv8s4uoqd5/BRW/jrXHcw
8dvOx/yFQZ9/2rD7/HzEuay/ljeE6O+S+N+UyU5dORTvuvnQXCsoHapM+vrN
R6sJt/CtPO2fSwnwbVWmmkMT3RfqJ0BdQs2vjAM0n4wAP7ovGp8sJrwYKkD3
My31rmHsfqgAKFQ46X+W+b8AIRccPga8J/kpCMCpLvE5okfzKQkgE9OhfY9P
9CsLkN2eYVjdSPJTEUA0RXlibnNFr37UBPB3XqHVE0f2pyHA+Y3JIQ37qJ7R
lMynMf/ehG7Ccy0BnMbF8/Rf0Pw6ArhPTL/w7DXRt1SAqKTG9C1D6Pe8IEBo
2IGrPey+uK4A61t3iHQukH/pCRBbtrTtQBDVp4YC/Nd0+O8cF8JLYwEc1Lcn
5bH7xyYCDDXYdHjbFBpvLoCY8yask0vytxBAvs9j0/Bc4sdSgDnlC7mKtrSf
bCOA6fhBOoOSqG0vwDS+U9AT9vtyzhJ5RH445P2D9OEiQDNvrHEIe2/kIcCC
X9d3686k9b0FmN5H8+o6FcIPf4k+zixz0vt5tVe+HAFubtiUpipF/aEC5G5W
fCz7gsZHCrAl+5fH0if0PjlWgFmObn5Bemx/XID6edcv/eRQvi8QYOvyz5nT
95J8RALcEz6pWbiO9g/SBAhcv++Q7wP2vk0y/934NdUiyp8zBTiwqkBh7SoW
/wVIGNhwq0n9Zu/4HAH2ZI7Z+3AHO1+XzCd7s3DXNar38wUYOKapot6I5F0g
QEf5nNdxqlR/F0n0H5RdE3aN/T6RAG2TnY5Pm0b8lAmgYOzgUf2P7m+VC+Bj
tU1rbtqD3vUrBagx6Tvy6y/Co2oB5lcXl18ZQflLrQBLLorfCqYT/XUC6DxQ
qjvO7pfXC3Ajcnr33gVEb6MAcvs1OeVNlH80C1CRWjpuqBLpt1WAgLPHpxvd
JHm2C2Aw4MFjkUIW+b8Ai75vrDlUQu9ruwSYMMmx/7BS+v2YbgEObtzeL6uT
zjt+S+x5asQup2D2+2VJ2CxIf1R5k/KXfkm4XRbTsMqE7jvIJEGFs738zkLi
Z2gS3uwZOtjoMHsvmATLI38NPD8S//KS8Q17R2WOIH0qJKH7Tq2HpTf5p1IS
Vh/L6n9kAelTOQmfI001amNJXypJGPUzR23rUKq/1JJQPNQD0o/p/EEjCYUW
hVssRNSvmQT1jnWqoi1mvfNpJeFb22wZu43Ur5ME3vLztcM2EV4sTUK21pk+
VUPo91+QhFCZlozPJYS3upL2K6WNhz+Rv+sl4cnlnBIVW8ILwyScaJvXwllE
9BonYaTFxpNGFhSvTCTyKbsZddCb3VeX8DvGymPDIdKnRRLyLk10W/KR8jFL
CT2lo1VDFxG9NknIPDbAtm8aO89KwvO+2WFWLRR/nJPQ/13AySvyRI9LEgqO
Wup/d8sh/5fIk6uy+5U64Z13Epp++Tq/VyZ9+yfh5iQbiyHvKH/lJOG/KKUp
jTbkv6FJ8BCHbGoTkH4jk2DWzymtryrZZ2wSbHRt0++PIHq4SfjoUbSsbT6t
J5Csl2+g2niS3ZdNQsPIKZ95u+n+dZpEvwZ9dyvzab70JOi81lxTGET8Ziah
auaho5tP0/2RLIl9jjPt+crwICcJlcFhs8XsfkKuZL1LLcfXs98jyk/Cn7jY
YSvZe/eCJCQo7EoclELnNUVJcJjgsuLuGfb7PEmwCxLPcT9N8ihLgq9ApurR
XnYfPwnvxltd1NMn+6lMwo7G6PHOs9j5XBK0625oznUi/dUm4YZNT8OSf/R7
C3VJkL6RuCTNmearT0LqYBWfZpC/NSbh/eL0xSfqiL/mJGD1hFHvzOm8uzUJ
b0ulisfwqb5ul/iDmvV3uxzyh84kjOevth7/nfCoSzL/7sqxbXvYe68kyF99
VVmvR/ebfieheqkpt3EdrS8lxPnLpTsGqpC++gmhcu7o2tWl5L8yQjSdeWsc
wn6/bagQF4oG1W81YPm/EBW89bfaosle5IUQfNtT5HSAzvMVhJj87nC/Vj7h
g5IQ5pbG++BH53HKQqR8kfM5mEnjVYQo3fre89gxkreaEKvT55wfPDGT/F+I
b2l29iNqSN+aQqTVzk+MiqLxWkLUfvl3T9+Sznt1hLhkFWAlPkXxdKkQGvdd
zyxYzX6vUYgTii0zb0dQPqYrhNKzafpOw+l7PSFWcGK5435K4//ahkIEHlnz
u+8fsh9jITY+8Lr/Kpz6TYQIclOL/cT2Z8yFuL/6jvHEjYQnFkLcXnryn/ZS
Fv+FGJ48YaIoheo3GyHya4c9O29L+bS9EBM+e+XcmUnxwlkIrcXe/Q/cZ/eb
hfjeUN7GGUH1iYcQU/u8qRmWze67CGE4foXy90LK1/yF2Dm3+v6AIPb7SxJ+
5pp91PFm/i9EtyiUlzeRfl83Uoi2IyqfHzdT/IwVwubnnLwhXuSvXIl+8hc4
6rL3bwIhdmzIitG6zM7LJfPtrjqs9Zl+jyRNCHe7I/HBv9n9eSG8qxb0WRlF
9pcphFyk59WgMrovnyXEpkcHB/9QIP5zhIgYue6LcBPha64QI4yOfb7J/DVf
iAztfhK/ZO+thFjEn76w3IniZ5EQ2+JMVvQsp/qkRIhjQ8pGnCokfZYJoTfA
9vf8BMKDcok9N8R4jI4n+iqFCO/yPe84gr6vFiL308oMM7mYXnypFeKtu4vJ
ybnsvp7Ev8ILddaeoN8XqRdCNWzgvRX67P2WEDrn9L5/PUvybxbiz8+q933+
I/ttFaJ644yf2sdPkf8Loax8pzVvOnvfJcRKqX2JAZZU33YJMe6ueI7sVdov
6BYiJKPyuVYj2eNvIbJONF02cmDnf8lQHPrOaxz7/at+yZhTUd3trEL+KZOM
CYMDcxZmk30OTcabgUlmdanEv1wyqhWMKgNfUH0ln4zxiwyFixdRv0IyEjqa
Sj+z34tQSkbF4p1/XFbS/pNyMjqGn62xP0/1qkoytj+evn7nFPaeKBmjfmfE
XSqi7zWSoT5AR3/BOvJXzWRUeY8WJasSv1rJaPdaerLDgp3/JUPbym3MKD3a
v1iajNiiImOn7+z9STIc+7zWWOVF+KGbjAclq+XfyLD6Pxlncywtk1WoPjNM
xmn52qqPa2i/zDgZWSoh/hEbSL4myViZ/GloxnnSr3ky/svVWB0UR/txFslQ
mvF14eti9n41GTXS13pUtIlfm2Ts8JjaIlNL9mmfDKdbA8wtflM97ixZb/HK
VpdX7H5LMrokEfQaq+89klFsm6Lr/4DF/2Scu1Yje+wH8eOfjIHv3/0cs5Od
fydDS2xW95JP8SI0Ge/fKry6fp3kF5mMtBqzv+vZ++rYZPS3TPt7cj3ZG1dC
b5r2JpX7LP4ng2ddkTdjOOGzKBm2titlV6fR+mnJ0Mmbpbd7Ivu9zmTcvXlY
s24CySszGfyiUs8Vzwk/spLhzfHe2d+P9JWTjAj5AQYJM9j5XzLirnjkHDSX
7m3nJ2PShuHbTi2j+Qsk6/3I1/AT0v5rUTKODv8VtXYnfV+SjHvXrmeOqCL7
LEvGllTdZdId7D6WxJ5+fvzt/Yn0UZmM+4FPY66x86ZqiX6SFj5tmEj7i7XJ
ePhqrGPcXfZeNxnJyikGq48QHtdL+DW9XNFSROs3JmPu8xxfA1nCp+ZkZOw8
kF1/hr3nkNj/itz7xefI3tqT4bnj7NX2hyTPzmScCtsSmiBN8uhKhvmsh4Wx
ZaSf7mSEVcgcbF1D+1O/JfLyPhO+SYu9/xDhj9H7s2sGkP30E+G/q/lSh26x
+C+C4v1+PdbezP9FMFnc3896HdmrnAgqg2rOWnlS/JEXQX3lqv0fVcneFUQo
eLnBWuon4bGSCPKTIrgBuuz3bkVoLX5YcYPdz1MRYXrjx29t7DxTTQS5eisZ
+fcUXzRE6BEsObyglt0vF6H67PBh526Sf2iJsGV90YTuDKJfR4TmhQ0pBywJ
v5eKsPvjjq3f0tj7AxGumnjfOH6T9KkrwhIto/JQ9vu8eiLY1gxJGH2N4qeh
CHM5N9V17MhfjEX4rPglPEZIeGwiwll+kHrhUspfzUU4P3Xa5BnsfMZChHk+
8ybljGe/DyjC0Vt23pMtKH+zkchjQUDh5T8s/xdh3+eOsODLJG9nEewUSi69
7kP0u4gQ8ShyR1AH1aseIkx6s+5oxkPKj71FGOQz+Ha/WeRP/iK8Hdp4fWY3
+311Ea7YjdZyvUnxPlSE2H9Hng+cTfYcKULysMxK3i3K/2JFGJpyZIDqUcJL
rgi3I5bMrOxL8hGIkO87cpriSzqPE0nsyzFDeOUuxdM0EW4cSzG172bxX4Sn
nLpvC9n72EwREpvux7emE/5kiTB/6Ouhf9l+a44Iszo2jN92hOJFrghrvrXZ
uKsRP/kiDKy492d2KtFXIIKawvkV3yeS/xaJ8MHUcEjOHPZ78CKMVtqfbDuf
8KpMhH77jeX+BlL8LZf0l00QVYyi86tKEYYbia1Xb6T4WC3p93roOrgv7XfV
irDX8n3S0wP0+wh1En32LHvqxvy5XoStV3fMPXyZ7LdRhNr2hRWvxlC7WWKv
J5doXD1C/tIq4a80bGCf2STfdhHWCZ6ZhCuRP3aKMMKbrxtylfCzS4SkT3Lc
uJEs/xdhzy/FTbK3ST6/RXjeNDQple3vS4mRK9rS8UKNziv7idE9qQ9Plf0+
vIwYxQ+OPZ6jS98PFSN7+jGcaCX9yYmhPC5T1nMV4Y28GA7uJ5+lLqXxCmLo
RP+YeEaF1f9ihBXPt+niEr4qi8E1cKvZlELfq4ihXzL08bfhRK+aGJtKdK/U
2bH9fzHuOo7+ZnyN5KMpRs+XHLsbdez+jxh6m7fvN2D7PTpidA4dmP21lN3/
EcPyZ4JLBvs9fIgxX66f/fQ35L+6Ypy+HjFrvi3lx3pijN4bNtdHmuzFUIw6
1S96N5eQPo3F0A5f97RsL+GLiRjJnxe+lTNg75XFCBJr/34eSvqzEMPn1d17
moxfSzEsfs2LPnqcxtuI8Tlmw99cA+LfXow1SYWe+aPIn5zFmLwmdH9UEfHv
Ikah/YLjZvFEv4cYR+OtrpnPoPrLWyJf1Xe/PzQQPf5ivEnvYzHtDc3HEaN1
kUlGG/s94VAJf/waz59JRE+kGCErSza9SKL9g1gxfojnLAmTJ364YoiPxUT6
/iF8EYjREbArao8n1aciMSoKPrndnU/+mCZG6fuBoXEjaf50sSQ+bCuTvkv4
lykGZ3znIO9XtL+QJUbzgKolzS9pvRwxbnhJhXO+0Xq5Enk8mLLSaDnhZb4Y
o2ItzL9MpvvXBWL0iRtpUXSW/KNIDE/DAR9/bWHvbyT6KxQvS15C9l8mxhMX
dYfnM8g+ysW4kqE05qUH8VMpxkNznXSF2Wz/T4xxWxKnKpwm/mrFKPk0V/PZ
Gpb/i6FW0b9wnhfxUy9GwFzDv7GvqB5uFMNUnBeYN4p+P6NZDPm5dv6nHtD+
fKsYh9M1poYbkf+0i/HJwDBc+RvFl04xkm4dKgs5F3/j/9pdYpycI3IZPIbq
oW4xpLs1dfrK0Xq/Jfb887Jj3jnaP5JKgZLDjKl1YrKXfim4lfDwTk8bjZdJ
gXne6Ql/bxAeDk3B0mEuV+JtaH25FCRt1D+46iS9F5BPQZvGvtcWayg/UUiB
xrcFV3RdKR9TSkGfA3Ocdb+x31dNQVTNozPtunQ/RCUF/8r+VG9/xe7/pWDI
j/hP1aMpHmikQOey5/dVyux+qWQ+y8eLUodTPaOVgnfNTp+WO0n3tnVSsPGg
PP+fE/P/FPT3OjL3hBXZB1IgMF83eKch1Qe6KZizLE1v4g+qN/RSYHvtR1jO
c5K/YQryPkS+PjmI8n3jFHheEc+a84TOx01SwLsw0XD6bYon5ilIVXjPSb9M
+GGRgtoB1/ZYebPf00/Bvr/jhMl7WPxPwaMqtYArq+j3T+1T0ChaXDwni+zR
OQWVI5vH2Buw3zdIwYWJT3TNp5N+PVIwqZN/cMgk8nfvFIQJh/+nF0e/F+Cf
AsXlvoNNVrDf30xB+tBdh7/U0nu3UEn/OFu+uWN5rz4jUxD3bJhnyiL6/cDY
FHT+P5quPK7np4knoUg35UqSJCQVKsUgyp0UIfIjRCGVo3Sp6CYJ6Xvfh5CE
kIQkSlIhqSRRSJIkKT37vJr9c1/7+ewxx3tmd2dnm3THZGVgPoTkdIAHN7M2
3kX/MTUdXuqrT713huZLSod/a0x+TLuE/ikzHXyaln3Wp/EN3HS4c7/kTY8R
4pcwHQKs9v/Y/BHxTUrkc27PnFRVxNuMdPjv5oqonnyaD5fQPz5pkls9ymM2
Gd/naZYneCivOYQ+j1l24t80/icdEv/EHvTcg/52fjq4aWXem/QO8baAyIfr
Jd7fBnofNx1uMX1i3eJp/E86rAw4LTPehP54WTqom98YOJLu31Smw+QspTtZ
d1CeqtLhaP7jPUEuKH816RAc/Kx63Fx6f4fQK/P+qGfliF+N6eDkmSjqtKHx
P+nwOH7o6sqpSI+WdOhwuDlykhvqa1s6CKOmfBv4HsfTQeS1KM0pMYfGe6eD
QqbHrohM5HdPOiwaW6i96j7KjwIDrgbb9ikro/+uxIDk2PyZNx/RfDAMGCda
nqPohe2rMmDNgy8PVobR/T8GiBJLnlmdR/3TYcD6f/qnTel7A3oMuF34UZ41
i57/MyDgoUYX8yWOz4ABO+aFDVX8gvpsxIALv5MPvWDheEwYcGmMYVs5fa9g
GgNmDBhl+uc06pM5A74nJGi/Nqb6zwDnFR9O/xmB6wVrBkyWcN9Z6uD6wo4B
Hqvb393cSf1/BjgOsHJZ9QXtsQMDFm1xL6nYTOP/GLBUdPacvRT5tYIBBc0T
ag7dovt/DKht/erwieZDdGWAt7PnwSuWaE/dGVCafvtVz0bq/zPAK/vbkpd/
cH9zK/l+TrL5i2is92JA1ND24PhxGD/rzQDzcyZejjQ/ty8DZGtPRLG4OB4/
BhzosJHs/ov+bSDhZ5yVb0wk4tURBrg6dk3mBqO/HMKASveoc//G0fxXDFg8
K2jMywYsRzNgylCf2Qs20PhfBmh/P/yqPgXpl8iAl8rLbw+ZifxNZsDPk19G
e/yH/acy4Jf3j8C3fYj3aQyY+vix6qpTdP3PgNxFXWmKt2n8H+Gf6Y3Sah+k
t5ABTYYKOweYIt5JGdDr5nkulIH0zGDAW2/v+YaNuJ7PZIBlXLirmhm1/wyY
q1PHOz2Exv8Q+cm+5/CxGfE8lwGM0N7vXvNQ/vIZoLr2YlMJC+W7gAEmq3a1
f0/C/ZkiBhQPmljXeQDlq4TIR5t5pKIJzTfOAOXu6b6HxWgPKhlwK56703kG
2rcqBnzW31LQdxv1qYYBCUNnf5bT+wH1DAi8NeJ4/Tj8v5HQd6rDNrV9eB7Q
zIANJ9WPjjVC+rWQ/lp/VT8+hPNpY0DfmT1qF3/T838GnHloZDd/PT3/Z4Cf
g9HMOiOkVw8D3r8dPnW5Er3/zYSKf1s7pv1E/FViwvkCzaW1M3B+ykx4eeXl
rFM81CdVUu/2Rsn6ENJXgwkqu/NN8v+gvdFhwnuVF52c+di+HhOua16z8eag
/R7LhAmKmhoBh2j+ECZE3b80IK0X+zNiwt3O9aXfv9LzPybYbw6WQAX1/5nw
Z6+p7+RH2J45EwZIOVHBk1H/rJig9NJwyOeJKP/WTKhclGv8TAPx044JF1J8
+kak0Pd9SL3NcCWbMShfDkwwrImd/EYdzyedmMDrHDzjdRji7QomzM2daO9Y
iv6wMxO89/h2F19NRP1nwijuhPzghXT/jwk/P+frtHic7W/PgwnRdZbymjc0
PzgTpn7ojNbIwPNoLyZw9OYKFG6jf+LNhOKUtbu+lKM99mXC5IMJVZfo+2N+
ZPynmEf30/ioQMKfO7JdhmPo/h+h738ulxx9UT9CCD8VLXeb0P28CDI/+4Uz
Ff3RH48m5d3T5gf9wPOJWCaItH4FGSxG+5vIhBfzX/omjab5mplwkalYUxqC
eJxK+P3bs0O3A8+v0phQdfTNcVEP8odJ5l/+S9X+Gs1vyYT9Siq6+2OQ/0Im
LLhQcnEnjSeUMiGpXvTfiBc4vgwmrOvOzg+PQf3IZMKpoK4DxQyUz2wm7Hil
oPd7HM23wYSDzi7GeUfQP8plwlvG+aAlq/C9knwmtDh1ddvPxP2SAiaY77wb
sMYB48uKmBBXxc18cInG/zAhRMUkdGwM3mcvY8L41SO9yi+j/1ZJ6nc0+zta
oj5VMUG51/TXykbcP6gh/ftl/ugzQ/mrJ+0/fFKd00r3/5nACPq0Lcse65uZ
0JWReBF4yL8WJlw2kyQv9sPzuzYmWPatHRyyG/Wpgwn3/vk8Eeghf7uY8Lg2
ZELcMbr+J/r0pOaCVJ2+f8SCPMcDwxyN0R9QYkHgu5knRgRh/8osuCm9r8UI
xfGrsmDr+K9NKYuxXoMFe/Q9Hh38gPTRYcEA66rXTkNovjgWPC8zWWzxFtfj
Y1ngmOm7izmC5tdlgWiJ6Sv5OuSfEQsysq+evLCM5pNjwVyXvz7D6HnuNBZ8
necbLCpEeTFnwfpXz/V3mKD+WrHg2Jy7OzOiUB6tWXDnXv3WYzOw3o4Fb+aZ
PPvGx/kDC6445NqNqsHxO7DA65U5Z2Qn5td2YoHr23wDhc0ovytYkJl9fkTf
RLr+ZwGLVz1iQjaOx5UFPyN6p5vkIL3cWWCY6DJlUAW278GCM4VTjkU+RX9w
KwvaLu7WampHf9qLBdyBygN+LMX1uTcL/CrvzK+ro/F/LGCOsrv1S4z092PB
4VsZt56FYzmQBeMrLPLX0fcDjrDgQIz5vJ0fcT0XwgIz3u4j2k9QfyJYkDM8
+eJUul6OZsF/Wt/iN33l9ct3LAsGzkyUmIxC+ieyIEpFZcmGAfT8jwUPOePv
XP2J68lUFmjsNjHd4BzR/38aCzzuVunMV0L+M1kw8cr1oamHcD5cQo+SGYUa
s+j+Pwv2rvigcLwB7aWUBT8sSkvjDqM8Z7CA07y3s6SY5oNnQe2wuFE/45Gf
2Sw4VdQXVf0E1/M5ZD6jhs6c84eu/1mgMmtyfGITvX/HghphUmRBL+ZfK2CB
TUjQv/n0fZoiFoy78UUUnYZ4VMKC+Z2KjYVu+H8ZC3bMGh3BW4z4UcmCyU/b
Y/Sy0P+pYoGL93Sbk/S+dg0Lindy/Mv10J7Xs2Cs0r2Kny00/p+017dXVjkY
7z83s6DrqbGk0BPvi7Ww4Pz7e/ffaKP+tLGAd1jPe1kG+icdLAhvSih7E43+
WhcLgk49DuOE43qkhwUfXE2f7A6l72+xYYpb1PWiVJRvJTas/9kwXmUF/q9M
6sfpG/3swfWtKhss55pN8KDxzRpsWLuxXDWavkeow4bTgsrgv344fj02bB13
f/ez5fT8jw0eGtYtdTPp+wpsCKhlH7xsjPbEiA2DLvQeE9N4SRM2HDjUaWh+
Bv3BaWwwGRaluOvt235+mbMhcU7Ow2yaf8uKDd+MEiy6NHA+1qT/UMHHqFc0
/pcNyXuTYr0d6P0/NoQyguIXmKF+OJD5TSmMGfKd5iNhg2Oqw+cBF2n8HxsK
Uv3yXg2k+UnY4NnRGhKai/tDrmw4umz2hxdpSF93NiQcKt394TWWPdhgvc/g
2g8dmr+EDYztDas/KiN9vdigref0WWMOPf9ng9ulrOqcHBr/xwZNYd6ReFMc
nx8bbBN3R+y8Sc//2dAc6jRuG92vOMKG3twYq9bK1/30CmHDCNXJG45ZoL5G
kPFpOrJtaX6taDbEvql5NDaF5kNjw62LfjONaD7ERDa4Duy4ptJE7/+wwWCb
yr5rL3D9lsoGM84Ye+MK3L9JY8PPe66Lv8mp/8+GhcmKa82+o3xw2fBywYdG
axofLWRD7gfZ2yknqP/Phh+qtyd9U0T6ZbChpkk5wDIR+ZnJhnzjf8dPleN6
JZsN43jbts2vRnuYwwbeIu/HoR7oz+Sy4Y5z2YQamv8qnw1GjmU71eZjvHoB
oc9K3xaPp7geKGLD83TX5rcl2F4JG+yv8xn6Nlr935exobgoctmcnWi/K9mg
UWM22zMX/Y8qNtwPMdgijEV5qyHynXMhc7I9fQ+PyNPuHe9+h1L9Z4MsynPs
F5pPp5noE+NayhhH/L6FDbWzEve9W03zu7Ah6tqFyRCN+tRB5PdyeUL8LJrv
ifQ/IGm/tQfasx42KH9b+ohF8yMocKB5kgOjsw7Hq8SBktTtS5iG1P/nwNvS
csXpG1AeVDmw9txU6aYWmh+SA9vf2i/6R9931uHAr0mLn548j/ipx4GkqgsD
fg7H+Y3lwPVHR39ND6b2nwOrZRa/5VoX+uXTiANje4WtMQ5ov0040PYk4r9U
O/QnpnHA+R97VCCN3zLngMq48ck651GerTjwPblTYKGO6yFrDrRM91TRnYX2
wI4D2q5Kxcvv0fyjHKio2jxqUhvaBwcOXDxoHJ4Vi/87cWC8w+C4/ffo+p8D
RxcMuXRkF/LDmQMJEtvJjqk4HlcObNO8tu7pfNQ/dw7s0HPWXx+J7XkQ+jhf
ZpYsQPpv5UDuDP034/PQfntxgDFn9aDq+7je8ObABsuG0GlFiG++ZDzOVUfa
irA/Pw4cUfX1uCfA/YFADii3aWqrXaP5rjjw7PrivnFJNP6fA681li4pp/kt
Iziw22Rxtio9D43mwAzjIWrjKlGeYznAK/LhvjuD403kQOCPjXN30PcOkzkw
4pvq84kW+/r5l8qBr1XdKaMTkX9pHGhc1rfeLYLe/+WAevClT0V99H0DDqxZ
81117R30/4QcmHpiyvMCB5yflAPRe8umqJehP5NB+Leo9POAblzfZnJgoZ/R
44o+lL9sDpSdj6malkbzrXAgJ9bcK2M1tp/LgauN6mXqB+n7WRzY/8J8Qg19
f72AyH/YgPKv43B+RWQ8P//+ldYhP0s4MJE9bYpMkb43x4GzeY1j2c/p+p8D
b4I/+s0tRHpWEf61Mi69HYj6WkO+z1zyPdID+VnPgRcGzlF1q1C+GjlwJmLn
lQx6/6iZAzrdPPuAz0jPFg4IJlz6/SWSvufBgd+rzgbF0nicDg4ECSbeyUlC
feniQMGxbS47tPB+Sw/Rt7iNVxMkNP6PC8LDfxapR2B7ilw4vty9d6cnxksq
ceHngbbXuYU1/eXBXPiYt9anaAX6S8pc+Obskj9vA+4fD+XCG1fp8ldP0V6p
csEuc+GsfaeQf2pcqAgS7t6wheYX5cKf32eSt+zG/VgtLuRkhPsNf4brfx0u
bB/W9GaKDerHSC4MvMiKX/oSz0f0uKDucSN/53j0x0aTerHokocRlsdyIbRP
v+LycOS3Phdkt+fYhE9C+2LAhXj28rK99P16QzKfc2s99tXS9QgXpP9CHXv1
0F825sLZ01Xljk+R3ibke89E+dJxqE+mXDi2VzOT1YT7IdO44FTyfNvNg7hf
YMaFcUe/n0oKuID4xYXmNwpxFdUoDxZcmHgBDErP0fuMXPDwmTpUKEJ7MJsL
HU0styg+zafMhd4PbUVxfxD/bbnw/INF2aNhuN6zI/zznTWdORLXE/O48D7n
zTm/Nvp+F5l/5MCffEOUj4VcuJiX8d/FT56Ih1z4kZIiGzEmsJ/fS8h45x/k
FPAv9peduLDeuuwW9xbmE17GBT9WZswhut+8ggvmM36lZN3DeL5VXKjJEtlb
BdP4aS7U+i+PWA84PhcuPOOpLxP0Yny7Kxc8g76uKZ2I8QnruPBWvEZ47wDK
izsXysbO2+lgg/K+kQtjn+/h21B+e3DhwA+tjm/rsL8tXBgy5MWZfbdo/hgu
MKb/uepsj/q5jQufp11Oup1P47EI/eCAWXkj6vdOLnDiJ5ZnvaLvDXDh7tK3
Dl+Pof7u4cKs9RsDghcgP3y54BNjpHj+C/of+4g86yeorE2i+enIeE6ZMvKz
0L76c6EvWXPvuEc4n0Au3JoywcF7MdrLQ1xInlV8/91k9I+PEPq7aBper8H6
YC44BCs/zdpN4z2JPqr5b7TRRnqEccF54U9/e/qeTQQXFiwYeSqhEPUlkguL
J2YvfKFR3M/PaC5MncYJ2peF+naCC5nWE+4+N0L5iSX65NEy0Hkd4ns8md8B
M/mIIpS/RC7YTJnjUfUc9f8kF7z8r19s2Iz0SSbyXBhkfiAA20vhwimfs143
g1AeUrkwd/DEBfd1Ud7PcSHJcmrO7HeIj2lcMBBfmD3fAttL50LAHOOlfuuR
P0wuXFfZmRlL47fYXFgtCvpR/56eP3GhKF5l+gQaH8LnQlR0xV6jY9ifkAtr
funq2I/H9sSEH+dC2SeVcX5SLsxYWSPNqkB5kXMhvKc0aLoatVdceFL3PEzn
AOL3ZS7sVnumKz1N768S+QrgvOs2wfOrLCIP15dHD1xH49mJPE+2sAo6j/y8
wQVtpUn625tw/jlcsJ686dy/euTvbUK/s1mnS/+hfOVyQbfq7kqPBzjePC7s
dau/tisY1yv5XBglnje4Lxjbe8AFjYnr8uNbaDwMFyY024oFp9GeFnLh6tCt
QfnnaL5iou979AP0PuN+31MuKDRtuMFjIH6VEP0+O9nSKgbxtJQLF3SYHstq
6HtlXNh1SM/j2RekRzkXDKddq/sQhPJZyQWTMt1pZzNQPl8Reao5UFccgfSo
IvRsifJ8vAb7q+bCnDlTZuYPw/VADcHTQaHrHWuR33VcSDuUdWfcWHr/htiz
44Urv1hgfQPBNxFzC+ss+juNXKhPmJS17jqWP3GBuVOtfVsUylsz0cdLGWPa
P6M9+8KFKYfH2FqGIf1biP7vfmdl44Pza+XCb+GClzve0/c5iHwqLmsxm4Xl
di4EBkw5VNyG+NTBBT2n1X/iopD+nQTPJMpvM+j7hl1cuLJvw8A2QHvWzQX3
9zHbK14h/XqIff87WsVHHeXxH5H3KXbfD4swXkyBBwacfaHtT3H/QpEHivMt
9owcjvitxANBYvSVnoGIn4N54Bb48t38WxiPr8wDjfg9P+8oMPrxYigPKjd3
KUblonyo8qBkUVzH9wc4PzUefHBZmzCoAu8bavCg5mFbxV8fvF+lxQP11Taz
3DXQ3unwoGK51e2d/1B+RvLgtK2xQa8l0kOPtGe6fsPcRJzvaB601DfPBbr+
GcuD6Iw6owvFuf3t65P5bEv6E7uWxh/y4Ll0dIefBP835MHyh1uOFSjjesKI
B3NDijhROXifypgHSlVZWis6cX/YhAfB6vU1fnmYb9uUB7XqKm5WDHpewYNn
sprMORdQP814EJKi217IRXqa86AtWWVkXBLKlwUPfo6ZZbPJCedvxYN3GzoS
RtL3T2bzYNBP1+khajS+mQe3Lk/wZ53F831bHoy5dkZnQQPKox0Ptis/+TaX
5r+ax4O9SaZz62bT/Os8kBYNvcoYivRcSPjnO2BS92HMZ+rAg/FXM5Yfq0R6
LeGBrcGxCv2dqI9OPDg/8/NFj2KMV1jGg/tVF0evG4vnGyt4EGekZTf0H+LP
Kh6sHeqwK4NJ38vjwbH2HotPP9GfcuGB047VQ7b40HhKHsy62TJxaDPqwzoe
3DF00S7WQfq680DlzwX5y1SU/408uDTjkiD0M9Z7EPr4tVwKsEd52MKDrbuN
Bpocoe+p82DOUpPo6QbY/zYeXHmjeeDnFaS/FxlfuGtusSWeB+7kQdeqlauO
b0f99ib8VO+8MzwX8X8PkY+NpasXuqP99uVBYlDln4xvOP59pP7Vt9OXM9De
+/HgW5Fhp/JMHJ8/D5I8rt34fh7taSAPxprFmN4Yg/0d4kHRmQOGPlVI/yM8
2P03RDpzG/rHwTw4Hup2bi3N3xDCg9bYhg8rlyD9w3iQ67po4Onz2H8ED35t
PenaFo38jeRBxoOvs6O243o5mgcKlss6HtP33E7wwHr7pKJ0imexRD5O/6ng
b8f7mPFEPhtXBF0NRv8skQd6eqeuKdD32E/yYODDYfur6fuwyTzY4J2qsl4N
5T+F6OurC62DDiB/Unkw0z32vCUP19vneLBZbm7oa4zrrzQeaLt0fAw6jfNJ
58Hju9+fp49EejJ5sKK3pCVkBbbP5sEp/du3BhlR+88DmL2j/AgH6c3nwWpO
2L7Va9FfE/Jg8adrd5M00D6KCT6opy/ra8DxSHlgZdluoViH85ETPHI0ejJ6
N8pvBg98d4kjy7TRX7tM6Ms5bVZG8SmTB4tsyiym5+J8s3jwcWrfDW96nzub
4KN+5e3ulbgfdYMH7JK/6gxzer+VB//M3K2rOCgPtwle9awydcmk+a4IvRRf
RXckYnt5PLCxMQoPtqf3X3jQuGJPk/NN9Ace8CDnlvuXtgDkdwEPHloEcQqp
PhbyYPrQNW9D6P3OIiK/Ws/cdXVw/k8J3v9u8t8gR/tbwoO6PfqLJjFRP0qJ
fP74WXP8MrX/hF6DBqyZtwbxqZzg16StrZu7kN6VRJ4S/JdGPMf5viL479wY
t9IA7VMVodcA1gMXIX5fzYMguzumLD8cbw0Pjg6bsODwMCzX8YBlduCEwgUc
fz3BkyWMyydmof408OC18NK62dbIj0Ye/DG37vbUR/34RPTlZrTBnYc03y4P
mkY4XPqViPF+X4g+hM29VbES6dFC9PXCreH/fcXz3VYyfq9oWRFdf7bxYMjm
+ifTrmC5ndDHZZMV+xK230HsR5bHjSURmG+rk4xXr6VhMc2n3MWDpaGCpuM/
Ea+6ebBuc4Ewogr3t3qI/ai/kKkoQXn+R/B/ndGXF/74vQIf3oTHeN92wftF
inyw/2/u+dxz9DyQD7p9Y8asn4z+0mA+XJQWxpeE0vxgfLBbDy7iPejfDiVl
gYGrlzvaE1U+zJLtmnkhE+mvxofnifcv1f/G8WjwIWjCXuaG9SiPWnwQPRnd
c1iA9NMh9Zazxfu96fqfD07h8lEXeOjP6PGh2N1M3OGM9nE0H84G3pn84A72
P5YPMuXa0BPaKD/6fNA/LCkU6qD8GPDBZuGOMfPbEb8M+TBi7dvYqJ8oH0Z8
YGT2+t6swvEa82H3889B+blIDxM+uMmPjx1VgXhoygePFVKWbDrdr+RDbabt
wtaXSE8zPuQcnxonNsXxmvNh7tK1xePnY38WfBg1IDJ08Xc8D7Qi30+ZNcYr
G/cDZxP6bzU8kzWH3m/mg+U+nUVRZ5L6y7Z8iDg8+57Kbqy344Oj43A3+0ac
/zzCz4XZdgUZ6N8D6e/49nj1Cvx+IR8EQ8I13tP3xh0Iva7lnfo3SdRfXsKH
ux/q1ZnluF5x4sPWXnBveI76vIwPC+qZzSeVcD4r+FAztn3AB3r/cBUfMk79
+LZxHo2f5ENU0urrtTNQf1348HTiPZfIw8hfVz7cWna5y/YU2ud1fAiMW5Bh
UIfzcefDi9066hVfsX4jHywK1/aZueP+lgcfYtOWKFhtQjzawoc7ccOkO+Ko
/efDwQ02MZE/kD/b+FDkEKZjQfXbiw9vrfZptRzC/3fy4UzYUN9WQ+zfmw9h
W1YHarrh93v4MNOZdS5lDuK7Lx+E5c+1bn5Ce7WPD21G5cO3jKLvwfOhb9T2
VIkt7g/582GMq2jpIReU/0A+vDzz0tjwMfL/EB/CBZr+R0+i/3eED0f9jWP8
eTn9eBDMB+u4HUtsd9F8D3xQKavprLyJ34fxYVKrcacPvY8fQfq3Vjv4VhHr
I4l8NYXlnaHx8tF8OJT2+tj+d1h/gg8tF5ev+v2ang/xYVltlZpGGLYXz4dk
+ac5UbY0XoTQo6CWlxyL9Sf5UDD7UGycPcp/Mh+m7K8vmvQT61P4IC0TR9rp
of6mEv5wd8Vns9G+neODwmpRyDgF1N80PswJHJQaOBH3C9L54CXuPrn5AtYz
+bB37BCjowtQvtgED5KUPvjpIT+4hN5hOWeO1qK/yCd4ohDtq+KC51VCPjRN
Sqq8nI36LeaDT3mR4r3zqJ9SPlw5kFun+RrpI+dD5lTdt6ZZOL8MggfTvxW4
JON8LvNBfHhbBcyn8StkfpLqszfp+z9ZfCjZPiLsp5juZxN8Fu+6/iUNx3eD
D8N4A1f8S8ZyDh9uDuyJN9yD/d3mwwad6fEcE6RXLh/cOeXnsz2RH3kE3wbt
0Lz6kt5/50P2Uf3iuWewvQd8ON66I+GkK+pzAR+ic1bzz+vj/4VkfEddCtLa
6XsFBK+ts/KG/EP8fsqHRUdWiEaL8P2bEj4M2X7TNDsf2y8l9Bc/ft1N4zvK
+FA1VDhl4GukTzkfOtz6Rv2KQv+zkg+96d7fb9L7nK+IPn/q2l9B38ur4sPU
yKUFuj+w/2oy39caTvvZiM81hD4tp2RbkhDf6vhw3Txzk8Fuuv/Oh4rCwBTD
KIxfbyD6cM1A9ksd1y+NfDjSYKVRZoP694no03hx3o7tiE/NfJA8ytD9EIH6
9oUPW2Jm/irQQ3vfQvBy2+bqOGXEg1aCz4+yN5d24HlcG+Hnjr0RZ4bherid
8Fv6/LrLUbR3HUSedi7/IHHE8Xby4cAUG+1gHvK3i9g7cdfnCfvRvnbzobl0
zESDZUiPHj5oiCMSR85H+f1H+MOMOBuXjvv1CgJwsxP+LVRBf1FRAA9NB8wc
b4R4rSSAnKJ0p+ZKlIfBAkgr1512hOarUBbAgv8SS7R90V4MFUDuOc3l2iHo
D6kKYGv2Q45qGfJXTQB6AwoHVR+l+QMF8L09qyDWF+mnJYAm987rExKwfx0B
JKkMmfJYjPMdKYCVU67vWkjzwesJoCfDa9uEAvx+tAA0v+5V97RBfR8rgISS
UxcV7+H49QUw8IG5+Zs9uB9tIACnxom6XpOR3oYCuKhReFLGRXw2EsBmXpt4
USvKq7EAPKK8fd/Y0/tJAlha/vORtiLqsymhh9/k2yfHoD5OE8CXFLXlp+n+
jhlpL29Fq+p7uv4XwMTeDX5hx9GfshCA/zWtfS8dsH0rARycq/dh/Cuc/2wB
TPZ289n2gcY3CqBWWCtsj0P+2gpgR6bm4tUUL+wEMMrWTd/2DdJjngAqB0ti
nyXgfgEI4MC9FH0/NtrjhQLInHlE/voE+gcOAnh9tmXKhqW4PloiANHxOBXX
MUh/J1LWdOoeeQznv0wA+3dNkz2+gOuHFQII+KBra8hGfV4lgPX58w/V1KP8
OAvA163O5McjnJ+LAN751NZumI3jdRXA1N+Hro5WR3lZJ4DracvG79Gn+ZUI
/cpPFI6j95c2CsBg0KGRCuMR3zwIPyLX2Ghexf62CKBs1Myur1Pu9Ov7VgGE
Fu6KqGahPm8TgPaQiPEz7qF/4yWA+fOO/VhvhPzcKQCFsg2dCsP39Je9iTw3
qIx/bor83CMAyx+jQ3zpe0C+AlBhidUT1uJ+yj6iT69dnwaeRnz0E0Cs+PzE
gpN0/5/MX1q6NGQ8zj9QAJOcdi7Nz8fyIQGYBeiYfBuL/D0igC6zl8/t7yC+
BJP2bt0S5dQjv0IE4OxiPSR5K+p7mAAGcBUHHqDvh0QIINxuvszLAecXKYBx
TX1rilLR/4gWwJrGb8fHrEJ+nyB44WanCSzkd6wApOON8h5Q+sQL4FZKeKn+
P+w/UQAj1bWX/dNE+pwUwOfyu3kZdD83mcwvd8HFjaU4/xQB/JzEbQuIoflk
yXiTVqrpT0b8PyeAv5/mGDIHor1MI+MPyDfOO47ldAEs3vI254kN4imT/N/+
WPR3Ee7XsQVwoqut8SHN78UVwMz0wQdefUb94wvgq/mn762OqK9CghecrJ12
ixBfxAL4YNm6zC8I109SgoexN5LtQ7B/uQA0Iv7lvRdR+y+A3d3x452PYH6m
ywKYXhQprKfnyZlEX88eKwuk+X6yBHD4UX3cozqaz1YAI97lLVgcivS6IYAb
h9175/yh78mS+d/1Cs4LQvreFsDlZ3o3h55H/zdXAI1hIycuovef8gSQ//J9
y1tVlKd8gn/PYzbdkiH9H5D5r/E8O3UG6kuBAAqe3JutfBH39wsF8GPa84mR
l6j9J/o3c+iyVnq+9FQAFnP2LPVbgPQsEcDe6WzN6jDU/1IBPHpkbmKojPJV
RvB0xVeLt+pIn3IB2BayI4eU0nxaAng71jD30OrT/fx7Rcqv4tLNG5B/VQIY
9mVEy4vHfv3lagFEqepfVy7G88kaAUTu1nkz5z6vv75OACs09lwbqoH2qV4A
x7McDgx5jvNrEMAizuOY1iocb6MAHDvvuq7ch3jwieCJp648eh2NzxeA2CXU
jW1E9/8JPaP3BX++j+23EHxN3ehapID3hVsFUJEcWPUrE/ndRvD78cbC+PEo
D+3k/3W/lp34g/TvEADbIGzEuyMoj50CYOxlxRkOovl9Sf9v/oxj1+L/3QLw
+6pZdM0X/YUeAQTOGn8stRD18Z8A3rT1DH1K420VhLDLsMtt4Ga0f4pCqFUM
V4VoxC8lIQiWexsnTcd41sFCeOa1ULFtHM0PKoSong0S9+MoP0OFkPMn8FRV
BM0XKIQDwrCU6EPYvpoQiq8uDVCj+7caQlDd/HDIfwK0t1pCYO5/+/2XEM8j
dITwWKdC5SkH5zdSCDYrD3e8UKH3C4RQudO4bMh/6I+PFsL2m5YzzyiI0f4L
YURD99Qr3rge0CfzLbfUnhpL84+R7+ertG+KQHkzFELMyVMNcdeQv0ZC+Nbd
FXYlGfdHjIUw5IdnVd0I1EcTIVxMgR+6xrj/YSoEsU9UxV9Xmq+IzO9y1XeX
Geg/mhF63Lo42tyW5i8j9GWWnQo8i/SyEMKTN+Nrzzqjf2slhK0bPnQEJ6M8
zhbCIP1FWo/UkJ/WQti8oPokfwDiha0QkrZ8+lPhiPOxE8IEq0MtCTTfxzwh
nHqwa82tb6g/IIS2GWZTbkvo/r8QKqrVvyopIp44COHdb8+QRZNx/2OJEMyd
hl/dfA+/dxLC/ClOZ8eW4ffLhCB9/2fY6lqkzwohnGl/J8++jfK2Sgijendl
iQ1RvpyFIFMaLtPgI164CGHgBvPq85uQ365C6LBwTU+h7zesI/y6ILpdQOOb
3IXgPr+sqJ5zvZ+fG4VwtrBmbbkyyoOHEOJcrlR97HrWX7+FyI+Ozr3NZvT9
SCFcmWDnqlWG7W0TgoKBauKvdsQDLyKPDPHzOf7oX+wUAsdo297mtahf3kKo
NxElr5mE+6d7hJDsNNI83wTPy33J+LqTBrlcRH3fR/jx23pLnYTmbxWC/VW1
QTljcX7+QthxeH6EvR/qeyDRl6c3xm9VQnk+JITY862Hbr9Feh4Rwt7X2gcX
jUJ5ChZCzRNpklU82p8QQv+yufw7L5BfYUKIrBINt2tA/kQIYfh/DlFRHkiP
SCG85gebh61PRfsvhK+MWZ//jEN+nRDC+qrKkeG7aH4IUuaFPWpVw/p4Icy1
DOv+Y0zjxQn/Hk/thgtIv5Nkfkrr27y00F4kE/pZVwwrvY7rrRQhTLq7708w
C9dHqUK489nkqZEe4u85Ibx92ZEV6HW8n59pQvg7p/yofTtd/5P2Wl/qJ6+m
+SaEULbhwKZzYw71l9lCOF1xcyAjl9p/IYRHPEp8J0Z84Ath8a8xE7T2o30X
CuGW7uKu7zpon8RC4MY99HS/gvooFULjniOv0hyQnnIhXDrz+n2rJ/InQwj3
eq5tuzQG+7ssBJ972gaG4TR+TQjqvQMaxOGIn1lCWBO4XydYTM//hTB10anp
mobon98QQqLZu0vCh+iP5BB8XKAxU0MJ8eC2ECLe3mosjkJ65wqB9XsWa6k9
4kGeEH48X/6Xcwn9h3whPMoK3bn0Is7nAcGju60WVy5i+wVCSJ04M+5YEeJt
oRAsDVcsXaSO+UCLiL7c0Q1zl6I/+1QINwtkgTN24XtaJQQfuoJ269H360uF
0MuztHx4CvPjlRH6OLXuiPTA+03lBK8FFrBpThjafyFopCgMGRsrQPtP8KP8
fsR3FupbFaGnxvfReoP39NdXC2EK5KpPS6H5Ngk+tm8t3hqHeFxH5v96buiZ
PFyf1wtJX38+OR3B/HgNBD8izLMGz8R4qEYhhG7Rn3HYE+35JyGMr57Y61WI
/GwWgvaAqACTVNSHL0IoCp3ltOw36kML0a9Xjw1P5yN/WoXQVMw8Pqubvt9B
9MXgd7FBD8pfuxBMFnU5316G/Ogg+hJaf0GwBfczOoVwZO4pw9rT6N92CeF6
ndteuxb097oJv4colOcL6XsfRD4ERtNe3UJ+/iP64Hb1R7o3tq8gAp/wp0x/
NdR/RRGYaA1LfTQQ7bGSCCxNnx6Q0v3swSLw+OWgqHoVy8oiUFaRR81opvZf
BCpHDQLX1SK/VUUw49xyh9VWeH6hJoJmrXMRDbWIVxoiSH0isDWYgPPTEoGC
yX+NP55sQPsvgt5vHx90H8P9zZEiuJivGFkQQPOLiKBrbur6lTQfxGgRPD6Q
WLZNs6z/+7EiEDW8zkmywfnoi+D9mfsb5inQ+D8RxJ3O3a1N81kbiiDx07u5
0ZQ/RiLwumho9FcB91OMRbBkJWvH7jb0f01E8D3iffuIhSX9/ZmKYFv9TWHf
P5qvgPQ3YEPJ68GID2Yi2N5SXxZ5kN5fIvRd6ZqVPQbxy0IEzDM3Dm4pofHM
IuhoCIiutEc8mS0C3eFrlMbR9+OtRSC7+uLbVfpem60IbMd8WrtnBfZvJwJO
hEvMslSUh3kiaKpzN55+Be0RiOBXb8/Zow+RngtFcCXdgMcYK0D7L4LrT4Nm
L6L5e5cQ+vTsObRKhPjkJIKgoIrDysbI72WEX01jdllYoH6sEEG+4eATLScR
71aJ4PP1l8o9n2/3t+csguE/uw0cD+D4XETgVuX5/podvU9NxrPhYgUvD/Pn
rRNBfOG965Meoby7E3qt7lFtKUvvL28UweIry6cbyWn8H/l/hrfwQzXK5xYR
rLHWe/RiEdZvFYESrHoSwER6bROBq3OnadJJGv9H5GnMsZQFuei/7RRBhMaf
TZ3PaX5mEcxSHJY5IAbld48InF4Iz4z+h+37iqDCuDl5D93f2ieC4tKPW/qa
0J/yE8FBDZvmIAnig78IBHMrH6U0o/wFimCH8Q4LLT3k9yERPH/h0aRK3/s7
IgLHyMQbVxeh/AaL4F7CimVX6PuXIYQel8LGvFmE4w0j/J4sV3H1xPFGiCBg
tOanDDb6u5Hke50VRhWXUV6jRTD24+d5pyNRX06IYOrksGsTvKn9J/ouWz3J
+iz2F0/0Tadl0cJilJ9EEUTZxVVaUn/xpAiS3nht9r9N48eJfqwqYlfrIb6m
EHk5MOi4zSmUr1QR7L0bv3c6jXc9R8bzm+HhNgfPS9II/8W53n12WE4n/VUO
1Lw/E+WJKQJzhbXf6lbj+oVN+LVVbJopQv+aK4KlCb0f8wai/vFF8PLUsO4O
TXofTQTyLUanrORoD8QiyDFZNlL/BuZHlorg6t63Soa78Xu5CF7MW7ndPQv1
K0MEHzjxE2J0UJ4vi8C77rbPMBneh8sUQZFbwjrlJtTfLCKf37rnFYei/5ot
gil3B1QvYKK9vEHk68urSxmfMR42RwQ/Qk7mP52N8nSb6M/wkA95Kwv79SWX
6Kv/pL7347CcR8rzV1l2rUB7mC+CIc6FF3Mbr/XXPyDyFtWkqWiD9CoQwY0F
bh0LhiO9CkUw4FDzdvk/HF8RwXetrzZe9Hz6qQha7LVZA11QX0qIPDB0p2u9
xHzjpSKQxPsGL9ZBvCgTEX/VwjBzPdrjchHUrtz4+vqDM/3fV4pgzouDbjoP
0d6/IuUawxOlkzB+rUoEd26WaH/tQ3mrJvJoYXHRUg/pUUPa+8W57rkex18n
gpsNfk98i2j+HRHYjZk6q4CH820QQfUU7cUvzXF92CiCn6uWDKxyQn//E7EX
mmEWD57geJpFcMB2ffW1RvQ3vxB75HfyaMIS/L5FBJcGTazqGYX0ahWB+pbB
MZml+N5UG5GnNCUnlyDkT7sIPAd7Hy+vw/F2iOBuu87+zSZY7iR4VuHdM3gT
7l93EX605UXmKyKedovgWWUUc9Y4pH8Psa+6s0xmjo1G+y8Cl/eb2tZElfd/
ryAGDceutCr18P6yohjGjLL2sU3B8SuJQcdyhZfwBQvtvxgYb7nnbD4gvZXF
sFRz2Zu1tzC/+FAxWE68ewkUs/vLqmK4ckH77Fu9PLT/YkgIV7SZsoPafzEo
M18cL12AeKMlhof3tgy5Re//64jhR0D8pLU0nn2kGLjBkxxHRNL4PzHUbkpo
+gnIr9FkfNPOTW1vpvkGxRCgc3pRZwm2ry+Gtjs5z5JrkT4GYngWncCZRt9L
MxTDdpOW6fFqqK9GYrhWoG44uhbx2FgM47qul/K3IP6ZiEFWvuhrzSfUX1Mx
NO4+1tlG749OE0OgzC1rpCqO10wMr3MfyWfloX0xF4NbSc1QriX+byGGo1OD
PiucQXmyEkPf2o3NJYMR32eL4WvKtXc9dH/FWgyprCmDttnieslWDDcjVm6O
K6b3ncTguazS0ckY11fzxGASflGWl454B2KYmm6ktJb6cwvFoNI66mnxJFxv
Oojh9JtvNT3laL+WEH45rVb8qoPfO4nhpxnT0CwJ8XaZGKbtPac5OgbjBVaI
Ibl888f7gYiPq8TwZ7HkTsk4xHNnMcFHQfx0T7r+F8PVffp3bDTofUoxJCp0
zpz4DPFhnRhu/ct3OKOM8u8uBt6/sIDvD1H+NophUHO+3ckAXL97iIEsZj16
jmJ+rC1kfJrNc3ljUf+3iiF6k8/STQtRv7aJQTCmtptB8+96iWHRsxtPl6Tg
+mYnkZc7lmOKe1GfvQl/h536YXUM29sjBud6m8iOXrRnvmLIqEvezzSg8f9i
mG/4tEjTCPvzE0PO+gD3tKXIX38iD9/cXxcn0XxuYjgjHO9r9Rj9l0NkPJeL
2T/Pon94RAztF+pi+d6I38FiOHLw1whvej8iRAxrj54dvuQnzieMyMfex8fW
Ar3/LQb1X16syeFI70gxtBhU9/L9aD5IIi9L7tRZzKf2Xww2H9ZvO2GI8hMr
hs4RZ3c7yfA9lXgiH5eXbUp7j/sfiWKoiHZPLVqO9vAkkZfcsATPGNzPTRbD
bpGzxbsSpGeKGA7GBNfPssf+UsWQ+ejA5pJBqE/nxOC9ddzia7dR3tKIPvf1
xFmuwPbSCT6UHz5mtxH1k0n02T9baxX1T9hiCEp9caiWyhuXlKe+eVB3CfWf
T+R9YE2Lif5htP9iqNn7sfJXK+qTmIy3sOXBQuoPScXQO+roDPe1WJYTvPzI
TJ59lr5XQ/DghajzaxmO97IYHDZ2nLuzDc9jMgl9muydr/ih/GSJ4WPOpzK3
7YgP2WIw9nRri3fG+hti+DV+icqTSqR3jhgWtqo6v5qP879N8E6eJx3oje+n
5BJ8lH17O+0I6k8e+T+LbzrjC31/WgwjalQX8e8f6y8/EMOdwwcMi+n7JQVi
MGo8K/loiXhZSPhx/bpN8xk8Ly8Sw8TJT9SejqxA+y8Gpcsh9swlqO8lYnis
q/L0xy/Uh1Ix2EVeOm9thv56mRi+/72qaTwJ5bGc0N9qYpfxdMS/SjHcP6m3
WPkjll+JIercPdPQARivVUX0f3RqG/co9ldN9Md3T0HTNeRHjRh8azYw7s/C
8deJwbXDfGmMH7ZXL4b/ZC2Tex3Rn2gQQ2XvL31NL3zfp1EMh5sC+J8NEf8+
iWHrraVxRXzU52YxfPG51+oVh/vVX8QwyiXz4aNHNF+HGF6s0br/chWOr1UM
oXbHMw9Go7y3ieH9q5JiTTPU53Yyv55ToVU/kF4dRH+7J7ek9SH/Ook8Wxfp
ffTA/c4uYi8uFYS4xqT013cTfH13si/ULK2/vkcMM74xn+Xsxvb/icGAMy42
yBT7V5DAy2MvTOV5fmj/JaDME7sv3IzypiSB9/l2s5fT/bDBEvBX74ie44Pz
VZbADs+FGa7VSI+hEjgSP3Xj8I0Y76oqgbcFs8wE7/A+u5oEkn9azftghvtP
GhKwO7fkno0N5v/TksCEQ+Ix2Xy8X64jgQ1+q/+JHDH+eqQEAjXHzg/zxrKe
BH5Pmztb4QrmKxgtgehIc3MFT7wPP1YCa8OvlB0fgGV9Mj7Dm6k5brh+NJAA
69qDeYPuYH+GEni+MSYycwvmVzKSwLdfb9RSDuP60FgCP7Q2/7B0p/ZfApvs
rlXbx+P71aYSuBke9Tb/qGJ/eZoEJrkeP7O8HeOFzSTAGXq6MNsAvzeXQEGX
j8XoExiPZCGB4q/sTMsRiBdWpP94z25/N9TH2RJ4pHH/8kya/9taAg8fK4l1
25G+thJwO3XkoeUftC92hB6W05jjbuB45kkg9tOZ7zvH4P8ggcdGbvdelqL9
WSgBjb/bJU8f4Ht9DhJgXP+2o/4z3u9fIoE2dd3ZcQ30vXYJuPoE+O7XRX4v
k8DRZTGOR+qRnysk4Ffpk5RF88OtkoC1qdHXjS9o/nQJDHAO6gxejvFWLhJ4
w9IN8MjGfBeuEkg82lvX64L0WyeBGPWwkdeHIH3cJcC1jgpc+wz1eaMEWmBy
5KM+9C88JDDtnpZoiR/e798igTHaC35F70V7ulUC23tGCB4eR/uwTQJf7+yK
6C7A8XtJ4NO9u8vWhCH9dkrgllpEhn0Oyoc3kS9ZpX52AsrjHgkMG/dya4YH
5jfwJfSM1Lin/wTjDfdJ4HvAYDfLDHp/WwLak3YPyDhH1/9EHtddTjh/j8b/
S2CXvZJYZwT2f4jQa44n6+VQzK9wRAJ67X9t2reiPgdLYPrCTGNtLuY3CJHA
8TwD5YWzsBxG6LvXZ17BGvSPIiRwh6lal3EK+4uUQFyt4XvXcuRvtATeOVye
cGwz8ucE4YdNsfKdnzQ/nASipvFLyjWxHE/kN1PiolmA9EmUwJmR27ae+4Tj
PUnqK3/Nn1FM348m7c05mjbZCOUrRQI5J9bJZk5BfqWS/+d/PqPuivXnJBCx
JzejaTTKexrBE376iS9f0D6nE/qdMErXpfksmBIo9DjuaGCI/7P/L5+Xvvnn
UPtP5pt1ZYAFm8b/Ef2subTC9DuOVygBzS93zEc2IH3ERN5bGsPNb9H3aYk+
rvP6tasT9zPkZLzP6gbonqLv1RL5L78rdxxH9/8lcG9im/HjD4jnmRKodPq1
eYM5ynOWBFaG9pUNdEd8zCbyyuno3LUR10M3JLB54rWQyGy03zkSCB0yo+XV
SsSz2xKQRU01jA9H/yGXyNeOUbta7yN+5Ung42/W9iwan5svgatLLzfHOaO9
eSABy4KVtr4RSN8CCeimejpc90F+FUqgdpXUrGg5zY9P8Gn52hxva2z/KeFP
mfkM/1D8v4TMNzLuxbwcpEepBJZ6xZ3aMw31oUwCJlonB9kKsb1yCXzJOLN2
ugv+XykBe9bbabE51P5LwOumfF/YVlyvV0kgYbLSso4oLFdLQGnWx3uCxWi/
aiTg+Dnr/ODViv3t1RH9NTn8WDUb8bteArm3WIuvNiP+NRB7tDJDsV0F+28k
9sLnY9vYPCx/ksBMMxPlir+oD83EHgXEhHydhPFOXyTQNLTvQto5xI8Woq+G
/Kr3A1HfWyXQvAjO3ujC9Vsbkfd9lmoH1PF8pZ3o79oRpofH4n5dhwSGN/03
BTKR/50S8JiSNXuzMtKvSwJzHhaaJdF8wt1Enm61NSVsRX3skUDRB35kyFWU
/38S2Dot61QZvZ+oIIXlQy4b3/al8X9SWDk78UHVC8RfJSm8DLk01SgT+TdY
CkemSO7/1UB6KkvhtNpznYm9qK9DpUDM1wKXL2jfVKXwaLT9CNPzSB81KQzR
zWweo4f4oCGF6VVOxsef4fdaUhjRre9g0Yb6pyOFBN6Qx/xYtN8jpaDyYXCT
x1TUdz0pbIhq8nXKwfGOlsLk/xLjuC9R/8dK4edeld6JQtRffSm8e72448UG
xGcDKTTfvHJSYxfKt6EUTNaFD12TjfbMSArH9Ea5LTBAehtLQTfg6oOf1UhP
EynYNRSHG6lgvakUJnpmLr7iRfMVScFpZYdnEs1XbiYFV5Vyl4E19P1iMp7G
m4NSNqA8WUhBknc+XGMf+gNWUtikW1maa478ny2FD3mPHT9JkD7WUnDWOFld
9AbpaysFzxsX/P+NRH/aTgohBjkzYo8iveYRevAjbvJacH4gBfOEiFEjJmL/
C6Wgnngw294R5ceB/K+z8nL6WiwvkcKgLapPdkpQH5yk0Lg3YPr+WzifZVK4
cqzDz+AX7neskIL//IU8rjbi2SopXFXqsbszHvHCWQpuncYHs26gvLuQ8X3e
tvCeGY3/k8KbxJVNcxfh/s06KZTM+jbPyAf/d5fC9RU+SZmz0X5vlMKU/5Sy
jpzC+EYPKaRdPelx7BrWb5GCmmVpMD8G8X+rFNYXMB51ZyM/t0khYGZCTIwA
y15SKC7bddd3C9JrpxQK20MaVNZh/h9vKYDhYP46U8SvPVLwmtVUbDkH7YGv
FHIzd7eX9tD7f1I4mNltwhxN7/+R+R++IRsaj/6NvxSe//Vxf+SP9AqUAjN3
W3T8VvTnDknBeMfRgZ/nIr+OSOFtnsKV9SyU92DCz+op7ba1NN8Lmc/i+amu
o+n5vxTa2pfrO/qhfxchhVn163Nelyj2lyOlkLl+zpVbl9Bfi5bCx778dN3R
OP8TRB7kKyo2SlBfY6XAOfs3xfEhjideCtKhHoU3Ofh/ohQcM83sNrUgvU4S
fvAu+viOo+9HE33KF+bPLEY8SJFCUveSK2tmon+SKoWWpCc3ZyzB/89JIVpk
mf1oNeJNmhTmD3Yd8lMF7Xc60Wfm0IdrBiPeMqUwafvivoxT+D9bCn/rP5bv
ofkvuUR+Tf3n6bYi//iEnh23s1V24v9C8n/W4JiKWKSPWApxp4+1LqD2XiqF
2ra4fxI52k+5FJ6NMXq6qwf1P0MKr7Uy/J5swftalwneDT7vvWMTfb9CCjXX
HJ+oeCJ9s6TQ0zr/xLkW3I/JlsKAuY0e9/7i+G4Q/iX27FB9iniQQ+hrMsS7
tRL3j29LIf7A+DxnNupnLpG363MnBR5Gec6Twrf390/824r0zif48QVGOFzD
9h9IwdLn4qxpbsjfAincLZ/5rXYa8quQ2IvP9zZNESG/iwiefa869Kgc+f1U
Ct8PtuzrnofyXULsga5Dc8cUtLelUtC6WWRe04D4VCYFnU0BLg8Scb+1nND7
dtqXm0Hof1ZKwWZwtF9CNeLLKyloDw6IAQG2X0Xw8lhwbbM/2ttqgh+/Fwx5
G4r4WEPKR/p8rMOwvTqiz+8Sa53LkD71RL61eY9/v0D5aJDCxRnaz/9MoPf/
iP2b9XiDXtaq/vIngr/GLZnr3dF+NhP57Lg35DsD9+u+SGGC9XonlhTtVQuR
N6UDd4ptsdxK7MVyE7mtCOMd2qQQUTgs51ks2q92KWgOXNeUuh/LHVLouDv1
iIyF/XWS8VoOMki3QPzrkkKM3vYD/81Be9Ytha79mePzRtL7/1IYvq0oI4G+
j/tPClHWIovw1Si/CjK4bG/e/JL6O4oyQg//YeJe+h6YDMqKw9fXpWG8x2AZ
jPq6XO8gB+mjTMrVhub+hxGvh8qg1ytwcJAv1qvK4KWFu+KBQdiemgxq328d
dmgY3f+XgXTmK++hRor9/WvJQNvy68GzThgPpSOD3UEl6Q90C/rpNZL835Sn
PJmF9kBPBkniYdKejzif0TLgHj8dvkiH5huXgfqVJtPmo6jP+jKYlb6xOpVB
7//LYAGr3Tx+P/ZvKIPA+ARxy0dcPxrJACx8/z1pxfx5xjKI2cUzctyO+m0i
g1K95klnj2N8kqkMPr/6ua6S+sfTZJCif6Pq4B/kh5kMhlR1yds149D+y8DJ
9unb8Ta4frQg82POtbxOz3etZLD9dfi6XBqPOJuM50ngqk9WuP9iLYNNw47P
sTBG/8xWBt5lFbYF9L0sO0KPASVtK/LQfs+TwRSWzelQB8QDkMHko7eduDQ/
4UIZPFEzXj4gA+2xAxl/StKxVzao70tkkLNs14PWJfR9NBlEu7cYNp2i9l8G
B+f8vsKh64EVhN61Y9a93Yh4tkoG93arcAMSaPwfGX+S+yj10Uh/Fxk4LH68
bsIqGv8ngwRPo1pTen90nQwSbymP3G+AeOkuA7cH3z625OH4N8rgW6xO1Y9m
pKeHDDqm+EyMakL7ukUGj1y73Ob5I15tlYHKEunfdpp/ZZsMMg6Vl3T0YXyN
lwwsVT+cUrLF8ewk/IsvLt04AOfnLYMfEyuOv9REe7tHBveNlw5gCST98uIr
g6bEpshrEUivfYQ+v4XFC1g0fyORXy3XQZfT6fpfBiHXRMtf9SK+BcrAPskl
weMN4tkhGQw9eKnX/zTN7yiDlQ2nwouEaN+DZXCnscm6jeZrDJGBKMdHfM4T
5TFMBiWVj4/8rUU8jpDBnPvOtelrcf0ZSeZ3Mm/jaxrPGy2Dmtd5G689p/f/
ZHApMu7ClsM0P5wMeLecJkjW4vohXgaHTub5r5Hj+V+iDBY5lCt9jUT/66QM
Ji51b7hZQ+//E/oP3b66i4d4kCKDcMXND9kV6O+kyqD4pNOD7/R93XNk/AGZ
V+KE3P720wj/o+KLXgg4aP8Jv3U2mWbS/ApMGbjenKeucTil/3s2ke/010Y5
w3H/miuD7FGviqOv0/g/GRRZlzxbp8LsrxfKYFjfW8/jC3A8YhkM2sHuStiH
+89SIm9eGoOHlGJ8oVwGupzbtvuNMF4lg8zfKvnkuDcYD3dZBtcmJe8uG4bt
ZcrghP8o0+cxuJ+fJYMX6m0B0Y70PSuCJ/tPj83UxPXiDRkMVxn+LcUWyzky
GGfuP1y7Evdnb8vAYEelytnD9L1Lwh8lT7OBNB9AngwuZvQ6PKbvOecT+Xt4
2It7AM9rHhB5MnI3vrEf9xMKCD4yjfwfPXjeP75Coh+7WCve9OD5UJEMjha/
6P0dhO09lcGzvuML02n+rxIZeOx4+SNaivvDpTIY0aug1GGM+lUmA43Di7Zq
K2F9uQz2VWv9KYxB+a6UgXz44bnLe3H8r2TAuJV9uFGO862Swdnhex5o0/cD
qkl57vp/pvfx/xryfc7ru2o0H0qdDL70rLtoko72o14GH4qPjaz1x/39Bhk8
vxw2zHIe8qeR4MWZT8n+drj/8Ing8b4YG/4A3G9rloHfYsGCAAGur74QPFe6
veptDOpHC7FvCo+O3dyP+tkqg5+Gi9tHfMJ4wzYZ/HovLv9igPaxXQZ/7CPX
NR1Ffesg/E2YuKn2P/SHO2WwN696Vk0kvf8nA+dJcrdWmp+jm9jv8a8VJt5H
e9cjg+NvA3XmO+B9iH8ysHLeZOxZgXitIIfXa36k/DKg8X9ymD24ZmOaMuqb
khyiwmd2xlYifQbLwf7B+oSrC/A8UVkOR0rjVwVfQvszVA4DbV58mj8H8U1V
Dn6c2KOhXDw/VZPDgZwhwd0K9P1AOWhPeNGesQW/15JDx+MerxOvkF46clhz
JvalJ31vZKQclDMKntU1IX7oyWFaSLH21SVIv9FyGOU6LLjUCfFsrBx6rvJt
ykrxfFhfDtdrnim1fsT5Gsgh9Nw2BatlGA9jKIdKjdNFmq30PQI51HoV6LT+
wPgiY/L/iCGT9DOxPxM5lGy2vThxC47XVA6fKiWek/3xvtE0Odx3+ri+tQH1
1UwOLcdtAkrp+tZcDmPP3cram4zybSGH+YsG28+wQX20Iv3Xd395qIbtz5bD
rPDLVupsxG9rOTx9kPCsG2j8H+GPXO3aZznaHzvCH3/Rx9FfcH9onhySNz5Z
uEeK74WDHLhXL6tGHEZ9XSgHqdUWfpEa6peDHPSirDmBaqjfS8j3r9KmqP2h
5/9yEP7uiGpNQ39omRye1+qGTdqM9nQF6c+96MGJzfg+7io5rB7eA1nOGD/i
LAelUkf7lA0ovy5yyJf98dOSoL12lcPeyytfrxyJ/sw6Oaj3TtsrdcDzNXc5
PHRU+JKZifq6UQ6nrWLf++sgfTzkoOVy9ZXGYpzfFjl84FWVyo7T+H85bGp8
khC4FPV1mxwCB434OKgaz2e9CH9WvNkg88TvdxL+rT28Yv5ymv9HDhOfqPxM
2Ir6tofwr7HVOXAE8tOX0PPCLusRyor9498nB8GIX3X7JWgP/eSgue3XqFsb
sewvh0fa6zxj+7C9QDn5L3FqbACWD5H+L1syvJ5gfOsROTiLXyX+DkB5CpaD
xJEbPpuJ/Akh7c/t+OeyDe1hmByiCz3386IRXyLksFsdzI5MRnmOlIPPnBzh
QppvLprQ56YBq3MByt8JOdQsmL74zlXkd6wcGLMvDtceR/f/5fDdNTdJ9y7y
I5HQw35Ys2443r86KYe+05PeLN6L9clEn3oTB8e1oD+bQvjfcLrR10bWP79U
wq8pfeYqMXX95XOEHl9g5pw4XG+nySGnNu5kRybiaboceDG2HXM3o/1iEnww
z3rcXID3L9lyuHs4ed0qd8QvrhxOXeosbXyP8+HLQcf8zLDpq1BfhKS/xwvn
/PuD9w3ERB9m/Pl6Zjiu56Vy4GhUcC8m4XzkcsiNHlOkeB3j4TLksKihpzlF
jOO5TORzlG7ZLDdq/+XwH7cl2qUA55MlhxGdCyTvvHB9ki2HpSEM/9JuzId5
Qw4bXh639+ejfOXIYXluzPRKbRr/R+ilM1u59Rzaq1xCz5f5ejYWWM6TQ9EJ
wxOF0zBeKl8OQz98K/KwRHl6IAfXD9veXrVF+Skg8xnmO5xzn+b/I/g809H0
6hi8D1Ukhwynrs5W6m89JfS9cGv5hZ/0vQw53BF2T99zieb/kcPXzIfNe0/R
9/Pk0Hb2fOQrLZTHcjmc/6RxI00J9/Mr5bBVsX0Pfwaeb7+Sw4zm+ca5OoiP
VXIwnPQkJZ2N5/fVBB97cqfG0/ecaoj9GvFi5M2paL/q5HBtgbx8oznGO9TL
YVLtqLbGPhxPgxxUdLpKw+Yh3jUS/SpR2Jh/fH8/fT7JYbHhxP2j1PE8vVkO
P5Nmr340E+nzRQ6NJ+ri3i1D+9pC6PPY6H1oGuJZK5n/RrdkhW1oX9rkYHJ4
88tQ+p5nO+n/x82p10Yg/zvkMHyEcCWX7jd0EvxUWNhhMpi+70vk33Dwanke
6m83wduOCUOtten9fzkcnb73zJ5TOJ9/ctjcp8hooe/5KlyERUsUn6+k5xOK
F+HO50sDdyjR/D//q+nK40JavrhSKRVJKiKRXSU9WiiOhCwtSFJJr9ImpGfJ
8pKEskZJWSoJaWbuw6tsSUikqMiekKKi5ZFEpd98fs78eT/3zsyZc75nm3tm
hoB8kev46tsoTwUC5n3jWtaIen9FAnOX6+R9TUL59SQw8UC232Zx/pUKgSwt
zan2c9Ge9CKw0kFLN/Cc+P9PICAxJPZiBOJfnYDyX2aHxp4g6P8JvCsIOl1Z
hPGzJoEDPpL9Yku059qcnq765CSRzw8gsOVgRrxNNI4/kMDjG4PyXWehvukS
WLXBddPSTLSXegRk1Hv3dvwm6v8I/HcievcasX9sGIFpp25HGFpi/jqCwHs3
+aoRR7D/UQRuj/B63K8b8nMMgciFmn1qTXF+BgTm1cpZBSYiHowItGTERfpM
xXjJmIDZppEdb8ch/00IlM/Z2tom9tNOIAAKRwb96YbtTQk4Buu8jJQV5/8S
mJqzuneoAbafRODJEh2rG5XiviMCb3ZbP8wR+7emEHDxTV7wx2aUHxA4GJKg
cdxM5P9c/g9CYxXF+Uc2BJzMF/SE+8ifmQQmu5UrFU9Hemw5Pdq6TpMXIT7n
EOi3oFNy7BL7/wnMunpB2+050mdPIOiUx9psTVwPcyRgp/fEKGYh0ruA00fz
0w9Fi/tUCaT/ePZYSUHk/wS2TnoYnGGF83EhwNy/Ke/IFOv/BPR0bgyInIXt
3Ql8DPGO8ohA+XsQ6LxmM99L5MeeBPYF2Cpp30F5eRHYXDtA6cpk/N6HgGfV
ubKB/mL9n8Cn1R8e2vmgPfMnUGI7cqzyELH/n0A3j8vOFvtRX4IIbNuj4+uo
h9+vIhBFfrh6aYrzfwisaCzMdjRFfQsh8EOv7u6V7fj9Wj4/n/1bskZj/Lie
QIWxavqPWVh/F0ogXn9WJnXA8TYROJVg/AXuo7/ZQuDbZliy+C3yJ4zAkLFr
zu16hvV04QQ69JLvm35HexZBoLfmrS/dDJC/kQRmXx8Z3p2g/9hJYIf7Q51+
k/H7KALeKYOHH0zG+ewmYL3yw7HBZejP9/L+KjVnWzaK+j/Ov0ma47vvQ/zG
EBid71lTOxXt/SHOvw+xgV8K8X0c50f0fe3TFUhPPMeXutWuI6bonxP4c2dy
VUkD7s87yp/XRN8ysUN/cJzAOq2hWWla6A+SCOx9em+CkRzOJ4XbL48BVtWf
Mb9KJVCz5muiuirOL42AotkGd7cJSN8Zjp9/lnnn9Eb+pxN40ehQaSbOI8sg
sP3BsFI3T8w/KIEebftSVsugfCTev7dh15fh2P48AaWeaxJ/PEH6L3L7ctN6
uo+4LzeT03//U1qQBeIxm9sLa71jacfRnl8m0Nf868KNhvj+KpfH/iM1Cl6Y
n+cQGBzvU/MtGfmZS6B/my55qId4yiOQXDXuJpmJ/L1FwOryai81N+w/n8Ce
nZv//tZHnP/H7cltx1UfuzCfvsfp3bbX264D53uf8988w1ojXJyXT8D2cIxH
99E4n4fcXleb2xuLfKqUwPL4W9vmvBfr/wQWlw1QslBCfSonsGRZ5DeN1bj/
4im3T4urXmkk/Y3+n7dXy2lcsGAt+n8Cz+uMZpzVxvlVcLx6mDec6Yb4q+T2
PmtRSGlPxP9bjm/DJcv3tiA9Vdx+Lx+TVXoW8VFNoK3E9v3QH0jPBwI3Gls7
9JeJ8/8IqLvU2tjooj+p5/gd6uSx7AX2/5lA96LHp3qPxfr5RgLrh9/2XdyA
/rKZgGFb/tAKE+TvF97/uMU1PfQQLy0ELpfQw/l2iJdW7h+mjT689hzG020E
2i3p+Fsif/hJIPZbisPzmWi/OwjYnFDtnBqP9vsXAR8bu5eRK3B+3Sj4TH+9
yEQP5S9LYaDJlCwQ8ZwchUVb20u+HER/q0Dhv4mhLoV/i/vB+fe5Zs+q5mM+
3pNCe/m/yaPHI70qFA5YekxJl3174//PvSicdPbrGBKD61NqFCwkA/fTxigf
dQrKK5M70z7ieBoUxh9bfc53EuJDk0JTV52d3zax/4/CtqYTsc/FeTgDKCxN
PqlYqbL993gDKdQ8ej858Q3G+7oU5Md6VuxbhfmCHoXuVrvtW7VwvkP5++Jb
afb7xP4/Cq47j9faE5T3CArDp03rOluO442i0PVgbNW5bJzvGAp/NI0rp/FI
vwGF5rfrL0wNwv6MKKS4z365PQzfG1OQ0ak9E1WN/ZlQMLawrUuIFfV/FMLL
Fa7WEIzvTSn0t54acbEe82tzzv80uYYsP+TfJAraaR0BzU64PmlJIebixky1
dWL/H4XLalWXiGw8+n9Of+226AwlUf/P5WvocV59Bz7bUGj5rN21UdyPPZNC
vpHGR+UStO+2FPp4d2Srivt15lA43H/VlJcifp9HYc/4oM7ro9Ee2VPIqW9o
75AX9f8U0vob9n8/H/m/gMIrQ4Pqju7Y3onC6mMaKktXI3+cKWQ3Oagm1KN9
cqFQ0VEdYfwTn10pTGxakKkQg3hx5/3NaPxLZzzO14PCpxe+zq6iXsGTgn9D
vfn5ESgfL46fVyPXjLqI618+FB5YhhcojMZ425dy/1F5qFPcR+tPIXVZN39d
J9T/QC6PL6uKGwIxHgqiQAwCG9cWi///nD9RXy+//A/HD6Zw7OZSOY9M1J8Q
CmbpiokWPVBf11LYcUQ9KUUf18fWc/7nbcvOtcX1/FAKnWcO3G5rQvo3cf3b
VTYNKjD+38L7f5v2YIqo7wjj+t5PYfKlZaL+n0LcwK+5+n/heBEUrrzb7sym
iPN/+Xx6D1L+RTH+3UmhY9GBkglLcP0oisJ8l+SmLGGvd1PIemgeu+5PjAf2
UpjRZBiSkIby2M/7C5vRPzUQ95PGcP01X78pvQDrNQ5ROFXa73ZSH1H/T8Gq
X2Xfm2MQX/HcntxT68ES8X66BArBd4zDVXbjfI5ScFaxtrsdgvI4TmGCt7JS
3VvMz5IouBvItidPRrylcPy3nouy9UR7nEpBLa287YYh2tM0CjfSTt39WIl4
PUNB6bxL0+x52D6d49sx3dQ2HvvPoNDWuF16SPB/BqXwPF8+JikK4wuJwtlL
5d7NrsiP8xQMHZJf7IpFfb1I4cLJNfdqjTFezuTy++Rv37EF85Fsbi9T86/H
l6F/uMzxm7xON6wQ85+rFC6tOfBtnD22z6GwJHVa3CtAfuRy+RC3gJ9ivSiP
wmh6rivJHvF6i9sntk6h8z7al3w+/oyoUsPKY+j/uX3Lq8+59RPtyT1unxJb
922RRbzc5/qWskJpSC7ay2IKvTeuqF54Fe3JQwqnazpHdaqhPyylEJtj3/Wd
ov16REH3jm5DfK04/5cCC/CNKDiN8dVTrp/RexqdduP8n3N9CjjXFOSJ+cNL
zj+ng86cevj/cwXn7zfN2StK8P9ZJYUhO863/bIV929z+zjO7uK4cKwfqOL4
t77fv+YL1pNXU3BJC55bJuLlDxQSF8j4jdPE/mo5nidqyQT9wPqIego2JUOd
g2Lw/+pnCp5TTQNtN+N+h0bu/8zIqu2GOF4zBcswVZtLG7H9F07vA4dZU4aL
838pFGbkbpjzFuXbSuGmo1lrjALW77RRaGwae0P1Dc73J5evs+zr3XqYX3VQ
qEtWi+0u6tl+UXi8yjqydxiO343BRIUD1nf80Z7IMvjH1PvuHxbiPkAGbxzn
zU2rQXkoMGgK2F1WWIn2TJHB3Pe7fNqrxPo/g6xnp/4OOYTvVRiEJkUUPNqD
+tyLQdJpRR/fe7ieq8bgkXaPsiLxf1Od8fzazOeFD+JRg0HFwTYPoxCMVzQZ
KOplKa7WF/cLcvouH3Edcxfr9wcwuKwYfc6nCOs9BjIYY/fvpT5ayB9d/n3i
46oz8ljvocfAvy1SuZcq1hMNZUAGjEnZq4b5/DAGl+Jlbui/lv39fgSDYPV+
W0vU8PtRDLSj7FLqfDF/HsMgcdFPI1VR32rAoFv0o4aZQ8T5fwz+/jxi69Nj
GC8YM7iTEa5vk4byMOHjpZfEtPbC8ScwWDRn4cesYsSfKYOnOWY/I64h/eYM
2t2sdu6XQbxNYqDfsLNuyQfEkyUDqxqvmuaeiIcpDGp3HuyjUdrv9zMwMJ1l
37twIdoLawYnrX8Zn47H720YXFfu0BoQjPKcyWDbxG+D7pkiP2wZPHn2TFu9
HOU3h8HSzUExPaaJ+38YdGUFWOguQX2yZ9DnlBT0wQDrixwZDM5OOujtLOr/
GYzd8PXXz0+IRycGKysCZJyFvjgzSIv8wgJLkR4XBt51r4r6JaI+u3J6i6J3
fUpDfLkz0C1Utm32w2cPBlrFLnkHx6H98GRQFmRnmauJ/tWLwR+xcc2PFuJ8
fDg9O3a0NUciPb6cHtWPKqH7hP9n8OxTlc1hcZ9JIIM1j9xPbFqI4wUxWKH+
zn7LatSPVRy/7SEDtQvQHgYzOHxF3vfZWPH/n0HO8pEDHSrEfY4M+sWtMnAd
gfqznvPT58TTSYnof0MZyOvO3OaTivZxE8dzaoGl/DCMz7YwsJs2Mn7rwgu/
/WUYA8jd+iI9D/OdcAaFLZsvR7xBeUVw+W9d9kvHH+OvSD7/P5U0U12wv50M
oo56a93YgP4sisu7fs/sl2J/1W5uHy56LR3ZA9vvZXAwM/C/6rPYfj+Dj3sG
nn/zBumN4fpfU+4+oxjz9UMM8r/0OnZ6gLhPmssjoWiEdzXyP55BEaucN7cO
nxMY3PU6ctLfC/F7lIFy51m3f3xkf/PvOIPk++6j3B2wHiSJwYWg+Y02PTBe
SeH2bqlF8loJ7Vsqg3VXroeushL3UTJI6O7S51csruefYTCpbO6mgTqYv6Qz
iF78y+XmRKwPymAQfnXq9VA5xDPl/S87WhMs7geWGIxzHfPmdCv6z/MM9Ab/
zHxkhvi4yGCP1U7lMa7i/F8GbuON7h0W9j+b6/O7x1p6GuJ+Wwb7Qr+fWnAN
7ftVBlRz1qdccd9DDqcnvpevogrer5jL8VdZsevsNZx/HgMHB7+T3f5Fe3SL
gYty8ZtrD/F/Qz6DQU8yZpwU8VcBx7+Kxp3jaXj/9T0Gf+1vvP9DDvF8n0GM
yYvkvNOoT8UMDkx9/jWtEeX5kNu/5nan7kYYH5UyWPtokIWCqFd9xO1vW5bD
gz5oT8sZ3DBzYAd+iPN/+fwCLNcbF6G8nzPwi5YbcOw66ttLPt7z6R7zZdH+
VXB+ahXN2RCH+V4lx6dR8caIIajfbxlMPqP+sPoo4qOKwZLAqxM3NOD41dx/
ZfrIzBLnd3/g/un7t5aClajvtQyGvmz+tVQNx69nEFBlIjOwHZ8/M9jRP8Av
4wTiq5FBnOMa6+0H8LmZ+89Rvp/2nBX1fwwWhzkHFlTjeC3cn723PBo0G+1b
K4PZYR6O/uL/eBuD0terN3gR1IefDFL6yURlrMPnDgbf322Ysicf95v8YvDK
V6f7uzIcv5sEb6qarC5pID5lJXi+MWjUrHbkr5wEyrdK9WPNMT9RkKAmr/o1
u4X2R1GCiRZZYQHqyK+eEnhOymRxw7C9igSfupI2y2WivvSS4IKWd8id6RhP
q0mwKMzD8EoO0qMugd/ggrOPXyM9GhLsTrGWqxfnVWpKsNLtgvfHEJH/S9Dn
emqDoYyo/5PgRGqa7mAlfD9Qgq4Nj/oO3Yr40ZVg5PXutjlXcb1MT4Ki2KwP
m/zRHwyV4IXFFiAjUT+GSZDjINesPxvzgRESjB1ffmHeStTfURJEX5nlmCbu
Tx8jwTr5hOmmsahvBhI4Pg39qCPWE4wkWDj0bbdL+qi/xhIY/VU4VX657G/5
m0igWrWooc4Q7f8ECRJC5AYn+uD8TCUoDjOzGi6D8Z+5BMkTgwrrtJH/k/h8
l5OuzwJvlhJcyv+3ZXIh4meKBAV6Y6caNyK9IEF71qLA0fswXrGWIGyQ34r/
5mL+a8P54SSNLGrBfGumBLv0FzaMEvpgK8G+ejkP1aVYTzdHgndxa0s81yP+
5kkwbfrNwVXrkR57CSzje00pL8T4yVGC8nc2MzX+xfYLJFjeaf1jXRLOx0mC
IYtO2WkCxnvOEjw49T131zN8dpFgkPX853KLEZ+uEmzXPRv9fQDGQ+4SBCzM
ViweivGGB5efT0JKfgfGh54SlJkoTLvmgON7cTxHDGqc+w7x6iOB/NpF87qb
Ir99JRg/b4LfRkD6/SX4fMLFqdVE1P9LMNtBdVLZdORPEJef+dK6DTp9f3+/
irffVZx74yfa82AJZvxzzH9wldj/L4HB2aqSZHFf2loJ8u4e+bNiNvJjvQTz
tAo+G57E8xxCeXu73XmFS078ls8mCcK9iaZsLuaLWyTYdnNN0bw5mM+FcX0p
Pmb8zwa0H+ES+CRmPQsW9W8REvi/qWtMsEN/FymBXM6Kuq3zEf87JWgOWmLf
clvU/3H8WFzuMXpdOPp/CfqGfJ6bw3C8vRKcn7B+2VJZnO9+Cf54eXxk0VGM
n2K4/rl5qJgOQbwfkqCl7/X2+nGI1zgub5MJJxyXyf5+Hy+BucvdkWQU2vcE
bo+87kYHPUb6jkrgXnFghnUKyuO4BC4Gxl3hP9HeJ0lwcE7aC5l89FcpEuwp
dvrlESnW/yW48qdGyL5ocf8f1zez5uk6Rmifz3B8N7w0lI1Af5Euwb36LZlW
T9AeZEjQb2Zw0YtWxAfl/Hg2/Jz9KKy3lyS47qb/9Uo94u28BInR+apFyugv
LkoQLP8m1u4a4iVTgvSEIqbSE88LypbgVG5RkJ/Yv3WZ0/+07+f+0SjPqxK8
vXNkrLY95g85EpwcX9pX2wnnnytBRenapiLDpN/yzeP4cNTdtvMp5k+3ePv9
X7+YF4v7sDkeLMvDDoj7mwskmKuxtfeQFny+x+np21W/5aoK/A8aaxWy
      "]]}, {}}, {}},
  AspectRatio->NCache[GoldenRatio^(-1), 0.6180339887498948],
  Axes->{True, True},
  AxesLabel->{None, None},
  AxesOrigin->{0, 0},
  DisplayFunction->Identity,
  Frame->{{False, False}, {False, False}},
  FrameLabel->{{None, None}, {None, None}},
  FrameTicks->{{Automatic, Automatic}, {Automatic, Automatic}},
  GridLines->{None, None},
  GridLinesStyle->Directive[
    GrayLevel[0.5, 0.4]],
  ImageMargins->0.,
  ImageSize->Automatic,
  ImageSizeRaw->Automatic,
  Method->{},
  PlotRange->{{0., 3940.}, {-0.5003243654372386, 3.9418576715756632`}},
  PlotRangeClipping->True,
  PlotRangePadding->{{
     Scaled[0.02], 
     Scaled[0.02]}, {
     Scaled[0.05], 
     Scaled[0.05]}},
  Ticks->{Automatic, Automatic}]], "Output",
 CellChangeTimes->{{3.6721321748656015`*^9, 3.672132201319763*^9}, 
   3.6721324371703463`*^9, 3.6721325432289505`*^9, 3.672132616594287*^9, 
   3.6721326639760246`*^9, 3.672132695105137*^9, 3.67213277094272*^9, 
   3.6721328027469*^9, 3.6726465493905916`*^9, 3.672997274277269*^9, 
   3.6729979142908754`*^9, 3.6729979655328064`*^9, 3.6729981303202314`*^9, 
   3.672998226715745*^9, 3.673692371381211*^9, 3.6881890255743628`*^9, 
   3.688275369091297*^9, 3.688275617440297*^9, 3.688276167609297*^9}],

Cell[BoxData[
 GraphicsBox[{{}, {{}, 
    {RGBColor[0.368417, 0.506779, 0.709798], PointSize[0.003666666666666667], 
     AbsoluteThickness[1.6], PointBox[CompressedData["
1:eJw8fXlczN37frKFqAghKlshlEiSXBIVURGiZFpUaNOm3bRP+8w0M02Jsoci
KaIwqQghhBBCCKHF0hPynd+v+/15/vE6nfdZ7u26l3POPBrOPuu2y8rIyLgq
yMj8v3/7/mtfKn/g6cudcT+X0h/A/L3vXzl8rJ/jx//D/F0RsscGqrJ1/1G/
MtYOh/nEg0+orQLbgoDMlLs/qK2KAUVf9uPzd2qrw/+1bcHgym5qT4Z6ZYGa
3mrm+6k4mWrfkad2jtrTYf3482PR0P60vhaSje32bfdh9jMT8YvdjXfkf6Tv
tVE/VOHS2dQX1J4DX7v+A0Nz5Oh7HbhMsmjy8/5N/bo40ZL/zPtnG7XnofRR
xRST253U1kNJ84VRw7uG0Pj5CJidfzdO6R31L0D4xIDH6sEM/fpYmrth1qH/
Gqi9EDpi8ZCXagx/DRCwdpGKxukOai+CZfikv5cyj1DbEJ+XiFzYVgx9i6Es
jI4495P53giTz9waUnXmPrWX4NPwnTE1N5j9GeOK9ZsAi7M91L8UpnpTz11u
YuQFbC1pWmg+nOZjA1fHWEkcOpj1lmHlITPhuQ80nr0MeJUhr762mcaboG3z
7YZ5Va3Ub4IZs+PVbXcw8lwOvavW2DK9hfqXI0n/+o7Fmcx4UySHer9teJhP
/abYVKt6wy+Z4dcKlDQoDc8fQvtlr0CTdVSJ0x8+9a/Em6Pp1b++3qH+lTDO
fLH2sxyjP2Z4tLh/p92a/6jfDEWnT32z+Z++mON6yh0npw6GfnMcGX8w27J5
MPVbgF0y7vxbM4+rff0WYK2/Ev9wUhPNvwpvRocsrv91l8avgp3h5H5Oz75S
/2q475q+InE2w7/VqF+3g6/3orpvPhlLtGSPX5LvQvtlWyL9zNc/gpX9aP01
+Fe4dvTPt6Rf7DXYPEFccU3rDc2/FjmjV7r0f8jwZy2CFN17H59l9NUK70wO
Xp40mPSbbQV972umJ+99oH5r7N7stf5ZDY2HNdLKH5/QuUP2zrbGPpHk+QX9
z31tiTV8xA+czQ0H0v5skJa07GnXp1803gZffa7EKS5j1rNBXfVnU0eTGzTe
BvUV/MUn/Rn9WIfu1rISi369NH4dVPYI9ugakb2y1+HP3CFqxn4kH8k6bLTz
HajxbwCtvx4TZjyYVK9H+8N6nPzjsfRtOLXZ67HreuPo/B2vaPx6xOQn79sV
zeCPLexHBV7jL3pK422xKTdwsN+mszTeFoNmPvmkdkNC423BNQ2+6nD/GY3f
gJUXekb3Lib5YwOeTd/i7juinsZvgKLCg43m/dP75C3ZgEHhDusrV1O/zEZ8
nVt/J9GF6MNGzORZA7ff0/iN2P53q/aOaRIavxFc29jzoTMZ+W7C7d4ulfih
JE9sQq+5T9vO14y+bMKbr8+tXs99SPvfhJ18+9KVu57TeDvsr8lzmjjpC423
g+Utt81JB4g+th3euywdOCPhJY23Q7+pwz42V32i8Zuxt4bVcMvzYt/+sBnW
kRaVpxtryV42o8Rr9C3sq6f9b8bn5PuOxf/Vkf5vwcknih0pzq9p/S1oXmTz
ZPssIY3fAq3GjPqtQxn92YKJpUdrjKPoexl7HEpXMN8iS/YDezjvfviVb8fY
mz1Uig3j9fZ9o/H2WBX57ctaX8a+HdD/ScwgzdPkL+Ag5ZeMnIcs8ZftgO9P
7EMP6BK+SRzgLRGkDDGpo/W3onTPnmUX3Bn5bUWOw379sIyztP+tiBnt+rYx
nfBAshWx0ZObBxnK0vqOyHpTfk7zB80PR9QvH/168x6ij+0ISfWcyI7VtF+J
IzauOvXOyobokdkGlX/isb8syJ9gG+ys910v1WbweBu+h5z0zP5IeCfZBkuV
r66L4v/SeBZ0Xj3qGFhd2ddWZ8Hf9fhyPxHpD1h4fdN6r/Fn4geLBe27vT6r
lzD8ZWHkBAtbH1my9zwWHFs2XX0ReZjoZeHI7wnynCLC32YWWJx8yZJ4xt86
wfhYa9fAL4Rn6k5Qauw8f4NH+A8nXIi++EHJl/CG5YR8i7Tx91zJftlOaLc7
NnXRW8KfPCe07a6ZPW8D6afECecHt+fN8CR+NztBQ2aaX8V8Rn+d4cfKfSxr
QuupO+P2nJmt5nXXaX1n5LmPSg3qT/rBcsahus8zZxym+IDtjGvGZluXmpM8
8pwx+viiV/NfnKb1ncEKr8n30iX5NDvjm1fakBM1XbS+C4ZwzB+d66X51F0Q
399HZdG9R7S+C2TCcubfKiB8ZLlgXKdz0vTTZL9sFyRpv1u1zvExre8CfpuH
WYMK2a9E2r4psdQLf0vru0BvqeOXO7vJnmRcwRGdDOp6frRPX9VdcfKOlvfU
+RRPwBXvhfnrzfIKaX1X9Iomy9dMeUDruyL/cbZcnojwL88Vd7vva3fuovhF
4oqa/aw3rd/u0fquCGpReXvm8QVafzueWXUv73hwk9bfjk8JB3ST7x6k9beD
80//vIfl+b5+1nasTHyt1ejB+MvtcOxgxbSUkT7mbcemrqupZ2MZf7Ed0Z4m
Oef/o3iveTvMR7c+mz6Ukb8bBs6xcf34LIn47wbfb/bxWxm8gxvKMjzWN9cR
v1hu6Exb/pejRf6f7YaNio69b1cQ/ua54bjxbNda/UrCOzeo6u7OPz+E/FGz
GwbM+VCf30b2IOOOjiy97ZobaT/q7jg/dNIullsjre8Oje9BWY22RB/LHff/
ICGyk9Zju2PtnfL0PzPJX+e5Y36R9Ywl78l/SNyx5/nhzuOpZP/N7piz/t6i
yNmM//XA2mM5D79vJH+k7oGUT8M7EvpTfAYPON7ovns9l7F/Dxi9nBUZuIiJ
lzyQUDe0dN4aZn0PPPYsaDz3H/lPiQdu/h02LbKX5NXsgfBxiclzWMz6O3B+
GO9Y4ANaT30Hdm1Yq56rwPjTHVCQVVA9zCa8YO3ASLOrDYOZ9dg78OaGeZud
K+FV3g7cVHrnOOcZzSfZAcVd3zOKPWi/zTsgXKcZ8OEc4393okIycV7gpDOk
fzsRteheXexy0l/sRGOBRfc2FtkDayeOLQzyqv1F9sTeiaGGFhNmb2Xsfycm
F9jK6qqV0fo7kZ2+3fztVNpv805k7InXqtjH5Ce74KO/2aY2ieIT9V34nnuq
iz3vNvnTXTgoV/h1fCHD/124pZr7qKyQ8JK9C98eDJNzOMbQvwtPt4kGmR4n
/ZDswgPZDUkNhtTfvAvLHrgVx38jvJDxRO8V8ZaCWNJndU8s+BxzomQ84Ss8
Ib+oMLRgPMU/LE/UTl+8i8Nj4gNPjLylOaDq+ZW+/eZ5wm0wO2GtG4P/njBb
//Ku/UaGfk98TYj59cWD4g0ZL3xYIfnO7hHQ+l6YYywxDfhJ+Agv1As99NZe
I/tgeaEwa9RJyRniH9sLN5dP2nnfivA7zwurQ7mfd6fQeIkX/ngd0NATV9D6
XpCoctLaZz2i+MMbFScVsr+sIXxR98aoi1erFv4l/w1v3PMv7L2UQPrE8sYs
UVsJL4axP2+oz0p4aM6+RvR74+3Ee7MGGDH4440hVRcH1srT+GZv+IR3vNrT
WErr+2B3/d+q4bxSot8HGsW/O1/uJvuFD8w2fUjrrGX03wcfC1eWBG1m4msf
HKia9sS7nvQjzwcXz95qeiMeir71ffBBa/I23hbyn80+GJKlMDrfj4l/fTHy
tcxl47V/+tqKvrj5I//jwymUP6r7Yuzzo/O2Pib80PHF+WLrqqpqikfgi+lP
rfezb5A/sPaFYVGUw5nBFJ+zfJFYOnPCjybCM19f/PWufepiyuiPLwaP8Lh4
BpTvcH3hfORG27JttF6eL4o7MoaNmkX6U+QL0dWi8kFDhhN9vpjqxL6w7Ajh
S70vil69t82/SPrd7Iv1wQlz3eUpHmr3xcmQff0OCxn82Y0zA1kz9L8RPxR3
Q+bqEc5JHcJb9d2AZU/W0CE5fW2d3Zhf8GXNqTs0HrvhligzL3862Zf1bpx2
Xhjg7cPoy26srCziWn2V79uv7250XpCfIOdG8mDvBnfw4vXaw6jN3Q39P1my
EhWSR95urHYafHGi5bC+/qLdaPwv1i36BfFLshsj94Rv6PlF+6nfDcGIq/X7
Z8qSvHdjy7tnr9dHMfRL++PHBhRLmHqFH1Kbi1cNj6d4Q9EP/+357ZFRTvmQ
uh/Ya92WT1hM9RYdP6jdK5s5+hzJG36Q+xqkG2FC9Fr7YderB8r24bQ/lp/U
/1W8CkkjffT1w8XhLRqFsdTP9kPszfE1G6sViX4/GHlG62xyJDzI84OoyNh9
CROvFflh7CzT65PvEf5J/HB08RL51FXUX++HERfXOLh9JH40+4H34Jr7Gn3S
x3Y/HJxzNNjWnvBJxh8OKnoXZUcS/xX9kXXn57fKMNI/dX/8TFgz9/EWql/o
+GPo4wNXhMOZfMEfX7QfyVe1kXyt/bHm7LSg87vpe5Y/yo/CfaKA9uvrj5CB
czqfFhHes/3hz73l47aM8Irrj80DTiRf8qJ8Ic8fpUW3TxlXEH+L/OE9N866
5DXj3/2ROt9F7Pub4sd6f3yc+v3h/u38Pnxp9odS5Y/UftlUj2r3x5Xnn+9O
vc3kTwHIuV/46k8Q9SsGwFD/pf344hKSfwBM7VLXLw8hPNMJwNYbdeUpAyge
QgA8z7sWFbuRvVkHwHaS5sKApCqiPwBDlYat1l9B+ucbIN3f1MRR+f59+2MH
4NTdVOtr3Xf72twAeMxY4GFqQfWRvABcumdaeLY/1XeKApByQO7ThBsnif4A
NJ+76/nrN61XL6VHJSXWZvIloj8A2UOmnr/3kKE/AHOXr7CevZCJfwPxSSP0
woIeyq8VAyHSLd+2q+oy+YNATHIbFLtQnuJBnUA8OPNycL9UNvmHQJxcbXIx
Wbmor20diBOzXkae7WDi1UAsKokY7berhugPhNqdmKEu8yieYAfCeve0uqFP
DxH9gbCLlD13K4zip7xAyDw5pxs2iegtCgQ6o79ssq3q+14SiPgHhu/dzCif
rg+EXJT1LYPWW0R/ICKmD1H/pEDxRHsgqnhtvm869hH9Qai6s3Snwg/av2IQ
ql36j8n9fY3kH4Sh6yZpGY8ifNAJAl/iE5h9guIfBKFo5MUFh14z+C/td1E1
sT9F+MIKwrxX2bJv9UjffINgtTV+nJ72RaI/CD3zgrREWwlvuEE4K24r2OBL
+UJeEETFz/9mlVA+VRSEmOURgfcmVpP8gzDq72YL2xWkL/VBcD3XISxSp/iu
OQhr6/Scv78je2wPQqPRkc6eZKb+tQfTvpp667Nuk/7vwcwFLeFbppC+q+/B
2o4uuyId8q86e/DnyNP+DxsZ/N+D7ynzhnyMIfuz3oP5EVrH1i0g/GbtwSzX
AO+Sz2TPvnvQXPC1fHII5avsPXD6V/TIIY78D3cPWt/aqOQWMPH0HrzO2Xbb
2JPWL9oDo3dfrvR2En2SPXi8d7tD2C76vn4PTp3xuj5Ticm390BD1kkv9y3x
t30PhujqWpf+Y/A/GCWDTX9H/Ef0KAZjtHjJ9Bd15E/Vg8H5ECWJeEnz6wQj
8ph8hakDg3/B4HeVpkaqUf3QOhgtC1rqDF/R96xgvCvsuvN17rk++fgG43T9
rK3Fd5j6VDAeJ4l2Lt5F/OMGoy3XVJLB4FleMKqjKiPmL2LwPxjONk3L5vdn
8otg1NvNETzZydAfDO+teRUzrxKeNgdDqSDH4twVyufbg3HSanInz4f0WSYE
G8YsVtp1gPilGILy7qFfzq+g+F09BJ8u7Ft6zpfTt3+dEOS5btA7vIjwBiEI
jlI6tXIN6Y91CBT7O31QVBAS/SGQ7HX/NHNVIMk/BCaPj1eWhVA/OwQv5+n+
bNE4SPYfgvYvfu82HKR8NC8Edz417cw+QPFiUQgiX7wb+30g4YUkBPVj9kYW
Cq4S/SGwGbPMU7CnhOw/BG/Nrzz9Zv2Y7D8ELj/P1LL9CQ9kQvHpkTsn8gvh
r2IoUm6vWMD3IX6oh+J2b7BiyC9G/qGoO7jsVbc9kx+EIs0gd+Kl+RQfWIeC
FVdpbKZA9UZWKHYn+s/bEkT5vm8odPwzqwyCiP/sUDiqWm/sHUXxOTcUt9oc
/LpKGf0PxdXLj7a43yf7LQpFtSU365iE8EcSCuNbm4QuY8ge6kPx3f3k4GlM
PtgcitLCKa/OLCX7aQ/FKfshWxpDmfw7DNZ6t9oVOqi+ohgG7u3CGVwT8q/q
YbCMenIgk0f1A50wnNb/uvDmAYoXEIaGLb8Wjh5F/t06DDJVtTva3pI9scJw
+NNwl9m/KP7wDYNrwYUBHKaeww5Do7/y2T0xTPwbhrusSw/adzD1lDDMLB6/
a8B1mq8oDBNLH7D7P6H1JWHQWvXpv3ou4Ul9GOacfBW3RZXi4+Yw+AY2Jey9
Q/xqD4P3T/eNvepM/TAcpjLyGwOzKB5RDMdQ3+CzdiyqV6mHI1oztabUmfyB
TjhuCeV7265RvodwjKz8cmBNWgbRH44/P+sfmX3kkv8LR2KIZXvISprPNxxz
vYMcvhWQPbPDMUbsuSGmNo/0Pxw5tv+N3r+fsf9wREZ8Pjm2g5F/OJQdDsUd
t79K+h8OzYQBU9JOnCL6wxFaMFLJ+hlTbwnHp9q3xz9YUfzUHg6H2b0301IY
/I+Aqvp/+9IiKD9RjECt5v44pU1MPSYCodsEo77YMfgfgXmFMV7hhxn/F4E/
XS9OVH9j8D8Caj8zXje+ZPLVCNiu22+zb3gx4V8E8jZkX1sUX9PXZkdg6pxO
npcKxR/cCOhuWLrTkkv2lReBv6u0/bpGkX8risD7nPWfTvqUk/5HoP/hMRZ7
2ml/9RFYYDygIuwF1XebI3Ait8bLjLHP9ghIJs/+EGHPnG9GIqxU2X/yMdIX
xUhcuLPusoI98Uc9Ep/3ma2bHn6B8C8Sb7PGvJSvJ31BJF71nBuxYjbZs3Uk
ipIVxud4k/9gScdn6zzhbSF/6huJcsG2b0tG3Sf6I8GdsfjG88WUz3Ij8WSD
yt/zr2X79pMXiWH7Z3iVLKB6QVEk7syIVnkjQ/RKIuFw1TTpZz3lo/WReF9/
eJIXi+yhORIWjdsWb1xI9tMeifohpfzHZUz9dS8M3yc9GwGyb8W9eN7acnKe
HvFLfS8G5R2zWjOFwb+9mPRqy165OuqHtD+yKierhezbei+2TBvufi6Y/CFr
L87tmHb462jyD7570TlIrHxXh8az9+KCSYjV8O+M/e8FX2Rs/+ET6VfeXpT9
TfJzVCR5FO1Fh8WwI34rmHr+XugfW6h13Yny1fq9WLm4JWryWSb/2YsrNgme
XU3E//a9GBq5fE7uAsonZdhw1jZfc20S0SfHRvlGj32fu6meosjG/mjT+t9P
b/W1Vdh4NnOMbI8u2Zc6GyrXR+5pXEDy1mLj97dtuuvkiP86bOQlPs5+xw/s
k7cBG39+5EmUXJjzQjYuvd/YpG9J65uzUfZ72K5BZVSPsmZj9s6NasNvk3zt
2AjNGz/yzECin8WGh830EI0Aos+DDf0jO97rfqXvfdmYkTxDbCwmeQRL93/7
gMkMI+Y8mo0peQbP+DmkDxw21BLyQi1vEP+5bJx0/m28YxHRK2bDVadNM5NH
8UQeGwtuGVt9a6H58tnQGTb+xqX1pA9FbHCL/vxQ60/+oYyNkQc2RCwayJyn
sRHU/KpyQTLRU8tG0qzer73XZfva9WzIm79ZJ95E8zWyYZ2Se83wPaPfbEwv
PNSzVpny51YpvZaHtAouEP/a2ag8dPVA43KSZzcb3QuNB8ypof3KRGFQVE+U
/yWiVy4KyeYfnlWvJ/tSjELepECPd57kL1WikPL9+NjabRV98lSPgsO7zsnJ
18l+taLw5+wDg0EGpM86UajNUh05VkB4YxCFXJOeYrPfzPlSFC4cWqB77hn5
M/MotD0x1F49n+azjsKxFcX7ynWIH3ZRCOrxOD//JWNfUZCUF6++Ppzw1iMK
a7Y1zUjh0n59o3BF+17uu1+0n+AoPPbsvzimg6k/RKF6eeMzp3z6nhMFzVuP
6+OY+go3ChcviKxNFSieF0dBdXaU49nDoj7686Lg0aqy/3cN2Wd+FHob2o4v
DaT5iqLQ/WlIVL+T1F8m5cdVtu8jH+Y8PQq+tcNPjpYn/1Mbhav1mxOMvEkf
66NwK6K+eooc9TdG4VKZkf/ZK5SvNUv3v3LxH6f+FP+0RqEu2tnTWUz1tfYo
RPz7GGjlR/lZdxTG5M0ZnHCS8lGZaBRPm9u9Q4n8r1w0Hi4Z86+6kPJ/xWgc
t5uVE3Kc9EMlGvf3Px26aSjlc+rR8JggUQ0ZXdg3XisaYXcsFhS/Jnp1osEf
OIHtFEb+zCAal7Rtfic2kX4hGqtyOqOqFEn/zaNxUfFqyycu0W8djZiklXEy
gVQ/sIvGofKWKNsFxF+W9PtDKc+cegjvPKJxzOzlxHrmvN83Ggc0Q0bbN5X3
7S84Ghf6PVtxTY7q2exoDK8JG1u25zLJPxplh6b8cuui+bjRyPjc2TSrjuxX
HI19nWNEsQdI//Kk7YpwA94zwr/8aFjnVA5xt44m+Ucj3OCZ5MVlkndZNAou
5Xq7ljPnc9FQmDbvyuLzFJ/URmPGSYVH6r5Un6qPxvq9Ya9fhzPyjwZrmNmV
K0cIf5qjsXjrF5voMbUk/2js4u69F9vG5LvRuDWs5VFJANUjuqNRrqyg33Wf
uS8Ug0HiF4ccvhK/5WLQ+K/52PUIyu8UY7BhquJeteG0P5UYFCYcsO9/i+hX
j4HDt+nmyfKU32rF4JiNMGHsDEb+MRjrqLnA7BThs0EMMi+8Xu1xjOwVMch1
z32j+IXkax6DmQM6nVcZUr5qHQM5jYDLtirk/+1iELx42tR4Y9JHVgxUlb4/
WNNK4z1iMK1S3/lXOMW3vjHQuNpdWZ18k/BfSu/L0sRjL2m/7Bi89PpwpHcz
yYcTg+lvPu6MtCT94cbAwqDXuqCe9F0cg/epi352HKF4Ni8GRnqz2540Uf0r
PwYn/saFK+8kvC2KQZBh4dfLFrSfshjYei6tMo9l7qPEQL3Y1mCu4h6Sfwzu
OgeW+0soH6qPgeXL8Oa1qZTfNcbg5xfh76Es0sfmGBQPuhuR8IH21xqDo3Es
oyZOMck/BpHT33Xovyb6uqXzZ9W7xqYSf2ViEWjnduLj9TKy/1iwVtuLT56n
+phiLOa9XLbqynTir0ospt58NfkMjzmvj8UDZ8NFglmkz1qx8L0bq7kngvyP
TizCIoQaxr6UzxjEYvSBbStUdtH+EIsPNz5klUdRvmgei00XThduv0j5onUs
CmK7Xo/m0Px2sShPO/Tyz0PmPC4WP+uifgl1if8esdBKuGB+SoXm842Fyt4X
KfF6lO8GxyKx6j+h7NcCkn8s3oxxL96/PrWvnxOL2a77KvcuJX5yY3HYeeLn
2cvJvsSxMIoLFt5sofP3vFisfCG8wg8kfuTHQnf4/mkfmuk8qCgWf9ps8l4G
UXxfFotjFs1duqlUr5PEYqfdUiXlMLofUxuLKm++uqkX1SvrY7Fdn++wcAvR
0yjlx/Rluq8nepP8Y6Fvc2KjwWWivzUWEzTMdy85Q/WL9lj8lV1wbOIHqrd1
x0KtecJYi7XM+VMc/kz46dSxwp/sPw7XxYdUn/Zn6kFxkHfa8NnDkPyxShyG
Zl/RLghn8sM4VCseWGkhIf+tFYcrH+a9c/pA+YdOHAI/2ZSsTSf9MYjD4qs7
t3rzyZ8iDsoPS2+NtSQ8MY9DjqvlthFPmXpSHI6vaHUcnErxs10cvr47+33o
HMb/x+Ha64QgTgvF0x5xKLH5c9vsKum7bxxmVN1xdzxC+BEcB7bjohTj8EF9
37PjEPpS0621k/COE4fT/Va+rw4me+XGYaNsxoLSGMb+pfPHHeuKOsDUJ+LA
n6tZLxCRvufHYUj7zNYmr9Mk/ziMbtrye7pPDMk/DsGbhszMPUL6JInDJHe5
4+l1hAe1cVju3Gvjcpzwtj4OsaXnC1da0Plgo3S/C8ZoFnmR/jXHYTJvzTDJ
QbKH1ji4XQxf9mAw3adoj8N5i6AZPBbVw7ul7QrVJ9fXMOff8TA5uH+Vih3x
Sy4eiQ9zlcNCqF8xHoVWMh2TKsj+VOIhiBGkDd5E/lw9Hqdv9x9oaELxnFY8
5j0J2754NNVndaTfH+F1my4hegziEXrN67vmauIf4vFDQVuHpUT1ffN41L33
DDJzo3qDtXR/+GSSNCC7b/928Zgy/MqPVRUUn7Di4a26/tLhYIonPOLh/Cn5
TUAqrecbj8CA00t7lhCeBceD795QcmYac39I2j/L2nnMKvJXnHjMX6o+TmcG
+U9uPMZYZ9jWTiR/JY5Hq+9w3eD5TH4eD7Nt5zdEm1A8lR+PsSktrb8S75H8
4zEgxDUD7YTnZfE4siiu/qMtcz4eD4Vbbc9DV5K+1caDM6pfjPc1spf6eNjV
iCGZS/X8xng0JuxLeJxE+tocj57Fw7k/I2l/rfF4qygT8DOG6g3t8VhxpX3i
hx+E993xiMyICbyVz9Q/EtBkOiz1xxXKH+USUK1bt/heHVMPS8CIVwNnTI2n
fpUEpMnMftwwhjkfTsCCkZkD8vUpftBKwGFdGcGpxxQP6SRguvnjKRpv6XuD
BJh0/z0xVoHyGSRg7fovK5WKyB7NE2B3VjNwxMNLJH/p/g6r7fetIHyxS0Bv
jULuxsOUr7MSoBj9+EHGBKLPIwGxPZ/Hn33G+H9pf9cw7t2hVN8ITkAtu2Fj
11LCN3YC6k+a9jx0kO3r5yRgcnmH6ppXRC83AW8bTlvMujeir1+cgJcdujNv
jaf6YF4CtE/ZLf/YQ/aXn4C//8KS14+PI/knYGP2K60lNhRvlCXgkZpilP87
yt8kCfhem9stzKT8qDYBec2xHTU26ST/BCCqX+AGRj6NCTBP+lcWImLukyUg
KfhUXHgnxYetCXB6kq2efJfy3/YEbD9lUm93g/CxWzr/89ypziOZ+48cmEZK
Bh0sJHnJcXAs+tCQZ6epX5GD3K2SsA/vqa3CwUbt6/WyO2n/6hxMmqlRddiU
7E+LI83PugY2ziR+6XBQ3KnacvEo8cuAgzNK99SCbJj7phzYLrSfc6CGsX8O
3n67/qZOlezPmoO9Ra2aKw+R/thxEMMXciRraT4WB2nnS7aFfCR98ODgZIWK
/LILlL/5crB5YPr5t9Np/8EclCl0uvdYMecvHDRoL38sqSb94HBw3v344dFX
iR4uB6PCKl6dryU8EUv5I/8rnaPP3LfgYJ7KwslfJzL+n4O1i7RPbdMi+RRx
oDNvrJKE2U+ZdL3GlHf90wjPJRw4Hv8wXm0M7a+WA0nOA/3onaTv9Ry0Ta4Z
9+cHxbuNHMiKNcpqe8nemzmo7HfEwG811XNaOTB8fnmHWIH0rZ2D14tHlwxg
3hd0c5BRxf7in8jcP0pExKTjthfDyB/LJSJ+t2a/UGfar2IisgcXZsrLE16r
JELm15gl+64z9cFEJCileU+aL9v3vVYiErdZ7lYLpfV1EvHp3JXmqXlkHwaJ
aJgnES8LJn1GIrZ89f68+BjhjXkicio3b9G3p/jZOhF1H3/NLB9G9NslQn+a
0gvBQlqPlQj1wsBZvYXU75GIZk+Zn0U2zHl7IuLGnRm56zflS8GJeJW8abCi
EXP+kIhZYz5tkJc92WevnETcNNofXRpM+MlNxOS4n3vMZpP/FCdihtGOd0G2
5B/zErFc5rbL2Y8Un+QnYtrwhIARiyleL0rERnPOsI3GdJ+oLBFWo17edzjP
+P9EFOXcXqazmPZTm4g3MZf/yzMjf1ufiArFIrf1y48T/ieidd/1H5ctGP+f
CKdtqukuR0g+rYkoWXarZmQ/8uftiSg7pVLzN5Pk0Z2IgLCooOBxzHuQJMzJ
aB/RGsfgfxJ+Pmx9lDiLvldMwr7DBwpXWtJ9Z5Uk/EucdDS3mrkfk4RIvmKH
oSXF81pJeFA23s5jPcW7OklIrT2Xo3yZzgsMkvDMycEjvI7iTySh8unHufaH
mfpfEiwe9/u+W505T0lCYK/v35fv6DzYLgkTx5xKT/7L3IdMgsKcUQ9PuTHy
T0Jx/1yF2Gim3pyEjmtn3sjeJjwJTkI7vzklsoK5v5yE2o2ebp+CiZ+cJNj8
Kc8J7aZ4nJuEgAftTndPknzESbgRVZKu/5rkl5eEqyydh0onyd/nJ8EjZEdI
zWjmvCIJ66qzjA91UX5VloTMmu2j5jH3ayRJaNZ8l2+qQvTWJmFz7fH9Z70o
nq9PwqPXU0/r3ab6TWMSjGfv2JKfxZxvJqHNV+Fc5F7C79YkOPupP5ytQf6k
PQkHD23qfrGQ8LI7CV3BfrEVCsz7oWQMXK7D4xyWRZ/8k/FxWXT28xLit2Iy
QvIUp/jdZ+w/GR+yCj58O0r+VT0Z3V+aDJ52Ep5qJWPc/HSb0oVM/TcZxgo6
YzUnkf0YJIN9bUv702mM/SfjlE5QjNcDpv6TjPAzA7xYqUz9Jxm5guEPNwRR
fGmXjL/aizqrHcmfsZJxjdeceNGY6kEeyTi+06yz3ZDW901Gj+F3/vRHhHfB
yZBofshasoPwlp0MYdKomJ5bxA9OMkYZmcXqlpB9c5Mhd025JNiD8jFxMjbm
b/bYmED5QF4yKhpemShnUzyRnwyLIqXswMXEnyIpv352yUj86f50WTJUZ5Qn
P/hM30uk/Av1GrJ+EuVXtcloGqffnpPLnGcm47/mR3v/bSP8bEzGg5ROcdcQ
5j5tMuDLi076xuT/yWjgbNil+on0pz0ZppeeHRtTT/LsTsaSMeHO7L9M/ScF
d//7sa/6ENVH5FKAvXVO6f5Ur1dMwZ5xz+ceGkD1MZUU6FYqjLi5lbkfkgKV
V/U5a33pfEBL+n3e6/Jxt5nzwhTM+5b0IHkDxd8GKdDpinw4dijtBynQK4bJ
xRf0/ss8BQMerNVY4kXvR6xTELLeA9Ul2ST/FHAHHY69Z0TnUawUGJscbjYe
SvrkkQLDmgfdASIm/0tBa8n4cQJLikeCU9Ce+nnH3GiSDzsFmtt5j78MILzl
pMA0cYPTonDG/6cg9FHOWIU3pH/iFIz5LT6jXkfxS14KHDdP/N5UR/l2fgoU
DafkbT66oG9/RVL+VIm6KzvIHstSsE43+pXhHNm+/UhS8CfDfcWZWxQv1KZA
rWnF+Wm/SZ71KTjJSVN72J/0tTEFv20Hb9faRvrfnIKlNUbD7bdRf2sKTLRs
VpqvJ/1vl44/8rBsr5FSX393CsLbLq9uH8i8f0zFTD33AaUOlG/IpUKu/J9G
7XDmPqS0/0qzukESxUcqqahrMHdK+U3j1VPhe8lj344iis+0UrGkK/38xv/o
e51UHDjOehnyje7/GaRCkBJ6tDKSea+SClP7m4stMomf5qlIdjj+uNybzjOs
U9H4XC1n7XCSl520/6XjvxPvab+sVNTKPgz0UaT82yMVZ39fXK64n/bvmwqV
zrNv31Zyyf5Tkf/ocNTDSvI/7FQcDT1SXRdM91M4qbBOc9arVqP6EzcVLU+m
rY3ZTfGOOBUGFi4LPIIJT/JS8fW3QZJJL+V3+am4aHBq16sBhCdFqVAfPcar
31PaX1kqhu8y9dFPYd5jpWJQSfKOqePySP5S/rU/XzJDj8n/UzEvzOLYydHM
+U8qZkzzzuQw7eZUXDg6dk3qWVqvNRWcgSzXvw5M/J+K/xapZJ+Ko3iyOxUb
cosFJiB/KZOGnilmPo3MfUy5NCg+NTE6dYv8jWIanopVt9lvpvhGJQ0nwsY2
BgTQ/Rf1NPxSdreaWUz+UCsNnimnU3+vkiX5p4Hrczmp5w4T/6fh+68DBlva
mfujadi5OUH2vgqT/6UhJ+rWo3nTmfpPGo67KDpdZ+I9uzRMup26fsVQ0m9W
GmRzh4z0nE364pGGQ+N4ppp3SF6+0v4DOUeCssj/BqehMc0mzNyReZ+Xhgwf
O0/HcxRvctIw0as7Zcg0in+4aSgcm9Fplk/4Ik5DatTzscOTnPvmy0uDKNqu
+9Yril/z0+Aw6tm2+xbE76I0PJjNFrWuJX6XpWHJtcfey00Z/5+GV2vTWVcj
yT5q0+BYVF/+cSVznzkN1eVp279cJ//YmAbLw0dC+NrM/QapvILOhpctJ3xr
TUOz/tDwxxnEz/Y0sKoWTPa2JPl2p2Ge0uSgW360X5l0vLgkGhEsIf7JpUM5
LLdLczmT/6fDYsjMY29O0Poq6fjWeCXrCIt5L5IOh42Re2sfkb5ppaP1n2Nm
1UBaXycdanWWEVqXyV4M0jFBf3hTsCpzfywdMYkH5nw9T/dnzdPxUFivp7GW
1rdOx1XXp/cPmNH6dukInKN0MseauV+WjjXROVe3riH88UiH7byhk13Okbx8
05Fnu+qoUwPZU3A6JH7vVUOXMO/70uGRoRF49Dvj/9PRear74vtIyoe40vFn
XN03Mu+JxOnYfHXxwRhvyt/y0tFkVrxCp4HwOD8dy3JHzzj9iPSzKB1200RS
hKH1ytJhHLzVQEtA8aYkXZr/ybqsPEH8r02H/94G/+WFsn3t+nSED35eoGNI
9dTGdKz3WrhDTkh43pyOjWu6+g1MIn1rTcclw7WPg1MY/E8HV03SanmV8LY7
Hclr+IEP95G+yXCx4yZP8/RTyicHcHHh+JSQtpVkP3JcpCnEfntlTefV8lz4
zB7Z7cHUQxW52Fi3cEXUQ/IHylwUOAfPfeRNeK7ChWTkJeMNRym+VeXikn6N
97FM0hd1LhwUkq3kzEk/p0rbqRvMOluYejIXUyT29poTaf/aXLxWzgvRfsD4
Fy44DaNiJuwke5rPhW+J0ZLYAeSvDbj4+9pS7tMCsmcjLjyrs44eY+IlcHHA
YdpkNVnilykXLXvP+H49T/pjzkVXi3KynC/hnyUX7SHWZ+9uIflYS+ffVf1J
T4v03ZaL9eF1jyMGEz/tuGA/KN0bL0f7ceBi1ARrm6NnmPqVlJ4dN8WmzPmz
Kxf/DuXXr1FmzrO5CC8Zdid8BumfJxeqtXybV0YUP/pK+Xk2+tArf9LXAOn+
3FN0h54l/AjmQuVU2a2Zm2m/4Vx8nFT4XMOH2mwuZO1+by29TuNjuVi16eqo
U85kfxypfL+4Thu8jfQ9hYvxn8qq4u4Tv7hcHF6ceGowm/RfwEVPxbXBIwvp
vqSYi+vbwstvXqd8KIeL/Q2pO1f3J37lcXFow/A7HS9IX45I200Hvk6OZs5T
udinZyvgjCT/UcCFYVHXjzw+4UERF8sPWQ/dfZr0q4QLxKntGLb7BNkbF8vU
RwyvH0j4W8HFXs2jJ+RtmfvzXChNyP87OpPiv2qpPE9wjqKZ2rVcXI7bNLM3
kfLXOi7u2g/0HudO69Vz8WTOKhd/K7KXBi4qgtTEM0PJXhq5UJA5uHetPZ03
N0nlod0y6L4Pcz+HC6NhwYdMphAetnDRvaM1a+o0mr+Vi2Hjf+SNSaJ4vo0L
P/FxlSsfmPccXLxCbHn3adLv71wkWRnfrx5O/d1SefeO3rzMkfztH6m8uqLq
I3QY/8/DyPhM/eA4yk8G8NBRc/35V6PrffTK8fCswoX1Io7Oz+R5UF9gu+Kc
gO6fK/LQpdE78d0t2q8yDx+dj72wCrtC9s+T7ueXKP0h4Z0qDylTWx6bMe/1
1XnQ5gpGnS4hfz+VB79xVad8/8j2yVeLhyvf39waMYTsQ5uH49Eek1c+Yd6j
8LA6/IrPjLWEr/N5UHs7YbtbGeUXBtL9rbI4Pm4x6YsRD/eDhGkpVoz987Ds
Me7XdFA8Y8pD7I65K+tPU7xpzoPF+a5XC2ZTPdqSh0SFpIl5NSQvax7qj19k
uRygeMyWh2ms2J7T7SRfOx5E43MPZdvTeg48yI4KG19VRvjF4uHJ31H7rz8l
vHHloWienN9/PWR/HjzIfG5ZZqhPeO3JA3uXnIaNg0Jf25cHg58HNaJGMPbP
w9ATv+efeUT7CebBjOWiGH+S4oNwHo7OWPFwlIi5f8qDrYtaxqZFxJ9YHszb
fX9+Zs6zOVL5LH9x0VlMeJXCw5vi2sUbTcnfcnlI+z3jbl0DnXcJeJj8rqzX
p5vsXczD3gTvM9ODab85PKRqNr/00Sf+5PFwPneFjcIh0scjPKgWrtumPJXJ
p3mwM+8ZV/qO/EMBD5EexW0lE5j7sDyMHRq69N8Zxv55mLSqokMhhvrLpPoy
elRFhyzxp0IqPwHL7kQatSU8iCdcHlv9mPCnmoefqLY3v0/xeS0Po0ZcDrWf
Rf63jodVKo/l3eopX6/nYWr81y0+lbT/Bh427dN2+RlE53mNPHiqnb6rO47k
0cRD/AD9+eYfSV+beZB/zXcWHqJ8pYWHhWe7DLMPMPUcHnyNey9vlif9b5PK
v9/Iy1u0qb+dhxUjrKZpepJ/+c7DgKXXHhpOpPiomwcHbkxy7CjyJ3+k+nqn
57k7h7n/y4c4+Fuqpyzh4QA+Nv8N3tFwgPIVOT6a3vyQsX9I8pTno1HFxe3F
IspnFfmQBK65Pl6Z3jsr8/HnnYVs+jD6/Q4VPlYd1DOXW0bxoiofbuOcmrQG
kX9X58NL4JljfIzq11P5OOB70yeUOR/R4mN8rNOA6bspPtTmQ2b93KDwKVQf
0uHj1ZGMM+dEjP3zMS7n3LKNjP0Z8JG3IGpEjynJx4iPwbb3rYb/JPmBj1Fn
n66M+I/x/3yMntwyZI4SnV+a8/HZ+12h5k+az5KPU75F1bEeFL9Y8yHQSyn2
3kvyseUjcsDqW5VRTL7Kx5yG01tn59H3DlL6Ah9WlFow7+P4iL/w8PzWVYRn
rnzsPVdpuEKW4h0PPq5cbMgX7iL78eTjwxxdt7VtxD9fPoq/1uitryV/GsCH
zscO7qPjzH03Pt5cyH/lu47ixXA+osd4Pj9Sybw/lLa3696tTCP8jeXj2iiL
bT9imHqodP7jT07f/kT2nsLHokF/+1kfIjzg8mHwPvdY7VKKTwR8WN7bnnfG
gvyfmA/DmUqyc1Rp/RypPJuffj1tSvl2Hh/On+zQfxXx+wgfrfO0q5qu2vX1
5/Nx44bqhGddFH8V8GE16VG2p5j0tYiP8GmrVKbMyun7voQPE/EBNceZtP8y
PmbLbruvXEHxYQUfL2985VY7kH5K+Ogc9shtwmnK36v5MB4ege3zyX5qpfN1
xH5oaSY8rOOjbPzwimY5pj7PR9td50br2XS/rIEPzW+xyZeY9zGNUnrESqHf
Q4i/TXzMtdFfmf1cto8fzVL9mMESaohJ/1r4qHUoHLQ9nvjdKt3vNH7t4Ls0
vo2PfwNHLufOYe4z85Eb8lu7YTHZw3c+fn915fceZPJ9PsqDuGWdCxj75wPr
dTUVtzC//5IBWDnMuiVL9e0BGUg4JJg8IYD8p1wGTtwZfJWznfRXPgNH9z60
XDOL+K+YAY6ytdfNVGorZ6B1OUu74xTZs0oGro/t9yJYl/BKNQO+XpMUJ+gQ
/qpnoHTliW0eekT/1AwE1z75Ne0h8UcrAx0unY1pKSQP7QzUeMk2NRTT+zyd
DOQ8HrMlcBjNPz8DEX6LLOdwmHwzA5Prvj19e4/mN8pAg9f+o01OzPvyDMw5
2GsyYhfVh0wzwFbyXRBwlLmPkgGTgd5XuQPIPi0zMIhlelCjH8VX1hnYv+Eb
x+IE2adtBjwajWt+3GPuq2VAflr3yDzmvNYhAzfM7JaKHZn8VbrfocNu9ntP
/tc1A38KpyvdnsDUszMwtXD5qJPM+wXPDHR/fLFz1VvCY98MNFd3T0hTpO8D
MlDbPMBwFKNPwVL+6pr9EJfQ+uEZGOGm5bm0h+o17Ax0DXyVMieW8DA2A0Y+
UyZZ/6U2JwOuy41mbIql+1spGZAbO+yR2jjmfnQGNp56Vt3WTvsXZOC5jJl5
fzZzXyID0ao/BpnxqZ0jlUd74JKWX8z71gx0/gqc3qZB449I9bGhZMJ/ywnP
8zNwu8neY8hKqh8XZEDbaZfT4nYaX5QBmQ0n9r8fQfSVZEB20MmuORpMvp2B
Cz6Rc03nED5VZCD848ueCY10f1Yilef1bX6z35H/rZbK673qwhAN+r42A8LQ
6eE3lan+X5eBpqaoctFzqnfXS/VDeNLJ6izhbUMGLLRMLkzXpPUbM2A179/i
nFKKH5oysGz0e95z5r12cwYeXC4YYbxItm98Swb8AuWtlSdSf2sG6lebtS1X
o/20SfeTsHqQazHznklqT1FR9sIs6v8ubfvv37HyPHPeI11vptu3q1sp/vyT
gQ1KvbXbFZnf0xPAs37Q54p9lJ8MEGCdptx202UkLzkBrhsq7MhxTezjl7wA
hasX5NjuIzxUFGD6kSY5txWk78rS9sLy/U8HkH2pCJA0L7Hif7/HpipAye5v
4WnXmPeVAsz5qXNZ8wvRP1WAz6mXsioKHvStpyWAQrrjkJmPKH7QFgAvNzXU
KgnI/gXw5wn233aj+zfzBbhaIPEyYeIpAwF2FH/OSRlMeGAkwAdB50K2Of3e
DQQ4KT5c9eoQ6buplB9fr5TfsiV+mQvQOkO+6UQOjbcUQHFNzy9Lb4oPrQUY
seXJbOhQPG0rgN+ofzJGewlf7QQ4MF/O338gxacOAkywOp/cfz7hLUuAZdHw
FPfS/K4CdLQF/LimT20PAeqv5F6qH0H65ynAnZlPLqek0HmNr5TeLQNcfv0h
PAmQ8vtZeO0eO+a8U4Cjr1J/qIwlfxwuwCS9xffZlfSeiC2Vr4qhxevBZM+x
AjhuGjhY7j2N50j715vUrP5+p+/7FAEuBXHPWXkc62tzBbi5O8rHppT2KxBg
YV7voNcGdF4kFkB8x/a/B7/z+77PEeC/dwMWmH89Qf5fgC2zXbosdjHxv1S+
iapB8rGZZP8CGDRZ24yoetL3fYEALpMrTyhMp/P5IgGGinfwjviRfpQI4DVd
vbpxIuW7ZdLxm++2tz2i+3AVArieK1vynYnvJAIMWvnL8Uz5GbJ/Ab6xFv3o
eUvvy2oF+HTPer/SY3o/WSfA8yd8w2OVFE/US+VtW210YArhU4MA73c8MB1j
zuv7vlGA2SOs2xVN6T5Ak3T+Ku4sni/z+xQCqJWGqwdI6H5CiwC/l9TGC57T
+VmrALY55/7Zq5L82wRYso77d7gn1SPaBRC+q8o6XkrnZd8FiC31Ll7PofdV
3VJ9Xhf+ozyd7o/9EWC5w88JP07T733JCDEs6MSLZZn7+voHCHFoumXxvx56
nyYnhHnShcK0BjrfkhciKXXjl1Ir0mdFIeZ/Wuxu3EW/x6gsxNM9vfzCxWQ/
KkJ8jZ3w3Y5D9KoK8c86a2GlBc2vLsQY/g+DDelkT1Ol87kFKtzdSPajJYTJ
59Ktx8zofpO2EDOT19RP6CB56whxPGTC32MgeucL0WrAKZN/Qd8bCLEkUYPr
/ojaRkJglr3Rl1X0fgVSeu8+Hlk6lfyHqRAGTzpiBbspnzIXotOuZULbNuK/
pRCJ7X7PqwaRvloLcW/l+R+D/Mn+bIV4VH3hYD3z+w12QvSMPL7Qy4z8hYMQ
P7dI1qxay/w+hBDdbUdTf94jfXIVojnZwYwtJH/rIYRHd8i+t9eIf55CXDl5
JGeZN+G3r3S/k2qmqV6g+CVAiJHCr7XinRSfBAtxYuIZK11RdB+94ULUVA0c
V61H67GFuB8VYGNfQfuJlbZTurbPHUj5K0eIF3a61WnGdF6cIoTnipVXRtyk
/JArRPCqmi0CZcJ/gRD9ckLl2U3MfVkhBje905MPpd9XyhHCurxn9qQess88
Ib79pzCzTo3OX44IEV9UkvsjlviVL8TBTUb9xJb0fYEQ6lsdmlxf0/24IiEO
JByp0ttP/CkR4n3UHPeuRIrPy4T43KKrfUqB8tMKqT7BXbLwMlP/E0Iyv3Z2
z33Sp2ohZiuFFmRsO0r+X4hRV5bYJ1bR/bQ6ITZN2Okd4Efxcb0Q0+0crhmu
o99naBBirHaBzaOG/WT/Un7tbl2n30v3AZuE6L/Ja0pINP1eYrMQoU1T/+O8
p/ciLUJkH1cMiCtPI/sXgmvyumG/Ib0PbxNif7XCwkt8ev/ZLsT3FeUHXK+K
yf8LMULN5Y+WJtHbLQTbU6X96xWq1/0R4kbzw62hH0j/ZUQ44PXU8+Nh0vcB
IgTVWwfN3kj6ICdC7aQVlwu/EX/kRTDfyJm2p4HyW0UR/s5p33RiAclHWQTb
Z6NX3J3O1P9EKPucvJC9i8n/RWhKmDXKbxnze28iHM+6PrV0FNn7VBFYqy4/
UU8jvNQSIXNRo7OthPBeW4T8E9GpdqdJH3VEGK+zTfEE83uQ80XorFQ6N0KH
/I2BCHdL/wpWWjL5vwjnNfdNWW7PvD8S4eLELTEb51D9zVSE72c9+015S/UN
cxGanQepdTDvXSxFcGw9x9OwpvHWIjg3zrp4PE0W/79tK0K4noPN+EqKv+2k
65fPMb50k+qdDiLs7v+sO+kb1dNZIjxsPffuZg7FR64i1CvLlb8yY+p/Ilw9
pHPrqivdv/IUwVj3u4yeHfN7GiLoa3qESjbR+gEiGH0xbejdxdx3EeHIwts6
hucofwgXgftvSvHi2cz7R+n4VofX4S8Iz2NFUFrjpbzvNvkjjggrDupv1XxC
9eEUEbTWBGv/0iD/zBWhq+1FlG4O1b8FUv5w3U8omxDeikX4sHnpfKdE0r8c
EZ5/Ymts+cXcn5TSs3RSikUH0XNEhJyUE6uv29P7iXwRVK2s1ictIH0qkOrX
xJtf7l8kfhaJUDCngvPfNMKzEhG2Xo3/tbyYeW8lwobnDcF65wlfKqRtSe88
yVvm/Z0I27LmXfzAnCdWi5C100XlejvNVyvCS7fNZ3GG7KNOyk9z/RbT+cx7
axFsXGZ+NFcgPG4Q4aB92KR95lQPaJTyV9dw0SitG2T/Un1eujxqwxWy52YR
gofETWzdTvbTIkJuTP+ndhU0vlWq7zWlZ17F0Pg2EfrX2PU79Jbk2y7CMf/G
TyfkKF/4LkLIKK07jm8p3+gWIWF8WeuYbRQP/xFhzehoj34bmN/PzcS3wOe/
LzD51oBMzL8V/fLT7Hiy/0zkbZ5o+Gk95ZfymejOjgx/oUv8UszEznlRmgvY
TPyfCb/n22vmjiP/p5KJ6F2FXkPnkj9SzUTJOOWcMD1aXz0Trqsql5ZPJfub
Km2vfaf0j/m9Ha1MBPTbluquJdv3vXYm6lcEKQmU6HudTGg7yB1c+5Di9/mZ
qH1le81oBtFjkAmNm4qbRwZQ/dwoE8WxS9Mvf2bqf5mYeWaHVTtTzzDNRH85
pZ1rwJz/ZYI9NNL38giqp1hm4oXpr94hsyjfs85E25zDCSwlWs82E127NB6d
O0D6b5cJuYeV550XUv3AIRPVpkXH1v3v9wwzUbem36LZHmQ/rpmYtcIh9W4D
4Y9HJuK1FnrP/k3y9cxEg+1no7j5zPlfJlgZ4yLeuRAeB2Ri9WZjY7dAGh+c
CdUW1YKTL2n98EwkHY96a7SIOf/OhHLtdEHHKYrXYzORPOVi+9T+zHvoTAS2
6KhEF1C+lpKJuZEyGvOPMvfjM1EQGxMyagfpgyATd0TdMnF/CJ/FmbAs0aor
XkT8yslEad2cHxFOzO+7ZeJTYZyO/2zCwyNS/rz9t+xHL9lffiaOhsx+MsKO
vi/IxLU/888lWhEeF2Vi3bUdndx46i+RyndCM2tFI+2vTCqf2+m5SqOoflyR
iaYVZQq/TIgfEun4d8uvVuox+X8mtl/85hkQydT/MnEi7rY9p5PwsS4TPVuW
2cwMJH7XZ8IpNG5p3UrKlxuk9FjNsH04nPxZYybU7I9szY8g/W/KRKPdnIhU
Dyb/z0SK7vo9v0dS/t2SCa8j3sMvXqD4qzUTN34JqjZtI3raMiFqGeJueZfo
bc+E96CLOy9/lO1rf8/En7lJUUdek712S+1NOXBImCKdN/3JhGGIsnmMIdmX
jBgXVhv1H/+O6B0gRpnTqw23mfxRTozOV1FTM9LJH8mLoZH/7sT91xRfKYqR
kv8++udZWl9ZjLSkaSuVC8i+VcQY1hnvrT+d8EBVjIHXh2xKX8L83q0YC4en
OaXeZ+r/YqxyjH7ixKL9aInhzPbZWfOd/Le2GKJn01fvmMj8HocYSps/GnZG
Er3zxXggqFkpLqX41ECMp0U+y4x+kf8zEuOrs/EixYXM+yMxyg8H5HUqkzxN
xXDZkxodsZj03VyMCJ2GyrtfaLylGAZL94hvMOex1mLsevpz2vinhB+2YuQ/
Ctte1Uz5mJ0YJ5Q/fUu7ypz/i1H0YfCPa8x7PpYYQe7ppRe7iD5XMWJr7eLj
B5L+eIixsvuy1QLm92Y9xRht4Lza5Bmt5ytGyJuk9AXMfaoAMUo/Nwa3Zxzu
Wz9YDP37Dc4sF7LHcDEO5i7cblTJ/H6olD919+y3RNP97VgxkhQeJacz9XOO
lF+Oo9Q2G23vmy9FjNzEErXo78z7SDGO30heNusj6YtAjOR+JupH9heR/Ysx
wqq+1SWN4uUcqXxUzPRdQfiSJ8aGFWYKkz9Q+4gYS/KaN3Huk3/OF2Pe3S9P
hJnULhDjTYGE1ziPuV8jxukQq8aF/zv/FyMxdZHq77dM/i9GNS8x7FIFybtC
DB57kHtqEvFTIob6i6Uai2ToPKBaDMfk69+3raB8qlaM7p8n9frfpvPhOjG0
LETigW+Y35sRI/OamrFBOuFHgxgnF2jOuapO8WejGJMbysRv2kh/msT4pHz3
3tE1zO/RSvt1v7Au6JB9tIjxJLBTb9AF8getUv2zNPi8/iH1t0n1x/f09YIc
8u/tYqjIVJq9mUn69F1Kj6H7kqwiqj90i3G+i62Wrsec/4vBLRccujGf3s/J
ZKF97cNXK72pfjYgC7VauydrBNF+5bJgvLb4R0cxvR+Vz8JL/uYPXV9o/4pZ
mB5cuCrNlfBJOQvLJmpfWxFA+qOShWE5t7Z/fcSc/2fhrtV317t55P/UsyC3
kL3SKIjonZqFkWuStadNoPW1sqAn+tMzoojwUzsLT7T5njNnUbyhI/1+3aME
NvP74fOzUNMzZJjmXarnGGQhoupi5a0YshejLKRcDzra9pTqZ8jCyqPt45I9
CL9NsxBbNXSqoxx9b56Fro7RblOrKX60zMKxwxpbQ3uY8/8s7K26/0VlAq1v
m4X6eMdPMatJHnZZWPdtrse2sUz9LwvhOcu4zjOY3wfKQvII3fHxYyi/dM3C
amuFe5ZDmffMWVjku3x2bxeT/2fhoFDn28UVpL++Wfhx3/rmeAPC44AsqDf5
aMVrUP0qOAvZLz/KxY+n/CE8S+p//hx+nHCI7F9K79+sK6zXVI+MzcIzsWVR
uifVOzhZ2OMoa1m7nfLNlCxw34033jKI/AdXSp84oiYXpD8CKb/+8LXn7qF4
VSzVl9kGb/WOU30sJwt1vycsalxB+8nLAud3+3Q55ve2j2RB8d9T24/dzHta
ab/T6Bj7IOJfgVSee9479rwjeouy4Iqr1oK/TP6fBZUP5z+nGJ4n+8+Chmx8
3qTRNF9FFhpkHt5I7eaQ/WfB4Mp2t8gUWr86C39ur+1t2s/c/8nCzMr2wx0f
mfw/CzZ5g2cqqdB89VngH17xtvEz7a8hC7ur66tWSZj3+lkItTYd8yCC5mvK
wvWXlSbLzYj+5ix4vl5jpBaf3MevlizE3fiYUnyI+T2HLPh5bfty8TrJpy0L
BbXV4p7R9J64PQsVz9nxuTfpPfn3LJjliZVPj6H8oTsLTVzJ7KLnlM/9yYKj
5RjVubJM/T8bK/Y2R+nHUj1wQDaqE5Zl+CTHkv1nQ3b0lu3zTClfkc+GMuv9
8ku3Sb8UszGgcVnhMQuqLypnY5XPgkMdNyk+U8mGAXfEB/tf1FbNRv0Qtarq
/cz5XzZcRWmr9d3ofHhqNmQ8FU9HPmXu/2XD/ZdL5jcP5vwvG1qZk9eHXGXu
/2RjhPqSPT436HxyfjY87WwGbdhF6xlko8NX7p1/Dvlfo2wITaxClJ+TfSIb
d/7e2HRNgc6zTbPh9XRP6YXR1DbPhuMZn39Ho6l+YZmNgvZj778MJvyzzsbb
qyqWMKD4xTYbVpNU0l8up+/tsmE4zURzdD9azyEbF2Oubfr+hvCYJaX39rwH
u8YS3rlmo8ukPMU0O6OPnx7ZsHZJVAth/n8hntlwu3hNvzyV9NU3G/85/x9N
Vx6PZff0kSQkoRKSJCRJKqlUk5AkyZYkSSohJEmSpSThQULidrv3LZWEJEmS
JCFJCEmbpF2SpPf83ub68/pc25ntO3PmzJnzapLBWvTvIdlw+obUsVwdxNuw
bGCF1omrHuWh/WeDX3HIzgqqP2Z0NryT/cCX2ob6E5sN5xIYsbJXcP9TfDY8
THHuqpqM+aokIr/RA7aJ+pjvTc0GB6OJD95ewng2PRt0rvQXHF9E1ctnQ/Ts
8XL/NVPxfzZodCv9F/ya8v/ZYKGh3hZ6HvGUkw3TDnxbcaud6qeUDTEhJ+M+
38Tv5WfD8IbrpksjEL8LsmFlQfXwjgCs1y/KhpbHwePGFWL+tJToo5T61aZN
6G/Ks6ExaH+bXA3mFysJPeOMB7obKf9P9P+b3OAjQ8Tn2mzouu2efS8Y4+36
bIho+D5cMQPpaSLf9623bn6A/q8lG8SVuji/n6H+tGWDbbUC7zC1P7uT8DOT
X8NZRtX/ZEOF28XvafMQv15nw7zaR+39h6h6/mwon9g3McEa4+WBbKhUD9Lz
n4v9c79kQ8hs+TVnqHqZwWwo2iLMrKTWY4ezIaWvxf7dV8r/E324dSba4wvV
/zcHvhs6d+RNweclcyA0+f3l5AOYD5fOAYsPcZxkDt6XywG4unj1SDCV/8uB
sP+yzKZuw/m1cg58WTn3cPpsKv7PgUx143uXupFe9Rywm992V20TZf85sI81
PWHBbKx30M6B6Nh1UuME+L5eDuTH3Hk16SHql0EODMRuEilQ/YaNckj8pzi0
JZyy/xzgRtvsHZdM1f/mwK8QfXqgOK7Pm+WAm/cxydcBVPyfA/XWk698D0T5
W+SAdPOqEt5nHK91DgTru/Ufi0D52ebA37sapyKvUfafAxca9l2r8MF4yom8
XzJU5mtN9SvKgYcqHS66/pgPcM8Bdf24T87JiO+eObB6tYxW/VWMj71zIMR5
m/VFC6xf9ckB249hE73+Yr9T/xw4yOitdJ+B8U9QDqSyOjeGNaH/CcmBlpVB
oUM8nD+GEf4z9uhdWI/2FEGeX2F5yOqpxD9+ROdAaxTrbEMt8js2B5ad1Utu
+IT8jif8uXyaFhiI9elJOTBuSe66x8P4fGoOxC7cc2h4O/I7ndDzvGn1HzmM
T7NyQGpjRONmA8r+c2DyXaWWNW+Rf4wcmHHhc/vYXYxvOTngPXt0O28m1U+H
yDtjl46eEX4/PwfsE2w7jLfhfL4gB5wvfnjsZY3xWhHh/476qHuU/EtzwEDn
2O+NbKyPKs+Bsug5sTo9SH9lDnSu9S21dMbr6hwoFLbM04/F+W5tDnh9P7b1
RTH+rz4HNN/0ia9sRv435cDejUflmq4hv1py4MT2pJPxpjgfbSP0nz914KgX
5nc7c8CjrLx9DdVvticHEpge8Y7L8P5rQq/q6k+futHf9xH9P5ZufnA58nMg
B3ZmZa2WlsbxfMmBXXu0j8zcT9X/5MBmeCH34wf6+2Eij8xrVnuHsf5zlNjX
O/WZM1dT5/nRQJAev7VUB/FFkgYX9sz026NJrf/TIJgR2fmb2m8uR4Ms02fx
sUCt/9Hgsfcmh5IYKv9PA/cM+fITvThfU6FBomYvq8QC+aVOg7LNE68l2lLr
/zR4xCkc+nsT8USbBk50/YtWMRhP6pH3f//8zNHF+wY0sGbznPiWeG1Egxe7
D5n+ScP9PUtocOLptpMa1HlSpjQQ/S5i7KLOnzCjQelhnS4VDvbzBxooZx00
7KX6J1nQYPLcDTuleZh/tqZBzKIcbQMF/L4tDY44DuxztcL1S3sa2LxlT3pg
iefVONHgwTfHmZcu43qpKw0YgdOGRS7e/553p4HY91OTFLSp/uA0GLTPS/41
n/7v2psGm6N0xQ2NjqP902Dol+WnNWdb/t33p4HayHmR0n6cjwTR4LxSu45/
BuJVCA2q2Reqz19CesNokK+kGa0qhfYQQYO4rjl7RhlU/ysaLJSVmGyQhXgV
SwN5y4WrIj9Q8T8NeN5jt4IvofyTaGCv7JEvvgj9dSoNWp0TZwV/wPX0dBr8
KJg80fQp9h/OokHhwo0/31zH9Sga+b97Yf41A6znYxB+pdXV878iPnJo8O6h
js4rdar+hwaXuEffrFVA+eTTIMfhnWVqE9pHAQ3e27CZvDOob0U0WClhnbBl
GtJfSiPx+cg4J1ms7yunwesOpUsxTKp/LA0mXcqvnNaI633VNPi2KrY5qBHr
E2tp8CvSpeHWB4zP6mkwRzhqIu2G+9ubaPDynYOVlhUV/9Pgp4Vvx+2bVL8G
Ghj10Y7/pmG830n4teu385ABzqd6aAAxBYPPr6F8XtPgqXDdqOsUqp8P4d/4
sCtqy9E/DdBAxXm2BkcX57dfiPz3sudPu07V/xN+jZ/lE5uNeDBMg0Wa79Z6
GSE+jtIg2kxlK6eb6v+YC89/v1Gs3o/zGclcqC9+1R+zAfOv0rmwKCHKrEAB
6z3kckl8dfzWt9nUeQG5MDyy/9Sf7ehvlHPhuJKT4n/U+rZKLvR/FCRCXNa/
99VzQVXDbemyO6hvmrmgsPprTe4nxB/tXCjz7En7cwvp1cuFUh3mafOvyH+D
XGie9jwslupPZ5QLLj6TJ19uw+8tyYWbkrdOphejfzXNBY+m3xtkqPUls1x4
945vl29O+f9ceKbdmnuMyi9Y5ELxAZ31B1/j/61zYfvzyPzaPKzHsM2FLYHV
y16Z4ffsc8Fy48FEPnXeqFMuSI2bPYNtiPrkmgtNh1S/hl9Ce3XPBfvw+B/j
KPzzzIWnBVbmOQ9R/71zwXTP8cO61PlvPrlgpjB72rRGqv4vF5IXJfpJ6FH9
DXNhULpIs6ER5xchubBfJNIpWYb6E5YLUyN+rpOoxPgiIhccN/lv+Z1GnT+Q
C9UxB/1jDXB8sYSekMlz7+/B8cfnwozxELClAfUjKRfy1x/Ryq3G+WxqLtj8
J5fwW4vzT77puVA4wHLzeYLXWWT8a16toynieX40Mr5stierCO2FkQsDW8Y1
DQDaMycXrkSYv1hD5YsFhN8Da3YsXIP5tfxcCMvO05A7j+8X5IL3pOMs+I3+
pSgXnCfer2tfS+23zYWkQ6Kjc9cj/8pzoU+xZtF2ql6/MhdeSWedjkpGe67O
hbq1p+IvGaM91uZC1ax89ZgNOJ76XGhNnrR1aBy+30Toc73zdsYCnE+15IKT
2Zkjm00xHmjLhbl/tTc0WmL805kL8rw3QyCJ8UVPLhSM9I86llP+Pxf0D0pY
XH1A9XPNhRtM3+H3K9B/D+SC+aGBBMtIxJMvubBzzePTLt04Xx4k+nbR6ERv
O74/TMZ795val2yMr0dz4UlyBOdSB3X+DR3a5ze8vk+dDyJJB8mGqLMB/+H8
RZoO46yOaZ97hu/L0WF6+OyYrEaqPyQd/B8v7fhLR3+sTAf1lavDPnop/Xte
hQ49f2f1PZyO+q5OB9FdPTcXGap/GB3CaKYh114iXmnTYS5D+SPk4HxKjw7K
7EFJlW5c/zWgw5QNWttUM7E+0IgO5d2lXWJd6H+X0OH72BxOCOUfTOmwc0d/
mZ0OzmfM6FBatfCDwjZq/w8dPF0umt/owXjJgg7xZuvnGz3A+ZQ1HSSiP6vO
mID4ZEsHzYymWen9VH9iOhivdrUMlML8iRMdtN63J/r44v9c6WCxOnxGcj7G
b+50mLb6UJkCVU/gSQdLW3WztCXIX286zPi6t+r5TdQXHzrE/Om+WmuL9upP
B49rrRNft6F/DKJD2zjfo6YXUP4hdGAFJ22eL0L7CKPDuYhyx8aneH5tBB0K
LX/fn5dJ2T8dVvF5ju+4GB/H0kFxTqaT4zj0F/F0cD0Tt6hGHvmVRAc511OH
sxbifC+VDqaHb1Yo6OL8K50OOubLtdfZ4fey6LBa7uYi316kn0YH3ckncqbu
Rf1g0CE593jrkd3ILw4dzvyy1HsijvYkoAP/VYlD+lmURz4d/F68sfS7gvpT
QIdTl1/aNNxC+ymiQ51CZdzXY4gHpXTIa5RXLZiH/dbKiT4s/fLqrA7qdyUd
qi6cayj+jPF0NR3mB6odFVDnLdeS8R8//+WEE+Yf6ulAvy+hfu8Ejr+J6Mfv
tvH9TRh/tNDh5O+5f2XiqfpfOnAm2BYC1Y+lk/Bf6ml5z3Mq/0+HOdbLUtw0
0H5e08Hk0OvbS49jvr2P6EvoqgTed6R/gA5BzucN+O1I3xc6tBQzWGlbqPif
6M8r5f27AvH+MB1kK2z/ezAO6zdGCX80nrRu6KbOn86Dbn5/b/ENav0vDxZJ
LuY6n6b6QeSBfafO/R9hiHdyecB48fdbnDLVHygPrK2TZZqBWv/Pgz8PZALK
PlL1f3nAl6v79aAE5aWeB+V+J36HfsD4QDMPRjY4jPu9G+uBtPNgOZs9ZXkF
+jO9PNh2xCuo1x7ngwbkWvjzXAW1PmeUB657zkm578HzMpbkgTv8l/GVGo9p
HswUvPf/waTy/3nQL68gDNmA/T8hDxYvOaP79ALOXyzyIDLvioLnKWr9Lw+c
Hasqj/5EftnmQZPX8I4JK6j+NHmQ/7UwuHAZys8pD/TWGsYPaiL+uObB6iNn
k5Wp8zLcCb2yCb81qX67nnnwq1iqvy+Mqv/LA6OBpJw/Fnj+oE8etE9Y5Gje
iPla/zyYfOTo9gs3KPvPg0On3UsfLUf/FpIHx37kmM+JR3rC8mCXyNpMbx3q
b0Qe+LY12nR5UP1P8kDxraOq9jaM72Pz4PLF5rurzqK+xueBvw/9ShzVjycp
D5J/Lafz16N+pOZBR8chh+fTcL9oeh6wDrlE9K2n1v/zYNKP0N6w6+gvaHmg
v2dmwZ4qtFdGHiSFJ/65c5rK/+XBDsPy0acjyH8B0bfjN2U1XDHezc+DsytT
zG9R+3cLyP/axw8VH8H3i/JgU5Kqqe0VHF9pHgRL2oXN6EL6yvPALf6X34xH
+Hwl0dfVZ9KPOlD1P3nwgCaympCC/Kol+vpbTu7qAoyP6vNAI6SUl/AL5dmU
B2LLL1We60H+tOTB4bOZj/XTcXxtedCmserZimS830m+f+On4p71VP/mPEi/
sDzM6Rll/3mQaLn3YcEpqp8XkZd3j6siD58fyIPRG3fCPmpgfPolD/Z5ZLP1
2fj+YB4ccMx4bddP9fvJg8cGWY/e3MT6jtE86DFZKTdemTr/igFWal/PRQcj
vyQY0GywrXllJdZrSTKgl2dmfbMc62ulGJAxt2bKhY9UfTADnq/98qPAEv2f
DANUxT+pFqaj/skx4EqKd0idHeK5PAPWXIyOurAG578KDHDlqa8YzMJ8rSK5
ZlqevbUd/b0yAzhR/QmVfzDfOY0BRs6f6aUh+H8VBqg88KgxiUN/rEq+v599
uLCb6jfAgLPBwxc756E+azAgYmvBgVAq/6nJgCX8Wadk3yO/tRhgvHZJzCNq
v7k2oU9KbeJOOtqzDgNcHp1SC1Cg6hMYsJT+Y1X3RnxenwFlY9ZDNFes5zBg
QOS7r1oXF2P/K0MG1FtN/jxBF+sZjRggGcqYqaaL6zXGDOh0s5ylE0+tZzLg
0Nd3UePtER9MyP3wgqXbSpCfpgwIj/U+9ccZ7WUFkZfpoF2aEb5vxoDSXR+v
HnuM/FnNgKujV698daT67zOAzsuZ79KH/dvNGcDNOloxrh3z/xYMGDu79PG6
DBy/FQMCR98fZyfj+p41A+zqxJw9B7De1YYBapvcLzW6I79sGRAVVDGPrYb0
2TEg9+iojEYLdV4i+b7KttGTj5A+BwZojnc7nnYP8wVODDhZ/eL6r1SMd10Y
cPre2YdDS/HalchnR4aYmC9+z40B2op3J/f9h/rszoCFnxZcqBiH/saDAXsj
ClSUEhHPPRngxj9Wy89Df+HFgIbbPy5PbsHvezOg//VEfvYrtN+9DCg8t+rq
2wkobx9CT5uEZvwZvO/LgJ2P7+8aFEN88GfAnMDUq8XT0N4CiL75pS2tWknh
NwMa73EzJF+ivIIZBE+LN0/owvGGMKDlKEuuaB3+L5QBjGn6cye/wPxhGAOc
+Aemf85DvApnwFb+nJaNx5GeCAZYjJ1eb3UN8S6SASGrbB7o91Dn5zJALkrF
3OYy+vcTDPBMrdEpXYHyj2WAwop5u1YHIp7HMaDbQc/fh9qPEk/4R09c/Nwf
458EBhzRvyhTdxLnp0lE31graxZdR3xIJvxp2n7dmDrPM5UBU/nV9rVnUH5p
hD9lrpHFs9E/pzOg4NJuo+VHEE8yGRB2k2ctXID2nEXsJ9PtLacF+Z3NAN39
NGX7Zvw+jQFZv687t4ygPtCJvquU3Y+xofLPDGD5aIP3PoxnWAzw/2TAZs5C
+jgMaO9+4zmHh/zkMaBm5IDbnNk4XgEDyp0kZh6ci9ciBnh/UnHJLkF+5RP9
nDjRbsVE9B+XGTC8bX/gYqqfVAEDvBzPLJn3BfG2kOh/t+q5sh/Uejaxx/3X
[truncated: 203,923 more chars]
