# Supplementary material for: Beyond the Hypercube: Evolutionary Accessibility of Fitness Landscapes with Realistic Mutational Networks
Source: PLoS Comput Biol. 2016 Dec 9;12(12):e1005218. doi: 10.1371/journal.pcbi.1005218 (PMC5147777; doi:10.1371/journal.pcbi.1005218)
Supplement: S1 Data and Code — (ZIP) [file pcbi.1005218.s009.zip › FL_Rowe_import_and_generate_subFL.nb]

(* Content-type: application/vnd.wolfram.mathematica *)

(*** Wolfram Notebook File ***)
(* http://www.wolfram.com/nb *)

(* CreatedBy='Mathematica 10.2' *)

(*CacheID: 234*)
(* Internal cache information:
NotebookFileLineBreakTest
NotebookFileLineBreakTest
NotebookDataPosition[       158,          7]
NotebookDataLength[     82007,       2253]
NotebookOptionsPosition[     77976,       2110]
NotebookOutlinePosition[     78320,       2125]
CellTagsIndexPosition[     78277,       2122]
WindowFrame->Normal*)

(* Beginning of Notebook Content *)
Notebook[{

Cell[CellGroupData[{
Cell["\<\
DNA-protein binding affitinity data from \[OpenCurlyDoubleQuote]Analysis of a \
complete DNA-protein affinity landscape\[CloseCurlyDoubleQuote] (Rowe et al., \
Journal of The Royal Society Interface 2010)\
\>", "Chapter",
 CellChangeTimes->{{3.6882066427013626`*^9, 3.688206652599363*^9}, {
   3.6882757136982965`*^9, 3.6882757503702965`*^9}, 3.6882759896982965`*^9}],

Cell[CellGroupData[{

Cell["Importing RNA FL", "Section",
 CellChangeTimes->{{3.6684988856650624`*^9, 3.6684988890010624`*^9}}],

Cell[CellGroupData[{

Cell[BoxData[{
 RowBox[{"SetDirectory", "[", 
  RowBox[{
   RowBox[{"NotebookDirectory", "[", "]"}], "<>", "\"\<IN_FL\>\""}], 
  "]"}], "\[IndentingNewLine]", 
 RowBox[{
  RowBox[{"datE", "=", 
   RowBox[{"Import", "[", 
    RowBox[{
    "\"\<original_data_from_Rowe_JRSInterface_2010.txt\>\"", ",", 
     "\"\<Table\>\""}], "]"}]}], ";"}]}], "Input",
 CellChangeTimes->{{3.6555334368467712`*^9, 3.655533451566771*^9}, 
   3.6882073970713625`*^9, {3.688276037716297*^9, 3.688276065963297*^9}}],

Cell[BoxData["\<\"C:\\\\Dropbox\\\\FitnessCube\\\\BASINS_PLOS\\\\IN_FL\"\>"], \
"Output",
 CellChangeTimes->{3.6882762429032965`*^9, 3.6882766577222967`*^9}]
}, Open  ]],

Cell[CellGroupData[{

Cell["some examples of fitness values", "Subsubsection",
 CellChangeTimes->{{3.688207080014363*^9, 3.6882071008053627`*^9}}],

Cell[CellGroupData[{

Cell[BoxData[{
 RowBox[{"datE", "[", 
  RowBox[{"[", 
   RowBox[{";;", "5"}], "]"}], "]"}], "\[IndentingNewLine]", 
 RowBox[{"datE", "[", 
  RowBox[{"[", 
   RowBox[{
    RowBox[{"-", "5"}], ";;"}], "]"}], "]"}], "\[IndentingNewLine]", 
 RowBox[{"Max", "[", 
  RowBox[{"datE", "[", 
   RowBox[{"[", 
    RowBox[{"All", ",", "2"}], "]"}], "]"}], "]"}], "\[IndentingNewLine]", 
 RowBox[{"Min", "[", 
  RowBox[{"datE", "[", 
   RowBox[{"[", 
    RowBox[{"All", ",", "2"}], "]"}], "]"}], "]"}]}], "Input",
 CellChangeTimes->{{3.6555335581237707`*^9, 3.655533564127771*^9}, {
  3.6684987285550623`*^9, 3.6684987330350623`*^9}, {3.688207455559363*^9, 
  3.688207467983363*^9}}],

Cell[BoxData[
 RowBox[{"{", 
  RowBox[{
   RowBox[{"{", 
    RowBox[{"\<\"ATCTCATCGC\"\>", ",", "10.9891669`"}], "}"}], ",", 
   RowBox[{"{", 
    RowBox[{"\<\"ATTCCGTACC\"\>", ",", "10.9862684`"}], "}"}], ",", 
   RowBox[{"{", 
    RowBox[{"\<\"ATCCCCTTAG\"\>", ",", "10.9746398`"}], "}"}], ",", 
   RowBox[{"{", 
    RowBox[{"\<\"ATCTCCCTAT\"\>", ",", "10.861006`"}], "}"}], ",", 
   RowBox[{"{", 
    RowBox[{"\<\"ATCCCCCCTT\"\>", ",", "10.6312645`"}], "}"}]}], 
  "}"}]], "Output",
 CellChangeTimes->{{3.688207450211363*^9, 3.6882074687523627`*^9}, 
   3.688276249457297*^9, 3.688276664292297*^9}],

Cell[BoxData[
 RowBox[{"{", 
  RowBox[{
   RowBox[{"{", 
    RowBox[{"\<\"CCCTGAGCAC\"\>", ",", "2.56074117`"}], "}"}], ",", 
   RowBox[{"{", 
    RowBox[{"\<\"CTCAAGAAGC\"\>", ",", "2.43774644`"}], "}"}], ",", 
   RowBox[{"{", 
    RowBox[{"\<\"TCGAAGGAAG\"\>", ",", "2.3832944`"}], "}"}], ",", 
   RowBox[{"{", 
    RowBox[{"\<\"CTCTGCGAAT\"\>", ",", "2.36768486`"}], "}"}], ",", 
   RowBox[{"{", 
    RowBox[{"\<\"CATTGCTTCC\"\>", ",", "2.31077613`"}], "}"}]}], 
  "}"}]], "Output",
 CellChangeTimes->{{3.688207450211363*^9, 3.6882074687523627`*^9}, 
   3.688276249457297*^9, 3.6882766642952967`*^9}],

Cell[BoxData["10.9891669`"], "Output",
 CellChangeTimes->{{3.688207450211363*^9, 3.6882074687523627`*^9}, 
   3.688276249457297*^9, 3.6882766642972965`*^9}],

Cell[BoxData["2.31077613`"], "Output",
 CellChangeTimes->{{3.688207450211363*^9, 3.6882074687523627`*^9}, 
   3.688276249457297*^9, 3.6882766643472967`*^9}]
}, Open  ]]
}, Open  ]]
}, Open  ]],

Cell[CellGroupData[{

Cell["Processing FL (indexing)", "Section",
 CellChangeTimes->{3.6882074841013627`*^9}],

Cell[CellGroupData[{

Cell[BoxData[{
 RowBox[{
  RowBox[{"INSTR", "=", 
   RowBox[{"{", 
    RowBox[{
    "\"\<A\>\"", ",", "\"\<C\>\"", ",", "\"\<G\>\"", ",", "\"\<T\>\""}], 
    "}"}]}], ";"}], "\n", 
 RowBox[{
  RowBox[{"getINS", "[", "sM_", "]"}], ":=", 
  RowBox[{"Flatten", "[", 
   RowBox[{"Select", "[", 
    RowBox[{
     RowBox[{"{", 
      RowBox[{
       RowBox[{"{", 
        RowBox[{
        "\"\<A\>\"", ",", "\"\<C\>\"", ",", "\"\<G\>\"", ",", "\"\<T\>\""}], 
        "}"}], ",", 
       RowBox[{"{", 
        RowBox[{
        "\"\<T\>\"", ",", "\"\<A\>\"", ",", "\"\<C\>\"", ",", "\"\<G\>\""}], 
        "}"}], ",", 
       RowBox[{"{", 
        RowBox[{
        "\"\<G\>\"", ",", "\"\<T\>\"", ",", "\"\<A\>\"", ",", "\"\<C\>\""}], 
        "}"}], ",", 
       RowBox[{"{", 
        RowBox[{
        "\"\<C\>\"", ",", "\"\<G\>\"", ",", "\"\<T\>\"", ",", "\"\<A\>\""}], 
        "}"}]}], "}"}], ",", 
     RowBox[{
      RowBox[{
       RowBox[{"#", "[", 
        RowBox[{"[", 
         RowBox[{"-", "1"}], "]"}], "]"}], "\[Equal]", "sM"}], "&"}]}], "]"}],
    "]"}]}], "\n", 
 RowBox[{
  RowBox[{
   RowBox[{"getMAP", "[", "pEG_", "]"}], ":=", 
   RowBox[{"Module", "[", 
    RowBox[{
     RowBox[{"{", 
      RowBox[{
       RowBox[{"str", "=", 
        RowBox[{"Characters", "[", "pEG", "]"}]}], ",", "map"}], "}"}], ",", 
     "\[IndentingNewLine]", 
     RowBox[{
      RowBox[{"map", "=", 
       RowBox[{
        RowBox[{
         RowBox[{"getINS", "[", "#", "]"}], "&"}], "/@", "str"}]}], ";", 
      "\[IndentingNewLine]", 
      RowBox[{"map", "=", 
       RowBox[{
        RowBox[{
         RowBox[{"Association", "[", 
          RowBox[{"Table", "[", 
           RowBox[{
            RowBox[{
             RowBox[{"#", "[", 
              RowBox[{"[", 
               RowBox[{"k", "+", "1"}], "]"}], "]"}], "\[Rule]", "k"}], ",", 
            RowBox[{"{", 
             RowBox[{"k", ",", "0", ",", "3"}], "}"}]}], "]"}], "]"}], "&"}], 
        "/@", "map"}]}]}]}], "]"}]}], "\n"}], "\[IndentingNewLine]", 
 RowBox[{"MAP0", "=", 
  RowBox[{"getMAP", "[", 
   RowBox[{"datE", "[", 
    RowBox[{"[", 
     RowBox[{"1", ",", "1"}], "]"}], "]"}], "]"}]}]}], "Input",
 CellChangeTimes->{{3.655539166424635*^9, 3.655539174356599*^9}, {
  3.668498741170062*^9, 3.6684987491380625`*^9}, {3.688207502931363*^9, 
  3.6882075058713627`*^9}}],

Cell[BoxData[
 RowBox[{"{", 
  RowBox[{
   RowBox[{"\[LeftAssociation]", 
    RowBox[{
     RowBox[{"\<\"C\"\>", "\[Rule]", "0"}], ",", 
     RowBox[{"\<\"G\"\>", "\[Rule]", "1"}], ",", 
     RowBox[{"\<\"T\"\>", "\[Rule]", "2"}], ",", 
     RowBox[{"\<\"A\"\>", "\[Rule]", "3"}]}], "\[RightAssociation]"}], ",", 
   RowBox[{"\[LeftAssociation]", 
    RowBox[{
     RowBox[{"\<\"A\"\>", "\[Rule]", "0"}], ",", 
     RowBox[{"\<\"C\"\>", "\[Rule]", "1"}], ",", 
     RowBox[{"\<\"G\"\>", "\[Rule]", "2"}], ",", 
     RowBox[{"\<\"T\"\>", "\[Rule]", "3"}]}], "\[RightAssociation]"}], ",", 
   RowBox[{"\[LeftAssociation]", 
    RowBox[{
     RowBox[{"\<\"G\"\>", "\[Rule]", "0"}], ",", 
     RowBox[{"\<\"T\"\>", "\[Rule]", "1"}], ",", 
     RowBox[{"\<\"A\"\>", "\[Rule]", "2"}], ",", 
     RowBox[{"\<\"C\"\>", "\[Rule]", "3"}]}], "\[RightAssociation]"}], ",", 
   RowBox[{"\[LeftAssociation]", 
    RowBox[{
     RowBox[{"\<\"A\"\>", "\[Rule]", "0"}], ",", 
     RowBox[{"\<\"C\"\>", "\[Rule]", "1"}], ",", 
     RowBox[{"\<\"G\"\>", "\[Rule]", "2"}], ",", 
     RowBox[{"\<\"T\"\>", "\[Rule]", "3"}]}], "\[RightAssociation]"}], ",", 
   RowBox[{"\[LeftAssociation]", 
    RowBox[{
     RowBox[{"\<\"G\"\>", "\[Rule]", "0"}], ",", 
     RowBox[{"\<\"T\"\>", "\[Rule]", "1"}], ",", 
     RowBox[{"\<\"A\"\>", "\[Rule]", "2"}], ",", 
     RowBox[{"\<\"C\"\>", "\[Rule]", "3"}]}], "\[RightAssociation]"}], ",", 
   RowBox[{"\[LeftAssociation]", 
    RowBox[{
     RowBox[{"\<\"C\"\>", "\[Rule]", "0"}], ",", 
     RowBox[{"\<\"G\"\>", "\[Rule]", "1"}], ",", 
     RowBox[{"\<\"T\"\>", "\[Rule]", "2"}], ",", 
     RowBox[{"\<\"A\"\>", "\[Rule]", "3"}]}], "\[RightAssociation]"}], ",", 
   RowBox[{"\[LeftAssociation]", 
    RowBox[{
     RowBox[{"\<\"A\"\>", "\[Rule]", "0"}], ",", 
     RowBox[{"\<\"C\"\>", "\[Rule]", "1"}], ",", 
     RowBox[{"\<\"G\"\>", "\[Rule]", "2"}], ",", 
     RowBox[{"\<\"T\"\>", "\[Rule]", "3"}]}], "\[RightAssociation]"}], ",", 
   RowBox[{"\[LeftAssociation]", 
    RowBox[{
     RowBox[{"\<\"G\"\>", "\[Rule]", "0"}], ",", 
     RowBox[{"\<\"T\"\>", "\[Rule]", "1"}], ",", 
     RowBox[{"\<\"A\"\>", "\[Rule]", "2"}], ",", 
     RowBox[{"\<\"C\"\>", "\[Rule]", "3"}]}], "\[RightAssociation]"}], ",", 
   RowBox[{"\[LeftAssociation]", 
    RowBox[{
     RowBox[{"\<\"T\"\>", "\[Rule]", "0"}], ",", 
     RowBox[{"\<\"A\"\>", "\[Rule]", "1"}], ",", 
     RowBox[{"\<\"C\"\>", "\[Rule]", "2"}], ",", 
     RowBox[{"\<\"G\"\>", "\[Rule]", "3"}]}], "\[RightAssociation]"}], ",", 
   RowBox[{"\[LeftAssociation]", 
    RowBox[{
     RowBox[{"\<\"G\"\>", "\[Rule]", "0"}], ",", 
     RowBox[{"\<\"T\"\>", "\[Rule]", "1"}], ",", 
     RowBox[{"\<\"A\"\>", "\[Rule]", "2"}], ",", 
     RowBox[{"\<\"C\"\>", "\[Rule]", "3"}]}], "\[RightAssociation]"}]}], 
  "}"}]], "Output",
 CellChangeTimes->{3.655539922608936*^9, 3.6612417353552203`*^9, 
  3.662875169551349*^9, 3.662892126343649*^9, 3.663063202272153*^9, 
  3.663066747165741*^9, 3.66330910499092*^9, 3.668498764781062*^9, 
  3.688207507335363*^9, 3.688276249556297*^9, 3.6882766643942966`*^9}]
}, Open  ]],

Cell[CellGroupData[{

Cell[BoxData[{
 RowBox[{
  RowBox[{
   RowBox[{"getID", "[", 
    RowBox[{"pEG_", ",", "MAP_"}], "]"}], ":=", 
   RowBox[{"Module", "[", 
    RowBox[{
     RowBox[{"{", 
      RowBox[{
       RowBox[{"str", "=", 
        RowBox[{"Characters", "[", "pEG", "]"}]}], ",", "id"}], "}"}], ",", 
     "\[IndentingNewLine]", 
     RowBox[{
      RowBox[{"id", "=", 
       RowBox[{"Table", "[", 
        RowBox[{
         RowBox[{
          RowBox[{"MAP", "[", 
           RowBox[{"[", "k", "]"}], "]"}], "[", 
          RowBox[{"str", "[", 
           RowBox[{"[", "k", "]"}], "]"}], "]"}], ",", 
         RowBox[{"{", 
          RowBox[{"k", ",", 
           RowBox[{"Length", "[", "str", "]"}]}], "}"}]}], "]"}]}], ";", 
      "\[IndentingNewLine]", 
      RowBox[{"FromDigits", "[", 
       RowBox[{"id", ",", "4"}], "]"}]}]}], "\[IndentingNewLine]", "]"}]}], 
  "\n"}], "\[IndentingNewLine]", 
 RowBox[{
  RowBox[{"getID", "[", 
   RowBox[{"\"\<ATCTCATCGC\>\"", ",", "MAP0"}], "]"}], "==", 
  RowBox[{
   RowBox[{"4", "^", "10"}], "-", "1", 
   RowBox[{"(*", 
    RowBox[{
    "checking", " ", "ID", " ", "of", " ", "target", " ", "genotype"}], 
    "*)"}]}]}]}], "Input",
 CellChangeTimes->{{3.6555399524589205`*^9, 3.6555400912657995`*^9}, {
   3.6555401856932416`*^9, 3.655540186069279*^9}, {3.655540241471819*^9, 
   3.6555402610467763`*^9}, 3.6882075439113626`*^9, {3.6882076201683626`*^9, 
   3.688207624566363*^9}}],

Cell[BoxData["True"], "Output",
 CellChangeTimes->{{3.655540108989572*^9, 3.6555401134560184`*^9}, {
   3.6555402069703693`*^9, 3.655540224313103*^9}, 3.6555402685025215`*^9, 
   3.6612417678354683`*^9, 3.6628751736757617`*^9, 3.6628921293059444`*^9, 
   3.663063202848153*^9, 3.663066747448741*^9, 3.6633091050109224`*^9, 
   3.668498779328062*^9, 3.688207536940363*^9, 3.688276249598297*^9, 
   3.688276664438297*^9}]
}, Open  ]],

Cell[BoxData[{
 RowBox[{
  RowBox[{"datER", "=", 
   RowBox[{
    RowBox[{
     RowBox[{"{", 
      RowBox[{
       RowBox[{"getID", "[", 
        RowBox[{
         RowBox[{"#", "[", 
          RowBox[{"[", "1", "]"}], "]"}], ",", "MAP0"}], "]"}], ",", 
       RowBox[{"#", "[", 
        RowBox[{"[", "2", "]"}], "]"}]}], "}"}], "&"}], "/@", "datE"}]}], 
  ";"}], "\n", 
 RowBox[{
  RowBox[{"datERS", "=", 
   RowBox[{"SortBy", "[", 
    RowBox[{"datER", ",", "First"}], "]"}]}], ";"}]}], "Input",
 CellChangeTimes->{{3.655540284610132*^9, 3.655540334842155*^9}, 
   3.6684987870200624`*^9}],

Cell[CellGroupData[{

Cell[BoxData[
 RowBox[{"Length", "[", "datERS", "]"}]], "Input",
 CellChangeTimes->{{3.6555510436441765`*^9, 3.655551047249537*^9}}],

Cell[BoxData["1048576"], "Output",
 CellChangeTimes->{3.6555510478836*^9, 3.661241823642048*^9, 
  3.6628752187782717`*^9, 3.662892166387653*^9, 3.6630632390141535`*^9, 
  3.663066783488741*^9, 3.663309138949316*^9, 3.6882076463713627`*^9, 
  3.688276273048297*^9, 3.688276688410297*^9}]
}, Open  ]]
}, Open  ]]
}, Open  ]],

Cell[CellGroupData[{

Cell["Getting sub-FLs (original and randomized)", "Chapter",
 CellChangeTimes->{3.6882077474703627`*^9}],

Cell[CellGroupData[{

Cell["Exploring FL", "Section",
 CellChangeTimes->{{3.662875417905182*^9, 3.6628754248988814`*^9}, {
  3.688207752934363*^9, 3.688207753341363*^9}}],

Cell[CellGroupData[{

Cell["Normalizing fitness to 0...1 range", "Subsection",
 CellChangeTimes->{{3.6882046780973625`*^9, 3.6882046925693626`*^9}}],

Cell[CellGroupData[{

Cell[BoxData[{
 RowBox[{
  RowBox[{
   RowBox[{
    RowBox[{"getFLnorm", "[", "phiE_", "]"}], ":=", 
    RowBox[{
     RowBox[{"(", 
      RowBox[{"phiE", "-", 
       RowBox[{"Min", "[", "phiE", "]"}]}], ")"}], "/", 
     RowBox[{"(", 
      RowBox[{
       RowBox[{"Max", "[", "phiE", "]"}], "-", 
       RowBox[{"Min", "[", "phiE", "]"}]}], ")"}]}]}], ";"}], 
  "\n"}], "\[IndentingNewLine]", 
 RowBox[{
  RowBox[{"phiE", "=", 
   RowBox[{"datERS", "[", 
    RowBox[{"[", 
     RowBox[{"All", ",", "2"}], "]"}], "]"}]}], ";", 
  RowBox[{"(*", 
   RowBox[{"fitness", " ", "values"}], "*)"}], "\[IndentingNewLine]", 
  RowBox[{"phiEn", "=", 
   RowBox[{"getFLnorm", "[", "phiE", "]"}]}], ";"}], "\[IndentingNewLine]", 
 RowBox[{"Min", "[", "phiEn", "]"}], "\[IndentingNewLine]", 
 RowBox[{"Max", "[", "phiEn", "]"}]}], "Input",
 CellChangeTimes->{{3.688207794018363*^9, 3.6882077953113627`*^9}}],

Cell[BoxData["0.`"], "Output",
 CellChangeTimes->{{3.6628862660326433`*^9, 3.662886294562496*^9}, 
   3.6628922169347067`*^9, 3.6630639980274086`*^9, 3.663066807102741*^9, 
   3.663309175154936*^9, 3.6684988270630627`*^9, {3.688207784744363*^9, 
   3.6882077965553627`*^9}, 3.6882762734722967`*^9, 3.688276688858297*^9}],

Cell[BoxData["1.`"], "Output",
 CellChangeTimes->{{3.6628862660326433`*^9, 3.662886294562496*^9}, 
   3.6628922169347067`*^9, 3.6630639980274086`*^9, 3.663066807102741*^9, 
   3.663309175154936*^9, 3.6684988270630627`*^9, {3.688207784744363*^9, 
   3.6882077965553627`*^9}, 3.6882762734722967`*^9, 3.688276688859297*^9}]
}, Open  ]],

Cell[CellGroupData[{

Cell[BoxData[{
 RowBox[{
  RowBox[{"resEG", "=", "datERS"}], ";"}], "\[IndentingNewLine]", 
 RowBox[{"tarp", "=", 
  RowBox[{"Position", "[", 
   RowBox[{"phiE", ",", 
    RowBox[{"Max", "[", "phiE", "]"}]}], "]"}]}], "\[IndentingNewLine]", 
 RowBox[{"tar0", "=", 
  RowBox[{"Extract", "[", 
   RowBox[{"resEG", ",", "tarp"}], "]"}]}], "\[IndentingNewLine]", 
 RowBox[{"tar0", "=", 
  RowBox[{"tar0", "[", 
   RowBox[{"[", "1", "]"}], "]"}]}], "\[IndentingNewLine]", 
 RowBox[{
  RowBox[{"maxIDEG", "=", 
   RowBox[{
    RowBox[{"4", "^", "10"}], "-", "1"}]}], ";"}], "\[IndentingNewLine]", 
 RowBox[{
  RowBox[{"tar0", "[", 
   RowBox[{"[", "1", "]"}], "]"}], "\[Equal]", "maxIDEG", 
  RowBox[{"(*", 
   RowBox[{
   "checking", " ", "id", " ", "of", " ", "genotype", " ", "with", " ", 
    "maximal", " ", "fitness"}], "*)"}]}]}], "Input",
 CellChangeTimes->{{3.6612428598266563`*^9, 3.6612428701446877`*^9}, 
   3.661242911242797*^9, 3.661242958410514*^9, {3.661243357660139*^9, 
   3.661243357935111*^9}, {3.6612441938550644`*^9, 3.6612441941300917`*^9}, {
   3.6612442524341965`*^9, 3.661244272822197*^9}, {3.6630668153727407`*^9, 
   3.663066816019741*^9}, 3.6882078146233625`*^9}],

Cell[BoxData[
 RowBox[{"{", 
  RowBox[{"{", "1048576", "}"}], "}"}]], "Output",
 CellChangeTimes->{3.66124291356703*^9, 3.6612429601066833`*^9, 
  3.661244225527231*^9, 3.6612442744831967`*^9, 3.6628755963692913`*^9, 
  3.662891185123536*^9, 3.662892223136327*^9, 3.663064005656171*^9, 
  3.663066823059741*^9, 3.6633091781432347`*^9, 3.6684988308020625`*^9, 
  3.6882078160423627`*^9, 3.688276273791297*^9, 3.6882766891722965`*^9}],

Cell[BoxData[
 RowBox[{"{", 
  RowBox[{"{", 
   RowBox[{"1048575", ",", "10.9891669`"}], "}"}], "}"}]], "Output",
 CellChangeTimes->{3.66124291356703*^9, 3.6612429601066833`*^9, 
  3.661244225527231*^9, 3.6612442744831967`*^9, 3.6628755963692913`*^9, 
  3.662891185123536*^9, 3.662892223136327*^9, 3.663064005656171*^9, 
  3.663066823059741*^9, 3.6633091781432347`*^9, 3.6684988308020625`*^9, 
  3.6882078160423627`*^9, 3.688276273791297*^9, 3.688276689173297*^9}],

Cell[BoxData[
 RowBox[{"{", 
  RowBox[{"1048575", ",", "10.9891669`"}], "}"}]], "Output",
 CellChangeTimes->{3.66124291356703*^9, 3.6612429601066833`*^9, 
  3.661244225527231*^9, 3.6612442744831967`*^9, 3.6628755963692913`*^9, 
  3.662891185123536*^9, 3.662892223136327*^9, 3.663064005656171*^9, 
  3.663066823059741*^9, 3.6633091781432347`*^9, 3.6684988308020625`*^9, 
  3.6882078160423627`*^9, 3.688276273791297*^9, 3.688276689174297*^9}],

Cell[BoxData["True"], "Output",
 CellChangeTimes->{3.66124291356703*^9, 3.6612429601066833`*^9, 
  3.661244225527231*^9, 3.6612442744831967`*^9, 3.6628755963692913`*^9, 
  3.662891185123536*^9, 3.662892223136327*^9, 3.663064005656171*^9, 
  3.663066823059741*^9, 3.6633091781432347`*^9, 3.6684988308020625`*^9, 
  3.6882078160423627`*^9, 3.688276273791297*^9, 3.688276689174297*^9}]
}, Open  ]]
}, Open  ]]
}, Open  ]],

Cell[CellGroupData[{

Cell["Functions to get sub-FLs", "Section",
 CellChangeTimes->{{3.688206432997363*^9, 3.688206441181363*^9}}],

Cell[BoxData[{
 RowBox[{
  RowBox[{"getEG2ID", "[", 
   RowBox[{"pEG_", ",", 
    RowBox[{"KA_:", "4"}]}], "]"}], ":=", 
  RowBox[{"FromDigits", "[", 
   RowBox[{"pEG", ",", "KA"}], "]"}]}], "\[IndentingNewLine]", 
 RowBox[{
  RowBox[{
   RowBox[{"getID2EG", "[", 
    RowBox[{"id_", ",", "L_", ",", "KA_"}], "]"}], ":=", 
   RowBox[{"Module", "[", 
    RowBox[{
     RowBox[{"{", "lab", "}"}], ",", 
     RowBox[{
      RowBox[{"lab", "=", 
       RowBox[{"IntegerDigits", "[", 
        RowBox[{"id", ",", "KA"}], "]"}]}], ";", "\[IndentingNewLine]", 
      RowBox[{"lab", "=", 
       RowBox[{"PadLeft", "[", 
        RowBox[{"lab", ",", "L"}], "]"}]}]}]}], "]"}]}], 
  "\[IndentingNewLine]"}], "\[IndentingNewLine]", 
 RowBox[{
  RowBox[{
   RowBox[{"getEG", "[", 
    RowBox[{"id_", ",", "L_", ",", "KA_"}], "]"}], ":=", 
   RowBox[{"getID2EG", "[", 
    RowBox[{"id", ",", "L", ",", "KA"}], "]"}]}], ";"}], "\n", 
 RowBox[{
  RowBox[{
   RowBox[{"getProgramEG", "[", 
    RowBox[{"id_", ",", 
     RowBox[{"L_:", "10"}], ",", 
     RowBox[{"KA_:", "4"}]}], "]"}], ":=", 
   RowBox[{"getID2EG", "[", 
    RowBox[{"id", ",", "L", ",", "KA"}], "]"}]}], 
  "\[IndentingNewLine]"}], "\[IndentingNewLine]", 
 RowBox[{
  RowBox[{
   RowBox[{"getRandomSubK4", "[", "L_", "]"}], ":=", 
   RowBox[{"Module", "[", 
    RowBox[{
     RowBox[{"{", 
      RowBox[{
       RowBox[{"L0", "=", "10"}], ",", "tupL", ",", "posF", ",", "tupB", ",", 
       "posB", ",", "lenT", ",", "kB", ",", "mask", ",", "pos", ",", "mapF2N",
        ",", "mapB2N", ",", "maskL", ",", "subFL"}], "}"}], ",", 
     "\[IndentingNewLine]", 
     RowBox[{
      RowBox[{"tupL", "=", 
       RowBox[{"Tuples", "[", 
        RowBox[{
         RowBox[{"{", 
          RowBox[{"0", ",", "1", ",", "2", ",", "3"}], "}"}], ",", 
         RowBox[{"L0", "-", "L"}]}], "]"}]}], ";", "\[IndentingNewLine]", 
      RowBox[{"lenT", "=", 
       RowBox[{"Length", "[", "tupL", "]"}]}], ";", 
      RowBox[{"(*", 
       RowBox[{"=", 
        RowBox[{"4", "^", 
         RowBox[{"(", 
          RowBox[{"L0", "-", "L"}], ")"}]}]}], "*)"}], "\[IndentingNewLine]", 
      RowBox[{"kB", "=", 
       RowBox[{"RandomInteger", "[", 
        RowBox[{"{", 
         RowBox[{"1", ",", "lenT"}], "}"}], "]"}]}], ";", 
      "\[IndentingNewLine]", 
      RowBox[{"tupB", "=", 
       RowBox[{"tupL", "[", 
        RowBox[{"[", "kB", "]"}], "]"}]}], ";", 
      RowBox[{"(*", 
       RowBox[{"background", " ", "alleles", " ", "sequence"}], "*)"}], 
      "\[IndentingNewLine]", 
      RowBox[{"(*", 
       RowBox[{
        RowBox[{"Print", "[", "tupB", "]"}], ";"}], "*)"}], 
      "\[IndentingNewLine]", 
      RowBox[{"posF", "=", 
       RowBox[{"Sort", "[", 
        RowBox[{"RandomSample", "[", 
         RowBox[{
          RowBox[{"Range", "[", "L0", "]"}], ",", "L"}], "]"}], "]"}]}], ";", 
      RowBox[{"(*", 
       RowBox[{"positions", " ", "of", " ", "selected", " ", "alleles"}], 
       "*)"}], "\[IndentingNewLine]", 
      RowBox[{"posB", "=", 
       RowBox[{"Complement", "[", 
        RowBox[{
         RowBox[{"Range", "[", "L0", "]"}], ",", "posF"}], "]"}]}], ";", 
      "\[IndentingNewLine]", 
      RowBox[{"mapF2N", "=", 
       RowBox[{"Association", "[", 
        RowBox[{"Table", "[", 
         RowBox[{
          RowBox[{
           RowBox[{"posF", "[", 
            RowBox[{"[", "k", "]"}], "]"}], "\[Rule]", "k"}], ",", 
          RowBox[{"{", 
           RowBox[{"k", ",", 
            RowBox[{"Length", "[", "posF", "]"}]}], "}"}]}], "]"}], "]"}]}], 
      ";", 
      RowBox[{"(*", 
       RowBox[{
       "gets", " ", "selected", " ", "alles", " ", "from", " ", "the", " ", 
        "1", "st", " ", "L", " ", "positions"}], "*)"}], 
      "\[IndentingNewLine]", 
      RowBox[{"mapB2N", "=", 
       RowBox[{"Association", "[", 
        RowBox[{"Table", "[", 
         RowBox[{
          RowBox[{
           RowBox[{"posB", "[", 
            RowBox[{"[", "k", "]"}], "]"}], "\[Rule]", 
           RowBox[{"k", "+", "L"}]}], ",", 
          RowBox[{"{", 
           RowBox[{"k", ",", 
            RowBox[{"Length", "[", "posB", "]"}]}], "}"}]}], "]"}], "]"}]}], 
      ";", 
      RowBox[{"(*", 
       RowBox[{
       "gets", " ", "background", " ", "alles", " ", "from", " ", "the", " ", 
        "remaining", " ", "positions"}], "*)"}], "\[IndentingNewLine]", 
      RowBox[{"mask", "=", 
       RowBox[{"Join", "[", 
        RowBox[{"mapF2N", ",", "mapB2N"}], "]"}]}], ";", 
      "\[IndentingNewLine]", 
      RowBox[{"maskL", "=", 
       RowBox[{
        RowBox[{
         RowBox[{"mask", "[", "#", "]"}], "&"}], "/@", 
        RowBox[{"Range", "[", "L0", "]"}]}]}], ";", "\[IndentingNewLine]", 
      RowBox[{"subFL", "=", 
       RowBox[{
        RowBox[{
         RowBox[{
          RowBox[{"Join", "[", 
           RowBox[{"#", ",", "tupB"}], "]"}], "[", 
          RowBox[{"[", "maskL", "]"}], "]"}], "&"}], "/@", "tupL"}]}], ";", 
      "\[IndentingNewLine]", 
      RowBox[{"{", 
       RowBox[{"posF", ",", "subFL"}], "}"}]}]}], "\[IndentingNewLine]", 
    "]"}]}], "\[IndentingNewLine]"}], "\[IndentingNewLine]", 
 RowBox[{
  RowBox[{
   RowBox[{"getShiftedRandomSubFLK4", "[", 
    RowBox[{"L_", ",", "phiE_"}], "]"}], ":=", 
   RowBox[{"Module", "[", 
    RowBox[{
     RowBox[{"{", 
      RowBox[{
       RowBox[{"L0", "=", "10"}], ",", 
       RowBox[{"K0", "=", "4"}], ",", "subFL", ",", "posF", ",", "subID", ",",
        "phiT", ",", "maxPOS", ",", "maxEG", ",", "rulesMAP", ",", "antEG", 
       ",", "setEG", ",", "mloEG", ",", "mhiEG", ",", "newEG", ",", "oldEG", 
       ",", "newID", ",", "ord"}], "}"}], ",", "\[IndentingNewLine]", 
     RowBox[{
      RowBox[{
       RowBox[{"{", 
        RowBox[{"posF", ",", "subFL"}], "}"}], "=", 
       RowBox[{"getRandomSubK4", "[", "L", "]"}]}], ";", 
      RowBox[{"(*", 
       RowBox[{
        RowBox[{"coding", " ", "for", " ", "sub", " ", "K"}], "=", 
        RowBox[{"4", " ", "FL"}]}], "*)"}], 
      RowBox[{"(*", 
       RowBox[{
        RowBox[{"selects", " ", "sub"}], "-", "FL"}], "*)"}], 
      "\[IndentingNewLine]", 
      RowBox[{"subID", "=", 
       RowBox[{
        RowBox[{
         RowBox[{"getEG2ID", "[", "#", "]"}], "&"}], "/@", "subFL"}]}], ";", 
      "\[IndentingNewLine]", 
      RowBox[{"phiT", "=", 
       RowBox[{"phiE", "[", 
        RowBox[{"[", 
         RowBox[{"subID", "+", "1"}], "]"}], "]"}]}], ";", 
      "\[IndentingNewLine]", 
      RowBox[{"maxPOS", "=", 
       RowBox[{
        RowBox[{"Position", "[", 
         RowBox[{"phiT", ",", 
          RowBox[{"Max", "[", "phiT", "]"}]}], "]"}], "[", 
        RowBox[{"[", 
         RowBox[{"1", ",", "1"}], "]"}], "]"}]}], ";", "\[IndentingNewLine]", 
      RowBox[{"maxEG", "=", 
       RowBox[{
        RowBox[{"subFL", "[", 
         RowBox[{"[", "maxPOS", "]"}], "]"}], "[", 
        RowBox[{"[", "posF", "]"}], "]"}]}], ";", "\[IndentingNewLine]", 
      RowBox[{"setEG", "=", 
       RowBox[{
        RowBox[{
         RowBox[{"Complement", "[", 
          RowBox[{
           RowBox[{"{", 
            RowBox[{"0", ",", "1", ",", "2", ",", "3"}], "}"}], ",", 
           RowBox[{"{", "#", "}"}]}], "]"}], "&"}], "/@", "maxEG"}]}], ";", 
      "\[IndentingNewLine]", 
      RowBox[{"antEG", "=", 
       RowBox[{"Flatten", "[", 
        RowBox[{
         RowBox[{
          RowBox[{"RandomSample", "[", 
           RowBox[{"#", ",", "1"}], "]"}], "&"}], "/@", "setEG"}], "]"}]}], 
      ";", "\[IndentingNewLine]", 
      RowBox[{"setEG", "=", 
       RowBox[{"Table", "[", 
        RowBox[{
         RowBox[{"Complement", "[", 
          RowBox[{
           RowBox[{"setEG", "[", 
            RowBox[{"[", "k", "]"}], "]"}], ",", 
           RowBox[{"{", 
            RowBox[{"antEG", "[", 
             RowBox[{"[", "k", "]"}], "]"}], "}"}]}], "]"}], ",", 
         RowBox[{"{", 
          RowBox[{"k", ",", "L"}], "}"}]}], "]"}]}], ";", 
      "\[IndentingNewLine]", 
      RowBox[{"mloEG", "=", 
       RowBox[{"Flatten", "[", 
        RowBox[{
         RowBox[{
          RowBox[{"RandomSample", "[", 
           RowBox[{"#", ",", "1"}], "]"}], "&"}], "/@", "setEG"}], "]"}]}], 
      ";", "\[IndentingNewLine]", 
      RowBox[{"setEG", "=", 
       RowBox[{"Table", "[", 
        RowBox[{
         RowBox[{"Complement", "[", 
          RowBox[{
           RowBox[{"setEG", "[", 
            RowBox[{"[", "k", "]"}], "]"}], ",", 
           RowBox[{"{", 
            RowBox[{"mloEG", "[", 
             RowBox[{"[", "k", "]"}], "]"}], "}"}]}], "]"}], ",", 
         RowBox[{"{", 
          RowBox[{"k", ",", "L"}], "}"}]}], "]"}]}], ";", 
      "\[IndentingNewLine]", 
      RowBox[{"mhiEG", "=", 
       RowBox[{"Flatten", "[", "setEG", "]"}]}], ";", "\[IndentingNewLine]", 
      RowBox[{"rulesMAP", "=", 
       RowBox[{"Table", "[", 
        RowBox[{
         RowBox[{"<|", 
          RowBox[{
           RowBox[{
            RowBox[{"antEG", "[", 
             RowBox[{"[", "k", "]"}], "]"}], "\[Rule]", "0"}], ",", 
           RowBox[{
            RowBox[{"mloEG", "[", 
             RowBox[{"[", "k", "]"}], "]"}], "\[Rule]", "1"}], ",", 
           RowBox[{
            RowBox[{"mhiEG", "[", 
             RowBox[{"[", "k", "]"}], "]"}], "\[Rule]", "2"}], ",", 
           RowBox[{
            RowBox[{"maxEG", "[", 
             RowBox[{"[", "k", "]"}], "]"}], "\[Rule]", "3"}]}], "|>"}], ",", 
         RowBox[{"{", 
          RowBox[{"k", ",", "L"}], "}"}]}], "]"}]}], ";", " ", 
      RowBox[{"(*", 
       RowBox[{"resulting", " ", "map"}], "*)"}], "\[IndentingNewLine]", 
      RowBox[{"newEG", "=", 
       RowBox[{"Table", "[", 
        RowBox[{
         RowBox[{
          RowBox[{"oldEG", "=", 
           RowBox[{"subFL", "[", 
            RowBox[{"[", 
             RowBox[{"k", ",", "posF"}], "]"}], "]"}]}], ";", 
          RowBox[{
           RowBox[{"rulesMAP", "[", 
            RowBox[{"[", "p", "]"}], "]"}], "[", 
           RowBox[{"oldEG", "[", 
            RowBox[{"[", "p", "]"}], "]"}], "]"}]}], ",", 
         RowBox[{"{", 
          RowBox[{"k", ",", 
           RowBox[{"Length", "[", "subFL", "]"}]}], "}"}], ",", 
         RowBox[{"{", 
          RowBox[{"p", ",", "L"}], "}"}]}], "]"}]}], ";", 
      "\[IndentingNewLine]", 
      RowBox[{"newID", "=", 
       RowBox[{
        RowBox[{
         RowBox[{"FromDigits", "[", 
          RowBox[{"#", ",", "4"}], "]"}], "&"}], "/@", "newEG"}]}], ";", 
      "\[IndentingNewLine]", 
      RowBox[{"ord", "=", 
       RowBox[{"Ordering", "[", "newID", "]"}]}], ";", "\[IndentingNewLine]", 
      RowBox[{"phiT", "[", 
       RowBox[{"[", "ord", "]"}], "]"}]}]}], "\[IndentingNewLine]", "]"}]}], 
  "\[IndentingNewLine]"}], "\[IndentingNewLine]", 
 RowBox[{
  RowBox[{
   RowBox[{"getRandomSubFLK2", "[", "L_", "]"}], ":=", 
   RowBox[{"Module", "[", 
    RowBox[{
     RowBox[{"{", 
      RowBox[{
       RowBox[{"K0", "=", "4"}], ",", "id1", ",", "id2", ",", "pg1", ",", 
       "pg2", ",", "rules", ",", "tupS", ",", "subFL", ",", "subID", ",", 
       "newID"}], "}"}], ",", "\[IndentingNewLine]", 
     RowBox[{
      RowBox[{"id1", "=", 
       RowBox[{"RandomInteger", "[", 
        RowBox[{"{", 
         RowBox[{"0", ",", 
          RowBox[{
           RowBox[{"K0", "^", "L"}], "-", "1"}]}], "}"}], "]"}]}], ";", 
      "\[IndentingNewLine]", 
      RowBox[{"pg1", "=", 
       RowBox[{"getProgramEG", "[", 
        RowBox[{"id1", ",", "L", ",", "K0"}], "]"}]}], ";", 
      "\[IndentingNewLine]", 
      RowBox[{"(*", 
       RowBox[{
        RowBox[{"Print", "[", 
         RowBox[{"id1", ",", "\"\< \>\"", ",", "pg1"}], "]"}], ";"}], "*)"}], 
      "\[IndentingNewLine]", 
      RowBox[{"rules", "=", 
       RowBox[{"RandomInteger", "[", 
        RowBox[{
         RowBox[{"{", 
          RowBox[{"1", ",", "3"}], "}"}], ",", "L"}], "]"}]}], ";", 
      "\[IndentingNewLine]", 
      RowBox[{"tupS", "=", 
       RowBox[{"Tuples", "[", 
        RowBox[{
         RowBox[{"{", 
          RowBox[{"0", ",", "1"}], "}"}], ",", "L"}], "]"}]}], ";", 
      RowBox[{"(*", 
       RowBox[{"2", "^", "L"}], "*)"}], "\[IndentingNewLine]", 
      RowBox[{"subFL", "=", 
       RowBox[{
        RowBox[{
         RowBox[{"Mod", "[", 
          RowBox[{
           RowBox[{"pg1", "+", 
            RowBox[{"rules", "*", "#"}]}], ",", "K0"}], "]"}], "&"}], "/@", 
        "tupS"}]}], ";", "\[IndentingNewLine]", 
      RowBox[{"subID", "=", 
       RowBox[{
        RowBox[{
         RowBox[{"getEG2ID", "[", "#", "]"}], "&"}], "/@", "subFL"}]}], ";", 
      "\[IndentingNewLine]", 
      RowBox[{"newID", "=", 
       RowBox[{
        RowBox[{
         RowBox[{"FromDigits", "[", 
          RowBox[{"#", ",", "2"}], "]"}], "&"}], "/@", "tupS"}]}], ";", 
      "\[IndentingNewLine]", 
      RowBox[{"{", 
       RowBox[{"newID", ",", "subID"}], "}"}]}]}], "\[IndentingNewLine]", 
    "]"}]}], "\[IndentingNewLine]"}], "\[IndentingNewLine]", 
 RowBox[{
  RowBox[{
   RowBox[{"getShiftFLK2", "[", 
    RowBox[{"L_", ",", "phiE_"}], "]"}], ":=", 
   RowBox[{"Module", "[", 
    RowBox[{
     RowBox[{"{", 
      RowBox[{
      "maxPOS", ",", "tupS", ",", "maxEG", ",", "antEG", ",", "newEG", ",", 
       "newID", ",", "ord"}], "}"}], ",", "\[IndentingNewLine]", 
     RowBox[{
      RowBox[{"maxPOS", "=", 
       RowBox[{
        RowBox[{"Position", "[", 
         RowBox[{"phiE", ",", 
          RowBox[{"Max", "[", "phiE", "]"}]}], "]"}], "[", 
        RowBox[{"[", 
         RowBox[{"1", ",", "1"}], "]"}], "]"}]}], ";", "\[IndentingNewLine]", 
      RowBox[{"tupS", "=", 
       RowBox[{"Tuples", "[", 
        RowBox[{
         RowBox[{"{", 
          RowBox[{"0", ",", "1"}], "}"}], ",", "L"}], "]"}]}], ";", 
      "\[IndentingNewLine]", 
      RowBox[{"maxEG", "=", 
       RowBox[{"tupS", "[", 
        RowBox[{"[", "maxPOS", "]"}], "]"}]}], ";", "\[IndentingNewLine]", 
      RowBox[{"antEG", "=", 
       RowBox[{
        RowBox[{"ConstantArray", "[", 
         RowBox[{"1", ",", "L"}], "]"}], "-", "maxEG"}]}], ";", 
      RowBox[{"(*", 
       RowBox[{"antipodal", " ", "genotype"}], "*)"}], "\[IndentingNewLine]", 
      RowBox[{"newEG", "=", 
       RowBox[{
        RowBox[{
         RowBox[{"Mod", "[", 
          RowBox[{
           RowBox[{"antEG", "+", "#"}], ",", "2"}], "]"}], "&"}], "/@", 
        "tupS"}]}], ";", 
      RowBox[{"(*", 
       RowBox[{
        RowBox[{"renumbering", " ", "maxEG"}], "\[Rule]", " ", 
        RowBox[{"(", 
         RowBox[{"1", ",", "1", ",", "...", ",", "1"}], ")"}]}], "*)"}], 
      "\[IndentingNewLine]", 
      RowBox[{"newID", "=", 
       RowBox[{
        RowBox[{
         RowBox[{"FromDigits", "[", 
          RowBox[{"#", ",", "2"}], "]"}], "&"}], "/@", "newEG"}]}], ";", 
      "\[IndentingNewLine]", 
      RowBox[{"ord", "=", 
       RowBox[{"Ordering", "[", "newID", "]"}]}], ";", "\[IndentingNewLine]", 
      RowBox[{"phiE", "[", 
       RowBox[{"[", "ord", "]"}], "]"}]}]}], "\[IndentingNewLine]", "]"}]}], 
  "\[IndentingNewLine]"}], "\[IndentingNewLine]", 
 RowBox[{
  RowBox[{
   RowBox[{"getShiftedRandomSubFLK2", "[", 
    RowBox[{"L_", ",", "phiE_"}], "]"}], ":=", 
   RowBox[{"Module", "[", 
    RowBox[{
     RowBox[{"{", 
      RowBox[{"subID", ",", "newID", ",", "phiT"}], "}"}], ",", 
     "\[IndentingNewLine]", 
     RowBox[{
      RowBox[{
       RowBox[{"{", 
        RowBox[{"newID", ",", "subID"}], "}"}], "=", 
       RowBox[{"getRandomSubFLK2", "[", "L", "]"}]}], ";", 
      "\[IndentingNewLine]", 
      RowBox[{"phiT", "=", 
       RowBox[{"phiE", "[", 
        RowBox[{"[", 
         RowBox[{"subID", "+", "1"}], "]"}], "]"}]}], ";", 
      "\[IndentingNewLine]", 
      RowBox[{"getShiftFLK2", "[", 
       RowBox[{"L", ",", "phiT"}], "]"}]}]}], "\[IndentingNewLine]", "]"}]}], 
  "\[IndentingNewLine]"}], "\[IndentingNewLine]", 
 RowBox[{
  RowBox[{"getRandomizedPart", "[", "phi_", "]"}], ":=", 
  RowBox[{"Module", "[", 
   RowBox[{
    RowBox[{"{", 
     RowBox[{
      RowBox[{"part", "=", 
       RowBox[{"phi", "[", 
        RowBox[{"[", 
         RowBox[{";;", 
          RowBox[{"-", "2"}]}], "]"}], "]"}]}], ",", 
      RowBox[{"end", "=", 
       RowBox[{"phi", "[", 
        RowBox[{"[", 
         RowBox[{"-", "1"}], "]"}], "]"}]}]}], "}"}], ",", 
    "\[IndentingNewLine]", 
    RowBox[{"Join", "[", 
     RowBox[{
      RowBox[{"RandomSample", "[", "part", "]"}], ",", 
      RowBox[{"{", "end", "}"}]}], "]"}]}], "]"}]}]}], "Input",
 CellChangeTimes->{{3.688204850525363*^9, 3.688204867672363*^9}, {
  3.688205608721897*^9, 3.6882056095379786`*^9}, {3.688205706483672*^9, 
  3.688205707533777*^9}, {3.6882057517802014`*^9, 3.688205796350363*^9}, {
  3.688208203573363*^9, 3.688208203608363*^9}, {3.688208240908363*^9, 
  3.6882082564113626`*^9}}]
}, Open  ]],

Cell[CellGroupData[{

Cell["Generate sub-FLs for K=2 and K=4", "Section",
 CellChangeTimes->{{3.663051362708725*^9, 3.663051380320486*^9}}],

Cell[CellGroupData[{

Cell[BoxData[
 RowBox[{"SetDirectory", "[", 
  RowBox[{
   RowBox[{"NotebookDirectory", "[", "]"}], "<>", "\"\<IN_FL_subFL\>\""}], 
  "]"}]], "Input",
 CellChangeTimes->{{3.688276086282297*^9, 3.688276111692297*^9}}],

Cell[BoxData["\<\"C:\\\\Dropbox\\\\FitnessCube\\\\BASINS_PLOS\\\\IN_FL_subFL\"\
\>"], "Output",
 CellChangeTimes->{3.6882762741172967`*^9, 3.688276689450297*^9}]
}, Open  ]],

Cell[CellGroupData[{

Cell["K=4", "Subsection",
 CellChangeTimes->{{3.6633092630007195`*^9, 3.663309263849805*^9}}],

Cell[CellGroupData[{

Cell[BoxData[{
 RowBox[{"SeedRandom", "[", "1240", "]"}], "\[IndentingNewLine]", 
 RowBox[{
  RowBox[{"(", 
   RowBox[{
    RowBox[{"phiA4", "=", 
     RowBox[{"Table", "[", 
      RowBox[{
       RowBox[{
        RowBox[{"phi1", "=", 
         RowBox[{"getShiftedRandomSubFLK4", "[", 
          RowBox[{"5", ",", "phiEn"}], "]"}]}], ";", "\[IndentingNewLine]", 
        RowBox[{"getFLnorm", "[", "phi1", "]"}]}], ",", 
       RowBox[{"{", "10000", "}"}]}], "]"}]}], ";"}], ")"}], "//", 
  "AbsoluteTiming", 
  RowBox[{"(*", 
   RowBox[{
    RowBox[{"getting", " ", "10000", " ", "subFls", " ", "with", " ", "L"}], 
    "=", 
    RowBox[{
     RowBox[{"5", " ", "and", " ", "K"}], "=", "4"}]}], "*)"}]}]}], "Input",
 CellChangeTimes->{{3.66305134405586*^9, 3.663051355183973*^9}, 
   3.6630513908055344`*^9, {3.6630615509176984`*^9, 3.6630615587984867`*^9}, 
   3.6630640451231174`*^9, 3.6630668915897408`*^9, {3.663068233012888*^9, 
   3.663068233183905*^9}, {3.663309497789196*^9, 3.6633094992653437`*^9}, {
   3.663309583169733*^9, 3.6633095837797947`*^9}, {3.6882085583523626`*^9, 
   3.6882085603193626`*^9}, {3.688209492975363*^9, 3.6882094995903625`*^9}}],

Cell[BoxData[
 RowBox[{"{", 
  RowBox[{"159.79803738880085`", ",", "Null"}], "}"}]], "Output",
 CellChangeTimes->{{3.66305138666112*^9, 3.66305141526198*^9}, 
   3.6630617988554897`*^9, 3.663064292354838*^9, 3.663067013368741*^9, 
   3.663068485935178*^9, 3.6633095798003964`*^9, 3.663309819430357*^9, 
   3.6687453248426733`*^9, 3.6882085547883625`*^9, 3.6882087191373625`*^9, 
   3.6882764332902966`*^9, 3.6882768493372965`*^9}]
}, Open  ]],

Cell[BoxData[
 RowBox[{
  RowBox[{
   RowBox[{"Export", "[", 
    RowBox[{
    "\"\<KREL_SUB_FL_L5_K4_R10000.dat\>\"", ",", "phiA4", ",", 
     "\"\<Table\>\""}], "]"}], ";"}], 
  RowBox[{"(*", 
   RowBox[{
    RowBox[{"big", " ", "files"}], ",", " ", 
    RowBox[{"around", " ", "192", " ", "MB"}]}], "*)"}]}]], "Input",
 CellChangeTimes->{{3.6633096126906853`*^9, 3.6633096159770136`*^9}, {
   3.663310012756688*^9, 3.663310060119424*^9}, 3.688208571790363*^9, {
   3.688208855815363*^9, 3.6882088699503627`*^9}, {3.688209435855363*^9, 
   3.6882094363993626`*^9}, 3.6882761643562965`*^9, 3.6882884137292967`*^9}],

Cell[CellGroupData[{

Cell[BoxData[
 RowBox[{
  RowBox[{"phiA4", "[", 
   RowBox[{"[", 
    RowBox[{"1", ",", 
     RowBox[{";;", "5"}]}], "]"}], "]"}], "==", 
  RowBox[{"{", 
   RowBox[{
   "0.3117542113479965`", ",", "0.2759747533013677`", ",", 
    "0.31230638988221543`", ",", "0.4431475025077811`", ",", 
    "0.27951759544603555`"}], "}"}], 
  RowBox[{"(*", 
   RowBox[{
   "consistency", " ", "check", " ", "with", " ", "the", " ", "data", " ", 
    "used", " ", "in", " ", "the", " ", "paper"}], "*)"}]}]], "Input",
 CellChangeTimes->{{3.6633102999684057`*^9, 3.663310308234233*^9}, {
  3.688208889735363*^9, 3.688208911343363*^9}}],

Cell[BoxData["True"], "Output",
 CellChangeTimes->{3.688208914500363*^9, 3.6882765232762966`*^9, 
  3.6882769380332966`*^9}]
}, Open  ]],

Cell[BoxData[
 RowBox[{
  RowBox[{"phiA4R", "=", 
   RowBox[{
    RowBox[{
     RowBox[{"getRandomizedPart", "[", "#", "]"}], "&"}], "/@", "phiA4"}]}], 
  ";", 
  RowBox[{"(*", 
   RowBox[{"getting", " ", "randomized", " ", "subFLs"}], "*)"}]}]], "Input",
 CellChangeTimes->{{3.6689180702646303`*^9, 3.6689181139019938`*^9}, 
   3.688209484158363*^9}],

Cell[BoxData[
 RowBox[{
  RowBox[{"Export", "[", 
   RowBox[{
   "\"\<KREL_SUBRAND_FL_L5_K4_R10000.dat\>\"", ",", "phiA4R", ",", 
    "\"\<Table\>\""}], "]"}], ";", 
  RowBox[{"(*", 
   RowBox[{
    RowBox[{"big", " ", "files"}], ",", " ", 
    RowBox[{"around", " ", "192", " ", "MB"}]}], "*)"}]}]], "Input",
 CellChangeTimes->{{3.668918154008004*^9, 3.668918158223709*^9}, {
   3.6882094307193627`*^9, 3.6882094405433626`*^9}, 3.6882761703822966`*^9, {
   3.688288397185297*^9, 3.6882884232902966`*^9}}]
}, Open  ]],

Cell[CellGroupData[{

Cell["K=2", "Subsection",
 CellChangeTimes->{{3.663309282592679*^9, 3.6633092831307325`*^9}}],

Cell[CellGroupData[{

Cell[BoxData[{
 RowBox[{"SeedRandom", "[", "1239", "]"}], "\[IndentingNewLine]", 
 RowBox[{
  RowBox[{"(", 
   RowBox[{
    RowBox[{"phiA2", "=", 
     RowBox[{"Table", "[", 
      RowBox[{
       RowBox[{
        RowBox[{"phi1", "=", 
         RowBox[{"getShiftedRandomSubFLK2", "[", 
          RowBox[{"10", ",", "phiEn"}], "]"}]}], ";", "\[IndentingNewLine]", 
        RowBox[{"getFLnorm", "[", "phi1", "]"}]}], ",", 
       RowBox[{"{", "10000", "}"}]}], "]"}]}], ";"}], ")"}], "//", 
  "AbsoluteTiming", 
  RowBox[{"(*", 
   RowBox[{
    RowBox[{"getting", " ", "10000", " ", "subFls", " ", "with", " ", "L"}], 
    "=", 
    RowBox[{
     RowBox[{"10", " ", "and", " ", "K"}], "=", "2"}]}], "*)"}]}]}], "Input",
 CellChangeTimes->{{3.662893050347613*^9, 3.662893107119935*^9}, {
   3.6630514189713507`*^9, 3.663051420322486*^9}, {3.6630589595195646`*^9, 
   3.663058967767565*^9}, 3.663064049801585*^9, 3.663066894942741*^9, {
   3.6630682403556223`*^9, 3.6630682407286596`*^9}, {3.6882095173663626`*^9, 
   3.688209523374363*^9}, {3.6882095692483625`*^9, 3.688209570927363*^9}}],

Cell[BoxData[
 RowBox[{"{", 
  RowBox[{"45.610163131571895`", ",", "Null"}], "}"}]], "Output",
 CellChangeTimes->{3.6628931144252043`*^9, 3.6630514359770513`*^9, 
  3.6630514794353967`*^9, 3.663059035658188*^9, 3.663064352431845*^9, 
  3.6630670446827407`*^9, 3.6630685500855923`*^9, 3.663310502267634*^9, 
  3.6687451059766116`*^9, 3.688209565876363*^9, 3.6882096167343626`*^9, 
  3.688276584973297*^9, 3.6882770748732967`*^9}]
}, Open  ]],

Cell[BoxData[
 RowBox[{
  RowBox[{"Export", "[", 
   RowBox[{
   "\"\<KREL_SUB_FL_L10_K2_R10000.dat\>\"", ",", "phiA2", ",", 
    "\"\<Table\>\""}], "]"}], ";", 
  RowBox[{"(*", 
   RowBox[{
    RowBox[{"big", " ", "files"}], ",", " ", 
    RowBox[{"around", " ", "192", " ", "MB"}]}], "*)"}]}]], "Input",
 CellChangeTimes->{{3.6633104408064885`*^9, 3.663310447855193*^9}, {
   3.688209468990363*^9, 3.688209473014363*^9}, 3.688276176292297*^9, {
   3.6882884062092967`*^9, 3.688288425506297*^9}}],

Cell[BoxData[
 RowBox[{
  RowBox[{"phiA2R", "=", 
   RowBox[{
    RowBox[{
     RowBox[{"getRandomizedPart", "[", "#", "]"}], "&"}], "/@", "phiA2"}]}], 
  ";"}]], "Input",
 CellChangeTimes->{{3.6689182321703134`*^9, 3.668918235441986*^9}}],

Cell[BoxData[
 RowBox[{
  RowBox[{"Export", "[", 
   RowBox[{
   "\"\<KREL_SUBRAND_FL_L10_K2_R10000.dat\>\"", ",", "phiA2R", ",", 
    "\"\<Table\>\""}], "]"}], ";", 
  RowBox[{"(*", 
   RowBox[{
    RowBox[{"big", " ", "files"}], ",", " ", 
    RowBox[{"around", " ", "192", " ", "MB"}]}], "*)"}]}]], "Input",
 CellChangeTimes->{{3.668918248288701*^9, 3.668918252383292*^9}, {
   3.688209533751363*^9, 3.6882095421673627`*^9}, 3.6882761802022967`*^9, {
   3.688288410226297*^9, 3.688288427449297*^9}}]
}, Open  ]]
}, Open  ]],

Cell[CellGroupData[{

Cell["Fitness-to-distance correlation", "Section",
 CellChangeTimes->{{3.6736910156428413`*^9, 3.6736910244687243`*^9}, {
  3.6882096454373627`*^9, 3.688209645933363*^9}}],

Cell[CellGroupData[{

Cell["Distances of genotypes from antipodal", "Subsection",
 CellChangeTimes->{{3.6727302773164415`*^9, 3.6727302790796175`*^9}, {
  3.688205962582363*^9, 3.6882059724703627`*^9}}],

Cell[CellGroupData[{

Cell[BoxData[{
 RowBox[{
  RowBox[{
   RowBox[{"getAllIDDistanceFromTargetEG", "[", 
    RowBox[{"idl_", ",", "ptar_", ",", "L_", ",", "KA_"}], "]"}], ":=", 
   RowBox[{"Module", "[", 
    RowBox[{
     RowBox[{"{", "pidl", "}"}], ",", "\[IndentingNewLine]", 
     RowBox[{
      RowBox[{"pidl", "=", 
       RowBox[{
        RowBox[{
         RowBox[{"getProgramEG", "[", 
          RowBox[{"#", ",", "L", ",", "KA"}], "]"}], "&"}], "/@", "idl"}]}], 
      ";", "\[IndentingNewLine]", 
      RowBox[{
       RowBox[{
        RowBox[{"HammingDistance", "[", 
         RowBox[{"#", ",", "ptar"}], "]"}], "&"}], "/@", "pidl"}]}]}], 
    "\[IndentingNewLine]", 
    RowBox[{"(*", "unfinished", "*)"}], "\[IndentingNewLine]", "]"}]}], 
  "\n"}], "\[IndentingNewLine]", 
 RowBox[{
  RowBox[{"distK2", "=", 
   RowBox[{"getAllIDDistanceFromTargetEG", "[", 
    RowBox[{
     RowBox[{"Range", "[", 
      RowBox[{"0", ",", "1023"}], "]"}], ",", 
     RowBox[{"Table", "[", 
      RowBox[{"1", ",", 
       RowBox[{"{", "10", "}"}]}], "]"}], ",", "10", ",", "2"}], "]"}]}], 
  ";"}], "\[IndentingNewLine]", 
 RowBox[{
  RowBox[{"distK4", "=", 
   RowBox[{"getAllIDDistanceFromTargetEG", "[", 
    RowBox[{
     RowBox[{"Range", "[", 
      RowBox[{"0", ",", "1023"}], "]"}], ",", 
     RowBox[{"Table", "[", 
      RowBox[{"3", ",", 
       RowBox[{"{", "5", "}"}]}], "]"}], ",", "5", ",", "4"}], "]"}]}], 
  ";"}], "\n", 
 RowBox[{
  RowBox[{"posDK2", "=", 
   RowBox[{"Table", "[", 
    RowBox[{
     RowBox[{"Position", "[", 
      RowBox[{"distK2", ",", "d"}], "]"}], ",", 
     RowBox[{"{", 
      RowBox[{"d", ",", "10", ",", "0", ",", 
       RowBox[{"-", "1"}]}], "}"}]}], "]"}]}], ";"}], "\[IndentingNewLine]", 
 RowBox[{
  RowBox[{"posDK4", "=", 
   RowBox[{"Table", "[", 
    RowBox[{
     RowBox[{"Position", "[", 
      RowBox[{"distK4", ",", "d"}], "]"}], ",", 
     RowBox[{"{", 
      RowBox[{"d", ",", "5", ",", "0", ",", 
       RowBox[{"-", "1"}]}], "}"}]}], "]"}]}], ";"}], "\n", 
 RowBox[{
  RowBox[{
   RowBox[{"Length", "[", "#", "]"}], "&"}], "/@", 
  "posDK2"}], "\[IndentingNewLine]", 
 RowBox[{
  RowBox[{
   RowBox[{"Length", "[", "#", "]"}], "&"}], "/@", "posDK4"}]}], "Input",
 CellChangeTimes->{{3.6727302807707863`*^9, 3.672730378608569*^9}, {
  3.6882059859693627`*^9, 3.688205989096363*^9}, {3.688209677369363*^9, 
  3.688209691968363*^9}}],

Cell[BoxData[
 RowBox[{"{", 
  RowBox[{
  "1", ",", "10", ",", "45", ",", "120", ",", "210", ",", "252", ",", "210", 
   ",", "120", ",", "45", ",", "10", ",", "1"}], "}"}]], "Output",
 CellChangeTimes->{
  3.6727303809388027`*^9, 3.673692952987342*^9, {3.688205977891363*^9, 
   3.6882059908903627`*^9}, {3.6882096837693624`*^9, 3.6882096929823627`*^9}, 
   3.688276585730297*^9, 3.688277253355297*^9}],

Cell[BoxData[
 RowBox[{"{", 
  RowBox[{"243", ",", "405", ",", "270", ",", "90", ",", "15", ",", "1"}], 
  "}"}]], "Output",
 CellChangeTimes->{
  3.6727303809388027`*^9, 3.673692952987342*^9, {3.688205977891363*^9, 
   3.6882059908903627`*^9}, {3.6882096837693624`*^9, 3.6882096929823627`*^9}, 
   3.688276585730297*^9, 3.688277253357297*^9}]
}, Open  ]]
}, Open  ]],

Cell[CellGroupData[{

Cell["Distances of genotypes from antipodal in data", "Subsection",
 CellChangeTimes->{{3.672730295426252*^9, 3.672730296947404*^9}, {
  3.688206022198363*^9, 3.688206024934363*^9}}],

Cell[CellGroupData[{

Cell[BoxData[
 RowBox[{
  RowBox[{"(*", "data", "*)"}], "\[IndentingNewLine]", 
  RowBox[{
   RowBox[{
    RowBox[{"(", 
     RowBox[{
      RowBox[{"resCRK2", "=", 
       RowBox[{"Table", "[", 
        RowBox[{
         RowBox[{
          RowBox[{"temp", "=", 
           RowBox[{"Flatten", "[", 
            RowBox[{"(", 
             RowBox[{
              RowBox[{
               RowBox[{"Extract", "[", 
                RowBox[{"#", ",", 
                 RowBox[{"posDK2", "[", 
                  RowBox[{"[", "k", "]"}], "]"}]}], "]"}], "&"}], "/@", 
              "phiA2"}], ")"}], "]"}]}], ";", 
          RowBox[{"{", 
           RowBox[{
            RowBox[{"Mean", "[", "temp", "]"}], ",", 
            RowBox[{"StandardDeviation", "[", "temp", "]"}], ",", 
            RowBox[{
             RowBox[{"StandardDeviation", "[", "temp", "]"}], "/", 
             RowBox[{"Sqrt", "[", 
              RowBox[{"Length", "[", "temp", "]"}], "]"}]}]}], "}"}]}], ",", 
         RowBox[{"{", 
          RowBox[{"k", ",", "1", ",", 
           RowBox[{"Length", "[", "posDK2", "]"}]}], "}"}]}], "]"}]}], ";"}], 
     ")"}], "//", "Timing"}], "\[IndentingNewLine]", "\[IndentingNewLine]", 
   RowBox[{
    RowBox[{"(", 
     RowBox[{
      RowBox[{"resCRK4", "=", 
       RowBox[{"Table", "[", 
        RowBox[{
         RowBox[{
          RowBox[{"temp", "=", 
           RowBox[{"Flatten", "[", 
            RowBox[{"(", 
             RowBox[{
              RowBox[{
               RowBox[{"Extract", "[", 
                RowBox[{"#", ",", 
                 RowBox[{"posDK4", "[", 
                  RowBox[{"[", "k", "]"}], "]"}]}], "]"}], "&"}], "/@", 
              "phiA4"}], ")"}], "]"}]}], ";", 
          RowBox[{"{", 
           RowBox[{
            RowBox[{"Mean", "[", "temp", "]"}], ",", 
            RowBox[{"StandardDeviation", "[", "temp", "]"}], ",", 
            RowBox[{
             RowBox[{"StandardDeviation", "[", "temp", "]"}], "/", 
             RowBox[{"Sqrt", "[", 
              RowBox[{"Length", "[", "temp", "]"}], "]"}]}]}], "}"}]}], ",", 
         RowBox[{"{", 
          RowBox[{"k", ",", "1", ",", 
           RowBox[{"Length", "[", "posDK4", "]"}]}], "}"}]}], "]"}]}], ";"}], 
     ")"}], "//", "Timing"}]}]}]], "Input",
 CellChangeTimes->{{3.6687487894676437`*^9, 3.668748906499346*^9}, {
  3.66874901015471*^9, 3.6687490133840327`*^9}, {3.6687490535540495`*^9, 
  3.66874912886858*^9}, {3.6687509733466454`*^9, 3.6687509955538654`*^9}, {
  3.672730050849797*^9, 3.6727300548992014`*^9}, {3.6882097155683627`*^9, 
  3.688209723289363*^9}}],

Cell[BoxData[
 RowBox[{"{", 
  RowBox[{"1.9344124`", ",", "Null"}], "}"}]], "Output",
 CellChangeTimes->{3.668748909176613*^9, 3.668749019641659*^9, 
  3.6687490691656103`*^9, 3.6687491381085043`*^9, 3.668751012379548*^9, 
  3.6727304198226905`*^9, 3.673692955973342*^9, 3.6738430893576574`*^9, 
  3.6882060282343626`*^9, 3.6882097288713627`*^9, 3.688276620357297*^9, 
  3.6882772558942966`*^9}],

Cell[BoxData[
 RowBox[{"{", 
  RowBox[{"1.6692107`", ",", "Null"}], "}"}]], "Output",
 CellChangeTimes->{3.668748909176613*^9, 3.668749019641659*^9, 
  3.6687490691656103`*^9, 3.6687491381085043`*^9, 3.668751012379548*^9, 
  3.6727304198226905`*^9, 3.673692955973342*^9, 3.6738430893576574`*^9, 
  3.6882060282343626`*^9, 3.6882097288713627`*^9, 3.688276620357297*^9, 
  3.688277257957297*^9}]
}, Open  ]],

Cell[CellGroupData[{

Cell[BoxData[
 RowBox[{
  RowBox[{"(*", 
   RowBox[{"randomized", " ", "data"}], "*)"}], "\[IndentingNewLine]", 
  RowBox[{
   RowBox[{
    RowBox[{"(", 
     RowBox[{
      RowBox[{"resCRK2R", "=", 
       RowBox[{"Table", "[", 
        RowBox[{
         RowBox[{
          RowBox[{"temp", "=", 
           RowBox[{"Flatten", "[", 
            RowBox[{"(", 
             RowBox[{
              RowBox[{
               RowBox[{"Extract", "[", 
                RowBox[{"#", ",", 
                 RowBox[{"posDK2", "[", 
                  RowBox[{"[", "k", "]"}], "]"}]}], "]"}], "&"}], "/@", 
              "phiA2R"}], ")"}], "]"}]}], ";", 
          RowBox[{"{", 
           RowBox[{
            RowBox[{"Mean", "[", "temp", "]"}], ",", 
            RowBox[{"StandardDeviation", "[", "temp", "]"}], ",", 
            RowBox[{
             RowBox[{"StandardDeviation", "[", "temp", "]"}], "/", 
             RowBox[{"Sqrt", "[", 
              RowBox[{"Length", "[", "temp", "]"}], "]"}]}]}], "}"}]}], ",", 
         RowBox[{"{", 
          RowBox[{"k", ",", "1", ",", 
           RowBox[{"Length", "[", "posDK2", "]"}]}], "}"}]}], "]"}]}], ";"}], 
     ")"}], "//", "Timing"}], "\[IndentingNewLine]", 
   RowBox[{
    RowBox[{"(", 
     RowBox[{
      RowBox[{"resCRK4R", "=", 
       RowBox[{"Table", "[", 
        RowBox[{
         RowBox[{
          RowBox[{"temp", "=", 
           RowBox[{"Flatten", "[", 
            RowBox[{"(", 
             RowBox[{
              RowBox[{
               RowBox[{"Extract", "[", 
                RowBox[{"#", ",", 
                 RowBox[{"posDK4", "[", 
                  RowBox[{"[", "k", "]"}], "]"}]}], "]"}], "&"}], "/@", 
              "phiA4R"}], ")"}], "]"}]}], ";", 
          RowBox[{"{", 
           RowBox[{
            RowBox[{"Mean", "[", "temp", "]"}], ",", 
            RowBox[{"StandardDeviation", "[", "temp", "]"}], ",", 
            RowBox[{
             RowBox[{"StandardDeviation", "[", "temp", "]"}], "/", 
             RowBox[{"Sqrt", "[", 
              RowBox[{"Length", "[", "temp", "]"}], "]"}]}]}], "}"}]}], ",", 
         RowBox[{"{", 
          RowBox[{"k", ",", "1", ",", 
           RowBox[{"Length", "[", "posDK4", "]"}]}], "}"}]}], "]"}]}], ";"}], 
     ")"}], "//", "Timing"}]}]}]], "Input",
 CellChangeTimes->{{3.668749251271742*^9, 3.668749284332742*^9}, {
   3.668751019460256*^9, 3.668751025593869*^9}, {3.6689189583180685`*^9, 
   3.668918972773069*^9}, {3.6727300594476566`*^9, 3.6727300680295143`*^9}, 
   3.6882097451213627`*^9}],

Cell[BoxData[
 RowBox[{"{", 
  RowBox[{"1.7784114`", ",", "Null"}], "}"}]], "Output",
 CellChangeTimes->{3.668749288353742*^9, 3.668751030410351*^9, 
  3.6689189779860687`*^9, 3.6727304223079386`*^9, 3.673692958168342*^9, 
  3.6738430908626575`*^9, 3.6882060312953625`*^9, 3.688209749184363*^9, 
  3.6882772603232965`*^9}],

Cell[BoxData[
 RowBox[{"{", 
  RowBox[{"1.5912102`", ",", "Null"}], "}"}]], "Output",
 CellChangeTimes->{3.668749288353742*^9, 3.668751030410351*^9, 
  3.6689189779860687`*^9, 3.6727304223079386`*^9, 3.673692958168342*^9, 
  3.6738430908626575`*^9, 3.6882060312953625`*^9, 3.688209749184363*^9, 
  3.6882772623862967`*^9}]
}, Open  ]]
}, Open  ]],

Cell[CellGroupData[{

Cell["Plot example", "Subsection",
 CellChangeTimes->{{3.6882060725973625`*^9, 3.6882060752293625`*^9}}],

Cell[CellGroupData[{

Cell["customed ticks and style", "Subsubsection",
 CellChangeTimes->{{3.688206229021363*^9, 3.6882062423733625`*^9}}],

Cell[BoxData[{
 RowBox[{
  RowBox[{"tlen", "=", "0.03"}], ";"}], "\[IndentingNewLine]", 
 RowBox[{
  RowBox[{
   RowBox[{"frm", "=", "3"}], ";"}], 
  "\[IndentingNewLine]"}], "\[IndentingNewLine]", 
 RowBox[{
  RowBox[{"tMajorY", "=", 
   RowBox[{"Table", "[", 
    RowBox[{
     RowBox[{"{", 
      RowBox[{"i", ",", 
       RowBox[{"If", "[", 
        RowBox[{
         RowBox[{"IntegerQ", "[", "i", "]"}], ",", "i", ",", 
         RowBox[{"N", "[", "i", "]"}]}], "]"}], ",", 
       RowBox[{"{", 
        RowBox[{"tlen", ",", "0"}], "}"}]}], "}"}], ",", 
     RowBox[{"{", 
      RowBox[{"i", ",", 
       RowBox[{"FindDivisions", "[", 
        RowBox[{
         RowBox[{"{", 
          RowBox[{"0", ",", "1"}], "}"}], ",", "5"}], "]"}]}], "}"}]}], 
    "]"}]}], ";"}], "\[IndentingNewLine]", 
 RowBox[{
  RowBox[{
   RowBox[{"tMinorY", "=", 
    RowBox[{"Table", "[", 
     RowBox[{
      RowBox[{"{", 
       RowBox[{"i", ",", "\"\<\>\"", ",", 
        RowBox[{"{", 
         RowBox[{
          RowBox[{"tlen", "/", "frm"}], ",", "0"}], "}"}]}], "}"}], ",", 
      RowBox[{"{", 
       RowBox[{"i", ",", 
        RowBox[{"FindDivisions", "[", 
         RowBox[{
          RowBox[{"{", 
           RowBox[{"0", ",", "1"}], "}"}], ",", "10"}], "]"}]}], "}"}]}], 
     "]"}]}], ";"}], "\[IndentingNewLine]"}], "\[IndentingNewLine]", 
 RowBox[{
  RowBox[{"tMajorX", "=", 
   RowBox[{"Table", "[", 
    RowBox[{
     RowBox[{"{", 
      RowBox[{"i", ",", 
       RowBox[{"If", "[", 
        RowBox[{
         RowBox[{"IntegerQ", "[", "i", "]"}], ",", "i", ",", 
         RowBox[{"N", "[", "i", "]"}]}], "]"}], ",", 
       RowBox[{"{", 
        RowBox[{"tlen", ",", "0"}], "}"}]}], "}"}], ",", 
     RowBox[{"{", 
      RowBox[{"i", ",", 
       RowBox[{"FindDivisions", "[", 
        RowBox[{
         RowBox[{"{", 
          RowBox[{"0", ",", "10"}], "}"}], ",", "5"}], "]"}]}], "}"}]}], 
    "]"}]}], ";"}], "\[IndentingNewLine]", 
 RowBox[{
  RowBox[{
   RowBox[{"tMinorX", "=", 
    RowBox[{"Table", "[", 
     RowBox[{
      RowBox[{"{", 
       RowBox[{"i", ",", "\"\<\>\"", ",", 
        RowBox[{"{", 
         RowBox[{
          RowBox[{"tlen", "/", "frm"}], ",", "0"}], "}"}]}], "}"}], ",", 
      RowBox[{"{", 
       RowBox[{"i", ",", 
        RowBox[{"FindDivisions", "[", 
         RowBox[{
          RowBox[{"{", 
           RowBox[{"0", ",", "10"}], "}"}], ",", "10"}], "]"}]}], "}"}]}], 
     "]"}]}], ";"}], "\[IndentingNewLine]"}], "\[IndentingNewLine]", 
 RowBox[{
  RowBox[{
   RowBox[{"getFticks", "[", 
    RowBox[{"fticksY_", ",", "fminorY_", ",", "fticksX_", ",", "fminorX_"}], 
    "]"}], ":=", 
   RowBox[{"Module", "[", 
    RowBox[{
     RowBox[{"{", 
      RowBox[{
      "fticksNullX", ",", "fticksNullY", ",", "ftickMY", ",", "ftickMX"}], 
      "}"}], ",", "\[IndentingNewLine]", 
     RowBox[{
      RowBox[{"fticksNullX", "=", 
       RowBox[{
        RowBox[{
         RowBox[{"{", 
          RowBox[{
           RowBox[{"#", "[", 
            RowBox[{"[", "1", "]"}], "]"}], ",", "\"\<\>\"", ",", 
           RowBox[{"#", "[", 
            RowBox[{"[", "3", "]"}], "]"}]}], "}"}], "&"}], "/@", 
        "fticksX"}]}], ";", "\[IndentingNewLine]", 
      RowBox[{"fticksNullY", "=", 
       RowBox[{
        RowBox[{
         RowBox[{"{", 
          RowBox[{
           RowBox[{"#", "[", 
            RowBox[{"[", "1", "]"}], "]"}], ",", "\"\<\>\"", ",", 
           RowBox[{"#", "[", 
            RowBox[{"[", "3", "]"}], "]"}]}], "}"}], "&"}], "/@", 
        "fticksY"}]}], ";", "\[IndentingNewLine]", 
      RowBox[{"ftickMX", "=", 
       RowBox[{"Join", "[", 
        RowBox[{"fticksX", ",", "fminorX"}], "]"}]}], ";", 
      "\[IndentingNewLine]", 
      RowBox[{"ftickMY", "=", 
       RowBox[{"Join", "[", 
        RowBox[{"fticksY", ",", "fminorY"}], "]"}]}], ";", 
      "\[IndentingNewLine]", 
      RowBox[{"{", 
       RowBox[{
        RowBox[{"{", 
         RowBox[{"ftickMY", ",", "fticksNullY"}], "}"}], ",", 
        RowBox[{"{", 
         RowBox[{"ftickMX", ",", "fticksNullX"}], "}"}]}], "}"}]}]}], "]"}]}],
   "\[IndentingNewLine]"}], "\[IndentingNewLine]", 
 RowBox[{
  RowBox[{
   RowBox[{"fticks", "=", 
    RowBox[{"getFticks", "[", 
     RowBox[{"tMajorY", ",", "tMinorY", ",", "tMajorX", ",", "tMinorX"}], 
     "]"}]}], ";"}], "\[IndentingNewLine]"}], "\[IndentingNewLine]", 
 RowBox[{
  RowBox[{"plotRulesListM", "=", 
   RowBox[{"{", 
    RowBox[{
     RowBox[{"PlotStyle", "\[Rule]", 
      RowBox[{"{", 
       RowBox[{
        RowBox[{"{", 
         RowBox[{
          InterpretationBox[
           ButtonBox[
            TooltipBox[
             RowBox[{
              GraphicsBox[{
                {GrayLevel[0], RectangleBox[{0, 0}]}, 
                {GrayLevel[0], RectangleBox[{1, -1}]}, 
                {GrayLevel[0], RectangleBox[{0, -1}, {2, 1}]}},
               AspectRatio->1,
               Frame->True,
               FrameStyle->GrayLevel[0.],
               FrameTicks->None,
               
               ImageSize->
                Dynamic[{
                 Automatic, 
                  1.35 (CurrentValue["FontCapHeight"]/AbsoluteCurrentValue[
                   Magnification])}],
               PlotRangePadding->None], "\[InvisibleSpace]"}],
             "GrayLevel[0]"],
            Appearance->None,
            BaseStyle->{},
            BaselinePosition->Baseline,
            ButtonFunction:>With[{Typeset`box$ = EvaluationBox[]}, 
              If[
               Not[
                AbsoluteCurrentValue["Deployed"]], 
               SelectionMove[Typeset`box$, All, Expression]; 
               FrontEnd`Private`$ColorSelectorInitialAlpha = 1; 
               FrontEnd`Private`$ColorSelectorInitialColor = GrayLevel[0]; 
               FrontEnd`Private`$ColorSelectorUseMakeBoxes = True; 
               MathLink`CallFrontEnd[
                 FrontEnd`AttachCell[Typeset`box$, 
                  FrontEndResource["GrayLevelColorValueSelector"], {
                  0, {Left, Bottom}}, {Left, Top}, 
                  "ClosingActions" -> {
                   "SelectionDeparture", "ParentChanged", "EvaluatorQuit"}]]]],
            DefaultBaseStyle->{},
            Evaluator->Automatic,
            Method->"Preemptive"],
           GrayLevel[0],
           Editable->False,
           Selectable->False], ",", 
          RowBox[{"PointSize", "[", "0.02`", "]"}], ",", 
          RowBox[{"Thickness", "[", "Large", "]"}]}], "}"}], ",", 
        RowBox[{"{", 
         RowBox[{
          InterpretationBox[
           ButtonBox[
            TooltipBox[
             RowBox[{
              GraphicsBox[{
                {GrayLevel[0], RectangleBox[{0, 0}]}, 
                {GrayLevel[0], RectangleBox[{1, -1}]}, 
                {RGBColor[1, 0, 0], RectangleBox[{0, -1}, {2, 1}]}},
               AspectRatio->1,
               Frame->True,
               FrameStyle->RGBColor[0.6666666666666666, 0., 0.],
               FrameTicks->None,
               
               ImageSize->
                Dynamic[{
                 Automatic, 
                  1.35 (CurrentValue["FontCapHeight"]/AbsoluteCurrentValue[
                   Magnification])}],
               PlotRangePadding->None], "\[InvisibleSpace]"}],
             "RGBColor[1, 0, 0]"],
            Appearance->None,
            BaseStyle->{},
            BaselinePosition->Baseline,
            ButtonFunction:>With[{Typeset`box$ = EvaluationBox[]}, 
              If[
               Not[
                AbsoluteCurrentValue["Deployed"]], 
               SelectionMove[Typeset`box$, All, Expression]; 
               FrontEnd`Private`$ColorSelectorInitialAlpha = 1; 
               FrontEnd`Private`$ColorSelectorInitialColor = 
                RGBColor[1, 0, 0]; 
               FrontEnd`Private`$ColorSelectorUseMakeBoxes = True; 
               MathLink`CallFrontEnd[
                 FrontEnd`AttachCell[Typeset`box$, 
                  FrontEndResource["RGBColorValueSelector"], {
                  0, {Left, Bottom}}, {Left, Top}, 
                  "ClosingActions" -> {
                   "SelectionDeparture", "ParentChanged", "EvaluatorQuit"}]]]],
            DefaultBaseStyle->{},
            Evaluator->Automatic,
            Method->"Preemptive"],
           RGBColor[1, 0, 0],
           Editable->False,
           Selectable->False], ",", 
          RowBox[{"PointSize", "[", "0.02`", "]"}]}], "}"}], ",", 
        RowBox[{"{", 
         RowBox[{
          InterpretationBox[
           ButtonBox[
            TooltipBox[
             RowBox[{
              GraphicsBox[{
                {GrayLevel[0], RectangleBox[{0, 0}]}, 
                {GrayLevel[0], RectangleBox[{1, -1}]}, 
                {RGBColor[0, 0, 1], RectangleBox[{0, -1}, {2, 1}]}},
               AspectRatio->1,
               Frame->True,
               FrameStyle->RGBColor[0., 0., 0.6666666666666666],
               FrameTicks->None,
               
               ImageSize->
                Dynamic[{
                 Automatic, 
                  1.35 (CurrentValue["FontCapHeight"]/AbsoluteCurrentValue[
                   Magnification])}],
               PlotRangePadding->None], "\[InvisibleSpace]"}],
             "RGBColor[0, 0, 1]"],
            Appearance->None,
            BaseStyle->{},
            BaselinePosition->Baseline,
            ButtonFunction:>With[{Typeset`box$ = EvaluationBox[]}, 
              If[
               Not[
                AbsoluteCurrentValue["Deployed"]], 
               SelectionMove[Typeset`box$, All, Expression]; 
               FrontEnd`Private`$ColorSelectorInitialAlpha = 1; 
               FrontEnd`Private`$ColorSelectorInitialColor = 
                RGBColor[0, 0, 1]; 
               FrontEnd`Private`$ColorSelectorUseMakeBoxes = True; 
               MathLink`CallFrontEnd[
                 FrontEnd`AttachCell[Typeset`box$, 
                  FrontEndResource["RGBColorValueSelector"], {
                  0, {Left, Bottom}}, {Left, Top}, 
                  "ClosingActions" -> {
                   "SelectionDeparture", "ParentChanged", "EvaluatorQuit"}]]]],
            DefaultBaseStyle->{},
            Evaluator->Automatic,
            Method->"Preemptive"],
           RGBColor[0, 0, 1],
           Editable->False,
           Selectable->False], ",", 
          RowBox[{"PointSize", "[", "0.02`", "]"}]}], "}"}], ",", 
        RowBox[{"{", 
         RowBox[{
          RowBox[{"Darker", "[", "Green", "]"}], ",", 
          RowBox[{"PointSize", "[", "0.02`", "]"}]}], "}"}]}], "}"}]}], ",", 
     RowBox[{"PlotMarkers", "\[Rule]", 
      RowBox[{"{", 
       GraphicsBox[
        {Thickness[Large], CircleBox[{0, 0}]},
        ImageSize->10], "}"}]}], ",", 
     RowBox[{"Frame", "\[Rule]", "True"}], ",", 
     RowBox[{"LabelStyle", "\[Rule]", 
      RowBox[{"{", 
       RowBox[{"18", ",", 
        RowBox[{"FontFamily", "\[Rule]", "\"\<Helvetica\>\""}], ",", 
        "Black"}], "}"}]}], ",", 
     RowBox[{"Axes", "\[Rule]", "None"}], ",", 
     RowBox[{"FrameTicksStyle", "\[Rule]", 
      RowBox[{"Thickness", "[", "Large", "]"}]}], ",", 
     RowBox[{"FrameStyle", "\[Rule]", 
      RowBox[{"Thickness", "[", "Large", "]"}]}], ",", 
     RowBox[{"AspectRatio", "\[Rule]", "1"}], ",", 
     RowBox[{"ImageSize", "\[Rule]", "300"}]}], "}"}]}], ";", 
  RowBox[{"(*", 
   RowBox[{
   "some", " ", "specification", " ", "can", " ", "be", " ", "overriden"}], 
   "*)"}]}]}], "Input",
 CellChangeTimes->{{3.673690806221902*^9, 3.6736908156608453`*^9}, {
  3.688206172191363*^9, 3.688206217705363*^9}, {3.688206318926363*^9, 
  3.688206370822363*^9}, {3.688209802395363*^9, 3.688209810058363*^9}}]
}, Open  ]],

Cell[CellGroupData[{

Cell["plot for sub-FLs with L=10, K=2", "Subsubsection",
 CellChangeTimes->{{3.6882062550223627`*^9, 3.688206269549363*^9}, {
  3.6882098324693627`*^9, 3.688209832573363*^9}}],

Cell[CellGroupData[{

Cell[BoxData[
 RowBox[{"\[IndentingNewLine]", 
  RowBox[{
   RowBox[{"xtempK2", "=", 
    RowBox[{"Range", "[", 
     RowBox[{"10", ",", "0", ",", 
      RowBox[{"-", "1"}]}], "]"}]}], "\[IndentingNewLine]", 
   "\[IndentingNewLine]", 
   RowBox[{
    RowBox[{"tempDAK2", "=", 
     RowBox[{
      RowBox[{
       RowBox[{"Transpose", "[", 
        RowBox[{"{", 
         RowBox[{"xtempK2", ",", "#"}], "}"}], "]"}], "&"}], "/@", 
      RowBox[{"{", 
       RowBox[{
        RowBox[{"resCRK2", "[", 
         RowBox[{"[", 
          RowBox[{"All", ",", "1"}], "]"}], "]"}], ",", 
        RowBox[{"resCRK2R", "[", 
         RowBox[{"[", 
          RowBox[{"All", ",", "1"}], "]"}], "]"}]}], "}"}]}]}], ";"}], 
   "\[IndentingNewLine]", 
   RowBox[{
    RowBox[{"fpos", "=", "3.6"}], ";"}], "\[IndentingNewLine]", 
   RowBox[{
    RowBox[{"yfact", "=", "1"}], ";"}], "\[IndentingNewLine]", 
   RowBox[{
    RowBox[{"ypos", "=", "0.65"}], ";"}], "\[IndentingNewLine]", 
   RowBox[{
    RowBox[{"fsize", "=", "16"}], ";"}], "\[IndentingNewLine]", 
   RowBox[{"p1", "=", 
    RowBox[{"Show", "[", "\[IndentingNewLine]", 
     RowBox[{
      RowBox[{"ListPlot", "[", 
       RowBox[{"tempDAK2", ",", 
        RowBox[{"Joined", "\[Rule]", "True"}], ",", 
        RowBox[{"PlotRange", "\[Rule]", 
         RowBox[{"{", 
          RowBox[{
           RowBox[{"{", 
            RowBox[{
             RowBox[{"-", "0.5"}], ",", "10.5"}], "}"}], ",", 
           RowBox[{"{", 
            RowBox[{
             RowBox[{"-", "0.05"}], ",", "1.05"}], "}"}]}], "}"}]}], ",", 
        RowBox[{"FrameLabel", "\[Rule]", 
         RowBox[{"{", 
          RowBox[{
          "\"\<distance to target genotype\>\"", ",", 
           "\"\<average genotype fitness\>\"", ",", "\"\<\>\"", ",", 
           "\"\<\>\""}], "}"}]}], ",", 
        RowBox[{"PlotStyle", "\[Rule]", 
         RowBox[{"{", 
          RowBox[{
           RowBox[{"Lighter", "[", 
            RowBox[{"Red", ",", "0.35"}], "]"}], ",", 
           RowBox[{"Lighter", "[", 
            RowBox[{"Black", ",", "0.35"}], "]"}]}], "}"}]}], ",", 
        "plotRulesListM", ",", 
        RowBox[{"FrameTicks", "\[Rule]", "fticks"}]}], "]"}], ",", 
      "\[IndentingNewLine]", 
      RowBox[{"Graphics", "[", 
       RowBox[{"Text", "[", 
        RowBox[{
         RowBox[{"Style", "[", 
          RowBox[{"\"\<sub-FLs wih \!\(\*
StyleBox[\"K\",
FontSlant->\"Italic\"]\)=2\>\"", ",", "fsize", ",", 
           RowBox[{"FontFamily", "\[Rule]", "\"\<Helvetica\>\""}], ",", 
           "Black"}], "]"}], ",", 
         RowBox[{"{", 
          RowBox[{"fpos", ",", 
           RowBox[{
            RowBox[{"0.3", "yfact"}], "+", "ypos"}]}], "}"}], ",", 
         RowBox[{"{", 
          RowBox[{
           RowBox[{"-", "1"}], ",", "0"}], "}"}]}], "]"}], "]"}], ",", 
      "\[IndentingNewLine]", 
      RowBox[{"Graphics", "[", 
       RowBox[{"Text", "[", 
        RowBox[{
         RowBox[{"Style", "[", 
          RowBox[{"\"\<original\>\"", ",", "fsize", ",", 
           RowBox[{"FontFamily", "\[Rule]", "\"\<Helvetica\>\""}], ",", 
           RowBox[{"Lighter", "[", 
            RowBox[{"Red", ",", "0.35"}], "]"}]}], "]"}], ",", 
         RowBox[{"{", 
          RowBox[{"fpos", ",", 
           RowBox[{
            RowBox[{"0.2", "yfact"}], "+", "ypos"}]}], "}"}], ",", 
         RowBox[{"{", 
          RowBox[{
           RowBox[{"-", "1"}], ",", "0"}], "}"}]}], "]"}], "]"}], ",", 
      "\[IndentingNewLine]", 
      RowBox[{"Graphics", "[", 
       RowBox[{"Text", "[", 
        RowBox[{
         RowBox[{"Style", "[", 
          RowBox[{"\"\<randomized\>\"", ",", "fsize", ",", 
           RowBox[{"FontFamily", "\[Rule]", "\"\<Helvetica\>\""}], ",", 
           RowBox[{"Lighter", "[", 
            RowBox[{"Black", ",", "0.35"}], "]"}]}], "]"}], ",", 
         RowBox[{"{", 
          RowBox[{"fpos", ",", 
           RowBox[{
            RowBox[{"0.1", "yfact"}], "+", "ypos"}]}], "}"}], ",", 
         RowBox[{"{", 
          RowBox[{
           RowBox[{"-", "1"}], ",", "0"}], "}"}]}], "]"}], "]"}], ",", 
      "\[IndentingNewLine]", 
      RowBox[{"ImageSize", "\[Rule]", "300"}]}], "]"}]}]}]}]], "Input",
 CellChangeTimes->{{3.6689189976060686`*^9, 3.668918998142069*^9}, {
   3.6689190990425167`*^9, 3.6689191092275352`*^9}, {3.673690831000379*^9, 
   3.6736908348057594`*^9}, {3.6736908701692953`*^9, 
   3.6736908864159203`*^9}, {3.6882061014963627`*^9, 3.688206118080363*^9}, 
   3.688206384145363*^9, {3.688209825283363*^9, 3.688209870400363*^9}}],

Cell[BoxData[
 RowBox[{"{", 
  RowBox[{
  "10", ",", "9", ",", "8", ",", "7", ",", "6", ",", "5", ",", "4", ",", "3", 
   ",", "2", ",", "1", ",", "0"}], "}"}]], "Output",
 CellChangeTimes->{
  3.6689190071670685`*^9, {3.6689191036019726`*^9, 3.668919109801593*^9}, {
   3.67369082030831*^9, 3.6736908356608453`*^9}, {3.6736908727885575`*^9, 
   3.673690887078986*^9}, 3.6736930015873423`*^9, 3.673843097082658*^9, {
   3.6882063805123625`*^9, 3.6882063846283627`*^9}, 3.6882098739463625`*^9, 
   3.688277262454297*^9}],

Cell[BoxData[
 GraphicsBox[{{{}, {{{}, {}, 
      {RGBColor[1., 0.35, 0.35], PointSize[0.012833333333333334`], 
       AbsoluteThickness[1.6], 
       LineBox[{{10., 0.32537057316617346`}, {9., 0.3307823946573816}, {8., 
        0.3382085973919834}, {7., 0.3504295046879711}, {6., 
        0.36854320029865395`}, {5., 0.3940217891668422}, {4., 
        0.42810567395068894`}, {3., 0.47332628594857706`}, {2., 
        0.5324639495014375}, {1., 0.6094394780622046}, {0., 1.}}]}, 
      {RGBColor[0.35, 0.35, 0.35], PointSize[0.012833333333333334`], 
       AbsoluteThickness[1.6], 
       LineBox[{{10., 0.40365958039551897`}, {9., 0.4048815955756091}, {8., 
        0.40443816432170043`}, {7., 0.4049654483067414}, {6., 
        0.4051438580075896}, {5., 0.40509182153050033`}, {4., 
        0.40499187130398984`}, {3., 0.40514013950689753`}, {2., 
        0.40503226487171484`}, {1., 0.40453456807452837`}, {0., 1.}}]}}, {
      {RGBColor[1., 0.35, 0.35], AbsolutePointSize[6], AbsoluteThickness[1.6],
        GeometricTransformationBox[InsetBox[
         GraphicsBox[
          {RGBColor[1., 0.35, 0.35], AbsolutePointSize[6], Thickness[Large], 
           CircleBox[{0, 0}]},
          ImageSize->10], {0., 0.}], {{{10., 0.32537057316617346`}}, {{9., 
        0.3307823946573816}}, {{8., 0.3382085973919834}}, {{7., 
        0.3504295046879711}}, {{6., 0.36854320029865395`}}, {{5., 
        0.3940217891668422}}, {{4., 0.42810567395068894`}}, {{3., 
        0.47332628594857706`}}, {{2., 0.5324639495014375}}, {{1., 
        0.6094394780622046}}, {{0., 1.}}}]}, 
      {RGBColor[0.35, 0.35, 0.35], AbsolutePointSize[6], AbsoluteThickness[
       1.6], GeometricTransformationBox[InsetBox[
         GraphicsBox[
          {RGBColor[0.35, 0.35, 0.35], AbsolutePointSize[6], Thickness[Large],
            CircleBox[{0, 0}]},
          ImageSize->10], {0., 0.}], {{{10., 0.40365958039551897`}}, {{9., 
        0.4048815955756091}}, {{8., 0.40443816432170043`}}, {{7., 
        0.4049654483067414}}, {{6., 0.4051438580075896}}, {{5., 
        0.40509182153050033`}}, {{4., 0.40499187130398984`}}, {{3., 
        0.40514013950689753`}}, {{2., 0.40503226487171484`}}, {{1., 
        0.40453456807452837`}}, {{0., 1.}}}]}, {}}}, {}}, InsetBox[
    StyleBox["\<\"sub-FLs wih \\!\\(\\*\\nStyleBox[\\\"K\\\",\\nFontSlant->\\\
\"Italic\\\"]\\)=2\"\>",
     StripOnInput->False,
     LineColor->GrayLevel[0],
     FrontFaceColor->GrayLevel[0],
     BackFaceColor->GrayLevel[0],
     GraphicsColor->GrayLevel[0],
     FontFamily->"Helvetica",
     FontSize->16,
     FontColor->GrayLevel[0]], {3.6, 0.95}, {-1, 0}], InsetBox[
    StyleBox["\<\"original\"\>",
     StripOnInput->False,
     LineColor->RGBColor[1., 0.35, 0.35],
     FrontFaceColor->RGBColor[1., 0.35, 0.35],
     BackFaceColor->RGBColor[1., 0.35, 0.35],
     GraphicsColor->RGBColor[1., 0.35, 0.35],
     FontFamily->"Helvetica",
     FontSize->16,
     FontColor->RGBColor[
      1., 0.35, 0.35]], {3.6, 0.8500000000000001}, {-1, 0}], InsetBox[
    StyleBox["\<\"randomized\"\>",
     StripOnInput->False,
     LineColor->RGBColor[0.35, 0.35, 0.35],
     FrontFaceColor->RGBColor[0.35, 0.35, 0.35],
     BackFaceColor->RGBColor[0.35, 0.35, 0.35],
     GraphicsColor->RGBColor[0.35, 0.35, 0.35],
     FontFamily->"Helvetica",
     FontSize->16,
     FontColor->RGBColor[0.35, 0.35, 0.35]], {3.6, 0.75}, {-1, 0}]},
  AspectRatio->1,
  Axes->{False, False},
  AxesLabel->{None, None},
  AxesOrigin->{0, 0},
  DisplayFunction->Identity,
  Frame->{{True, True}, {True, True}},
  FrameLabel->{{
     FormBox["\"average genotype fitness\"", TraditionalForm], 
     FormBox["\"\"", TraditionalForm]}, {
     FormBox["\"distance to target genotype\"", TraditionalForm], 
     FormBox["\"\"", TraditionalForm]}},
  FrameStyle->Thickness[Large],
  FrameTicks->{{{{0, 
       FormBox["0", TraditionalForm], {0.03, 0}}, {
       NCache[
        Rational[1, 5], 0.2], 
       FormBox["0.2`", TraditionalForm], {0.03, 0}}, {
       NCache[
        Rational[2, 5], 0.4], 
       FormBox["0.4`", TraditionalForm], {0.03, 0}}, {
       NCache[
        Rational[3, 5], 0.6], 
       FormBox["0.6`", TraditionalForm], {0.03, 0}}, {
       NCache[
        Rational[4, 5], 0.8], 
       FormBox["0.8`", TraditionalForm], {0.03, 0}}, {1, 
       FormBox["1", TraditionalForm], {0.03, 0}}, {0, 
       FormBox["\"\"", TraditionalForm], {0.009999999999999998, 0}}, {
       NCache[
        Rational[1, 10], 0.1], 
       FormBox["\"\"", TraditionalForm], {0.009999999999999998, 0}}, {
       NCache[
        Rational[1, 5], 0.2], 
       FormBox["\"\"", TraditionalForm], {0.009999999999999998, 0}}, {
       NCache[
        Rational[3, 10], 0.3], 
       FormBox["\"\"", TraditionalForm], {0.009999999999999998, 0}}, {
       NCache[
        Rational[2, 5], 0.4], 
       FormBox["\"\"", TraditionalForm], {0.009999999999999998, 0}}, {
       NCache[
        Rational[1, 2], 0.5], 
       FormBox["\"\"", TraditionalForm], {0.009999999999999998, 0}}, {
       NCache[
        Rational[3, 5], 0.6], 
       FormBox["\"\"", TraditionalForm], {0.009999999999999998, 0}}, {
       NCache[
        Rational[7, 10], 0.7], 
       FormBox["\"\"", TraditionalForm], {0.009999999999999998, 0}}, {
       NCache[
        Rational[4, 5], 0.8], 
       FormBox["\"\"", TraditionalForm], {0.009999999999999998, 0}}, {
       NCache[
        Rational[9, 10], 0.9], 
       FormBox["\"\"", TraditionalForm], {0.009999999999999998, 0}}, {1, 
       FormBox["\"\"", TraditionalForm], {0.009999999999999998, 0}}}, {{0, 
       FormBox["\"\"", TraditionalForm], {0.03, 0}}, {
       NCache[
        Rational[1, 5], 0.2], 
       FormBox["\"\"", TraditionalForm], {0.03, 0}}, {
       NCache[
        Rational[2, 5], 0.4], 
       FormBox["\"\"", TraditionalForm], {0.03, 0}}, {
       NCache[
        Rational[3, 5], 0.6], 
       FormBox["\"\"", TraditionalForm], {0.03, 0}}, {
       NCache[
        Rational[4, 5], 0.8], 
       FormBox["\"\"", TraditionalForm], {0.03, 0}}, {1, 
       FormBox["\"\"", TraditionalForm], {0.03, 0}}}}, {{{0, 
       FormBox["0", TraditionalForm], {0.03, 0}}, {2, 
       FormBox["2", TraditionalForm], {0.03, 0}}, {4, 
       FormBox["4", TraditionalForm], {0.03, 0}}, {6, 
       FormBox["6", TraditionalForm], {0.03, 0}}, {8, 
       FormBox["8", TraditionalForm], {0.03, 0}}, {10, 
       FormBox["10", TraditionalForm], {0.03, 0}}, {0, 
       FormBox["\"\"", TraditionalForm], {0.009999999999999998, 0}}, {1, 
       FormBox["\"\"", TraditionalForm], {0.009999999999999998, 0}}, {2, 
       FormBox["\"\"", TraditionalForm], {0.009999999999999998, 0}}, {3, 
       FormBox["\"\"", TraditionalForm], {0.009999999999999998, 0}}, {4, 
       FormBox["\"\"", TraditionalForm], {0.009999999999999998, 0}}, {5, 
       FormBox["\"\"", TraditionalForm], {0.009999999999999998, 0}}, {6, 
       FormBox["\"\"", TraditionalForm], {0.009999999999999998, 0}}, {7, 
       FormBox["\"\"", TraditionalForm], {0.009999999999999998, 0}}, {8, 
       FormBox["\"\"", TraditionalForm], {0.009999999999999998, 0}}, {9, 
       FormBox["\"\"", TraditionalForm], {0.009999999999999998, 0}}, {10, 
       FormBox["\"\"", TraditionalForm], {0.009999999999999998, 0}}}, {{0, 
       FormBox["\"\"", TraditionalForm], {0.03, 0}}, {2, 
       FormBox["\"\"", TraditionalForm], {0.03, 0}}, {4, 
       FormBox["\"\"", TraditionalForm], {0.03, 0}}, {6, 
       FormBox["\"\"", TraditionalForm], {0.03, 0}}, {8, 
       FormBox["\"\"", TraditionalForm], {0.03, 0}}, {10, 
       FormBox["\"\"", TraditionalForm], {0.03, 0}}}}},
  FrameTicksStyle->Thickness[Large],
  GridLines->{None, None},
  GridLinesStyle->Directive[
    GrayLevel[0.5, 0.4]],
  ImageSize->300,
  LabelStyle->{18, FontFamily -> "Helvetica", 
    GrayLevel[0]},
  Method->{},
  PlotRange->{{-0.5, 10.5}, {-0.05, 1.05}},
  PlotRangeClipping->True,
  PlotRangePadding->{{0, 0}, {0, 0}},
  Ticks->{Automatic, Automatic}]], "Output",
 CellChangeTimes->{
  3.6689190071670685`*^9, {3.6689191036019726`*^9, 3.668919109801593*^9}, {
   3.67369082030831*^9, 3.6736908356608453`*^9}, {3.6736908727885575`*^9, 
   3.673690887078986*^9}, 3.6736930015873423`*^9, 3.673843097082658*^9, {
   3.6882063805123625`*^9, 3.6882063846283627`*^9}, 3.6882098739463625`*^9, 
   3.688277262575297*^9}]
}, Open  ]]
}, Open  ]]
}, Open  ]]
}, Open  ]]
}, Open  ]]
},
WindowSize->{1392, 909},
WindowMargins->{{21, Automatic}, {88, Automatic}},
FrontEndVersion->"10.1 for Microsoft Windows (64-bit) (March 23, 2015)",
StyleDefinitions->"Default.nb"
]
(* End of Notebook Content *)

(* Internal cache information *)
(*CellTagsOutline
CellTagsIndex->{}
*)
(*CellTagsIndex
CellTagsIndex->{}
*)
(*NotebookFileOutline
Notebook[{
Cell[CellGroupData[{
Cell[580, 22, 377, 6, 123, "Chapter"],
Cell[CellGroupData[{
Cell[982, 32, 105, 1, 70, "Section"],
Cell[CellGroupData[{
Cell[1112, 37, 493, 12, 52, "Input"],
Cell[1608, 51, 157, 2, 31, "Output"]
}, Open  ]],
Cell[CellGroupData[{
Cell[1802, 58, 124, 1, 39, "Subsubsection"],
Cell[CellGroupData[{
Cell[1951, 63, 671, 18, 92, "Input"],
Cell[2625, 83, 601, 15, 31, "Output"],
Cell[3229, 100, 603, 15, 31, "Output"],
Cell[3835, 117, 156, 2, 31, "Output"],
Cell[3994, 121, 156, 2, 31, "Output"]
}, Open  ]]
}, Open  ]]
}, Open  ]],
Cell[CellGroupData[{
Cell[4211, 130, 87, 1, 70, "Section"],
Cell[CellGroupData[{
Cell[4323, 135, 2335, 72, 152, "Input"],
Cell[6661, 209, 3070, 67, 52, "Output"]
}, Open  ]],
Cell[CellGroupData[{
Cell[9768, 281, 1420, 40, 132, "Input"],
Cell[11191, 323, 419, 6, 31, "Output"]
}, Open  ]],
Cell[11625, 332, 591, 19, 52, "Input"],
Cell[CellGroupData[{
Cell[12241, 355, 132, 2, 31, "Input"],
Cell[12376, 359, 287, 4, 31, "Output"]
}, Open  ]]
}, Open  ]]
}, Open  ]],
Cell[CellGroupData[{
Cell[12724, 370, 104, 1, 72, "Chapter"],
Cell[CellGroupData[{
Cell[12853, 375, 148, 2, 70, "Section"],
Cell[CellGroupData[{
Cell[13026, 381, 126, 1, 49, "Subsection"],
Cell[CellGroupData[{
Cell[13177, 386, 896, 25, 132, "Input"],
Cell[14076, 413, 320, 4, 31, "Output"],
Cell[14399, 419, 320, 4, 31, "Output"]
}, Open  ]],
Cell[CellGroupData[{
Cell[14756, 428, 1186, 28, 132, "Input"],
Cell[15945, 458, 432, 7, 31, "Output"],
Cell[16380, 467, 464, 8, 31, "Output"],
Cell[16847, 477, 440, 7, 31, "Output"],
Cell[17290, 486, 382, 5, 31, "Output"]
}, Open  ]]
}, Open  ]]
}, Open  ]],
Cell[CellGroupData[{
Cell[17733, 498, 109, 1, 70, "Section"],
Cell[17845, 501, 16692, 458, 1492, "Input"]
}, Open  ]],
Cell[CellGroupData[{
Cell[34574, 964, 117, 1, 70, "Section"],
Cell[CellGroupData[{
Cell[34716, 969, 216, 5, 31, "Input"],
Cell[34935, 976, 161, 2, 31, "Output"]
}, Open  ]],
Cell[CellGroupData[{
Cell[35133, 983, 93, 1, 49, "Subsection"],
Cell[CellGroupData[{
Cell[35251, 988, 1162, 26, 72, "Input"],
Cell[36416, 1016, 430, 7, 31, "Output"]
}, Open  ]],
Cell[36861, 1026, 615, 14, 31, "Input"],
Cell[CellGroupData[{
Cell[37501, 1044, 618, 16, 52, "Input"],
Cell[38122, 1062, 124, 2, 31, "Output"]
}, Open  ]],
Cell[38261, 1067, 351, 10, 31, "Input"],
Cell[38615, 1079, 505, 12, 31, "Input"]
}, Open  ]],
Cell[CellGroupData[{
Cell[39157, 1096, 93, 1, 49, "Subsection"],
Cell[CellGroupData[{
Cell[39275, 1101, 1085, 25, 72, "Input"],
Cell[40363, 1128, 428, 7, 31, "Output"]
}, Open  ]],
Cell[40806, 1138, 497, 12, 31, "Input"],
Cell[41306, 1152, 239, 7, 31, "Input"],
Cell[41548, 1161, 502, 12, 31, "Input"]
}, Open  ]]
}, Open  ]],
Cell[CellGroupData[{
Cell[42099, 1179, 171, 2, 70, "Section"],
Cell[CellGroupData[{
Cell[42295, 1185, 180, 2, 49, "Subsection"],
Cell[CellGroupData[{
Cell[42500, 1191, 2366, 69, 252, "Input"],
Cell[44869, 1262, 403, 8, 31, "Output"],
Cell[45275, 1272, 343, 7, 31, "Output"]
}, Open  ]]
}, Open  ]],
Cell[CellGroupData[{
Cell[45667, 1285, 182, 2, 49, "Subsection"],
Cell[CellGroupData[{
Cell[45874, 1291, 2577, 66, 132, "Input"],
Cell[48454, 1359, 395, 7, 31, "Output"],
Cell[48852, 1368, 393, 7, 31, "Output"]
}, Open  ]],
Cell[CellGroupData[{
Cell[49282, 1380, 2517, 66, 112, "Input"],
Cell[51802, 1448, 322, 6, 31, "Output"],
Cell[52127, 1456, 322, 6, 31, "Output"]
}, Open  ]]
}, Open  ]],
Cell[CellGroupData[{
Cell[52498, 1468, 104, 1, 49, "Subsection"],
Cell[CellGroupData[{
Cell[52627, 1473, 117, 1, 39, "Subsubsection"],
Cell[52747, 1476, 11617, 308, 458, "Input"]
}, Open  ]],
Cell[CellGroupData[{
Cell[64401, 1789, 175, 2, 39, "Subsubsection"],
Cell[CellGroupData[{
Cell[64601, 1795, 4513, 117, 312, "Input"],
Cell[69117, 1914, 519, 10, 31, "Output"],
Cell[69639, 1926, 8273, 177, 311, "Output"]
}, Open  ]]
}, Open  ]]
}, Open  ]]
}, Open  ]]
}, Open  ]]
}
]
*)

(* End of internal cache information *)
