# Supplementary material for: Beyond the Hypercube: Evolutionary Accessibility of Fitness Landscapes with Realistic Mutational Networks
Source: PLoS Comput Biol. 2016 Dec 9;12(12):e1005218. doi: 10.1371/journal.pcbi.1005218 (PMC5147777; doi:10.1371/journal.pcbi.1005218)
Supplement: S1 Data and Code — (ZIP) [file pcbi.1005218.s009.zip › get_accessibility_list_all_mutations.cpp]

#include <fstream>
#include <iostream>
#include <sstream>

using namespace std;
/*************************************/
#include "CORE/include_combined.h"

//example of project command line: 59 67 OUT_TEST_RAND 10000 12 1 2		//use this to get example of output files in the OUT_TEST_RAND directory
//example of project command line: 59 67 OUT_TEST_RAND 10000 6 2 4
//example of project command line: 59 67 OUT_TEST_RAND 10000 4 3 8
//example of project command line: 59 67 OUT_TEST_RAND 10000 4 4 16

int main(int argc, char *argv[]){
    
    FILE         *flog, *fout, *fout1, *fout2, *fout3, *fout4;
    FILE 		 *fin;
    long long    time_start;
    stringstream s;
    string       path="", str_id, str_d="";
    int          kp1 = 59, kp2 = 67, n_repet = 0;
    long         print_frequency = 1;
    
    s << argv[1];  s >> kp1;              s.clear();        //1st number will be used to init ranmar
    s << argv[2];  s >> kp2;              s.clear();        //2nd number will be used to init ranmar
    s << argv[3];  s >> path;             s.clear();        //output files
    s << argv[4];  s >> n_repet;          s.clear();        //size of statistics
    s << argv[5];  s >> L;                s.clear();        //
    s << argv[6];  s >> K_bit;            s.clear();        // 
    s << argv[7];  s >> K_allel;          s.clear();        //by default K_allel = (long)pow(2,K_bit);   

    str_id = int2str(kp1) + "_" + int2str(kp2);
    init_ranmar(kp1, kp2); 			//ranmar() returns pseudo-random real number in (0,1] range //not needed when importing external FLs
    str_d = "rand";					//use to label files; "rand" for generated randomly
	
    if(str_d != "") str_id = str_id + "_" + str_d;
    
    if( (long)pow(2,K_bit) < K_allel ){
        printf("The number of bits reserved for single allel is too low; decreasing K_allel\n");
        K_allel = (long)pow(2,K_bit);
    }
    
    N       = (K_allel - 1)*L;       //number of genotype neighbours; don't confuse this N with total system size used in most of papers
    NP      = (long)pow(2, K_bit * L);       //size of array needed to store all genotypes (or fitness values)
    
    
    string file_name0 = path  + "/log_stat_N"    + int2str(K_bit * L) + "_L" + int2str(L) + "_K" + int2str(K_allel) + "_R" + int2str(n_repet) + "_" + str_id + ".dat";
    string file_name1 = path  + "/flush_DATA_N"  + int2str(K_bit * L) + "_L" + int2str(L) + "_K" + int2str(K_allel) + "_R" + int2str(n_repet) + "_" + str_id + ".dat";
    string file_name3 = path  + "/final_STATS_N" + int2str(K_bit * L) + "_L" + int2str(L) + "_K" + int2str(K_allel) + "_R" + int2str(n_repet) + "_" + str_id + ".dat";
    string file_name3a = path  + "/acces_LIST_N" + int2str(K_bit * L) + "_L" + int2str(L) + "_K" + int2str(K_allel) + "_R" + int2str(n_repet) + "_" + str_id + ".dat";

    flog = fopen(file_name0.c_str(),"w");
         fprintf(flog,"#Hyper-cube graph\n");
         fprintf(flog,"#Random seeds kp1 and kp2: %d %d\n",kp1,kp2);
         fprintf(flog,"#N =log2(#genotypes): %d\n#L %d\n#K_allel %d\n#R %d\n",K_bit * L,L,K_allel,n_repet);
         printf("#N =log2(#genotypes): %d\n#L %d\n#K_allel %d\n#R %d\n",K_bit * L,L,K_allel,n_repet);
    fout  = fopen(file_name1.c_str(),"w");    //flush data
	fout1  = fopen(file_name3a.c_str(),"w");    //listing initial fitness and accessibility
    
    time_start = time(0);
    
    InitDynamicArrays_CUT();
    
    FillKWithBitMasks( N );
    print_frequency = SetPrintFrequency();        //sets initial value of print frequency
    
    double *p_stat          = new double[4];  //keeps P_L(0), SS (not used), #paths, SS of #paths
    for(int i = 0; i < 4; i++) p_stat[i] = 0;
    
    printf("#Initialization time:\t %d\n",time(0) - time_start);    
    fprintf(flog,"#Initialization time:\t %d\n",time(0) - time_start);
    
    
    /******Main part******/
    for(int i = 0; i < n_repet; i++){
        
        FillPWithRandomRealShifted();        
        
        GetNodeAllAccessability_EX_CUT(0, NP-1, p_stat, 4, fout1);      //accessibility of reaching the target node
		//GetNodeAllAccessability_EX_CUT_HD(0, NP-1, p_stat, 4, fout1);      //accessibility of reaching the target node 
				
        /*****print screen/log******/
        if(i == 0){
             printf("i: %d\ttime: %d\n",i,time(0) - time_start);
             fprintf(flog,"i: %d\ttime: %d\n",i,time(0) - time_start);
                     
             fflush(flog); 
        }
        else
            if((i+1) % print_frequency == 0){           
                     printf("i: %d\ttime: %d\n",i,time(0) - time_start);
                     fprintf(flog,"i: %d\ttime: %d\n",i,time(0) - time_start);
                     fflush(flog);
                     if(time(0) - time_start < 600)
                                print_frequency *= 10;
                                
                                fprintf(fout,"# i: %d\ttime: %d\n",i,time(0) - time_start);
                                fprintf(fout,"# <1-P_L(0)>: %g\n", p_stat[0]/(i+1));   
								fflush(fout);
								fflush(fout1);
            }
    }
    fclose(fout);
    fclose(fout1);
    
    GetMeansWithStandardError(p_stat, 4, n_repet);
    
    for(long i =0; i < 4; i+=2)
             printf("%g +/- %g\n", p_stat[i], p_stat[i+1]);
             
    
	fout2  = fopen(file_name3.c_str(),"w");
          fprintf(fout2, "#1 - P_L(0)\t std\t <n_L>\t std\n");
          for(long i =0; i < 4; i++){ fprintf(fout2, "%g\t ",p_stat[i]); }
          fprintf(fout2, "\n");
    fclose(fout2);
    
    fprintf(flog,"Final time: %d\n",time(0) - time_start);
    printf("Final time: %d\n",time(0) - time_start);
    fclose(flog);
    
	DeleteDynamicArrays_CUT();
	//DeleteDynamicArrays_CUT_HD();    
    delete []p_stat;
    
    return EXIT_SUCCESS;
}
