# Supplementary material for: Beyond the Hypercube: Evolutionary Accessibility of Fitness Landscapes with Realistic Mutational Networks
Source: PLoS Comput Biol. 2016 Dec 9;12(12):e1005218. doi: 10.1371/journal.pcbi.1005218 (PMC5147777; doi:10.1371/journal.pcbi.1005218)
Supplement: S1 Data and Code — (ZIP) [file pcbi.1005218.s009.zip › import_and_process_subFLs.cpp]

#include <fstream>
#include <iostream>
#include <sstream>

using namespace std;
/*************************************/
#include "CORE/include_combined.h"

//example of project command line: OUT_TEST_subFL 1000 3 2 4 		//for input file "IN_FL_subFL/KREL_SUB_FL_L3_K4_R1000.dat"	//use this to get example of output files in the OUT_TEST_subFL directory	
//example of project command line: OUT_TEST_subFL 10000 5 2 4 		/for input file "IN_FL_subFL/KREL_SUB_FL_L5_K4_R10000.dat"	//remember to change the input file and re-compile(!!!)

int main(int argc, char *argv[]){
    
    FILE         *flog, *fout, *fout1, *fout2, *fout3, *fout4;
    FILE 		 *fin;
    long long    time_start;
    stringstream s;
    string       path="", str_id, str_d="";
    int          kp1 = 59, kp2 = 67, n_repet = 0;
    long         print_frequency = 1;
    
    //s << argv[1];  s >> kp1;              s.clear();        //1st number will be used to init ranmar
    //s << argv[2];  s >> kp2;              s.clear();        //2nd number will be used to init ranmar
    s << argv[1];  s >> path;             s.clear();        //output files
    s << argv[2];  s >> n_repet;          s.clear();        //number of FLs
    s << argv[3];  s >> L;                s.clear();        //number of positions in the genotype
    s << argv[4];  s >> K_bit;            s.clear();        //always use log2( K_allel ); only K_allel = 2, 4, 8, 16, ... are implemented
    s << argv[5];  s >> K_allel;          s.clear();        //by default K_allel = (long)pow(2,K_bit);

    str_id = int2str(kp1) + "_" + int2str(kp2);
    //init_ranmar(kp1, kp2); 			   //ranmar() returns pseudo-random real number in (0,1] range //not needed when importing external FLs
    
	str_d = "subFLs";			//use to label files; "rand" for generated randomly
    
    if(str_d != "") str_id = str_id + "_" + str_d;
    
    if( (long)pow(2,K_bit) < K_allel ){
        printf("The number of bits reserved for single allel is too low; decreasing K_allel\n");
        K_allel = (long)pow(2,K_bit);
    }
    
    N       = (K_allel - 1)*L;       	//number of genotype neighbours; don't confuse this N with total system size used in most of papers
    NP      = (long)pow(2, K_bit * L);  //size of array needed to store all genotypes (or fitness values)
    
    
    string file_name0 = path  + "/log_stat_N"    + int2str(K_bit * L) + "_L" + int2str(L) + "_K" + int2str(K_allel) + "_R" + int2str(n_repet) + "_" + str_id + ".dat";
    string file_name1 = path  + "/flush_DATA_N"  + int2str(K_bit * L) + "_L" + int2str(L) + "_K" + int2str(K_allel) + "_R" + int2str(n_repet) + "_" + str_id + ".dat";
    string file_name3 = path  + "/final_STATS_N" + int2str(K_bit * L) + "_L" + int2str(L) + "_K" + int2str(K_allel) + "_R" + int2str(n_repet) + "_" + str_id + ".dat";
    string file_name4 = path  + "/hist_paths_N" + int2str(K_bit * L) + "_L" + int2str(L) + "_K" + int2str(K_allel) + "_R" + int2str(n_repet) + "_" + str_id + ".dat";
    string file_name5 = path  + "/stat_nodes_N" + int2str(K_bit * L) + "_L" + int2str(L) + "_K" + int2str(K_allel) + "_R" + int2str(n_repet) + "_" + str_id + ".dat";
    
    string file_in    = "IN_FL_subFL/KREL_SUB_FL_L3_K4_R1000.dat";
	//string file_in    = "IN_FL_subFL/KREL_SUB_FL_L6_K2_R1000.dat"; //uncomment to analyze separete files; remember to pass correct parameters; here: n_repet=1000 L=6 K_bit=1 K_allel=2
	//string file_in    = "IN_FL_subFL/KREL_SUBRAND_FL_L3_K4_R1000.dat";
	//string file_in    = "IN_FL_subFL/KREL_SUBRAND_FL_L6_K2_R1000.dat";
	
	//string file_in    = "IN_FL_subFL/KREL_SUB_FL_L5_K4_R10000.dat";
	//string file_in    = "IN_FL_subFL/KREL_SUB_FL_L10_K2_R10000.dat";
	//string file_in    = "IN_FL_subFL/KREL_SUBRAND_FL_L5_K4_R10000.dat";
	//string file_in    = "IN_FL_subFL/KREL_SUBRAND_FL_L10_K2_R10000.dat";


    flog = fopen(file_name0.c_str(),"w");
         fprintf(flog,"#Hyper-cube graph\n");
         fprintf(flog,"#N =log2(#genotypes): %d\n#L %d\n#K_allel %d\n#R %d\n#kp1 kp2 %d %d\n",K_bit * L,L,K_allel,n_repet,kp1,kp2);
         printf("#N =log2(#genotypes): %d\n#L %d\n#K_allel %d\n#R %d\n",K_bit * L,L,K_allel,n_repet);
    fout  = fopen(file_name1.c_str(),"w");    //flush data; might be useful when running long simulation
    fout3 = fopen(file_name4.c_str(),"w");    
    fout4 = fopen(file_name5.c_str(),"w");    
    
    time_start = time(0);
    
    InitDynamicArrays_PATH_with_STAT();
    FillKWithBitMasks( N );
    FillHammingDistance();			//used only for indirect and direct paths stat
    
    print_frequency = SetPrintFrequency();        //sets initial value of print frequency
    
    double *p_stat          = new double[4];  	  //keeps P_L(0), SS (not used), #paths, SS of #paths
    for(int i = 0; i < 4; i++) p_stat[i] = 0;
    
    printf("#Initialization time:\t %d\n",time(0) - time_start);    
    fprintf(flog,"#Initialization time:\t %d\n",time(0) - time_start);
    
    /******In FILE********/ //optional
    fin = fopen(file_in.c_str(),"r");
    
    /******Main part******/
    for(int i = 0; i < n_repet; i++){
                
        FillPExperimental(fin);
        
        fprintf(fout3,"%d %g %g ",i,P[0],P[NP-1]);	//line with id and fitness for histogram stats
        fprintf(fout4,"%d ",i);	    //for listing acc graph: line with id and number of nodes in acc. graph (added in deeper function)
        double temp = GetAllStatsHistAndWeights_EX_OK(0, NP-1, p_stat, 4, fout3, fout4);	//get histogram of access paths and uniform sampling stat     
        
        /*****print screen/log******/
        if(i == 0){
             printf("i: %d\ttime: %d\n",i,time(0) - time_start);
             fprintf(flog,"i: %d\ttime: %d\n",i,time(0) - time_start);
                     
             //ListIntegerHP(fout); fflush(fout);
             fflush(flog); 
        }
        else
            //if((i+1) % (n_repet / 100) == 0){
            if((i+1) % print_frequency == 0){           
                     printf("i: %d\ttime: %d\n",i,time(0) - time_start);
                     fprintf(flog,"i: %d\ttime: %d\n",i,time(0) - time_start);
                     fflush(flog);
                     if(time(0) - time_start < 600)
                                print_frequency *= 10;

                                fprintf(fout,"# i: %d\ttime: %d\n",i,time(0) - time_start);
                                fprintf(fout,"# <1-P_L(0)>: %g\n", p_stat[0]/(i+1));                     
                                fflush(fout);
								fflush(fout3);
								fflush(fout4);
            }
    }
    fclose(fout);
    fclose(fout3);
    fclose(fout4);
    fclose(fin);
    
    GetMeansWithStandardError(p_stat, 4, n_repet);
    
    for(long i =0; i < 4; i+=2)
             printf("%g +/- %g\n", p_stat[i], p_stat[i+1]);
             
    
	fout2  = fopen(file_name3.c_str(),"w");
          fprintf(fout2, "#1 - P_L(0)\t std\t <n_L>\t std\n");
          for(long i =0; i < 4; i++){ fprintf(fout2, "%g\t ",p_stat[i]); }
          fprintf(fout2, "\n");
    fclose(fout2);
    
    fprintf(flog,"Final time: %d\n",time(0) - time_start);
    printf("Final time: %d\n",time(0) - time_start);
    fclose(flog);
    
    DeleteDynamicArrays_PATH_with_STAT();
    delete []p_stat;
    
    return EXIT_SUCCESS;
}
