# Supplementary material for: Beyond the Hypercube: Evolutionary Accessibility of Fitness Landscapes with Realistic Mutational Networks
Source: PLoS Comput Biol. 2016 Dec 9;12(12):e1005218. doi: 10.1371/journal.pcbi.1005218 (PMC5147777; doi:10.1371/journal.pcbi.1005218)
Supplement: S1 Data and Code — (ZIP) [file pcbi.1005218.s009.zip › IN_FL/original_data_from_Guenther_Nature_2013.xlsx]

## Sheet: Sheet1
Supplementary Table 1. Read Number for each sequence variant at each timepoint. N/A indicates reads below quality threshold for a variant.
Replicate	E1					Replicate	E2
sequence	read counts					sequence	read counts
AAAAAA	677	892	876	442		AAAAAA	1639	2160	2690	2061
AAAAAC	690	#N/A	667	325		AAAAAC	1603	2037	2446	#N/A
AAAAAG	900	1327	1435	896		AAAAAG	1597	1987	2664	2624
AAAAAT	583	719	337	162		AAAAAT	1503	1696	#N/A	757
AAAACA	715	914	579	219		AAAACA	1732	2126	2484	1280
AAAACC	557	915	1013	1121		AAAACC	1437	1919	2639	3192
AAAACG	615	891	796	205		AAAACG	1386	1775	2107	1992
AAAACT	570	#N/A	583	195		AAAACT	1416	1734	2255	1327
AAAAGC	565	821	550	269		AAAAGA	1377	1707	2115	1229
AAAAGG	772	1194	1521	2544		AAAAGC	1370	1626	2097	1160
AAAAGT	683	#N/A	465	209		AAAAGG	1419	1880	2729	3455
AAAATA	643	809	522	222		AAAAGT	1447	1703	1960	907
AAAATC	757	1075	1229	621		AAAATA	1578	1805	2226	1219
AAAATG	636	1122	1224	990		AAAATC	1717	2291	3212	3243
AAAATT	605	628	283	152		AAAATG	1639	2041	2857	3338
AAACAA	780	976	833	402		AAAATT	1489	1585	1852	612
AAACAC	638	955	606	304		AAACAA	1819	2210	2858	2135
AAACAG	651	938	#N/A	485		AAACAC	1730	2038	#N/A	1286
AAACAT	749	773	321	205		AAACAG	1495	1898	2429	2140
AAACCA	591	932	864	451		AAACAT	1733	1833	#N/A	650
AAACCC	521	910	1082	1137		AAACCA	1596	1946	2769	2501
AAACCG	493	786	975	1046		AAACCC	1343	1742	2574	2918
AAACCT	541	753	#N/A	265		AAACCG	1232	1706	2310	2786
AAACGA	642	867	748	290		AAACCT	1280	1668	2249	#N/A
AAACGC	571	893	674	316		AAACGA	1383	1805	2234	1765
AAACGG	606	1092	1419	2226		AAACGC	1329	1657	2031	1491
AAACGT	636	865	#N/A	234		AAACGG	1297	#N/A	2446	3212
AAACTA	673	816	615	289		AAACGT	1463	#N/A	2410	1421
AAACTC	641	898	813	377		AAACTA	1543	1804	2265	1402
AAACTG	521	851	1082	1270		AAACTC	1446	1807	2440	1876
AAACTT	634	651	300	207		AAACTG	1351	1720	2466	3056
AAAGAA	645	901	712	267		AAACTT	1472	1542	1770	685
AAAGAC	690	869	660	292		AAAGAA	1682	1980	2414	1509
AAAGAG	714	1078	1018	426		AAAGAC	1582	#N/A	2327	1355
AAAGAT	623	769	400	180		AAAGAG	1586	1985	2536	2239
AAAGCA	743	983	625	205		AAAGAT	1546	#N/A	2022	759
AAAGCC	578	920	1070	727		AAAGCA	1805	2046	#N/A	1355
AAAGCG	640	1003	956	286		AAAGCC	1394	1846	2513	2859
AAAGCT	612	830	566	223		AAAGCG	1504	1872	2535	2107
AAAGGA	869	1359	1298	515		AAAGCT	1539	1833	#N/A	1482
AAAGGC	838	1249	1432	1207		AAAGGC	1572	2153	2924	3517
AAAGGG	1152	1834	2417	3326		AAAGGG	2109	3023	4156	5456
AAAGGT	814	1280	1569	1590		AAAGGT	1604	2394	3117	3738
AAAGTA	806	1000	627	228		AAAGTA	1680	2008	2486	1291
AAAGTC	771	1158	1605	2458		AAAGTC	1641	2334	3269	4223
AAAGTG	671	1031	1303	1759		AAAGTG	1611	2119	3156	3691
AAAGTT	763	1020	#N/A	206		AAAGTT	1691	2240	2690	2022
AAATAA	690	942	#N/A	305		AAATAA	1659	2081	2535	1532
AAATAC	640	866	476	234		AAATAC	1608	1926	2117	1051
AAATAG	637	921	875	331		AAATAG	1421	1751	2328	1949
AAATAT	612	704	230	188		AAATAT	1444	1555	1675	510
AAATCC	612	854	1131	1844		AAATCA	1874	2377	3313	#N/A
AAATCG	622	936	1195	617		AAATCC	1395	2020	2799	3715
AAATCT	625	918	1246	1200		AAATCG	1434	1857	2583	2980
AAATGA	613	909	666	284		AAATCT	1568	2047	2942	3661
AAATGC	617	852	584	271		AAATGC	1406	1738	2060	1178
AAATGG	733	1133	1435	3161		AAATGG	1257	1991	2690	3425
AAATGT	701	961	532	179		AAATGT	1482	1924	2393	1097
AAATTA	729	858	569	210		AAATTA	1680	1961	2446	1223
AAATTC	694	1018	1228	713		AAATTC	1896	2392	3396	3560
AAATTG	680	1022	#N/A	556		AAATTG	1612	2141	2785	3156
AAATTT	662	855	418	187		AAATTT	1683	1978	2362	949
AACAAA	750	1080	958	446		AACAAA	1857	2282	3011	2225
AACAAC	780	977	758	406		AACAAC	1745	2091	2760	1998
AACAAG	677	1030	1048	588		AACAAG	1456	1945	2658	2451
AACAAT	752	#N/A	497	233		AACAAT	1778	2045	2519	#N/A
AACACA	712	925	505	280		AACACA	1728	1963	2414	1267
AACACC	610	867	786	359		AACACC	1423	1804	2421	2089
AACACG	569	862	638	186		AACACG	1297	1640	2206	1459
AACAGA	653	883	592	280		AACACT	1561	1694	2029	820
AACAGC	653	813	654	344		AACAGA	1399	1713	2182	1196
AACAGG	725	1113	1389	1712		AACAGC	1298	1651	2056	1361
AACAGT	686	936	628	200		AACAGG	1336	1884	2484	3294
AACATA	716	963	538	310		AACAGT	1503	1919	2301	1370
AACATC	744	1113	1266	1699		AACATA	1768	2111	2471	1239
AACATG	658	1009	1017	543		AACATC	1772	2307	3144	3531
AACATT	680	800	416	299		AACATG	1608	1964	#N/A	2771
AACCAA	654	992	1098	874		AACATT	1663	1851	2105	1084
AACCAC	581	895	972	595		AACCAA	1634	2131	#N/A	3357
AACCAT	638	856	748	323		AACCAC	1442	1859	2442	2510
AACCCA	587	924	1153	966		AACCAG	1328	1762	2437	2682
AACCCC	483	785	1039	1709		AACCAT	1563	1920	2619	2055
AACCCG	450	724	977	1352		AACCCA	1395	1944	#N/A	3062
AACCCT	525	821	980	650		AACCCC	1137	1586	2209	#N/A
AACCGA	504	776	992	1241		AACCCG	1156	1564	2104	2764
AACCGC	509	797	981	1303		AACCCT	1202	1500	2234	2627
AACCGG	558	876	1212	2210		AACCGA	1237	1570	2243	2882
AACCGT	560	907	1106	1177		AACCGC	1193	1454	2059	2715
AACCTA	621	868	961	688		AACCGT	1236	1706	2459	2974
AACCTC	548	909	955	763		AACCTA	1480	#N/A	2494	2781
AACCTG	454	779	1146	2084		AACCTC	1451	1782	2618	2711
AACCTT	612	844	788	352		AACCTG	1195	1656	2280	3102
AACGAA	757	1112	1253	732		AACCTT	1423	1716	2428	1952
AACGAC	657	960	1104	693		AACGAA	1651	2127	3065	3257
AACGAG	681	1130	1342	1247		AACGAC	1445	1922	2634	2884
AACGAT	654	1048	1046	396		AACGAG	1447	1890	2733	3268
AACGCA	645	1026	1058	387		AACGAT	1532	2021	2806	2733
AACGCC	597	860	1076	855		AACGCA	1638	2140	2773	2636
AACGCG	620	1020	1157	655		AACGCC	1267	1737	2378	2893
AACGCT	593	870	968	330		AACGCG	1315	1799	2303	2743
AACGGA	767	1280	1604	3565		AACGCT	1394	1758	2418	2402
AACGGC	688	1079	1493	3492		AACGGA	1734	2265	3270	4388
AACGGG	1018	1685	2263	5229		AACGGC	1405	1915	2648	3740
AACGGT	777	1207	1668	4125		AACGGG	2037	2937	3947	5697
AACGTC	730	1207	1551	2266		AACGGT	1688	2395	3197	4551
AACGTG	618	973	1224	1877		AACGTA	1757	2234	3140	3096
AACGTT	741	1127	1226	405		AACGTC	1567	2222	3096	4196
AACTAA	709	956	775	350		AACGTT	1674	2279	3150	3059
AACTAC	618	884	583	333		AACTAA	1624	1958	2683	1860
AACTAG	618	868	876	374		AACTAC	1605	1859	2267	1494
AACTAT	662	724	322	189		AACTAG	1295	1632	2283	2014
AACTCA	646	946	915	#N/A		AACTAT	1522	1719	1883	702
AACTCG	556	777	849	254		AACTCA	1695	2196	2913	2535
AACTCT	575	890	960	442		AACTCC	1312	1787	#N/A	3321
AACTGA	532	811	1051	#N/A		AACTCG	1215	1531	2152	#N/A
AACTGC	580	880	698	655		AACTCT	1451	1902	2649	2752
AACTGG	663	1027	1336	2691		AACTGA	1363	1850	2534	3071
AACTGT	627	926	801	453		AACTGC	1241	1537	1962	1674
AACTTA	697	888	534	#N/A		AACTGG	1247	1698	2292	3205
AACTTC	632	1040	1087	514		AACTGT	1389	1836	2345	1890
AACTTG	562	980	1032	715		AACTTA	1747	1968	2403	1283
AACTTT	694	763	365	204		AACTTC	1742	2289	3049	#N/A
AAGAAA	584	864	757	447		AACTTG	1421	1932	2599	2857
AAGAAC	547	863	710	#N/A		AACTTT	1679	1876	2078	789
AAGAAG	523	823	821	553		AAGAAA	1432	1806	2258	#N/A
AAGAAT	587	725	440	171		AAGAAC	1332	1731	2094	1543
AAGACA	621	805	531	193		AAGAAG	1000	1182	1612	1697
AAGACC	438	725	947	1407		AAGAAT	1359	#N/A	1861	891
AAGACG	475	765	703	226		AAGACA	1420	1644	2074	1232
AAGACT	496	669	686	185		AAGACC	1125	1500	2072	#N/A
AAGAGA	572	808	668	256		AAGACG	1058	1312	1756	1807
AAGAGC	549	776	622	286		AAGACT	1123	1423	1887	1542
AAGAGG	780	1282	1716	2852		AAGAGA	1358	1653	1945	1279
AAGAGT	581	851	552	178		AAGAGC	1283	1532	1810	1199
AAGATC	569	885	883	367		AAGAGG	1522	2106	2909	3701
AAGATG	553	863	#N/A	815		AAGAGT	1381	1706	1931	1041
AAGATT	589	676	289	190		AAGATA	1366	1722	2044	1212
AAGCAA	642	971	796	459		AAGATC	1435	1773	2574	2241
AAGCAC	575	806	647	348		AAGATG	1306	1720	2349	2825
AAGCAG	595	921	876	530		AAGATT	1399	1475	1783	726
AAGCAT	610	746	437	238		AAGCAA	1684	1871	2524	2005
AAGCCA	529	782	762	401		AAGCAC	1340	1610	2021	1455
AAGCCC	423	658	849	1067		AAGCAG	1217	1470	2045	1763
AAGCCG	447	679	848	1121		AAGCAT	1463	1601	1967	1038
AAGCCT	434	672	#N/A	289		AAGCCA	1212	1615	2258	2291
AAGCGA	590	915	729	352		AAGCCC	1057	1368	#N/A	2448
AAGCGG	773	1258	1605	2763		AAGCCG	1019	1363	1886	2475
AAGCGT	605	824	520	250		AAGCCT	1093	1343	1843	1962
AAGCTA	572	796	650	#N/A		AAGCGA	1260	1602	2068	1612
AAGCTC	521	742	858	688		AAGCGC	1171	1460	1960	1417
AAGCTG	460	774	912	1037		AAGCGG	1497	#N/A	2594	3507
AAGCTT	500	650	386	214		AAGCGT	1366	1762	2186	1228
AAGGAA	837	#N/A	1495	1245		AAGCTA	1302	1619	2096	1619
AAGGAC	727	1133	1430	1336		AAGCTC	1234	#N/A	2239	2313
AAGGAG	928	1468	1784	1682		AAGCTG	1139	1486	2106	2503
AAGGAT	766	1151	1324	948		AAGCTT	1239	1509	1766	867
AAGGCA	851	1185	1584	2002		AAGGAA	1827	2369	3222	3778
AAGGCC	596	985	1300	2187		AAGGAC	1563	2132	2862	3398
AAGGCG	908	1383	1825	2444		AAGGAG	1962	2589	3362	4180
AAGGCT	641	1051	1374	2421		AAGGAT	1693	2232	2992	3473
AAGGGA	1156	1834	2284	2571		AAGGCA	1678	2211	3136	4137
AAGGGC	1090	1692	2193	2722		AAGGCC	1365	1873	2564	3540
AAGGGG	2442	3898	5303	7788		AAGGCG	1929	#N/A	3399	4580
AAGGGT	976	1619	2145	2499		AAGGCT	1546	2005	2746	3664
AAGGTA	869	1343	1795	2772		AAGGGA	2200	2964	4120	5085
AAGGTC	783	1307	1811	4561		AAGGGC	2131	2794	3817	4933
AAGGTG	820	1315	1695	2875		AAGGGG	4822	6658	9115	12195
AAGGTT	840	1346	1824	3669		AAGGGT	2139	2761	3753	4873
AAGTAA	712	996	739	342		AAGGTA	1765	2423	3271	4275
AAGTAC	557	802	560	281		AAGGTC	1780	2437	3278	4576
AAGTAG	610	854	916	415		AAGGTG	2039	2603	3728	5034
AAGTAT	632	665	331	177		AAGGTT	1727	2439	3355	#N/A
AAGTCA	703	1024	1071	#N/A		AAGTAA	1534	1990	2429	1610
AAGTCC	493	772	1124	1893		AAGTAC	1440	1677	2007	1345
AAGTCG	540	835	993	609		AAGTAG	1355	1764	2255	2128
AAGTCT	586	902	1212	1330		AAGTAT	1419	1637	#N/A	607
AAGTGA	596	911	1011	1271		AAGTCA	1646	2026	2824	2792
AAGTGC	531	894	903	1017		AAGTCC	1201	1588	2139	2937
AAGTGG	698	1157	1560	3410		AAGTCG	1169	1502	2158	2481
AAGTGT	642	934	925	932		AAGTCT	1279	1786	2468	3180
AAGTTA	673	897	612	233		AAGTGC	1292	1622	2102	2179
AAGTTC	614	960	1030	531		AAGTGG	1415	2016	2682	3630
AAGTTG	597	861	#N/A	776		AAGTGT	1446	1853	2560	2204
AATAAA	723	1008	#N/A	456		AAGTTA	1535	1897	2337	1345
AATAAC	656	935	832	316		AAGTTC	1598	2069	2750	2747
AATAAG	592	989	1041	576		AAGTTG	1429	1864	2609	3017
AATAAT	619	770	510	176		AAGTTT	1545	1847	2338	1067
AATACA	684	#N/A	743	#N/A		AATAAA	1646	2217	2852	2615
AATACC	494	847	1081	1186		AATAAC	1563	2038	2684	2194
AATACG	524	771	967	526		AATAAG	1355	#N/A	2578	2721
AATACT	545	766	665	155		AATAAT	1541	1832	#N/A	1191
AATAGA	571	855	#N/A	234		AATACA	1760	2097	2718	1836
AATAGC	549	#N/A	564	227		AATACC	1352	1786	2442	3125
AATAGG	686	1084	1396	2275		AATACG	1166	1605	2073	2418
AATAGT	566	795	514	190		AATACT	1388	1779	2306	1651
AATATA	594	824	624	241		AATAGA	1319	1719	2175	1557
AATATC	656	1043	957	407		AATAGC	1221	1481	2031	1290
AATATT	573	788	411	169		AATAGG	1321	1806	2385	3222
AATCAA	800	1144	1184	736		AATAGT	1341	1812	2092	1167
AATCAC	666	1034	992	478		AATATA	1569	1897	2368	1478
AATCAG	608	978	1141	786		AATATG	1494	2081	2774	3347
AATCAT	720	#N/A	665	#N/A		AATATT	1475	1772	2116	952
AATCCA	622	940	1248	1361		AATCAA	2000	2514	3376	3533
AATCCC	500	864	1139	2139		AATCAC	1636	2149	2872	2406
AATCCG	498	729	#N/A	1915		AATCAG	1506	1974	#N/A	#N/A
AATCCT	564	797	1033	1307		AATCAT	1735	2237	2856	1657
AATCGC	567	808	829	383		AATCCA	1514	2051	2834	3581
AATCGG	654	990	1389	2232		AATCCC	1346	1757	2418	3384
AATCGT	741	1091	1025	299		AATCCG	1236	1520	2195	2997
AATCTA	663	1017	1059	541		AATCCT	1313	1759	2560	3027
AATCTC	617	999	1146	900		AATCGA	1468	1926	2615	2809
AATCTG	509	925	1207	2616		AATCGC	1238	1712	2158	1970
AATCTT	623	835	806	260		AATCGG	1329	1764	2376	3152
AATGAA	643	#N/A	1136	587		AATCTA	1619	2159	3005	3121
AATGAC	587	915	1046	477		AATCTC	1569	2087	2915	3249
AATGAG	680	1076	#N/A	897		AATCTG	1473	2022	2960	3965
AATGAT	582	925	721	231		AATCTT	1551	1958	2693	2092
AATGCA	650	1051	958	#N/A		AATGAA	1694	2234	3009	2696
AATGCC	585	855	1082	1394		AATGAC	1482	1894	2596	2580
AATGCG	619	948	1193	606		AATGAG	1497	2000	#N/A	3264
AATGCT	580	821	759	234		AATGAT	1522	1900	2558	1663
AATGGA	766	#N/A	1575	1296		AATGCA	1690	2180	2966	2448
AATGGC	719	1149	1456	1586		AATGCC	1304	1733	#N/A	2989
AATGGG	966	1563	2206	4057		AATGCG	1367	1844	2470	2816
AATGGT	743	1201	1650	2461		AATGCT	1474	1960	2521	#N/A
AATGTA	740	1065	963	309		AATGGA	1634	2247	3127	3826
AATGTC	696	1060	1090	411		AATGGG	1962	2724	3781	5206
AATGTG	702	1164	#N/A	2551		AATGGT	1589	2208	3090	3980
AATGTT	692	987	784	228		AATGTA	1826	2332	3097	2554
AATTAA	746	1002	1202	827		AATGTC	1714	2295	2953	2827
AATTAC	635	981	1057	690		AATGTG	1684	2340	3301	4115
AATTAG	563	906	1134	1016		AATGTT	1789	2232	2858	1728
AATTAT	584	802	768	258		AATTAA	1881	2352	3331	3486
AATTCA	668	1053	1410	2281		AATTAC	1632	2198	2899	2991
AATTCC	508	856	1158	3091		AATTAG	1477	1922	2682	3205
AATTCG	521	856	1203	2079		AATTAT	1577	1944	2632	1911
AATTCT	538	830	1183	2116		AATTCA	1932	2479	3543	4517
AATTGA	593	933	1015	480		AATTCC	1373	1950	#N/A	3906
AATTGC	557	806	973	613		AATTCG	1371	1823	2605	3595
AATTGG	679	1095	1472	3284		AATTCT	1524	2094	2947	3959
AATTGT	630	922	970	324		AATTGA	1458	2018	2728	2701
AATTTA	635	998	1202	734		AATTGC	1399	#N/A	#N/A	2666
AATTTC	691	1070	1494	2797		AATTGG	1360	1849	2512	3528
AATTTG	617	1055	1370	1931		AATTGT	1614	1971	2671	2510
AATTTT	670	997	1169	519		AATTTC	1818	2564	3525	4740
ACAAAA	748	981	831	465		AATTTG	1687	2280	3124	4139
ACAAAC	684	900	569	337		AATTTT	1844	2379	3373	3471
ACAAAG	659	983	954	539		ACAAAA	1802	#N/A	2703	#N/A
ACAAAT	690	703	356	216		ACAAAC	1569	1844	2354	1473
ACAACA	686	786	477	327		ACAAAG	1479	1755	2314	2155
ACAACC	520	740	592	374		ACAAAT	1667	1680	#N/A	738
ACAACG	551	761	518	#N/A		ACAACA	1668	1748	2136	1151
ACAACT	533	559	286	224		ACAACC	1308	1566	2075	1641
ACAAGA	632	800	506	#N/A		ACAACG	1195	1433	1775	1094
ACAAGG	670	989	1248	1744		ACAAGA	1381	1574	1950	1073
ACAAGT	620	753	348	164		ACAAGC	1339	1446	1659	1063
ACAATC	667	1088	1247	1097		ACAAGT	1359	1508	1731	669
ACAATT	635	779	347	190		ACAATA	1658	#N/A	2264	1186
ACACAA	743	1024	787	#N/A		ACAATC	1613	2118	2979	3607
ACACAC	698	818	677	442		ACAATG	1432	1800	2611	2574
ACACAG	562	894	784	431		ACAATT	1597	1690	#N/A	889
ACACAT	695	693	358	249		ACACAC	1471	1911	2225	1739
ACACCA	576	830	682	548		ACACAG	1418	1663	2194	1812
ACACCC	457	762	895	1017		ACACAT	1657	1753	1812	985
ACACCG	456	672	792	410		ACACCA	1464	1705	2244	1877
ACACCT	482	656	464	296		ACACCC	1185	1564	2150	2584
ACACGA	532	815	#N/A	#N/A		ACACCG	1072	#N/A	2074	2107
ACACGC	505	708	552	350		ACACCT	1170	1405	1791	1211
ACACGG	575	960	1297	2067		ACACGA	1192	1554	1898	1344
ACACGT	546	#N/A	382	216		ACACGC	1176	1400	1698	1233
ACACTA	587	793	543	322		ACACGG	1167	1558	2095	2877
ACACTC	571	#N/A	870	551		ACACGT	1338	1528	1835	#N/A
ACACTG	530	771	926	876		ACACTA	1372	1548	2023	#N/A
ACACTT	599	598	284	184		ACACTC	1408	1691	2472	2275
ACAGAA	681	#N/A	503	303		ACACTG	1153	1437	2224	2523
ACAGAC	578	733	389	257		ACACTT	1439	1366	1578	641
ACAGAG	668	920	753	271		ACAGAA	1600	1758	2073	1158
ACAGAT	630	633	242	188		ACAGAC	1432	1496	1685	915
ACAGCA	670	791	460	338		ACAGAG	1397	1539	1979	1378
ACAGCC	515	716	539	446		ACAGAT	1443	1453	#N/A	521
ACAGCG	599	820	#N/A	270		ACAGCA	1508	1754	2141	1313
ACAGCT	540	655	372	228		ACAGCC	1310	1511	1951	1603
ACAGGA	706	1153	1085	396		ACAGCT	1369	1599	1873	1035
ACAGGC	725	1003	1239	648		ACAGGA	1679	2114	2728	2331
ACAGGG	975	1461	1911	1563		ACAGGC	1376	1797	2409	2701
ACAGGT	694	1136	1373	909		ACAGGG	1931	2686	3612	4261
ACAGTA	720	840	434	210		ACAGGT	1531	2020	2813	3168
ACAGTC	700	1111	1358	1633		ACAGTA	1578	1892	2152	884
ACAGTG	541	888	1048	1272		ACAGTC	1645	2147	2851	3722
ACATAA	715	942	#N/A	342		ACAGTG	1447	1913	2627	2742
ACATAC	674	771	505	#N/A		ACAGTT	1608	1790	2328	#N/A
ACATAG	618	792	643	334		ACATAA	1750	1996	2441	1538
ACATAT	652	582	263	200		ACATAC	1544	1526	1815	1181
ACATCA	738	1153	1476	2915		ACATAG	1397	1502	1859	1345
ACATCC	591	835	957	721		ACATAT	1555	1527	1594	717
ACATCG	563	825	900	1148		ACATCA	1851	2377	3303	4464
ACATCT	578	#N/A	873	710		ACATCC	1392	1761	2489	2601
ACATGA	586	830	524	266		ACATCG	1167	1354	1904	2163
ACATGC	587	#N/A	493	429		ACATCT	1446	1776	2493	2554
ACATGG	574	949	1190	2245		ACATGA	1422	1718	2083	1213
ACATGT	650	747	358	206		ACATGC	1351	1494	1790	1223
ACATTA	746	882	694	582		ACATGG	1279	1639	2321	3049
ACATTC	631	1004	937	414		ACATGT	1507	1625	1945	803
ACATTG	591	902	892	397		ACATTA	1661	2038	2481	2068
ACATTT	675	666	341	213		ACATTC	1731	2165	2998	2693
ACCAAA	617	947	1114	1017		ACATTG	1445	#N/A	2464	#N/A
ACCAAC	518	777	888	814		ACATTT	1640	1686	1819	913
ACCAAG	507	825	960	1003		ACCAAA	1552	2133	#N/A	3278
ACCAAT	559	814	831	521		ACCAAC	1289	1727	2318	2732
ACCACA	555	825	873	515		ACCAAT	1505	2021	#N/A	2669
ACCACC	468	751	807	655		ACCACA	1416	1849	2452	2460
ACCACG	403	626	717	459		ACCACC	1056	1454	2006	2329
ACCACT	442	712	728	396		ACCACG	1096	1351	1807	1994
ACCAGG	568	902	1166	2101		ACCACT	1196	1470	2095	#N/A
ACCAGT	486	745	924	689		ACCAGA	1182	#N/A	2112	2285
ACCATA	572	874	906	515		ACCAGC	1089	1452	#N/A	#N/A
ACCATC	521	798	971	1109		ACCAGG	1142	1487	2139	2896
ACCATT	573	789	754	338		ACCAGT	1190	1609	2239	2651
ACCCAA	517	754	1048	1433		ACCATA	1365	1834	2611	2549
ACCCAC	482	755	950	1059		ACCATC	1354	1723	2554	2964
ACCCAG	452	714	992	1433		ACCATG	1204	1674	2384	2871
ACCCAT	499	787	847	547		ACCATT	1410	1801	2441	2032
ACCCCA	401	644	896	1566		ACCCAA	1355	1772	2483	3190
ACCCCT	381	535	711	1086		ACCCAC	1152	1565	2180	2532
ACCCGC	404	633	794	1060		ACCCAG	1121	1420	1983	2592
ACCCGG	448	753	1069	1993		ACCCAT	1282	1630	2351	2380
ACCCGT	437	682	881	905		ACCCCA	1079	1368	2143	#N/A
ACCCTA	482	694	1002	1368		ACCCCC	861	1215	1778	2340
ACCCTG	418	591	853	1810		ACCCCG	789	1076	1501	2073
ACCCTT	451	712	829	543		ACCCCT	858	1244	#N/A	2124
ACCGAA	552	952	1262	2091		ACCCGA	1009	1390	1961	2434
ACCGAG	584	890	1238	2261		ACCCGC	867	1143	1635	2115
ACCGAT	518	811	1098	1448		ACCCGG	1006	1248	1928	2585
ACCGCA	539	883	1122	1451		ACCCGT	1046	1283	1970	2298
ACCGCC	451	668	950	1441		ACCCTA	1159	1439	2109	2706
ACCGCG	503	801	1129	1698		ACCCTC	1015	1429	1930	2639
ACCGGA	595	994	1287	2669		ACCCTG	977	1254	1803	2560
ACCGGC	561	#N/A	1210	2851		ACCCTT	1071	1451	2188	2288
ACCGGG	863	1330	1812	4064		ACCGAA	1426	1889	2702	3562
ACCGGT	566	950	1295	3105		ACCGAC	1183	1652	2389	2990
ACCGTA	600	#N/A	1240	1955		ACCGAG	1233	1745	2382	3269
ACCGTC	533	845	1232	#N/A		ACCGAT	1287	1661	2357	3053
ACCGTG	513	811	1153	2165		ACCGCA	1347	#N/A	2475	3267
ACCGTT	583	943	1234	1620		ACCGCC	983	1373	1990	2644
ACCTAA	535	866	1095	1021		ACCGCG	1121	1468	2018	2724
ACCTAC	491	722	852	694		ACCGCT	1122	1449	2113	2708
ACCTAT	509	727	796	327		ACCGGA	1360	1842	2568	3627
ACCTCA	538	772	998	935		ACCGGC	1189	1609	2152	3204
ACCTCC	475	667	937	1416		ACCGGG	1709	2396	3394	4713
ACCTCG	372	#N/A	725	716		ACCGGT	1325	1777	2427	3495
ACCTCT	436	650	769	#N/A		ACCGTA	1465	1878	2688	3570
ACCTGA	415	703	965	#N/A		ACCGTG	1197	1526	2299	3035
ACCTGC	404	684	861	693		ACCGTT	1408	1856	2710	3398
ACCTGG	488	832	1041	2375		ACCTAA	1377	1784	2683	2904
ACCTGT	479	#N/A	957	761		ACCTAC	1219	1612	2076	2478
ACCTTA	538	824	855	588		ACCTAG	1127	1454	1974	2464
ACCTTC	504	791	836	547		ACCTAT	1244	1631	2307	1995
ACCTTG	432	779	985	1253		ACCTCA	1399	1610	2438	2798
ACCTTT	579	789	733	#N/A		ACCTCC	1052	1440	2010	2589
ACGAAA	637	919	781	411		ACCTCG	874	1167	1650	1834
ACGAAC	568	767	676	355		ACCTCT	1028	1347	1926	2293
ACGAAG	502	781	808	514		ACCTGA	1166	1581	2192	2804
ACGAAT	565	730	#N/A	186		ACCTGC	974	#N/A	1849	2217
ACGACA	547	711	491	206		ACCTGG	996	1399	1882	2608
ACGACC	398	612	642	405		ACCTGT	1170	1600	2070	2603
ACGACG	486	681	442	172		ACCTTA	1406	1830	2608	2522
ACGACT	458	638	617	188		ACCTTC	1241	1638	2273	2411
ACGAGA	530	790	754	285		ACCTTG	1125	1545	#N/A	2853
ACGAGC	502	725	663	414		ACCTTT	1407	1657	2322	2026
ACGAGG	736	1092	1447	1799		ACGAAA	1354	1697	#N/A	1923
ACGAGT	573	798	741	259		ACGAAC	1222	1529	1922	#N/A
ACGATA	578	786	607	220		ACGAAG	1105	1392	1897	1850
ACGATC	540	854	978	986		ACGAAT	1345	1550	#N/A	1169
ACGATG	438	707	755	447		ACGACA	1216	1445	1816	1156
ACGATT	549	746	537	186		ACGACG	924	1114	1405	1056
ACGCAA	630	799	828	483		ACGACT	1046	1265	1691	1393
ACGCAC	497	766	663	500		ACGAGA	1168	1436	1904	1651
ACGCAG	480	795	822	509		ACGAGC	1022	1271	1661	1634
ACGCAT	554	727	458	348		ACGAGG	1354	1854	2549	3089
ACGCCA	469	657	654	477		ACGAGT	1103	1480	1927	1738
ACGCCC	395	656	836	#N/A		ACGATA	1243	1487	1887	1343
ACGCCG	385	550	613	453		ACGATC	1229	1568	2211	2731
ACGCCT	399	595	655	313		ACGATG	1030	1385	1920	1989
ACGCGA	509	836	860	459		ACGATT	1259	1554	1916	1166
ACGCGC	466	738	793	620		ACGCAA	1342	1642	2184	2011
ACGCGG	674	1166	1429	2262		ACGCAC	1212	1388	1907	1655
ACGCGT	527	782	819	332		ACGCAT	1250	1377	1751	1248
ACGCTA	509	723	731	329		ACGCCA	1132	1435	1950	1936
ACGCTC	472	672	912	1237		ACGCCC	889	1167	1755	2258
ACGCTG	402	591	760	799		ACGCCG	834	1051	1530	1777
ACGCTT	471	659	490	235		ACGCCT	990	1197	1609	1721
ACGGAA	704	1136	1493	2036		ACGCGA	1169	1444	1956	1880
ACGGAC	569	#N/A	1314	2153		ACGCGC	948	1219	1647	1670
ACGGAG	808	1419	1717	2410		ACGCGG	1295	1761	2341	3157
ACGGAT	661	1052	1362	1705		ACGCGT	1193	1479	1960	1978
ACGGCA	594	957	1171	2156		ACGCTA	1191	1378	1938	1538
ACGGCC	490	779	#N/A	#N/A		ACGCTC	1098	1444	2046	2633
ACGGCG	679	1088	1463	2720		ACGCTG	879	1184	1635	2015
ACGGCT	542	729	1067	2140		ACGCTT	1181	1287	1727	1240
ACGGGA	893	1467	1839	2923		ACGGAA	1464	2156	2889	3646
ACGGGC	876	1404	1770	3317		ACGGAC	1307	1643	2355	3236
ACGGGG	2155	3434	4579	7464		ACGGAG	1717	2213	2987	4051
ACGGGT	846	1239	1736	2536		ACGGAT	1417	1869	2516	3317
ACGGTA	721	1177	1555	3192		ACGGCA	1278	1659	2397	3159
ACGGTC	644	1080	1459	4015		ACGGCC	1140	1401	2029	2803
ACGGTG	745	#N/A	1601	3339		ACGGCG	1507	1749	2477	3616
ACGGTT	733	1197	1572	3645		ACGGCT	1107	1456	1949	2788
ACGTAA	667	894	777	332		ACGGGA	1806	2476	3284	4632
ACGTAC	517	755	555	350		ACGGGC	1671	2281	3217	4441
ACGTAG	514	687	717	364		ACGGGG	4137	5741	7979	10849
ACGTAT	594	699	435	216		ACGGGT	1705	2200	3041	4105
ACGTCC	450	726	946	881		ACGGTA	1507	2039	2783	3809
ACGTCG	438	749	892	648		ACGGTC	1465	1991	2591	#N/A
ACGTCT	518	838	1128	1741		ACGGTG	1668	2165	3180	4483
ACGTGA	581	809	867	578		ACGGTT	1500	2212	3020	4175
ACGTGC	461	783	829	612		ACGTAA	1601	1894	2447	1888
ACGTGG	621	1045	1411	#N/A		ACGTAC	1378	1639	#N/A	1576
ACGTTA	575	901	658	339		ACGTAG	1289	1631	2100	1841
ACGTTC	551	891	1111	985		ACGTAT	1393	1677	1886	986
ACGTTG	533	753	#N/A	394		ACGTCA	1463	1889	2630	3195
ACGTTT	602	868	690	215		ACGTCC	1026	1466	1918	2542
ACTAAA	659	871	707	338		ACGTCG	1090	1311	1758	2301
ACTAAC	523	700	516	400		ACGTCT	1244	1633	2120	2927
ACTAAG	592	808	756	#N/A		ACGTGA	1267	1591	2131	2171
ACTAAT	545	620	316	208		ACGTGC	1134	1380	#N/A	1912
ACTACA	633	723	369	#N/A		ACGTGT	1328	1670	#N/A	2217
ACTACC	427	679	649	414		ACGTTC	1390	1816	2540	3178
ACTACG	502	685	514	230		ACGTTG	1218	1566	2136	2127
ACTACT	568	#N/A	326	172		ACGTTT	1433	1758	2362	#N/A
ACTAGA	484	648	428	216		ACTAAA	1503	1910	2326	1706
ACTAGC	489	585	482	365		ACTAAC	1494	1686	2061	1531
ACTAGG	553	936	1156	1553		ACTAAG	1223	1558	2136	1752
ACTAGT	513	692	497	185		ACTAAT	1401	1481	1600	786
ACTATA	634	710	395	204		ACTACA	1554	1674	2005	1137
ACTATC	578	770	637	358		ACTACC	1116	1411	1976	1847
ACTATT	604	552	#N/A	163		ACTACG	1208	1451	1834	1167
ACTCAC	571	869	919	647		ACTACT	1280	1323	1672	794
ACTCAG	529	771	875	674		ACTAGA	1194	1416	1655	945
ACTCAT	587	801	603	336		ACTAGC	1136	1285	1614	1158
ACTCCA	505	782	1051	1351		ACTAGT	1202	1505	1849	1104
ACTCCC	594	843	1256	2819		ACTATA	1411	1657	1815	#N/A
ACTCCG	412	#N/A	872	1494		ACTATC	1357	1716	2161	1467
ACTCCT	503	#N/A	1080	1992		ACTATG	1360	#N/A	2146	2182
ACTCGA	519	690	723	483		ACTATT	1389	1396	1556	665
ACTCGC	398	582	672	560		ACTCAA	1570	2011	2774	2717
ACTCGT	603	846	825	388		ACTCAC	1357	#N/A	2453	2667
ACTCTA	484	710	848	740		ACTCAG	1108	1505	2119	2066
ACTCTC	541	922	1284	2305		ACTCAT	1458	1768	2321	1610
ACTCTG	447	678	979	1520		ACTCCA	1291	1779	2481	3163
ACTCTT	522	741	847	343		ACTCCC	1411	1851	2687	3609
ACTGAA	515	854	#N/A	#N/A		ACTCCG	1072	1360	1951	2621
ACTGAC	479	712	763	395		ACTCCT	1282	1723	2489	3180
ACTGAG	564	859	1089	1046		ACTCGC	1022	1117	#N/A	1693
ACTGAT	551	784	849	324		ACTCGG	968	1252	1772	2417
ACTGCA	577	814	693	389		ACTCGT	1305	1685	2356	1908
ACTGCC	439	709	775	530		ACTCTA	1291	1603	2455	2512
ACTGCG	561	806	863	568		ACTCTC	1388	1867	2810	3673
ACTGCT	479	692	554	301		ACTCTG	1104	1399	2108	2708
ACTGGA	677	988	1322	#N/A		ACTCTT	1285	1612	2212	2200
ACTGGC	554	#N/A	1265	2559		ACTGAA	1447	1855	2533	2900
ACTGGG	812	1394	1868	3612		ACTGAC	1209	1516	2185	2075
ACTGGT	600	979	1379	2903		ACTGAG	1349	1803	2452	2918
ACTGTA	659	940	810	336		ACTGAT	1286	1785	2297	2254
ACTGTC	637	1000	#N/A	1650		ACTGCA	1346	1769	2240	1827
ACTGTG	558	847	1086	1904		ACTGCC	1034	1321	1892	2061
ACTGTT	625	895	820	305		ACTGCG	1136	1469	1987	2104
ACTTAA	655	824	593	288		ACTGCT	1135	1458	2026	1609
ACTTAC	609	698	429	274		ACTGGC	1272	1694	2331	3225
ACTTAG	516	778	635	264		ACTGGG	1647	2340	3170	4465
ACTTAT	608	583	230	180		ACTGGT	1428	1969	2715	3648
ACTTCA	632	959	931	362		ACTGTA	1536	1867	2426	2174
ACTTCC	472	709	912	2086		ACTGTC	1357	1831	2602	3563
ACTTCG	492	693	796	#N/A		ACTGTG	1357	1763	2557	3185
ACTTCT	461	820	962	504		ACTGTT	1521	#N/A	2370	2164
ACTTGA	541	753	579	264		ACTTAA	1517	1898	2265	1440
ACTTGC	464	675	462	330		ACTTAC	1352	1491	1877	1151
ACTTGG	518	882	1195	#N/A		ACTTAG	1175	1610	1986	1448
ACTTGT	583	785	500	193		ACTTAT	1437	1443	#N/A	600
ACTTTA	683	#N/A	442	272		ACTTCA	1637	2057	2883	2436
ACTTTG	552	841	843	371		ACTTCC	1233	1733	2284	3148
ACTTTT	656	713	338	205		ACTTCG	1113	1449	2003	1961
AGAAAA	579	780	640	373		ACTTCT	1328	1716	2338	2734
AGAAAC	588	799	580	281		ACTTGA	1262	1581	2007	1275
AGAAAG	580	748	886	520		ACTTGG	1001	1435	2049	2748
AGAAAT	566	630	314	213		ACTTGT	1278	1610	1880	1027
AGAACA	625	807	#N/A	242		ACTTTA	1556	1683	2114	1119
AGAACC	480	714	716	417		ACTTTC	1521	2032	2569	2589
AGAACG	558	770	594	#N/A		ACTTTG	1317	1677	2356	#N/A
AGAACT	494	583	297	184		ACTTTT	1569	1582	1925	800
AGAAGA	582	700	497	#N/A		AGAAAA	1402	1803	2217	1557
AGAAGC	542	719	533	306		AGAAAG	1485	1803	2353	2181
AGAAGG	828	1233	1671	2409		AGAAAT	1361	1505	1606	567
AGAAGT	592	731	344	158		AGAACA	1458	1787	1969	817
AGAATA	623	755	504	257		AGAACC	1206	1546	2066	1937
AGAATC	594	980	1070	636		AGAACG	1259	1640	#N/A	1355
AGAATG	584	826	1012	707		AGAACT	1164	1354	1537	570
AGAATT	549	679	416	179		AGAAGA	1331	1527	1741	1007
AGACAA	673	915	738	366		AGAAGC	1203	1389	1657	1025
AGACAC	562	799	556	292		AGAAGT	1346	1497	1742	651
AGACAG	560	821	740	442		AGAATA	1467	1720	2025	1166
AGACAT	646	660	263	207		AGAATC	1517	2004	2794	2932
AGACCA	525	754	683	430		AGAATG	1523	1976	2685	2845
AGACCC	458	723	857	995		AGAATT	1430	1628	2063	1122
AGACCG	432	666	906	857		AGACAA	1596	1834	2364	1608
AGACCT	451	661	642	296		AGACAC	1370	1636	2008	1190
AGACGA	526	731	632	275		AGACAG	1371	1677	2220	1835
AGACGC	506	719	578	283		AGACAT	1485	1498	1700	536
AGACGG	683	1140	1462	2401		AGACCA	1267	1603	2162	1938
AGACGT	544	768	550	#N/A		AGACCC	1071	1393	1913	2405
AGACTA	510	729	563	258		AGACCG	1133	1394	2032	2558
AGACTC	568	770	839	530		AGACCT	1063	1332	1866	1692
AGACTG	466	750	896	982		AGACGA	1183	1409	1892	1316
AGAGAA	700	880	538	301		AGACGC	1072	1268	1622	1233
AGAGAC	676	746	458	#N/A		AGACGG	1284	1708	2385	3272
AGAGAG	807	1161	1079	475		AGACGT	1293	1588	1991	#N/A
AGAGAT	559	639	291	190		AGACTA	1280	1542	1913	1193
AGAGCA	704	909	497	250		AGACTC	1187	1584	2093	2102
AGAGCC	535	812	898	#N/A		AGACTG	1130	#N/A	2201	#N/A
AGAGCG	774	1090	907	352		AGACTT	1208	1262	1496	594
AGAGGA	1029	1432	#N/A	446		AGAGAG	1925	2489	3198	2456
AGAGGC	868	1337	1412	596		AGAGAT	1483	1604	1727	596
AGAGGT	931	1389	1645	905		AGAGCA	1637	1850	2308	1057
AGAGTA	711	852	421	238		AGAGCC	1280	1726	2257	2175
AGAGTC	657	1061	#N/A	714		AGAGCG	1813	2308	2951	2067
AGAGTG	799	1148	1359	1733		AGAGGA	1932	2583	3414	2727
AGAGTT	635	812	365	187		AGAGGC	1805	2413	3206	3269
AGATAA	697	808	574	262		AGAGGG	4380	5808	8044	10048
AGATAC	651	753	447	261		AGAGGT	1968	2479	3418	3796
AGATAG	537	732	685	307		AGAGTA	1654	1863	2110	755
AGATAT	610	556	194	153		AGAGTC	1557	2076	2798	3054
AGATCA	638	1028	895	374		AGAGTG	2028	2581	3737	4063
AGATCC	478	804	1045	1072		AGAGTT	1604	1872	2219	864
AGATCG	493	787	887	412		AGATAA	1582	1815	2208	1212
AGATCT	565	878	1028	891		AGATAC	1391	1620	1834	920
AGATGA	535	#N/A	540	289		AGATAG	1339	1659	#N/A	1650
AGATGC	509	696	491	320		AGATAT	1351	1366	1430	471
AGATGG	663	1117	1463	3016		AGATCA	1518	1998	2749	2333
AGATGT	568	745	425	186		AGATCC	1207	1589	2191	2709
AGATTA	626	786	471	258		AGATCG	1256	1612	2267	#N/A
AGATTC	591	864	905	423		AGATCT	1321	#N/A	2448	2988
AGATTG	531	839	943	431		AGATGA	1247	1689	2035	1334
AGATTT	632	765	#N/A	191		AGATGC	1182	1485	1773	1047
AGCAAA	790	1003	838	435		AGATGG	1428	1981	2659	3671
AGCAAC	657	#N/A	763	486		AGATGT	1373	#N/A	1975	913
AGCAAG	624	927	#N/A	565		AGATTA	1483	1717	2035	856
AGCAAT	710	896	430	276		AGATTC	1453	1917	2548	2253
AGCACA	702	806	611	450		AGATTG	1375	1889	#N/A	2640
AGCACC	484	725	696	401		AGATTT	1455	1628	1869	681
AGCACG	568	806	654	284		AGCAAA	1785	2106	2778	2117
AGCACT	597	#N/A	372	270		AGCAAC	1612	#N/A	2457	1853
AGCAGA	604	803	483	303		AGCAAG	1546	#N/A	2429	2161
AGCAGC	587	748	603	#N/A		AGCAAT	1722	1798	2267	1178
AGCAGG	795	1180	#N/A	1682		AGCACA	1574	1891	2468	1761
AGCAGT	625	775	402	240		AGCACC	1153	1465	2004	1797
AGCATA	669	875	597	384		AGCACG	1366	1510	1973	1396
AGCATC	670	1068	1389	2723		AGCACT	1316	1472	1819	1104
AGCATG	594	919	988	524		AGCAGA	1326	1342	1677	1092
AGCATT	623	840	621	657		AGCAGC	1222	1506	1861	1544
AGCCAA	574	795	930	762		AGCAGT	1422	1625	1927	908
AGCCAC	477	734	804	519		AGCATA	1678	1757	#N/A	1524
AGCCAG	482	755	944	865		AGCATC	1580	1936	2865	3909
AGCCAT	531	730	691	292		AGCATG	1467	1817	2596	2368
AGCCCA	478	807	930	896		AGCATT	1537	1852	2335	2025
AGCCCG	438	673	863	1091		AGCCAA	1502	1871	2658	2991
AGCCCT	388	581	742	550		AGCCAC	1329	1627	2254	2296
AGCCGA	457	649	839	1125		AGCCAG	1272	1643	2298	2721
AGCCGC	403	664	839	1089		AGCCAT	1383	1778	2311	2051
AGCCGG	571	977	1312	2312		AGCCCA	1267	1644	2193	2732
AGCCTA	466	647	794	612		AGCCCC	979	1326	1856	2477
AGCCTC	494	643	#N/A	844		AGCCCG	1079	1298	1938	2477
AGCCTG	410	707	890	1509		AGCCCT	991	1267	1821	2111
AGCCTT	457	#N/A	656	267		AGCCGA	1112	1359	1935	2484
AGCGAA	791	1075	827	427		AGCCGC	935	1271	1777	2237
AGCGAC	632	942	742	460		AGCCGG	1215	1694	2513	#N/A
AGCGAG	865	1258	1282	#N/A		AGCCGT	1079	1382	1891	2573
AGCGAT	629	821	478	276		AGCCTA	1189	1582	2226	2470
AGCGCA	653	#N/A	748	421		AGCCTC	1193	1451	2015	2369
AGCGCC	547	808	909	671		AGCCTG	1034	1438	1956	2710
AGCGCT	555	742	514	329		AGCCTT	1192	1467	2066	1847
AGCGGA	961	1549	1799	1359		AGCGAA	1780	2266	2948	2216
AGCGGC	851	1369	1831	#N/A		AGCGAC	1547	1944	2420	1864
AGCGGG	2011	3210	4245	5695		AGCGAG	2060	2552	#N/A	3032
AGCGGT	885	1424	1791	2936		AGCGAT	1552	1822	2144	1236
AGCGTA	744	1001	639	326		AGCGCA	1651	1970	2663	1864
AGCGTC	622	1108	1214	#N/A		AGCGCC	1250	1596	2315	2368
AGCGTG	817	1172	1368	1714		AGCGCG	1940	2262	2967	2247
AGCGTT	713	868	528	320		AGCGCT	1322	1540	2043	1365
AGCTAA	695	905	977	936		AGCGGA	2107	2658	3649	4330
AGCTAC	542	828	1132	2400		AGCGGC	1779	2346	3274	4581
AGCTAG	529	764	883	648		AGCGGG	3944	5448	7383	9643
AGCTAT	659	992	1036	1836		AGCGGT	1906	2550	3655	#N/A
AGCTCA	496	826	965	862		AGCGTA	1693	1999	2602	1348
AGCTCC	493	702	967	1889		AGCGTC	1552	1946	#N/A	3336
AGCTCG	429	648	846	808		AGCGTG	1986	2470	3384	3651
AGCTCT	438	675	889	1196		AGCGTT	1632	1903	2432	1362
AGCTGA	515	780	980	1351		AGCTAA	1625	#N/A	2748	2762
AGCTGC	519	739	794	889		AGCTAC	1504	1978	2679	3537
AGCTGG	650	1032	1320	2577		AGCTAG	1372	1621	#N/A	2296
AGCTGT	488	807	741	401		AGCTAT	1643	2051	2841	3185
AGCTTA	578	820	635	400		AGCTCA	1498	1901	2674	2868
AGCTTC	599	858	#N/A	618		AGCTCC	1120	1540	2153	2686
AGCTTG	485	#N/A	897	678		AGCTCT	1107	1445	2106	2624
AGCTTT	579	722	527	344		AGCTGA	1183	1633	2286	2812
AGGAAA	773	#N/A	1082	647		AGCTGC	1237	1572	2132	2289
AGGAAC	662	993	1073	510		AGCTGG	1249	1730	2460	3283
AGGAAG	719	1057	1186	806		AGCTTA	1477	1794	2373	1686
AGGAAT	706	1069	893	249		AGCTTC	1446	1840	2435	2580
AGGACA	662	1011	904	298		AGCTTG	1299	1690	2341	2612
AGGACC	527	752	990	1051		AGCTTT	1478	1665	2146	1417
AGGACG	623	927	1013	403		AGGAAA	1659	2212	2793	2609
AGGACT	583	862	1008	461		AGGAAC	1436	1891	2585	2388
AGGAGA	741	1108	1195	471		AGGAAG	1766	1842	2502	2562
AGGAGC	723	1084	1096	499		AGGACC	1226	1554	2205	2676
AGGAGG	1369	2269	2975	3908		AGGACG	1449	1854	2463	2267
AGGAGT	772	1116	1008	285		AGGACT	1250	1733	2289	2579
AGGATA	684	972	1037	383		AGGAGA	1633	2248	2898	2559
AGGATC	643	1028	1177	831		AGGAGC	1523	2009	2610	2455
AGGATG	663	1047	1225	963		AGGAGG	3132	4080	5623	7193
AGGATT	690	915	847	245		AGGAGT	1613	2133	2771	2318
AGGCAC	637	1023	1146	#N/A		AGGATA	1462	1972	2605	2404
AGGCAG	700	1060	1411	1244		AGGATC	1397	1790	2587	2952
AGGCAT	673	1000	998	442		AGGATG	1717	2189	3138	3397
AGGCCA	580	905	1082	719		AGGATT	1522	1814	2477	1727
AGGCCC	533	820	1099	1764		AGGCAA	1645	2246	2954	3507
AGGCCG	557	845	1125	1389		AGGCAG	1689	#N/A	2978	3456
AGGCCT	499	781	1016	1203		AGGCAT	1621	1932	2462	2659
AGGCGA	762	1203	1379	1237		AGGCCA	1448	1750	2536	2984
AGGCGC	722	1086	1301	1195		AGGCCC	1123	1446	2215	2888
AGGCGG	1355	2155	2966	4404		AGGCCG	1254	1698	2410	3218
AGGCGT	752	1113	1229	529		AGGCCT	1133	1450	2178	2911
AGGCTA	623	978	1209	1250		AGGCGA	1700	2151	2966	3398
AGGCTC	559	819	1185	2474		AGGCGC	1512	1923	2686	3074
AGGCTG	578	965	1238	1743		AGGCGG	2846	3624	5131	6971
AGGCTT	630	933	1093	769		AGGCGT	1729	2166	2958	3063
AGGGAA	1077	1737	1931	1301		AGGCTA	1531	1957	2645	3322
AGGGAC	947	1512	1860	1440		AGGCTG	1358	1700	#N/A	3253
AGGGAG	1816	2746	3516	2591		AGGCTT	1388	1774	#N/A	2986
AGGGAT	936	1490	#N/A	#N/A		AGGGAA	2467	3172	4311	4961
AGGGCA	1015	#N/A	2089	1913		AGGGAC	2121	2757	3714	4402
AGGGCG	1730	2637	3414	3789		AGGGAG	4288	5503	7480	8789
AGGGCT	828	1311	1640	2496		AGGGAT	2274	2973	3874	#N/A
AGGGGA	2204	3444	4073	3296		AGGGCA	2302	2969	4157	5151
AGGGGG	8828	14124	18474	19624		AGGGCC	1872	2446	3529	4480
AGGGGT	1903	2813	3627	2852		AGGGCG	4041	5161	7020	9222
AGGGTA	1109	#N/A	2213	2707		AGGGCT	1896	2691	3664	4672
AGGGTC	900	1511	2145	5198		AGGGGA	4459	5987	8297	9897
AGGGTG	1645	2493	3258	5167		AGGGGC	3929	5346	7449	#N/A
AGGGTT	1026	1736	2248	4059		AGGGGG	20296	26694	37656	47104
AGGTAA	847	1250	1533	1425		AGGGGT	3767	4992	7007	8518
AGGTAC	662	1102	1359	1691		AGGGTA	2356	2946	4173	5144
AGGTAG	724	1028	1331	1452		AGGGTC	1982	2683	3643	5153
AGGTAT	698	1116	1297	740		AGGGTG	3976	5242	7487	9966
AGGTCA	790	1177	1671	3746		AGGGTT	2161	#N/A	4200	5428
AGGTCC	502	800	1219	2662		AGGTAA	1790	2314	3144	3681
AGGTCG	682	1085	1506	3584		AGGTAC	1490	2019	2861	3566
AGGTCT	627	1029	1406	3478		AGGTAG	1649	2096	3015	3474
AGGTGA	773	1191	1548	1635		AGGTAT	1654	2054	2793	3198
AGGTGC	684	1052	1389	1559		AGGTCC	1194	1596	2221	2975
AGGTGG	1118	1854	2326	4463		AGGTCG	1458	#N/A	2660	3703
AGGTGT	815	1237	1538	1324		AGGTCT	1303	1846	2483	3556
AGGTTA	795	1277	1627	2559		AGGTGA	1709	2260	3180	3750
AGGTTC	672	1128	1401	2272		AGGTGC	1487	1972	2732	3360
AGGTTG	664	1163	1547	2885		AGGTGG	2448	3360	4600	5963
AGGTTT	775	1191	1673	3188		AGGTGT	1713	2284	3138	3892
AGTAAA	672	930	719	430		AGGTTA	1755	2249	3293	4228
AGTAAC	629	844	615	334		AGGTTC	1566	2063	#N/A	3640
AGTAAG	616	#N/A	779	425		AGGTTG	1722	2282	#N/A	4178
AGTAAT	579	683	306	190		AGGTTT	1708	2157	3128	4120
AGTACA	639	779	446	#N/A		AGTAAA	1677	2082	2554	1791
AGTACG	526	799	729	229		AGTAAC	1525	1850	2251	1452
AGTACT	523	653	393	#N/A		AGTAAG	1497	1871	2349	2118
AGTAGA	560	717	444	234		AGTAAT	1466	1595	1799	627
AGTAGC	432	#N/A	429	341		AGTACA	1492	1807	2183	987
AGTAGG	761	1241	1531	1914		AGTACC	1169	1596	#N/A	2502
AGTAGT	546	678	366	176		AGTACG	1240	1607	2157	1849
AGTATA	640	745	476	215		AGTACT	1252	1452	1855	861
AGTATC	583	872	815	495		AGTAGA	1335	1578	1908	1017
AGTATG	614	857	973	586		AGTAGC	1127	1416	1619	1127
AGTATT	625	691	267	194		AGTAGG	1567	2126	2867	3690
AGTCAA	727	1063	1207	856		AGTAGT	1378	1537	2032	759
AGTCAC	623	930	999	614		AGTATA	1547	1786	2076	#N/A
AGTCAG	562	#N/A	1050	839		AGTATC	1498	1888	2566	2056
AGTCAT	652	882	740	#N/A		AGTATG	1538	1913	2672	2702
AGTCCA	601	844	1048	1042		AGTATT	1488	#N/A	1674	658
AGTCCC	497	716	983	1770		AGTCAA	1743	2145	3037	3183
AGTCCG	424	717	952	1737		AGTCAC	1412	1835	2474	#N/A
AGTCCT	492	759	941	#N/A		AGTCAG	1454	1851	2552	2870
AGTCGA	560	847	1019	836		AGTCAT	1616	2021	2680	2092
AGTCGC	470	742	855	695		AGTCCA	1249	1776	2506	2892
AGTCGG	684	1062	1603	2370		AGTCCC	1024	1471	2069	2716
AGTCGT	611	978	1186	511		AGTCCG	1133	1528	2182	2768
AGTCTA	574	972	1263	1531		AGTCCT	1136	1455	2025	2589
AGTCTC	575	964	1373	3413		AGTCGA	1284	1628	2317	2715
AGTCTG	535	764	1126	2388		AGTCGC	1078	1362	1882	2237
AGTCTT	630	939	1162	1401		AGTCTA	1451	1877	#N/A	3398
AGTGAA	631	908	1036	694		AGTCTC	1479	1908	2728	3762
AGTGAC	563	828	890	#N/A		AGTCTT	1386	1704	2573	3279
AGTGAG	753	1218	1413	1922		AGTGAA	1719	2146	2958	2790
AGTGAT	566	780	822	778		AGTGAC	1320	1867	2463	2264
AGTGCA	601	959	938	741		AGTGAG	1939	2523	3441	3858
AGTGCG	740	1151	1399	1781		AGTGAT	1509	1898	#N/A	2541
AGTGCT	524	791	808	742		AGTGCA	1611	2023	2759	2421
AGTGGA	939	1455	1706	2675		AGTGCC	1198	1602	2276	2770
AGTGGC	837	1296	1692	2590		AGTGCG	1749	2277	3033	3293
AGTGGG	1735	#N/A	3861	6840		AGTGCT	1333	1680	2244	2209
AGTGGT	740	1269	1714	2637		AGTGGC	1807	2323	3242	4239
AGTGTA	716	1011	985	683		AGTGGG	3935	5303	7552	9796
AGTGTC	720	1072	1315	998		AGTGGT	1983	2591	3691	4693
AGTGTG	879	1363	1607	2664		AGTGTA	1844	2228	3059	2669
AGTGTT	663	947	853	565		AGTGTC	1724	2184	3032	3570
AGTTAG	584	905	992	717		AGTGTG	2135	2810	#N/A	4729
AGTTAT	677	921	681	271		AGTGTT	1748	2131	2779	2255
AGTTCA	651	1062	1465	2015		AGTTAA	1760	2286	3059	2826
AGTTCC	492	797	1132	2790		AGTTAC	1601	2210	2824	2730
AGTTCG	566	861	1194	1883		AGTTAT	1565	1987	2603	1563
AGTTCT	564	841	1217	2026		AGTTCC	1268	1697	2364	3407
AGTTGA	573	877	885	407		AGTTCT	1377	1925	2670	3367
AGTTGC	540	816	887	543		AGTTGA	1425	1832	2427	2109
AGTTGG	679	1187	1543	3399		AGTTGC	1282	1663	2260	2133
AGTTGT	542	862	767	272		AGTTGG	1459	2015	2794	3933
AGTTTA	709	1084	1116	544		AGTTGT	1477	1907	2437	1993
AGTTTC	598	1018	1415	2560		AGTTTA	1815	2405	3207	3182
AGTTTG	614	930	1271	1372		AGTTTC	1681	2190	3050	#N/A
AGTTTT	730	1026	1159	397		AGTTTG	1516	#N/A	2982	3738
ATAAAA	689	913	679	409		AGTTTT	1724	2208	3117	2841
ATAAAC	638	866	520	292		ATAAAC	1595	1874	2177	1106
ATAAAG	692	919	872	532		ATAAAG	1404	#N/A	2447	1993
ATAAAT	622	653	236	180		ATAAAT	1535	1601	1715	#N/A
ATAACA	693	727	#N/A	197		ATAACA	1579	1794	#N/A	#N/A
ATAACC	560	747	652	323		ATAACC	1291	1591	2229	1987
ATAACG	579	823	630	156		ATAACG	1265	1617	1957	1354
ATAACT	527	585	208	156		ATAACT	1310	1338	1457	509
ATAAGC	572	677	#N/A	261		ATAAGA	1317	1528	1750	835
ATAAGG	611	1050	1323	1866		ATAAGC	1293	1457	1635	830
ATAAGT	588	715	305	185		ATAAGG	1254	1811	2488	3048
ATAATA	663	749	381	#N/A		ATAAGT	1394	1529	1663	577
ATAATC	674	1098	976	447		ATAATA	1508	1655	1838	813
ATAATG	679	929	1020	534		ATAATC	1649	2093	3006	2707
ATAATT	563	574	215	147		ATAATG	1502	1833	2657	2657
ATACAA	745	1012	751	411		ATAATT	1434	1468	1535	482
ATACAC	650	813	481	320		ATACAA	1735	2075	#N/A	1637
ATACAG	666	820	759	308		ATACAC	1567	1677	2067	1127
ATACAT	718	701	225	171		ATACAG	1357	1694	2188	1594
ATACCA	563	811	779	368		ATACAT	1635	1625	1706	611
ATACCC	463	752	919	858		ATACCA	1393	1772	2608	2255
ATACCG	450	#N/A	851	1218		ATACCC	1183	1634	2172	2690
ATACCT	478	713	763	243		ATACCG	1088	1510	2019	2692
ATACGA	586	805	650	243		ATACCT	1245	1527	2109	1943
ATACGC	492	764	588	323		ATACGA	1333	1679	2049	1317
ATACGG	628	1039	1318	1955		ATACGC	1136	1464	1863	1289
ATACGT	565	789	#N/A	219		ATACGG	1126	1541	2098	2926
ATACTA	587	749	#N/A	242		ATACGT	1419	1690	2139	1145
ATACTC	601	843	688	358		ATACTA	1389	1592	#N/A	1060
ATACTG	522	855	969	862		ATACTC	1399	1713	2161	1622
ATACTT	568	683	234	179		ATACTG	1156	1559	2211	2604
ATAGAA	666	778	436	193		ATACTT	1364	1328	1521	485
ATAGAC	619	716	350	208		ATAGAA	1487	1690	1984	835
ATAGAG	625	847	690	245		ATAGAC	1346	1450	1601	596
ATAGAT	590	650	214	157		ATAGAG	1323	1647	2148	1376
ATAGCA	609	663	281	179		ATAGAT	1438	1449	1370	416
ATAGCC	489	631	460	324		ATAGCA	1502	1630	1834	654
ATAGCG	537	800	583	172		ATAGCC	1150	1398	1893	1350
ATAGCT	550	503	250	140		ATAGCG	1270	1508	2010	1245
ATAGGA	695	1066	989	291		ATAGCT	1390	1419	1581	657
ATAGGC	652	1017	1065	#N/A		ATAGGA	1465	1966	2571	1921
ATAGGG	882	1494	1822	1541		ATAGGC	1381	1667	2333	2302
ATAGGT	762	1148	1330	644		ATAGGG	1749	2391	3349	3946
ATAGTA	699	741	273	#N/A		ATAGGT	1500	2004	2858	2994
ATAGTC	651	1102	1155	426		ATAGTA	1560	1738	1866	526
ATAGTG	599	870	#N/A	1334		ATAGTC	1575	2021	2809	2917
ATAGTT	648	674	235	140		ATAGTG	1553	2025	#N/A	2918
ATATAA	638	#N/A	540	211		ATAGTT	1526	1712	1873	528
ATATAC	648	707	333	206		ATATAA	1556	1963	2161	1115
ATATAT	569	503	161	150		ATATAC	1491	#N/A	1848	777
ATATCA	717	995	754	350		ATATAG	1334	1595	2077	1260
ATATCC	566	849	1007	656		ATATAT	1294	1286	1243	356
ATATCG	590	851	605	161		ATATCA	1722	2276	2889	2042
ATATGA	566	785	560	224		ATATCC	1348	1822	2468	2862
ATATGC	582	741	436	244		ATATCT	1388	1837	2472	1829
ATATGG	635	1031	1303	2264		ATATGC	1295	1559	1721	872
ATATGT	686	806	#N/A	145		ATATGG	1294	1767	2367	3054
ATATTA	668	769	309	192		ATATGT	1541	1843	1934	690
ATATTC	644	1030	1014	431		ATATTA	1567	1655	1993	765
ATATTG	605	973	1018	295		ATATTC	1814	2301	3138	2966
ATATTT	653	706	225	217		ATATTG	1469	1925	2644	#N/A
ATCAAA	768	1194	896	528		ATATTT	1535	1554	1660	511
ATCAAG	687	1046	1016	620		ATCAAA	1899	2320	3068	2209
ATCAAT	752	961	597	330		ATCAAC	1737	2120	2852	2240
ATCACA	720	#N/A	499	346		ATCAAG	1551	1804	2569	#N/A
ATCACC	583	818	860	411		ATCAAT	1779	2204	2686	1666
ATCACG	516	793	573	225		ATCACA	1693	1947	2366	1217
ATCACT	548	#N/A	337	220		ATCACC	1350	1798	2328	2194
ATCAGA	563	828	652	#N/A		ATCACG	1068	1449	1851	1144
ATCAGC	506	706	#N/A	339		ATCACT	1364	1523	1877	790
ATCAGG	637	1074	1256	1538		ATCAGA	1335	1731	2243	1467
ATCAGT	598	837	446	219		ATCAGC	1166	1550	1975	#N/A
ATCATA	706	896	570	329		ATCAGG	1273	1659	2341	2890
ATCATG	608	1000	1109	692		ATCAGT	1448	1784	2083	983
ATCATT	594	722	408	400		ATCATA	1656	1943	2416	1362
ATCCAA	679	1025	1252	1167		ATCATC	1789	2270	3300	3875
ATCCAG	529	804	#N/A	1155		ATCATG	1435	1901	2628	2794
ATCCAT	591	993	970	404		ATCATT	1615	1789	2201	1343
ATCCCA	549	828	1162	2101		ATCCAA	1709	2076	2907	3233
ATCCCC	519	759	1063	2013		ATCCAC	1452	1858	2538	2837
ATCCCG	420	667	1001	1758		ATCCAG	1175	1518	2144	2692
ATCCCT	442	740	940	1212		ATCCAT	1532	1968	2762	2599
ATCCGA	510	775	1001	1285		ATCCCA	1301	1788	2626	3354
ATCCGC	468	767	961	1339		ATCCCC	1066	1503	2138	2785
ATCCGG	454	795	1090	1861		ATCCCG	906	1235	1713	2371
ATCCGT	551	#N/A	1152	1359		ATCCCT	1069	1399	2038	#N/A
ATCCTA	635	929	1115	1215		ATCCGA	1235	1568	2195	2900
ATCCTC	515	875	1108	1143		ATCCGC	991	1337	1950	2422
ATCCTG	448	784	1036	1818		ATCCGG	993	1330	1837	2542
ATCCTT	549	911	1011	409		ATCCGT	1296	1721	2346	2953
ATCGAA	762	1038	#N/A	478		ATCCTA	1436	1826	2667	3338
ATCGAC	568	880	765	355		ATCCTC	1295	1742	#N/A	#N/A
ATCGAG	640	1001	1036	530		ATCCTG	1183	1461	2183	2984
ATCGAT	661	861	591	255		ATCCTT	1348	1818	2510	2473
ATCGCA	679	904	602	276		ATCGAA	1626	2136	2696	2223
ATCGCC	520	713	802	495		ATCGAC	1405	1760	2344	1899
ATCGCG	503	901	747	284		ATCGAG	1365	#N/A	2400	2226
ATCGCT	548	726	458	264		ATCGAT	1503	1897	2331	1369
ATCGGA	736	1076	1371	2049		ATCGCA	1509	1752	2274	1347
ATCGGC	632	1045	1309	2768		ATCGCC	1137	1503	1958	1892
ATCGGG	881	1405	1958	3278		ATCGCG	1111	1364	1949	1465
ATCGGT	741	1212	1598	3228		ATCGGA	1434	2029	2899	3681
ATCGTA	776	1001	#N/A	301		ATCGGC	1289	1700	2435	3397
ATCGTC	668	1119	1187	813		ATCGGG	1571	2296	3172	4320
ATCGTG	592	#N/A	1191	1757		ATCGGT	1540	#N/A	3039	4100
ATCGTT	642	865	562	254		ATCGTA	1638	2018	2716	1553
ATCTAA	677	1068	#N/A	#N/A		ATCGTC	1559	2114	2838	3204
ATCTAC	612	945	813	443		ATCGTG	1399	1823	2705	3116
ATCTAG	587	#N/A	989	673		ATCGTT	1646	1869	2431	1306
ATCTAT	653	842	511	244		ATCTAA	1619	2073	2866	2654
ATCTCA	612	983	1187	852		ATCTAC	1564	1797	2427	2012
ATCTCC	666	1051	1429	#N/A		ATCTAG	1250	1565	2196	2367
ATCTCG	454	682	873	670		ATCTAT	1462	1731	2262	1093
ATCTCT	537	827	1045	1274		ATCTCA	1501	1975	2781	3110
ATCTGA	412	767	1057	#N/A		ATCTCC	1524	2019	3017	4181
ATCTGC	480	754	870	647		ATCTCG	1013	1335	1894	2282
ATCTGG	468	784	1103	2174		ATCTCT	1270	1706	2431	3095
ATCTGT	560	822	1040	703		ATCTGA	1285	1771	2536	3500
ATCTTA	675	1061	931	334		ATCTGG	1176	1487	2211	2972
ATCTTC	657	1088	1259	1024		ATCTGT	1309	1760	2570	2918
ATCTTT	637	922	676	232		ATCTTA	1594	1956	2853	2153
ATGAAA	569	836	759	462		ATCTTC	1553	2112	2995	3479
ATGAAC	561	844	705	348		ATCTTG	1285	1592	2314	2811
ATGAAG	573	868	1015	666		ATCTTT	1496	1849	2373	1512
ATGAAT	543	848	610	204		ATGAAA	1523	1807	2298	1716
ATGACA	581	708	410	195		ATGAAC	1292	1614	2193	1652
ATGACG	546	736	691	197		ATGAAT	1399	1788	2166	1361
ATGACT	457	675	430	185		ATGACA	1328	1491	1777	834
ATGAGA	616	815	606	276		ATGACC	1019	1404	1910	2271
ATGAGC	557	732	580	340		ATGACG	1007	1328	1801	1530
ATGAGG	678	1243	1612	2863		ATGACT	1103	1368	#N/A	979
ATGATA	604	750	491	252		ATGAGA	1275	1576	2029	1333
ATGATC	643	858	780	372		ATGAGC	1143	1506	1856	1294
ATGATG	551	824	984	649		ATGAGG	1491	2018	2832	3891
ATGATT	527	670	273	213		ATGAGT	1353	1606	2051	1109
ATGCAA	653	893	677	#N/A		ATGATA	1381	1566	1944	966
ATGCAC	540	741	578	386		ATGATC	1337	1714	2293	1855
ATGCAG	535	893	902	559		ATGATG	1374	1764	#N/A	2596
ATGCAT	651	698	355	244		ATGATT	1342	1357	1678	596
ATGCCA	566	698	574	#N/A		ATGCAA	1577	1744	2411	1747
ATGCCC	400	694	841	1035		ATGCAG	1285	1599	2217	2091
ATGCCG	411	648	737	602		ATGCAT	1439	1611	1816	901
ATGCCT	418	#N/A	549	276		ATGCCA	1245	1572	2042	1697
ATGCGA	580	808	667	392		ATGCCC	1040	1328	1795	2340
ATGCGC	502	743	656	577		ATGCCG	948	1254	1763	2268
ATGCGG	706	1166	1520	2533		ATGCCT	1009	1279	1802	1636
ATGCGT	582	780	591	269		ATGCGA	1397	1548	2091	1620
ATGCTA	537	691	615	412		ATGCGC	1146	1460	#N/A	1625
ATGCTC	485	710	982	#N/A		ATGCGG	1375	#N/A	2629	3421
ATGCTG	428	738	894	987		ATGCGT	1415	1689	2184	1303
ATGCTT	517	730	625	568		ATGCTA	1343	1626	2067	1594
ATGGAA	805	1250	1463	1124		ATGCTC	1235	1506	2235	2739
ATGGAC	663	1109	1308	1145		ATGCTG	1101	1529	2047	2542
ATGGAG	831	1367	1710	1397		ATGCTT	1261	1568	1993	1734
ATGGAT	736	1162	#N/A	1007		ATGGAA	1705	2266	2988	3429
ATGGCA	712	1114	1399	1828		ATGGAC	1439	1825	2496	3096
ATGGCC	531	919	1160	1727		ATGGAG	1782	2323	3305	3987
ATGGCG	807	1269	1614	2168		ATGGAT	1545	2006	2862	3397
ATGGCT	723	1173	1443	2208		ATGGCA	1618	2066	2846	3833
ATGGGA	936	1623	1977	2138		ATGGCC	1158	1701	2402	3020
ATGGGC	890	1318	1811	2120		ATGGCG	1607	2203	2963	4030
ATGGGG	2090	3249	4284	5183		ATGGCT	1603	2276	3213	3776
ATGGGT	921	1481	1909	2202		ATGGGA	1932	2648	3740	4715
ATGGTA	775	1281	1621	2567		ATGGGC	1784	2512	3646	4513
ATGGTC	728	1251	1743	4065		ATGGGG	4166	5514	7718	10118
ATGGTG	755	1212	1606	2669		ATGGGT	1974	2570	3592	4616
ATGGTT	816	1251	1814	3582		ATGGTA	1720	2328	3093	4271
ATGTAA	722	872	#N/A	359		ATGGTC	1678	2273	3098	4330
ATGTAC	604	806	480	279		ATGGTG	1922	2573	3696	4767
ATGTAG	581	917	948	533		ATGGTT	1828	#N/A	3336	4652
ATGTAT	662	633	294	233		ATGTAC	1391	1524	#N/A	1017
ATGTCA	659	1016	826	365		ATGTAG	1386	1773	2386	2352
ATGTCC	453	827	886	463		ATGTAT	1507	1487	1635	584
ATGTCG	534	749	737	244		ATGTCA	1565	1982	2514	2027
ATGTCT	567	864	1008	607		ATGTCG	1148	1500	1916	1679
ATGTGC	483	884	1088	1819		ATGTGA	1501	1825	2530	2452
ATGTGG	727	1157	1607	2823		ATGTGC	1224	1534	2184	2813
ATGTGT	650	986	1016	923		ATGTGG	1500	1953	2873	3696
ATGTTA	693	855	492	341		ATGTGT	1516	2018	2542	2755
ATGTTC	661	911	788	433		ATGTTA	1612	1797	2169	1118
ATGTTG	598	930	1088	588		ATGTTC	1604	2020	#N/A	2201
ATGTTT	712	#N/A	360	264		ATGTTG	1445	1927	2616	2899
ATTAAA	806	948	655	328		ATGTTT	1562	1734	1963	814
ATTAAG	658	897	745	319		ATTAAA	1716	2099	#N/A	1455
ATTAAT	690	620	214	159		ATTAAC	1595	1712	1991	980
ATTACA	717	794	301	182		ATTAAG	1497	1895	2343	1729
ATTACC	517	802	743	271		ATTAAT	1551	1494	1525	487
ATTACT	578	540	200	151		ATTACA	1633	1811	1953	584
ATTAGA	591	#N/A	340	210		ATTACC	1327	1667	2267	1962
ATTAGG	716	#N/A	1346	1272		ATTACG	1331	1684	2137	1546
ATTAGT	667	#N/A	242	166		ATTACT	1302	1284	1486	432
ATTATA	644	690	307	182		ATTAGA	1408	1534	1705	677
ATTATC	713	966	670	321		ATTAGC	1257	1314	1502	657
ATTATG	638	946	867	371		ATTAGG	1310	1804	2420	#N/A
ATTATT	591	518	161	165		ATTAGT	1449	1534	1597	467
ATTCAA	776	1162	1236	802		ATTATA	1543	1639	1706	646
ATTCAC	662	987	1052	540		ATTATC	1674	2088	2677	1560
ATTCAG	595	989	1151	922		ATTATG	1563	2010	2653	2193
ATTCAT	717	981	798	263		ATTATT	1462	1351	1334	402
ATTCCA	573	935	1250	2231		ATTCAA	1956	2583	3284	3296
ATTCCC	507	880	1101	2207		ATTCAC	1628	2138	2908	2729
ATTCCG	461	764	959	1805		ATTCAG	1344	1951	2579	#N/A
ATTCCT	510	846	1073	1816		ATTCAT	1727	2160	2835	1894
ATTCGA	684	#N/A	#N/A	533		ATTCCA	1548	2054	2917	3760
ATTCGC	525	797	898	458		ATTCCC	1253	1796	2390	3196
ATTCGG	643	991	1375	1866		ATTCCG	1141	1564	2185	2982
ATTCGT	729	1156	1015	#N/A		ATTCCT	1334	1787	2349	3134
ATTCTA	629	975	1160	1061		ATTCGA	1421	1934	2585	2602
ATTCTC	637	1023	1279	#N/A		ATTCGC	1118	1457	2060	#N/A
ATTCTG	506	830	1030	1881		ATTCGG	1173	1507	2242	2875
ATTCTT	595	#N/A	1053	489		ATTCGT	1725	2154	2850	2502
ATTGAA	758	879	535	294		ATTCTA	1550	1995	2928	3349
ATTGAC	657	#N/A	370	224		ATTCTC	1513	1903	2767	3294
ATTGAG	727	1010	968	322		ATTCTG	1269	1750	2390	#N/A
ATTGAT	597	669	272	203		ATTCTT	1429	1889	2707	2868
ATTGCA	685	848	424	#N/A		ATTGAA	1630	#N/A	2253	1133
ATTGCC	508	798	722	339		ATTGAC	1414	1602	1878	719
ATTGCG	602	934	880	#N/A		ATTGAG	1446	1836	2472	2240
ATTGCT	526	#N/A	383	244		ATTGAT	1502	1552	1821	581
ATTGGA	765	1267	1630	1048		ATTGCA	1637	1807	2116	879
ATTGGC	731	1101	1411	1246		ATTGCC	1210	1551	2069	#N/A
ATTGGG	938	1474	1969	2636		ATTGCG	1310	1766	#N/A	2049
ATTGGT	762	1226	1544	2274		ATTGCT	1330	1614	1854	874
ATTGTA	757	953	408	228		ATTGGA	1661	2126	2911	3439
ATTGTC	733	1094	1039	353		ATTGGC	1325	1910	2561	3288
ATTGTG	629	1029	1295	1615		ATTGGG	1879	2539	3426	4506
ATTGTT	728	834	278	220		ATTGGT	1603	2133	#N/A	3839
ATTTAA	814	1002	650	287		ATTGTA	1781	1843	2341	813
ATTTAC	695	862	471	268		ATTGTC	1577	2140	2836	2537
ATTTAG	653	886	723	301		ATTGTG	1654	2198	3094	3626
ATTTAT	657	597	212	169		ATTGTT	1720	1785	2142	721
ATTTCA	718	1075	1173	353		ATTTAA	1753	2157	2608	1343
ATTTCC	561	937	1161	2417		ATTTAC	1665	1849	2226	1024
ATTTCG	575	913	1162	1085		ATTTAG	1445	1808	2284	1567
ATTTCT	555	925	1117	772		ATTTCA	1835	2480	3272	3216
ATTTGA	664	974	1045	550		ATTTCC	1439	1977	2652	3715
ATTTGC	606	806	471	256		ATTTCG	1374	1745	2579	3122
ATTTGG	630	1066	#N/A	2539		ATTTCT	1414	#N/A	2718	#N/A
ATTTGT	648	865	388	225		ATTTGA	1600	2056	2681	2798
ATTTTA	807	887	458	267		ATTTGC	1310	1608	1971	972
ATTTTC	696	1101	1293	587		ATTTGG	1332	1862	2542	3285
ATTTTG	649	1003	#N/A	402		ATTTGT	1536	1809	2127	811
ATTTTT	813	830	325	211		ATTTTA	1792	2054	2393	1033
CAAAAA	775	#N/A	#N/A	504		ATTTTC	1820	2461	3422	3445
CAAAAC	835	1003	705	400		ATTTTG	1578	2038	2884	2710
CAAAAG	711	1097	1072	669		CAAAAA	1836	2358	2914	2031
CAAAAT	801	801	334	212		CAAAAC	1751	2023	2548	1581
CAAACA	735	846	405	223		CAAAAG	1443	1812	2413	2167
CAAACC	586	719	537	384		CAAAAT	1823	1870	1898	700
CAAACG	619	773	516	177		CAAACA	1747	1848	2127	875
CAAACT	667	618	236	191		CAAACC	1476	1627	2064	1403
CAAAGA	621	858	551	233		CAAACG	1240	1458	1844	966
CAAAGC	609	775	549	375		CAAACT	1487	1388	1473	605
CAAAGG	725	1171	1486	1986		CAAAGA	1439	1595	1951	1110
CAAAGT	704	777	360	197		CAAAGC	1455	1631	2013	1190
CAAATA	721	845	511	225		CAAAGT	1469	1756	1775	704
CAAATC	756	1133	1249	803		CAAATA	1769	1965	2162	1163
CAAATG	737	1050	1137	630		CAAATC	1805	2391	3159	3333
CAAATT	674	705	259	195		CAAATG	1500	1987	2709	2677
CAACAC	731	924	690	628		CAAATT	1698	1662	1796	569
CAACAG	637	941	858	440		CAACAA	1899	2161	2768	2150
CAACCA	568	753	624	438		CAACAC	1701	1951	2403	1929
CAACCC	539	833	957	932		CAACAG	1346	1741	2228	1987
CAACCG	472	688	739	326		CAACAT	1694	1939	2039	1508
CAACCT	484	716	470	278		CAACCA	1476	1704	#N/A	1728
CAACGA	565	775	575	305		CAACCC	1224	1518	2289	2602
CAACGC	542	794	603	550		CAACCG	1157	1346	1865	1748
CAACGG	640	1030	#N/A	2060		CAACCT	1198	1409	1920	1168
CAACGT	592	690	332	256		CAACGA	1281	1475	1808	1163
CAACTA	567	818	571	303		CAACGC	1198	1515	1954	1427
CAACTC	604	849	695	584		CAACGG	1273	1678	2306	3032
CAACTG	526	790	976	924		CAACGT	1400	1562	#N/A	908
CAACTT	614	586	263	#N/A		CAACTA	1469	1711	2158	1428
CAAGAC	658	808	403	329		CAACTC	1410	1683	2336	1832
CAAGAG	745	976	825	319		CAACTG	1273	1636	2299	2775
CAAGAT	723	#N/A	307	181		CAACTT	1528	1431	1581	738
CAAGCA	683	804	434	294		CAAGAC	1464	1611	1942	889
CAAGCC	524	759	508	397		CAAGAG	1471	1672	2139	1502
CAAGCG	623	906	703	210		CAAGAT	1560	1543	1559	506
CAAGCT	547	634	#N/A	240		CAAGCA	1612	1772	1998	1185
CAAGGA	790	1195	1110	359		CAAGCC	1362	1494	2004	1387
CAAGGC	760	1164	1331	962		CAAGCG	1307	1497	1945	1228
CAAGGG	1055	1712	2054	2149		CAAGCT	1451	1564	1704	970
CAAGGT	783	1271	1459	1076		CAAGGA	1662	2187	2758	#N/A
CAAGTA	777	820	317	204		CAAGGC	1503	#N/A	2811	3189
CAAGTC	707	1055	1155	596		CAAGGG	2029	#N/A	3789	#N/A
CAAGTG	639	997	1045	1349		CAAGGT	1663	2245	#N/A	3476
CAAGTT	710	730	278	180		CAAGTA	1696	#N/A	1955	633
CAATAA	760	939	638	308		CAAGTC	1692	2143	2861	2842
CAATAC	693	793	527	375		CAAGTG	1538	1923	2678	2833
CAATAG	633	895	826	308		CAAGTT	1683	1776	1771	602
CAATAT	710	625	244	188		CAATAA	1874	2147	2605	1529
CAATCA	680	1097	1011	372		CAATAC	1717	1862	2157	1235
CAATCC	551	906	855	370		CAATAG	1368	1714	2116	1522
CAATCG	574	913	933	296		CAATAT	1656	1648	1554	486
CAATCT	634	937	1176	709		CAATCA	1702	2355	3127	2702
CAATGA	582	870	575	236		CAATCC	1423	1686	2374	2076
CAATGC	612	840	589	394		CAATCT	1580	#N/A	2988	3262
CAATGG	691	1053	1383	1831		CAATGA	1421	1721	2050	1225
CAATTA	733	872	#N/A	260		CAATGC	1430	1669	2086	1314
CAATTC	697	1120	1142	662		CAATGG	1368	1753	2502	3174
CAATTG	622	966	1033	367		CAATGT	1553	1886	2131	759
CAATTT	745	826	305	205		CAATTA	1800	1945	2299	1076
CACAAA	863	1141	959	495		CAATTC	1819	2363	3198	3367
CACAAC	667	1041	878	651		CAATTG	1471	1961	2673	2545
CACAAG	723	1045	1000	536		CAATTT	1799	1859	2096	757
CACAAT	746	996	762	414		CACAAA	1956	2386	3016	2299
CACACA	663	912	523	423		CACAAC	1600	2025	2674	2346
CACACC	534	757	581	487		CACAAG	1404	1826	2335	2093
CACACG	586	706	467	210		CACAAT	1808	2122	2837	2192
CACACT	586	737	368	208		CACACA	1644	1939	2316	1713
CACAGA	616	792	561	#N/A		CACACC	1257	1537	1955	1666
CACAGC	605	756	622	478		CACACG	1159	1342	1585	906
CACAGG	695	1028	1239	#N/A		CACACT	1419	1548	1857	1071
CACAGT	626	853	570	248		CACAGA	1343	1563	1986	1190
CACATA	715	917	#N/A	350		CACAGC	1246	1507	1854	1550
CACATC	660	1141	1349	2603		CACAGG	1178	1694	2326	2806
CACATG	652	1001	907	464		CACAGT	1433	1814	2223	1282
CACATT	655	731	516	477		CACATA	1785	1918	2397	1487
CACCAA	609	901	955	664		CACATC	1563	2244	#N/A	4101
CACCAC	579	817	775	739		CACATG	1374	1775	2452	2190
CACCAG	534	860	853	600		CACCAA	1506	1886	2582	2546
CACCAT	563	782	562	#N/A		CACCAC	1362	1642	2135	2050
CACCCA	519	816	955	886		CACCAG	1282	1569	2121	2163
CACCCC	487	682	919	1635		CACCAT	1551	1654	2201	1648
CACCCG	444	682	814	734		CACCCC	1066	1393	2012	2634
CACCCT	482	710	735	#N/A		CACCCT	1092	1393	1895	2028
CACCGC	476	734	895	866		CACCGA	1095	1405	1919	2280
CACCGT	542	844	978	559		CACCGC	1016	1255	1844	2200
CACCTA	537	809	#N/A	476		CACCGG	1070	1479	2024	2767
CACCTC	538	779	892	1010		CACCGT	1159	1509	2064	2323
CACCTG	440	712	#N/A	937		CACCTA	1198	1540	2082	2021
CACCTT	554	729	458	241		CACCTC	1158	1560	2091	2408
CACGAA	729	1098	1206	716		CACCTG	1007	1384	1920	2356
CACGAC	618	909	1106	808		CACCTT	1195	1397	1894	1181
CACGAG	614	1081	1279	1171		CACGAA	1585	2081	2883	2967
CACGAT	629	1027	1044	429		CACGAC	1349	1636	2258	2748
CACGCA	640	945	1035	478		CACGAG	1369	1783	2408	2776
CACGCC	528	835	917	849		CACGAT	1440	1864	2638	2701
CACGCG	526	909	1072	616		CACGCA	1495	#N/A	2616	2549
CACGCT	541	837	#N/A	380		CACGCC	1218	1580	#N/A	2564
CACGGA	708	#N/A	1459	3272		CACGCG	1147	1504	#N/A	2288
CACGGC	633	987	1327	3248		CACGCT	1273	1619	2230	2460
CACGGG	922	1565	2045	5020		CACGGA	1587	2106	2845	3820
CACGGT	716	1196	1508	3688		CACGGC	1320	1662	2369	3445
CACGTA	671	1022	1068	452		CACGGG	1876	2474	3645	4974
CACGTC	630	1072	1295	1792		CACGGT	1491	2166	2799	3822
CACGTG	596	920	1169	1292		CACGTA	1594	2123	3014	2954
CACGTT	718	1003	1104	431		CACGTC	1513	1983	2729	3713
CACTAA	681	859	655	288		CACGTG	1345	1737	2392	2771
CACTAC	634	748	576	553		CACGTT	1526	2166	2945	2955
CACTAG	552	#N/A	663	232		CACTAC	1473	1553	2006	1518
CACTAT	593	691	290	181		CACTAG	1145	1413	1754	1354
CACTCC	541	771	1093	1332		CACTAT	1414	1476	#N/A	795
CACTCG	521	667	454	197		CACTCA	1482	1837	2419	1967
CACTCT	465	780	592	295		CACTCC	1227	1592	2252	2832
CACTGA	465	778	#N/A	927		CACTCG	1057	1192	1478	994
CACTGC	501	728	703	554		CACTCT	1201	1465	2036	1570
CACTGG	551	875	1133	1618		CACTGA	1159	1642	2228	2681
CACTGT	540	853	635	252		CACTGC	1097	1397	1861	1619
CACTTA	638	792	419	204		CACTGG	1049	1410	1951	2585
CACTTC	648	824	663	549		CACTGT	1283	1613	2126	1563
CACTTG	492	796	835	288		CACTTA	1617	1619	1973	1002
CACTTT	602	604	256	167		CACTTC	1404	1772	2277	1794
CAGAAA	585	827	660	348		CACTTG	1135	1539	2115	1947
CAGAAC	573	728	473	311		CACTTT	1483	1455	1571	698
CAGAAG	418	555	560	#N/A		CAGAAA	1162	1403	1644	1237
CAGAAT	546	619	235	164		CAGAAG	813	#N/A	1158	993
CAGACA	593	585	287	187		CAGAAT	1014	976	1092	424
CAGACC	426	578	393	299		CAGACA	1341	1295	1357	609
CAGACG	483	578	354	152		CAGACC	1007	1130	1448	992
CAGACT	489	458	194	160		CAGACG	964	943	1208	561
CAGAGA	559	713	449	224		CAGACT	1024	959	956	460
CAGAGC	537	697	493	360		CAGAGC	1130	1312	1560	991
CAGAGG	655	1048	#N/A	1214		CAGAGG	1031	1342	1900	2198
CAGAGT	582	654	296	167		CAGAGT	1212	1269	1399	455
CAGATA	586	697	#N/A	191		CAGATA	1345	1402	1620	739
CAGATC	518	904	846	480		CAGATC	1298	1619	2179	#N/A
CAGATG	496	771	726	361		CAGATG	1027	1343	1808	1754
CAGATT	564	546	221	157		CAGATT	1332	1197	1165	407
CAGCAA	671	903	838	571		CAGCAA	1523	1757	2373	2067
CAGCAC	516	741	675	869		CAGCAC	1281	#N/A	1969	2028
CAGCAG	577	750	758	577		CAGCAG	940	1116	1464	1403
CAGCAT	616	740	549	608		CAGCAT	1436	1627	2003	1798
CAGCCA	440	611	510	360		CAGCCA	1137	1390	1723	1410
CAGCCC	428	672	723	705		CAGCCC	910	1244	1664	1957
CAGCCG	433	570	569	282		CAGCCG	883	1058	1397	1383
CAGCCT	374	472	386	274		CAGCCT	927	1120	1429	1012
CAGCGA	531	724	534	371		CAGCGA	1156	1378	1639	1251
CAGCGC	516	728	710	814		CAGCGC	1117	1396	1807	1698
CAGCGG	779	1260	1554	1806		CAGCGG	1396	1790	2504	3120
CAGCGT	545	705	421	302		CAGCGT	1242	1455	1590	#N/A
CAGCTA	510	683	560	409		CAGCTA	1241	1555	1815	1496
CAGCTC	465	663	799	854		CAGCTC	1119	1422	1919	2089
CAGCTG	411	654	782	817		CAGCTG	943	#N/A	1773	2088
CAGCTT	476	582	365	205		CAGCTT	1231	1257	1554	1038
CAGGAA	807	1154	933	355		CAGGAA	1589	1970	2583	1779
CAGGAC	729	1032	850	437		CAGGAC	1449	1792	2302	1790
CAGGAG	722	1050	953	425		CAGGAG	1294	1456	1967	1639
CAGGAT	742	1033	770	254		CAGGAT	1550	1802	2302	1456
CAGGCA	755	1038	1077	417		CAGGCA	1503	#N/A	2469	2430
CAGGCC	558	948	987	701		CAGGCC	1331	1709	2289	2530
CAGGCG	798	1231	1200	518		CAGGCG	1611	1959	2569	2471
CAGGCT	575	935	971	441		CAGGCT	1358	1814	2318	2423
CAGGGA	988	1522	1629	615		CAGGGA	2072	2568	3421	3007
CAGGGC	993	1575	1709	1219		CAGGGC	1973	2547	3538	3816
CAGGGG	2088	3509	4113	#N/A		CAGGGG	3849	4880	6755	7912
CAGGGT	956	1419	1719	1069		CAGGGT	1861	2475	3277	#N/A
CAGGTA	787	1213	1279	599		CAGGTA	1679	2232	2958	2968
CAGGTC	672	1178	1505	3634		CAGGTC	1512	1991	2840	3760
CAGGTG	698	1073	1258	1347		CAGGTG	1667	2157	2909	3501
CAGGTT	729	1151	1543	1707		CAGGTT	1552	2148	2944	3618
CAGTAA	688	811	534	275		CAGTAA	1629	1733	2056	1129
CAGTAG	575	765	583	284		CAGTAC	1432	1448	1649	1026
CAGTAT	593	573	239	211		CAGTAG	958	1140	1518	1063
CAGTCA	679	937	847	311		CAGTAT	1458	1416	1299	546
CAGTCC	496	738	748	396		CAGTCA	1501	1832	2513	2157
CAGTCT	583	865	1066	872		CAGTCC	1143	1406	1879	#N/A
CAGTGA	585	770	651	372		CAGTCG	1112	1232	1705	1554
CAGTGC	518	701	732	671		CAGTCT	1217	1584	#N/A	2778
CAGTGG	634	1020	1304	#N/A		CAGTGA	1324	1482	1963	1520
CAGTGT	569	824	558	270		CAGTGC	1253	1513	1896	1666
CAGTTA	626	723	372	226		CAGTGG	1268	1701	2321	2932
CAGTTC	611	850	696	389		CAGTGT	1395	1533	1999	1345
CAGTTG	520	754	788	398		CAGTTA	1601	1566	1883	753
CAGTTT	620	709	270	179		CAGTTC	1461	1740	2153	1567
CATAAA	796	981	768	385		CAGTTG	1177	1474	2017	1945
CATAAC	699	810	575	459		CAGTTT	1498	1560	1764	642
CATAAT	720	657	287	214		CATAAA	1903	2112	2651	1702
CATACA	710	809	505	#N/A		CATAAC	1578	1736	2161	1476
CATACG	527	739	378	169		CATAAG	1220	1565	1923	1448
CATACT	578	540	#N/A	141		CATAAT	1697	1708	1845	825
CATAGA	575	653	354	194		CATACA	1658	1798	2127	1384
CATAGC	495	642	465	400		CATACC	1266	1330	1598	1119
CATAGG	611	993	1149	1022		CATACG	1309	1372	1591	765
CATAGT	605	700	282	157		CATACT	1411	1333	1424	729
CATATA	741	785	392	214		CATAGA	1265	1362	1609	800
CATATC	741	1030	866	532		CATAGC	1220	1420	1714	1094
CATATG	615	986	780	366		CATAGG	1132	1510	2011	2431
CATATT	619	542	210	162		CATAGT	1380	1472	1474	691
CATCAA	823	1330	1843	3555		CATATC	1726	2148	2974	2281
CATCAC	685	1205	1502	2186		CATATG	1434	1780	#N/A	1764
CATCAG	661	1078	1388	2532		CATATT	1639	#N/A	1466	645
CATCAT	723	1150	1605	1968		CATCAA	2069	2668	3991	5248
CATCCA	625	972	1035	624		CATCAC	1779	2211	3263	4086
CATCCC	533	850	1177	2067		CATCAG	1482	1885	2659	3670
CATCCG	461	652	856	754		CATCAT	2009	2610	3662	4609
CATCCT	542	#N/A	937	469		CATCCA	1507	1952	2715	3005
CATCGA	624	937	1193	1352		CATCCC	1285	1766	2399	3238
CATCGC	520	875	1011	1055		CATCCG	1066	1317	1867	2334
CATCGG	618	990	1263	1985		CATCCT	1330	#N/A	2406	2641
CATCGT	812	1183	1289	771		CATCGA	1338	1564	2348	2831
CATCTA	648	1010	1358	1546		CATCGC	1217	1494	2160	2508
CATCTC	667	1060	1213	1181		CATCGG	1120	1412	2109	2666
CATCTG	488	793	1114	2218		CATCGT	1804	2243	#N/A	3551
CATCTT	621	942	939	511		CATCTA	1623	#N/A	3170	3989
CATGAA	714	938	596	286		CATCTC	1463	1921	2806	3330
CATGAC	664	789	480	494		CATCTG	1273	1697	2349	3261
CATGAG	648	950	797	341		CATCTT	1689	2061	2854	3054
CATGAT	662	689	357	220		CATGAA	1646	1971	2288	1303
CATGCA	679	880	583	381		CATGAC	1432	1574	#N/A	1204
CATGCC	520	684	581	652		CATGAG	1394	1618	2026	1591
CATGCG	568	811	600	206		CATGCA	1545	1884	2162	1585
CATGCT	563	615	401	318		CATGCC	1197	1453	1907	1574
CATGGA	796	1195	1252	674		CATGCG	1238	#N/A	1883	#N/A
CATGGC	752	1231	1372	1301		CATGCT	1344	1568	1782	1193
CATGGG	912	1517	1843	1912		CATGGA	1559	2098	2837	3014
CATGGT	724	1192	1516	1787		CATGGC	1526	2019	2857	3403
CATGTA	770	835	392	236		CATGGG	1766	2348	3240	4006
CATGTC	697	1069	830	578		CATGGT	1618	2156	2940	3738
CATGTG	641	902	1093	1297		CATGTA	1810	1899	2261	958
CATGTT	703	737	331	193		CATGTC	1540	2070	2715	2041
CATTAA	791	1125	989	655		CATGTG	1566	1865	2565	2646
CATTAC	683	932	700	524		CATGTT	1769	1712	1942	775
CATTAG	668	933	785	512		CATTAA	1989	2437	3113	2784
CATTAT	693	824	565	357		CATTAC	1772	2121	2528	2155
CATTCA	752	1066	947	399		CATTAG	1405	1644	2154	1890
CATTCC	531	896	1103	2179		CATTAT	1666	1917	#N/A	1777
CATTCG	585	809	657	179		CATTCA	1890	2407	3239	2789
CATTCT	595	904	1004	365		CATTCC	1287	1932	2565	3426
CATTGA	665	920	633	310		CATTCG	1216	1435	1960	1505
CATTGC	573	805	577	494		CATTCT	1484	1936	2590	2687
CATTGG	624	1030	1284	2095		CATTGA	1468	1822	2245	1617
CATTGT	691	#N/A	464	210		CATTGC	1289	1686	2112	1528
CATTTA	770	909	532	307		CATTGG	1211	1705	2305	3075
CATTTC	695	1082	967	393		CATTGT	1466	1824	2110	1036
CATTTG	627	#N/A	880	396		CATTTA	1864	2112	2534	1469
CATTTT	736	668	301	170		CATTTC	1745	2266	2981	2544
CCAAAA	532	773	711	473		CATTTT	1846	1824	1999	961
CCAAAC	514	734	559	421		CCAAAA	1515	1986	2616	2219
CCAAAG	495	752	783	513		CCAAAC	1450	1652	2202	1856
CCAAAT	483	633	307	203		CCAAAT	1466	1686	1955	1113
CCAACA	487	673	568	458		CCAACA	1397	1659	2087	1824
CCAACG	380	#N/A	514	385		CCAACC	1055	1389	1895	1824
CCAACT	213	272	285	247		CCAACG	954	1297	1677	1454
CCAAGA	411	583	457	213		CCAACT	629	704	955	760
CCAAGC	398	549	485	333		CCAAGA	1191	1472	1786	1273
CCAAGG	568	819	1172	1370		CCAAGG	1164	1606	2251	2821
CCAAGT	407	560	302	172		CCAAGT	1158	1359	1660	910
CCAATA	489	624	508	291		CCAATA	1458	1697	2225	1586
CCAATC	535	777	942	1134		CCAATC	1357	1893	2625	3300
CCAATG	478	764	849	673		CCAATG	1274	1593	2267	2556
CCAATT	477	600	370	223		CCAATT	1439	1612	1992	1271
CCACAA	550	786	701	491		CCACAA	1367	1837	2474	2353
CCACAC	476	677	687	746		CCACAC	1314	1604	2128	2164
CCACAG	462	676	660	457		CCACAG	1187	1432	2014	1964
CCACAT	472	591	515	359		CCACAT	1426	1606	2044	1760
CCACCA	416	575	631	454		CCACCA	1193	1408	1949	1948
CCACCC	404	588	819	1224		CCACCC	948	#N/A	1767	2390
CCACCG	371	507	561	356		CCACCG	860	1093	1484	1545
CCACCT	376	522	515	273		CCACCT	950	1197	#N/A	1418
CCACGA	395	570	516	303		CCACGA	1092	1252	1786	1462
CCACGG	468	768	1056	1700		CCACGC	1019	1280	1681	1508
CCACTA	421	610	529	288		CCACGG	984	1400	2103	2608
CCACTC	458	690	856	1088		CCACGT	1066	1327	1698	1166
CCACTG	357	659	747	843		CCACTA	1186	1372	1969	1683
CCACTT	435	529	343	200		CCACTC	1101	1426	#N/A	2762
CCAGAA	459	#N/A	538	274		CCACTG	956	1322	1818	2304
CCAGAC	438	578	434	320		CCACTT	1149	#N/A	1728	1135
CCAGAG	518	711	660	321		CCAGAA	1341	1701	2192	1553
CCAGAT	455	536	331	167		CCAGAC	1160	1358	1660	1179
CCAGCA	441	568	#N/A	455		CCAGAG	1192	1408	1797	1643
CCAGCC	397	573	591	526		CCAGAT	1276	1337	1791	887
CCAGCG	446	661	593	381		CCAGCA	1348	1571	2083	2037
CCAGCT	379	550	435	339		CCAGCC	1066	1307	1783	1794
CCAGGA	520	763	894	461		CCAGCG	1191	1443	1879	1659
CCAGGC	556	786	948	738		CCAGCT	1086	1348	#N/A	1301
CCAGTA	417	692	519	191		CCAGGA	1352	1721	2500	2572
CCAGTC	499	757	1024	1945		CCAGGC	1243	1612	2328	2734
CCAGTG	528	767	843	1267		CCAGGG	1853	2458	3466	4430
CCAGTT	475	693	749	247		CCAGGT	1205	1638	2320	2817
CCATAA	527	733	570	#N/A		CCAGTA	1383	1645	2177	1493
CCATAC	417	621	555	399		CCAGTC	1337	1696	2390	3323
CCATAG	434	640	579	376		CCAGTG	1309	#N/A	2303	#N/A
CCATAT	436	526	312	216		CCAGTT	1346	1645	2348	2401
CCATCA	490	861	1093	2651		CCATAA	1455	1732	2359	1966
CCATCC	398	632	784	937		CCATAC	1281	1470	1925	1810
CCATCG	384	607	797	1404		CCATAG	1190	1390	1920	1766
CCATCT	431	637	782	#N/A		CCATAT	1335	1522	1784	1092
CCATGA	441	589	510	259		CCATCA	1352	1951	2656	3822
CCATGT	429	541	397	211		CCATCC	1092	1453	1986	2523
CCATTA	484	713	761	844		CCATCG	978	1197	1794	2492
CCATTC	456	684	599	452		CCATCT	1213	1472	2259	2793
CCATTG	431	688	873	626		CCATGA	1087	1406	1825	1579
CCCAAA	571	888	1089	905		CCATGC	1014	1259	1748	1438
CCCAAC	352	502	636	503		CCATGG	1119	1439	2147	2804
CCCAAG	451	717	930	1115		CCATGT	1138	1370	1768	1192
CCCAAT	478	723	735	289		CCATTA	1443	1930	2609	2909
CCCACA	450	771	778	496		CCATTC	1331	1752	2320	2091
CCCACC	404	582	715	#N/A		CCATTG	1162	1617	2189	2533
CCCACG	376	591	721	#N/A		CCATTT	1324	1565	1932	1424
CCCACT	426	575	606	231		CCCAAA	1437	1824	2474	3036
CCCAGA	438	686	760	516		CCCAAC	873	1137	1588	1764
CCCAGC	396	#N/A	#N/A	623		CCCAAG	1118	1420	2031	#N/A
CCCAGG	469	806	1137	2238		CCCAAT	1221	1603	2190	1986
CCCAGT	424	664	750	283		CCCACA	1269	1432	2170	2251
CCCATA	503	784	851	513		CCCACC	905	1154	1686	1927
CCCATC	423	650	894	2011		CCCACG	888	1131	1659	2018
CCCATG	478	680	976	1588		CCCACT	1001	1257	1723	1669
CCCATT	458	692	652	565		CCCAGA	1027	1374	1784	2052
CCCCAA	472	753	954	1312		CCCAGC	930	1183	1662	1894
CCCCAC	418	#N/A	902	1234		CCCAGG	986	1367	1922	2605
CCCCAG	378	635	876	1408		CCCAGT	977	1331	1796	1973
CCCCAT	470	687	858	668		CCCATA	1243	1594	2315	2523
CCCCCA	429	625	883	1309		CCCATC	1079	1474	2047	3025
CCCCCC	374	616	#N/A	1719		CCCATG	1045	1443	1985	2794
CCCCCG	346	538	#N/A	1187		CCCATT	1193	1498	2156	2160
CCCCCT	354	523	703	#N/A		CCCCAA	1148	1475	2165	2848
CCCCGA	389	604	762	975		CCCCAC	988	1384	1984	2483
CCCCGC	436	646	759	1151		CCCCAG	964	1213	1792	2505
CCCCGG	451	728	969	1993		CCCCAT	1060	#N/A	1998	2399
CCCCGT	403	588	789	#N/A		CCCCCA	970	1260	1924	2520
CCCCTA	411	641	852	1256		CCCCCC	816	1108	1623	2337
CCCCTC	378	618	861	1558		CCCCCG	769	996	1504	1950
CCCCTG	330	584	758	1642		CCCCCT	798	1079	#N/A	2057
CCCCTT	447	#N/A	759	449		CCCCGA	911	1175	1649	2076
CCCGAA	501	823	1045	1431		CCCCGC	797	1155	1496	#N/A
CCCGAC	464	722	974	#N/A		CCCCGG	892	1173	1761	2490
CCCGAG	494	758	1033	1722		CCCCGT	855	1158	1634	1977
CCCGAT	454	732	954	922		CCCCTA	1004	1313	1948	2526
CCCGCA	482	725	890	744		CCCCTC	901	1199	1748	2412
CCCGCC	423	645	857	1194		CCCCTG	762	1065	1561	2328
CCCGCG	472	713	1074	1233		CCCCTT	987	1250	1812	2066
CCCGCT	392	631	706	627		CCCGAA	1258	1672	2314	2933
CCCGGA	537	891	1207	2449		CCCGAG	1078	1400	2001	2780
CCCGGC	520	862	1170	2693		CCCGAT	1090	1462	2011	2636
CCCGGG	775	1348	1876	4216		CCCGCA	1071	1406	2102	2506
CCCGGT	496	860	1105	2552		CCCGCC	935	1218	1798	2193
CCCGTA	505	769	995	1198		CCCGCG	1028	1327	1819	2529
CCCGTC	446	727	986	1795		CCCGCT	884	1233	1650	2112
CCCGTG	495	766	1063	2156		CCCGGA	1147	#N/A	#N/A	3152
CCCGTT	493	#N/A	953	968		CCCGGC	1176	1568	2159	3109
CCCTAA	482	758	912	#N/A		CCCGGG	1723	2405	3432	4793
CCCTAC	443	650	778	652		CCCGGT	1154	#N/A	2128	2930
CCCTAG	414	574	789	1151		CCCGTA	1135	1563	2257	2895
CCCTAT	390	642	626	227		CCCGTC	1013	1442	2053	#N/A
CCCTCA	444	696	872	789		CCCGTG	996	1357	1979	2725
CCCTCC	384	588	#N/A	1411		CCCGTT	1187	1555	2196	2812
CCCTCG	328	478	644	516		CCCTAA	1198	1618	#N/A	2852
CCCTCT	353	614	695	557		CCCTAC	1013	1339	1853	2101
CCCTGA	361	598	785	836		CCCTAG	908	1254	1813	2434
CCCTGC	361	546	674	810		CCCTAT	1100	1430	1925	1984
CCCTGG	411	687	897	2084		CCCTCA	1107	1386	2008	2406
CCCTGT	400	628	772	596		CCCTCC	851	1152	1754	2243
CCCTTA	474	#N/A	789	356		CCCTCG	761	942	1340	1718
CCCTTC	423	630	771	757		CCCTCT	894	1117	1708	1823
CCCTTG	344	614	892	1427		CCCTGC	834	1112	1532	1952
CCCTTT	484	612	562	201		CCCTGG	797	1062	1567	2256
CCGAAA	441	685	824	606		CCCTGT	948	1276	1770	2042
CCGAAC	372	682	738	544		CCCTTA	1197	#N/A	2245	2230
CCGAAG	409	615	738	665		CCCTTC	1020	1418	1950	2351
CCGAAT	453	627	692	221		CCCTTG	946	1266	1792	2499
CCGACA	407	619	660	311		CCCTTT	1170	1466	2011	1480
CCGACC	320	528	653	651		CCGAAA	1302	1493	2102	2319
CCGACG	355	558	637	350		CCGAAC	1046	#N/A	1880	2097
CCGACT	337	525	634	547		CCGAAG	813	1064	1403	1604
CCGAGA	385	689	823	552		CCGAAT	1171	1409	1968	1978
CCGAGC	406	659	794	860		CCGACA	1019	1339	#N/A	1963
CCGAGG	592	948	1169	1575		CCGACC	841	1071	1526	1968
CCGATA	412	602	697	343		CCGACG	840	1081	1453	1615
CCGATC	389	605	881	1528		CCGACT	921	1240	1725	2020
CCGATG	401	642	729	729		CCGAGA	1045	1291	1820	2253
CCGATT	434	#N/A	679	304		CCGAGC	977	1164	1731	2161
CCGCAA	449	733	868	692		CCGAGG	1183	1582	2256	3067
CCGCAC	400	609	830	634		CCGAGT	918	1251	1767	2247
CCGCAG	402	655	788	648		CCGATA	1132	1366	1875	2102
CCGCCA	376	575	698	562		CCGATC	1012	#N/A	#N/A	2649
CCGCCC	391	637	826	1669		CCGATG	949	1268	1749	2130
CCGCCG	353	582	679	547		CCGATT	1114	1383	1887	2111
CCGCCT	323	531	611	719		CCGCAA	1228	1518	2176	2442
CCGCGA	397	679	791	760		CCGCAC	903	1251	1738	1967
CCGCGC	395	696	803	959		CCGCAG	1037	1297	1859	2087
CCGCGG	675	1034	1421	2203		CCGCAT	1149	1392	1956	1959
CCGCGT	391	584	770	816		CCGCCA	887	#N/A	1762	2072
CCGCTA	377	562	727	506		CCGCCC	814	1169	1555	2049
CCGCTC	358	609	805	1606		CCGCCG	779	1053	1449	1815
CCGCTG	341	#N/A	#N/A	940		CCGCCT	805	1038	1411	1814
CCGCTT	344	#N/A	592	362		CCGCGA	950	1331	1829	2283
CCGGAA	596	968	1175	1312		CCGCGC	995	1299	1780	2236
CCGGAC	493	852	1139	#N/A		CCGCGG	1305	1829	2484	3343
CCGGAG	703	1127	1491	1848		CCGCGT	983	1333	1831	2188
CCGGAT	533	841	1076	1218		CCGCTA	947	1218	1827	1999
CCGGCA	562	854	1106	1920		CCGCTC	881	1203	1712	2316
CCGGCC	491	820	1109	1982		CCGCTG	845	1070	#N/A	2055
CCGGCG	721	1218	1564	2674		CCGCTT	1023	1182	1692	1890
CCGGCT	458	728	985	1885		CCGGAA	1393	1805	2468	3284
CCGGGC	836	1369	1789	3178		CCGGAC	1202	1582	2234	2912
CCGGGG	2234	3676	4951	7656		CCGGAG	1553	2022	2745	3559
CCGGGT	738	1191	1440	2077		CCGGAT	1250	1685	2251	2955
CCGGTA	625	906	1254	2219		CCGGCA	1236	1582	2207	3034
CCGGTC	595	899	1227	3131		CCGGCC	1046	1503	#N/A	2952
CCGGTG	682	1130	1565	2939		CCGGCG	1570	2018	2768	3955
CCGGTT	607	1026	1209	2746		CCGGCT	1007	1358	1924	2643
CCGTAA	478	775	852	543		CCGGGA	1702	2200	3156	4178
CCGTAC	421	634	761	472		CCGGGC	1790	2441	3376	#N/A
CCGTAG	389	660	816	568		CCGGGG	4332	5980	8335	11382
CCGTAT	474	674	695	225		CCGGGT	1463	1938	2819	3635
CCGTCA	490	721	917	1291		CCGGTA	1360	1699	2362	3374
CCGTCC	321	582	713	1107		CCGGTC	1273	1637	2389	3193
CCGTCG	380	628	775	1040		CCGGTG	1446	1902	2666	3913
CCGTCT	370	598	834	1810		CCGGTT	1397	1877	#N/A	3658
CCGTGA	457	691	859	733		CCGTAG	1000	1330	1820	2159
CCGTGC	369	600	824	#N/A		CCGTAT	1175	1475	2134	2140
CCGTGG	540	890	1236	2173		CCGTCA	1162	1550	2194	#N/A
CCGTGT	437	676	805	957		CCGTCC	926	1190	1644	2148
CCGTTA	430	712	827	402		CCGTCG	855	#N/A	1645	2135
CCGTTC	428	711	873	1600		CCGTCT	938	1264	1716	2531
CCGTTG	437	674	826	#N/A		CCGTGA	1083	1383	1918	2340
CCGTTT	467	703	821	416		CCGTGC	945	1225	1716	2215
CCTAAA	450	657	636	335		CCGTGG	1100	1532	2055	2845
CCTAAC	436	581	497	441		CCGTGT	1049	1379	1994	2450
CCTAAG	435	652	666	321		CCGTTA	1266	1610	2288	2408
CCTAAT	440	525	303	179		CCGTTC	1106	1462	2079	2863
CCTACA	431	616	#N/A	247		CCGTTG	1036	#N/A	1816	2331
CCTACC	364	#N/A	539	455		CCGTTT	1275	1570	2091	2576
CCTACG	365	#N/A	491	231		CCTAAA	1379	1729	2221	1895
CCTACT	389	465	306	177		CCTAAC	1166	#N/A	1956	1678
CCTAGA	382	498	426	192		CCTAAG	1110	1455	1941	1934
CCTAGC	325	481	455	401		CCTAAT	1222	1337	1850	935
CCTAGG	454	709	900	1204		CCTACA	1260	1439	#N/A	1443
CCTAGT	358	500	348	153		CCTACC	902	1169	#N/A	1755
CCTATA	412	565	417	166		CCTACG	946	1178	1544	1309
CCTATC	456	644	732	1146		CCTACT	989	1239	#N/A	1061
CCTATG	445	658	776	591		CCTAGA	952	1307	1542	1105
CCTATT	418	499	299	160		CCTAGC	843	1115	1458	1211
CCTCAA	481	777	790	667		CCTAGG	966	1230	1810	2487
CCTCAC	472	693	740	931		CCTAGT	1009	1196	1594	1057
CCTCAG	464	653	781	641		CCTATA	1359	1426	1855	1172
CCTCAT	442	687	668	435		CCTATC	1088	1507	2108	2549
CCTCCA	436	636	887	#N/A		CCTATG	1152	1467	2026	2469
CCTCCG	353	544	745	1063		CCTATT	1198	1381	1653	901
CCTCCT	463	658	997	1742		CCTCAA	1401	1724	2361	2626
CCTCGA	374	586	649	388		CCTCAC	1181	1430	2085	2332
CCTCGC	344	558	647	797		CCTCAG	1066	1419	1896	2217
CCTCGG	396	655	922	1459		CCTCAT	1225	1547	2200	2050
CCTCTA	399	#N/A	743	506		CCTCCA	1108	1502	2153	2540
CCTCTC	422	673	1009	1990		CCTCCC	1119	1566	#N/A	3158
CCTCTG	358	550	688	1183		CCTCCG	810	1145	1631	2053
CCTCTT	428	573	663	311		CCTCCT	1087	1427	2057	#N/A
CCTGAA	479	718	809	#N/A		CCTCGA	972	1159	1691	1679
CCTGAC	433	638	601	418		CCTCGC	784	1070	1549	#N/A
CCTGAG	509	#N/A	928	769		CCTCGG	790	1046	1554	2237
CCTGCA	487	677	598	391		CCTCGT	1212	1435	1966	1935
CCTGCC	382	575	688	743		CCTCTA	1114	1390	2008	2187
CCTGCG	415	636	708	465		CCTCTG	942	1247	#N/A	2352
CCTGCT	379	506	509	311		CCTCTT	1087	1352	2016	2059
CCTGGA	488	873	1060	1711		CCTGAA	1244	1693	2319	2614
CCTGGC	461	732	998	2055		CCTGAC	1051	1350	1827	1772
CCTGGG	653	1113	1487	2811		CCTGAG	1117	1509	2025	2414
CCTGGT	488	788	1055	2221		CCTGAT	1241	1550	2099	2148
CCTGTA	456	753	714	321		CCTGCA	1144	1440	2006	1745
CCTGTC	457	764	998	1915		CCTGCC	859	1153	1688	1872
CCTGTG	442	762	1008	2189		CCTGCG	977	1291	1728	1925
CCTGTT	483	758	807	324		CCTGCT	968	1254	1670	1507
CCTTAA	486	625	568	234		CCTGGA	1301	1728	#N/A	3086
CCTTAC	418	#N/A	368	283		CCTGGC	1150	1511	2151	2964
CCTTAG	408	576	538	216		CCTGGG	1496	2075	2816	4138
CCTTAT	412	515	248	118		CCTGGT	1275	1561	2342	3081
CCTTCA	488	693	556	451		CCTGTC	1197	1516	2264	3147
CCTTCC	424	681	883	1423		CCTGTG	1167	1571	2116	3103
CCTTCG	378	508	404	206		CCTGTT	1305	1651	2264	2369
CCTTCT	430	554	561	202		CCTTAA	1403	1645	2290	1625
CCTTGA	396	574	522	248		CCTTAC	1187	1388	1737	1162
CCTTGC	364	545	509	399		CCTTAG	1065	1400	#N/A	1511
CCTTGT	362	581	421	154		CCTTAT	1278	1312	1566	668
CCTTTC	475	612	494	367		CCTTCA	1330	1638	2203	2069
CCTTTG	397	686	749	608		CCTTCC	1065	1509	2007	2716
CCTTTT	449	541	218	150		CCTTCG	973	1128	1630	#N/A
CGAAAA	724	934	814	495		CCTTCT	1085	1405	1969	1820
CGAAAC	617	#N/A	587	415		CCTTGA	1056	1366	1833	1510
CGAAAG	659	961	1003	612		CCTTGC	941	1135	1575	1350
CGAAAT	678	701	403	246		CCTTGT	1052	1346	1743	1242
CGAACA	561	776	412	283		CCTTTA	1479	1532	1960	1078
CGAACC	455	703	772	683		CCTTTC	1285	1566	2012	1570
CGAACG	501	748	467	228		CCTTTG	1171	1413	2176	2426
CGAACT	518	573	356	209		CGAAAA	1604	2061	2512	1850
CGAAGG	789	1279	1641	1814		CGAAAC	1392	1614	2077	1397
CGAAGT	570	699	366	199		CGAAAT	1488	1673	1733	729
CGAATA	611	832	604	281		CGAACA	1384	1530	1959	987
CGAATC	603	950	998	800		CGAACC	1091	1400	2064	2137
CGAATG	636	887	941	694		CGAACG	1199	1379	1629	938
CGAATT	571	781	529	213		CGAACT	1195	1381	1600	872
CGACAA	680	950	762	540		CGAAGA	1235	1509	1733	1088
CGACAC	572	766	747	782		CGAAGC	1008	1236	1649	1146
CGACAG	608	931	858	581		CGAAGT	1254	1402	1632	639
CGACAT	647	782	623	520		CGAATA	1542	1793	2233	1400
CGACCA	483	657	549	442		CGAATC	1393	1867	2650	2723
CGACCC	444	623	913	1353		CGAATG	1433	1839	2545	2538
CGACCG	445	648	665	408		CGAATT	1433	1776	2167	1330
CGACCT	411	596	578	315		CGACAA	1512	1799	2274	1896
CGACGA	532	669	613	338		CGACAC	1345	1535	2033	2042
CGACGC	478	672	620	593		CGACAG	1250	1573	2080	1855
CGACGG	753	1117	1429	1459		CGACAT	1486	1634	1913	1687
CGACGT	430	613	380	#N/A		CGACCA	1131	1417	1953	1853
CGACTA	560	699	591	417		CGACCC	943	1317	1807	2273
CGACTC	534	816	1020	1432		CGACCG	953	1191	1702	#N/A
CGACTG	436	746	845	788		CGACCT	1003	#N/A	1699	#N/A
CGACTT	546	659	418	239		CGACGA	1090	1324	1730	1186
CGAGAA	672	884	553	286		CGACGC	1003	1323	1737	1409
CGAGAC	585	781	451	304		CGACGG	1281	1741	2409	3091
CGAGAG	814	1071	920	356		CGACGT	1160	1368	1626	1019
CGAGAT	658	651	315	176		CGACTC	1136	1504	2145	2922
CGAGCA	649	765	528	357		CGACTG	1036	1306	1920	2189
CGAGCC	495	700	633	495		CGACTT	1179	1351	1736	1066
CGAGCG	717	1052	775	355		CGAGAA	1546	1845	2153	1130
CGAGCT	497	624	717	902		CGAGAC	1353	1508	1798	1009
CGAGGA	870	1290	1097	428		CGAGAG	1832	2116	2775	1800
CGAGGC	821	1298	1310	814		CGAGAT	1441	1511	1576	#N/A
CGAGGG	1879	2868	3599	2519		CGAGCA	1453	1645	1960	1232
CGAGGT	829	1320	1425	577		CGAGCG	1634	#N/A	2498	#N/A
CGAGTA	640	868	402	216		CGAGCT	1162	1562	2051	1994
CGAGTG	701	1038	1142	1386		CGAGGA	1833	2393	3057	2244
CGAGTT	603	#N/A	569	189		CGAGGC	1663	2252	2927	2769
CGATAA	686	848	603	334		CGAGGG	3880	5227	7336	8202
CGATAC	588	703	506	473		CGAGGT	1757	2275	3044	3021
CGATAG	609	806	654	312		CGAGTA	1554	1725	#N/A	884
CGATAT	613	624	266	192		CGAGTC	1352	1791	2456	3166
CGATCA	572	896	753	337		CGAGTG	1789	#N/A	3101	3277
CGATCC	476	762	884	#N/A		CGAGTT	1498	1731	2266	1308
CGATCG	518	757	650	239		CGATAA	1539	1805	2177	1340
CGATCT	518	786	914	466		CGATAC	1340	1567	1807	1215
CGATGA	545	#N/A	531	247		CGATAG	1223	1490	1876	1363
CGATGC	508	650	536	409		CGATAT	1420	1337	1521	613
CGATGG	658	1006	1230	987		CGATCA	1339	1714	2473	1992
CGATGT	557	664	406	218		CGATCC	1110	#N/A	1985	2333
CGATTA	685	767	516	228		CGATCG	1124	1326	1833	#N/A
CGATTC	580	#N/A	860	448		CGATCT	1243	1517	2245	2435
CGATTG	554	809	765	322		CGATGC	1062	1287	1540	1229
CGATTT	620	717	#N/A	216		CGATGG	1288	1709	2294	2808
CGCAAA	689	982	913	672		CGATGT	1317	#N/A	1791	792
CGCAAC	617	846	953	1016		CGATTA	1458	1604	1958	871
CGCAAG	632	891	1051	683		CGATTC	1368	1721	2302	2184
CGCAAT	609	#N/A	642	386		CGATTG	1169	1569	2039	1894
CGCACA	606	887	985	1265		CGATTT	1454	1453	1669	625
CGCACC	502	756	807	926		CGCAAA	1634	2085	2795	2715
CGCACG	481	726	707	514		CGCAAC	1391	1751	2413	2669
CGCAGA	574	791	#N/A	596		CGCAAG	1379	1642	2170	2141
CGCAGC	483	681	761	972		CGCAAT	1565	1774	2387	1803
CGCAGG	739	1221	1399	1678		CGCACA	1491	1811	2610	3072
CGCAGT	562	765	#N/A	386		CGCACC	1111	1407	2066	2223
CGCATA	656	886	1131	1042		CGCACG	1093	1364	1776	1761
CGCATC	598	999	1337	3298		CGCACT	1220	1429	1994	2028
CGCATG	560	877	997	986		CGCAGA	1242	1511	1884	1978
CGCATT	651	909	1222	1718		CGCAGC	1072	1351	1853	2092
CGCCAA	489	819	855	748		CGCAGG	1408	1993	2528	3059
CGCCAC	522	690	783	#N/A		CGCAGT	1248	1489	#N/A	1593
CGCCAG	487	789	880	960		CGCATA	1530	1937	2667	2891
CGCCAT	546	776	743	806		CGCATC	1463	1937	2582	3800
CGCCCA	414	723	942	1074		CGCATT	1589	2001	2895	3437
CGCCCC	407	629	858	1630		CGCCAA	1293	1673	2388	2586
CGCCCG	422	667	881	1015		CGCCAC	1124	1436	2101	2334
CGCCCT	378	574	695	680		CGCCAG	1140	1421	2077	2406
CGCCGA	422	659	#N/A	754		CGCCAT	1279	1560	2237	2356
CGCCGC	404	#N/A	850	946		CGCCCA	1032	1405	#N/A	2431
CGCCGG	586	954	1344	2293		CGCCCC	881	1186	1737	2218
CGCCGT	441	623	738	530		CGCCCG	944	1203	1708	2152
CGCCTA	418	635	778	787		CGCCCT	936	1154	1696	#N/A
CGCCTC	458	#N/A	877	1439		CGCCGA	919	1226	1798	2199
CGCCTG	386	616	788	1085		CGCCGC	965	1165	1749	2002
CGCCTT	448	606	544	#N/A		CGCCGG	1253	1521	2229	3086
CGCGAA	633	862	844	575		CGCCGT	911	1203	1763	2018
CGCGAC	566	833	822	938		CGCCTA	1138	1347	1982	2048
CGCGAG	779	1191	1145	746		CGCCTC	1045	1287	1943	2508
CGCGAT	581	816	589	398		CGCCTG	959	1187	1810	2130
CGCGCA	576	851	974	1055		CGCCTT	1104	1320	1786	1709
CGCGCC	506	757	915	1314		CGCGAA	1624	2026	2714	2206
CGCGCG	757	1133	1188	1019		CGCGAC	1355	1608	2222	2120
CGCGCT	499	723	774	#N/A		CGCGAG	1710	2139	2873	2541
CGCGGC	789	1238	1640	2569		CGCGAT	1354	1650	2065	1538
CGCGGG	1980	3149	4098	5492		CGCGCA	1436	1884	2654	2757
CGCGGT	756	1208	1600	2482		CGCGCG	1575	1904	2509	#N/A
CGCGTA	594	815	713	497		CGCGCT	1105	1519	2004	1994
CGCGTC	568	1042	1240	2312		CGCGGA	1836	2456	3330	3765
CGCGTG	715	1043	1297	1770		CGCGGC	1592	2166	3056	4080
CGCGTT	657	863	877	537		CGCGGG	3664	4920	7112	8802
CGCTAA	572	851	771	601		CGCGGT	1534	2127	3017	3801
CGCTAC	525	760	832	912		CGCGTA	1523	1929	2496	2016
CGCTAG	462	719	746	579		CGCGTC	1358	1785	2588	3427
CGCTAT	530	664	582	454		CGCGTG	1702	2109	2830	3123
CGCTCA	501	777	928	1254		CGCGTT	1480	1841	2604	2451
CGCTCC	465	651	899	1738		CGCTAA	1441	1754	#N/A	2299
CGCTCG	412	617	857	1143		CGCTAC	1279	1589	2098	2196
CGCTCT	408	576	790	1260		CGCTAG	1082	#N/A	1746	1748
CGCTGA	456	633	836	1201		CGCTAT	1308	1526	1970	1662
CGCTGC	434	624	707	965		CGCTCA	1244	1650	2478	2740
CGCTGG	559	880	1187	1892		CGCTCC	976	1334	1924	2466
CGCTGT	503	714	627	474		CGCTCG	893	1058	1556	1931
CGCTTA	586	724	699	551		CGCTCT	918	1245	1850	2271
CGCTTC	510	722	968	1104		CGCTGA	1023	1336	1957	2470
CGCTTG	424	681	840	654		CGCTGC	975	1250	1727	1869
CGCTTT	540	709	678	651		CGCTGG	1051	#N/A	1970	2495
CGGAAA	752	1160	1286	867		CGCTGT	1122	1371	1871	1639
CGGAAC	666	968	1212	977		CGCTTA	1401	1529	2272	1985
CGGAAG	613	985	1192	#N/A		CGCTTC	1237	1586	#N/A	2639
CGGAAT	713	1054	1172	724		CGCTTG	1123	1433	2034	2259
CGGACA	593	960	1125	574		CGCTTT	1334	1522	1995	1904
CGGACC	470	804	#N/A	1271		CGGAAA	1586	2016	2826	2979
CGGACG	664	989	1122	660		CGGAAC	1337	1735	2454	2812
CGGACT	527	820	1059	1335		CGGAAG	1129	1341	1771	2035
CGGAGA	754	1207	1286	598		CGGAAT	1461	#N/A	2509	#N/A
CGGAGC	641	895	1076	711		CGGACA	1440	1782	2475	2685
CGGAGG	1408	2241	2903	3349		CGGACC	1033	1426	1940	2482
CGGAGT	680	1002	1145	393		CGGACG	1250	1498	2011	2439
CGGATA	638	1051	1228	587		CGGACT	1154	1539	2108	2741
CGGATC	617	983	1195	1370		CGGAGA	1552	1938	2603	2714
CGGATG	688	970	1283	1070		CGGAGC	1276	1728	2331	2540
CGGATT	546	943	953	337		CGGAGG	2627	3410	4771	5757
CGGCAA	679	1123	#N/A	1574		CGGAGT	1374	1878	2422	2466
CGGCAC	562	944	1153	1335		CGGATA	1465	1845	2580	2742
CGGCAG	712	1107	1403	1696		CGGATC	1280	1665	2288	2917
CGGCCA	558	779	1062	1091		CGGATG	1484	1796	2624	2884
CGGCCC	476	744	1034	2179		CGGATT	1389	1829	2353	2287
CGGCCG	569	906	1205	1454		CGGCAA	1521	1883	2634	3418
CGGCCT	473	676	988	1747		CGGCAC	1291	1523	2108	2785
CGGCGA	701	1131	1456	1656		CGGCAT	1347	1623	2206	2775
CGGCGC	672	1089	1355	1634		CGGCCA	1278	1494	2164	2771
CGGCGG	1428	2282	2989	4281		CGGCCC	1052	#N/A	1814	2651
CGGCGT	651	977	1263	944		CGGCCG	1219	1540	2119	2847
CGGCTA	595	907	1237	1799		CGGCCT	1057	1254	#N/A	2592
CGGCTC	515	785	1108	2564		CGGCGA	1568	1827	2548	3395
CGGCTG	575	933	1151	1907		CGGCGC	1456	1705	2432	3065
CGGCTT	565	846	1132	#N/A		CGGCGG	2552	3439	4828	6226
CGGGAA	1055	1654	2064	1269		CGGCGT	1485	1806	2435	2978
CGGGAC	981	1446	1776	1526		CGGCTA	1235	1575	2216	2865
CGGGAG	1794	#N/A	3513	2629		CGGCTC	1123	1392	#N/A	2740
CGGGAT	911	1446	1740	#N/A		CGGCTG	1257	1484	2105	2794
CGGGCA	938	1420	1790	1503		CGGCTT	1245	1552	2149	2805
CGGGCC	813	1246	1590	2340		CGGGAA	2233	3018	3995	4406
CGGGCG	1706	2777	3583	3644		CGGGAC	1822	2380	3307	4017
CGGGCT	758	1121	1519	2583		CGGGAG	3160	3860	5466	6163
CGGGGA	2029	3156	3847	2204		CGGGAT	1907	2536	3405	3963
CGGGGC	1936	2999	3575	2769		CGGGCA	1913	2550	3589	4276
CGGGGG	8638	13999	18230	20475		CGGGCC	1621	2269	3141	4069
CGGGGT	1664	2636	3180	2035		CGGGCT	1672	2177	3191	4240
CGGGTA	995	1614	1822	1164		CGGGGA	3914	5281	7393	8011
CGGGTC	857	1400	#N/A	3628		CGGGGC	3632	5112	6999	8060
CGGGTG	1427	2360	3031	4677		CGGGGG	17307	23317	32555	40865
CGGGTT	968	1443	1845	1416		CGGGGT	3202	4211	5930	6698
CGGTAA	731	1170	1571	2100		CGGGTA	2026	2625	3577	3939
CGGTAC	589	979	1318	2131		CGGGTT	1931	2549	3436	4135
CGGTAG	723	1178	1553	2159		CGGTAA	1639	2204	#N/A	3783
CGGTAT	696	1121	1376	1502		CGGTAC	1281	1777	2519	3258
CGGTCA	706	#N/A	1503	3544		CGGTAG	1391	1926	2550	#N/A
CGGTCC	565	835	#N/A	2643		CGGTAT	1527	1904	2639	3401
CGGTCG	641	1093	1396	3377		CGGTCA	1553	2067	2958	3841
CGGTCT	599	1024	1413	3209		CGGTCC	1126	#N/A	2291	3086
CGGTGA	706	1172	1476	2004		CGGTCG	1308	1695	#N/A	3440
CGGTGC	635	#N/A	1271	1892		CGGTCT	1489	1824	2625	3631
CGGTGG	1061	1670	2166	3568		CGGTGA	1506	1958	2830	3524
CGGTGT	756	#N/A	1476	1877		CGGTGC	1264	1647	2282	#N/A
CGGTTA	774	1231	1623	2902		CGGTGG	2007	2701	3780	4859
CGGTTC	690	1054	1377	2439		CGGTGT	1459	1950	2748	3401
CGGTTG	685	1083	1547	3160		CGGTTA	1631	2153	2968	4027
CGGTTT	682	1169	1570	3365		CGGTTC	1329	1833	2567	3460
CGTAAA	749	938	615	378		CGGTTG	1456	1926	2754	3768
CGTAAC	585	736	558	559		CGGTTT	1502	2139	3027	4069
CGTAAG	626	844	749	364		CGTAAA	1706	2046	2467	1565
CGTACA	585	655	395	258		CGTAAG	1458	1641	2087	1559
CGTACC	423	584	543	365		CGTAAT	1593	1542	1603	669
CGTACG	509	633	350	175		CGTACC	1012	1357	1783	1436
CGTACT	503	542	294	178		CGTACG	1171	1264	1474	765
CGTAGA	478	669	398	235		CGTACT	1172	#N/A	1455	761
CGTAGC	333	517	448	449		CGTAGA	1308	1445	1714	845
CGTAGG	626	1151	1303	1183		CGTAGC	901	1120	#N/A	1407
CGTAGT	458	531	248	#N/A		CGTAGG	1514	2054	2813	3179
CGTATA	676	724	392	273		CGTAGT	1219	1328	1502	647
CGTATC	611	950	1062	1669		CGTATA	1500	1719	#N/A	883
CGTATG	616	899	775	366		CGTATG	1461	1777	2263	#N/A
CGTATT	625	640	307	246		CGTATT	1445	1453	1650	913
CGTCAA	788	1150	1519	1726		CGTCAA	1684	2276	3163	4004
CGTCAC	545	975	1157	1150		CGTCAC	1423	1752	2531	2951
CGTCAG	617	1007	1238	1450		CGTCAG	1292	1771	2357	2910
CGTCAT	655	#N/A	1166	721		CGTCAT	1658	2067	2794	#N/A
CGTCCA	525	793	917	577		CGTCCA	1187	1590	2295	2621
CGTCCC	449	762	1022	1788		CGTCCC	992	1352	#N/A	2614
CGTCCG	433	645	805	935		CGTCCG	946	1290	1826	2258
CGTCCT	440	721	#N/A	510		CGTCCT	1046	1306	1920	2124
CGTCGA	542	861	1072	1198		CGTCGA	1112	1515	2137	2604
CGTCGC	427	718	900	905		CGTCGC	979	1233	1749	2048
CGTCGG	694	1142	#N/A	2028		CGTCGG	1189	1612	2246	2878
CGTCGT	542	959	1118	626		CGTCTA	1316	1710	2548	3547
CGTCTA	623	913	1302	#N/A		CGTCTC	1304	1798	2661	3521
CGTCTC	567	998	1346	3288		CGTCTG	1083	1504	2101	2721
CGTCTG	428	742	980	2030		CGTCTT	1191	1623	2399	3123
CGTCTT	593	888	1194	1779		CGTGAC	1344	1590	2002	1774
CGTGAC	613	857	722	701		CGTGAG	1685	2192	2855	2800
CGTGAG	782	1232	1228	1430		CGTGAT	1466	1666	2004	1244
CGTGAT	598	736	503	338		CGTGCA	1392	1789	2279	1942
CGTGCA	638	888	720	499		CGTGCG	1427	1712	2275	#N/A
CGTGCC	473	692	808	712		CGTGCT	1205	1580	2050	#N/A
CGTGCG	721	1069	1044	1153		CGTGGA	1805	2275	3134	3293
CGTGCT	501	728	#N/A	437		CGTGGC	1598	2075	2877	3568
CGTGGA	797	1339	#N/A	#N/A		CGTGGG	3332	4562	6179	7911
CGTGGC	648	1041	1234	2036		CGTGGT	1643	2240	2987	3688
CGTGGT	734	1295	1549	2028		CGTGTA	1699	2060	2554	1804
CGTGTA	735	966	770	360		CGTGTG	1782	2292	#N/A	3143
CGTGTC	655	1054	1330	1912		CGTGTT	1625	1961	2654	2201
CGTGTG	764	1187	1296	1573		CGTTAA	1643	2015	2492	#N/A
CGTGTT	688	1099	895	371		CGTTAC	1465	1659	2076	1586
CGTTAA	795	991	727	384		CGTTAG	1394	1650	2040	1621
CGTTAC	647	789	635	553		CGTTAT	1521	1564	1803	864
CGTTAG	675	922	712	362		CGTTCA	1553	2045	2707	2422
CGTTAT	647	700	338	289		CGTTCG	1146	#N/A	1909	1926
CGTTCA	610	907	884	366		CGTTCT	1335	1686	2369	2828
CGTTCC	454	#N/A	999	1978		CGTTGA	1280	1510	#N/A	1443
CGTTCG	496	687	754	346		CGTTGC	1041	1387	1780	1581
CGTTCT	458	786	923	769		CGTTGG	1211	1591	2362	3103
CGTTGA	589	856	660	328		CGTTGT	1328	1519	2052	1044
CGTTGC	477	711	620	641		CGTTTA	1703	1994	2400	1282
CGTTGG	642	999	1368	2212		CGTTTC	1402	1966	2648	3127
CGTTGT	609	832	537	270		CGTTTG	1301	1773	2319	1977
CGTTTA	743	#N/A	603	330		CGTTTT	1593	1781	2274	1191
CGTTTC	642	989	1282	930		CTAAAA	1729	2080	2613	#N/A
CGTTTG	599	885	776	#N/A		CTAAAC	1599	1787	2209	1812
CGTTTT	698	880	449	300		CTAAAG	1342	1737	2207	1949
CTAAAA	655	906	772	512		CTAAAT	1618	1731	1889	1073
CTAAAC	635	810	607	519		CTAACA	1522	1608	1945	#N/A
CTAAAG	608	915	896	545		CTAACC	1126	1358	2005	#N/A
CTAAAT	646	669	394	292		CTAACG	1169	1239	1684	911
CTAACA	555	643	429	373		CTAACT	1354	1339	1545	1173
CTAACC	485	611	727	627		CTAAGA	1303	1460	1712	1059
CTAACG	489	659	431	191		CTAAGC	1229	1450	1883	1313
CTAACT	458	510	361	323		CTAAGG	1236	1574	#N/A	2784
CTAAGA	544	#N/A	#N/A	265		CTAAGT	1374	1522	1734	#N/A
CTAAGC	514	696	524	425		CTAATA	1630	1639	1981	1097
CTAAGG	624	1000	1215	1504		CTAATC	1494	1844	2618	2577
CTAAGT	615	#N/A	265	235		CTAATT	1508	1478	1630	841
CTAATA	648	721	431	269		CTACAA	1796	2270	2998	2950
CTAATC	570	855	#N/A	584		CTACAC	1579	1941	2763	3066
CTAATG	611	#N/A	949	#N/A		CTACAG	1351	1759	2231	2212
CTAATT	546	650	308	#N/A		CTACAT	1750	2134	2683	2869
CTACAA	688	1005	940	896		CTACCA	1313	1564	2243	2129
CTACAC	560	858	892	1383		CTACCC	1058	1383	1962	2524
CTACAG	564	787	811	675		CTACCG	948	1209	1703	1743
CTACAT	637	836	826	1021		CTACCT	1076	1420	1959	1924
CTACCA	503	689	706	588		CTACGA	1277	1627	2304	2755
CTACCG	384	630	657	356		CTACGC	1112	1403	1965	2398
CTACCT	413	676	657	512		CTACGG	1115	1624	2038	2801
CTACGA	488	806	948	1755		CTACGT	1069	1429	1952	2571
CTACGC	455	659	788	1408		CTACTA	1493	1737	2332	2376
CTACGG	447	721	955	1421		CTACTC	1475	1686	2339	2629
CTACGT	389	575	726	1352		CTACTG	1123	1429	2098	2291
CTACTA	538	753	725	763		CTACTT	1469	#N/A	2133	2271
CTACTC	509	811	882	1183		CTAGAA	1443	1590	1884	1036
CTACTG	449	701	814	855		CTAGAC	1304	1354	1713	1076
CTACTT	567	689	657	929		CTAGAG	1215	1468	1855	1212
CTAGAA	552	685	471	254		CTAGAT	1437	1324	1557	822
CTAGAC	518	591	406	412		CTAGCA	1367	1531	#N/A	1386
CTAGAG	560	759	625	253		CTAGCC	924	1169	1623	1516
CTAGAT	642	555	304	199		CTAGCG	1118	1317	1649	1099
CTAGCA	531	605	421	419		CTAGCT	1193	1323	1594	1276
CTAGCC	369	552	508	570		CTAGGC	1307	1689	2227	2070
CTAGCG	480	679	#N/A	253		CTAGGG	1565	2173	3011	3474
CTAGCT	429	555	382	310		CTAGTA	1517	1608	1724	753
CTAGGA	640	926	750	273		CTAGTC	1333	1819	2367	2477
CTAGGC	607	886	871	452		CTAGTG	1380	1770	2361	2337
CTAGGG	835	1314	1618	1050		CTAGTT	1562	#N/A	1789	817
CTAGGT	608	1016	1089	434		CTATAA	1795	2036	2420	1637
CTAGTC	601	832	936	#N/A		CTATAC	1554	1736	2152	1859
CTAGTG	524	822	915	1009		CTATAG	1396	1611	2034	1398
CTAGTT	577	636	333	191		CTATAT	1615	1714	1747	1253
CTATAA	683	818	637	460		CTATCA	1578	2006	2783	2847
CTATAC	601	715	586	603		CTATCC	1225	1551	#N/A	1964
CTATAG	598	762	629	315		CTATCG	1147	1334	1841	1163
CTATAT	599	612	385	375		CTATCT	1334	1683	2256	1647
CTATCA	641	931	887	869		CTATGA	1418	1744	2143	1212
CTATCC	545	737	683	540		CTATGC	1254	1568	2071	1585
CTATCG	510	652	543	301		CTATGG	1299	1780	2512	3010
CTATCT	569	743	571	370		CTATGT	1547	1789	2104	#N/A
CTATGA	589	796	576	354		CTATTA	1671	1905	2127	#N/A
CTATGC	533	716	597	518		CTATTC	1625	2069	2661	1947
CTATGG	647	1028	1212	1199		CTATTG	1417	1757	2491	2298
CTATGT	519	671	419	368		CTATTT	1751	1628	1820	1352
CTATTA	715	708	490	377		CTCAAA	1669	2096	2887	2793
CTATTC	647	909	638	465		CTCAAC	1451	1804	2505	2547
CTATTG	519	940	892	318		CTCAAG	1309	#N/A	2284	2182
CTATTT	655	638	389	465		CTCAAT	1404	1984	2630	2309
CTCAAA	621	895	902	644		CTCACA	1385	1763	2479	2646
CTCAAC	549	821	899	727		CTCACC	1136	1423	1971	2541
CTCAAG	514	753	873	603		CTCACG	1010	1312	1796	1588
CTCAAT	587	805	723	449		CTCACT	1173	1477	2164	1952
CTCACA	499	795	790	546		CTCAGA	1142	1490	1959	1714
CTCACC	387	643	808	946		CTCAGC	1048	1354	1832	1845
CTCACG	445	639	614	316		CTCAGG	1110	1431	1999	2555
CTCACT	480	654	610	331		CTCAGT	1188	1507	2125	1545
CTCAGA	496	692	587	407		CTCATA	1528	1889	2635	2380
CTCAGC	449	622	679	491		CTCATC	1451	1858	2718	3717
CTCAGG	522	#N/A	1051	1318		CTCATG	1234	1660	2304	2640
CTCAGT	485	670	600	294		CTCATT	1495	1879	2617	2683
CTCATA	599	859	835	504		CTCCAA	1425	#N/A	#N/A	3272
CTCATG	553	821	965	839		CTCCAG	1055	#N/A	1967	#N/A
CTCATT	559	797	815	727		CTCCAT	1337	1711	2341	2822
CTCCAA	576	#N/A	1178	1717		CTCCCA	1510	2014	2905	3832
CTCCAC	549	835	#N/A	1520		CTCCCC	1209	#N/A	2294	3090
CTCCAG	483	718	1023	1804		CTCCCG	1075	1366	2007	2818
CTCCAT	601	914	1049	764		CTCCCT	1076	1457	2121	2708
CTCCCA	538	995	1413	2810		CTCCGA	1004	1278	1898	2488
CTCCCC	533	838	1151	2350		CTCCGC	803	1138	1659	2124
CTCCCG	470	733	1078	2328		CTCCGG	936	1235	1712	2362
CTCCCT	462	797	1058	1523		CTCCGT	1018	#N/A	1875	2468
CTCCGA	444	699	911	1300		CTCCTA	1490	2003	2819	3697
CTCCGC	408	648	901	1256		CTCCTC	1243	1754	#N/A	3315
CTCCGG	405	719	890	1835		CTCCTG	1013	1401	1928	2888
CTCCGT	461	786	920	#N/A		CTCCTT	1434	1796	2569	3105
CTCCTA	602	968	1339	2472		CTCGAC	1086	1363	1891	1948
CTCCTC	533	853	1154	2048		CTCGAG	1090	1455	1985	2058
CTCCTG	419	759	1047	2388		CTCGAT	1194	1495	1980	1689
CTCCTT	584	942	#N/A	1059		CTCGCA	1182	1521	2106	2178
CTCGAA	547	761	825	476		CTCGCC	866	1172	1666	1838
CTCGAC	455	627	654	519		CTCGCG	942	1191	#N/A	1617
CTCGAG	487	719	800	#N/A		CTCGCT	1004	1262	1822	1598
CTCGAT	498	749	614	306		CTCGGA	1284	1645	2366	3020
CTCGCA	438	708	743	548		CTCGGC	1056	1382	2120	2710
CTCGCC	351	533	674	813		CTCGGG	1343	1674	2587	3500
CTCGCG	414	658	699	408		CTCGTA	1432	1850	#N/A	2123
CTCGCT	417	602	563	413		CTCGTC	1291	1574	2355	2970
CTCGGA	572	881	1129	1663		CTCGTG	1173	1371	2029	2468
CTCGGC	493	745	1081	2082		CTCGTT	1342	#N/A	2299	2113
CTCGGG	706	#N/A	1601	2750		CTCTAA	1449	1695	#N/A	2959
CTCGGT	557	946	#N/A	2512		CTCTAC	1159	1522	2178	2612
CTCGTC	515	777	999	1412		CTCTAG	1136	1409	1977	#N/A
CTCGTT	525	758	682	404		CTCTAT	1327	1665	2247	2222
CTCTAA	478	712	895	847		CTCTCA	1476	1883	2825	3482
CTCTAC	395	673	779	818		CTCTCC	1299	1721	2601	3365
CTCTAG	431	616	721	714		CTCTCG	983	#N/A	1726	2212
CTCTAT	484	668	743	408		CTCTGA	1068	1518	2092	2738
CTCTCA	538	870	1146	1793		CTCTGC	953	1239	1733	1922
CTCTCC	499	#N/A	1076	#N/A		CTCTGG	933	1303	1811	2421
CTCTCG	381	616	861	1395		CTCTGT	1084	1491	2064	2225
CTCTCT	467	#N/A	906	1012		CTCTTA	1460	1766	2566	2802
CTCTGA	391	705	896	1639		CTCTTC	1297	1780	2538	3018
CTCTGC	388	582	719	703		CTCTTG	1111	1389	2097	2726
CTCTGG	385	732	#N/A	1794		CTCTTT	1358	1754	2551	2482
CTCTGT	463	690	821	512		CTGAAA	1288	1712	2452	2983
CTCTTA	514	#N/A	919	557		CTGAAC	1256	1667	2235	2572
CTCTTC	483	779	978	949		CTGAAG	730	1031	1412	1844
CTCTTG	441	688	902	1300		CTGACA	1140	1414	1885	1749
CTCTTT	541	760	821	405		CTGACC	892	1203	1604	#N/A
CTGAAA	535	814	1025	1237		CTGACG	882	1267	1585	1578
CTGAAC	468	#N/A	945	952		CTGACT	1013	1310	1777	1536
CTGAAG	409	633	862	1237		CTGAGA	1098	1481	2002	2299
CTGAAT	507	751	963	#N/A		CTGAGC	1012	1380	1875	2120
CTGACA	479	722	677	264		CTGAGG	1233	1640	2331	3156
CTGACC	408	557	602	484		CTGAGT	1199	1560	2178	2381
CTGACG	393	586	653	314		CTGATA	1272	1665	2228	2650
CTGACT	388	606	566	272		CTGATC	1126	1599	2024	2171
CTGAGA	505	706	961	700		CTGATG	1126	1553	2148	2851
CTGAGC	427	675	840	789		CTGATT	1199	1593	2121	1998
CTGAGG	664	1021	1406	2549		CTGCAA	1407	1739	2409	2309
CTGAGT	421	754	887	563		CTGCAC	1144	1388	2021	2286
CTGATA	522	806	930	938		CTGCAG	1016	1387	1899	2152
CTGATC	481	742	861	608		CTGCAT	1381	1720	2271	2304
CTGATG	444	734	936	1678		CTGCCA	1006	1343	1824	1836
CTGATT	489	771	797	264		CTGCCC	840	1079	1542	1914
CTGCAA	524	828	841	621		CTGCCG	824	987	1451	1650
CTGCAC	500	733	823	1107		CTGCCT	883	1137	1519	1545
CTGCAG	506	719	899	834		CTGCGA	1133	1483	1987	2001
CTGCAT	507	767	790	834		CTGCGC	946	1342	1801	1929
CTGCCA	408	606	694	467		CTGCGG	1283	1746	2422	3100
CTGCCG	335	558	611	445		CTGCTA	1123	#N/A	1944	1912
CTGCCT	374	524	559	407		CTGCTG	935	1197	1659	2115
CTGCGA	449	760	788	677		CTGCTT	1091	1438	1886	1779
CTGCGC	459	648	776	#N/A		CTGGAA	1453	2023	2699	3060
CTGCGG	630	962	1253	1757		CTGGAC	1195	1641	2263	2513
CTGCGT	421	636	678	785		CTGGAG	1383	1807	#N/A	3081
CTGCTA	439	668	664	551		CTGGAT	1373	1809	2580	3005
CTGCTC	391	635	810	1434		CTGGCA	1296	1748	2494	2753
CTGCTG	423	616	802	908		CTGGCC	1095	1393	1968	2460
CTGCTT	448	620	604	537		CTGGCG	1287	1818	2441	2872
CTGGAA	649	988	#N/A	917		CTGGCT	1207	1718	2412	2956
CTGGAC	555	850	981	721		CTGGGA	1690	2254	3272	3612
CTGGAG	661	#N/A	1355	1369		CTGGGC	1687	2425	3233	3893
CTGGAT	599	830	1038	972		CTGGGG	3412	4792	6746	8613
CTGGCA	589	970	1075	792		CTGGGT	1666	2172	3042	3532
CTGGCC	441	750	898	1005		CTGGTC	1414	1839	2660	3540
CTGGCG	628	994	1277	989		CTGGTG	1561	2080	2937	3814
CTGGCT	546	812	975	1101		CTGGTT	1503	2046	2913	3767
CTGGGA	760	1254	1597	1156		CTGTAC	1129	1558	2088	2040
CTGGGC	747	1180	1500	1532		CTGTAG	1122	1582	2085	2446
CTGGGG	1703	2904	3902	5437		CTGTAT	1389	1637	2270	1530
CTGGGT	808	1242	1515	1332		CTGTCA	1256	1631	#N/A	2176
CTGGTA	687	1066	1412	1509		CTGTCC	961	1230	1758	1922
CTGGTC	645	1054	#N/A	3514		CTGTCG	960	1230	1638	1630
CTGGTG	631	1147	1507	2813		CTGTCT	1074	1444	2069	2414
CTGGTT	648	1055	1437	2511		CTGTGA	1079	1526	2208	2349
CTGTAA	591	909	1032	#N/A		CTGTGC	1042	1357	1879	2040
CTGTAC	471	718	790	502		CTGTGG	1112	1616	2236	3012
CTGTAG	502	777	997	881		CTGTGT	1262	1724	2321	2281
CTGTAT	520	798	615	205		CTGTTA	1382	1808	2457	#N/A
CTGTCA	547	777	796	444		CTGTTC	1258	1706	2231	2086
CTGTCC	431	609	776	476		CTGTTG	1201	1637	2365	2850
CTGTCG	466	695	737	310		CTGTTT	1449	1760	2113	#N/A
CTGTCT	492	745	883	499		CTTAAA	1688	1863	2364	1398
CTGTGA	535	819	942	609		CTTAAC	1509	1604	1866	#N/A
CTGTGC	467	738	835	686		CTTAAG	1248	1605	1998	1402
CTGTGG	631	995	1369	2533		CTTAAT	1556	1436	1424	566
CTGTGT	577	873	929	454		CTTACA	1573	1596	1690	856
CTGTTA	579	861	785	315		CTTACG	1126	1232	1446	578
CTGTTG	502	838	1061	1111		CTTACT	1245	1284	1304	634
CTGTTT	563	765	536	263		CTTAGA	1247	1366	1418	712
CTTAAC	527	676	427	403		CTTAGC	1110	1310	1728	1138
CTTAAG	634	871	700	288		CTTAGG	1179	1641	2226	2608
CTTAAT	643	549	215	186		CTTAGT	1393	1447	1425	501
CTTACA	608	589	292	221		CTTATA	1451	1534	#N/A	679
CTTACC	377	629	554	383		CTTATC	1455	1807	2499	2233
CTTACG	520	605	322	#N/A		CTTATG	1338	1724	2249	1783
CTTACT	518	449	203	154		CTTATT	1493	1294	1322	560
CTTAGA	600	658	313	186		CTTCAA	1771	2178	2925	2353
CTTAGC	488	649	445	338		CTTCAC	1435	1790	2372	2003
CTTAGG	618	1022	1182	981		CTTCAG	1255	1724	2049	1991
CTTAGT	551	559	221	176		CTTCAT	1551	1847	2341	1411
CTTATA	584	604	264	182		CTTCCA	1360	1848	2541	3281
CTTATC	596	838	762	#N/A		CTTCCC	1051	1534	2177	2913
CTTATG	613	900	753	255		CTTCCT	1110	1530	2198	2514
CTTATT	564	477	201	167		CTTCGA	1234	#N/A	1930	1370
CTTCAA	690	1006	910	467		CTTCGC	988	1277	1766	1439
CTTCAC	642	882	748	518		CTTCGG	1046	1424	1931	2531
CTTCAG	578	818	819	434		CTTCGT	1429	1841	2215	1361
CTTCAT	606	#N/A	492	328		CTTCTA	1343	1707	2411	2383
CTTCCA	557	821	1056	1671		CTTCTC	1256	1627	2326	2577
CTTCCC	461	#N/A	1061	2027		CTTCTG	1076	1431	1966	2642
CTTCCG	390	639	831	1443		CTTCTT	1296	1536	2053	1271
CTTCCT	517	804	980	1053		CTTGAA	1499	1916	2198	1178
CTTCGA	540	749	578	276		CTTGAC	1166	1379	1720	1126
CTTCGC	422	643	655	#N/A		CTTGAG	1311	1679	#N/A	1584
CTTCGG	577	915	1220	1463		CTTGAT	1365	1490	1646	681
CTTCTA	561	786	824	502		CTTGCA	1318	1567	1831	1244
CTTCTC	564	838	1028	#N/A		CTTGCC	973	1318	1812	1622
CTTCTG	443	736	919	1211		CTTGCG	1072	1355	1812	1188
CTTCTT	537	736	515	209		CTTGCT	1217	1338	1588	1096
CTTGAA	642	767	496	#N/A		CTTGGA	1425	#N/A	2561	2662
CTTGAC	539	661	419	416		CTTGGC	1221	1565	#N/A	2698
CTTGAG	589	904	#N/A	336		CTTGGG	1469	2199	2974	3624
CTTGAT	603	#N/A	286	183		CTTGGT	1385	1787	2665	3215
CTTGCA	546	663	402	309		CTTGTA	1523	1697	1889	685
CTTGCC	406	#N/A	568	586		CTTGTC	1450	1808	2632	2450
CTTGCG	540	742	628	238		CTTGTG	1458	1802	2547	2848
CTTGCT	498	554	361	292		CTTGTT	1502	1680	1801	724
CTTGGC	589	967	1084	806		CTTTAC	1496	1596	1850	1206
CTTGGG	822	1244	#N/A	1604		CTTTAG	1372	1550	1989	1191
CTTGGT	626	1061	1385	1405		CTTTAT	1570	1298	1331	565
CTTGTA	653	735	311	241		CTTTCA	1544	1945	2425	1378
CTTGTC	584	932	952	576		CTTTCC	1249	1564	2395	2864
CTTGTG	567	915	1000	1125		CTTTCG	1133	1423	1781	1147
CTTGTT	672	681	278	202		CTTTCT	1215	1534	2084	1317
CTTTAA	725	791	467	296		CTTTGA	1334	1654	2108	1047
CTTTAC	581	665	411	335		CTTTGC	1105	1490	1925	1336
CTTTAG	609	790	559	257		CTTTGG	1188	1528	2241	2951
CTTTAT	589	521	196	183		CTTTGT	1469	1666	1807	664
CTTTCA	630	839	500	#N/A		CTTTTA	1695	1670	1901	732
CTTTCC	479	780	998	1198		CTTTTC	1563	1896	2229	1305
CTTTCG	545	736	484	194		CTTTTG	1381	1710	2360	1967
CTTTCT	555	724	511	164		CTTTTT	1746	1466	1517	661
CTTTGA	591	733	504	#N/A		GAAAAA	1549	1966	2609	2520
CTTTGC	502	725	528	462		GAAAAC	1506	1922	#N/A	2180
CTTTGG	590	875	1199	2012		GAAAAG	1347	1758	2333	2467
CTTTGT	677	771	281	#N/A		GAAACA	1457	#N/A	2476	1754
CTTTTA	673	656	322	212		GAAACC	1218	1634	2302	2937
CTTTTC	646	#N/A	534	321		GAAACG	1083	1208	1591	1412
CTTTTG	577	904	767	233		GAAACT	1242	1517	2046	1750
CTTTTT	707	604	194	193		GAAAGA	1315	1594	2126	1716
GAAAAA	634	980	1082	755		GAAAGG	1535	2128	3056	3913
GAAAAC	655	953	989	582		GAAAGT	1305	1754	2110	1414
GAAAAG	698	1011	1103	879		GAAATA	1360	1829	2443	2120
GAAAAT	590	854	649	219		GAAATC	1504	1879	2595	2819
GAAACA	655	970	790	280		GAAATG	1456	1841	2474	2893
GAAACC	512	843	1051	1629		GAAATT	1279	1722	2287	#N/A
GAAACG	560	806	727	243		GAACAA	1560	2038	2775	#N/A
GAAACT	513	783	749	239		GAACAC	1422	1743	2403	2209
GAAAGA	656	872	819	#N/A		GAACAG	1318	1641	2415	2292
GAAAGC	602	899	780	417		GAACAT	1393	1827	2346	1594
GAAAGG	902	1456	1849	2676		GAACCA	1298	#N/A	2333	2828
GAAAGT	665	884	648	239		GAACCC	1070	1491	2140	2915
GAAATA	688	888	898	390		GAACCG	1071	1372	1968	2463
GAAATC	654	932	1095	669		GAACCT	1151	1477	2035	2504
GAAATG	671	1002	1192	768		GAACGA	1199	1471	2030	#N/A
GAAATT	569	847	605	206		GAACGC	1032	1429	#N/A	1688
GAACAC	640	1019	909	#N/A		GAACGG	1418	1962	2578	3603
GAACAG	601	964	1047	794		GAACGT	1265	1492	2133	1506
GAACAT	635	844	701	273		GAACTA	1220	1620	2228	2257
GAACCA	540	772	970	884		GAACTC	1302	1685	2361	3120
GAACCC	509	829	1069	2418		GAACTG	1152	1509	2073	2606
GAACCG	460	733	945	972		GAAGAC	1394	1647	2187	1725
GAACCT	457	720	879	1043		GAAGAG	1850	2116	2699	2522
GAACGC	563	820	808	478		GAAGAT	1398	1699	2222	1340
GAACGG	808	1262	1588	2730		GAAGCA	1486	1893	2488	1808
GAACGT	544	815	701	274		GAAGCC	1246	1639	2317	2823
GAACTC	526	848	1198	1928		GAAGCG	1609	1966	2576	1936
GAACTG	488	808	1019	1144		GAAGCT	1295	1642	2122	#N/A
GAACTT	532	775	#N/A	286		GAAGGA	1899	2516	3761	4264
GAAGAC	652	995	866	321		GAAGGC	1897	2537	3497	4677
GAAGAG	808	1292	1296	678		GAAGGG	4446	#N/A	8297	10895
GAAGAT	635	924	661	245		GAAGGT	1853	2624	3397	#N/A
GAAGCA	642	951	#N/A	290		GAAGTA	1550	2046	2520	1742
GAAGCC	571	801	1099	1075		GAAGTC	1412	1906	2661	2802
GAAGCG	794	1193	#N/A	399		GAAGTG	1846	2308	3413	#N/A
GAAGCT	512	726	617	262		GAAGTT	1499	1817	#N/A	1439
GAAGGA	1006	1597	1862	1411		GAATAA	1557	1986	2673	2717
GAAGGC	936	1530	1965	3254		GAATAC	1274	1622	2084	1813
GAAGGG	2274	#N/A	4765	7196		GAATAG	1228	1583	2101	2105
GAAGGT	898	1480	1914	3136		GAATAT	1364	1760	2253	1460
GAAGTC	624	1086	1190	582		GAATCA	1484	1992	#N/A	2955
GAAGTG	694	1120	1322	1816		GAATCC	1307	1799	2532	3468
GAAGTT	602	927	694	217		GAATCG	1059	1277	#N/A	2038
GAATAA	674	946	1035	678		GAATCT	1314	1757	2421	3141
GAATAC	559	890	827	403		GAATGA	1356	1737	2330	1938
GAATAG	593	883	982	580		GAATGC	1149	1544	#N/A	1688
GAATAT	631	876	646	215		GAATGT	1399	1865	2406	1818
GAATCA	658	976	1140	633		GAATTA	1469	1918	#N/A	2323
GAATCC	551	912	1222	2666		GAATTC	1561	2065	2859	3752
GAATCG	562	#N/A	967	560		GAATTT	1464	1845	2562	2146
GAATCT	562	852	1066	1158		GACAAA	1592	2051	2803	2886
GAATGA	609	889	#N/A	370		GACAAC	1385	1795	2472	2398
[truncated: 1,875 more rows]
