# Supplementary material for: Beyond the Hypercube: Evolutionary Accessibility of Fitness Landscapes with Realistic Mutational Networks
Source: PLoS Comput Biol. 2016 Dec 9;12(12):e1005218. doi: 10.1371/journal.pcbi.1005218 (PMC5147777; doi:10.1371/journal.pcbi.1005218)
Supplement: S1 Data and Code — (ZIP) [file pcbi.1005218.s009.zip › IN_FL/original_data_from_Rowe_JRSInterface_2010.txt]

ATCTCATCGC  10.9891669
ATTCCGTACC  10.9862684
ATCCCCTTAG  10.9746398
ATCTCCCTAT  10.861006
ATCCCCCCTT  10.6312645
ATCCCCACCA  10.6077129
ATCCCTCTAA  10.5884151
ATCCCCCTTA  10.5841118
ATCCCTTACA  10.5666531
ATCCCTTCTC  10.5452851
ATCCTCTCCC  10.5032284
ATCCCTACTC  10.499637
ATCCTACCCC  10.4980769
ATCCTCTTAA  10.490361
ATCCCACCTG  10.4889963
ATCCCTTTTA  10.4680748
ATTCCCCCTC  10.4532438
ATCTACTCTT  10.4370804
ATCCTACTCA  10.4274453
ATCCTCCTCT  10.4087367
ATCCTCTCTT  10.4050406
ATCCCCTCTC  10.4001346
ATTCCCCTAT  10.3915907
ATCCTCTTCC  10.3761297
ATCCTCCTGA  10.3520251
ACCCTTTCTC  10.3511616
ATCCCTAACC  10.3496365
ATCCCCCTCT  10.3426089
ATCCCTTCTG  10.3383528
ATCCCTTTCA  10.3325524
ATTCTGTTTA  10.3318231
ATCCCCCATC  10.3305215
ATCCCGCACT  10.3267757
ATCCCTAAAC  10.3208115
ATCCCCTCTA  10.3140782
ATCCCTTTCC  10.2958548
ATCCCCTTCA  10.2842864
ATCCTTCCTT  10.2797229
ATCCCTTCTA  10.2741996
ATCCCCTCAT  10.2725425
ATCCCTTCAT  10.2721199
ATCCGTCCTG  10.2712576
ATCCCTTACG  10.2650887
ATCCCTATCC  10.2531494
ATCCACCTTA  10.2464536
ATCCCTTTAT  10.2454249
ATCCCCACCT  10.2343717
ATTCCCTGCC  10.2332309
ATCCCTCCCG  10.2329714
ATCCCTTAAA  10.2171199
ATCCTCTCCT  10.217031
ATCCTCCCTC  10.2169442
ATCCCCTTAC  10.213571
ACCTCCCTTT  10.1912473
ATCTCCCTAC  10.1737597
ATCCCACCTC  10.1693641
ATCCTCCCCC  10.1600786
ATCCCTATTT  10.1526677
ATCCCTTGTC  10.1516116
ATCCTCCCAC  10.147096
ATCCCTCTCT  10.1455038
ATCCCACTTC  10.1362186
ATCCGTCTTC  10.1298406
ATCCCTATCT  10.1232731
ATCCCCTACC  10.1198227
ATCCACCCTC  10.1145431
ATCTCCTTCT  10.1109883
ATCCCTCACT  10.0946236
ATTTTACCGT  10.0840204
ATCACTCGCT  10.0662978
ATCCGTTATT  10.0622589
ATCCTCTACA  10.0563895
ATCCCGCCTC  10.0475069
ATCTACCTCA  10.0424595
ATCCCCTTCC  10.0393611
ATCCGCCCTT  10.0287952
ATCCCTCTTA  10.0253702
ATCCTTACCC  10.0134044
ATCCCCTCTG  10.0130117
ATCCCCCTAG  10.0128023
ATCCTTCTTC  10.011441
ATCCCTTTGC  10.0106177
ATCCCTCTCA  10.0101907
ATCCCCTCCA  10.0006666
ATCTCCCTTC  9.99223425
ATCCCACTCC  9.9836241
ATCTCTCCAC  9.98276295
ATTCCCTTAT  9.97920922
ATCCTCTCTA  9.97781058
ATCCCTCCGC  9.95609039
ATCCCATTCA  9.94676054
ATACCCTTCC  9.94247927
ATCCCGTCCC  9.94029816
ATCCCTCTAC  9.9366745
ATCCTTATTT  9.93293834
ATCCTGTCTC  9.93053848
ATCCCTCGCT  9.92408451
ATCCCACTAC  9.92394442
ATCCCAACCC  9.92086755
ATTCCCCATC  9.91915701
ATCCGCCTTC  9.91331037
ATCCCCGCCT  9.90834631
ATCCTACCAT  9.90565546
ACCCTATTCG  9.9034735
ATCCTAACTG  9.89879892
ATCCCGCACA  9.89669217
ATCCGTCACC  9.89473783
ATCACCTCCG  9.89046637
ATCTTCCTCT  9.88777082
ATCCTCCTCC  9.88652052
ATCCTACCTC  9.88237897
ATTCCCCTTG  9.87949044
ATCCACTTAC  9.87849694
ACCTCTCTCT  9.8774683
ATCACCCCCA  9.87742365
ATTCCCACTA  9.87657051
ATCCCCTCCT  9.87492623
ATCCCCCTTT  9.87205651
ATCTTCCTTA  9.86917969
ATCCTCCCGT  9.86906294
ATCCCTCCCT  9.86900441
ATTGTGTCGG  9.8635161
ACCCACCTTC  9.86224906
ATCCATCTTT  9.86024712
ATCCTAACTC  9.85989368
ATCTCCCTCG  9.8587832
ATCCGCTCCT  9.85668797
ATCTCTCTCC  9.85439578
ATCCTCCTAA  9.85279361
ATCTCCTCCT  9.8512011
ATTCCCTCGG  9.85008699
ATCCCCTCCC  9.84738347
ATCCCCTAAA  9.84685735
ATCTAACCCC  9.8404831
ATCCCCTACA  9.83969751
ATCCTTAACT  9.83914568
ATCCCTCTGT  9.82714439
ATCCCAATCT  9.82564085
ATCCTCCTCA  9.82478677
ATCCCTCATT  9.82418494
ATCCTTCAAT  9.82261177
ATCCTAATTT  9.81973155
ATTCGGTGTT  9.81793678
ATCTCTCTAC  9.81717717
ATCCCTCCAC  9.81665545
ATCCCTGTTA  9.81651814
ATCCGTCACT  9.81282789
ATCTACCTTA  9.80973683
ATCCTCCCCG  9.80504133
ATCTCCTCCC  9.79246427
ATCCCTTATG  9.78953875
ATCCTCTACC  9.78918587
ATCTTCCTTC  9.78875379
ATCCTTCTAC  9.78799279
ATCTACCCTG  9.78263922
ATCCATCTAC  9.78118499
ACCTACCTCT  9.7729994
ACCCTCTACA  9.77152151
ATCCCGCTTC  9.77024737
ACCCTCTGCT  9.76626072
ATCTCCACTA  9.76366925
ATCCGCTATC  9.75986261
ATCCACTCAG  9.75688374
ATCTTCACCC  9.75265519
ATCCTCACTC  9.75234542
ATCCCATCCT  9.75225721
ATCCCACTGC  9.74821733
ATCACCCTAT  9.74602853
ACCCCTTTAC  9.7455141
ATCCCACCAG  9.74203775
ATCTCTTCTT  9.74117644
ATCCCGTCAC  9.74091484
ATCCAATTTA  9.74090991
ATCTCCCCTA  9.73907974
ATCCCCTTTG  9.73672932
ATCCCATGCT  9.73490785
ATCCCTAACA  9.73435347
ATCCCATTCT  9.73178867
ATCCTCCTTG  9.73178392
ATCCACCCCG  9.73057675
ATCCACTTTA  9.72803491
ATCCGTCTCC  9.72636863
ATCCATTCAT  9.72450646
ATCCCTTTCG  9.72302283
ATCCTCTACT  9.72105035
ATCCTACTTT  9.71681521
ATCCTCAAAT  9.71552369
ATCCCCCGGT  9.71527246
ATCCCTCAAC  9.7135773
ATCTGGTGCC  9.71351479
ATCCCTCTTC  9.71304185
ATCCTCAGCC  9.71194892
ATCCCAACAG  9.70993753
ATCCTTCCCG  9.70866079
ATCCTTACGC  9.70730445
ATCCGTTGTG  9.70640249
ATCCCTATCA  9.69991216
ATCCACCCCA  9.6983156
ATCCGTGCCT  9.69764248
ATCCCACTCA  9.69705349
ACCCTCTACT  9.69630232
ATCCTTTCTG  9.69133807
ATCCCAATCC  9.6907623
ATTCCTTCTT  9.68653292
ATCCCCTACT  9.68606214
ATCCTTTTCA  9.68524335
ATCCACCTCC  9.68334363
ATCACTCTAT  9.68322418
ATCCCCAATC  9.68268078
ATCCACTACC  9.68130556
ACCCCTTTCA  9.67633504
ATCCCGTCCT  9.67525919
ATCTAACTCC  9.67380085
ATCACCCATA  9.67325624
ATCACTCTTT  9.67277881
ATCCCTTGCT  9.67260635
ATCCGCTTCT  9.67175707
ACCCTCTTAT  9.66650374
ATCCTCGTCA  9.66531071
ATCCATCTCC  9.66478028
ATCCCTTGCA  9.66357228
ATCCCTATGT  9.66170302
ACCCTCTCTG  9.66101651
ATCACCTTCT  9.65955985
ATCTATCTTC  9.65855799
ATCCGTCCTC  9.6582332
ATCCACTTTT  9.65716799
ATCTGCCTTC  9.65679649
ATCCCAATAT  9.65591219
ATCCTCATCG  9.65540322
ACCCCTCTAC  9.65485433
ATCCTAACCC  9.65476934
ACCTCCATCA  9.6542234
ATCCCTAACG  9.65349166
ATCCACCAAC  9.65335716
ATCCGTACCT  9.65323422
ATCTCCCATG  9.65258355
ATCCTCATCC  9.65216111
ACCCTTTCTA  9.65152562
ATCTCCCCTG  9.65130226
ATCCCTACCC  9.64510936
ATCCACCTGA  9.64469642
ATCCTCTCTC  9.64241032
ATCCCTGTCA  9.64001991
ATCCGCCCTA  9.63815624
ATCCCACACA  9.63739624
ATCTCCTCTA  9.63732907
ATCCTTTATA  9.63642498
ATCCGCTTAC  9.63640353
ATCCTGTTCG  9.63614253
ATCCCTCACG  9.6332956
ATCCACTTCT  9.63294865
ATCCCTGCTC  9.63172991
ATCCGTACTT  9.63119004
ACCCTAATTC  9.62905784
ATCCCTATTC  9.62664968
ATCCTTCCTC  9.62600193
ATTCCCCCCC  9.62569352
ATCCCCTTGC  9.62539829
ACCCTTTTAT  9.62501826
ATCCTGCTAC  9.62458147
ACCCACTTTA  9.62154377
ATCCCGTTCT  9.62131473
ATCCCCTTTC  9.62087775
ATCCTGTTCC  9.62081214
ATCCGTTCAG  9.62069643
ATCCTGTTTT  9.62044528
ATCCGTCTCT  9.62027976
ATCTGGCGTC  9.61962397
ATCCACCCGA  9.61836366
ATCTCTCTAA  9.61699819
ATCTCTTCTG  9.61693098
ATCCTCCAAT  9.61664511
ATACACTTAC  9.61592825
ATCCGTCTAT  9.61567006
ATTCGCCTTA  9.61326294
ATCCCCCTCC  9.61169124
ATACCTCTTC  9.61134092
ATCCCACCTA  9.60744859
ATCCCTACTT  9.60338375
ATTCCCCTGT  9.60157163
ATCCCTTCAC  9.60088505
ATTCCTCCCT  9.59971369
ACTTACCCCC  9.59926105
ATCCTGCTTC  9.59556162
ATCCCTAATC  9.59553368
ATCCACCATT  9.59084286
ATCCTCCACT  9.58926491
ATTCCCCTAC  9.58802109
ACCTCTAACT  9.58581771
ATCTTTGTGG  9.58516102
ATCCTTCCAA  9.58510084
ATCCTACTAC  9.58454393
ACTCTCTCTC  9.58447252
ATCCCTCACA  9.58433516
ATCCCACGCT  9.58325724
ATCCATCCCA  9.58163731
ATCCTCTCGC  9.58117984
ATCACACATT  9.57790155
ACCCTCTCTA  9.57725534
ATCCTTACCA  9.57590729
ATCCTACTTC  9.57507848
ATCCCTAACT  9.5743904
ATCCTCTCCG  9.57363422
ATCCTTCATA  9.56816254
ATCCGTGCTC  9.56058069
ATTCTTCTAC  9.5605129
ATCCTCCGCA  9.55960798
ATCCGCACGC  9.55903912
ATCCCATCTA  9.5587866
ATCCCCTCTT  9.55614921
ATCCCTACGC  9.55502161
ATCACTCATG  9.55467464
ATCCTTTCTA  9.5525877
ATCCTCACCT  9.55251292
ATCCCTTACC  9.55193201
ATCCCATCTT  9.55179186
ATCCGTCTTT  9.5514131
ATCCCTCTTG  9.55134977
ATCTACCTAC  9.55101239
ATTGTCCCCC  9.54973541
ATCCTTCCAG  9.54932006
ATCCTACTTG  9.54923187
ATCCGCTCTG  9.54916363
ACCCCTCATT  9.54898816
ATCCCAACAC  9.54876516
ATCTGCCACC  9.54713892
ATCCCTACAC  9.54641679
ATACCTACCG  9.54493882
ACCCTCCTTG  9.54375689
ATCTCTGCCC  9.542308
ACCTCTTATT  9.54207977
ATCCGTGGTC  9.54205829
ATACCTTACA  9.54046687
ATCCTCCACC  9.53943932
ATCCACTCTG  9.53802338
ACCCTCTATG  9.5373336
ATCCGTCTGC  9.53692491
ATTCCCTCAC  9.53581276
ACCCCTCTTT  9.53531965
ATCCTCGCCC  9.53529395
ATCCGCTCTT  9.53373479
ACTCCTCTCT  9.53289087
ATTCCCTTCC  9.53244751
ATCCTAACCG  9.53032092
ATCCACTGCT  9.52979519
ATCCCTACGA  9.52836072
ATCCTTCGTT  9.52789896
ATCCTTCATG  9.52737498
ATCCTCTTCT  9.52590569
ACCCTAATGC  9.52544195
ATCTCCTGCT  9.52439876
ATCTCTTCCA  9.52296985
ATCTCCACAC  9.52283104
ATTCGCCCCC  9.52198987
ATCTTCCCTT  9.52058074
ACCCCTCTAA  9.52025372
ATCCCTCTGC  9.51994679
ATCACCCCCC  9.51875128
ATCCCGTTTT  9.51795516
ATCACCCTCA  9.51761901
ACCCTTCCGC  9.51615624
ATTCCTTAAT  9.51549291
ATCCCATTCC  9.51425551
ATCTACCTAT  9.51383071
ATACCCTCCG  9.51334622
ATCCTTATTC  9.51298372
ATCCGTCGTG  9.50965739
ATCTCGCTTG  9.50895622
ACCCTCTCTT  9.50895209
ATTGGTTGTA  9.5071861
ATTCTCTCCT  9.50651039
ATCACACCCC  9.50611457
ATCACCTTGG  9.50514456
ATACCTCCTT  9.50425956
ATCCGCCTTA  9.50269871
ATCCTTTCGT  9.50265809
ATCCTGCCTC  9.50259685
ATCCTTACTG  9.50231203
ATCCTTCTCT  9.501445
ATCCTTGCCC  9.50097985
ATCCTCTTCG  9.50043342
ATTCGGTTCT  9.49853834
ATACCTCCCT  9.49596139
ATCCTTTACC  9.49544981
ATTCCCCTAG  9.49522748
ATCCATCCCT  9.49472059
ATCCTCTCGG  9.49370908
ATCCCTTCGC  9.49104035
ATGTGTTCTC  9.49039961
ACCCACCTAT  9.48969636
ATCCACTAGC  9.48960512
ATCCACCTAC  9.4884666
ACCTCCTCTT  9.48806284
ATCCACTACT  9.48785205
ATACCTATTC  9.48775738
ATCTCTTTCT  9.48753988
ATCCGTCCAT  9.48693768
ACCCTCTCGC  9.48679265
ATCCCCATCC  9.48675783
ACCCATCTTC  9.48495579
ATCCTTTGCC  9.48475169
ATCCGTACTC  9.48307238
ATCTGTCCCT  9.4819459
ATCCTTTCAC  9.48191393
ATCGGTGTCT  9.48173261
ACCTCCCCTT  9.48158196
ATCCTTAATG  9.48108021
ATCTTACCAC  9.47872184
ATCCTCTGCT  9.47862487
ATCCGCCTTG  9.47664624
ATCCTCGCTG  9.4765226
ATCCATTGCC  9.47635082
ATCCGCTCTC  9.47577121
ACCCTCTTCA  9.47543712
ATCCCTTTTC  9.47542447
ACCCTCTCTC  9.47522195
ATCCTCACCG  9.47489171
ATCCTCCCAA  9.47480734
ATCCCATCTC  9.47452277
ATCCATTCTT  9.47203102
ATCCCGCCTT  9.47183623
ATACCTCCCA  9.47046597
ATCCTGTCTA  9.46870259
ACTCCCTCCT  9.46799123
ATCTTCTGCT  9.46576474
ATCCGTGCTT  9.46398322
ATCTGGTGGG  9.46248824
ACCCTTCTAA  9.46183305
ATTGGTCTTG  9.46173649
ATCCACACCA  9.46140196
ATCCCCAGTC  9.4613124
ACCCTCATCT  9.46116188
ATCCCACTCG  9.4610742
ATCACTACCC  9.46019199
ACCCCTAACT  9.45957106
ATCCGCTACC  9.45862335
ATCCCCCTCG  9.4583003
ATCCTAACCT  9.45702524
ATCCTCAATC  9.45556196
ATCCGTCTTG  9.45437363
ATCCTTCCCC  9.45383568
ATCCGCTTTC  9.45370585
ATCCCTATCG  9.45281363
ATCCACCCAA  9.45255206
ACCCCTTCTG  9.45208819
ATCGCCTCTC  9.45193437
ATCCTCTTCA  9.45138608
ATCCCTTATA  9.45104153
ATACACCCCT  9.44897209
ATTACCCTCC  9.44886724
ATCCTTCGCA  9.44877013
ATCCTACTCG  9.44741342
ATCTCCCCGC  9.44707384
ATCCACTCTA  9.44513647
ATCATCCCTA  9.44497319
ATACCTTCTT  9.44456192
ATCCCTGCGT  9.44450628
ATCCTCATAG  9.4439565
ATCTCTACTC  9.44176484
ATCCTACGTC  9.44166372
ATCCCCACTA  9.43992261
ATCCAATTTC  9.43863827
ATTCGGTGGG  9.43841946
ACCCTTTTAC  9.43723401
ATGTCTCCCC  9.43672663
ATACTCCCTC  9.43662732
ATCCGCTTTG  9.43625435
ATCTGGTCCC  9.43536933
ATCTGCCTCA  9.43506413
ATCCCTCATG  9.43310294
ATCCTTTCTC  9.4326083
ATCCATCTTA  9.43220987
ATCCTCCCAT  9.43018934
ATCCGTGTTC  9.4297605
ATCCTCATGT  9.42912817
ATTCGCCTCC  9.42899203
ATCCTCCCGC  9.42786639
ATCTCCCACT  9.42766254
ATCCTTCTTG  9.42667484
ACCTCCCTTG  9.42468554
ATCCATCTCT  9.42462122
ATCTCCTTCA  9.42310581
ACCCTACTTA  9.42299781
ATCATCCTAT  9.42288753
ATCTACCCAA  9.42226122
ATCTGGGTCG  9.4216693
ATCCCACCGT  9.421459
ATCACCACTA  9.41936203
ATTCTCCTCT  9.41920245
ATCTACCCCA  9.41844576
ATCCAAACTA  9.41818878
ATCCTGTCAC  9.41697858
ATCCCTATGG  9.41677685
ATCTTTGTCG  9.41643368
ATCCTCACTT  9.41638007
ATCCGCACTC  9.41610186
ATCCTTGCCT  9.41485726
ATCTGTTCCG  9.41380886
ATCCTTCTCG  9.41352278
ATCCTCTGTC  9.41314309
ATCCGCTCTA  9.41276831
ATCTTTCCTA  9.41180641
ATCCACCTCT  9.41011418
ATCCCGTGCC  9.40962384
ATTGGTATCA  9.40950423
ATCACTCCAC  9.40942513
ATTGTGCCCC  9.40936286
ATCCTCCCTG  9.40935581
ATCCCACAAT  9.40778376
ATCCTCTCCA  9.40776712
ATCCCACTAT  9.40775761
ATCCCCAACG  9.40751513
ATCCAATTAT  9.40613835
ATCCACACCT  9.4055248
ATCCTGCCCA  9.40546061
ATCCGCCCCC  9.40531931
ATCCACCTCA  9.40407919
ATCCTTCCCA  9.40360182
ATCCTAATCC  9.40294791
ACCCTTTTTA  9.40186742
ATCCCTTCCT  9.40095366
ATCCACATCG  9.40076814
ATCCCTTATT  9.40055098
ATGTCTCCCA  9.39946285
ATCCCTAAAA  9.39922321
ATCCTTTCCG  9.39920325
ATCCGCCCTC  9.39667495
ATCCCTTAGG  9.39664725
ATCCGTCTAA  9.39545264
ATTGCCCCCT  9.39533847
ATCGCTCTTC  9.39528752
ATCCCCTCAA  9.39526408
ATCCTTGCTA  9.39524358
ATCCTCTTAT  9.39520542
ATCACCCCTT  9.39337607
ATCCCTAATA  9.39298082
ATCGCCCCCT  9.39142357
ATCCTTTCGC  9.39088589
ATCCTCTCGT  9.38993652
ATCTTCACTG  9.38937161
ATCTGGGGGG  9.38863614
ATCCCCTAAC  9.38771697
ACCTTCTTCT  9.38758303
ACCTCTCTTC  9.38625094
ATACCCTTCA  9.38561925
ATCCTCGCTA  9.38546492
ATCGGTCTTC  9.38401754
ATCTTCCTTT  9.38363766
ACCCTCTATA  9.38351906
ATCTCTCTCT  9.38338572
ATCCACCCAC  9.38290701
ATTCGGTTGG  9.3827695
ATCCCACAAA  9.3823638
ACCCCTTTTC  9.38149823
ATCACCCTTG  9.38076625
ATCCTGCCTT  9.38064314
ATCCTTACCT  9.37949036
ATCCACCTTG  9.37880673
ACCCTATATT  9.37851935
ATCCTACTTA  9.37782152
ACCCTTCATT  9.3773873
ATCCCTAGTT  9.37732224
ATCCATACTT  9.37713489
ATCTCCTTTC  9.376599
ATCCAACTTA  9.37494477
ATCCGTTACT  9.37488023
ATCCGCATTC  9.37378212
ATTCCTCTCA  9.3733456
ACCCTTATCG  9.37240153
ACCTCTACTA  9.37169079
ATACCACCAC  9.37007343
ATCTTCCACC  9.37005037
ATCCCCGTCT  9.36980221
ATCCTGTCCG  9.369238
ACTCTACCCC  9.36864425
ATCTTACCTA  9.3685479
ATCCTTCCAC  9.36842362
ATCACCTCTC  9.36834979
ACCTCTTCTT  9.36751985
ATCATCTCGG  9.36679844
ATCCTCGTTG  9.36670053
ATCCCACCCT  9.3663333
ATCCCTTCCG  9.3663194
ATCCATCCTC  9.36603543
ATACTCCATT  9.36404868
ATCCCGCTTG  9.36351679
ATCCTCTTTC  9.36335758
ATCCCATTAC  9.36313587
ACCTCCAATA  9.36254948
ATCCTTACTC  9.36235158
ATCCGTGTGC  9.3614609
ATCCTGCGTG  9.36115138
ACCCTCTTAC  9.36107775
ATCCTTATAC  9.35960878
ATCCCTGTCG  9.35941722
ATCCGCCCTG  9.35906984
ATCTGTTCTT  9.35851794
ATCCTCCAAG  9.35817606
ATTCCCCATG  9.35687943
ATCTGTGCCT  9.356808
ATTCTCTAAC  9.35549921
ATCCACCGTC  9.35392452
ATCACTTCTC  9.35352591
ATTCCACCCT  9.35114065
ATCTCCTACG  9.35101348
ATCCTGAATT  9.35072646
ATCTGGTCAC  9.34858727
ATCGCCTCCT  9.3483102
ATCCATCTGT  9.34784292
ATCTGTCTCA  9.3454878
ATCCACTTTG  9.34544839
ATTCGTGTGC  9.34538401
ATCCTCCGTA  9.34312722
ATACCCATCC  9.34298283
ATCCTCGTCT  9.34271236
ATTCCTTCCC  9.34146433
ATCCCTCCTC  9.34092338
ATTGTCCCTC  9.34050454
ATCCTGGGGT  9.3390963
ATCTCATCTT  9.3383179
ATCCTCGTTC  9.33737537
ATCCGTTCTC  9.33715558
ATCCCTTCAA  9.33626275
ATCCGTTTGT  9.33571977
ATCCTCGCCG  9.33555756
ATCCTCTGCA  9.33323137
ATTCCCTACA  9.33295496
ATCTGTTCCC  9.33231386
ATCCACCACG  9.33209533
ACCCTTCTCG  9.33188792
ATCTACTCCG  9.33153614
ATCTCCTTAT  9.33150713
ATCCTCATAT  9.3304639
ATCCCTATGC  9.33034916
ATCCCCTAAT  9.3301671
ATCCGTCGTC  9.32995094
ATTCCTCTAC  9.32860889
ATCCTAACTA  9.32815908
ATCCCTCCTA  9.32815519
ATCACACCTC  9.32792867
ATCCGCCATG  9.32701618
ATCCTCACTA  9.32657109
ATCTCTCTCA  9.3263303
ATCACCTATT  9.3255794
ATCTCCTCGT  9.32493851
ATCTTCCACA  9.32453653
ACCCTTTTCT  9.32442948
ACCCTCTCCT  9.32425506
ATTCCCTGTG  9.32405964
ATCTCTTATT  9.3236468
ACCCTCTTTG  9.32341092
ACCCCACTAT  9.32228475
ATCCTGTGTA  9.32166348
ATCCTCTGCC  9.32157746
ATCCTATTCC  9.32137766
ACCTTCTACT  9.31980431
ATCCCTCACC  9.31975693
ATCCTGTCTG  9.31972338
ATTCCTCTTC  9.31957783
ATCTCTAACC  9.31943641
ATCCTTGTTC  9.31888924
ATCCTTACTA  9.31690069
ATCCGTTCTT  9.31647209
ATCCTCACTG  9.31620991
ATCCACCTTT  9.31605296
ATCCTCTTTT  9.3155633
ATCCGTCATC  9.31525014
ATCCCCCTTG  9.31407152
ATCCGTTCTG  9.31381444
ACCTCTTTTT  9.31214634
ATCCTTCACT  9.31141837
ATCTGTCGTC  9.31125524
ATTGTCCCCA  9.31083856
ATCCGTGCTA  9.31052326
ATCGCTCCCC  9.31015532
ATCCTCTCAA  9.30926973
ATCTCCACCA  9.30743017
ATCGCCCTTC  9.30735391
ATTCGCCCTA  9.30703785
ATCTGGTGTC  9.30693832
ATCCGTGCCG  9.30536744
ATTGTTCTCG  9.30481948
ATTCCCAACA  9.30436075
ACCCTCACTC  9.30408054
ATCCTATTTC  9.30326531
ATCCCCTTTA  9.30230722
ATCCTTCGTG  9.30199231
ATCCCTGCTT  9.30147366
ATCCCGTTGT  9.30103178
ATCTCCCCAC  9.30040928
ATCTCTCCAA  9.29972426
ATCCTAATGC  9.29955454
ATCCTGTGCT  9.29949172
ATCACCCACT  9.2993191
ACCTCACTCC  9.29914466
ATCCTTGCTC  9.29772488
ACCTTCTACA  9.2972609
ATCTCCCCCC  9.29697307
ATCCCGACCT  9.29660109
ATCCCACCCG  9.29639017
ATCCCTTTAC  9.29634611
ATCTCTATCT  9.2950719
ATGCCTTACC  9.294563
ATCCCGCTCC  9.29353398
ATCTGGTTAC  9.2933006
ATCCTACTGC  9.29316308
ATCCTCGCTC  9.29312895
ATCCCTGTTG  9.29277596
ATCCCTCAGT  9.29220885
ATCCGCCACT  9.29178995
ATCGCTCCTC  9.29125676
ACCTACCTGT  9.29102178
ATTTGGTGTG  9.2909035
ATCGGTCTCT  9.29086512
ATCCCGCTAC  9.29074616
ACCCATTCTC  9.29069469
ATCCCGTCTC  9.28962248
ACCCTCATCG  9.28952646
ATCCGCCTTT  9.28926584
ATCCGTACCA  9.28915431
ATCCTGCTCC  9.28914624
ATCCTTCCTG  9.28827213
ACCTCTTCCA  9.28825947
ATCTGTCCCC  9.28716231
ATCCACCCGC  9.28654292
ATCCGTCCCT  9.2862808
ATCCCAACTG  9.28602895
ATTTCCCTCC  9.28578839
ATCCCGCTTA  9.28436811
ATCCCTTAAT  9.28360247
ATCTCTCCCA  9.28318673
ATCTGTTGTT  9.28236525
ATCCGCTCGC  9.28184419
ACCCTTTTGA  9.28169155
ATCCTCTTGA  9.28139552
ATCATCCTTG  9.2811131
ATCACCTTAT  9.2811023
ATCCGTCTCA  9.28098656
ATCCCTGTGC  9.28068354
ACCCTTTTCG  9.28045356
ATCCCTAGCC  9.27965849
ATCTACCCCG  9.27948302
ATCTTCCCCA  9.27908115
ATGTGTCTCC  9.27873057
ATCCCTCCAG  9.27739866
ATCTCCTACC  9.27738064
ATCACCTCAC  9.2763913
ATCCACGCCC  9.27637796
ATCCCGTACT  9.27478247
ATCCTCACGC  9.27433684
ATCTCCCCCA  9.27395547
ATCCGTTTCT  9.27351636
ACTCCCTACT  9.27200234
ATCCGTTTAT  9.27092749
ATCCCTGTCT  9.27059547
ATCCTCAACA  9.27053743
ACCTACCCTT  9.27007313
ATCCCTCGCG  9.2693357
ATTGTCCCCT  9.26840002
ATCCATCCAC  9.26769552
ATCCTTCTTA  9.26769489
ATCTCTCCCG  9.26705221
ATCTGTTTCG  9.26690775
ATCCCACCGG  9.26686795
ATCCACTATC  9.26637827
ACCTTCTTTG  9.26612841
ACCCTCTTTC  9.26551722
ATCCTCGTAC  9.26541706
ACTCACCCTT  9.26510847
ATTTCCACCC  9.26509146
ATGTGGTTTC  9.26420392
ATCCTTTTAC  9.26414182
ATCTGTCCTA  9.26350019
ATCTGTGTGC  9.2623078
ATTCGGGCTG  9.26173116
ATCCTACGTT  9.2617234
ATCCACTCCT  9.26095252
ATCCCTCCAT  9.26002808
ATCCTCCTAC  9.25916528
ATCCCTTTCT  9.25840885
ATGGTCTGTC  9.25824567
ACCCTTACTT  9.25789053
ATCTCCTCCA  9.25764564
ATCGGGGTCG  9.2575095
ATACTCCTTG  9.25736576
ATTGTTGGGG  9.25707349
ATTACCCTCA  9.25682131
ACCCTCACCT  9.25583349
ATTCTCCTAC  9.25556418
ATCCATCCAA  9.25474977
ATCTGGTGTG  9.25469858
ATCTCGCTAC  9.25379499
ATCCTAACAT  9.2536006
ATCCTCCTAT  9.25359896
ATCCCTCAAA  9.25340808
ATCTCCTACA  9.25326637
ATCACCCTAC  9.25294757
ACCCTATTTC  9.25271127
ATCCTGTCCC  9.25253593
ATCCGCTCAC  9.25241488
ATCACCTGCC  9.25142882
ATCCGTGCGC  9.2511569
ATCCATTCCC  9.25106971
ATCTAACTAA  9.24952671
ATCTCTCTTT  9.24858855
ATCACCCCCT  9.24837956
ATCTGTTCTA  9.24767421
ATCCGTTTTG  9.24746388
ATCCCTTGTG  9.24739575
ATCTGCCTCG  9.24640043
ATCCATACTA  9.24635571
ATCTGTTACT  9.24593463
ATCCCCGCAC  9.24590353
ATCCTGTTAT  9.24578026
ATCCAACTAT  9.24539465
ATCCTCCTTA  9.24517598
ATCCTTATAA  9.2448199
ATCTCCGCTA  9.24450243
ATCCCTCAAG  9.2443414
ATCCACTTGC  9.24246317
ATCCTCAACC  9.24210535
ATCCCCTAGT  9.2419156
ATCCCTGTGG  9.24172006
ATCACACTAC  9.24137375
ATCCTTGTAA  9.24120255
ATCCCTTCGT  9.23985036
ACCCTCTTGT  9.23976583
ATCCTCTGAC  9.23948262
ATCCTTCCCT  9.23922539
ATCCTTGGCT  9.23879968
ATCCCCCAGT  9.23826532
ATCTCCTCAT  9.23816254
ATTGTGCTTC  9.23744792
ATTACTCCCC  9.2355644
ATCCGTGTCG  9.23552606
ATCCTGCTCT  9.23531039
ATCCTATCGC  9.23475757
ATCCGTTCAT  9.23454559
ATTCCTCAAC  9.23446494
ATCTGTGTGT  9.2322593
ATCCTGGTCC  9.23154184
ATACCACTCC  9.23153525
ATTCTGTTAT  9.23095345
ATTCCTCTAT  9.23058398
ATCCGCACTT  9.22936046
ATCTACACCC  9.22888529
ATCCTCACAT  9.22887901
ATCGTCTGTC  9.22835452
ATCCGTTACG  9.22835299
ATCTCGGCTC  9.22747012
ATTGGTGTAC  9.22563781
ATTTTCAGGG  9.22563087
ATCTTTCCAC  9.22540414
ATCCTCATCA  9.2248319
ATCCTTTAAT  9.22438736
ATCCAACTTT  9.22345818
ATCTCTGTCC  9.22278733
ATTGGTTCTG  9.22268656
ATTGGTCGTG  9.22244587
ATCCCGCCAC  9.22210985
ATCACTTTCA  9.22163722
ACTCTCCTCC  9.22099695
ATCCCGTACC  9.22094428
ATCCTTCTCA  9.22064952
ATCCTGTTTG  9.21961371
ATCCTAACAC  9.21691801
ATCCTGCCAC  9.21616287
ATCTTCCTAC  9.21509713
ATCTCGCCAC  9.21496746
ATCCTGTTAA  9.21428676
ATCACCTTTG  9.21413775
ATTGGTGTCA  9.21413623
ATCTTCGCCT  9.21348863
ATCCTATTAC  9.21342266
ATCCTGTCAT  9.2133941
ATCCGCCGTA  9.21335077
ATCGCTCTAC  9.21328957
ACCCTGCTTT  9.21278531
ACTCTACTCC  9.21225474
ATCCGTTCGC  9.21191075
ATCCTCCGCT  9.2115996
ATCCTGCCCC  9.21154773
ATCACCCTAA  9.2111408
ATCTTACTTC  9.20906432
ATCCTTAAAC  9.2088473
ATCTCTTCCG  9.20812047
ATCGTCCCCT  9.20784545
ATCCTGCCCT  9.20766348
ACCTCACCTT  9.20757832
ATCCTCCATC  9.20753504
ATTCGCCCTC  9.20664623
ATCCGCCCGT  9.20663222
ATCTATTCTT  9.20633482
ATCACCACTT  9.2062379
ATCCGCTATT  9.20591371
ATCACTAATC  9.20590236
ATCCCGCCTA  9.20558688
ATCCTTAACG  9.20544205
ATTGTGTCCC  9.20506851
ACTCCCTGTC  9.20466216
ATCCTATCCT  9.20363776
ATCCTTTGCT  9.20351111
ATCTCCCAAT  9.20297034
ATCCGTATCC  9.20288947
ATCCTCGTCG  9.20283941
ATCCTTTGCG  9.20188328
ATCCGTTTGC  9.20176175
ATCCGTTCAC  9.20169535
ATCACTTAAC  9.20150106
ACCCCTCTCA  9.20120304
ATTCTGTGGG  9.20112478
ATCCTCCGCC  9.20079952
ATCCCATACT  9.20061064
ACTTCTCCCT  9.20006532
ATCCCACACC  9.19957961
ATCCTTTTTG  9.19950756
ACCTTACTTA  9.19855789
ATCCTATGTC  9.19830979
ATCTGCTCTG  9.19778137
ATCTTCTTCA  9.19698563
ATCACCTCCC  9.19660302
ACCCTCTTTA  9.19538342
ACCCTTCTTG  9.19528594
ATCCTGTACT  9.19397875
ATCTCTGCCT  9.19313264
ATCTCTCACC  9.19266553
ACTCCTCTTA  9.19179409
ATTGGTTCGC  9.19156392
ATTCCGTCTT  9.19137758
ATACCCCATT  9.19091901
ACCCCTACTG  9.19082977
ATCCTGCTTT  9.19064356
ATCTGGGTTG  9.19051216
ATCACCGCCT  9.19042797
ATCCTTCTAT  9.1899675
ATCGGTTCCT  9.18960202
ATCCTCTCAG  9.18941602
ATCCTGCTGT  9.18913844
ACCCCTTTCT  9.1888413
ATTCCCCGCA  9.18867078
ATCCGTTGCC  9.1884432
ATCTGTTTTC  9.18811547
ATCTGGGCGG  9.1876621
ATCCCATTGC  9.18691915
ATCCGCCAAT  9.18665848
ATCCTCGCAC  9.1863289
ATCGTCTGTT  9.18605872
ATCCCTACTA  9.18594767
ATCCTGTTTC  9.18563492
ATTCCCCGCT  9.18562799
ATTCCATCCT  9.18556039
ATCTGGTTTG  9.18555098
ATCCCGTTAT  9.18368538
ATCCGCTGTG  9.18299444
ATCTGTCCTT  9.18293877
ATCCCGCACC  9.18248741
ATCCTCCTGC  9.18169846
ATCATAGCGG  9.17985477
ATCCCCGCAG  9.17874878
ATCCCCATTT  9.17860991
ATCCTCGTTT  9.17841953
ACCTACCTGC  9.17836126
ATTCCCCTCC  9.17682974
ATTCCCACTC  9.17653253
ATCGCTCTCT  9.17628244
ATCCCTAAAT  9.17453
ACTCCCTATG  9.1740405
ATCCGTGCCC  9.17312228
ATCTGTCTTG  9.17209303
ATCATCCTTA  9.17051691
ATCCCCGCTA  9.17041261
ATCCTCCAGG  9.17033431
ATCCACTGTC  9.17015187
ATTCCGCATC  9.16990694
ATCTCACCTG  9.1690707
ATCCTCCATG  9.16873672
ATTGTGCGGG  9.16842087
ATCTTTACCC  9.16832908
ATCTACCACC  9.16820967
ATCCCGCTGT  9.16802635
ATCCCTTGCC  9.16782637
ATCACCCTCG  9.16690847
ACCTCTCAAT  9.16688633
ATGTGTTCCC  9.16678178
ATTGTTCGTG  9.16628176
ATCCACCATA  9.1661417
ATCCCGTTAC  9.16556577
ATGTGTCCGT  9.16428909
ATCCTACCTT  9.16232867
ATTGTGTCCT  9.16204264
ATTCCTCTGA  9.16137536
ATTGTTCCTG  9.16110872
ATCCTCTTTG  9.16097062
ATCCACCGGC  9.16082955
ATCCGCCTGC  9.16069027
ATCCGCCTAA  9.16000242
ATCCTGCCTG  9.15926549
ATCGCCACTT  9.15909289
ATCCACTTAT  9.15903827
ACCACCTTCT  9.15898955
ATCGCCTCTA  9.15866541
ATCCTCCTGT  9.15789756
ATCCCCAATA  9.15788508
ATCTCTCGCT  9.15691675
ATACCTTCTG  9.15609195
ATTGGTGTGC  9.15494759
ATCCCCGCCA  9.15344815
ATCCTCCAAA  9.1533254
ATCCACTTGT  9.15284986
ATCTACCTCG  9.15244149
ATCCTTGCGT  9.15228057
ATTCACCTAA  9.1518607
ATCCTCTAAC  9.15065001
ATCCGCTTCG  9.15043959
ATCTGTCCTC  9.15024769
ATCCACTTTC  9.15005091
ATCCTCTGTA  9.1498898
ATCCTACCTA  9.14967909
ATCCTAATTA  9.14919324
ATCTGCCCTA  9.14883671
ATCTGCTCCC  9.14803468
ATCCCCACAC  9.1479827
ATCCTTCTAA  9.14797729
ATTCTTCCCA  9.14773581
ATCTCTGTCA  9.14750749
ATTCCCCCTT  9.1474979
ACCCTCTGAC  9.14742499
ATCTCTACCG  9.14708479
ATCCCTTTGT  9.14697016
ATTCCTTCAC  9.14604799
ATCTGCCATT  9.14578724
ATCTGCCTCC  9.14534143
ATTTGTCTTG  9.14480975
ATCCTTTGAA  9.14470662
ATTCTGGGGT  9.14389205
ATCTCCTTGG  9.14370033
ATCTCCTCTG  9.14368849
ATCCTCTTGC  9.14240447
ATCATCCCCG  9.14218995
ACCTCTTCTC  9.14206703
ATCCGTCTCG  9.14159846
ATCTGTTTTA  9.14051755
ATTCTCCCAC  9.14049581
ATCCCTCGGG  9.14033024
ATTCGTGGTC  9.13981346
ATCTCCACCC  9.1394333
ATCTCCACCG  9.13934417
ATCCCTATAA  9.13843679
ATCCTGTTCA  9.13831423
ATCCCCGCTG  9.13770053
ATCCTTTTCG  9.13748926
ACCTCTACTT  9.13683932
ACCCCACCGT  9.13680582
ATCCTCTCTG  9.13673029
ATCTGGTTGG  9.13644964
ATCCATCAGC  9.13626583
ATCCCTGTGT  9.13616659
ATCCCTACTG  9.13565785
ATCTCTCTGT  9.13557992
ATCCTACATT  9.13548408
ATTCCTTTAC  9.13520879
ACTTCCTTTA  9.13517709
ATTCCTCATG  9.13474923
ACCTGTCCTT  9.13466371
ATGGTTGTGT  9.13457808
ATCCTCACGT  9.13408224
ATCTATTCCC  9.13382846
ATCCTCACCA  9.13360145
ATCTCTTCTC  9.13357958
ATACCCTGCT  9.13316968
ATCCCGTGTT  9.13279954
ATTCCCTGTT  9.13154817
ATCTTACCCC  9.13126915
ACTCTTCCTA  9.13023018
ATTCACCCCT  9.13020551
ATTCTGGTGT  9.12970563
ATCCCATTGT  9.12951193
ATCACTTAAT  9.12909091
ATCCTTATGT  9.129026
ATCTTCCTCA  9.12887328
ATCCTTTGTA  9.12883326
ATACCTTACC  9.12876529
ATCCGCCTCT  9.12863166
ATCCTATTAG  9.12843129
ACCTCCTTCT  9.12815875
ATCCACTGTT  9.12789129
ACCCACCTGA  9.1277851
ATCCGTTTTC  9.1275232
ATCCTCTCAC  9.12750576
ACTCCTACCT  9.12691533
ATACCCCTCT  9.12620923
ATCTGTTTTT  9.12584419
ATCCTTTTGC  9.12566789
ATCTGCCTGG  9.12436073
ATCCATCTTC  9.12420878
ATCCGTTCTA  9.1241601
ATCTGCCCAT  9.12407742
ATGTGTCCCC  9.12394077
ATCCTCTCAT  9.12373617
ATCCTACCCG  9.12333028
ATTCCTCCAG  9.12305577
ATTCCCACAC  9.12285243
ATCCTTTTCC  9.12241347
ATCCTTTGTT  9.12230651
ATCCCCTATA  9.12131044
ATCCTTCCTA  9.12112133
ATCCGCATTA  9.12090019
ATCCTGTCAA  9.1208787
ATCCTTTCTT  9.12021692
ATCCTTCACA  9.11964776
ATCCCCGCCG  9.11959607
ATCCTGTACA  9.11956789
ATCCTCATTG  9.11955577
ATTCACTGCA  9.1193631
ATCCCGCCCG  9.11905962
ATCCTTGTCG  9.11819125
ATCCGTTACA  9.11770729
ATTCTCCTCA  9.11701719
ATCCTTTCCT  9.11696197
ACCTTCTCCT  9.11641007
ATCCGCTACT  9.1163751
ATCCGCTTAT  9.11600743
ATCCTGTTTA  9.1158073
ACCCTTTAAC  9.11512635
ATCCCAATGG  9.1150892
ATCGCCCTAT  9.11435848
ACCCTATTTA  9.11428553
ACCCTACATG  9.11411048
ACCCACTCTC  9.11388605
ATCCACGTTC  9.1138781
ATTGGTCTTT  9.11337085
ATCTTTCCCA  9.11286577
ATCTGCTTTC  9.11281277
ATCCGCTCCG  9.11237526
ATCACCGCCC  9.11116914
ATCCCCGTTG  9.11091138
ATCCCGTCTG  9.11015028
ACCCTTCCTC  9.11010458
ATTTTGGGGG  9.10945801
ATCTTTCCCT  9.10787997
ACCTAACTGT  9.10760826
ATCTCTACTG  9.10747585
ATTGCCCCTC  9.10720629
ATCCGTCCTT  9.10714383
ACCCATCTAT  9.10632196
ATCCTTCATT  9.10585621
ATCTCCCTTT  9.10571257
ACTCCTTTGT  9.10568428
ACCCCTCACT  9.10548456
ATCGTCTGGT  9.1054046
ATCCATTCCT  9.10510449
ATCACTCTTC  9.10487473
ATCTACTTCT  9.104469
ATGGTTTTTG  9.10431267
ATCCTTCACC  9.10257896
ATCTGTGTTT  9.10218276
ATCCTCGCTT  9.10101759
ATGGTTGTCT  9.10051798
ACCACTTTCT  9.10022212
ATGTGTGTGG  9.1001341
ATCCCGTTCC  9.10013138
ATCCACAACG  9.10000663
ATTCCCCCAT  9.09931598
ATTCCGTCCC  9.09915614
ATACCCCATC  9.09906199
ATACCCTCAC  9.09849778
ATCCTCTGTT  9.09780273
ATTCTGTGCT  9.09776726
ATCCTGACCT  9.09764027
ATCCACCACA  9.09753526
ACCCTATCTC  9.09644541
ATACCACTAT  9.09626698
ATTACTCCAC  9.09625747
ATCCCTTTTG  9.09600998
ATCACTGCCT  9.09445439
ATCCGCCTGG  9.09425877
ATCACCTGTT  9.09279536
ATCTAACCAA  9.09220998
ATTCTGGGTG  9.09163416
ATCCGTGGCG  9.09151167
ATCCTTGCTG  9.09139666
ATCTGTCTTT  9.09111177
ATTCCTCTAA  9.09067421
ATCCACACTG  9.09041819
ATCACTTCTT  9.09033401
ATCCCACCGC  9.08979885
ATCCTGCCGT  9.08857288
ATCCACTTCG  9.08791449
ATCCGCACTA  9.08720764
ATCGCCCTCC  9.08704871
ATCACTACCA  9.08699333
ATCATCCCAC  9.08695022
ATCTCTTTAA  9.0868688
ATCACCCTGG  9.08570037
ATCCTTGTCC  9.08557395
ATCGCCCTCA  9.08540181
ATCTCAACTC  9.08461921
ATCCAACCTT  9.08428446
ATCCATCTGG  9.0836467
ACCCTCATAC  9.0836454
ATCCTATACC  9.08363447
ATACTCCTAG  9.08356033
ATCCTTGTGC  9.08301761
ATCACTCTCA  9.08283735
ATTCCCTCAT  9.0826112
ATCCGCCATT  9.08219365
ATCTCTTTTC  9.08213209
ATCATCTTTC  9.08197889
ATCCCCTTGG  9.08165875
ACCCCTTTGC  9.08133483
ATCCACGTTT  9.08082894
ATCTCGCTCC  9.08076114
ATCCACTCAA  9.08067422
ATCCTCATGC  9.08047927
GGTTGGGCGT  9.0804581
ATCACCCTTC  9.08036506
ATCACCCTTA  9.08024173
ACCCTTTACA  9.07963019
ATCCTACTCC  9.07943292
ATCCTGCGTC  9.07795096
ATCCGTTGGC  9.07760251
ATTCTGCCTG  9.07750888
ATTCGGGTCA  9.0773248
ATCCACCATC  9.07657531
ATCCACGTCT  9.07611872
ATTCCTCCTT  9.07530856
ATCCACAACT  9.07529389
ATCCTTCTGC  9.0748666
ATCTTATTCA  9.07479839
ATTCGCCCCT  9.07443691
ATCTGTTGTG  9.0734159
ATTCCACCTG  9.07330243
ATTGTGTTTC  9.07327883
ATCCTGGGGC  9.07325638
ATCCGTCTTA  9.0730281
ATCTTGGTTC  9.07246245
ATCTCCTGCC  9.07159618
ATTCTCCACC  9.07130551
ATCCCACCCC  9.07126981
ACCCTACACT  9.07064469
ATCACCCCTG  9.07061674
ATCTCACTCA  9.07026816
ATCCATTCTG  9.06983936
ATCACCCAAT  9.06982813
ATCCTATATC  9.06933115
ATCCGTCGTA  9.06932183
ATCCTTTTTA  9.06911128
ATCCTATCCA  9.06905461
ATCCCATTCG  9.06888642
ATCCTGTCCA  9.06888104
ATCTGTGGGC  9.06864524
ATCTCCTCTC  9.06837036
ATCTGTCGTG  9.06789528
ATTTTCCCTC  9.06762238
ATCCAACCTC  9.06747523
ATCTTCAACT  9.06721668
ACCCATTTCT  9.06627295
ATCTTACTTT  9.06592829
ATCCATCGTC  9.06582659
ACCTACCTTC  9.06550077
ATCCCACTGG  9.06535766
ATTCTGGTTG  9.06521015
ATCCGCATCT  9.06515904
ATCCACTTCA  9.0650173
ATCTTCCGCC  9.06476058
ATCCGTAACT  9.06463221
ATTCGCCCAA  9.0645906
ATCCTACACA  9.06447366
ATCCCCGCCC  9.06434717
ATCCTACGCT  9.06387478
ATCCGCACTG  9.0636125
ATCCGTTTTT  9.06343001
ATTTCGTGCC  9.06321897
ATACCTTAAC  9.06310845
ATTTTCCCCT  9.06268565
ATCTTCCTTG  9.06247414
ACCCTTTATA  9.06223261
ATCTCCCTCT  9.06192432
ATTCCCTCTA  9.06190848
ATCCGCCTAC  9.06188068
ATTCCTTCCT  9.0617388
ATACCCTATA  9.06067479
ATCACTCCAT  9.06035285
ATCCTCCTCG  9.0603182
ATCCCTGCCC  9.06006456
ACCTTCTCCA  9.05999469
ATCCTTTCAA  9.05969071
ATCTGTGCCA  9.05961181
ATCCGCTCCA  9.05911905
ATCTGGTCAA  9.05869729
ATCCTTTCAT  9.05848578
ATCCATCACG  9.05845536
ACCCACCAAC  9.0578612
ATCACCGCAA  9.05747624
ATCTTCGCTA  9.05717233
ACCCTATTGC  9.05707367
ACTCACCTCT  9.05702506
ATCCTTCACG  9.05684376
ATCCCTCGTG  9.05668682
ATCCCCGCTT  9.05623146
ATCCCATCAT  9.05599347
ATCCCACTCT  9.05589506
ACCTCTTATA  9.05588908
ATCCGCATCA  9.05571424
ATCCGTAACC  9.05554622
ATCCCTAAGT  9.05520179
ACCCTTATTC  9.05501193
ATCCCAGTCA  9.05489844
ATCCGTCTGT  9.0548349
ATCCAAAAAC  9.05460948
ATCCGTTGTA  9.05433445
ATCTCACTTA  9.05429191
ATTGTGTGCT  9.0534304
ATACCCACCT  9.05322843
ATACCTCTCC  9.05321033
ATCCCTCTGA  9.05307974
ATTCCGCCCT  9.05277161
ACCCTTATCA  9.05155628
ATCCGCCTAG  9.05101041
ATCCTCGCAT  9.05099006
ATTGTGTCTG  9.05092105
ATCCAGTCCC  9.0506053
ATCCGTTCAA  9.05050841
ATCCCGTCTA  9.05043124
ATCCGTGGCC  9.05027574
ATCCCATCGG  9.05026571
ATCCTGCTTA  9.04940431
ATCTGTGTCG  9.04870226
ATCCGCCTCA  9.04820634
ATCTGCCTTA  9.04727123
ATCCAACTCC  9.04719591
ACTCTCTCCT  9.04700675
ATCTCCCCAG  9.04684442
ATTCTTCCAC  9.04678529
ACTCCTCCAT  9.04612021
ATCTCCTGAA  9.04609243
ATCCGTTTTA  9.04558283
ATCCGTCTAG  9.04474974
ACCCTACCTA  9.04458379
ACCCTCTCAC  9.04434629
ATTCCGCTTC  9.04419424
ATCACCGTTC  9.04394613
ATTCCTTTCC  9.04381353
ATGGTTTTGT  9.0430941
ATCCTTCTTT  9.04305511
ATCCTTACAA  9.0429606
ATCCTCAACT  9.04244819
ATCTCCCACA  9.041962
ATCCGCTATG  9.04143752
ATCCCGCATT  9.04138713
ATCCACTGAC  9.04136891
ACCTTATCCC  9.04116569
ATTCTCCCTG  9.04051941
ATGTGTGTCC  9.03976244
ACCCTACTAA  9.03950801
ATCTGTCTCG  9.039065
ATTCTTGTCG  9.03788658
ACCCCTCTTA  9.03768131
ACCCCTAACA  9.03694185
ATTCTTCTGC  9.03678522
ATCCCTTTGA  9.03674012
ATCCTACTAG  9.03663752
ATCCTATCTT  9.03656934
ATCTTCTCCC  9.03579793
ATTCCGCTAC  9.0355262
ATCCCTATAC  9.0354126
ATACCACACC  9.03534983
ATTCCCTGCT  9.03493478
ATGCCTCCAC  9.03492311
ATCCGTGGTG  9.0345095
ATTTCCCTTT  9.03446691
ATCCTTGCCG  9.0339403
ATCTTACCGC  9.03354788
ATCCTCTATG  9.03354456
ATCCCAACCA  9.03287317
ATTCGCTCTT  9.03267386
ATCCCTGCCG  9.03228169
ATTGGTTCCT  9.03202884
ATTCCTACTA  9.03180841
ATCCTGCCTA  9.03137125
ATCCGTATCT  9.03110874
ATCCGCTTAG  9.03099011
ATCACATTCC  9.03059552
ATTTCCCTAT  9.03051416
ATCCACCCCT  9.03048371
ACCTTTCCCC  9.03027552
ACCCTTCACC  9.02922054
ATCCGTGGTT  9.02910952
ATCCTTTTGT  9.02882072
ATCACTTGCC  9.02763977
ATCCCATCGC  9.0274508
ATCCTCTTTA  9.02665395
ATACTCCTCC  9.02660651
ATCTCCTCAA  9.02640955
ATCCGCTTTT  9.02638778
ATCTCGCCCC  9.0256395
ATCCTATCGT  9.02502936
ATTCCCTTCT  9.02487416
ATCCACCTCG  9.02429303
ATCGCTTTTT  9.02414513
ATCTTGGTGT  9.02413633
ATCCGCTTCC  9.02411265
ATCTCCATAC  9.02390887
ATCCTTACTT  9.02378323
ATCTACCATG  9.02343453
ATTCTGCCCA  9.02298887
ATCGTGGTTT  9.02288035
ATCTGCCCCT  9.02257974
ACCTCTCTCC  9.02234895
ATCCTACCAC  9.02227482
ATCTCTCCGT  9.02220132
ACCCTTTACC  9.02191088
ACCTCTACGC  9.02180882
ATTGGTATTT  9.02154784
ATCCTCAATG  9.02116732
ATCCTACCAG  9.02113997
ATCCCGCCTG  9.02112026
ATCGCACTCT  9.02110546
ATTCCTTATC  9.02109688
ATCCGTACCC  9.02075719
ACCCTATCTG  9.02074805
ACCCTCTTCT  9.0206154
ATCCTTTGTG  9.02060837
ATCCCTACGT  9.02040151
ATTCCCTCAA  9.02008116
ATCTGTTATG  9.01993847
ATCCCTGTTC  9.01981173
ATCCACTACG  9.01912342
ATCCTCCCAG  9.01902891
ATCTCTCCGC  9.01890546
ATCTTGTTTA  9.01888602
ATCTTTGCGG  9.01587031
ATTCGGTCGG  9.01581875
ATCACCCACC  9.01581345
ACCTTCATAT  9.01497209
ATCCAATGCC  9.014853
ATCCACCCGT  9.01477023
ATCTCTATCA  9.01461349
ATCCATTCAC  9.01445362
ATCTCTATCC  9.01414464
ATCCATTCCA  9.01363596
ATCTCGCTCA  9.0134238
ACCCACCTCA  9.01299945
ATCCGCCTGT  9.01288378
ATCCTAAAAC  9.01272429
ATCTGTTCAG  9.0121587
ATCGGTTTGT  9.01166938
ACCCTTTTGT  9.01158204
ATCCGTCCAG  9.0102776
ACCCATCTAC  9.01015493
ATCCTGGGTT  9.00908568
ATCTGTTTTG  9.00892858
ATCTTCCTGC  9.00881093
ACCCATCTTT  9.0087633
ATTCGTCCTG  9.00871147
ATCTCCCCGA  9.00837604
ACCCTACGTT  9.00806294
ATCCTCATCT  9.00751603
ATCTCTTTGC  9.00718082
ATCGGGTTTG  9.00708687
ATCTCCACTT  9.00696604
ATCCGCCAAC  9.00676476
ACCTTTCTCC  9.0066269
ACTCCCTATT  9.00620181
ATCACTCCCG  9.0057866
ATCCCACTAA  9.00573848
ATCCTGGCTG  9.00570064
ATTGCCCTCC  9.00517519
ATCTCCTATC  9.00510785
ATTTCCCATT  9.00455245
ATCCGCTTGG  9.00359502
ACCCTATACT  9.00343249
ATCCTCCACG  9.00322734
ATCCGCCGCT  9.00290138
ATCACGCCAT  9.00265337
ATTCGCCTCA  9.0025401
ATCCTACTGG  9.0022264
ATTCCCTTTA  9.00203909
ATCCTCAGTG  9.00171802
ATCTCCTCCG  9.00159773
ATACCCTATC  9.00149485
ATTCGTTGCT  9.00147672
ATCCTCCGGC  9.00130826
ATTCTGTTGG  9.00125877
ATCGTTGGTG  9.0009072
ATTCGCCATT  9.00090308
ACCACTCCTG  9.00064773
ATCCTTCATC  9.00032265
ACCCCACTCT  9.00030521
ATCTTCCCAA  9.00022663
ATCCTTGTCT  8.99990843
ATCTGGTCCT  8.99980845
ATCCCACACT  8.99970853
ATCCCCAACC  8.99970305
ACTCTACCCT  8.99957192
ATCTTCCCAT  8.99957177
ATCCATCCCG  8.99807784
ACCTACCTTG  8.99769019
ATCTGTTATT  8.99751351
ACCCTACTTC  8.99750303
ATCCCTTCAG  8.99734323
ATCTCTATTC  8.99729467
ATCCTTGCTT  8.99706122
ATCCTTTTCT  8.99700268
ATCCATCCCC  8.99694463
ATCTTCCCTG  8.99691694
ACCTTCTCCG  8.99658692
ATCCGTTAAA  8.99653684
ATCGGTTTAT  8.99649333
ACCCGTCTTA  8.99627796
ACTCCTTATT  8.99542774
ATCTTCTCTT  8.99536153
ATTCGTGCTT  8.99526891
ATCCCCGTTC  8.99526629
ATCTGTCGTT  8.99403812
ATCTACCTGA  8.9939624
ATCACCCCCG  8.99382034
ACCCTATTAG  8.99373869
ATGTGTCTTG  8.99339611
ATCATTACTT  8.99308082
ATCTATCCCT  8.99303188
ACCCTATTAC  8.99286836
ACCTATTCTG  8.99281306
ATCCACTTGA  8.99192593
ATCCTTTATC  8.99116864
ACCTCCTTTC  8.99098046
ATCTGTCTTA  8.99089437
ATTGCCCCAC  8.9904543
ACCCTTAAAC  8.9903827
ACCTATCTTT  8.99018124
ATTCCTACCT  8.9897938
ATCTCCCACC  8.9895281
ATTCTTGTTG  8.98943206
ATCCCAGTTT  8.98927861
ATTCTCCTAT  8.9892529
ATCCACCTGC  8.98890683
ATCGGTGGTG  8.98888982
ATACTCTCTT  8.98876673
ATCCGTCATT  8.98875859
ATTGGTCTGG  8.98864864
ACCCTAAATA  8.98712836
ATCCCCTTCT  8.98690963
ATCACCTGCT  8.98686195
ATGGTGTTGG  8.98633465
ATCCTATCAG  8.98616354
ATCCTTTATT  8.98613152
ATCTGTGTTC  8.98610444
ATCCCCATGC  8.98591517
ATCTCAACCA  8.98569147
ATTCTCTTCA  8.98556494
ATACCCTGCC  8.98533055
ATCCCAAATA  8.98499777
ATCCACCGCT  8.98444219
ATCCGTTGCA  8.9844346
ATCCTGTCCT  8.9841647
ATCCCACATC  8.98396009
ATCTCTCATA  8.98393563
ATCCCTTAAG  8.98365323
ATGGTTCTTC  8.98364075
ATCCAATCAG  8.98353316
ATCTGGCTTG  8.98334282
ATCCATCCTA  8.98276489
ATCCTGGCGT  8.98239846
ATTCCCTACG  8.98237422
ATACCCCTTA  8.98235043
ATTGTGGTCC  8.98218534
ATCCTTAATC  8.9819636
ATGTCCCTAT  8.9819558
ATCTCCACTG  8.98188869
ATCTGTCATA  8.981289
ATACCTCCCC  8.98089906
ATTCCTTGTC  8.98086669
ATCCTGTTAG  8.97880666
ATGTGTTTTC  8.97876994
ACTCTTCCTT  8.97837989
ATTCCTCCTC  8.9782102
ATCCCTTTAG  8.97811368
ACCCACCTCT  8.97794244
ATGCCTCCCC  8.97779161
ATTGCTCCCC  8.97747604
ATTGTCTCCT  8.97746937
ATCCCGCAAC  8.97716665
ATTTCTACTC  8.9771303
ATCCGTGCAT  8.97711659
ATCCACATCC  8.976473
ATCTTGCTTC  8.97617784
ATCATTGTTC  8.9761624
ATCCTACTCT  8.97595208
ATCTGGTTCG  8.97557191
ATCCCTGTAC  8.97525606
ATCTCTTATA  8.9750073
ATCACCTCTA  8.97492056
ATCGCTCCCA  8.97489738
ATTCTTGCGG  8.97423447
ATCCAATACA  8.97363183
ATCCATTACG  8.97330497
ATCCGTAGTC  8.9732057
ATCCCTAATT  8.97304758
ACCCTCCATA  8.97302589
ATTCGTCCCC  8.97251226
ATCTCTGCCG  8.97243786
ATCCACTCGT  8.97241841
ATCCACTAAA  8.97231306
ATTCCTGGGT  8.97213733
ATTCCCCTTA  8.97177427
ATCTCCTTTA  8.97144975
ATCCTACCCT  8.9712945
ATCTCCAATC  8.9711621
ATCTGTCCCA  8.97087684
ATCCCATTTA  8.97068573
ATTTGGTTCA  8.97065553
ATCCCACTTT  8.97033136
ATCCCTTCTT  8.97021845
ACCCTAACTA  8.96945527
ACCCACTTAG  8.96917515
ACCCATCCTT  8.96865576
ATCTACCTTT  8.96861143
ATCCCTATTG  8.96854131
ATCACCCTCC  8.96835466
ATCCAACGCT  8.96828103
ATCTCCAATT  8.96800644
ATCCCGCAGC  8.96787598
ATCTGCTCCA  8.96763259
ATCGGTTTGC  8.96758041
ATCTCACCGT  8.96748622
ATCCACCAGT  8.96740226
ATTCCCTTTC  8.96718054
ATCCAATATT  8.96716566
ATCCGCTTTA  8.96669809
ATTCTGGTGC  8.96666769
ATTCCGTTTG  8.96643694
ATCCCATCTG  8.9663214
ATTGGGTTCC  8.96629036
ATCTGGTTCC  8.96613048
ATTTGGTCTG  8.96599987
ATCCTACCTG  8.96565479
ATCCCATCCA  8.9656025
ATCCTCTATA  8.96519739
ATCCCCTGCA  8.96490311
ATCTGGTTGC  8.96481573
ATTCCCACTG  8.96414602
ATCCGCCATC  8.96407326
ATTGCCCTTC  8.96391691
ATCCTTCGCT  8.96292834
ATCCTGCCAT  8.96280444
ATCATTCCCT  8.96262222
ATCCTTTAAA  8.96245648
ATCCGCCCAA  8.96225081
ATTCCGCTCC  8.96220862
ATCCTCGTAG  8.96217406
ATCTTTCTTA  8.96197604
ATCCGCCACC  8.96190359
ATCTTGGTCT  8.96171258
ATCCCGTTGC  8.96135495
ATCCCGTTTC  8.96128353
ATCCGCTGTC  8.96100136
ATCTGTCTGT  8.96094486
ATCCCTTCCA  8.96078021
ATTCTCCTTC  8.96072621
ATCACCTCCA  8.96056819
ATCTGTCTCC  8.9600937
ATCCACTCAT  8.95933466
ATCCGCTAAC  8.9592941
ATTCTTTATC  8.95922959
ATCCTCATTC  8.95912598
ATCTGCTTAC  8.9590288
ATCTCTCGCC  8.95881429
ATCCCGCATC  8.95861018
ATACCCCTTG  8.95849653
ATCCAACCAA  8.95846616
ATCTCTTACC  8.95767345
ATTCGGTTTT  8.95734691
ACCTCCTTAA  8.95695991
ATCTGGGTAG  8.9565038
ATCCACTGTA  8.95628969
ATACCTTCTC  8.95617674
ATCTTGTGCT  8.9560445
ATCCTGTGCG  8.95601228
ATCCTTCTGA  8.95535763
ATTCGGTTAC  8.95510861
ATCCCCGTAC  8.95381104
ATCCTCGCAA  8.95375409
ATTCCACTTA  8.95371242
ATTGTCCACG  8.95333631
ACCCTTTTTG  8.95265216
ATACCCCCGC  8.95254049
ATGGTTTTTA  8.95230671
ATCCTATCTG  8.95215489
ATCCCTGCTA  8.95202258
ACCTACCCGC  8.95200396
ATCTCAACCG  8.95138917
ATCCTCGTGC  8.95132754
ATCCAGTCGT  8.95103798
ATTGTGTGTG  8.95076745
ACCCCTCGTT  8.9507393
ATCCCGTCAT  8.95069603
ATCCGCTGCC  8.95060764
ATTCATCTCT  8.95058918
ATTCGGTCCC  8.95049592
ATTTGGGTAT  8.95044487
ATCCTTAACA  8.95037059
ATCTTACCTG  8.94997085
ATTCCGTAGC  8.9494935
ACCCTAAACG  8.94946113
ATCACTACTG  8.94931718
ATTCCTGCCC  8.94931121
ATCCTATACT  8.94926872
ACCCTTACAG  8.94911392
ATTCTCCCAA  8.94902416
ATTCTTCTCT  8.94897053
ATCCATCTAA  8.94871199
ATCATCTCTC  8.94854144
ATCCCTTGCG  8.94804215
ATCGCTGTCA  8.94789199
ATTTGGGTTG  8.94711194
ATCCTATCCG  8.9465777
ATCTTCTTAG  8.94656955
ATCCTACCAA  8.94641374
ATCTTGGGTC  8.94624227
ATTGTCCCCG  8.94611882
ACCCTCTGTT  8.94610285
ATCCTTCTCC  8.94580934
ATCATGGGGG  8.94576209
ATCCTCACCC  8.94545511
ACCTCTTAAC  8.94527843
ACCTCCTACG  8.94522848
ATCCCTCGCC  8.94511532
ATTCGCTTGG  8.94443275
ATCCCCTCGT  8.94434959
ATCCTTTGAT  8.94420537
ATCCAGCTCT  8.94407198
ATTTGTTCGT  8.94371845
ATCCGTTCCT  8.94351649
ATCTCTCTGC  8.94342952
ATGGTTCTTT  8.94283515
ATCGCCCCCA  8.94281819
ATCTCTTTTA  8.94270219
ATACCAACTA  8.94205211
ATCATCTCAT  8.94126558
ATACCCCGCC  8.9409432
ATCTCTTTCA  8.94092277
ATTTCTCTTC  8.94083961
ATCGTGTTTC  8.9405849
ATCACTCTCT  8.9405695
ATCGCACCTC  8.94051179
ATCCCTGCGG  8.94021579
ACCCTGTCTC  8.93951966
ACCTTTCCTG  8.93942562
ATCTGTTGCG  8.93928325
ATCCGAACTC  8.93895804
ATACCCTTCG  8.93894598
ATCCTATGCC  8.93840187
ATTCCCGTTC  8.93777473
ATTTCCCCAC  8.93767996
ATTCACCTTT  8.93756357
ATTCGTGCTG  8.93725276
ATTGGTTCGG  8.936682
ATCTTACCCT  8.93658661
ATTCTTTTGG  8.93621665
ACCCTTACTA  8.9361004
ACTTTACCCA  8.93530468
ACCCTTATTT  8.93523301
ATCCTGTTGA  8.93504651
ATCTTGGGGT  8.93477444
ATTCCGTCCA  8.93460288
ATCACCTAAA  8.93425536
ATTTCCCAAC  8.93421294
ATCTCCTGTC  8.9342048
ATTCTTTGCT  8.93381128
ACTCTCTTTC  8.93370688
ATTCTCACTG  8.93339413
ATTCTCCCAT  8.93306368
ATCCTGCTAA  8.93273755
ATCCTTCAAA  8.93217135
ATCTGCTCCT  8.93159904
ACCTCTTTAA  8.93143294
ATCCTGTGCA  8.93122579
ATCCTGTGTT  8.93089728
ACCCTACATC  8.93025902
ATACCTGCCA  8.92987342
ATTTCCTTCC  8.92974891
ATCCGTATGC  8.92950479
ATACCACCTT  8.92918842
ATTTGGTTTA  8.92918558
ACTCCCATCA  8.92847159
ATTGTGCTCG  8.92781024
ATTTCCCTCA  8.92755981
ATTCCCCCGT  8.92724454
ATACTCCATC  8.92721054
ATCCGCTCGT  8.92701073
ATCTTCTTAC  8.92664319
ATCCTCTATC  8.9260446
ATACTTCTCC  8.92601214
ATTCGGTCAT  8.9259189
ATCTCGTCCT  8.92499677
ATCGGTTCTG  8.92486556
ATTTGTTGTG  8.92473631
ATACTGGGTC  8.92464928
ATCCCCTTTT  8.92444382
ATCCCATATT  8.92427519
ATCCGTGGAC  8.92415911
ACCCTCATCA  8.92408302
ATCTGTGGTG  8.92361272
ATCCTTATCT  8.92356746
ATCGTTGGGG  8.92341618
ATCCTGTGAC  8.92340359
ATCCCTACAT  8.92339451
ATCCCTGTAT  8.92328562
ATCCACCTAT  8.92237385
ATCCGTATCA  8.92232945
ATCTCCCATT  8.92152139
ATCTGTTCTC  8.92147715
ATTCGTTTTC  8.92139897
ATTCCGTCAC  8.92104491
ATGTTCTTCC  8.92090723
ATCCTGCTAT  8.9207971
ATCTCCTCTT  8.92073902
ACCCTCACAC  8.92052114
ATCCTGTACC  8.92047958
ATCGCCTTTA  8.92028482
ATGTGTCGTG  8.92027426
ATACCCTTTT  8.92003812
ATTGGTTGTG  8.92002398
ACCCCATTCA  8.91999169
ACTTCTCCTC  8.9198788
ATCCCTATAT  8.91978513
ATTCGTCTTC  8.91935932
ATCTGTCGCC  8.91928155
ATCCTCTTGT  8.91921415
ATTCACCTCC  8.91865455
ATTCCTCTCT  8.91856841
ATTCTTGCTC  8.91824003
ATCCTTCTGT  8.91823946
ATCCACCCTG  8.91777584
ATTCTGCGTG  8.91700979
ATCCTCGTAA  8.91679095
ATTCCTCATT  8.91669452
ATCGCCAACC  8.91647524
ATTACCTTAC  8.91640175
ATCCGTCATA  8.91632167
ATCCTCCATT  8.91601746
ATCTGCCACT  8.91559984
ATCCTTCCGA  8.91555347
ATCCTGTATG  8.91540422
ATGCCCTTCT  8.91536936
ATTCTTCCCT  8.91494255
ATCACCTACC  8.91494092
ACCCATCACG  8.91467216
ATCTTCTTAT  8.91457158
ATTTGTGCGT  8.91451599
ATCCCCCTGT  8.91449843
ATCCCTGGCT  8.91436364
ACCCTTCTAG  8.91383243
ATCCATCGCC  8.9136152
ATCTTCCCTA  8.91341713
ATCACCTATG  8.91310135
ATTCGGTTCA  8.91269784
ATCCACCCAT  8.91241639
ATTCCTGCCT  8.91208321
ATCTCTGGGG  8.9117031
ATTCCCGCTC  8.91165721
ACTCCTTCTG  8.91136935
ATCTCCTAAC  8.91135844
ATCGCCTTAC  8.91135138
ATCCACTCTC  8.91128205
ATTTGTGTGC  8.91100337
ATCCTTTAAC  8.91079461
ATCTTGTCTG  8.91037145
ATTGTTGGGT  8.91025318
ATTTGTGTTC  8.9100282
ATGCCCTTAC  8.90973808
ATACTCCCTA  8.90963608
ATTACCTATC  8.9094741
ATCTGTTGCC  8.9092648
ATCCGTCTAC  8.90896151
ATCCTGCTCA  8.90894628
ATCCCTCTCC  8.9087486
ATCCCTATAG  8.90863857
ATCCATTTAC  8.90860546
ATTCTCCGCC  8.9085649
ATCCTGCTGC  8.90837193
ATCTTATCCC  8.90835631
ATCCCACCAT  8.90798864
ATGTGTGCCT  8.9075623
ATTGTCCTCC  8.90725839
ATCCTCCCCA  8.90688615
ATCCAATCTT  8.90672819
ATCTGCTCAC  8.90667076
ATCCTATCTC  8.90655437
ATTCGCTCCT  8.9063265
ATTTCTGTGG  8.90624375
ATCTTCGTGC  8.90582326
ACCCTTTTAG  8.90581469
ATCCACGCTT  8.90556231
ATCCCATTGA  8.90550207
ATCCCGTTCG  8.90498982
ATCTGTCTAT  8.90466705
ATGGTTCTTG  8.90440991
ACCCTTCTGC  8.90430465
ATTCCTTCTA  8.90430062
ATCCAGTTCG  8.90416108
ATCCCGTATC  8.90377503
ATCGGTCATT  8.90365518
ATCCCGTGCT  8.9033712
ACCCTTCTTT  8.90327783
ATCTTTTCCC  8.90257711
ATTCCCTTAC  8.90231251
ATCCTACCGA  8.90188048
ATCCAGTCTA  8.90133536
ATCCACTCCG  8.9012211
ATCTCTTCCT  8.90117073
ATCTGCCCTG  8.90090249
ATTGTGGTAG  8.90081968
ACTCCATTCA  8.90060735
ATGTGTGCGC  8.90041123
ATCCTCCACA  8.9003924
ATCTGTCGGC  8.90035506
ATTCGTTCGC  8.90026137
ATCACCTGGG  8.90024826
ATTTGCTGGT  8.90012318
ATTGTCTTGG  8.8998703
ATCCTTTACG  8.89964129
ATCCATTTTC  8.89937063
ATCTTCGGTC  8.89825668
ACCCCTACTA  8.89806754
ATCCCATGTG  8.89791989
ATCTACCTAA  8.89759382
ATCCTATCCC  8.89754204
ATCCGTATTA  8.89740129
ATCACCGTCA  8.89672519
ACCCTCATTG  8.89650075
ATCCCTGCCT  8.89646988
ATCACCACTC  8.89539732
ATCACCTCGT  8.89516669
ATCTTCTTCG  8.89465959
ATCATCTGTC  8.89440968
ATCGTCCTCA  8.89429125
ATCCTTCCGC  8.89400136
ACCTTACTCT  8.89387247
ATCCCAATGT  8.89386994
ATCCACCGTT  8.89329824
ATCCGCACCC  8.89317787
ATCATCTTTT  8.89289899
ACTCCTCTCC  8.89261343
ATCCACTGAG  8.89253703
ATCTCCGTCC  8.89250849
ATCCTACAAC  8.89249313
ATCTTCTCCA  8.89233011
ATACCCCCTC  8.89220598
ATCTACCCAG  8.8921301
ATCCTGCTTG  8.89193201
ATCCCCAACA  8.89189698
ATACCTTCTA  8.89169942
ACCCTAACCT  8.89166881
ATCCTTATGG  8.89160103
ATCCAGCCCC  8.89146148
ATTCTGGCTT  8.89145835
ACCCTTTTAA  8.89121396
ATTTGGTTAC  8.89119755
ATCTGCTGTT  8.89119581
ATGTCTCCTA  8.89050301
ATTTGTGCTC  8.89027496
ATCTGTTTCC  8.89020926
ATCCTCCTTT  8.89009326
ATCCCTTGAC  8.88974545
ATTGGTCGTT  8.88957502
ATTCTCGCCC  8.88933317
ATACCCTTAA  8.88886466
ATTCGCCTTC  8.88865852
ATTTGTTCGA  8.88822425
ACCCGCCTCG  8.88741543
ATCCCAATAC  8.88731884
ATCCTAAATC  8.88713033
ATCCGTACTA  8.88710127
ATACTCCCAT  8.88702311
ATCTCGCCTC  8.88638402
ATCCTTTTTC  8.88631845
ATCCTTCAGC  8.88606019
ATCCTCGCCA  8.88597899
ATCGCCATTC  8.88586131
ATCTGGTCCA  8.88585234
ATCCTCTACG  8.88580689
ATTCCACTCT  8.88572322
ATCTCCCTTA  8.88566429
ATCATCGGGG  8.88548599
ATTGGGTTGC  8.88506023
ACTCCTATCC  8.88490561
ATCTCTCGAC  8.88486392
ATCTGTCTAC  8.88471128
ATCTCTTCAA  8.88468366
ACCCGTTTCA  8.88463356
ATTCGGTTGC  8.88459998
ATTGGGTTTA  8.88396883
ATCTATCTCG  8.88378592
ATCTCGTCTG  8.8837596
ATCTGTCCGG  8.88375381
ATTGTGTCAG  8.8836305
ATTCCCCTAA  8.88340758
ATTATCTTCC  8.88312844
ATTCGTGTCC  8.88311281
ATTGTGGGCG  8.88269873
ATACCTACAA  8.88261131
ATTGTGTTAT  8.88252068
ACCTCTTTGT  8.88233186
ATCCTCGACC  8.88210474
ATCCTTGCGG  8.88159281
ATTGTCGTTG  8.88069057
ATTCGGCTTC  8.88054344
ATCCATTTGT  8.88040776
ATCATTTTTT  8.88013905
ATCTGTCGCT  8.88001081
ATCCGCACAT  8.87996986
ATCCTTTGGC  8.8797679
ATCTTCGGGG  8.87967557
ATCCTTCAAG  8.8795711
ATTTTGTTGC  8.87939073
ATTTCGCCCT  8.87924448
ATCCCCTATG  8.87851349
ATTCGCTGTT  8.87784128
ATCTCGTGTC  8.8777517
ATCCTCTGAG  8.87751111
ATTCGGTCAG  8.87729067
ATTCTGGGTA  8.877156
ACTACCTTTC  8.87696131
ATCTCCATCC  8.87675203
ATCCACCCTA  8.87660212
ATCCATCCGT  8.87622939
ACCCTTATCC  8.87618829
ACCTTCTTGA  8.87617875
ATCGTTGCCC  8.87568464
ATTCACACCA  8.87556376
ATCCTGGGTG  8.87551379
ATGTGTTGGG  8.87543261
ATCCTATTCG  8.87542625
ATCTTCATGT  8.87510149
ATCCCAATCG  8.87476273
ATTCTCACAT  8.87460429
ATTGGTTCGT  8.87438988
ATCTCCTCGG  8.87437853
ATCTGTGCGG  8.87433772
ATCTGTTCCA  8.87428424
ATCACTACTC  8.8741314
ATCACCATAG  8.87375846
ACCTCAACAT  8.87353475
ATCACTTCGT  8.87315408
ATCACCTATC  8.87301839
ATCCGTGGTA  8.87262483
ATCCGTTATC  8.87220298
ATCCCCGCAA  8.87218682
ATACTACCTG  8.87193034
ATTTGTTCGG  8.87187104
ATCCTCGGCT  8.87177618
ATTCTCTTTC  8.87155396
ATTCCCCTGA  8.87153822
ATACACCTTC  8.87153152
ATCGGGGTTC  8.87152987
ATCGTCACAT  8.87146377
ATCTTTCACC  8.87146053
ATCACTCAAA  8.87090506
ACCCATCATA  8.87058381
ATCCCGTCGG  8.87043762
ATCTCCCGTC  8.86970511
ATTGGTCTGC  8.86950148
ATTCACTCTC  8.8691926
ATTGGTGGTC  8.86870879
ATCGTTGTTC  8.86677613
ATCCTTAAAT  8.86659482
ATCATCCTCG  8.86649501
ATCCTCGCGG  8.8661816
ATCCACACTC  8.86615671
ATCCGTGTGT  8.86597465
ATTGTTCCCT  8.8656093
ATGGTTGTCG  8.86536309
ACCTGTCTTG  8.86457037
ATCCTGCACA  8.86411997
ACCCTCTCAT  8.86390484
ATTGGTCTGA  8.86376253
ATCCCACCTT  8.86373526
ATCCTCGCAG  8.86364155
ATTCTGTGCC  8.86312053
ATTCCTTCTC  8.86182869
ATCCTCTGGG  8.86167672
ATCCATTCTC  8.8613882
ACCCTTTCTT  8.86119663
ATCCTGCCCG  8.86099888
ATCCTGACCA  8.86098846
ACCCTCATAT  8.86073197
ATCTGTGTGG  8.8602871
ACCTTTTTTA  8.85935629
ATTCGGCTCT  8.85928226
ATCCCACGTT  8.8589949
ATTCCTGTTC  8.85896975
ATGTTGGTTC  8.85870722
ATCCTTTGAC  8.85856075
ATCCTACAGT  8.85835688
ATCCGTGTTG  8.85811838
ATGTGTTGTG  8.85776139
ATCCCCCATT  8.8575886
ACCCTACTGC  8.85750827
ATTGGTGGTG  8.85746573
ATTCTGTCTA  8.8574166
ATCTCGCTTT  8.85682148
ATTCTCCTCG  8.85669619
ATCCTCGTTA  8.85639358
ATCCCTTCGA  8.85638765
ACCTCTCGCA  8.85624484
ATCTCCCCAA  8.85608914
ATCTTTGGTC  8.8557051
ATCACCATCG  8.85542608
ACCTATCTCA  8.85506997
ATCACTCCTA  8.85488098
ATCCGCTCAT  8.85480649
ATTGTGTTCT  8.8547218
ATTGTGTTTT  8.85471144
ATCCTAATAC  8.85460466
ATTGTGTGCG  8.85420646
ATTCTCTGCC  8.85419214
ATCACCCAGC  8.85418944
ATCCCATACG  8.85418557
ATCCGAGGGG  8.85415766
ATCCCTAGCG  8.85386782
ATACCGCTTC  8.85330558
ATTCTGTTGC  8.85318124
ACTCCTTATC  8.85287429
ATCTGCGTCT  8.8525168
ATTCTCTGTG  8.85239872
ATCTGCCTCT  8.85237431
ATTCCACCAC  8.85157694
ATGTCCCTTC  8.85104254
ATTGTGCTAG  8.850818
ATCCGTTGCT  8.85080362
ATCTCCCAAC  8.85073183
ATCACCTTTT  8.85067966
ATCCATACAT  8.85031773
ATCACGCCCC  8.85024199
ATCACCTCGC  8.85023392
ATTGTCCGCT  8.85007982
ATTCCGTTGT  8.84997069
ATTCCTCCAC  8.84948259
ATCCCGCTGA  8.84899879
ACCTTCCCAT  8.84843234
ATCACCGCTC  8.84837673
ATACCCTCTT  8.84798012
ATCCAATAGT  8.84776652
ATCGTTTTCT  8.84766336
ATCTCGCACT  8.84753063
ATTTCGTGGT  8.84725401
ATCCGTCGCC  8.84716286
ATCACCCCAT  8.84692378
ACCTCCCTTC  8.84661168
ATCCTATGCT  8.84652328
ATCTCTTCAT  8.84641781
ATCTCGGGCA  8.84592095
ATCGGTTATC  8.84578358
ATCCTACACC  8.84574977
ATTCCTGGGG  8.84491176
ATCCTTCCAT  8.84449711
ATTGTTCCCC  8.84442421
ATTTGGTCAA  8.84440698
ATCTCCATCT  8.8441781
ATTTCTTGCG  8.84416873
ATTGGGTCTG  8.8439393
ATTTCTCCCC  8.84373409
ATCATCCCCC  8.8435394
ATTCGGTCAA  8.84347164
ACCCTTATAC  8.84344998
ACCTCATCTT  8.84298169
ACCCTTCTCA  8.84298154
ATACCTCTCT  8.84274131
ATCTGGTCGC  8.84272965
ATCCGTTTAC  8.84267664
ATTCACCACT  8.84252408
ATCCCGCGTG  8.84250671
ATCCCGCTCT  8.8424664
ATCGCCTTCT  8.84231395
ATCACTCCTC  8.84228775
ATCCACTTCC  8.84211801
ACCTACTTCT  8.84208149
ATCCCCTGTA  8.84190459
ACCTCCTTTA  8.84182021
ACCCTAATCT  8.84155168
ATTGTCGGGT  8.84137262
ATTCCGTTCT  8.84095539
ATTCGCCTCG  8.84064179
ATTCTTTGTG  8.8404639
ATCCGCAATG  8.84036771
ATCACAACAA  8.8402767
ATCTCCTTCC  8.84014597
ATTGGTCTCA  8.84003669
ACCCACTCTT  8.8398458
ATCCATCTAG  8.83979338
ATCCTTATCC  8.83963107
ATTTTCCCCC  8.83956344
ATACTCTATC  8.83931792
ATCCTAACTT  8.83929958
ATCCCAACTT  8.83927063
ATCCTTCCGT  8.83903904
ATCCGCTAAA  8.83889275
ATTTGGTGGT  8.83824789
ACCTCAACAG  8.83802359
ATTATCCACC  8.83788587
ATTGTGCTGG  8.83782424
ATCCACTTAG  8.83781966
ATCTCTGACA  8.83751208
ATCCACATCA  8.83714102
ATCCTGCGGC  8.83674559
ATTCCCAAAC  8.83651926
ATCACACTAT  8.83650353
ATCGTGGTCT  8.83555467
ATCCCCGCTC  8.83515943
ATCCGTACTG  8.83469652
ACCCTTCTAC  8.83456269
ATTTGCTGTC  8.83387788
ATCCACAACC  8.83379164
ATCCACCCAG  8.8337256
ATCCTTTGTC  8.83341818
ATCCCTCAAT  8.8330551
ATCCGTATTC  8.83291354
ATCCCACACG  8.83273019
ATTCCGTGCT  8.83264288
ATGTGTTGTA  8.83226829
ATCTGTCCTG  8.83225902
ACCTCTCTAC  8.83220159
ATTGGTCCGG  8.83219165
ATCGGTCCTC  8.83218458
ATCACCTCTG  8.83146114
ATTCTGCCTA  8.83112876
ATTTGTGTCT  8.83076101
ATTGTCGGTT  8.83013431
ATCCGTCGTT  8.83008511
ATCCGTAATG  8.82965371
ATCGGTTCTC  8.82953262
ATTCGTGGGC  8.82950239
ATCGCCCCTG  8.82941027
ATTCACCTTC  8.82917201
ATCTGTCTGC  8.82913882
ATCCGTTAAT  8.82901841
ATTGTCTTTC  8.82900247
ATCGCTCTTT  8.82884368
ATCAGGTGCG  8.82883844
ATTGTCCTTT  8.82858098
ATTCCGCTCA  8.82856516
ATCTTGGGTG  8.82848532
ATCCCTTCCC  8.82841
ATCCTGTGGC  8.82822594
ATCCCATGTA  8.82817442
ATTCTCCGCG  8.8280733
ATACCCCCTG  8.82762144
ATTGCCCGTG  8.82746547
ATCCCTGCGC  8.82720671
ATTGGTTATT  8.82718372
ATCCTGTTGC  8.82697128
ATACTCACCT  8.82691446
ATCTGTTCGC  8.82685518
ATTCGTTGGT  8.82679519
ATCCATTGCG  8.82677472
ATCATCTATC  8.82638376
ATCTGCCCCC  8.82637472
ATCGCTCCAA  8.82637464
ATCCAAACTC  8.8260773
ATGTGCCTGG  8.82584181
ACTCATCCCT  8.82538161
ATCCGCCACG  8.82530996
ACTCTCCACC  8.82497792
ATTTGGTCGT  8.82488819
ATCTCCGCTG  8.82471173
ATCATCCTAC  8.82398214
ATCACATTCT  8.82370921
ATCACTTTCG  8.82363484
ATTCGTCTGC  8.82319564
ATTTCTGCCT  8.82282027
ATCTCCGCTC  8.82249449
ACTCCTATTC  8.82233403
ACCTCCTAAC  8.82228606
ATGGTGTTGT  8.8218481
ATGTTTCTCC  8.82184351
ACTCCTTCTT  8.82173666
ATCCTATTGC  8.82160785
ATGTGTCCTT  8.82134091
ATTTGGGGGG  8.82120584
ACCCCTTCGC  8.82117849
ATTTCCCCCA  8.82110533
ATTCAACCCT  8.82101146
ATCACTACCG  8.82087096
ATCGCCTTCC  8.82075333
ATTTGGCGTG  8.82058295
ACCCACTTCA  8.8202933
ATCCTTGTAG  8.82017094
ATCCATTCGT  8.81998104
ATCCATACCG  8.81997634
ATCCCCATTG  8.81919829
ATCTGGTCTG  8.81896416
ATCCTTGCGC  8.81890622
ACCTACTCTT  8.81832536
ATCTTCACGC  8.81827095
ATTCTGTTCG  8.81815065
ATCCCGACGT  8.81806976
ATCTGTATAA  8.81779145
ATCCTAGTTA  8.81773014
ATCACCAAAC  8.8175709
ACCTCTCATT  8.81721408
ATCTCACTTC  8.81718401
ATCCGCATAT  8.81712847
ATTCACATTC  8.81685009
ATTTGTCCCC  8.81682774
ATACCTCCTC  8.81672253
ACCTCTTTAC  8.81646683
ATACCTTTCA  8.81631275
ACCTACTTTT  8.81598585
ACCCTAAACT  8.81586597
ATTCCCTCTT  8.81566519
ATCCTGGGCC  8.81559766
ATCCCTCGTC  8.81519756
ATCGTGGTGC  8.81510129
ATTCACCTCT  8.81498803
ACCCTTCGTG  8.81459833
ATCCACGCTC  8.81452469
ATCGCCTTTT  8.81437408
ATGGTTCTCT  8.81433291
ATCCCTGTCC  8.81429552
ATCTCCTGTA  8.81416611
ACCCCCCAAC  8.81373918
ACCTACCTTA  8.81356491
ATGTTCCCCT  8.81343776
ATCATACTTC  8.81316904
ATCACTTCCC  8.81303965
ATGTTGGTCC  8.8127074
ATCCTTACGG  8.81262383
ATCACCCAGT  8.81257905
ATTCCGCTTA  8.81244656
ATCTGTCTCT  8.81238753
ATCCTTATGA  8.81179193
ATCGCCATCT  8.81138372
ATCCACATTC  8.81136323
ATCCTTGTCA  8.81124444
ATCTGGGTCA  8.81116078
ATCTGTGTTG  8.81109782
ATTCACTAAT  8.81103531
ATCTCCACTC  8.81095718
ATTCCCGCCT  8.81077656
ATTCTCTTTA  8.81069
ATCCTTTTGA  8.81045127
ATACTATCCT  8.8102047
ATTCTCAACA  8.81016343
ATCCGTCCTA  8.80994576
ATCCTCTTGG  8.80985272
ATCCTATACG  8.80984034
ACCTACTCGC  8.8096457
ACCTACTTAC  8.80937257
ATTTGTGTGT  8.80936796
ATACCCTTTC  8.80863402
ATTCTCTTCC  8.80851924
ATTGTTTTTC  8.80851262
ATTTGTGGGG  8.80822844
ATTCCTTCCA  8.80807835
ATCACTTCCT  8.80805658
ATTGTTTTTG  8.8079219
ACCTTCACTC  8.80757682
ATCTCTCTGG  8.80710722
ATCCAAATTT  8.80673735
ATCTCCAATG  8.80671923
ATCTCTTCTA  8.80652708
ATATCTCCCC  8.80649956
ATCTGCTTGA  8.80644235
ATTCCTACTC  8.80625708
ATCACCTAGA  8.80587866
ATTCTGGTTA  8.80586122
ATCGTTCTCC  8.80544649
ATCCCGTTTA  8.80535935
ATGGCGGGGG  8.80493842
ATGGTGTTTC  8.80459128
ATCACTTTCT  8.80439318
ATCTGTCCAG  8.80374371
ATCCCATTTC  8.80318992
ATCCAGTTGC  8.80285067
ATTCCTTTCT  8.80277964
ATCCTATTTT  8.80275857
ATTGGTCTTA  8.80214454
ATTTGCCTTA  8.8017445
ACCCCTTACT  8.80143158
ATCCACTCCC  8.80102379
ATCTTACACT  8.80099282
ATCTGCCGTG  8.80092557
ATACTCTGCC  8.80080731
ATTCTCTTAC  8.80069356
ATCCGTGTAC  8.80045315
ATCCATGCTG  8.80040035
ATCCTTACAT  8.79983176
ATGCGGTGTG  8.79975757
ATCATCCAGC  8.7997346
ATCTGTGTCA  8.79968585
ATCCTGTGCC  8.79958379
ATCGTTGTAT  8.7995304
ATTCTACTCC  8.79944096
ATCCATCGTA  8.79920586
ATCTCTGCGT  8.79877568
ATCCCCTTCG  8.79854418
ATCTGGTTTC  8.79806169
ATCTCCCTGT  8.79800084
ATACTGCCCT  8.79790485
ATTCCTCCAA  8.79759452
ATCGCTACCC  8.79676332
ACCCAATCTT  8.79665454
ATTTCGTGGG  8.79642273
ATCTCATCTC  8.79642144
ATCCGCCAGT  8.79633978
ATCTGTCTTC  8.79633587
ATTTGGTCGG  8.79617309
ATCCGCCCAT  8.79599414
ACCTGCCCCA  8.79593075
ATCTCACTGG  8.79572878
ATCCATCGCA  8.7953112
ATACCTGCTA  8.79517492
ACCTTACCTC  8.79502064
ATCCATATTC  8.79462102
ATCACTACTA  8.79444635
ACCACCACTC  8.79424067
ATCCTCTTAC  8.79421381
ACCTCCTTCG  8.79376574
ATCTGCTCGG  8.79343825
ATTCGTGTGT  8.79287857
ATTGTGGTTA  8.79273289
ATCTCTCCTT  8.7926992
ATCCCCTGCT  8.7924836
ATCTCCGTCA  8.79247518
ATTCGGGCTT  8.79224736
ATACTCATCC  8.79213494
ATCCTTCGAC  8.79206845
ATCCTTTATG  8.79166508
ATCTACCCCT  8.79147423
ATTCCCCAGA  8.79139004
ATCCAACTCT  8.79134676
ATCCTTGTGT  8.7910274
ATCTTGCCCA  8.79102601
ATTCCCATTG  8.79078212
ATCCCACAGT  8.79071123
ATCTCTTACA  8.79003751
ATCTCTGCGG  8.79001794
ATCACTACGC  8.79001518
ATCGCTCTGT  8.78999771
ATTTACCCAC  8.78990186
ATCCCATCCC  8.7897022
ATCCGCAATC  8.78879694
ATCTCGGTTC  8.78873582
ATCCCCATCA  8.78837224
ACCCATCTCG  8.78812188
ATTCCACTAC  8.78804787
ATCATTCTCC  8.78779259
ATTCCTCCCA  8.78774569
ATTTTGTGGG  8.78759196
ATCCATTTGA  8.78752906
ATCCTCATTA  8.78729917
ATCTTTCCTC  8.78680497
ATTCTCTCTA  8.78658524
ATCATTCTGT  8.78656833
ATCCTTAGCT  8.78654345
ATCTGTCCGC  8.78651926
ACCTTTTCGC  8.78551503
ATCAGTCTCC  8.78541829
ATCTGGGCTG  8.78529072
ATCTCGGTGG  8.78528493
ACCCTCTGCA  8.78514348
ACCCCACCTT  8.78507547
ACCTCATTTG  8.78492506
ATGTCGGGTG  8.78465354
ATCTTCGGTA  8.78462187
ATCACTATTC  8.78453255
ATCCGCATTG  8.78437711
ACTCCCTTTG  8.78376695
ATCGCACCAT  8.78359944
ATTCTCGTGG  8.78357525
ATCTGTGTAC  8.7835229
ATTCCCTAAG  8.78336694
ATTCCGCTTG  8.78301202
ATCCTGTCTT  8.782842
ATCGGTCTGG  8.78267849
ATCGGGGTGT  8.78267534
ATGGTTGTTG  8.78267529
ATCTTATGTA  8.78256489
ATCCACAGCC  8.78254977
ATCCGCTTGC  8.78239304
ATCCTCATTT  8.78225641
ACCTACCTCG  8.78213396
ATCCACACGC  8.78210308
ACCTTACTCC  8.78191089
ATTGTCTCTC  8.78175782
ACCCATACCT  8.78167644
ATCTGTCGTA  8.7815764
ATCTGCTTCT  8.7812345
ATCTGTGTCT  8.7809717
ATCGGTTGCT  8.78087472
ATCCCTACCG  8.78075263
ATGTGCTTTG  8.78056323
ATCCATCCGC  8.78041392
ATCTGTTACA  8.78040717
ATCCCATGCG  8.78011194
ATCGCCTATT  8.78004596
ATCACTTATC  8.77998312
ATTTACTCTA  8.77912783
ATCCCAGCCA  8.7790948
ATTTGGTCTA  8.77872438
ACTCCTTACT  8.77833979
ATCTCCGTCT  8.77819152
ATCGCTTTCC  8.77790811
ATCTTTCTTC  8.777858
ATCCCGTCGC  8.77781952
ATTTGGGTGT  8.77780179
ATCACCTACG  8.77765603
ATTCTGTCTG  8.77715163
ATTTCGTTGC  8.77705278
ATTCCCTTGC  8.77704583
ATTCTCTACG  8.77701774
ATCTGTGGGT  8.77688136
ATACCCCACT  8.77685125
ATAGGTTCTG  8.77667125
ACCCACATCG  8.77663415
ATTCTGTCCG  8.77638224
ATCGTCTTCC  8.77629548
ATCAGGGGGT  8.77623135
ATCCTTGCAT  8.77598091
ATCTTCACAC  8.7759373
ATGTTGGTCT  8.77565845
ATCCTTTTTT  8.77564697
ATACCCTTCT  8.77550715
ATCCTCTTAG  8.7754452
ATCCCTAAAG  8.77542131
ATCCTTTCCC  8.7753505
ACTTCCCTTC  8.77511689
ATTCTTGCTT  8.77490165
ACCCTTCTTC  8.77446861
ATTCATCTCC  8.77437599
ATCACTGGTT  8.77395846
ATCCTACACT  8.77388685
ATCCGTACAC  8.77291676
ATTCTGCTCC  8.77290567
ATACCCCGTT  8.77283486
ACCCTTACTG  8.77281011
ATCTCTCTTG  8.77259595
ATCCATGCCT  8.77258044
ATCCTAAACC  8.77257343
ATCGCTCCCT  8.77251575
ATCTCCTAAT  8.77213871
ATCTCGGTTA  8.77212715
ATTTCCACCA  8.77210482
ATTGTTGTAT  8.77181583
ATCCTCGTCC  8.77178653
ACCCACATCT  8.77144349
ATCCGCTCGG  8.77136761
ATCCCGTATT  8.77133243
ACCCTTTATG  8.77127784
ATTCGGTCCT  8.77118826
ATCCGCAACA  8.77115927
ATCACAACCG  8.77104236
ATCCGCACAC  8.7709377
ATCTTACTGA  8.77079425
ATCATTGCCG  8.77074163
ATCTCCTTGT  8.77054981
ATCCCATAGT  8.7705221
ATTGGTTCTT  8.77048557
ATGTGTCGCC  8.77035613
ATTTCTCTCC  8.77029841
ATACTACCCG  8.7701531
ATCCATATTG  8.77013559
ATCGCCTTTG  8.770074
ATCTCTCGCA  8.76994926
ATCCCGTGCA  8.76981984
ATCCTTTGGG  8.76970932
ATCCTAAACA  8.76967283
ATTGTGCGTA  8.76948159
ATTCCGGGTG  8.76948068
ATCACCATTC  8.76947215
ATTCGGTCTA  8.76916892
ATCCAGTGCC  8.76905074
ATCTCCGTAC  8.76897353
ATCCGTTACC  8.76896589
ATTCTGCTGG  8.76860767
ATGGTTCCCT  8.7684211
ATCTTTGGTG  8.76839845
ATTCCCCAGC  8.76834048
ATTCCCTGTC  8.76750933
ATGTCTCCTT  8.76750635
ACCCTCTATC  8.76729043
ATCTCCCCGG  8.76663756
ACCTTCAACC  8.76660739
ATGTGGTTGC  8.76658676
ATACACATTT  8.76643163
ATTCTGCTAC  8.76627222
ATCCTTCGCG  8.76598069
ATGTGTGTTC  8.76595052
ATCCTCCTAG  8.76569575
ATTCCTGTCA  8.76556326
ATCTGTTTGC  8.7653485
ATCTTACCCA  8.76533889
ATTCCCTTAA  8.76529851
ACCTCTACCT  8.76462865
ATCTTCGTGG  8.76397394
ATCACCAATT  8.7635027
ATCCAGTTCC  8.76336018
ATCCCGGTGT  8.76308265
ATCCATTTCA  8.76279677
ATTCCTATCC  8.76278242
ATCCGCCCAC  8.76262187
ATCTGTCCAT  8.76247154
ATCCACTCGC  8.76245605
ATCTGTGCGA  8.76224877
ATCTTCGCGG  8.76202905
ATTTCTCTCT  8.7618779
ATCCTTGTTG  8.76186909
ATCCTCAGTC  8.76184567
ATCTCTCATG  8.76182564
ATCCCTCCTG  8.76180851
ATCCTACTAA  8.76175765
ATCATTTGCG  8.76173589
ATTCCACTCA  8.76154926
ATCTTCACCA  8.76122743
ACCCTTACCC  8.7612063
AGCCCCTAAT  8.76101679
ATCCCGCACG  8.76058031
ATCTGTCTGG  8.76040862
ACCCCTTCCT  8.76018874
ATCCCAACTC  8.76003194
ATACTGCCTC  8.76001516
ATCAGTTTCT  8.75990937
ACCCTTCGCC  8.75959552
ATTCCCCTCA  8.75958583
ATCCCGCTAG  8.75933861
ATCTCGGGGG  8.75924662
ATCACGCCAC  8.75875009
ATCCTTTGCA  8.75863026
ATCTGTCCAC  8.75827621
ATTGTCTGTG  8.75826338
ATACCTATCA  8.7581785
ATCCGTCATG  8.75799741
ATTCCGTCGT  8.75795949
ATCCCAGTCG  8.75793375
ATCCCGAGTC  8.7578863
ATTCCGCCCA  8.75786284
ATCTGTATTC  8.7576953
ATGGTTATTG  8.75751663
ATCGCCTGTG  8.75749702
ATCCCATACA  8.75728835
ATCCCTACAA  8.75724296
ATCTCGTCCA  8.75716572
ATCTGTTATC  8.75714679
ATCTCCTGGG  8.75713605
ATTCGGTGGT  8.75709794
ATCTCGCCTA  8.75699127
ATTCCCTATC  8.75696096
ATTCTCCACT  8.75694954
ATGGTTTCGT  8.75672928
ATGTGTTATC  8.7566202
ATTGTTGCGA  8.75652301
ATTGTTGCCT  8.75638888
ACTTCTCCTA  8.7557762
ATTCGTGCTA  8.75575632
ATCCTCTAAG  8.75562358
ATCCGCTTGT  8.75545489
ATGTGTTGCT  8.75531898
ATCACTAACC  8.75523387
ATACTCCCAC  8.75517546
ATCATCCTCT  8.75506513
ATTCCCGCCC  8.75499258
ATTCTTCCAT  8.7548247
ATTGTTTCCG  8.75443377
ATGTGTCCGG  8.75429682
ATCCGTGCAA  8.75403553
ATCGTGTCCC  8.75386466
ATTTGTGTTG  8.7538292
ATTCGTGTTC  8.75378357
ACCCTGCTAA  8.753639
ATTCTCGTAG  8.75359222
ATTCCTCCGT  8.75357282
ATCTACTCCT  8.75350961
ATTCGTCCAT  8.75348451
ATCGCCCCTA  8.75319228
ATCTTTCCAT  8.75317587
ATCGCTATTG  8.75297523
ATCCTGTATT  8.75288652
ATTCGCTTCC  8.75261433
ATCCCAGTGC  8.75242243
ATTCCACTCC  8.75230734
ACCTGCTCTC  8.75227947
ATCACTTCAT  8.75190146
ATCTGCCGTC  8.75164933
ATTTCTCCGC  8.75147084
ATCCCAGTGT  8.7514032
ATCCGTGTTA  8.7511272
ATCCCTTTTT  8.75106429
ATTCCCCCAG  8.75083071
ATTTCGGTGT  8.75069444
ATTGTCCCTT  8.75043221
ATCCCATGAA  8.75005025
ATTCTTCCTA  8.74949367
ATCTCCTTGC  8.7494301
ATCCAACTAG  8.74920356
ATCCATCTTG  8.74909585
ATCCCGCGCA  8.74890015
ATGTTCCCAT  8.74874125
ACCTTCCCTT  8.74872252
ACCCATCTCT  8.74856625
ATCTTCACTA  8.74852965
ATCTTCTTTG  8.74845143
ATTGCTGTCT  8.74833134
ATTCTGCCCC  8.74829595
ATACCACCCT  8.74817814
ACCTCCTTTT  8.74788704
ATCTCTACGC  8.74787134
ATTCGCCCAC  8.74766691
ATCCACACCC  8.74764622
ACCCTACCCA  8.74760353
ATACCCATCA  8.74740573
ATCCTCTATT  8.7473534
ACCTTTTTCC  8.7473158
ATCTGTCATT  8.74728886
ATCTTGTTGT  8.74719674
ATCACTCCGC  8.74708887
AGTAGGGTTC  8.74701443
ATCCGTTTCC  8.74694951
ATTCTTGTGG  8.74686621
ATTGTGGGGC  8.746625
ATTTGCTCGG  8.74661008
ACCTCTCCCA  8.74658456
ATCTCTGCGC  8.74657837
ATCACTCGTC  8.74649994
ATCTTCTGTC  8.74605402
ACCCATTTTT  8.74599406
ATTCTCGTAA  8.7459625
ACCTTTCACT  8.74595926
ATCCTTAGTC  8.74586682
ATCTTTCATA  8.74581123
ATCATCCGTT  8.74579092
ATCCCAGCGT  8.74567022
ATCTCCTCAC  8.74544788
ACCTCCCATC  8.74523398
ACCCGCTCTT  8.74501423
ACCCATCTCC  8.7450031
ATCACACCTG  8.74489716
ATTGTCGGTA  8.74484112
ATTCTGCCCT  8.74471238
ATTGTGTTGC  8.74420995
ATCCCTTAGC  8.74382446
ATGCCCCTTT  8.74380185
ATCCCTGATG  8.74331597
ATCGGGGTGG  8.74331314
ATCCTTTCGA  8.74321843
ATTGTGTTAC  8.74286335
ATCCACCGCG  8.74248017
ATGTTGGTGG  8.74233885
ATCACTTCTA  8.74217835
ATCCACTCTT  8.74215787
ATTCCACACA  8.74203152
ACCTTATTCA  8.74201215
ACCTTTTGCC  8.74182988
ATCCCTCGGC  8.74171176
ATCCACAATT  8.74169514
ACCCTCCACA  8.74155948
ATCCTATTAT  8.74153519
ATCCATACAC  8.74151316
ATCCGTAACA  8.74118464
ACCCACCATG  8.74111269
ATCCCACGCC  8.74077651
ATCTCCTAGC  8.74074151
ATCCTCGATG  8.74026687
ATTCGGTCTG  8.74009094
ATCCACTATA  8.73997421
ATCGCCTATC  8.73974052
ATCCGCCGTC  8.73951569
ATTCGTCTCG  8.73945838
ACCTTACTAA  8.73900937
ATCCATTAAT  8.73883779
ATCACTGCTT  8.7387202
ATCCGTACAT  8.73831512
ATGTGTTTTA  8.73789945
ATCCTTGGCA  8.73766225
ATCTCCTAAG  8.73762406
ATCACTCTAG  8.73757651
ATACTGGGCG  8.73743891
ATTACCCTTT  8.73668587
ATCCCTTAGT  8.73649116
ATCTTATTTA  8.73602911
ATCTGTTTGT  8.73586945
ATTGTGGTAC  8.73584079
ATCCTTACGA  8.73535312
ATTCGCTCCG  8.73522157
ATCTGGTCGG  8.7352139
ATTGGTTCTC  8.7351941
ATGTTGGGTG  8.73497161
ATCAGCCCCA  8.73452024
ATCCCGTCGA  8.73441148
ATCCGCTAAT  8.73396686
ATGGTGCGTT  8.73376544
ATCCTTTACA  8.7336572
ATCTCCCCCT  8.73361648
ACCTTCATCA  8.73360237
ATCCACGTTA  8.7335692
ATCCCAAAAA  8.73356485
ATTCTCTCCC  8.73302506
ATCTCTTTAG  8.73295189
ACCCTGTCTG  8.73288509
ATCTGCCTAT  8.73283323
ACCCATCTTA  8.73281485
ATCCCCTGTT  8.73206241
ATCCATACCC  8.73158553
ATCTCCATGC  8.73130879
ATTTTGGGTG  8.73099173
ATTTGTGTTT  8.73096748
ATCTGTGTTA  8.73082368
ATCCGTTTCA  8.73071143
ATATCCACCC  8.73065661
ACCTATCCAC  8.73038336
ATCACTCCTT  8.73025555
ATCCCCATAA  8.7301338
ATCTTCCCGT  8.7300929
ATCTGTATCC  8.72961125
ATCCCGTCGT  8.72955312
ATCAGTCCCC  8.72926747
ATCTCCCGCC  8.72925687
ATACCTCACC  8.7288787
ATCCCTTGTA  8.72884281
ATCCCACGGC  8.72876155
ATTGTTTGTT  8.72855428
ATCTACTTCA  8.72842094
ATCCGCATCC  8.72840408
ATACCTTTCT  8.72828657
ATCCTGTAGT  8.72805083
ATCTTCGCTT  8.72793272
ATCTGCCTAA  8.7277395
ATTTCTCCAC  8.72771166
ATCAGTTTGC  8.72757942
ATCTCAATCG  8.72665276
ACTCTCTTAT  8.72661475
ATCCTCAGCA  8.72659741
ATCCTTTTGG  8.72632643
ATTCGCTGTG  8.72630742
ATCCTCACAA  8.72622509
ATTTCCCTCG  8.72608075
ACCTCTTACC  8.7259941
ATCTACACTT  8.72598383
ATCATCCACT  8.72564744
ATCTCCCGGT  8.72555511
ATCTGTCAAC  8.72549744
ATCTCGTCTC  8.72545223
ATCTCAACCC  8.72521222
ATCTGCCTGC  8.72505505
ATCCGTTTGA  8.72499175
ATTCACATAC  8.72485485
ATCCACACAT  8.72483586
ATTCCTTACT  8.72473488
ATTGTTTGGA  8.72393196
ATCCTATCTA  8.72392808
ATACCCTAGA  8.7238975
ATTGTTTTGC  8.72379513
ATTGGTCCTC  8.7237486
ATCGGTCCAA  8.72351838
ATCCACTGCG  8.72328161
ATTGGTTCCC  8.72304244
ATTCCCAACG  8.72291307
ATCCCACGCA  8.72274568
ATTCCCATCC  8.72248437
ATCTTCTACC  8.72240138
ATTCCTCTGT  8.72231853
ATCTCACCCG  8.72216146
ATCCTATTTA  8.72174888
ACCTACCCTG  8.7217303
ATTCCGCACA  8.72155736
ATACTTTCCC  8.72152969
ATCCTGCATT  8.72141787
ATCTGCGTGG  8.72136958
ATTCCTCTCG  8.72109986
ATCTGCGGGT  8.72099552
ACCTGCCTTA  8.72097754
ACCTCTTTCG  8.72095065
ATACCTGCTC  8.7209399
ATCTCGCTTC  8.72078064
ATTCTCTATG  8.72062746
ATTGTGGTAT  8.72058624
ATACCCAAAT  8.72052858
ATTCGTCTCT  8.72032594
ATTCTTGCTG  8.7198229
ATTCCCGCTA  8.71963435
ATTGTTTGCG  8.71961872
ATTCCGCCCC  8.71959575
ACCCTTCTAT  8.71953647
ATTCCCCATT  8.71926599
ATTCTGCTCT  8.71907963
ATCTGCGTGT  8.71906326
ACCCTACTAC  8.71847051
ATCGTGTCTG  8.71834731
ATACTGCCCC  8.71813118
ATCTCGTCGT  8.71806897
ACCTGCCACT  8.71806311
ATTCCCACGT  8.71794528
ATCCCATTGG  8.71780981
ATCCTCAGCT  8.71744793
ATGCCTTTAT  8.71743245
ATCTTCGTAT  8.71741
ATCTGTGCTC  8.71736951
ATCACTTTAC  8.71713368
ATCTGGTTGT  8.71694052
ATCACCTCAT  8.71616568
ATCTCTCGGT  8.71612771
ATCCTAACGC  8.71600046
ATCTACTCTC  8.71599352
ATCTCACCGG  8.71577114
ATACTTCTCT  8.71575515
ATCTCGGGGC  8.71516264
ATTGTCCGCG  8.71491289
ATCACCATCT  8.71481905
ATCTGCCCGA  8.71478459
ATTCTGTGTA  8.71476169
ATCTCGTATC  8.71443006
ATTCCTCCTG  8.71430489
ACCCTACAGT  8.71391644
ATCGCTCTTA  8.71309935
ATCTGTGACG  8.71283826
ATCTCTAATA  8.71280566
ATCCTTGTTT  8.71264506
ATTGGTTTCA  8.71263213
ATCTCTTCCC  8.71244906
ATGTGTTCCA  8.71240431
ATCCTACCGT  8.71211968
ACCTCAATTC  8.71171195
ATACTCTACT  8.71102537
ATCCTGTGTG  8.71066066
ATCCTACCCA  8.71059404
ATCTTCTTGT  8.71038506
ATTTGGTTGT  8.7102777
ATCCCGTCAG  8.71027288
ATTCGGTGTC  8.70940369
ATCCACTCAC  8.70920094
ATCTATGTTG  8.70917463
ATACTGCTGC  8.7090721
ATCTTTCCTT  8.7087768
ATACCCACTT  8.70837584
ATCCTTATGC  8.70824831
ATTGCTGTCC  8.70802022
ATCTTTCCCG  8.7079299
ATCCAGTTTT  8.70772738
ATCCCAATTT  8.70761526
ACCCTTACTC  8.70758833
ATGGTTTCTT  8.7075101
ACTCCCTTAG  8.70748252
ATCATTCTAC  8.70730685
ACCTTCCTCC  8.70710579
ATCTCGCCCG  8.70694161
ATCCCTTGAG  8.70673895
ATTCCCCTGG  8.70659169
ATCCTATGGC  8.70638935
ATACTGCCTG  8.70627453
ATCTTGCCCC  8.70572141
ATACCCGTAC  8.70528765
ATCCGTTGTT  8.70522952
ATTCCTATTA  8.70513371
ATGGTCTTTA  8.70491545
ATTGTGGTTT  8.70423918
ACTCTCACTC  8.70390147
ATTTTCGTCC  8.70389732
ATCCCACTAG  8.70377135
ATCCGTACAA  8.7037699
ACCCTCACTT  8.7035141
ATCTCCATTC  8.70336892
ATCTCCTACT  8.70323776
ATCCATTATC  8.70318738
ATTCGTTTCT  8.70295471
ATCCATTTTT  8.70257282
ACCTCTTTCC  8.70249787
ATCCCTGCTG  8.70239578
ATCATACCCC  8.70236105
ATTCGCTCGC  8.7021316
ATCATCTCCT  8.70182659
ATTGGTGTTC  8.70117042
ATCATCCACA  8.70109518
ATCTGGTGGC  8.70105714
ATCGTCCTCC  8.70103891
ATCTCCGCCC  8.70089705
ATTCTTGCCC  8.70051287
ATGTTGCCCG  8.7004851
ATCTTCCCGC  8.69975985
ATCGTGCCTA  8.69961882
ATACCGTTTT  8.69961458
ATCTTCGCCC  8.69960372
ATCCCATCAC  8.69957645
ATCCGCAATA  8.69946246
ATGTGTTGTC  8.69931824
ATCCCCGCAT  8.69893161
ATCGCCTCAA  8.69856644
ATTCCTCCGA  8.69812804
ATTGTCCGTC  8.69808877
ATCCATCCAT  8.69783719
ATTCTGCGTC  8.69777558
ATCCATACCA  8.69744932
ACCCCTAAAA  8.69726925
ATCCTATGGT  8.69714538
ATTGGTGCTA  8.69710609
ATTTCCGTTG  8.69699604
ATCCTAAGCC  8.69669814
ATTCCGTCTC  8.69652512
ATTCGCACCT  8.69602587
ATCCTCTAGT  8.69575337
ATGCCTTCCC  8.69544359
ATCTGGGTAC  8.69534184
ATTCCTCTTA  8.69518373
ATCCAGTATC  8.69494702
ATGTGTTTCT  8.69481671
ATCGCACCTT  8.69472985
ATCCCCTACG  8.69472424
ACCCCATTGC  8.69469602
ACCTCCTTTG  8.69447339
ATTCCCCTGC  8.69440326
ATCGGTTCCC  8.69412593
ATTGGTTTTT  8.69412082
ATCCATTTAG  8.69388318
ATCTCCCGGC  8.69378131
ATCTGTGCGT  8.69372638
ATCCGTCCGA  8.69358319
ATCACACACT  8.69357938
ATCCAGTCTT  8.6935673
ATGGTTGTAG  8.69334115
ATTCGGTTGA  8.69328888
ATCTGTTGCT  8.69324161
ATCCCTGCAT  8.69307606
ATCTACCTCC  8.69277731
ATCCATGCTC  8.69277031
ATCTTTTTTT  8.69273886
ATACCCCACC  8.69197549
ATCCGTAGCC  8.69189645
ATCGTTTTGG  8.69187975
ATCTCCTAAA  8.69164202
ACTTCCCATC  8.69144379
ATCTTTGTCT  8.69101669
ATCGTGGTAC  8.69083362
ATACACCATT  8.69063508
ATCCTCGGGC  8.69052998
ATACCTATAT  8.69035362
ATACTTTTAT  8.69000893
ATCCCGTAAC  8.6899341
ATCCAGTCCG  8.68976347
ATCGTCACAC  8.6896795
ACTTACCTCC  8.68962034
ATGTTCGGGG  8.68947253
ATACCCGCCC  8.68915273
ATCCGTCCGC  8.68907751
ATCCTTATTG  8.68897704
ATCCGCCGTT  8.68863027
ATCCCACGCG  8.68852146
ATTCTCTGGG  8.68821985
ATCCAATCCG  8.68804063
ATCCCCTCGG  8.68792461
ATCACTTTTG  8.68784325
ATCCTTATCG  8.68757615
ATCTGGGCTA  8.68729735
ATCCTGATTA  8.68727119
ATCTACCAAC  8.68725166
ACCCATCCTG  8.68710159
ATTGTTCCTC  8.68705596
ATCGTTCTAC  8.68696042
ATTCGCCTAT  8.68683835
ATCTTGGGTA  8.6868244
ATCCACGCAT  8.68681035
ACCCACTTAC  8.68640651
ATCCCTGCGA  8.68640018
ATCCTCCGTC  8.68608019
ATCCAGCCTC  8.68584743
ATCACTTACA  8.68584162
ATTGTCCACT  8.68549968
ATCCGTCACA  8.68549696
ATCCTCATGA  8.68535199
ATTGTCATTG  8.68518729
ATTTCCGCAG  8.68501692
ATCCACCGCA  8.68489942
ATCCCTTGGG  8.68467757
ATACTATTTC  8.68455776
ACCCTCTATT  8.68447583
ATCCCCGCGA  8.68413646
ATCCACAGCA  8.68401029
ACTCCTCACC  8.68387654
ACCTCCCCAC  8.68384042
ATCTGCCTTT  8.68372936
ATGTTTTGGT  8.68370934
ATCTCGTCTA  8.6831618
ACCCCCCTAC  8.68282365
ATTATCCTTC  8.68281958
ATTCTCACCC  8.6825751
ATGTGCTTGC  8.68247607
ATCCACATGT  8.6823943
ATCTCGCACC  8.68211821
ATTCCTACAC  8.68211136
ATCTCTGTTA  8.68202215
ACTTTCTCTC  8.68198109
ATCCTATGTG  8.68158227
ATCCCCAGTA  8.68157244
ATCTTCTATT  8.68151961
ATCCTCAACG  8.68142889
ACTTTCCCTA  8.68133094
ATTCGGGTCT  8.68130929
ATTCACCTAC  8.68127685
ATTCCCAACT  8.68112231
ATTTGCCCTC  8.68108535
ACCACTTTTA  8.68097827
ATCGTTTCTC  8.68084033
ATTCCTGCTT  8.68059934
ATCTCTACCT  8.68055956
ATCCAGGTTC  8.68051316
ATACCACCCC  8.68036905
ATCCAGTCCT  8.68014088
ACCCTTTCAC  8.67982641
ATCCTTAGTG  8.67974365
ATTCCCTTGG  8.67973247
ATCTTATCTC  8.67968414
ATCTTTTTTG  8.67929064
ATCCTCATAC  8.67904207
ATCCATCATT  8.67899023
ATTCACCTCA  8.67896757
ATCTGTACTT  8.67883693
ATCCCAATTA  8.6787218
ATGCTCTCTA  8.67865242
ACCCATTTTC  8.67855409
ATCTGTCACA  8.67834882
ATACCCTAGC  8.67825109
ATTCTCCCTA  8.67811595
ATTCGCTTAT  8.67806313
ATACACCACA  8.67780784
ATCCATTCGG  8.67756415
ATTTGTCCGC  8.67747969
ATCCCATAAA  8.67719508
ATCCACTATT  8.67711427
ATAGGTGTTA  8.67706259
ATCGTTTGTA  8.6770556
ATTCTGCCGC  8.6767178
ATTGCTGGTC  8.67665694
ATCTTTCTAA  8.67662454
ACCCTATGTT  8.67637448
ACCTACCATA  8.67631235
ATCTTGGTAC  8.67620296
ATCCCTCGAT  8.67614763
ATGTTGCTCC  8.67597838
ATCCCCGCGT  8.67587098
ATACTTTACC  8.67564959
ATCCGTACCG  8.67557707
ATCCTACGCA  8.67545014
ATATCACTCC  8.67533549
ATCGTCCCTA  8.67502486
ATACCCGTTT  8.67502191
ATGTGTCCCA  8.67486027
ATCCCCGGTC  8.6748133
ATCTACTTGC  8.67470922
ATTACTCTCA  8.67364557
ATGGTCTTCG  8.67350592
ATCCCACAAC  8.67346125
ATTTGTCTGC  8.67314578
ACCCCACAAC  8.67301677
ATCCTTGCAC  8.67297807
ACCCTCAAAC  8.67271362
ATCCCCTAGC  8.67250222
ATCCAACTTC  8.67218419
ACTTCTCCGG  8.6720561
ATACTACATT  8.67205516
ATTCTCCTGG  8.67179954
ATTCACTGCC  8.67178359
ATTGTCCTCT  8.67152627
ATTCCGCTCT  8.67138011
ATCCCTATTA  8.67129326
ATCCTCCGCG  8.67106895
ATCCACCCTT  8.67048607
ATTCGCTCTA  8.67044834
ATCTTTCACG  8.67043565
ATCTGTGCCC  8.67006551
ATCCTGTATC  8.67003295
ACTCCTCTTC  8.66984455
ATCTGCCCGC  8.66950931
ATCCTATTCA  8.66928396
ATCCATATCA  8.66925337
ATTCGTGGCC  8.66923023
ATCCTCTGAA  8.66886571
ACCCTACACC  8.66861
ATGGTGTAGT  8.66856038
ATACTCTCTA  8.66793979
ATCCCTGGCG  8.66731826
ACCCATCTCA  8.66712085
ATGTGCTTCG  8.66711954
ATGTGTGTTG  8.66699682
ATCCTGTATA  8.66694142
ATCTTCCGCT  8.6664408
ATCCTTTCGG  8.66626307
ATTCGGTCTC  8.66624942
ATTGTGCCCA  8.66618384
ATCATTGTGG  8.6659428
ATCCCGTGTG  8.66560869
ATTCCCGTGT  8.6655361
ATCCCGCTAA  8.66532032
ATCTCTATTG  8.66515481
ATTCGCACCC  8.66503679
ATCTCGCTAG  8.66483393
ATTCTTGCCT  8.66480043
ATCCACTGAA  8.66460606
ATTGTTGTTT  8.66445352
ATCCTGTCGA  8.66443209
ATTTGTCCTC  8.6643476
ATCTTCCATA  8.66429123
ATTCGTTCTC  8.66414834
ATCACCTCTT  8.66410566
ATCCTCCGTT  8.66406143
ATCTACCACA  8.66405133
ATCAGTCTCT  8.66400061
ATCCTTATAT  8.66392566
ATCCCTAATG  8.66390616
ACCCTTTGTT  8.66384676
ATCTGCTTCC  8.66383594
ATCGTTTTGC  8.66383296
ATTACACTTC  8.66376114
ATTCCCGGTG  8.66370587
ATCTGGGTGC  8.66366223
ATCCCTTGGC  8.6631496
ATCTGGTTCA  8.66305172
ATCATTCTAT  8.66273429
ATCTCCGCCG  8.66269473
ATCCCAGTCT  8.66207985
ATCCGTTTAA  8.66194367
ATCTGTTCGG  8.66189103
ATCTGTGTCC  8.66170941
ATGTGTGTGT  8.66163292
ATCTCGCTTA  8.66052103
ATTGGGTGTC  8.66051834
ATTCTCCTAA  8.66021423
ATTCCTTTGC  8.65987061
ATTCCCATTA  8.6597782
ACCCGCATCC  8.65954314
ATTCGCTGAT  8.65945573
ACTCTTTCAC  8.6594112
ACCTCCTTCA  8.65932006
ATCATCTTGC  8.65926037
ATCACTGTTC  8.65906665
ATCTTCTTTC  8.65889062
ATCTCGCCAT  8.65882157
ATCTGTTGGT  8.65857485
ATTCTACCTT  8.65848046
ATTTCTTTTC  8.6584705
ATCTTATCGC  8.65843429
ACCTACTTCC  8.65818534
ATTGCCCAAC  8.6579407
ATTCTCATTG  8.65791023
ATCCATTTCG  8.65779107
ATCGTTGTCC  8.65766085
ATCCCTAGAC  8.65741937
ATTGGTCTCG  8.65717041
ACCCTCTAGC  8.65677987
ATCTTCGCGC  8.65671428
ATCTGGTGCT  8.65669311
ATCCAATAAC  8.65611693
ATCAGTCGTC  8.65608082
ATCCTAGCGT  8.65589021
ATCTTCCCCC  8.65584692
ACCTCACCCT  8.65578895
ATGTGCTGTC  8.65575656
ATCACCAATC  8.6554434
ATCTCTCCCT  8.65526273
ATTCGGGTTA  8.65484572
ATCTGGGGCT  8.65480385
ATTCTGTGTT  8.65456009
ATACCCACTA  8.65445378
ATCCGCAACT  8.65438576
ATTGTTCGTC  8.65433526
ATCCTGGTAG  8.65421952
ATCCACACAG  8.65408257
ATCTTCTTCC  8.65397175
ATCCCCGGCG  8.65390945
ATCCGTGTAT  8.65383767
ATCTTCGTCT  8.6537821
ATCTCGTACA  8.65373662
ATCCGTCTGG  8.65363217
ATCGCTGGTG  8.65360079
ATTTGTCGTC  8.65313445
ATTCGCTTGT  8.65307657
ATTGTCGTCA  8.65297587
ATCCCTATGA  8.65254553
ATCGCTTTTC  8.65248722
ATTCGTTGCA  8.6519863
ATTCCGTGTA  8.65182461
ATCCCTAGTG  8.65179401
ATCGTTCCAT  8.65156496
ATCTGTGGTA  8.65142574
ACCTACTTTA  8.65130115
ATCCTAATTG  8.6512776
ATCCTGCTCG  8.65120523
ATCACCGCAC  8.65112248
ATTCCCCACA  8.65100022
ATCCTACGAC  8.65068832
ATCCATATCC  8.6504819
ATTGCCTCTT  8.65018607
ATCCCGTGCG  8.64981222
ATCTCTGCTA  8.64980861
ATGTTTTCTG  8.64973586
ATCAGGGTGT  8.6495525
ATCTGTAGCC  8.64940368
ACCCATATTT  8.64934553
ATGTGTTTGC  8.64931982
ACCTCTTTTC  8.64918927
ATCGCCTCAC  8.6490784
ATTTCCCCTG  8.64881618
ATCTACCTGT  8.64879182
ATTGCCTCCC  8.64853805
ATCCTTCAGA  8.64850634
ATCGCCCTAG  8.64840399
ATTCCTGTGC  8.64808909
ATCCTTGCGA  8.64799191
ATACCTCTTT  8.64790951
ATCCCAACTA  8.64774829
ATCTCTTTGA  8.64747316
ATCTGCTCTC  8.64734404
ATCCTGGGCG  8.64728245
ATCCACCGAG  8.64723678
ATTCATCCTG  8.64720441
ATGTGTCGTC  8.64708404
ATGTTGTTTT  8.64686306
ACCCGCCTCA  8.64685751
ATCTCACTGT  8.64660172
ATCATTGCGG  8.64640097
ATCTCCGTTT  8.64630362
ATTTTCGCAC  8.64603529
ATCCCGTTAG  8.64600113
ACCATCATAT  8.64572208
ACCCTCTTCG  8.64565146
ATCACTACTT  8.64562329
ATCTCATGCT  8.64556576
ATTCTGTCCA  8.64556463
ATGTGTGTAG  8.64556028
ATTCTTTTCA  8.64511864
ATCGCTTCTT  8.64506068
ATCGTTGCCT  8.64492686
ATCTCTGTCT  8.64461928
ATCCTAGTGC  8.64433113
ATTCGCTGTC  8.64400947
ACCTTCCTCA  8.64399191
ATTTCTCTAG  8.64377259
ATCTCTCCTA  8.6437192
ATTGGGTTGG  8.64339721
ATCCCAAAAC  8.64309918
ACCCTCCTCA  8.64285551
ACTCTTCCCA  8.64281921
ATCGCTCTTG  8.64247336
ATTGTCGTTC  8.6422915
ATCTTTGTTT  8.64220301
ATTCGCCCTT  8.64220007
ATGTGTCCTA  8.64192454
ATCCCTTCGG  8.64185106
ATATCTTCCC  8.64178565
ATTCGTCTAC  8.64156031
ATTGTCCGGT  8.64148615
ATGTCCCTCC  8.64130486
ATCCAGCTTT  8.64126285
ATCCTTGCAG  8.64092848
ATCTACTCCC  8.6408928
ATCTGCCTTG  8.64074045
ATCTCAGCGG  8.64068748
ATCTGCTACC  8.64057703
ATCTCGGGTA  8.64051801
ATCCGCTGGC  8.64046552
ATCACTTGGT  8.64038727
ATTCGCACTC  8.64007974
ATTGTCACTC  8.63980281
ATGTTCCTAT  8.63952119
ATACCTCTGC  8.63949964
ATCACTGGGG  8.63949127
ATACTTTGCG  8.63916527
ACTTCCACTC  8.63900215
ATCATCCCTG  8.63882071
ATTCCCTCGC  8.63868902
ACCTCATCCG  8.63867348
ACCCTTTTGC  8.63854127
ACCCTTCTCT  8.63850723
ACTCACTACC  8.6382529
ATTGTCCTCA  8.63806718
ATCCCATAAG  8.63803947
ATACCCCCTA  8.63752359
ATCTACCCTC  8.637503
ATCTTCCCGG  8.6374453
ATTCCCTATA  8.63733037
ATCCGCTGCT  8.63701146
ATCCAGGTCA  8.63685577
ATTGTGTTCC  8.6367371
ATGTGTGGTC  8.63667324
ATTTGCCTCA  8.63652336
ATACGGGTTG  8.63650664
ATTCTGGGGG  8.63648838
ATCTGTTGGG  8.63624727
ATCTGGGGAG  8.63620225
ATCTGCCCGG  8.63597886
ATTCGCTTTA  8.6359108
ATTCGTGTTG  8.63576157
ATCCACATAG  8.6357594
ATCCGTTAAG  8.63565935
ATCCACATAC  8.63564444
ATCTGTCCAA  8.63555437
ATCCAGGTGG  8.6350913
ATCAACCTCT  8.63509094
ATCCACTCCA  8.63499951
ATCTGCCCCA  8.6349468
ACCCTTTCAT  8.63490234
ATCCTGTCGC  8.63468819
ACCTTCATTG  8.63459916
ATTCCCTGGC  8.63450988
ATACCAATTT  8.63396234
ATACTCTCGT  8.63391434
ATCTTCTACA  8.63389579
ATTTGTGGTC  8.63379054
ATCTCCGCGT  8.6332534
ATCACTCTTG  8.6330343
ATCCCGTGAC  8.63293783
ATTCTTTCCG  8.63285165
ATCTTACTCT  8.63268241
ATTTGTTTCC  8.63258062
ATGTGGGTTT  8.63237698
ATCGTCCGCC  8.63217533
ACCTTCCTTG  8.6321308
ATCTGGTCTA  8.63204131
ATTCTGGTCA  8.63200413
ATCCCTTGGT  8.63192811
ACCTTACCCA  8.63187196
ATCGTCCCTT  8.63175959
ATCACTCAGC  8.63152982
ATCTCGGGTG  8.63150868
ATCACCCCAC  8.63143598
ATCCCATGCA  8.63142752
ATTCCACCTT  8.63105883
ACCTTCTATT  8.6306922
ATTCGTGGAC  8.63056457
ATCCCTAGCT  8.63051232
ATACCTCTTA  8.6305078
ATTCCTTATG  8.63036363
ATCGTGGTTG  8.63009749
ATCACTTTAT  8.62994698
ATCTTTGTTG  8.62990124
ATCGTGTTCG  8.62986639
ATCCTTGGGC  8.62984465
ATTCGTCCCT  8.62984458
ATCCGCACCA  8.62949489
ATTCCTCGCT  8.62930933
ATCCATCCTG  8.62903929
ATCGTTTGTT  8.62897806
ATCCAACTCA  8.62887165
ATTGTGCTTG  8.62886115
ATCTGTTTCA  8.62880861
ATCTTTCGTA  8.62877345
ATCATCTTCT  8.62873747
ATTCCTACTG  8.6287089
ATACCTGCTG  8.62867964
ACCCCCTTTT  8.62862644
ACCTGCCCTA  8.62852397
ATCGCACCTG  8.62831507
ATTTCTGGCT  8.62828198
ATGGTTATGT  8.62824792
ATCTCGGGCT  8.62819156
ATTGTGTTTG  8.62809099
ATTCCCTCCA  8.62788546
ATCTGTCGCA  8.62772964
ACCTATACTT  8.62764255
ATCCACGTAC  8.62747443
ATTCCTCTAG  8.62743187
ATTCGTTCGG  8.62669829
ACCCTACATT  8.62665551
ATCCTTTACT  8.62665073
ACCCTTTCTG  8.62652585
ATCCCATCCG  8.62626397
ATCTCTCGTA  8.62597544
ATCCACACCG  8.62561672
ATCGTGTTCA  8.62561524
ACCCTTTTTC  8.62547895
ATTGTGGGGG  8.62515442
ATTGTGGTTC  8.62475719
ATCCATCGTG  8.62448101
ACCACTCCTT  8.62432715
ATCCGTGTAG  8.6242227
ATTCGTTAAA  8.62404613
ATTTCCTCTA  8.62404332
ATTCCTTCAT  8.62391026
ATCTGGTCTT  8.62372543
ATCCTTACCG  8.62367377
ACCTTCTTCA  8.62335899
ATCGGTCTAT  8.6233021
ATCTCATTTC  8.62267893
ATCTTCACTT  8.62264941
ATTGTGGTGC  8.62258421
ATCTGCCGGT  8.62242921
ATTTGCTGGG  8.62240816
ATCTTCCTAA  8.62201532
ATTGCTTCCA  8.62198415
ACCCCTATCT  8.62190907
ACTACCAATC  8.62144566
ATCATCCCGC  8.62127869
ATCCCCGGTA  8.62126936
ATTCTTTGTC  8.62112285
ATCTTTAACC  8.62108247
ATTCACCCCA  8.62101625
ATCTTGCCGG  8.62068264
ATGTTTGTGG  8.62039194
ATCTTTTTTA  8.62036609
ATCTCTACAA  8.62024961
ATCGCACCCC  8.62017014
ATCCACAGTT  8.61997613
ATAGTCCCTC  8.6197802
ATACACCCTC  8.61923667
ATCACCCAGG  8.61918652
ATCTCTTGTG  8.61918132
ATCCCGTGGT  8.61905334
ACCCTACTCT  8.61887031
ATTCTCCCGC  8.61871318
ATCTACCTTG  8.61862883
ATTGCTGGTG  8.61849408
ATCCATCGAG  8.61840419
ATTCGTGCCT  8.61821129
ATACCCTCTA  8.61814323
ATTCGTCTCA  8.61793969
ATTCATTCTC  8.61783131
ATTCCGATTC  8.61754422
ATCCACTACA  8.61749898
ATCCAGTCAA  8.61749874
ATTGGTTCCG  8.61707142
ATCTCGTGTA  8.61666383
ATCTGTAATT  8.61661324
ATTCTGGGCG  8.61657718
ATTCTGCCTC  8.61633209
ATCCTCAAAC  8.61610331
ATCGGTCTAC  8.61593796
ATCACTCCTG  8.61591975
ATCATCCCTC  8.61590609
ATTTGTCTCG  8.61586137
ATCAACTCTT  8.61580558
ATTCGTACCA  8.61580265
ATTGTATCCA  8.61552111
ATACTTCTAT  8.61549015
ATACTTCTAA  8.61526979
ATCGCTTTTA  8.61525286
ACCTGCCATC  8.61515208
ACCCATTCCT  8.61489919
ATCTGTGGTC  8.61476481
ATTCTCAACT  8.61473794
ATACCGCCCT  8.61461282
ATCTGCCAAC  8.61453229
ATCTTCATTC  8.61421509
ATACTCCCCT  8.61414011
ATCCACTTAA  8.61403686
ATCTACCCGC  8.6137304
ATCACTATCG  8.61352349
ATCTCCGTAT  8.61336863
ACTCCCTTCC  8.61336733
ATCACCCTGA  8.61330541
ATCTATGGGG  8.61318943
ATTCGGCATC  8.6131538
ATCTTTGTAT  8.61313832
ATTTGCTGTA  8.61287486
ATTTGGGTCC  8.61286604
ATTTCCGCCC  8.61281725
ATTTTGGTGC  8.61271345
ATCCGCATTT  8.61263565
ATACCCTAAC  8.61253625
ATTCCTCTGC  8.6123064
ATCCAACAAC  8.6121299
ATCACTTGTT  8.6120986
ATTGTTCTGC  8.61193561
ATTCGTGTGG  8.61193441
ATCCATTACA  8.61188478
ATTGTCGGGG  8.61187393
ACCTCTCCGC  8.61186195
ATCTTCCTGT  8.6118059
ATTCCTTTTC  8.61175335
ATCCCACGTG  8.61158606
ATTGTTGGGC  8.6115336
ATCCATCATA  8.6114735
ACCATTTATA  8.61139179
ATCCCAGTAT  8.61133495
ATCCCTTGGA  8.61127206
ATCTACCTAG  8.61112912
ATTGTGCGTG  8.61091978
ATCATTTCCC  8.6108912
ATCATTCCAA  8.61071907
ATACTTCTTG  8.61049347
ATTCTCCTTG  8.61029731
ACCCCACTTC  8.61025597
ACCTTTCTGA  8.61021249
ATTCCCAATT  8.61002662
ATGTCGTCTG  8.61001469
ATCAGTCAGC  8.6099987
ATCTGCTCCG  8.60982359
ATTCGGCTAC  8.60972591
ATCGCTGGGT  8.6097217
ATTCCCTATT  8.60966357
ATCGTCCTGT  8.60951523
ATACTGTCCA  8.60931533
ATTTTGGTCC  8.6089787
ATTCCCTCCG  8.60876017
ACCCCTCTAT  8.60870454
ACTCCTACTG  8.60869033
ATCCACCAGC  8.60863903
ATCCAGTTTG  8.60842733
ATCTGTGTAG  8.60830357
ATCCTTAATA  8.60812039
ATCTTTCCAG  8.60802715
ACCTGCCATT  8.60801976
ATCTTTACCA  8.60782956
ATCCTGTGTC  8.60760958
ACCTTCTCTA  8.60755896
ATCTCTTGTA  8.60732296
ATTCCCCGTG  8.6070999
ATTGTTGTAC  8.6069804
ATCCTCGGCA  8.60643961
ATGTTTGTCC  8.60639533
ATCATTCCCG  8.60633759
ATACTGCTTT  8.60608438
ATCTCGTTCC  8.60603948
ATCTGGGTAA  8.60600434
ATCTTGCGTT  8.60581683
ATGTGTGCGG  8.60578866
ATCTCTCAAC  8.6057639
ATCTGGTACT  8.60569462
ATGCCCCTTG  8.60568431
ATTCTACCTA  8.60561061
ATCACTTCTG  8.6055134
ATCCATCAGT  8.60547365
ATTGTGTGTC  8.60543225
ATCTTCGCTC  8.60524534
ACTCTCCTAT  8.6049335
ATCACTTAGT  8.60492806
ATCCTGTAAC  8.60484065
ATCCGTGTGA  8.60427057
ATCTTATGGG  8.60426928
ATCTTTTTCT  8.60402101
ATGTTCTGTA  8.6039967
ATCTATCTCC  8.60378227
ATCTGTTACC  8.60375362
ATTCGGCTCA  8.60358743
ATTGGTGTCC  8.60354747
ATTCCTCACG  8.60352679
ATTCTCCCAG  8.60313065
ACCCATTCTT  8.60301235
ATACTCTTAC  8.60296775
ATTCGCTTTC  8.60295907
ATCTGGCTTC  8.60251967
ATTCCCTAAA  8.60239381
ATCTACTCCA  8.60208164
ATGGTTTCAA  8.6020104
ATCCAGCACT  8.6016768
ATCCATCTCA  8.60166076
ATCCTAGCCT  8.60137531
ATCACACCCA  8.60133573
ATCCACACAA  8.60132949
ATCTCACCTC  8.60102805
ATCTCCTTTT  8.60083211
ATTGTGGCGA  8.600754
ATCTCTCTAG  8.60065179
ACCTTTCTTC  8.60061758
ATCATCCCCT  8.60041657
ATCCAATCTC  8.60037917
ATCCATTTAA  8.60030716
ACCCATTAGC  8.60020354
ATCCTCGGTG  8.60011466
ATCCTGCACC  8.60004888
ATCCTAGTTG  8.59983745
ACCACCCTCT  8.59964592
ATCTGTTGAG  8.59958044
ATCCTCATGG  8.59951235
ATCTAACTTC  8.59944299
ATTCCTACAT  8.59929119
ATGCCCTTTT  8.59905201
ATTGTTGGCT  8.5988539
ACCCTACTAT  8.59877597
ACCCTCCTAA  8.59856594
ATCCACTTGG  8.5983504
ACCTTTTCTG  8.59819597
ATTGCCTTTC  8.59807482
ACTCCTTGTC  8.59787144
ATCCGCTCAG  8.59762933
ATCCAGCTTG  8.59762847
ATCTATGTTC  8.59762142
ATCACCATAC  8.59749885
ATTCGTGTTA  8.5974241
ATCTCCCTGC  8.59717358
ATCCTCTAGG  8.59710859
ACCTTCCTTC  8.59700467
ATACCCTCAG  8.59691752
ACCTCTAACC  8.59691224
ATTCCTCGTA  8.59676905
ATCATTGCTC  8.59636974
ATCACTGTTG  8.59628373
ATCGCTTGTT  8.59618671
ACCTCTTCTA  8.59612811
ATACCATCTA  8.59605631
ATTACCTCTA  8.5958577
ATTTTTTTGC  8.59542736
ATCCATATTT  8.59482914
ACTCCTTACA  8.59470413
ATACCTATTA  8.59451806
ATTCCTCACA  8.59446648
ATCCCTACGG  8.59418717
ATTCGTTCCA  8.59399396
ATCTTGTCTT  8.59388103
ATCTTGGTTT  8.59380628
ATGGTTGTTT  8.59368898
ATCCACTGCA  8.59363879
ATCATCTCTA  8.59347923
ATCGCCTCCC  8.59342725
ATGTGTCATT  8.5934244
ATCCTCTAGC  8.59339101
ATCCTCGTGT  8.5932685
ATTCCCCTTC  8.59310706
ATTTGTCCTA  8.59308654
ACCCGTCCTC  8.59304109
ATCTGGTTTT  8.59301863
ATCATCCGCT  8.59294828
ATGTGTCTGC  8.59283758
ATTTCCTGCA  8.59279833
ATCCAGCACC  8.59265668
ATGGTTTCCT  8.59260307
ATTCTTTTTA  8.59257058
ATACTCTTTG  8.59235275
ATTCACTCTA  8.59231087
ATCTATTCTA  8.59227447
ATTCCTTAGC  8.59226684
ATACACTCCA  8.59205289
ATTACACCAT  8.59203797
ATCCCTGCAA  8.59193901
ATCACCACTG  8.59153083
ATTTTGGTCT  8.59125945
ACCTTCTTTT  8.59097296
ATCTCCTATT  8.59096828
ATCTCTCTGA  8.59072906
ACCTCCGAAC  8.59063199
ATACTCCTTA  8.59058002
ATGTCTGTGT  8.59056
ATTTCCCCTA  8.5904675
ACCTTTTCTA  8.59043022
ATACCCTTTG  8.5903524
ATAGTTGGGC  8.59031154
ATTTGTTCCC  8.59024108
ACCCCGCTTC  8.59022054
ATCCTGGCCT  8.59004791
ATACCTTTGA  8.59001658
ATGGTTGGTA  8.58998941
ATGTGCGGGG  8.58996372
ATTTGGTTGC  8.58992483
ATCACTCATC  8.58985067
ATCTCCTCGA  8.58972457
ATCCACATAT  8.589562
ATCTCGTCCG  8.5893607
ATCTGCTACT  8.58914734
ATCCCGCAAG  8.5889929
ATCCCTACAG  8.58892668
ACCTCTCTTG  8.58883619
ACCCGCCATC  8.58864465
ACTCTTCTCC  8.58847184
ATACCTTTGC  8.58814766
ACCCCGCTCT  8.58795939
ACCTTCTTCG  8.58785294
ATTTCGGGCT  8.58784303
ATCTGTGTAA  8.58762809
ATTGGTGTAT  8.5876104
ATGTGTCCGC  8.58748308
ATTCACTATC  8.58741653
ATGTGTTTTG  8.58739979
ATCCCTGAGC  8.58690614
ATCTATCCAC  8.58674443
ATTCCGCTGC  8.58674411
ATCCCCCTGC  8.58650018
ATCCTACTAT  8.58638129
ATTGCCTCCG  8.5863006
ATCCCATCGT  8.5862489
ATCTCTACAC  8.58597651
ATCTTCGTTC  8.58583757
ATCAATTCCC  8.58506618
ATCCCTTTGG  8.58503974
ATTCTGTCTT  8.58478003
ATTCGGGTTC  8.58468739
ATCACGCTTC  8.58456403
ATCCTGTTGT  8.58456124
ACCCCGCCTG  8.58431395
ATACTTCTGC  8.58428054
ATACCTTCGC  8.58418871
ATTCGGTAGG  8.58416834
ATTCGCTACC  8.58408028
ATTCCTGCGG  8.58374021
ATCCTCTGAT  8.58371968
ATCCCTAAGC  8.58341616
ATGGTTCGCT  8.58341559
ATCTGGTGCA  8.58329632
ATTCTCGTTT  8.58317757
ATCTTAGTTC  8.58316205
ATGTCCTCAC  8.58304923
ATCCATTTCC  8.58302967
ATTCGTGGGG  8.5828023
ATTCTCCCGT  8.58274888
ATCGGTTCCA  8.58244621
ATCTTGCCTC  8.58243637
ATTTTTCTGC  8.58243563
ATCACGGTCC  8.58243043
ATCTCCTGTT  8.58231379
ATCATTTGGG  8.58216644
ATTCCCGTGG  8.5820419
ATACTCTCAG  8.58200288
ATTTGCCCCG  8.58185663
ATACCTCACT  8.58183932
ATTCTGCTTC  8.58181068
ATCCCAGCCG  8.58174823
ATCCAAGTTC  8.58148941
ATCCAGTTCT  8.58134786
ATTCCACTGT  8.58130374
ATACCACATC  8.58119556
ATCTGGGCGT  8.58117988
ACCCATCTGC  8.58109386
ATACCCGCTA  8.58103119
ATTCGTACCC  8.58089545
ATCGTCTCTC  8.58077669
ATCGTTGTCG  8.5806807
ACCTTTATAA  8.58032744
ATCACATCTC  8.58028305
ATCCCATAAC  8.58027163
ATCATTTTAT  8.58026719
ATTGTTTCTC  8.58022708
ATTGCCCTCG  8.58004959
ATCGCCTTCA  8.58003918
ATCTCATCCG  8.58000905
ATCATTTGTC  8.57969821
ATGTGGTTAG  8.57962824
ATCTCTTTCG  8.57960242
ATCCGTCGCT  8.57951816
ATCACTCGCC  8.57951106
ATCCATTATT  8.57946911
ATTGTGTAAA  8.57946387
ACCCAAACCA  8.57944719
ACCTTTTCTT  8.57937537
ATTCCTGTCC  8.57909293
ATCTGCGTTT  8.57899743
ATCACACGCT  8.57888146
ATGTGTTTGG  8.57886269
ATTGTCCTCG  8.57884698
ATTGGTCAGT  8.57881987
ACCTTCTCTC  8.57881824
ATTCCTTACC  8.57859462
ATTCTCTGGC  8.57847283
ATCTGCCACG  8.57832023
ACCCTTTGCG  8.5781137
ACCTACTCCA  8.57809612
ATACTCTCCC  8.57802851
ATCCGCCTGA  8.57800169
ATTCCCACGC  8.57797929
ACTGTCTCTG  8.57783366
ATCTGTACTA  8.57782855
ATCCATTACC  8.57771555
ATTGTGCGGC  8.57712989
ACCCGCCTTT  8.57705957
ATCCGCTGCA  8.57705138
ATGTTCTCCG  8.57698358
ATCCGTCTGA  8.57679824
ATACTCTTCA  8.57678657
ACTTCTTCTA  8.57638627
ATCCTAAATT  8.57616316
ACTCCCACTC  8.57606016
ATTCCCTTGT  8.57591348
ATCCATGTAC  8.57582872
ATCTCTCGAT  8.5756101
ACCCTTTGTG  8.5755679
ATCTCTCAAA  8.57555985
ATCCTTGTAC  8.57548954
ATTCTCCCCC  8.57547345
ATCCCACCCA  8.57543634
ATCCGCTGTT  8.57537337
ATTGCCCTCT  8.57534511
ATGTGTTTCC  8.57521694
ATCCTGCATG  8.57512144
ATTGGTTGCT  8.57507943
ATCGCTCCTT  8.57493953
ATCTTTGGTA  8.5747993
ATCCAGTATG  8.57475229
ATTCGTCTCC  8.57469244
ATTGCCGTGG  8.57448226
ATTGTCTAGC  8.57446592
ATTCACGCCT  8.57441392
ATCCCGCTGG  8.57425993
ATACATTATT  8.57421981
ACCTTCTATA  8.57421432
ATTGCCACCT  8.57370834
ATTCTATCCT  8.57366395
ACTCCTTCTA  8.57361484
ATCACGCTCA  8.57354937
ACCTTGACCC  8.57350983
ATTCTGCCTT  8.57348447
ATCCCCGGCT  8.57347596
ATTCCTTTGA  8.57323158
ATCGGTCCTA  8.57316406
ATCCTCGTAT  8.57315392
ATATCACCTT  8.5726342
ATCCTGTCAG  8.57245965
ATCCTGCATA  8.57242591
ATGTGTCCGA  8.57231278
ATTTGGCTCT  8.57218279
ATCTAACCTC  8.57195766
ATCTCTCCGG  8.57191189
ATTCCCGCTT  8.57184296
ACCCTATTCA  8.57162281
ATCCTACATA  8.5715585
ATCCTAATGT  8.57140444
ATCTTTCTCC  8.5711122
ATCACCTTCC  8.57103573
ATGGTTCTCA  8.57094416
ATCCATTATG  8.57093204
ACCTCTTCGT  8.57080024
ATGGTTTTCG  8.5706514
ATGCCTCTCC  8.57054788
ACCCTCACCA  8.57033784
ACCTTCCTGT  8.57032547
ATTGGTTTGT  8.57019697
ATGTTACCCG  8.57006977
ATTCGGTTTA  8.56978107
ATTCTTCTAA  8.56971268
ACCCTATCTT  8.56963335
ATCCTCACGG  8.56959987
ATTCGTCACT  8.56959273
ATCCTATATG  8.5695728
ATGTTGTGGT  8.56930086
ATTCTCCATT  8.56887405
ATTGCCTCTA  8.56871425
ATCTGGGGCC  8.56854885
ATTGGTTTCT  8.56848522
ATTCCTTATT  8.56841905
ACCCACTTCT  8.56817805
ATTCCTGCCG  8.56814119
ATTGTTTCTG  8.56807808
ATCCGCATAA  8.56805637
ACCCAACCGC  8.56801207
ATCCTCTCGA  8.56764999
ATTCTGGTTC  8.56736288
ATCATAACCA  8.56735147
ATACCTTACT  8.56732151
ATCCCAGTCC  8.56723402
ATTCGTGCCA  8.56689987
ATGGGGGTCT  8.56670483
ATCACGGGGC  8.56664729
ATTCGTTCGA  8.56656326
ACCTGTCTCT  8.56617451
ATCTCTGCCA  8.56613015
ATCCTTATAG  8.56591065
ATCCACATAA  8.56582809
ATTGTCTTGT  8.56581731
ATTCCTGTTA  8.56561648
ATCTCTGTCG  8.56544836
ATTGTGCTAT  8.56541852
ATCTAACACC  8.56536986
ATCGCTTAAC  8.56536493
ATCCCCTCCG  8.56529175
ATTCTCGTCA  8.56516581
ATTCCTACCA  8.56496994
ATCTAACCCT  8.56494837
ATCCCCCTAC  8.5648388
ATGTGTCTCT  8.56465639
ATCCTCAGTA  8.56447809
ATCTCGCTAT  8.56426971
ATTACCCACC  8.56415039
ATCCATCACA  8.56406347
ATCTCTACCC  8.5639811
ATTCCGTTGG  8.56391826
ATCCCCGGCC  8.56391123
ATCCACATTA  8.56377748
ATCTGTAACA  8.56377574
ATCCCAGTAA  8.56372603
ATTCCTCTTT  8.56345363
ATCTTACTAC  8.56327758
ATTGCTGGGG  8.56296257
ATGGTTGTTC  8.56281697
ATCCAGCATT  8.56270975
ATCTTCCCAC  8.56261803
ATCTCAGTCT  8.56247093
ATCCGTGTCA  8.56246848
ATCTCATTCG  8.56233875
ATTCTCACTC  8.562282
ATTTCGTCCC  8.56227614
ATCGCTACTT  8.56226689
ATCGCTGTGG  8.56219148
ATGGTGTCCC  8.5620087
ATCCTCGGCC  8.56198861
ATCATCTTAC  8.56189935
ATCACCACAG  8.56159505
ATTGTCGCTG  8.56155131
ATGGTTTATT  8.56151663
ATCATTGGGT  8.5614065
ACCTTTCTAC  8.56127589
ATTCCTGTTT  8.56121281
ATCCACATTT  8.5610724
ATTCGGGGTT  8.56087411
ATTCCACTTT  8.56084638
ATCACCTGTG  8.56066369
ATTCGTTGTG  8.56040313
ATTGTGGTTG  8.56038187
ACCCCACTTT  8.56014099
ATCCATGTTG  8.56009313
ATGTCCCTCT  8.56004755
ATTTTGCTGT  8.55994058
ATCGCTCTCA  8.55990712
ATCTGTTACG  8.55988029
ATCTTGCCAT  8.5598442
ATTCCTAACC  8.55980424
ATTGGTCATA  8.5595933
ACCTATCTCC  8.5594853
ACCCTTGCTT  8.55944249
ATCGCCCCTT  8.55871204
ATGGTGTGGC  8.55852526
ATCCCCGTGT  8.55833968
ATTCGTGGTT  8.55826389
ATCTCTTAAT  8.55823064
ATCCCGGGGG  8.55818699
ATCCAATCGT  8.5581052
ATTGTGTTGT  8.55809316
ATTCCCGTTA  8.55807659
ATCTCTCACA  8.55800145
ATCTTCTGCC  8.55791488
ATTGGTTTCG  8.55779819
ACTCCTCTTT  8.55766064
ATCCACCGCC  8.55761941
ATTGGTCGCG  8.55755328
ATACTGGTGG  8.55744777
ACTCTCACCA  8.55737667
ATCGGTTATT  8.55696712
ACCATCCTCA  8.55694459
ATCCTGCGGG  8.55688633
ATGGTTTGCG  8.55680954
ATTCCGCACT  8.55667319
ATCCTCCAAC  8.55663593
ATTCTTCGCT  8.55643823
ATCCAACTGT  8.55641269
ATCATCCAAC  8.55639935
ATTGGTAGCT  8.5563988
ATACTCCCCG  8.55639449
ATACCCATTC  8.55634773
ATCCTAGTGG  8.55628439
ATCACTTCAA  8.5562629
ATACTTTTCA  8.5561241
ATCACAATTC  8.55595617
ATCCTGGTTC  8.55585439
ATTCGTCGTG  8.555772
ATGGTCTGTG  8.55571757
ATCCTTAGGG  8.55544562
ATCGTGGCTC  8.55535847
ATCCAATGTG  8.55503895
ATTCTGTCCC  8.55496301
ATCCATAGCA  8.55492633
ATTTGGTAGC  8.55492047
ATTCCATCAG  8.55477567
ATCTGTATCG  8.554664
ATCCGTGGAG  8.55455926
ATTCGTGTCA  8.55451551
ATTTCACCCT  8.55448254
ACCTACTCCT  8.55422676
ATCCTAAGTT  8.55421758
ACCCCTTTCC  8.55400942
ATGTGCTATA  8.55376333
ATCTTGCTGG  8.55376146
ATCCATTCGC  8.55366535
ATCCATCCGG  8.55345667
ACCTCTCTTA  8.55327077
ATCTCCAATA  8.55326998
ATCCCCGTCA  8.55326505
ATCCTAGTTT  8.55318142
ATTCGTACTC  8.55310939
ATTGTCCTAC  8.55300098
ATTCGTTCAT  8.55297496
ATTGGTCAGC  8.55262889
ATCCTTATTA  8.55259786
ATCGTCTACT  8.55218205
ACCACTCTAC  8.55207349
ATCTTAACAT  8.55202292
ATTTGGTAGG  8.55200993
ATTCCCATGA  8.55198931
ATACTCCCTG  8.55095346
ATCCGCTACA  8.55062434
ATTGGTCGGC  8.55035591
ATCACTCACT  8.55010465
ATCCTGTGGG  8.54996615
ATCCCGCCGA  8.54975067
ATCACTACCT  8.54954228
ATTGGTTGCG  8.54936405
ATTCGTCTTG  8.54933336
ATCTCCAGGC  8.54926101
ATCTCCACAT  8.54925426
ATCCAGTTTC  8.54870426
ATCCCTGGCC  8.54832254
ATCCATCGCT  8.54830544
ATCTTCTGGG  8.54821743
ATGGTTACTG  8.54820948
ATCTCTACTT  8.54814268
ATCTCGTCAT  8.54810807
ATTCTTCTGA  8.54806044
ATTCCGCCAC  8.54784555
ATTTGTGATA  8.54758441
ATCCCGTCTT  8.54743174
ATCTCACACG  8.5473632
ATCTCACCTT  8.54730347
ATCCCATCAG  8.54719566
ATGGTGCTTT  8.54699726
ATCTCATTTA  8.5466578
ATGTGCCCCT  8.54651119
ATTTTGTATG  8.54649648
ATCAGGTTCA  8.54647982
ATCCGTCCGT  8.54637424
ATCCTAACAG  8.54636272
ATCGGTTGTT  8.54621866
ATGCCTTCCG  8.54620499
ATCCATATCT  8.54616186
ACCCTAACAG  8.54597267
ATCTGCGTTA  8.54574763
ATCTCTGTTT  8.54564435
ATTTGTCCAC  8.54563566
ACCACCCTTC  8.54561268
ATGTCCTCAT  8.54522614
ATCCGCTTGA  8.54512614
ATCTCTCTAT  8.54504181
ATCTTTACAC  8.54493723
ATGTTGCATC  8.54451787
ATTCCAACTA  8.54451754
ACTCTCCTGT  8.54451702
ACCTTTCCCG  8.54451582
ATTCTTGTCC  8.54445724
ATCCTCGGTT  8.54439642
ATTCATTCCT  8.54436858
ACCACCTTTT  8.5442259
ACCCCTTAAA  8.5442188
ATGTTTCTTC  8.54400949
ATGTCGTATC  8.54388642
ATCTCGCTCT  8.54360454
ATTCCTCACC  8.5433794
ATTTCTCCCT  8.54334866
ATTCCTATCG  8.54321974
ATCTTGCGTG  8.54319194
ATCACCATCA  8.54318271
ATCGTGTGCT  8.54279357
ATGTTGTCTC  8.54277505
ATACTCCTCA  8.54268488
ATCTCACTCT  8.54257661
ATCCTTAGCC  8.54205216
ACTCTTCGCC  8.54165828
ATCCTTCTGG  8.54154021
ATACCCGCCG  8.54147187
ATTCTTTTAT  8.54142915
ATGTGTCGTT  8.54139428
ATCCTATGTT  8.54137932
ACCTTTAACC  8.5412707
ATCCACCTAA  8.54117595
ATCTTTTCAC  8.54107206
ATCCTTACAG  8.54091996
ATTCGCCAAA  8.54090961
ATTCGTGCGG  8.54087919
ATTGGTCGTA  8.54052166
ATCTATACGC  8.54049583
ATCACCCCGG  8.54045792
ATCCTACATG  8.54030141
ATACCTTTTT  8.5402693
ATCGTGCTAA  8.54000096
ATTTGTCCCT  8.53979175
ATCCTGTAGC  8.53969206
ATCTTTGCCT  8.53957176
ATTCCACACC  8.53945036
ATCCAGTTCA  8.53932587
ATCCTATAAG  8.53915468
ATTCCCGGTT  8.53911159
ACCTGTCTTT  8.53875389
ATTGTTGGTC  8.53872562
ATGTGTCTTC  8.5386234
ATCTTGGGTT  8.53847636
ACCTTTTCAC  8.53842519
ATCCCGCATG  8.5383151
ATCTTGGCTA  8.53830542
ATCCTTGTTA  8.53820271
ATCACTTGCT  8.53811028
ATCTTTTTGG  8.53801405
ATTACCTCCA  8.53791824
ATGTTCCTCC  8.53791557
ATCACTTCAG  8.53786106
ACCCTTAACC  8.53767502
ATTCCTGGTT  8.53756206
ACCCTGCTCG  8.537318
ATACTGCTTG  8.53709909
ATCGGTCGGG  8.53686197
ATCACGCCTA  8.53684318
ATCGTCATCT  8.53681517
ATTCCCTTTT  8.53680715
ATCACTGCTG  8.53668409
ACCCTAACTC  8.53666075
ATCACTCGTT  8.53663517
ATTCTGTACT  8.53643701
ATCCTCTAAT  8.53601639
ATCATCACCA  8.53570849
ATGTTATCCT  8.53539107
ACTCCCTAAC  8.53522104
ATTCTCGGCA  8.53515843
ATCGCCTTTC  8.53513643
ATCCTTTGAG  8.53504151
ATTCGCTTCA  8.53489399
ACCCCTTCTA  8.53480962
ATTCTACCGT  8.53477379
ATCTACTCAT  8.53473377
ATACCTGTCT  8.53472064
ATCTTTGCTG  8.53459838
ATCCTGGCGC  8.53455324
ATCGCTACTG  8.53439225
ATACCTTGTC  8.53438338
ACCCTTCGTT  8.53435376
ACCTACTCTG  8.53433634
ATCCACGGGG  8.53430518
ATCCATTGTT  8.53424252
ATCATTGGGC  8.53421502
ATTCGTCGCC  8.53408704
ACCCTTAGCC  8.53398071
ATCTTACCGT  8.53388091
ATCACTTTCC  8.5337331
ATCACTCTGG  8.53348005
ATCGTCTTCT  8.53331722
ATTCCTCTTG  8.53321657
ATCTCTTACT  8.53311338
ATTTGGTTTC  8.53297321
ATCCTCCCTA  8.53247631
ATCACCCGCG  8.53246204
ATCTTTATAT  8.53242755
AGGTTGGGGT  8.53240883
ATTGTCTTTG  8.53231498
ATCCTTTTAA  8.53227772
ATCTCTACAG  8.53223754
ATCTCCACCT  8.53205028
ATCATTCGCC  8.53193612
ATCACTGCCG  8.53175457
ATCCGCACAG  8.53161627
ATCCTGATTT  8.53160363
ATCACCCTCT  8.53150464
ATTCCATATC  8.53145992
ATCGGTTTTG  8.53123809
ATTGCCGTTC  8.53085619
ATCCACAAGC  8.53084046
ATCCACCGTG  8.53081618
ATACCTCCTG  8.53075064
ATCTTTCTCA  8.53073119
ACCTCCTAAG  8.5307138
ACTCCTTCTC  8.53069985
ATTCCATCTC  8.53068221
ATACCCTTGA  8.53011426
ATCTGGCTAC  8.53010936
ATCGCTACAC  8.52961058
ATGTTCCCCC  8.52953486
ATCGCTTCGT  8.52935423
ATCGCCTACA  8.52934131
ATTTTCTTTA  8.52929804
ATCCATATAT  8.52913537
ATTCCGCTGG  8.52912662
ATCCTTTCAG  8.52891933
ATCTTCCTCC  8.52891663
ATCACCTAAT  8.52882138
ATGGTTCCTG  8.5286692
ATGGGTTTGG  8.52859288
ATTGTTCCTT  8.52858994
ATTGGTTGGA  8.52853709
ATCCCACAGA  8.52838239
ATGTCCCTTT  8.5283432
ATTCGTTGGG  8.52825388
ATGTTCTTGC  8.52807434
ATTCCTGGCG  8.52801522
ATTTCCACCT  8.52798923
ATTCGTTTGT  8.52798138
ATTCCGTGCC  8.52790398
ATTCCCGTCG  8.52787827
ATCGGTTATG  8.52759735
ATCCAACTAC  8.52757625
ATCCCTTAAC  8.52754792
ATCCATCCTT  8.52736275
ATTCCTTTAA  8.52733856
ATCACTGCAT  8.5271802
ATTGGTTAGC  8.52717883
ATCTTTTCCA  8.52711921
ATACTCCACT  8.52702485
ATCTTTCCCC  8.52682853
ATCACGGGGG  8.52681615
ACACCACTTT  8.52654845
ATTCACTGCT  8.5264002
ATTCGGTTGT  8.52639245
ATACCTACAG  8.52635292
ATCCTATCAC  8.52627211
ATCTTCACCT  8.52616379
ATTCTCTCGG  8.5260263
ATCCATTCAG  8.52597822
ATCGTGTGTT  8.5259622
ACTCCATCTA  8.52591875
ACCTTCCACC  8.52564819
ATCATTTCGG  8.52541196
ATCCTTAGTT  8.52539631
ATCATCCTGT  8.52532588
ATCTGGTTTA  8.52519838
ATCACACTTT  8.52479555
ATTGCCCCCC  8.52449724
ATCTTATCTT  8.52449464
ATTCACGCTA  8.52447872
ATTTTCGCTT  8.52437683
ATCTTAACCC  8.52429934
ATTCGTTCTT  8.52413961
ATCCTATAAA  8.52407115
ATGTTCTCCT  8.52393934
ATTCCGTTTC  8.52385813
ATCCTCAAAA  8.52380313
ATTTGTTGTC  8.52366673
ATTTACCCTC  8.52357593
ACCCATTTGC  8.52356683
ATTTCCTTCG  8.52350979
ATCTATGTAT  8.52338799
ATTCTCAACC  8.52332139
ATCTTTCTAT  8.52305976
ATCGTTGTGC  8.52299628
ATCTGTCATC  8.52275475
ATTCCTACAA  8.52269152
ACCCTTATTG  8.52250636
ATCTTTCTCT  8.52245599
ATTCGTCCGC  8.52227021
ATCTTCCAAT  8.52219447
ATCTTTGGCA  8.52200599
ATCTTCACGT  8.52195304
ATCTGTGGCT  8.52188752
ATCTATCTTT  8.52177009
ATCTCTGCTT  8.52153868
ATCTGTTCAC  8.52113482
ATCCCGTAGC  8.52100159
ATGTTTTCTC  8.5207758
ATCGTCCTTT  8.52076353
ACCTCTATGT  8.52054071
ATCTTTCAAT  8.52048671
ATCCCAACGT  8.52047473
ACTCTCCATA  8.52040715
ATCACCACAT  8.52034465
ACTCCCTTGA  8.52027012
ATTCTTTCCC  8.52009061
ATCCATTTGC  8.52006481
ACCCAAACCG  8.52005571
ATCTGTCATG  8.51998626
ATGGGTTTCA  8.51975006
ATTCTCCGTC  8.51951426
ATTACCTTCT  8.51950834
ATCCCAGTTG  8.51943391
ATCTCGTTTA  8.51940792
ATTCTGTTAC  8.51918737
ATCACTCTGT  8.51884083
ACCCTCATTT  8.51882108
ATACCCTGCG  8.51877975
ATCTGCCGCG  8.51870794
ATCCTTGGTG  8.51862797
ATTCCTCTGG  8.51862498
ATCGCTACCT  8.51830247
ATCGTACTCT  8.51816857
ATTTTCCATC  8.51806817
ATCCTGCGTA  8.51791041
ATTCTGCTGA  8.51771836
ATTCGCTTTG  8.51769641
ATCCACGCTG  8.51751374
ATTGTCCCGT  8.51732649
ACCCTTTGCC  8.51726821
ATCACTACGA  8.51723575
ATCCCAGCTA  8.51710608
ACCCTACTTG  8.51705317
ACCTCCTCTC  8.51702641
ATCGCATCCA  8.51683032
ATTCTTTCTC  8.51677602
ATTCTGCTGT  8.51662171
ATCCCTAGTA  8.51650925
ATCCTCATAA  8.51636693
ATCTTGTTGG  8.51622914
ATGTCTCCTG  8.51615707
ATTGCCCTTG  8.51609028
ATCATTCATC  8.51587831
ATGGTGTCTT  8.51584066
ATCTCTACGT  8.51579238
ACCTATCTTC  8.51568743
ATTGTTGCTT  8.51537988
ATCTGGGAGC  8.51518594
ATTGTGCTCA  8.51505853
ATCCTAGTGA  8.51502608
ATTTGTCGTA  8.51472608
ATCTGCTCGC  8.51471232
ATCTTTCCGA  8.51469325
ACCTTCCGTC  8.51454902
ATTTGGTGTA  8.51452947
ATTGTTCCGG  8.51452653
ATTCTTACCA  8.51451256
ACCTCAATTT  8.51434196
ATTGTTTGGT  8.51428428
ATCACCTTGA  8.51396646
ATCCGCGTTG  8.51388814
ATCACACTCA  8.51385021
ATTCCTCATA  8.51359387
ATCGTGCCCT  8.51351964
ATTCGTCGCG  8.51344293
ATCTTCGGCT  8.51317533
ATACTAACCC  8.51306374
ATCATCTTAT  8.51302129
ATTCCGCCTT  8.51299809
ACCCGCATTG  8.51282783
ATCCAGCCAC  8.512395
ATCACTGTTT  8.51233678
ATTCCCTATG  8.51232118
ATCCCAGCCC  8.51214848
ATCCATCACT  8.51213662
ATCCTGTCGT  8.51208037
ATTGTCGCCC  8.51205293
ATCACATCAC  8.51198014
ATGTCGTTCG  8.51183844
ATCGTTGCTG  8.51163969
ATTCGCCTGC  8.51149137
ATCTGGTATC  8.51141493
ATCCCTCCAA  8.51091469
ACTTCTTCCC  8.51080855
ATATTGGTGG  8.51073903
ACCCTCTTAG  8.51066899
ACCCCCACCT  8.51037187
ATTCACCGTC  8.51030326
ATCCATCAAT  8.51008262
ACCTGCCTAC  8.50995841
ATTGGTTCAG  8.50994279
ATCGTCTGCT  8.50974622
ATCTCCATTT  8.50946886
ACCCTCATAG  8.5093845
ATTCGTTTGC  8.50925117
ATGTCGGTTT  8.50920909
ATGTGTCGGA  8.50915764
ATTACTGGTG  8.50897511
ATTCACCCTC  8.50891903
ACCCGTCTTC  8.50883071
ATTCCGTTTA  8.50866099
ATCTTGCTTG  8.5084453
ACCCGCATTC  8.5082446
ATCCGTTTAG  8.50821977
ATTGCCTCCT  8.50804601
ACCTCCATAC  8.50755844
ATCCGTCAAT  8.50736946
ATCCTCGAAC  8.50709915
ACCCTGCTTA  8.50703503
ATCCTACAAG  8.50693293
ACCCTTGCTC  8.50687064
ATCACCCGTT  8.50666202
ATCGGTCCCC  8.50657817
ATGTTGTGGC  8.5062839
ATGTGCCTTT  8.50621489
ATCACTATTA  8.50619159
ATTCTGTTCC  8.50614027
ATTTGGTGCA  8.50602725
ATACCTCAGC  8.50600077
ATCTTCGTTT  8.50597616
ATTGTCTTCG  8.50593574
ATTCGCCCCA  8.50591081
ATCCCGTACG  8.50583589
ATTTCGGTTC  8.50575959
ATCTGGTATT  8.50573542
ATTGGTCTGT  8.50572113
ATCGTTCACC  8.50567969
ATTTTCTGCA  8.50554163
ATCACCACCT  8.50537369
ATGTGTGCTC  8.50535729
ATTCCCTGGT  8.50531133
ACCTCTACAC  8.50527879
ATTTGTCCCA  8.50527215
ATTTGGGTTC  8.50506864
ATACTCGCCT  8.50504648
ATTTCCCCCT  8.50478929
ATTCCTCAGC  8.50443445
ATGTGTCGCG  8.50406487
ATCTCTCAAT  8.50406418
ATCTTCCGCA  8.50402607
ATCTCCAAAG  8.50400964
ACCCTCATAA  8.50388214
ATTGCTGGGT  8.50368801
ATCGTGTCTT  8.50366285
ATCGTCTATT  8.50335876
ATCTAACCAC  8.50329722
ACCACTTTAT  8.50326731
ATCCTTGACA  8.50319506
ATCCTACGAA  8.50314092
ATTACCTCGT  8.50296417
ATGTGTTCCG  8.50293527
ATCACGCCTT  8.50261936
ATCAGGGGTC  8.50248636
ACCTCACCGC  8.50243405
ATTCCACTCG  8.50235505
ATCCCGCGCT  8.50233606
ATGTTCCCTT  8.50230925
ATTGTGCCTA  8.50211124
ATCATTTGCC  8.50204274
ATCGCACTCA  8.5019816
ATCTCTTGCC  8.50187315
ACTTCCCCTG  8.50186473
ATCTGGTTCT  8.50185631
ATTCTGTACA  8.50182186
ATTCTCGCTT  8.50178935
ATCCCTGCAC  8.50156235
ACCTCTCTGA  8.50153337
ATCTTCATAA  8.50145645
ATTCCGCCAT  8.5014336
ATCCATGTTC  8.50114252
ATCTGGTCGT  8.50112674
ATTGTCTTGC  8.50111754
ATCTCAATGA  8.5010432
ATCACTCATT  8.50082793
ATCTGTATGC  8.50072562
ATCCTGGCCG  8.50072454
ATAGTTGGGG  8.50059172
ATGTCTGGCG  8.5003936
ATCCCTGTAG  8.5001575
ATCGTTTGCT  8.50011282
ATCCTACGTG  8.49980782
ATCGTGCTCA  8.49980087
ATTGTGCCCT  8.49971129
ACCCTTGTAC  8.49945533
ATCGTGTCCA  8.49928579
ATTCGCCACG  8.49926352
ACTCCTTTCT  8.49925185
ATTCCGTCGC  8.49925024
ACCTACACCC  8.49911025
ACCTCATCCA  8.49908663
ATCCATACAA  8.49896226
ACCTGCCTTT  8.49893836
ATTCTTGGGG  8.49885061
ACCTTTCGAC  8.49882745
ATCCTATTGT  8.49873815
ATCACTCACG  8.49864728
ATCTACTTTT  8.49864026
ACCCTTTTCA  8.49857297
ATCTCCATTG  8.49855653
ACCCATTGTC  8.49852559
ATTCCCGTTG  8.49834033
ATCTTCCCTC  8.4982897
ATCTTTTACG  8.49798648
ATTCGCACTT  8.49741252
ATTCCCTGTA  8.49738071
ATCTGTCCGT  8.49733081
ATTCTCGTAC  8.49729402
ATCACCCGCA  8.49712204
ATCCATACTG  8.4967056
ATGTCTGTTA  8.49669556
ATCTCACGTC  8.49668894
ACCTTCACCT  8.49662592
ATCTGGTTAA  8.49649426
ATTGTTCTGT  8.49629755
ATGTTCTCTC  8.49628634
ATCCCGTATA  8.49626626
ATCGGTGTTG  8.49572736
ACCTCCTGCT  8.49551393
ATTCGCCTCT  8.49542342
ACCTTCATTA  8.49537359
ATTCCGCCTA  8.49534454
ATCGTGGTCC  8.49532513
ATCACCAGTT  8.49510465
ATAGTTTAGG  8.49493646
ATCTTACGCG  8.4948915
ATCTTCCCCT  8.4947639
ATCCGACTTT  8.49475399
ATCCTCCAGT  8.49468762
ATCTGTTGTA  8.49448456
ATCCGCTGTA  8.49446482
ATCACTTACT  8.49410736
ATCTTTAACT  8.49410267
ATCTCTATTA  8.49406925
ACCCTACCAC  8.49395213
ATCGTCACCT  8.49394025
ATCTTCCCCG  8.49384222
ATGTTTGCCC  8.49374534
ATCTACTACT  8.49360506
ATCATTGTTG  8.49355351
ATCGCTCACA  8.49347358
ATACTACTCT  8.49346863
ATCTGCGGGG  8.493456
ATCTCCCGAT  8.49336899
ATTGCCTTTA  8.49317283
ATCTTGGCTC  8.49313585
ACCTTAAACT  8.49308802
ATAGTCCTCC  8.49304397
ATCTTCGTGT  8.4930007
ATCGCTCACT  8.49294542
ACCCTCGCCA  8.49284128
ATGTTGTTGC  8.49275518
ATCTTGTGGG  8.49263333
ATGTGTATCG  8.49254665
ATACCCGTCC  8.49252887
ATACTTCGTC  8.49235837
ATCTTGGTCG  8.49215438
ATCACCTGAC  8.49195727
ACTTTCCTTT  8.49183143
ATTTGTGGTG  8.49176655
ATTTCTCCTC  8.49175426
ACCCACTCGA  8.49167838
ATCCAGTTAT  8.49167828
ATTGTCGTAG  8.49160232
ATCACCCATC  8.49148888
ATCATTTTGT  8.49142263
ATCTCTGGGA  8.49140181
ATCTGTTCAT  8.49139267
ACCCTTTCGA  8.49131518
ATCCAATGCG  8.4912044
ATCTACCCTA  8.49116303
ACCTCCTGCC  8.49109023
ATTTCCCCCC  8.49106844
ATACTATTCT  8.49067671
ATCATTCACT  8.49065754
ATATCCCTTC  8.49064953
ATTTGGTTTT  8.49059509
ATTCGTACCT  8.49058954
ATCGCCTCTG  8.49028092
ATCGCTCCAT  8.49021492
ATCTCTTCGT  8.49020212
ATTTGGTCTC  8.49019542
ATCCTATAAC  8.49013584
ACCTTTTTCA  8.49003647
ATCCAGTAGT  8.48981773
ATCCGCACCT  8.48972873
ATCCATTGTG  8.48963871
ATTCTGGTTT  8.48946214
ATCTCTTTCC  8.48919826
ATCTCCCCCG  8.48917584
ATTGTGGGGT  8.48912311
ATACCTACCC  8.48895028
ATCCTGCATC  8.48886043
ATTCTTCTGG  8.48866053
ATCACATCCT  8.48863682
ATCTGTTCTG  8.48861046
ATACCTTTCG  8.48859839
ATCTTTTCAG  8.48858974
ATCTGGTAGT  8.48846051
ATGTGTCCCG  8.48817798
ATCCAGCCTT  8.48816163
ATCATTCCTG  8.48802407
ATTCGCATCA  8.48765274
ATTGCTCGTT  8.48714793
ATCCCGACTT  8.48696477
ATGTGTCTTA  8.48696053
ATCGTCTCCA  8.48688718
ATCTCTACGG  8.48674277
ATGTTTTTGC  8.48661349
ATCGTCACCA  8.48638973
ATGTGCCCTT  8.48615064
ATTTGCTATC  8.48607697
ACCCACCACG  8.48605016
ATTGTCCTTC  8.48603956
ATCATCACCT  8.48601529
ATGTCTGTCC  8.485343
ATTCTTCGTG  8.48524296
ACTGTCTTTC  8.48514663
ATTTGGATTA  8.4850863
ACCCAAATTT  8.48482616
ATCAGGGTCC  8.48481357
ATCCGTTGTC  8.48473532
ATCTTCTCAC  8.484706
ATACTCACCA  8.48466758
ATCTTTGGGC  8.48466623
ACCTTTCTCG  8.48463994
ATCGTCTCAT  8.48446405
ATCGCTCTCC  8.48434361
ATCCTAAACG  8.48427617
ATCGTTCCCC  8.48418267
ATCACCTGTC  8.48401903
ATCGTACTCC  8.48399999
ATCGCTCCGT  8.48390675
ATCCCGCTAT  8.48356385
ACTTCCTTTC  8.48351135
ATTCACGCTT  8.48344462
ATACTCCTGT  8.48337605
ATCACCTTGC  8.48318552
ATCACTGTCT  8.48314966
ATCTTACTAT  8.48304195
ATTTTTGGCT  8.48294959
ATCTACCCTT  8.48282364
ATGTGGGTTC  8.48276494
ATTTGTGTCA  8.48252851
ATTCCTCGGC  8.48252501
ATTCTTATCG  8.48250445
ACCTTACTAC  8.48241331
ATGTTTGTAG  8.48239599
ATACTACTAC  8.48216434
ATCCACCTGG  8.48211596
ATGTTCTTTG  8.48204327
ATTCCCACAT  8.48202536
ATGTGTCTAT  8.48179174
ATCGGTGTGT  8.48169434
ACCTCGCACA  8.48162569
ATCCACCGTA  8.48157504
ATCTACTATT  8.48149041
ATTTCGCTCT  8.48129313
ATTCGTTATT  8.48125253
ATTGCCTTTT  8.48125205
ATCTGTGGCG  8.48124766
ATTTGTCGGT  8.4811796
ATGTTGCGGC  8.48116895
ATCACCTTCG  8.48093127
ATTCTCTATC  8.48089131
ACCTACTTGC  8.48074238
ATCACGCACT  8.48073421
ATCCATAACT  8.48065265
ATCCCCTCAG  8.48046837
ATTCTCTCTG  8.47989476
ATCTGGTCGA  8.47983023
ATCGTTTTTA  8.47976275
ATCGCTTTCA  8.47976217
ATTTGTTCTG  8.47975298
ACCTCTATTG  8.47971276
ATTCTCTACC  8.47960568
ACCTCTTCGC  8.47933333
ATCTTACCAA  8.47930915
ATCCGCATAG  8.47924402
ACTGTCCTTC  8.47879506
ATCCCGCCAT  8.47858846
ATTGTCTACC  8.47830448
ATTGTGGTGA  8.47819625
ATTTGGTATA  8.47806618
ATCCCAATCA  8.47795688
ATTGGTCTCC  8.47782862
ATCCCATATC  8.47771941
ATGTTCCTGT  8.47751448
ATCACGCTCC  8.47716354
ATCGCTTTCG  8.47702488
ATACCTACCT  8.47688518
ATACCACCGC  8.4768009
ACCCATCACC  8.47668343
ATTCGTGTAG  8.47659469
ATGTTGTGTC  8.47658577
ATTCCCCACC  8.47648886
ATCCGTGTCC  8.47647211
ATTGTTTCGC  8.47632469
ATCACTTTAG  8.47609766
ATCCTACAGA  8.47596007
ACTTCTCCCA  8.47592967
ATTTGTCAGT  8.47590411
ATTCTCCTTT  8.47578971
ATCCCTCGAA  8.47564553
ATCCTCCAGC  8.47563876
ATACTCCTTC  8.47556495
ATCTGCGTTC  8.47555207
ATACTTTACT  8.47547797
ATACTGGTGT  8.47504532
ATCTTGTCCT  8.47504288
ATCGCCCACG  8.47490937
ATTCTGTGTG  8.4748325
ATTTCCCGGC  8.47479572
ATGTCTCTTA  8.47456638
ATCTCTTCAG  8.47453294
ATCTCTGGGC  8.47441832
ATCTGTCAAT  8.47438729
ATCTGTTTGA  8.47434152
ATGTGTCCTG  8.47431868
ATCGTGTTGT  8.47430672
ATACCCTCGT  8.4741729
ATCCTTGGCC  8.47414921
ATCCTATAAT  8.47409118
ATCTCGCCTT  8.47378087
ATCCAGCATC  8.47374461
ATTCGGGTCG  8.47373327
ATCTGTCTAA  8.47367502
ATTGGTCTAA  8.47362706
ATCTCATTGC  8.47342056
ATCAGTTTCC  8.47337251
ATCCCTTATC  8.47332168
ATCTCCCTAG  8.47319804
ATCCCGCAGT  8.47290271
ATCTGGTGTA  8.47288499
ATCTTTGGTT  8.47285335
ATTTTTTCTG  8.47284485
ATCGTTCTGT  8.47273674
ATCGGTGGCT  8.4725868
ATCCTGGGGG  8.47237412
ACCTGCTCTA  8.47224127
ATTGTCCTGG  8.47220875
ATTGTTGTCT  8.47203955
ATCTCCTGGC  8.47195637
ATCTTTTATT  8.47194003
ATCCGTCCGG  8.47187194
ATCCGTCGCG  8.47180011
ATTTGGTTAT  8.47174609
ATTCGGCATT  8.47166116
ATTGCTTATC  8.4715263
ATTCCCCTCT  8.4714664
ATCCCCTATC  8.47144393
ATTCGGCTTG  8.47137801
ATCACATTTA  8.471132
ATACCCGCCT  8.4710925
ACCCGTCATC  8.47100689
ATCTTTCGCG  8.47099443
ACCACTTTCA  8.47091106
ATCCCACGAA  8.47078234
ATCTCACTAC  8.47077933
ATTCCCCGGT  8.47068757
ACCTGTTCCT  8.47060089
ATTCGTCTAT  8.47051935
ATTCCTGCTG  8.47048485
ATCATTCTAA  8.47028958
ACCTATCTCG  8.47017122
ATCTTGCCCT  8.47015415
ATTGGTGTTA  8.47004143
ATGTTGCGTT  8.46939054
ATTCCCACAA  8.46937813
ATCTGCTTTG  8.46937222
ACCTTCCTAT  8.46911531
ATCACCTTCA  8.469099
ATGTGTTCTT  8.46894723
ATCATCCATC  8.46891432
ATTATCCCCT  8.46873597
ATTCTGCCGG  8.46864175
ATCTTAACTG  8.46856929
ATTTGTCCTT  8.46856504
ACCTCTTTGC  8.46853681
ATTGGTGTCG  8.4684655
ATTTGCGTTT  8.4683138
ATTGCCCCTG  8.4681958
ATTCGTCCCG  8.46818662
ATCATAGCGT  8.46786948
ATCCTCCGGG  8.4677989
ATCCCGCGTA  8.46754248
ATCCCATGTT  8.46738051
ACTTCCATTC  8.46736459
ATACCCTTAC  8.46727589
ATTCCGCCAA  8.46723755
ATCGTGGTAG  8.46707131
ACTCCTCTCG  8.46698394
ATTGTCGTGT  8.46698336
ATCGCTTCCC  8.46697601
ATCCCAGCTC  8.46693963
ATCTACCATC  8.46693345
ATCACACAGT  8.46688706
ATACGGGTTT  8.46682817
ATCACTCTGC  8.46681093
ATCTGTGCTT  8.46660774
ATCTCCTGCA  8.46656801
ATCTCTAAAA  8.46654268
ACCTTCCCTA  8.46651753
ATCTGCTGCC  8.46617178
ATCCTGTAAT  8.46591839
ATTGTGGTCG  8.46586485
ATCTCTGCAC  8.46563652
ACCTTCATTT  8.46559733
ATTCGGCTTT  8.46558131
ATTTGGTGGG  8.46518241
ATTCTCTCCA  8.46498599
ATCCAACAAA  8.46489322
ATCCAGCACA  8.46482214
ACCCTTCTTA  8.46479203
ATTCTCATTA  8.46477494
ATCTGTATTG  8.46471853
ATACCCTCCT  8.46468366
ATTTCTTTCG  8.46468156
ATTCCCTAGA  8.4646106
ATCCACTAGT  8.46441076
ATACCTTATA  8.46437983
ATCTTTATAA  8.46437545
ATACTCCCGC  8.4643613
ACTCCCTCTG  8.46433282
ATACTTTCAC  8.46426906
ACCTTTCTTT  8.46424465
ATCCTCGGTC  8.4642446
ATTTGTCTCA  8.46411614
ATGGTTTTTT  8.46404573
ATCCTAGTCG  8.4639202
ATCCCAGGCT  8.46390967
ATCACTTTTT  8.46386356
ATCCCAATGA  8.46385252
ATCCCAAACT  8.46376103
ATCCGCTGCG  8.46373219
ATCCCCCGCG  8.46364496
ATACCACCCG  8.46358699
ATCCTTCGGT  8.46352121
ATCGGCTTTT  8.46337816
ATCATTTTCG  8.46286789
ATCTCAACAT  8.46280545
ATGGTGCTGC  8.46261408
ATCTCTGGTG  8.46250309
ACCTATCTTG  8.46199225
ATCCCAGCCT  8.46178577
ATCCCCATTA  8.46172419
ATTCCGCATT  8.46171919
ATCTATACCT  8.46164757
ATTTCGCTGG  8.46152498
ATTTGCTCGT  8.46152011
ATTGGTTCCA  8.4614348
ATCCACGCTA  8.46130326
ATCCGCTGAT  8.46101867
ATCGCCTTAG  8.46090501
ATGTGTCCTC  8.46081857
ATCCTAGTAG  8.46075488
ATTCTTTGGG  8.4606588
ACCTCTCTAG  8.46064768
ATTCTCCCCG  8.46054376
ACCTCTGCCA  8.46000704
ATCTTACGTC  8.45995175
ATTGTCTCCC  8.45994114
ATCTGGCTAG  8.45989701
ATTCTACCCG  8.45974278
ATTCCCTTCA  8.45963165
ATTTCTCACT  8.45932665
ATTCTTATGC  8.45912504
ATCTGTTGAC  8.45911514
ATGTTGCCAA  8.45899282
ACCTTAAATT  8.45861713
ATCCTATTTG  8.4584694
ATCTGGGAGG  8.45825522
ATCTCCTATA  8.45819127
ATCCTCAGAC  8.45809502
ATTCCAACTG  8.45793827
ATTGTTCTTG  8.45792694
ATACCTCAAT  8.45791012
ACCCATTCGA  8.45790363
ATCACCCGCC  8.45768876
ATCCGCTAGT  8.45764926
ATCTCTCACG  8.45764763
ACCTGCTTTG  8.45761778
ATTCCAGCTC  8.45759985
ACCTCTGCTT  8.4575376
ATCTCCGCAT  8.45743122
ATTCTTACCT  8.45708002
ATCCACCTAG  8.45702644
ATCTAATGTC  8.45692975
ATTTCTGGCG  8.45687999
ATTCGTGTAC  8.45684845
ATCACACCAG  8.45677988
ATTCGCCGCT  8.45673931
ATCCAACTTG  8.45672604
ATCCTGTGAA  8.4566777
ATACTCCGTG  8.45660551
ATCCTACAAT  8.45655037
ATTCGTATCT  8.45644247
ATTCTGTTTC  8.45644096
ATGTTGTGCT  8.45635739
ATCTCGCCGC  8.45629974
ATACTGGTTT  8.45611297
ATTCTGGTAG  8.45609889
ATCGTCCAAC  8.45593334
ACCTTGCCTT  8.45540724
ATCCTCGGGG  8.45540401
ATCTCCCTAA  8.45532311
ATCACATATT  8.45520441
ATCCACAATA  8.45511868
ATTTTCTGTC  8.45509352
ATCTCGTTTT  8.45494784
ATCCCAGTTC  8.45488346
ATCTCTTTGT  8.45486079
ATCGCTTCAA  8.45477533
ATCCGTAAAG  8.45462339
ATTCCCTGGA  8.45459727
ATTGTTGCCC  8.45455482
ATTCTTCAAC  8.45455181
ATTGTTACTA  8.45449605
ATTCTCCCCA  8.45443934
ACCCATTCAC  8.4543326
ATGTGTGCTT  8.45422838
ATACTTCGCC  8.45419554
ATCGTCTGTG  8.45418562
ATAGTAGGGG  8.45397629
ATCCATTGTC  8.45370571
ATCTATCTCT  8.45351273
ATCTTCCTGG  8.45348824
ATCTCATACG  8.45331888
ATTCTTCTTT  8.45325132
ATTCTCTTTT  8.45321237
ATTGTTCTCA  8.45304917
ATTCGCTACT  8.45301234
ATCTGTCGGG  8.45291524
ATTACTCAAC  8.45263137
ATCCAGCACG  8.45249803
ATCCACGCAC  8.45216968
ATCGTGCTGC  8.45203661
ATCCTTGTAT  8.45173369
ATTTGTGCGG  8.45149016
ATCTGGCGGT  8.45139095
ATCACTCTCC  8.45132964
ACCTTTTTGA  8.45099732
ACTCTCTCGT  8.45098768
ACCCTTCAGA  8.45090277
ATTCTGTCCT  8.45080256
ATCCAACCGT  8.45078086
ACCCTATCAC  8.45075988
ATCACCGTAT  8.45040845
ATTGTGGCGC  8.45036016
ATCACTCTTA  8.44996325
ACCTTCGCCC  8.44985954
ATCCATGCCG  8.44974768
ACCTTTCAAC  8.44969937
ATTCTCACCG  8.44954069
ACCCTTTACT  8.44928203
ATCTTGTGCG  8.44920874
ATCTTCGCTG  8.44904856
ATTTGCCTCT  8.44888417
ATCCAGCTAT  8.44883925
ATTCTCGCCA  8.44866311
ACCTTTCTGC  8.44858711
ATCTGGGTTC  8.44837973
ATTCATCTTA  8.44816405
ATCCCGTTTG  8.44810999
ATCTCCCGTG  8.4480661
ACCTTTGCCA  8.44805269
ACCTTCTCAG  8.4480208
ATCCTAATCT  8.44798116
ATCTACCTTC  8.44795614
ACTTCCTCAA  8.44758315
ATTTTTTGGG  8.44752886
ACCTTCTTAT  8.44728776
ACCCACCTAA  8.44726758
ATTCCCGTCT  8.44724116
ATTTCTGGGG  8.4471988
ATCTGTTCCT  8.44716614
ATCATTTTGG  8.44710642
ATCGGGGTTA  8.44710547
ATCGGTTCAC  8.44705388
ATCCTGCACG  8.44692654
ATCTCTGTGC  8.44688355
ATTTCCGCCA  8.44672023
ACCACATTCC  8.44658615
ATTCTACCCC  8.44656508
ATTCCTCGGT  8.44644585
ATCTGCTTAT  8.44635048
ATCTGTGTAT  8.44630244
ATCGGTTGTC  8.44625321
ATTACTTCCT  8.44618237
ATCATTGCTA  8.44588364
ATCGTCGCTT  8.44578441
ATACTCTCAC  8.44577751
ATGGTTTTGC  8.44575162
ATTCGTGTCG  8.44571683
ATTCTAATCT  8.44569997
ATACCATCGC  8.44557861
ACCTTGCCCA  8.44535418
ATTTGGCGTA  8.4450618
ATTCCCAACC  8.44500387
ATTCTGTAGC  8.44499899
ATTCCTCGTT  8.44489274
ATACCTTCAA  8.44483023
ATCCTAGTAT  8.44482169
ATCCACTAAT  8.44482085
ACCTTCCGCC  8.44466353
ATTGTGTCAC  8.44445687
ATCACTAACT  8.44442708
ATCGTCCCAC  8.44423533
ATCTCCTGTG  8.44423082
ATCTGCTAAC  8.44412858
ATGGTTCCAA  8.44403564
ATTTGGCTCA  8.44390834
ATCGCTGTAT  8.4438286
ATCTTAACCG  8.44382763
ACCACTCTCT  8.44376634
ATTCTTCCGT  8.44346498
ATGGTTGTAA  8.44337745
ATTCTCCATA  8.44334506
ACTGTTTTGC  8.44334055
ATCACACTGT  8.44326932
ATGGTGTTGA  8.44316925
ATCACTTGCG  8.44307614
ATTTGTCTGG  8.4428214
ATTTCTACCA  8.44269456
ATTGTGTCTC  8.44269013
ATCTTTTGGT  8.44268378
ACTCTATTCT  8.44265846
ATCGTTCCCT  8.44221724
ACCTTACGCC  8.44194617
ATTGTTCTTA  8.44191549
ATTGTTGTTA  8.44182887
ATTCCCATCA  8.44147755
ATCCGCATGC  8.44119653
ATTCTGTCGG  8.44119078
ATGTGCTGTG  8.44117571
ATTGGTCTCT  8.44116292
ACCCATTTGA  8.44102928
ATTCGCTAAC  8.44081562
ATCTCACACA  8.44075791
ATCCTAACGA  8.44002032
ATCACTCTAA  8.43990222
ATCCAATACG  8.43988162
ATCTGCTTTA  8.43979603
ATGTGCTCTG  8.43974873
ATCTAACTAC  8.4396065
ATCCTCAATT  8.43945377
ATCTGCTCGT  8.43943447
ATCATCCCGT  8.43939983
ACCTCCACCT  8.43925377
ATCCCACGTC  8.43918143
ACCCTATTGT  8.43897608
ATACACCCTA  8.4387039
ATTCGTGTTT  8.43856621
ATGGTCGCTT  8.4384678
ATCACTTGTC  8.4383392
ATCACCCCTC  8.4382479
ATCCCGCTCG  8.43793744
ATTGTTTGAT  8.43775607
ATTCTCATCT  8.43770205
ATCCACCACT  8.43764677
ATCGCCACTC  8.43751956
ATCTCTACAT  8.43737065
ATCCATAACA  8.43732883
ATCATTGGCG  8.43718241
ATTCATTCTG  8.43694835
ACCTTTGCCC  8.43691324
ATCTTCTCCG  8.43683695
ATCGGTATGC  8.43665895
ATCTCGTGCT  8.43648338
ACTCTCTTTG  8.43639942
ATTCCCAAGT  8.43634079
ATCCATCGAC  8.43629667
ATTGTTTGCA  8.43629127
ATCCATATAC  8.4358584
ACCCTTTCGC  8.43581858
ACCTCCATTC  8.43581688
ATTGCCTTTG  8.43565661
ATTGGTTGAT  8.43527207
ATCTGTAGTG  8.43512257
ATTCCCTCGT  8.4349376
ATACCTCTAT  8.43489096
ATTCTTTGGC  8.43471612
ATTCGTCCTA  8.43466443
ATCTCACGTA  8.43462229
ACCTTCTTTA  8.43450734
ATCTGTATTA  8.43445724
ATCTCTCATT  8.43443266
ATTTCCCATA  8.43437509
ATCCCCGCGG  8.43434598
ATCGCCTTAA  8.43427381
ATCCATCGGC  8.43425548
ATCGCCTTGT  8.43423294
ACCCTTCAAT  8.4342032
ACTTCCCCTC  8.43388457
ATCTATTGGG  8.43379521
ATCTGGCTCG  8.43377196
ATCTTCGCAC  8.43374916
ATTCGGTATC  8.433666
ATCTCTATAT  8.43364558
ATACCTACGA  8.43361499
ACCCTACTAG  8.43344519
ATTCGCCTTG  8.43342278
ATCTATCAAC  8.43331264
ATCACCAGCG  8.43317668
ATCAGTCCTT  8.4329517
ATTCGTTTTT  8.43290438
ATCGTGCTCC  8.4328768
ATCTTGCTTA  8.43278789
ATCTATCCCC  8.43263342
ACCTCATCAC  8.43260439
ATTCGGTGTA  8.43255942
ATCTGCTCTA  8.43243112
ATACTCTCAT  8.43229741
ATTCACAAAT  8.43212034
ATCCTGGCAC  8.43211135
ATCCCCTGTG  8.43207566
ATCATTTTCC  8.43206009
ATCTACCGTC  8.43184193
ATCATTCCGT  8.43183256
ATGGTGCTTC  8.43176956
ATTACCTCCC  8.43155005
ATCCCGCGTC  8.43137768
ATTGTTGTAA  8.43123767
ATTCCTTGCC  8.43123023
ACCCTTAATC  8.43113877
ATCTCTGCTC  8.43101747
ATCGCATTGT  8.43100003
ACCCTGCTCC  8.43095613
ATCAGTTCCT  8.43086826
ACCCAAACCT  8.43084198
ATCTTTCCGC  8.43048551
ATTCGTTACC  8.43036638
ATCCCATTAA  8.43025252
ATCCCATCAA  8.430162
ATTGTGCTCT  8.43012808
ATCGCTGCCT  8.43012281
ATCCACGTAA  8.42995591
ATTGGTGGGC  8.42986678
ATACCTGTCA  8.42985993
ATCCTTGGTT  8.42958267
ATGGTCTTTG  8.42952467
ATTCGGTAAT  8.42948025
ACCCTTAAAA  8.42925009
ATGGTTTGTA  8.42888521
ATCTTCTCGT  8.42885314
ATCGGTCTTT  8.42883072
ATCCTTCGAG  8.42874033
ATTGTTCCAA  8.42872807
ACCCCATTAG  8.42872602
ATCTGGCTTA  8.4286168
ATCTTGGTTG  8.4284977
ATCTTCCCAG  8.42848711
ATCCAGTCAT  8.42845388
ACCCTTTCGT  8.42841046
ATGTGCTCTC  8.4284058
ATCATTCGCT  8.42840117
ATCACACCCT  8.4282754
ATCTTTCTTT  8.42821828
ATCCGTACGT  8.42809872
ATTCCTATCT  8.42809838
ATTGTCTTCT  8.42796978
ATCCTCAATA  8.42795022
ATCTGGGACG  8.42794186
ATCTCGGACC  8.42775784
ACCTCATTCT  8.42753036
ATCCAGCATG  8.42741693
ATCTATCCGC  8.42734263
ATCATTTTTA  8.42730955
ATTTGTTAAC  8.42723674
ACTCTCCCTG  8.42721796
ATCCATTTTA  8.42714811
ATTGTGTTGG  8.42703655
ATTCTGCGGT  8.42695142
ATTGGTTCGA  8.42678164
ATGTGTCGGT  8.42668185
ATTCTTTTCG  8.42658089
ATTTTCGGGC  8.4265717
ATCCACCGAT  8.42635768
ATTCGCCTAA  8.42626612
ATTTTGTCTG  8.42621089
ATCCTCTAAA  8.42598129
ATGTGTGTAC  8.42594578
ATCTTCTCTA  8.425934
ATCCGTGCGT  8.42580185
ACCTATCCCG  8.42571127
ATCTTTGTCC  8.42545512
ATCTCGCTGT  8.42525207
ATTTCTCATG  8.42523312
ATCCCTAGGT  8.42519436
ATCGTTCTTA  8.42512808
ATCACTGTTA  8.42502683
ACTCCTCTGC  8.42496737
ATTGTGCTGC  8.42485457
ATTCTGCGTA  8.42477783
ATCATTACCC  8.42468205
ATCTTACTGT  8.42464806
ACCCTACCCG  8.42460724
ATTTCCCCCG  8.42438888
ATTCACTCTG  8.42421494
ATACTCTCTC  8.42419762
ACCTACTTTC  8.42396524
ATACTACTTT  8.42394669
ATCGTCCGTG  8.4238729
ATCTCGCATG  8.42379513
ATTTCTGGGT  8.42363184
ATTTTGGTTA  8.42359636
ATCTGCTCGA  8.42359374
ATCTTCTGTG  8.42347124
ATTACTCATC  8.42339571
ACCCTATTTT  8.42335949
ATTCTTAGTT  8.42330907
ATCCTTTTAG  8.42328949
ATCCTGGCCC  8.42322332
ATCCATGCCA  8.42321158
ATCTGTGCCG  8.42314462
ATCTCCCACG  8.42309711
ATTCGGTGCC  8.42308113
ATGTCTCACC  8.42302276
ATCTGTACCT  8.42284333
ATCCTTAAAG  8.42275312
ATCCCGTTGG  8.42269068
ATTGGTATCG  8.42266735
ACCTGTCCTC  8.42260111
ATCCATCTAT  8.42232094
ATCTGCTATC  8.422089
ACCTTTTTTC  8.42202951
ATCACAACTT  8.421987
ATTGGCTTCG  8.42194049
ATACTCCACG  8.42178756
ATCTGGCATC  8.42176459
ATTGCTTCTG  8.421646
ATTGGTTGTT  8.42149185
ATTTTCGTAC  8.42146382
ATCTCTACGA  8.42145913
ATCCTTCGTC  8.42140571
ATCCTATCAT  8.42139966
ATCTATCCTT  8.42120232
ATTGTGTCCG  8.42116474
ATCACGCCCA  8.42100735
ATCATCTTTG  8.42088777
ATCTAATCCC  8.42082024
ATCTGCTTCA  8.42076171
ATTTTCCTCT  8.42073423
ATCCACTGAT  8.4207141
ATCCTTGCAA  8.4205777
ATTTCTTCAC  8.42055899
ATCACAATGT  8.42053121
ATGTCTACCC  8.42048884
ACCCTTCCTT  8.42045607
ATCTTGCCGC  8.42045141
ATCATTGTCG  8.42042016
ATCTCGTACT  8.42038474
ATGTGTTCGG  8.42021666
ATTTGTGCTA  8.42012623
ATCTGGTAAC  8.42008226
ATCCACAGGG  8.42003551
ATAGTCCCCC  8.42002601
ATCGTCAATT  8.41999495
ATCCTTCTAG  8.41986141
ATCTGGTTAG  8.41984286
ATTACCTCTC  8.41968497
ATTCGCATTG  8.41962091
ATCCTAATTC  8.41959675
ATCTGTTGGA  8.41947153
ATCTTCTACT  8.41922877
ACCTCCACTC  8.41921
ATTCCTTGGT  8.41920244
ATCATTCGTT  8.41917191
ATTGCTCCCT  8.4191529
ATTCTGTTGT  8.41910744
ATGTCTCTAT  8.41910706
ATCTACCACG  8.41904608
ATTCCTGCGT  8.41903381
ATCACTGCGT  8.41898945
ATCTTTCCGG  8.418876
ATTGTTTTGT  8.41880978
ATTTCCTTAT  8.41878562
ATCCTTACAC  8.41867058
ATCTCTGTAT  8.41865649
ACCTGCTTCA  8.41864145
AGCCTCCATC  8.41848104
ATTGGTCCTT  8.41843979
ATCAGGTTTT  8.41814781
ACTCCTTTAT  8.41806478
ATTACCCGCT  8.41797969
ATTTCCATTA  8.41756598
ATTCTGGCTC  8.41751773
ACCTGCCCTG  8.41732433
ACCCTCACGA  8.4171571
ATAGGGTTTT  8.41713158
ATTTGGTTCC  8.41712999
ACCTCGCTCG  8.41708251
ACTTCACCTC  8.41688849
ATACTATACT  8.41687889
ATCTCGGCGG  8.41686967
ACCTTTCCTT  8.41683516
ATTTGCCCGG  8.41668504
ATCTATTAGC  8.41667267
ATCATTCTCG  8.41603797
GGTTGGGATT  8.41602023
ATTTGGTTGG  8.41588307
ATCCATGTCT  8.41569868
ATTGTTTGGG  8.4156504
ATCACTAACG  8.41563096
ATGTCGGTCC  8.41560143
ATCCGACTTC  8.41549485
ATCGCTGGCA  8.41541197
ATCTATTCGG  8.41536104
ATCACGTCTC  8.41533816
ATACTTCAAT  8.41519055
ATCTTACTAA  8.41488992
ATCTCTCTCG  8.41486546
ATCTGTCACC  8.41469966
ATCTCGCCAA  8.41464558
ATGGTTTCTA  8.41461978
ATTCCTTTAG  8.41459921
ATGGTCTGTA  8.41453826
ATCCATCACC  8.41453347
ATCACTCCCA  8.41437326
ATCTGTACCG  8.41411878
ATTCATCTGG  8.41396486
ATCCTGCCAG  8.41344379
ATCCATTTTG  8.41329904
ATCTGGGGTT  8.41311612
ATACTGCTAT  8.41307201
ATCCGTCGGG  8.41299216
ATCGCTGTTT  8.41295685
ATTGTGGGTG  8.41280755
ATCTTGTTTC  8.41278922
ACCCATCCTA  8.41272055
ATCCTTCGGC  8.41267739
ATCTACTGGC  8.41216276
ATCCACTGTG  8.41210815
ATCCGCCATA  8.41206235
ATTTGGTTAG  8.4119795
ATCCCCTGCC  8.41179242
ATCTTCTTCT  8.41166917
ATCTTAGCGT  8.41148122
ATCTTCTCGC  8.41129569
ACCTACCTAA  8.41129192
ATCACCCTTT  8.41125858
ATTCGCCCAT  8.41123053
ATCTCATCTG  8.41114871
ACCTTTCTTG  8.41100343
ATCCATCTGA  8.41098805
ATCCTCCCGA  8.41087286
ATCTTTACCT  8.41082243
ATGTGCTTAT  8.41077357
ATCGTGTGGT  8.41076989
ACCTCTTCCG  8.41051167
ATCTTCCGTC  8.41037834
ATCTATGTCC  8.41032262
ATTCCATCCA  8.4102534
ATCCTGGTGG  8.41023509
ATTTCCGCTC  8.41019241
ATCGTGTTGC  8.41015081
ATCTCATTCT  8.41012507
ATGTCGGTGC  8.41008358
ATTCTCCATC  8.41007403
ATGGTTTTAT  8.40985546
ATCGTTATGG  8.40982316
ACACCTCTGC  8.40970126
ATTGTCTTTA  8.4096853
ATTCCCATGC  8.40967953
ATTCTGTCGC  8.40956381
ATAGTGCGGG  8.40955487
ATCACGCCCG  8.40931876
ATTCGGTTAT  8.40919008
ATTCGGGGCC  8.40886503
ATTCCGGGTA  8.40883601
ATCTTTGCTT  8.40877498
ATCCGTTTCG  8.40875925
ATCGCTTCTC  8.40869837
ATACCCACAA  8.40861053
ATAGGTTGCA  8.40858906
ATTTCCCTTC  8.40858564
ATCCATTTAT  8.40853922
ATTTTCGTGA  8.4084745
ATCCGCATGT  8.40835754
ATCCCAAATC  8.40821177
ATCGTCCCTC  8.4081876
ATCTGCTAAA  8.40797899
ATACCTTTCC  8.40790985
ATTGGTGGGA  8.40789876
ATTCGTTCTA  8.4078938
ATGTGCCGTG  8.40776574
ATGTTCCCCG  8.40765825
ATCGCCCCGC  8.40757844
ATCACCATGT  8.40729649
ATTCCTTTAT  8.40726641
ATTTGGTCCC  8.40711713
ATCCCAATAA  8.40710547
ATGTGTTTAA  8.40696619
ATCTTCCGCG  8.40690068
ATCGGTCATA  8.40668332
ATCGTCTTTT  8.40667372
ATCCCTCGCA  8.40649481
ATCTCGTTCA  8.40595148
ATCCACTAAC  8.4059125
ATTTGGGTCG  8.40580324
ATTTTTCTTG  8.40579294
ATCTCTTTGG  8.40562665
ATTGTGCTTT  8.40557316
ATCCCAATTC  8.40557284
ATCCGTCCAC  8.40528487
ATCTGTACCC  8.40516123
ACCCGTTTTA  8.40509129
ATCATTCCCA  8.40479638
ATCCAATATC  8.40467144
ATCCATTACT  8.40463665
ATTCCTGCGA  8.40449675
ATCCTAGCTA  8.40432572
ATTCACTCTT  8.40413811
ATTCGTTCCT  8.40413807
ATCTATCCCA  8.40413031
ATTCCCGCCG  8.4041051
ATAGGTGGGT  8.40391609
ATTGTCGTGC  8.40390349
ATTCTGTATT  8.40375576
ATCTCCACGC  8.40375426
ATGTGTCCCT  8.40374557
ACTCTCTTCC  8.40364393
ATTCCACCTA  8.40361062
ATCTATGTCT  8.4034257
ATATCTCACC  8.40332912
ATCAGTCTTT  8.40330847
ATCATTCGTC  8.40314803
ATCTTACTTA  8.40303732
ATTCGCACTG  8.40302273
ATCCACCAAA  8.40300973
ATGTTCCCTC  8.40298877
ATCTACTCAG  8.40282428
ATCGTTCGCT  8.40268079
ACCATCCATT  8.40267672
ATGTTCGTCT  8.40236598
ATACTTACCG  8.40231855
ATCATTCGGT  8.40219581
ATCCTTGATC  8.40210286
ACCTCTAATT  8.40206237
ATCGTTTGTC  8.40201958
ATCTTTAGCG  8.40194639
ATACTTGGGC  8.40188554
ATCTGTCACG  8.40187675
ATCGGTCCTG  8.40176807
ATCATACATT  8.40153223
ATCCAGTTTA  8.40151459
ACTCTTACAT  8.40142788
ATGTTACTTA  8.40139295
ACCCTCTGCC  8.40133263
ATCGCTATCT  8.4012335
ACCTTTCTAT  8.40097914
ATCCTCGGGT  8.40094935
ATCGTTTTAT  8.40078087
ATTACTGCTT  8.40074645
ATACTGCTCG  8.40072708
ATGTTCTCCC  8.40038958
ATCGCACACC  8.40030441
ATCGGCTTTG  8.40028769
ATCGCTCATT  8.40008057
ATCATACTTT  8.3999996
ACCTCGCTAC  8.39999586
ATACCCTGGC  8.39997894
ATTTGGTCTT  8.39977111
ATCTTTTCGC  8.39976945
ATCCCTGGTG  8.39975733
ATCTCGGTCA  8.39973443
ATCTGGTGCG  8.39945887
ATCTCTTAAC  8.39943259
ATTCGTTTTG  8.39918899
ATACTCCGTT  8.39910868
ATCCACCAAT  8.39899684
ATCCAGACCC  8.39892357
ATTCCCACCA  8.3988008
ATCTTTTTCA  8.39879539
ATCCACGCCT  8.39854167
ACCACAACCC  8.39854033
ATGTGTGTAT  8.39850167
ATCGTCCGCG  8.39843103
ATTTCTCCTT  8.3983177
ATCACGGTTG  8.39817859
ATTCATTGCC  8.39815261
ATCTCCCCGT  8.39800172
ATCGTTCATC  8.39792634
ATCCGCTGGT  8.39788702
ACTTTCCCCC  8.39766245
ATTCCAATAC  8.39746821
ATCCTTACGT  8.39746684
ATTGGGTGCG  8.39742682
ATACTCCTCT  8.39734956
ATCCTCCTTC  8.39730781
ATCACATTAT  8.39725392
ATTCTACTTC  8.39708332
ACCTGTCCAT  8.39680535
ATGTTCTTGG  8.39676736
ATACATTTTC  8.39674002
ATGGTTGCTG  8.39672668
ACCCTTGTTC  8.39659017
ATTTTCTGTG  8.39654431
ATCCTGGTTT  8.3964868
ATCACCCGCT  8.39634917
ATGTCCTTCC  8.39634109
ATTCGTCTTT  8.3962936
ATGTGTGTTA  8.39627531
ATTTCCACAC  8.3961515
ACTTTCCGCA  8.39614918
ATCCTACGGG  8.39610814
ATCTTATTGG  8.3960593
ATCCTCGGCG  8.39603401
ATCGGTTGGC  8.39602934
ATGTTTGGGG  8.39563994
ACCTGCTTTT  8.39563968
ATCGTTTTGA  8.39549745
ACCTCTTCCT  8.39542834
ACTCTGCCCT  8.39541419
ATCATTTCCT  8.39536326
ATCCCCGTTT  8.39530956
ATCACCCAAA  8.39514281
ATACTTGGAC  8.39510206
ATCTATACAA  8.39509647
ACCCTTTATT  8.39506724
ATCCGTAAAC  8.39495103
ATACTCTTTA  8.39490735
ATCCTAATAA  8.39484722
ATTGGTGCTC  8.39480868
ATGTGCTTTC  8.39477647
ACCTTCACCC  8.3946385
ATTCCCGTGC  8.39462266
ATGTTCTGCG  8.39457666
ATTTCTCCAA  8.39416975
ATCTGGTGGT  8.39390096
ATCGCACTTT  8.39364588
ATTTTCTTCT  8.39328019
ATTTGTCATG  8.39326994
ATACACCTTT  8.39322407
ATCCCGATAT  8.39321016
ATTTCGTTAT  8.3930012
ATCCTAATAT  8.39293276
ATCCCTAGCA  8.39288186
ATCCGCTCGA  8.39276877
ATTGCGTCCG  8.39275008
ATCCTAACGG  8.39270822
ATCTGCCTAG  8.39261996
ATTCGCTTTT  8.39261135
ATCATACTCA  8.39257987
ATCCCTGCAG  8.392552
ATCGTTCTTC  8.39226443
ATTCTATCTT  8.39221825
ATTCTCTCTT  8.39220658
ATCTTTGCTC  8.39219209
ACCTCTACCC  8.39218574
ACCTTTGTCT  8.39210461
ATCCTGGTGT  8.39196009
ATTTGCCGTG  8.39191335
ACCACCATCG  8.39182287
ATCACTATCC  8.39177056
ATGTCTTTAT  8.39172422
ATCTTCGCCA  8.39171049
ATTCTCCTGC  8.39143356
ATCTACCCAT  8.39140335
ATCCATCTCG  8.39137871
ATGGTGTGTC  8.39133384
ATCTTTGACC  8.39127057
ATACCCTCTC  8.39123014
ATCGGCTCCC  8.39111276
ATCTTCGTCC  8.390973
ACTCTGCCCC  8.39095497
ATCTCATCAG  8.39091137
ATCTTTTACC  8.39090216
ATACTGCACT  8.39079893
ATCTTCACTC  8.39077687
ACTTTCCACC  8.39072939
ATCGTTGGGC  8.39055021
ATCATTCAGC  8.39052325
ATCCCGTATG  8.39049118
ATTCGTCCCA  8.39048255
ATTTTTCTTA  8.3904027
ATCTTACTTG  8.39035991
ATTTCCCTGC  8.39034787
ATCGTCTCTG  8.39029693
ATTGTGTGGT  8.39007009
ATCGCACAAC  8.38986215
ATCTCGTGTT  8.38983748
ATTCCCCATA  8.38966728
ATCCATAATG  8.38940538
ATACGCTCTA  8.389128
ACCTCCAACA  8.38903167
ATTCTGGTAC  8.38900592
ATCTTGTGTC  8.38893162
ATCCTTAGCA  8.38890568
ATTCACCTGC  8.38884248
ATCCACATGC  8.38884051
ATCTACTCGT  8.38866687
ATTTCCCCTC  8.38865865
ATCATCATTT  8.38837964
ATTGCCCCGT  8.38834068
ATCTGTTCGA  8.38813747
ACCCTCGTCA  8.38811034
ACCTTTCCGC  8.38804914
ATACTGCTTA  8.38790953
ATCTCTGTTG  8.38774224
ACTCACTCCC  8.38769142
ATCAGTCTTG  8.38763606
ATCCAACACT  8.3875957
ATCCCGGTCT  8.38757972
ATCCATAGGG  8.38738996
ATGTTCTTCT  8.38737682
ATTCCGTGGC  8.38729351
ATGTCCCTTA  8.38711558
ACCTTCTCGT  8.38704085
ATCTTCTTGG  8.38661363
ACCCTACCAG  8.38654439
ATCCATACGT  8.38633311
ATGGTTTGAC  8.38629097
ATCCGTTATG  8.38608031
ATCGGTTTAG  8.38606794
ATCTTACATC  8.38606601
ATCATCCGTC  8.38605091
ATACTCCCCC  8.38593661
ATTCTTGGGC  8.38591773
ATACCCGCTC  8.38585494
ATTTGGTCGC  8.38565953
ATCACACTGC  8.38559949
ATCTCTGTAC  8.38550984
ACTCTTTTTA  8.38549245
ATTCCTTTCG  8.38533786
ATCATTCCAC  8.38498049
ATCATTCGGC  8.38476807
ATTCTGGATG  8.38470835
ACCTCTTTCA  8.38469734
ATCACATCTT  8.3845894
ATCTTCTGTA  8.38458776
ATGGTTCTGA  8.38457351
ACCTGTTCTC  8.38438217
ATCTTATGTC  8.38433505
ATTCGTCCAC  8.38431452
ATACACCCTT  8.38430611
ATCCATTGAC  8.38412589
ATTGTTCGGC  8.38405594
ATTGTCCCAG  8.38388704
ATTGCCTCTG  8.38387105
ATCGTCCTGG  8.38374962
ATCACATTTG  8.38369706
ATTGTCGTTT  8.38367181
ATCTCAATGT  8.38357984
ATCACCACCA  8.38349767
ATTTGCCTTC  8.38348597
ATTTCTCGTT  8.38348545
ATGTTCGCTG  8.38316808
ATTACTCACC  8.38316125
ACCTTTTTCT  8.38276967
ATCGCTTCCT  8.38276367
ATACACCTAA  8.38275063
ATCCTGACTT  8.38274975
ATCTCTTACG  8.38269766
ATCCACGGCC  8.38268812
ATCGTCTTGT  8.38242609
ATCGTACCCT  8.38231031
ATACCACCTG  8.38213068
ACTCCCCGAT  8.382078
ACTCTCCATC  8.38196973
ATACCTCCAG  8.38195842
ATCAGCCCTT  8.38192121
ATCACCGTTA  8.38188886
ACCCCTCTCG  8.38181487
ACCTCTATTA  8.38175957
ATCTATCCAT  8.38174731
ACTCTCTTGC  8.38167918
ATCACACCGA  8.38162901
ACCTCTCCCC  8.38157094
ATATGTTTCT  8.38155173
ATACTTATTG  8.38152209
ATCACCCATT  8.38122832
ACTCTTACTC  8.38118601
ATCCTCGTGA  8.38116505
ATTCTGCTCA  8.38098911
ATCGTCCGTT  8.38076163
ATGGTGTTAC  8.38073654
ATACCACCTC  8.38052278
ACTCCTCTCA  8.38016555
ATCCATAGTT  8.3800388
ATCTGTAATG  8.37989623
ATCCTGATTG  8.37984823
ATGTTTTTGG  8.37971062
ACCTCATTCA  8.37964017
ATCGGTTCTA  8.37953892
ATTCCGTATC  8.37952292
ACCCACTAAC  8.37910264
ACCTCCTGTC  8.37905913
ATCCTAGCCG  8.37904036
ATCTTACCTT  8.37868129
ATCTTGTTCT  8.37865081
ATTGTTTCTT  8.37846999
ATTCGGCACA  8.37843713
ATTGCCCTTT  8.37840332
ACCCATTGCG  8.37833341
ATCCAGCTCC  8.37805658
ATGGTTGCAT  8.37765926
ATTCCTTCGT  8.37763138
ATTGGTGTAA  8.37759442
ATCCTCAGGC  8.37743267
ATCTTTGTGC  8.37740956
ACCACTCCGG  8.37739778
ATCCAGTGTT  8.37734151
ATACTGCTCA  8.37716913
ATCGTATCCC  8.37715217
ACCCCGCTTT  8.37709684
ATGTCTTCGG  8.37706824
ATCCTGGCTC  8.3769403
ATCCTGAATC  8.37685679
ATGTCTTCCA  8.37684493
ACCTATTTGC  8.37635617
ATTCAGGTTT  8.37630409
ATCCTTAGAG  8.37624141
ATTTTCATGG  8.37622338
ATCTCTTCGG  8.37615776
ACCCCTTGCT  8.37615687
ATCAGTTGTT  8.37611715
ATCGCTTGTC  8.37606161
ATCACTGCTA  8.37604748
ATCCTCAAAG  8.37601645
ACCTCTATGC  8.37587424
ATTCGTCACC  8.37581039
ATCATACTAC  8.37579638
ATCACTAGCC  8.37572667
ATCTCACTTT  8.37555916
ATCTGTCCCG  8.37541645
ATCATACCCA  8.37538471
ATTCACCCAT  8.37508805
ATCGTGTCGG  8.37505037
ATTTTCGTTG  8.37498515
ATCCTATAGT  8.37488882
ATCGCACCTA  8.37486495
ATGGGTTATG  8.37464676
ATGTCTTCCT  8.37462873
ATCGGTCTCC  8.37456106
ATCGCTGCTA  8.37444448
ATCTACCTCT  8.37437461
ATACTTGCCG  8.37413653
ATCTCGATTT  8.37412316
ATACTGCTTC  8.37412249
ATCCGCCAGC  8.37390197
ATACCCAATC  8.37389893
ATTCTTCACC  8.37368372
ATCGTCCTAT  8.37366495
ATCGCTTATC  8.3736386
ATTGTTAGGG  8.37360758
ATTCTTTCTT  8.37356008
ATTACTCCTT  8.37344677
ATCGTGCTTG  8.37335106
ATTTTGGGGT  8.3733157
ACCCGTTCTG  8.37322636
ATCGCTTCTG  8.37320997
ATACTCGCAC  8.37314987
ATCTTGTCGC  8.37300756
ATCTCTAGCG  8.37297829
ATTGGTCTAG  8.37286321
ATTATTGGTG  8.37251472
ATTCGTTGTA  8.3723277
ATCCTGTTCT  8.37210883
ATTCATCTGA  8.37209672
ATTTGCTTCG  8.3719857
AGCCCCCCCG  8.37194599
ATCCTAGCAG  8.37192179
ATCGGTCATC  8.37182836
ACCCTTTGAG  8.37180123
ATTCCTGGCT  8.37176536
ATTGTGCCTT  8.37175793
ATTGCCCTAG  8.37156998
ATTCGTCCTT  8.37145252
ACCTCTCATA  8.37101222
ATTGGTTTAC  8.3709841
ATCGCTTACA  8.37088299
ATCTTCCATT  8.37081451
ATCGTCCCTG  8.37074074
ATTCTACTGG  8.37042885
ATTGGTCGAT  8.37034836
ACTCCATTCT  8.37031046
ATTGTCCTAG  8.37022981
ATCACATATC  8.36995069
ATCTCTGGGT  8.36978189
ATTTCTGGTC  8.36976334
ATCGGTATTA  8.36969224
ATCCTAGTTC  8.36959318
ATTAGGTTCG  8.36949038
ATCATCCGCC  8.36942842
ATTCGCTCCA  8.36926812
ATGTGCTGGC  8.36926323
ATTTCTGTGC  8.36911522
ATCGCTTTAC  8.36899273
ATTGTTTTTA  8.36887288
ATCCACCGAC  8.36885214
ATCTTTGCCG  8.36884192
ATCAATCCTA  8.36853068
ACCTCATCCT  8.36847968
ATTGGTATGT  8.36841626
ATCAGGTGTT  8.36839142
ATTCCTGCTC  8.36811489
ATCCGTATTT  8.36810341
ATCCCTGTAA  8.36795683
ATCTTCCGTG  8.3677384
ATTCCACCCC  8.36761742
ATCTTGGGGG  8.36748943
ATGCCTCTTA  8.36748607
ATCTCTGGCC  8.36743951
ATTGTCTCGT  8.36732707
ATGGGGGGGT  8.36732331
ACCTGTCCCT  8.36732106
ACCCTTCCAT  8.36730675
ACCTTATTTA  8.36728053
ACCCATCATT  8.36706033
ACCACATTTC  8.36704116
ATCCTGCAAC  8.36702737
ATCTTCTGTT  8.36689125
ATGTTTTACT  8.36688307
ATCACTGCAC  8.36679235
ATCTTTCTAC  8.36664464
ATCCCGCGTT  8.36656717
ATTCCGTTAC  8.3665583
ATCGCCTACT  8.36652044
ATTTGTTCTT  8.36649472
ATCTGTGGCC  8.36649309
ATTTCCCTTG  8.36635903
ATCACTGTCC  8.3661532
ATCGTTCCGT  8.36603864
ATCTCGCATC  8.3660253
ATCAGTCATT  8.36601947
ATCGCTATTC  8.36598896
ATCTTGTCCC  8.36597528
ATCCTATCAA  8.36597101
ATCTCCTATG  8.36573106
ATCTATTCGT  8.36567353
ATTCCCTAAC  8.3655475
ATCCATAATA  8.36549687
ATCCCTGGAC  8.3651824
ATCTCTTGTT  8.36513452
ATTCACGCTC  8.36510278
ATTTCTCTGT  8.36494105
ATCTCAACTA  8.36490594
ATACCCGTGC  8.36481683
ATGCTCCTCC  8.36464067
ACCCTTTGTC  8.36459752
ACCACCCATT  8.36458393
ATCAGTCTTC  8.36429991
ATTCCTGCCA  8.36398143
ATCCGTCAAG  8.36385045
ATCGCCAAAC  8.3637888
ATTTCTCTCA  8.36374472
ATCATCGTTC  8.36365824
ATACCTATAA  8.36349116
ATTCCCTACC  8.36345305
ATGTGCCGCC  8.36341988
ATTCTCGCAC  8.36327572
ATGGTATTCC  8.36326243
ATTTTCCTCC  8.3631928
ATCTATTAAC  8.36317634
ACCTCTATAC  8.3631595
ATTGTCCTAA  8.36304151
ATTTGGTGCT  8.36291599
ATTCCGCTCG  8.36289889
ATTCTCTTCT  8.36284389
ATGGTTTTAG  8.36280489
ATTGTCGTAT  8.36273149
ACCCTTTTTT  8.36267557
ATTACTCGCT  8.36267069
ACCTCCTTAC  8.36211472
ATTTCCCACT  8.36193905
ATCTTTTGTC  8.36192847
ACCTCATGCT  8.36170781
ATTCAGGTTC  8.36163496
ATTGCCTACT  8.36152954
ATGTGGCTCC  8.36128794
ATCTTTTCCT  8.36126418
ATCCTACGCG  8.36111408
ATTTCCCTAA  8.36106012
ACCCTTCACG  8.36105065
ATTCCACATG  8.36102232
ATCATTTCTT  8.36089575
ATCCGTTTGG  8.36087269
ATCTTCACCG  8.36087238
ATACCTATCG  8.36077085
ATCATCCATT  8.36074417
ATTCACCCTA  8.36073706
ATTCCACCCA  8.36071672
ATTGTTGGAC  8.36053401
ATACCCGTCG  8.36047565
ATTGGTCGTC  8.36043829
ATTCTTCTCA  8.36026215
ATCCCTCTAT  8.36023451
ATCGTTTCCC  8.36014096
ATCCTTCGTA  8.36004439
ATCGCCCCAT  8.35990151
ATGTGGTTAT  8.3598884
ATCCAGGTAT  8.359844
ATCGTTCGGT  8.35983901
ATCTTCCTAT  8.35983858
ATCCCATTAT  8.3597379
ATCTCCTAGT  8.35972107
ACTCCTCTTG  8.35969627
ATCCATCATG  8.35967628
ATCATTCTTT  8.35951712
ATCCCGTGTC  8.35946291
ATTCGTATCA  8.35932068
ATCATCACCC  8.35916454
ATCTCTCCCC  8.35913064
ATTCTTCCTT  8.35907883
ATTTCCGCAC  8.35902767
ATCATCTGGG  8.35901629
ATTCCTTCTG  8.35886538
ATCACCGCAT  8.35870477
ATCTGTCGAT  8.35868233
ATTACCAAAC  8.3586588
ATTCCTCCTA  8.35861836
ATTACCTTCA  8.35861828
ATCTTGAACC  8.35859446
ATCCTCCCTT  8.35851131
ATCCAACCGA  8.3583086
ATTCTCTTGC  8.35817608
ATCTTCTGCA  8.35810199
ATTTTTGGAC  8.35802722
ATTCTCTAGC  8.35801862
ATCTCGTACC  8.35790647
ACCGCCTCTA  8.35780438
ATCTGTTGGC  8.35770923
ATACTGCTCT  8.35768695
ATACACCTCG  8.35711412
ATCAGTTTTC  8.35708564
ACCTTTTGCT  8.35702406
ATCCCCAAAC  8.35699135
ATGTGCCCCC  8.35691611
ATTCCCACGG  8.35689144
ATTGTCTCTT  8.35678804
ACACCTTTCA  8.35673159
ATCTATGCGG  8.35662756
ATTTGCGTAC  8.3565418
ATGTGTCCAC  8.35652749
ATTGTTTGAC  8.35649461
ATCCCCCACT  8.35644381
ATATTGTGGG  8.3563191
ACCTCTGTCC  8.35628805
ATTTCCTCGC  8.35625576
ATCGTCTTAC  8.35618174
ATTCTGTTTG  8.35614397
ATCCATTAGG  8.35612314
ATCCACTGGT  8.35608171
ACCCGCCTGC  8.35602526
ATGGGTGTCG  8.35589719
ATCCCAACGC  8.35586854
ATCTGTATAC  8.35585203
ACCCTTTCAG  8.35577954
ATCGGTTGCC  8.35553427
ATCCACCATG  8.35551224
ATCTACCTGC  8.35525307
ATACCCTAAA  8.35509972
ATCATCTACT  8.35503543
ATACCTACTG  8.3550335
ATCATTTCTC  8.35470343
ATCCACAAGT  8.35460651
ATTCGTTCAC  8.35444128
ACTCCCTATC  8.35435728
ATCGCATCCG  8.35430568
ATTTCCTCCT  8.35427805
ATAGTCATTC  8.35395447
ATTCGCCTTT  8.35373619
ATCAGTTTAT  8.35368018
ATGCTGTCCA  8.35342707
ATTTCCCGCT  8.3533237
ATTCGGCTCG  8.35326178
ATTTGTCGCT  8.35311217
ATACCTTAGC  8.35301816
ATCCTGTGGA  8.35300139
ATACTGGCTA  8.35274613
ACCCTAAAAC  8.35270842
ATTCCGTTGC  8.35255701
ATCTCTATGT  8.35250553
ATCATCAATT  8.3525046
ATTCCACAAA  8.35239926
ATTTCCCTAC  8.35235422
ACCTTCTGCG  8.35231828
ATTCCCTAGT  8.35227263
ATCGGTGCCA  8.35215227
ATCCCCGTGG  8.35210163
ATTCCTGTGT  8.35209693
ATCATTGCCT  8.35208286
ATTTCCCCGT  8.3520819
ATTTTTATCT  8.35173583
ATGTGTTCGA  8.3517269
ATCGCTGTTG  8.35163836
ACCCATTTCG  8.35163688
ATCGTTTCAT  8.35161956
ATCGCAACTT  8.3514682
ATCATTTCTA  8.35145739
ATCGCCCATG  8.35119789
ATTTCTACCC  8.35118743
ATCATAGTGT  8.35100577
ATCTATCCTC  8.35095655
ATCATTCACC  8.35092266
ATTCTGGTGG  8.35064159
ATCTGCTATG  8.35059873
ATACCTGCAT  8.35059518
ATTCTTAGGA  8.35053653
ATTGTTCGCA  8.35036201
ATCACATTAC  8.349993
ACCCGCCTTG  8.34998834
ATTACTGGGT  8.34986879
ATCTCGTCTT  8.34972307
ATCTTTTTTC  8.34970351
ATTTTGCTCC  8.34961669
ATTCCAGTCA  8.34956116
ATCTTTACTT  8.34934165
ATACTTTATT  8.3492932
ATTCCCTACT  8.3492716
ATACACCTGG  8.3492703
ATCTACTACC  8.34922796
ATTGTCTTGA  8.34916861
ATCTCCGCTT  8.34914985
ATTCACCCAG  8.34885256
ATTCTACTGC  8.34871264
ATCTTGCCTA  8.34869449
ATTCGCCTGT  8.34865606
ATGTTGTGGA  8.34859832
ATCCTATCGA  8.34840349
ATTCCGTGTG  8.34835654
ACCCTACTGA  8.34809839
ACCCTCCTTC  8.34796528
ATTCGTACTA  8.34789803
ATTCGCTTCT  8.34786253
ATCCTTAAGC  8.34782959
ATGTTGTTCT  8.34744763
ATCCAGACCT  8.34729449
ATTCCCTGAT  8.34720146
ATACATCATT  8.34715234
ATCTGGCTAT  8.34712043
ATTCACCACC  8.34683591
ATCTGCTCAG  8.34680951
ATGTGGCTTC  8.34661818
ATCTGGTAGC  8.34659665
ACTCCTATAA  8.34642806
ACCTTCTCTT  8.34638121
ATTGTTGTCA  8.34636433
ACTCCTACCG  8.34630356
ATCTCCAACG  8.34630216
ATCCATTCGA  8.34621704
ATTCCTCGTC  8.34613913
ATCCAGCCTA  8.34596007
ATCTCATGTC  8.34594276
ATTGGTTTTC  8.34592998
ATCACTTATA  8.34579865
ATCCGTATTG  8.34576576
ATGTTCGTTG  8.34561086
ATTCCTCCGG  8.34558046
ATTCCCTTCG  8.34552424
ATCGCCTGTT  8.345332
ATTCGCTGCA  8.34526193
ATTGTTGCTC  8.34517556
ATCTGCCACA  8.34508718
ATGTTTGGGT  8.34501874
ATTCTCTCAT  8.34493276
ATGTCTATTC  8.34481791
ACCCCTACGT  8.34480592
ATCCCAGTTA  8.34471657
ATCCAGCCTG  8.34463718
ATTTTGCTCG  8.34457351
ATTCCCTCTG  8.34447752
ATTGTTCCAT  8.34435611
ATTCTCTCAC  8.34427714
ATACATTCCT  8.34408839
ATGTGTCTGT  8.34396578
ATTCCCTCTC  8.34389963
ATCGGTGTTT  8.34389431
ATTCCCCACG  8.34387283
ATACTTCTCA  8.34376417
ATCACGCCTC  8.34376255
ATCTTACTCC  8.3434689
ATTCCGCTAA  8.34331415
ATCACCTTTC  8.34325718
ATCTTCATCC  8.3432189
ATCCGTGCGG  8.34314519
ATCTTCTGGC  8.34290001
ATGGTCTTGC  8.342872
ATTCCCACTT  8.34278428
ATACCATTCA  8.34275011
ATCTCTCATC  8.34253051
ATTCCGCCCG  8.34248943
ATTCTCTAAT  8.34244469
ATCTATGGGC  8.34235988
ATCTGCCGTA  8.34230081
ATTTGTGGGT  8.34214635
ATCTGTCTAG  8.34207314
ATGTGCTGGT  8.3420219
ATTCGCTCTG  8.34197728
ATCATGGGGC  8.34192116
ATTCCATTCC  8.34190305
ATTTCCCCTT  8.34187121
ATTCTGTCTC  8.34168075
ATTCCACCAA  8.34157039
ATCCCATTTG  8.34140531
ATCCACAAAA  8.3411714
ACTCCAACCG  8.34110648
ATACTTCGCA  8.34110407
ATGGTGCTAT  8.34108738
ATCCATTGTA  8.34106586
ACTTCGCCCT  8.34098038
ATTGCTGTGT  8.34095206
ATACCGCAAC  8.34089584
ACCTCTGCCT  8.34084209
ACCCTCTGCG  8.34074705
ATCTTTGATA  8.34074041
ATTGCTCATT  8.34055687
ATCCAGGGGG  8.34054588
ATCTTTGCCC  8.34052421
ACCCTGCCAC  8.34051504
ATCTATCCTA  8.34049951
ATTCTGGTCC  8.34049222
ATTCTTACTA  8.34045012
ATTCCTACGC  8.3402763
ATCCCGGCCC  8.34025463
ATCCATCGTT  8.34024773
ACCTTTACCG  8.34016254
ATGTCCTACT  8.34013982
ATCTGCTGGG  8.33993127
ATTCGGTGCT  8.3397607
ATTGTGTACC  8.3397419
ATGTCCTATG  8.33970687
ATCTAACCTT  8.33963832
ATCATCTGCC  8.33962905
ATTTTTTTTG  8.33955481
ATGTTGTTCG  8.33951596
ATCACTGCCC  8.33933909
ATCCTATACA  8.33929038
ATATGTTCCT  8.33921347
ATCTATGTAG  8.33894294
ATTTGTCGCG  8.33886866
ATTTCTTCCC  8.33879776
ATGTCTGGGT  8.33873462
ATACTCCACA  8.33868775
ATCGCTTATA  8.33867911
ATTCACATAA  8.3386741
ATCCGTTGCG  8.33867365
ATCGTCTTAA  8.33858875
ACCCACTTTG  8.33855502
ATTTGCTTGT  8.33839316
ATCACATCCA  8.33829749
ATCTCTCCAT  8.33828893
ATCCATATTA  8.33825166
ATACTATCTT  8.33810644
ATCACAGCCC  8.33775534
ATCCATGTGT  8.33770381
ATACTCAACA  8.33760914
ATTTGTTATC  8.33759075
ATACACCTCT  8.3375367
ACCTTTACCA  8.33730519
ATCCGTCGAC  8.337278
ATCCCTAAGA  8.33723372
ATGGTTATTT  8.33722022
ATCTCATTGT  8.33701908
ATTCTCTGCG  8.33699232
ATACGGGTCC  8.33691315
ACCCATACTC  8.33687527
ATCTGCCGCC  8.33684652
ATCGTTGGGA  8.33684233
ATCTTGGGCA  8.33675847
ATCATTACTC  8.33673548
ATTCGCACAC  8.33669874
ATCTACGGCT  8.33653593
ATCATCCCAA  8.33617404
ACCTTACCTG  8.33613017
ATACGGTCTC  8.33612894
ACTCTGCTAC  8.33612304
ACCTTTGCTC  8.33607815
ATTCACCCAA  8.33606272
ATCACGCCCT  8.33605115
ATGTTGGCGG  8.33574552
ATCCAGCTTC  8.33572439
ATTCCACCGC  8.33568953
ATCCCGCAAA  8.33558568
ATCTTCAAAC  8.33555636
ATCCCACCGA  8.33548329
ACCATTTCAT  8.33547369
ATCGGTAAAC  8.33522627
ATGTCTGGTT  8.33507212
ATTCTACCAA  8.33502627
ATTCTCTCAA  8.33493521
ATCTCTTGGC  8.33486994
ATCATCAAAC  8.33473259
ACCCATCTTG  8.33459181
ATCACCTAAG  8.33458909
ATTCTCGCTA  8.33452679
ATTCCGCGCT  8.33423833
ATCTTATTCT  8.33416878
ATGCTTATTC  8.33415021
ATCTCCCTGG  8.33411014
ATTGGTCTAT  8.33407621
ATCCCCTTGT  8.33406363
ATGGTTCTAA  8.33402335
ATTCGCTTGC  8.33393543
ATCCTCCGTG  8.33389338
ATACGGGGTC  8.33386364
ACCCGTTAAT  8.33384279
ATCGCCCTCT  8.33359991
ATCCACTGGC  8.33351924
ATCAGTCACA  8.33345795
ATTCGCCGTC  8.3332037
ATCTGGGCAA  8.33317425
ATGTGCGTGC  8.33306671
ATCTATCACC  8.3329634
ATGTGCCTAG  8.33286251
ATCCACACGA  8.33282285
ATTCGTTGTT  8.33282006
ATTGTAGGGC  8.33263111
ATGTCTGGGC  8.33261205
ATGTTCCTTG  8.33255403
ATCAGTCCGG  8.33207908
ATTCTTCGGG  8.33199912
ATACCTACCA  8.3318019
ATCCTCCCGG  8.33176506
ATCTCAGGTG  8.33124313
ACCACTCCAC  8.33123927
ATCGTACCTC  8.3312268
ACCTTTCCTC  8.33092917
ATCCTACATC  8.33085822
ACTCCACCTG  8.33083907
ATTCTGCCCG  8.33080086
ATTCACCCTG  8.33076677
ATACTGCCGC  8.33059043
ACCCTGTTCT  8.33037423
ATTCTGCGTT  8.3303742
ATTGTGCGTC  8.33036721
ATTCGCTGGT  8.33030256
ACCCGCTTAT  8.33019617
ATCTCTTGGT  8.3301022
ATTCGCACTA  8.33005894
ATTCCATCAC  8.32981763
ATTCTTATTA  8.32980025
ATCCTTTTAT  8.32974334
ATCCCAACAT  8.32957489
ATACTTTCCA  8.32956114
ACCTCTTTGA  8.32949013
ATTCAGGTGT  8.32946535
ATCCGTTATA  8.32946007
ATTCACTTGG  8.32924588
ATCTGTAGTA  8.3292228
ATCTTTTAGG  8.32911329
ATCAGTCGGG  8.32897653
ACCCTTGCCT  8.32895542
ATTCTCTGCA  8.32895342
ATTCTCCAAT  8.32885009
ATCATCATCC  8.32881181
ATACTTCATC  8.32870066
ACTCTCATAT  8.32828309
ACCCGTTACT  8.32811081
ATTTGGTAAC  8.3279763
ATCCTAATCA  8.32767533
ATTGTCTGTT  8.32764141
ATCCTCACAG  8.32759517
ATTCATATAT  8.32758707
ACCCTACTTT  8.32754099
ATCCCGCGCG  8.32751939
ATTCTGTCAT  8.32745356
ATCTTTTACA  8.32742865
ATCGTTATTT  8.32732999
ATACTTACAC  8.32711065
ATACCGCCCA  8.32705281
ATTGCCCCTA  8.32703858
ATCCCTTACT  8.32680351
ATTCCCCGTA  8.32678108
ATACCCGCCA  8.32676638
ACCCCAATTT  8.32666499
ATCCAGTCTG  8.32648141
ACCCTTGTCT  8.32646011
ATCTGTATCA  8.32644269
ATCTCTTATG  8.32624379
ATCTTTATTT  8.32623926
ATTCCATCTA  8.32622683
ATCGGTCCAC  8.32615027
ATTTGTCTTT  8.32595029
ATTCTACCTC  8.32593797
ATCCTTAGCG  8.3258833
ATGTTTGTTG  8.32576755
ATCTTGCCCG  8.3256656
ATTTTGTATC  8.32553109
ACCTTAACCT  8.32547308
ATTGTCTTCC  8.32528113
ATACTCCTAA  8.32525117
ATGCCTCCTG  8.32517862
ATCGTCTTGA  8.32504194
ATGTTCCTGG  8.32500285
ATCCAAATCC  8.32499626
GGTTGGGTTG  8.32497441
ATCTGTAAAA  8.32484959
ATGTTTTTCC  8.32480593
ATCTCGGTCT  8.32465129
ATTTCCAACT  8.32454992
ACCCTGCTAC  8.32435034
ATCTTATCCG  8.32433984
ATCTGTCACT  8.32419411
ATCCAGTACA  8.32410218
ACCTATATGC  8.32399332
ATCCCACGAT  8.32389047
ATCACAGGCG  8.3237355
ATTCTTACAG  8.32365805
ATCGTGCTGG  8.32362851
ATTCGTCTAG  8.32346989
ATTCTTCTCC  8.32342828
ATCATCTGTT  8.32329519
ATCCCACAGG  8.32322943
ATGTATCCCT  8.32315315
ATACCTCACG  8.32282666
ATTCTTTTCT  8.32264517
ATTCTCTGTT  8.32261522
ATCGCTGCTC  8.32249642
ACCCAACATC  8.32235009
ATTTTGTGTA  8.32229746
ATCCGCCAAG  8.32225302
ATCGTTCTGC  8.32211553
ATCCCGTAAT  8.32193686
ATCGCATTAC  8.321859
ATTCGCATTC  8.32180909
ATTCTCATTC  8.32179703
ATATGTGTTC  8.32174928
ATCTCCCATC  8.32174248
ATCTTATCGT  8.3216683
ATCTTCGGCA  8.32144198
ATTCTCTCGC  8.32133843
ATTCGCCTAG  8.32132647
ATTCTCGTCG  8.32120736
ATGTGTTAGG  8.32117174
ATCATCTTCG  8.32112283
ATGGTTTCTG  8.3210059
ACCCTCCATT  8.32081674
ATCGCTTACT  8.32081366
ATCTACTATG  8.32073278
ATCTATCCTG  8.3207111
ATCCATGACT  8.32068447
ATACATTCCG  8.32052983
ATCTGTTAAT  8.32050551
ATTTGTCATC  8.32049981
ATCCATTTCT  8.32040781
ATCTCCTTAA  8.320374
ACCCTTCGCA  8.32034271
ACCCTTATAG  8.32031043
ATCATTGCGT  8.31992955
ATCCGTGATC  8.31992657
ATACCTGCCG  8.31987922
ATCCTATGGG  8.31975731
ATCTCTCGCG  8.31959907
ATTCACTCCA  8.31931315
ATCCCAACCT  8.31915582
ATTTCCTCCG  8.3191513
ACCTTCTGCA  8.31912771
ATGTTCCCAA  8.31911154
ATGTGTGTGA  8.31910692
ATCTTCGTCG  8.31897759
ATCACCTTTA  8.31896018
ATGTTTCCCC  8.31891781
ATCCTCAGTT  8.31891211
ATCTGGCTGC  8.3187893
ATCGTTCCTA  8.3185943
ACCTTCACCA  8.31854276
ATCATCTGTA  8.31838391
ATCAGGTCCT  8.31833611
ATCGGTTGAG  8.31828441
ATCACCTTGT  8.31776582
ATCTGGCTGG  8.3176247
ATTCACCTTG  8.31688923
ATCTGTCAAA  8.31681141
ATTTCCACTT  8.31674282
ATCTACGGGG  8.3166726
ATACTCTGCG  8.31661938
ATCATCACAA  8.31645263
ATGGTTTTCA  8.31645209
ATCTCATTCA  8.31629333
ATCGTTATTA  8.31601343
ATCTTGTCTC  8.31598605
ATGTCTCTAA  8.31586347
ATTTGTATCC  8.31575297
ATTCTACTTT  8.3157475
ATCATCGTTT  8.31566766
ATCCCGGCTC  8.3156627
ACCTTCTCAT  8.31551965
ATACTTTCGA  8.3153967
ATTCTATGGG  8.31538829
ATCTTGCATC  8.31498258
ATCTCTAAAT  8.31497884
ATCGGTCTTG  8.31493299
ACCTTCTCTG  8.31451546
ATTTCCCGTA  8.31443527
ATGGTTTGTG  8.31438624
ACCTCTCTGT  8.31435483
ATGCCCTTTC  8.31433496
ATCCGCCGCG  8.31431366
ATCCATCCAG  8.31430206
ATCCCTCTTT  8.31424771
ACCCCCTTCG  8.31415005
ATCTTTGTTA  8.31410446
ATCGTTTTTG  8.31393415
ATTCGGCTCC  8.31385522
ATACCGTTTG  8.31376417
ATCTCACATT  8.3136982
ACTCATCTTA  8.31354952
ACCCTTCTGT  8.31330654
ATTTGTCATT  8.31326298
ATTGCCCACC  8.31323295
ATTCCGCACG  8.31318719
ATCACCAGCC  8.31308031
ATCTATCACT  8.31298914
ATCAGTCCCA  8.31297666
ATCATCTTGT  8.31275404
ACCTGCCTTG  8.31273236
ATGTTGTCCG  8.31254305
ATTGGTCTTC  8.31251439
ATTCGGTATG  8.31249992
ATTGTGTCGT  8.31249249
ATTTTGTGGT  8.31247507
ATTGTCCTGA  8.31246301
ATCCAACTGC  8.31242083
ACCCTCAATC  8.31224993
ACCTTCTTTC  8.31222563
ATCCGCAATT  8.31216977
ATCTCGGCTA  8.31209535
ATCTTATTGT  8.31200044
ATCACCTTAG  8.31196464
ATCCCGCCAA  8.31187427
ATGGTTTTCT  8.31174741
ATGCCTGTGG  8.31167373
ATCCAATATG  8.31167056
ATCTGGTAAT  8.31160339
ATGTCTCTAC  8.31157235
ATCGCTTTGG  8.31157156
ACCTTACGAC  8.31155492
ATCCCGCCAG  8.3114644
ATACTCTCCT  8.31130986
ATCCGCACGT  8.31113324
ATACTTATCC  8.3109022
ATCAACTTCC  8.31084896
ATACGCCCTT  8.3106935
ATCTGCTTTT  8.31062649
ATCATTATCG  8.31055903
ATCTCTGTGT  8.3102761
ATCCCTTGAA  8.31022012
ATCTCGTATG  8.31016758
ATTGCCTACG  8.31016333
ATCCCCACTG  8.3100167
ATCTTCTCTC  8.30994883
ATTCCCGTAG  8.30979024
ATTGTTGTCC  8.30977174
ATACTTCCGC  8.30968751
ATGCCTTACT  8.30958415
ATTCTTTCAC  8.30956547
ATTGCGGTTC  8.30955722
ATCGCTATCC  8.30948586
ATCGTCTCGT  8.30943471
ATCTTTTGCA  8.30937958
ATCTCGGCCT  8.30926142
ATTTGTTATT  8.309194
ATGCTCTCTC  8.30915104
ATCCTGCGCA  8.30913877
ATGTCTGTCG  8.3087318
ATGTGCTTTT  8.30871829
ACTCTACTGC  8.30867168
ATTCTCTCGT  8.30861868
ATCCAATATA  8.30860387
ACCTCCATTA  8.3085595
ACCCCTCTAG  8.30855591
ATTGTGCCCG  8.30850789
ATCTACTCTG  8.30844485
ATCATCCCAG  8.30840985
ATTGTCCTGT  8.30836131
ATCTCTCACT  8.30833616
ATACCGCACT  8.3078922
ATACACTCCC  8.30777898
ATCATCGTTA  8.30767212
ATAGTTCGTT  8.30756906
ACCCACCTAG  8.30746514
ACCTATTCCG  8.30738082
ACCCGCTATT  8.30723237
ATCCGCATAC  8.30721973
ATTCAGCCCT  8.30716704
ATCCTTTAAG  8.30715229
ATGGTTGTCC  8.30713204
ATCGTCTTCA  8.30698552
ATCCACACTT  8.30698449
ATCTCAGTAA  8.30691734
ACCTCTCCAC  8.30679531
ATCTGTTGAT  8.30677207
ATCCATTATA  8.30674809
ATGTTGCCTA  8.30670353
ATCTTTCTAG  8.30668059
ATCTATGTCG  8.30666653
ATTCCTTAAC  8.30654396
ATCCATTAAG  8.30653784
ATTCCAACTT  8.30649114
ATTCCTAGCC  8.30647877
ATCACTTTTC  8.30631484
ATTGTCATGT  8.30631454
ATTCTTCTGT  8.30631028
ATCCATCAGG  8.30629222
ATTGGTTTGA  8.30621179
ATCATTTACT  8.30620444
ATCTCCATTA  8.30620406
ATCACAACGC  8.30616205
ATCACCTCGG  8.30595364
ATACTGCTCC  8.30593417
ACCCATTGCC  8.30586228
ATGTTGGTAC  8.30581373
ATGTTTGCCA  8.305804
ACCTTCTGCC  8.30580025
ATCACCAATA  8.30572693
ATTGCTCCTT  8.3056839
ATTCCGGCTT  8.30557691
ACCTTCATTC  8.30548052
ACCCACCATA  8.30542683
ATGTTGGGCA  8.30541471
ATCCGCCGAT  8.30538767
ATCTATGCTC  8.30537582
ACCTATCGCC  8.30528824
ATTCCGTTTT  8.30519718
ACCTTCTCAA  8.30501141
ATTTCTCAGC  8.3049753
ATTCTTCTCG  8.30493456
ATGTTTTCCC  8.3048752
ATTTGTTGGT  8.30484639
ATTCGTGCCG  8.30478612
ATCACACTAG  8.3047819
ACCCAACTCA  8.30474391
ATTTGGTGCG  8.30469716
ATTGTCCGTA  8.30466879
ATCGTCATCG  8.30457165
ATTTCATGCT  8.30455736
ATCACTATGC  8.30451395
ATCTCACCGC  8.30450488
ATTTCCTCCC  8.30448443
ATCGGTCAAT  8.30429419
ATTCACATCC  8.30425937
ACCTATCCTC  8.30423678
ATCTTTCGCC  8.30413463
ACCTTCTAAT  8.30412815
ATCAGCCCAA  8.30399781
ATTCGTAGCT  8.30399528
ATTCGCACAG  8.30389899
ACCTCCTCAA  8.3032981
ATTCTCCGTG  8.30327854
ACCCATATCG  8.30317104
ATGCCTCTTC  8.30314147
ACTCCTTTAA  8.30313144
ATCATCACCG  8.30312848
ATTCCCATTT  8.30303051
ATTCGCCTGG  8.30301183
ATGTGCCGTA  8.30247605
ATCCGTAATC  8.3023229
ATCTCTATGA  8.30225484
ATCTCGCGGG  8.30201954
ATGGTCTCTT  8.30196274
ATACCCCTTT  8.30191476
ATTCTCCAAA  8.30189859
ATAGTTCCCC  8.30160806
ATTGTCTGTC  8.30155082
ACCTCCCAAA  8.30153224
ACTGTCTTTA  8.30138413
ATCCTGCGCC  8.30136858
ATTCCGTGAT  8.30102696
ATCTTCTTGC  8.30099781
ATTGTCCCGG  8.30080094
ACCCAACCTG  8.30073412
ACTTCCTTCT  8.30069089
ATCTGGCTCA  8.30053526
ATCTCGTCGG  8.30049401
ATTGTCTGGG  8.3001362
ACCTCTGCTA  8.30012511
ATACACCATC  8.29987889
ATTTCTCAGT  8.29981934
ATCAGCCCCT  8.29980506
ACCTTTCCCA  8.29976987
ATCGTTATTG  8.2997417
ACCTTCTCAC  8.29954784
ATCTCGGGGT  8.2995251
ATGGTCTCGA  8.29949029
ATCAGTAGTT  8.29948165
ATGTGCCTGT  8.29941906
ATCATCCCAT  8.29933177
ATCTTTCTCG  8.29931245
ATCCACTCGA  8.2992657
ACCTTCACCG  8.299176
ATCTGTGGAC  8.29915959
ACTTCCTCAT  8.29915845
ACCATCCAAA  8.29908216
ATCTTCATAC  8.29905215
ATGGTTCAAG  8.2990001
ATTCTTCAAT  8.29892105
ATCATTTGTT  8.29886569
ATCTGTATTT  8.2987881
ATCTGTGGTT  8.29869993
ATCAACTCCC  8.2985531
ATCGCCCTAA  8.29851102
ATTCCATGCT  8.29843164
ATCCGTTAGT  8.2983863
ACTTCCCTCG  8.29814734
ATCCAGGGTA  8.29807794
ATTCCTCATC  8.29794472
ATTCACTACA  8.29760723
ATCCTTGGAC  8.29759287
ATCCCCCGTC  8.29753636
ATCTCAATCA  8.29752435
ATACTCGCTT  8.29745871
ATCACGGCTC  8.29724502
ATTCGGTGGC  8.29699201
ACCCTCTTGA  8.29698115
ATACCACTGC  8.29697237
ATTCGTCATT  8.29696875
ATTCGGCCTC  8.29687516
ATTGGTTCAC  8.29687346
ACCTGTCTGC  8.2968422
ATTGCTCCCG  8.29681203
ATTTGTTCCA  8.29667006
ATCACTACAC  8.2966087
ATTCTTGGTA  8.29660332
ATCGCATTCC  8.29655468
ATGTTGTTTC  8.29654086
ATTCCTTGGC  8.2965164
ATTACCACCG  8.2964177
ACCTATTCAA  8.29632049
ATACCTTGCT  8.29620951
ATTCAGTTAC  8.2958894
ATTCCCCGAC  8.29583713
ACCTCCATCG  8.29573267
ATACCTACTC  8.29572385
ATCTCGGCCC  8.29555025
ATCTTTTCGG  8.29544897
ATGTCCACCT  8.29536333
ACCTTATTAC  8.29532204
ATTCGCTACA  8.29507456
ATGTCCCCGC  8.29498923
ATCGTCACTG  8.2948515
ATCTGCTACG  8.29477597
ATCATTCCAT  8.29476712
ATCATTCTCT  8.2947365
ATGTCTCGTC  8.29457966
ATCCACTAAG  8.29449115
ATCTCTATGC  8.29434818
ATTGTTTGAG  8.29429466
ATTTTGTTTG  8.29411541
ATTCGTGCAG  8.29394854
ATCTCTCGTT  8.29381985
ATCTCGCTGC  8.29381577
ATCGTCTCTA  8.29377178
ATCCATGCTT  8.29345149
ATCGTTACTA  8.29309246
ATACCTAATT  8.29302672
ATTCTTCCGC  8.29292155
ATTCCTATGC  8.29284732
ATGGTGTTAT  8.29283002
ATTCTCTGCT  8.29274473
ATTCTGCACC  8.29242371
ACTCTCTTAC  8.29239782
ATCAACTACT  8.29207524
ATACCTGTCG  8.29200804
ATTCTGTCGT  8.29182416
ATTTGGTAGT  8.29182165
ATTGTTGTTC  8.29177382
ATCTCCTCGC  8.2916348
ATCTTGGACT  8.29156452
ATCGGTTCAG  8.29154506
ATTGGTAGTT  8.29142757
ATCCTATTGG  8.29141445
ATCCCTCTCG  8.29130126
ATTCATCCCA  8.29109611
ATCACTCGGC  8.29107931
ATCCAATCTA  8.29093019
ACCTCTATCT  8.29077129
ATGCCCTCTT  8.29076392
ATCCCCCAAC  8.2907419
ATTCTGTATG  8.29072189
ATCAACCCCT  8.29068797
ATTCGCCATC  8.2906122
ATCGTCACTT  8.29049765
ATGGTCTTGT  8.29041901
ATTCTCTGGT  8.29025444
ATCCTCAGCG  8.29023939
ATTTTGTTGA  8.29008313
ACCTATTTCT  8.29001309
ATTCGGTTTG  8.28994265
ATTCGGGGCG  8.28993042
ATCTCTTTAC  8.28986347
ATCTACTCGC  8.28986034
ATCACATCCG  8.28962128
ATCCTGCGTT  8.28941944
ATTCGTGCAC  8.28939723
ATCACGGTCA  8.28935369
ATCCGTAATT  8.28933401
ACCTTTCAAT  8.28929336
ATTGTCTACA  8.28911495
ATCTAACGCC  8.2890925
ATTCGTTCAA  8.2888685
ATGGGTGTAC  8.28885666
ATCCTTGTGG  8.28868223
ATGCCTCCCG  8.28867884
ATATCTATCC  8.28857092
ATTATCCTCT  8.28856585
ATCTTATTTC  8.28852674
ATCCGCCTAT  8.28848675
ATACTTATTC  8.28845973
ATTTGTTACA  8.28827409
ATTCGTCTTA  8.28800619
ATCTATTCGC  8.28798142
ACCTACCTAT  8.28791316
ATTGTTCTGA  8.28773617
ACCTATCCGG  8.28771737
ATTTTTCGCG  8.28769808
ACCTACATCT  8.28767779
ATCTCCGTTC  8.28765358
ATCCCAAAAT  8.28760991
ATCCCAGTGA  8.28754051
ATCATATCGC  8.287336
ATCATCTAAT  8.28733387
ATTGTTCGGT  8.28727031
ATGTTGCTGC  8.28723812
ATCCAGGGTG  8.28716991
ATCAGGGTTT  8.28713025
ATCATTCTTC  8.2869676
ATTTCCCCAA  8.28680283
ACCTCCTTGC  8.28680147
ATCTATTACT  8.2867064
ACCTCCAATC  8.28667787
ATCTCATCGT  8.28655273
ATCTCCCCAT  8.28654461
ATTGTTCAGC  8.28651427
ATACCTGCTT  8.28630447
ATCGTCCGGG  8.28625273
ATCCCTGGCA  8.28618033
ATGTTTCGGT  8.28597444
ATCACATAGC  8.28578409
ATTACCTCAA  8.28574304
ATACCTTATT  8.28568934
ATGGTTTCGA  8.28538356
ATGTTGTGCC  8.28528996
ATCCATTGCT  8.28520369
ATCATTGTAG  8.28473661
ATGTGCCCTC  8.28460066
ATTCGGACTC  8.28452346
GCCTCCCTTC  8.28451626
ATCTGGGTGG  8.28448812
ATATCTCCTC  8.28431136
ATACCCGCAT  8.28429111
ATGTGGTTAC  8.28426659
ATTTCGCCTA  8.28424883
ACCTTCTTGT  8.28414253
ATCACCTCGA  8.2841369
ATTATCCGCT  8.28410832
ATTTCAGCAT  8.28392257
ATTTCCTGTG  8.28383844
ATTCCTTCCG  8.28374287
ATTCTCCCGA  8.28368197
ATCCATTGAA  8.28366657
ATCTCACTAA  8.28355753
ATCCCGCCCT  8.28345243
ATCCATCAAC  8.28345102
ATTCGTACAC  8.28340412
ACCCAACAAT  8.28329071
ATCTGCCATA  8.28278023
ATCATCACGC  8.28256629
ACCTGCCCCG  8.28250321
ATCATCTACA  8.28247694
ATTCCCTAGG  8.28244494
ACCTTTTCTC  8.28238029
ATCTCACAAG  8.28233092
ACCACTTTTC  8.28229496
ATTTGTTTCG  8.28225162
ACCTACCTCA  8.28223694
ATTTCGGTGA  8.28220034
ATACTTCCCA  8.28191994
ATGTGCTTAC  8.28191569
ATCATTGGGG  8.2818953
ATTCAGGTAG  8.28168296
ATTGCCTTAC  8.28165862
ATCTCCATGT  8.28156591
ATTCACTTCT  8.28146506
ATCCCAGTAG  8.28141069
ATTCCGCAAC  8.28136852
ATTCGCTAAG  8.28127293
ATTCTCCCCT  8.28116121
ATCGTGTTAC  8.28093734
ATCTACTTGG  8.28083126
ACCCTTCACT  8.28068365
ATCTTTCTGA  8.28066151
ATCCAATCTG  8.28046059
ATCTTTATTA  8.28044936
ATTCCACCAT  8.28043408
ATTTGCCTAC  8.28035245
ATCCAGGGCA  8.2801034
ATTTCGCCAC  8.2800805
ATTGTGTCTT  8.28004421
ATCTCGTGGG  8.2799864
ATCCTAAATG  8.27991796
ATCCCTCCCA  8.27976498
ACTCCTTCGG  8.27974827
ATCTTTTTAG  8.2796978
ATCTTTTCTG  8.27961858
ACTTCCCTAC  8.27955261
ATCCTCCGGT  8.27952334
ACCTCTCTAA  8.27945536
ATTTCCAGAT  8.27941493
ATTGTCTATT  8.27925211
ATTCACCAAG  8.2791903
ATCTCGTCAC  8.2791106
ATCTCTCGTG  8.27909785
ATTCTTAACC  8.27898783
ATCACCTTAA  8.27897113
ATCCTAGCCC  8.27878984
ATCTTTTGCT  8.27875607
ACCCTGTTTC  8.27872517
ATTCTCTTTG  8.27868821
ATCATCTATT  8.2786723
ATCCTAGCAC  8.27864376
ATTCCTATTC  8.27860115
ATTCCATTCT  8.27855266
ATCTACTTTA  8.27840284
ATTGGTAATC  8.27834416
ATTGTCTTCA  8.27833182
ATTGTGCCGT  8.27823412
ACCCTCGCTC  8.27823387
ATCCATATAA  8.27814641
ACCCTTAAAT  8.27811502
ATTAGTAGGG  8.2780865
ACCCTGTATC  8.27801503
ATACCATCTG  8.277824
ATCACCGCCA  8.27777674
ATACCTCTGT  8.27754231
ATTCCAGCAC  8.27745047
ATCATTGTGA  8.2771981
ATCGTTACCA  8.27717916
ATGGTTGCTC  8.27673016
ATTTCCGTGC  8.27670517
ATCTTCTCAA  8.27657175
ACCTTATCAT  8.27615633
ACTCTACTTA  8.27605373
ATTGTGTTAG  8.27572438
ATCTTAACCT  8.27568509
ACCCCATATC  8.27566478
ATTTCCGCTT  8.27560525
ATTTGCCCCT  8.2755842
ATTCCACGTC  8.27556472
ATTCACCCTT  8.27553188
ATTCCTTTTA  8.27547469
ATCTGCTCAA  8.27546236
ACCTGCTCTT  8.27542839
ATCGCCTAAT  8.27526288
ATCTCAACAA  8.27520774
ATCATCTCCC  8.27520304
ATCTGCTACA  8.27495869
ACTCTCTTCT  8.27466458
ATGTCCTTTT  8.27455301
ATTCCTTCGG  8.27447142
ATTTCCCTTA  8.27442767
ATGGTCAGTG  8.27435727
ACCTTATTGC  8.27399701
ACCCGATCTC  8.27394012
ATCTCTAGTC  8.27393114
ATTTCCCAGC  8.27390307
ATTCTTTGGT  8.27387254
ATCCCGCCCC  8.27377429
ACCTGTGTCC  8.27362321
ATCTCTTTAT  8.27358741
ATCCTAGCTT  8.27346481
ATCCCGCGAC  8.27345592
ATCCCTGCCA  8.2734276
ATCTCAGGTC  8.27338714
ATCACTGCCA  8.27337813
ACCCATTTAC  8.27313797
ATACCACTTC  8.27309686
ATGGTTACTT  8.27293187
ATCCCCACGT  8.27293023
ATCCTTAATT  8.27289398
ATTTTCTTGT  8.27286548
ATTCAGTTCA  8.27280773
ATCTCGTTAT  8.27263628
ATCGTCACTA  8.27242624
ATCACTTAAA  8.27240308
ACCCTATCCC  8.27220428
ACCTTATTCG  8.27217207
ATCGCCTCGG  8.27216654
ATGTTCGTTC  8.27188153
ATCATCCTAA  8.27185846
ATACCTCGGC  8.27170809
ATTTCACCGC  8.27137225
ATCTTGTCCG  8.27113216
ATACCCTACA  8.27098924
ATCAGCACAT  8.27091698
ATCAGTTCTC  8.27086105
ATCTCCCAGC  8.27081442
ATCACTTATG  8.27077098
ATCACTCTCG  8.27067322
ATACTTCCAT  8.27062813
ACTCACCTTT  8.27057975
ATGTTCCCGT  8.27030538
ATACTACTTG  8.27027395
AGCCCCTCAA  8.27017721
ATCACCACGT  8.27014478
ATTCAGCCAC  8.27013658
ATCGGTATAG  8.26999234
ATCTGGCTAA  8.26988011
ATTCCATAGT  8.26981479
ATACCTCTCA  8.26972899
ATTGGCTGTG  8.26963362
ATTCTGTGGT  8.26943959
ACCTGTCTCA  8.26942191
ATATTCCCCT  8.2694129
ATTTCCTCCA  8.26928083
ATTCTTCTTC  8.26923489
ATTCACTAGA  8.26922309
ACCTTCCGCT  8.2691825
ATCCAAATCT  8.26913416
ACTCTCTGCC  8.26912981
ATCCCATGCC  8.26858686
ATCTTTCGTC  8.26854072
ATCTGGTGAT  8.26851473
ATACTCGTCG  8.26849397
ATTCTGCTGC  8.26848822
ATTCCCCCCA  8.26838526
ACTCTTTACC  8.26829642
ATACTAGGGG  8.26827991
ATCATACTGT  8.2681976
ATCGTGTATC  8.2680458
ATCCAATTAG  8.26803589
ATCTGCCGCT  8.26788317
ATTCGCTATA  8.26787611
ACCTGTTCCG  8.26780979
ACCCATCATC  8.26771627
ATACTTTGCT  8.26754094
ATGCCTTTCT  8.26724516
ATCCATAGTC  8.26708069
ACCCACACTT  8.26664879
ATTCCCAGTG  8.26664708
ATCACGCTGT  8.26644405
ATTTCCCATG  8.26631681
ACCCTTACCG  8.26615852
ATTGCGTGTT  8.26594046
ATCCCTGTGA  8.26593036
ACCTAACTCT  8.26588482
ATTGGTTATG  8.26582681
ATACCTTTTG  8.26580904
ATTACCATTA  8.26565633
ATTCGCCTGA  8.26549472
ACCCTTACAT  8.26548502
ATCATTTTCT  8.26545462
ATCGCTCCAC  8.26543826
ATCCTACGTA  8.26503294
ATTGTCTATC  8.26498834
ATTGCTTTGT  8.26483115
ATTCCTATGA  8.2647573
ATTTGTGGCG  8.26469615
ATTCCTTGCG  8.26454008
ATTATCTTAC  8.26441063
ATTTCCCGCG  8.26436993
ATCTTCTCGG  8.2643449
ATGGTGGCCC  8.26430831
ATCTTTCCAA  8.26430336
ATGTCTTATG  8.26400299
ATCTGCCCTT  8.26400136
ATCCAGTCCA  8.26399726
ATTCTTTCTG  8.26390978
ATCCTAGTCC  8.26373752
ATTGCTACTT  8.26373006
ATACTTACTC  8.26361453
ATTTTTTGCA  8.26338691
ATCTCCGGGC  8.26292466
ATTCGTTTCA  8.26291938
ATTTTTTGAG  8.26290735
ATCATCGCCT  8.26288029
ATCATACCTA  8.26279022
ATCTTGGGCG  8.26265131
ATCTTTATCT  8.26258791
ATTTCGTTGG  8.26252758
ATTCTTGGGT  8.26243652
ATCTCTAATG  8.26241776
ATCTTATCCT  8.26233568
ATTCTCTATA  8.26228681
ATTCTCCTTA  8.26215824
ATTTGTCGTG  8.2620077
ATTGGTTGCC  8.2619772
ATGTTCCTAC  8.26196498
ATTGCTCTCC  8.26192944
ATTCCTTGCT  8.26189757
ATTCCTCAGT  8.2616655
ATCTTATTAG  8.26150738
ATCTGGCACC  8.26135423
ACCTTCATCG  8.26111259
ATTCTACACT  8.2609493
ATATCTACCT  8.26091583
ATCTCGCTAA  8.26071463
ACCCACCACT  8.26069861
ATCTTTACTC  8.26059157
ATGTTCGGGT  8.26048407
ATTTCTGCTG  8.26041517
ATCTCATACT  8.26040806
ATTCTGTACC  8.26038765
ATTGGGTGCA  8.26032746
ATCTACTGTA  8.26026592
ATTTCGTTCT  8.260115
ACCTACATTT  8.26007151
ATCGGCTACT  8.26005835
ATTTCTGCGG  8.26000884
ATAGTTCCTG  8.25994523
ATCCATGTCG  8.25988573
ATCCACAACA  8.25988518
ATTGTTTTCG  8.25988293
ATTCTGTAGA  8.25952712
ATATCCTCTT  8.25947842
ATTTCTCGCT  8.25937521
ATTCGTCAGC  8.25883861
ATCCCGTGTA  8.25881788
ATGTCCTTAT  8.25875938
ATCCATGTCA  8.25875022
ATTCACCTAG  8.25872168
ATCACGCTAC  8.25870296
ATTGCCGCCC  8.25864636
ATCCCATTAG  8.25862472
ATTTCCTTTC  8.25857579
ATACGCCTCC  8.25857398
ATCCGTCCCA  8.25856226
ATTCCAATGA  8.25839771
ATCGTCATTG  8.25816051
ATACCACTTG  8.25808704
ATTTGCTCAT  8.25804913
ATTTTTCTCC  8.25785495
ATTGCTCCCA  8.25766211
ATGGTTCGTC  8.25755266
ATCATTCTTG  8.25745894
ATCTCGCTGG  8.25736187
ATCTATCTGG  8.2573368
ATACCATTAT  8.25732837
ATTCAGGTGC  8.25732074
ATTGTTCGCC  8.25730724
ATGTTCTCTG  8.2571354
ATTCTTTTGC  8.25709071
ATCTTCTCAT  8.25678393
ATGCTTACCC  8.25678355
ATTCTACTTA  8.25677582
ATGGTTCGTT  8.2566538
ATCTCCGTAG  8.25652865
ATCTGTACCA  8.25633005
ATCACTGCTC  8.25631841
ACCTGTACTA  8.25622299
ATTTTTTTCA  8.25619813
ATTGGTAGCG  8.25617629
ATGTGTTGAA  8.2561488
ACCCTGCTTG  8.25613066
ATCACCCAGA  8.25612815
ATCCGCCCAG  8.25609891
ATTCGCTTAC  8.2560922
ATCCATTGAG  8.25583675
ATTGTATTCG  8.25578828
ATCTTATGTG  8.25578385
ATCACATACT  8.2557758
ATCTGTTCAA  8.25572105
ATCTGTAGCT  8.25571272
ATCACTGGGT  8.25570142
ATTGTGGATT  8.25569496
ATCTCATACC  8.25562676
ATTGCTCCGG  8.25538096
ATCGCTGGTC  8.25523678
ATTCTCTACT  8.2551381
ATCTTTATCC  8.25508757
ATTCATCTTT  8.25502258
ATCCCCGGAC  8.25490019
ATTGTGCTCC  8.25480824
ATCGTGCTGT  8.25475189
ATTCCACTTG  8.25447652
ACCCACACAA  8.25441223
ATGGTGCTTG  8.25431037
ATTCCGTGGG  8.25428682
ATGGTCGTTC  8.25404353
ATCTCATTAC  8.25404132
ATTTGTGGAT  8.2540284
ACCTTACGAT  8.25375492
ATGTGTCAGT  8.25345385
ACCCAACACC  8.25339463
ATCGCCTCGC  8.25329528
ATACACATTC  8.25328392
ACTGTCCTCC  8.25325289
ATTTGTGGCT  8.2530136
ATCTCAGACC  8.25288686
ATCGTCCTAG  8.25288022
ATAGTCTTAA  8.25286361
ATTCCTTGTG  8.25284401
ATACTTCCTT  8.25282082
ATCAGTTGTC  8.25277918
ATCTCTAACT  8.25274995
ATCTCACGGC  8.25268067
ATCCTACGGT  8.25262772
ATACACCACC  8.25250484
ATGCCTTTTC  8.25246139
ATCACGCTTT  8.25245291
ATTGTTGGAT  8.25229637
ATTCGCCCTG  8.25227633
ATCCTCGATT  8.25220982
ATATGGTTTT  8.25200595
ATCATCCTCA  8.25183698
ATTCTTTACA  8.25178155
ATCAGTCCAT  8.2515785
ATTGTTCCGT  8.25157488
ACCTCAATGA  8.25153733
ACTCCCTCGG  8.25134536
ATCAGTTGCG  8.25131471
ATCACTCAAG  8.2512319
ATTCAACCAA  8.25115245
ATCCCAGCAG  8.2511349
ATCTACGGGC  8.25107863
ATACCTTCAT  8.25085522
ACTTCTCATC  8.25078913
ATCATATCAC  8.25078838
ATCTCCCTCC  8.25056435
ATTGTGTGCC  8.25053137
ATGTGCCTAC  8.25050647
ATGGTCTTCT  8.25036396
ATCGCACCAC  8.25035684
ATCACGCTTA  8.25026917
ATTCGGGATT  8.25000228
ATTCTCCACG  8.24974154
ACCTTACATG  8.24973745
ATGTCTCCGC  8.24973745
ATTGTCGGTG  8.24964494
ATTTCCCGAC  8.24963033
ATCACTCATA  8.24956157
ATACACTGCT  8.24947512
ACCTTTCGCT  8.24939809
ATTGTTATCG  8.24931464
ATTACCCAGC  8.24921154
ATACCTAACT  8.24920304
ATCTCCCATA  8.24917448
ATCCATATAG  8.24904988
ACCTTACTCA  8.24898625
ATCCCTGTTT  8.24897359
ATCGCATCAC  8.24877379
ATTTGTCATA  8.24877275
ATCCACCTTC  8.2487654
ATCGGTGTTC  8.24874881
ATCCAGCCAT  8.24863547
ATACACCCAG  8.24857403
ATCCATGCCC  8.24841464
ATTTCGTCCT  8.24837273
ATCCGGTGGG  8.24835071
ATTTCTCCTG  8.24830772
ATTCGTAGGG  8.24826561
ACCCTTACCA  8.24814729
ATCTCACCAT  8.24800071
ATCGTAACTT  8.24797454
ACCTACACTT  8.24792278
ATCCCACTGA  8.24790295
ATCCTTTAGC  8.24760922
ATTGGTGCAT  8.24752779
ATCACGCATC  8.24741184
ATCCGCAAAA  8.24739267
ATCTTAGTGC  8.24718587
ACCTGTCCAA  8.24711204
ATTGGATTGG  8.24691233
ATCTATCTAC  8.24681247
ATTTCCCGTC  8.24680858
ATTGGGGCAC  8.24668474
ACCTCTTGTT  8.24664883
ATTGTCGGGC  8.24634586
ATCTCAGCCT  8.24633238
ATCTTCGCAG  8.24619574
ATTTTGGCGG  8.24616223
ATTTCCCGTG  8.24601547
ACCTCTACTC  8.24593883
ATCTCAGCAC  8.24588623
ATGTGTCTAA  8.2457434
ATTGTCATAC  8.24561788
ATTCAGTTTT  8.24536221
ATTCCAATCC  8.2452773
ACCTCATATC  8.24497062
ATCGCTTCAC  8.24480583
ATACCACTTT  8.2447931
ATGTGTTACT  8.24475832
ATACTGCCCG  8.24474519
ATTCTTACCC  8.24465846
ATCTCTCCTG  8.24455986
ATCCTAATGA  8.244551
ATTGTTTTAT  8.24452332
ATTGTCGGAT  8.24449685
ATCACATACC  8.2443771
ATGTCACCTG  8.24429363
ATACCCATCT  8.24426297
ATCCTATAGC  8.24418438
ACCCTACACG  8.24414604
ATTGTTACGC  8.24405218
ATCTCTGGCG  8.2440452
ATCTTTCGTG  8.24403246
ATCCTTGAAC  8.24398287
ATGTCTTCCG  8.24378051
ATCCTGTACG  8.24373781
ATTCGCCTAC  8.24360297
ATAGTATTTC  8.24341902
ATTTCCTTAC  8.24339957
ACCTCATTAG  8.24329857
ATACTTGCCA  8.24323739
ATCACATTGG  8.24317315
ATCGGTGTCC  8.24305785
ACCTCCCATT  8.24304374
ACCTATCTGT  8.24302698
ATACTCTAAC  8.24297416
ATCAGGTTTG  8.24290696
ATTTCCGTCG  8.24277306
ATTTGCTGTT  8.2425916
ACCTCCTTCC  8.24256682
ATGTTGTCCA  8.24255848
ATGCCTCCTC  8.24246863
ATACTCCCGG  8.24246637
ACCCCAACGG  8.24243216
ACCCTTCATG  8.24233309
ATCGCCACTG  8.24229441
ACCTAACAAC  8.24220769
ATTACTCCAG  8.24211821
ATGTGTACCC  8.24207082
ATTCTCCGCA  8.24202845
ATCGGCTTCT  8.24168924
ATTCCTAGCA  8.24168689
ATCAGTTCCA  8.2415932
ATCCCCACCG  8.24156247
ACCCTCAACT  8.24150332
ATACTTATCA  8.24136593
ATCTTGTCAC  8.24127235
ATCTTGCCAC  8.24122364
ATCAACCCGC  8.24121828
ATTATCACCC  8.24115249
ATTCGTCATA  8.24112986
ATACCTACTT  8.24105253
ATCATCTTTA  8.24104373
ACCTTTCGGG  8.24099128
ATCCACAAAT  8.24091717
ATGGTCTCCC  8.24086235
ATTCTCGCCG  8.24081305
ATTCGCCGCC  8.24077858
ACCTGCCCTT  8.24076118
ATTCTGTTTT  8.24074084
ATCTTCCTGA  8.24070165
ACTCCTATGG  8.24069992
ATCCCAAAGC  8.24066839
ATTTGTATTG  8.24045936
ATTCTCGTCC  8.24041251
ATCCAGCCCA  8.24029763
ATCTGTTATA  8.24029227
ATCCCGATAC  8.24022261
ATTCCAATTG  8.24021819
ACCTCTCCAT  8.24021586
ATCTCGGTTG  8.24003232
ATTCGTTATA  8.24002118
ATGTTTATTG  8.23996339
ACCTCACTGC  8.23995879
ATCTGCTAAT  8.23991656
ATTGGTGTGA  8.23979367
ATCTTCCAGT  8.23974914
ATCACTAATA  8.23967354
ACCTTACCAT  8.2396164
ATCACAACTG  8.23948265
ACTTCATCCC  8.23941739
ATATGGTTCA  8.23936001
ATTGTCCCGA  8.23919487
ATTTGTTCGC  8.23914206
ATCCCACAAG  8.23850613
ATCTTCGGCG  8.23843051
ACTTCCTTAA  8.23838782
ACCTATTTCC  8.23836147
ATTGTCTCAC  8.23833717
ATCTTACCTC  8.23813388
ATTCCATCGG  8.23802814
ACTTTCCCTG  8.23794539
ATTGCGTTCA  8.23794418
AGGTTGGGAC  8.23781924
ATACAAACCG  8.23778246
ATTGTTTCGT  8.23773196
ATCCCGCGCC  8.23767106
ACCTCTTATC  8.23766051
ATCTCATCAT  8.23758117
ACCCACTACT  8.23755761
ATCCTGGGCA  8.23749792
ATTTGGTCGA  8.23743742
ATCGCATCTC  8.23742921
GGTTGGGACT  8.2373912
ATTCTGGGCA  8.23738038
ATTCTGCTTA  8.23723862
ATCCAACATC  8.23722472
ATTTCGTTTC  8.23720706
ATACACCACT  8.2372041
ATTCCCAGCT  8.23702823
ACCTATTTGT  8.23687831
ATCCAGGGGC  8.23675534
ATCGTACCTA  8.23656765
ATAGTCCTGG  8.23653655
ATTCAGCCTC  8.23645775
ATCTGGCGTT  8.2362293
ATCACCGTCG  8.23609177
ATCTTAATCA  8.23603621
ATACTCGTTT  8.23602144
ATGTGTTTAT  8.23601106
ATTGGTTAGA  8.23592774
ATTCCCACAG  8.235749
ACCCTCTGTC  8.23560669
ATGTTTCGGG  8.2355909
ATTTGGTCCT  8.23542653
ATACTTTTTT  8.23542475
ATCATTACTG  8.23542116
ACTCTTATCC  8.23540632
ATCCTTTGGT  8.23536124
ATTCTTTTAA  8.23527727
ATTACTTAAC  8.23524906
ACCTTCCCGT  8.23520346
ATTGTTGTGT  8.23514825
ATTCCATCCG  8.23508177
ATCTACGCTC  8.23505865
ATTCTGCCGA  8.23505598
ATCATCCCTT  8.23499782
ATTGTGTCTA  8.23499075
ATCGTCTACA  8.23487821
ATCACGTTCC  8.23484815
ATGTTGTTAC  8.23483643
ACCTCCAATT  8.23480155
ATCACCTGTA  8.23479858
ATTCTCGGGG  8.23447132
ATTTTGTGTG  8.23437828
ATCCTGGACG  8.23435998
ATCACCTAGC  8.23435725
ATTCCCTCCC  8.23419741
ATCTACACTA  8.23419472
ACCGCTTTCT  8.23387448
ATTGTGTAGG  8.23385329
ATCGTGCCAT  8.23375653
ACCTTTATCA  8.23370416
GTCTCCCCCA  8.23367109
ATCTCATTGG  8.23366295
ATCACTAGCT  8.23365386
ACCTTTACAA  8.23357959
ATCATCTGAC  8.23335374
ACCTTCCCTC  8.23333585
ATTCCTTACG  8.23318988
ATCTCTTTTT  8.23317179
ATCTTACGGG  8.23302548
ATAGTGTGCC  8.23298351
ATCGTGTCAG  8.23291789
ATCTCTAACG  8.23287262
ATCCTGACAT  8.23280967
ATTTGGGTAC  8.23279727
ATGCTCGTGT  8.23271532
ATCATTCTGG  8.2326934
ATTTGTGCTT  8.23263512
ATGCCCTTCA  8.232634
ATCTTCTATA  8.2325535
ATCTTATTAC  8.23255279
ATGTTCTGGG  8.23238622
ATTGTTGCTA  8.23225571
ATTGTTTGGC  8.23225058
ATTGTCTCAT  8.23219678
ATCATTGTCT  8.23215192
GGTTGGGGGG  8.23208783
ATCCATAGCC  8.23157422
ATCTTCTCGA  8.23135694
ATCTTGCATA  8.23127369
ATGTTGGTTT  8.23123418
ATATGTGTCC  8.23119952
ATCTCAAATC  8.23113088
ACCTTCTTCC  8.23103192
ATCACACAAC  8.23096896
ATTGGTAGTG  8.23087961
ATACCTTTTA  8.23076141
ATCCCAAGTC  8.23074727
ATCGTCCGCT  8.23066112
ATCTCCAAGC  8.23052774
ATTCCGTTCG  8.23041073
ATCTCCCAGT  8.23036145
ATCTCGTCAA  8.23034825
ACCTCATCTC  8.23034531
ATTCGTTGTC  8.23027563
ATTCTACCCA  8.2301853
ATCTTACCGG  8.23015375
ATATGCTCTC  8.2301318
ATACCTTCAC  8.22999818
ATCTCACTTG  8.22983194
ATTGTGCCGA  8.22982699
ATTGGTGCGC  8.2294909
ATTGTCGTAC  8.22941127
ACCCAACTCT  8.22938401
ATTGTCTCCA  8.22937666
ATACTTCTTT  8.22928463
ATTCCCGCAG  8.2292318
ATCTGTGGCA  8.22900293
ATTTGGGGAG  8.22899709
ACCCGTTTTG  8.22875179
ACCTCACGCC  8.22857538
ATTGTTTGTG  8.22856655
ATACACTTGC  8.22836361
ACCTCTCTCA  8.22822562
ACCCTCAACG  8.22812661
ATCACTTGGA  8.22796252
ACCATTTTCT  8.22793106
ATCCATCTGC  8.22774088
ATCTTAACTT  8.22772072
ATTTCGCCTC  8.22771497
ACCTCTTCAT  8.2274726
ACCTCTATTC  8.22738392
ATCTATTGTC  8.22719339
ATTCTCGAAC  8.2271345
ATCTTTATTC  8.22703589
ATCCCCCACC  8.22692918
ATTCCCGGTC  8.2269223
ATGTGGTTTA  8.22689042
ATCTCACATG  8.22686484
ATTCCCATGT  8.22668182
ATTGTTCGTA  8.22664736
ACTCCTACAT  8.22660844
ACCCTATCTA  8.22659075
ATTTCTCCTA  8.22658392
ATCTACACCA  8.22656543
ATTCCGTTAG  8.22646909
ATCCATACGC  8.2264572
ATGTTGCTCG  8.22641861
ATCATTTGCT  8.2264092
ATCCAGCCGC  8.22634067
ATTCTTCGGC  8.22631268
ATCTGGACGG  8.22626636
ATCTTGCTTT  8.22615509
ATCTCTAAAG  8.22602633
ATGCGTTCTG  8.22601533
ATTCCGCATG  8.22588117
ATCGTCGGGG  8.22588017
ACCTGCTCCC  8.22584339
ATCTGTGGAA  8.22578651
ACCTGCTTAC  8.22575184
ATCCTATTCT  8.22557353
ATCTACCGCG  8.22527472
ATGCTCCCTC  8.22521628
ATTACCTCTG  8.22498003
ATTCCTTTGG  8.22492234
ATTCTTGGTC  8.22483349
ATTGGTATTG  8.22480644
ATCCGTCACG  8.22475992
ATCCTAGTAA  8.2246454
ATTTTGCCTC  8.22399951
ATCTTCTTGA  8.22367372
ATTTTGGGTC  8.22365128
ATCATCTTCC  8.22358802
ATCATCCTTC  8.223287
ATCATCAACT  8.22327488
ATTTGTCGTT  8.22327311
ATTGGTTATA  8.22326776
ATTGTATCCC  8.22317709
ATCCACACGT  8.22305382
ACCCTTACAA  8.22302412
ATTCTCTTCG  8.22297487
CCCCTTATAC  8.22282655
ATCTTCGTCA  8.22273353
ATGTTCTGCC  8.22264293
ATCTGTTTAT  8.22250736
ATCTTACGGT  8.22230103
ATTTGTGTAT  8.22229607
ATCTGGGTTT  8.22211103
ATGCTCCATT  8.22203645
ATCTGCTGGC  8.22203614
ATCTACTGTC  8.2219344
ATCCTAGTGT  8.22180719
ATACACTTTC  8.22163592
ACTCTCTCAA  8.22162121
ATCTTGTTCA  8.2215053
ATCTGTCGGT  8.2214776
ATTGCTTCCG  8.22142228
ATGTCCCCTC  8.22131413
ATCATACCAT  8.221281
ATCTCGTTTC  8.22125981
ACACCCCTCG  8.2212027
ATGTCTGTAG  8.22118849
ATCCATAACC  8.22106392
ATCGCCTGAC  8.22102759
ACTGGTTGGC  8.22098885
ATACCTGGCG  8.220959
ATCTCGGTTT  8.22089005
ATCGCTTTTG  8.22087915
ATCCCCAGCC  8.22085591
ATTCTGGCTG  8.22080243
ATGTTTCCTA  8.22080022
ATCTGCCTGT  8.22073813
ATCTTTTCAA  8.22050346
ACTCTTCCAC  8.22009901
ATTCCTTTTG  8.22004686
ATGTCCTCCT  8.21985718
ATTCCATCAT  8.21982379
ATCTTCATTA  8.21975562
ATTGGTCGCT  8.2197282
ACCATCTCCA  8.21957397
ATCTACTGTG  8.21956446
ATCTTCACAT  8.2194936
ATCTCGGGCG  8.2194462
ATGTTCCTCT  8.21940843
ATACTGGGCT  8.21928748
ATCTGGATGT  8.219166
ATACATCTCC  8.21899889
ATCTACCCGA  8.21894647
ACCCGTGCTT  8.21884357
ATGTTGGGCG  8.21876165
ATTCCGTCTA  8.21873908
ATGTATCCCA  8.21870686
ATCTCGTCGC  8.21869298
ATGTCTTGTG  8.21869024
ATCCCGGCAT  8.21865015
ATTCAGCACT  8.21864027
ATTCTCGTTA  8.21861348
ATGGTCTCAT  8.21856967
ATTCTCGCTC  8.21848853
ATCACATTTT  8.21828579
ATTTGCGGTC  8.21827228
ATCTTGCGGC  8.21825759
ATTGCTCTTA  8.2181503
ATGTGCTTTA  8.2181352
ATCACTCCAA  8.21813442
ATACCCACCA  8.2178336
ATGTTGTTGT  8.21765985
ATCATTCAAT  8.21763005
ATACACCCCC  8.21757037
ATTCACGCAT  8.2174165
ATCCAATCCA  8.21707541
ACCCGTTCAT  8.21695974
ACCTCCATGC  8.21695409
ATTCATCTTC  8.21685353
ATTGTGTCGA  8.21681939
ATACCTGCCT  8.21678263
ATTACCCAAC  8.21670667
ATTTGGTATC  8.21667737
ATTGTGTATC  8.2166724
ATGTTGTTCC  8.21663108
ATTACCTTTA  8.21655791
ATCACTCGCG  8.21654548
ATACTTTTCC  8.2165003
ATCACCAGTC  8.21636868
ACCTCGCTAA  8.21620814
ATTGCGTTGA  8.21619622
ATGCCTCTAT  8.2161734
ATCATTCCCC  8.21613038
ATCTACCGTG  8.21603578
ATGTTGCTTG  8.21598747
ATCCAACCCT  8.21593103
ATCTGGTGAA  8.21591906
ATTCGGGTTT  8.21583254
ACCTACACAC  8.2158002
ATTTTGTCCA  8.21556625
ATCTGCCGAA  8.21551801
ATCGGTATTT  8.21541296
ATCTATTGCC  8.21540698
ATTTTCGCAG  8.21538176
ACCTAACCTG  8.21525432
ATCTCGGCAT  8.21508061
ATCATTTGGC  8.21501122
ATCCGTTCGT  8.21472439
ATCATTGCTG  8.2145741
ACTTCCTCTA  8.21454088
ATTCCTGTAC  8.21449311
ATACTACTCA  8.21444654
ATCGCTCGTA  8.21442068
ATCACGCTTG  8.21441778
ATTCTTTATG  8.21429561
ATCTTGGTCC  8.21420697
ACCCACCTAC  8.2141738
ATCTTCTTAA  8.21400089
ACCTATTTAA  8.21391433
ACCTTTCATT  8.21389451
ATTCCTATGT  8.21387258
ATTGGCTGGC  8.21380789
ATACTCATTG  8.21378342
ATGTCTTGTT  8.21375278
ATGTTCTCAA  8.21357365
ATACCCTGCA  8.21352972
ATCTGGCATT  8.21343654
ATCCTTGGTC  8.21326245
ATTTCCCTGG  8.21323409
ATGCCTCTCT  8.21315625
ATTGTTGCCG  8.21309553
ATGTGTTTGT  8.21307213
ATACCTCCGA  8.21285717
ATCCTGGGTA  8.21269489
ATCTCTGCAA  8.21260772
ATTCTCTCTC  8.21260493
ATTCACCATT  8.2125795
ATCTCATTCC  8.21236064
ATCACTTAGC  8.21233198
ATTTGTTCCG  8.21224208
ATCCGTCAGC  8.21212909
ATCTTTGCAC  8.21207675
ATTCGGCACC  8.21196862
ATACCACTAA  8.21195354
ATTGGTGTAG  8.21188885
ATCTTCCATG  8.21181441
ATTGGTATGC  8.21174645
ATTGTTCACC  8.21169061
ATCCTAAAAA  8.21168169
ATCTCTATAG  8.21166714
ATTCTCCAGC  8.21160391
ATTGCGGTCT  8.21157404
ATTCTCACCT  8.21148593
ATTCCGTGCA  8.2113173
ACTTCCTTTG  8.21119013
ATCCACGCCA  8.21109017
ATTCTGTTAA  8.21102416
ACTTCTCTCC  8.21076937
ACCTCATACA  8.21065739
ATTCTCGCGG  8.21065509
ATTCTCATAT  8.21063828
ATTTCTGATC  8.21062443
ATCGCCTCTT  8.21058814
ATCTATGACA  8.21057794
ATTTCTCAAA  8.21032926
ACCGCTCTCT  8.21019183
ATCGTCCTTG  8.2101306
ATCTCACGGT  8.21001116
ATTCTCCGTT  8.20999572
ATTCATCACC  8.20988901
ATCTCAATTG  8.20970997
ATTTTGTCCG  8.20953871
ACCACACTTT  8.20953017
ATTCTCCGCT  8.20952046
ATCCCTCTAG  8.20949927
ATTCTTTCCT  8.20936461
ATTGTTGGTT  8.20932855
ATATTCTCCC  8.20925672
ATTCACCATG  8.20922255
ATGTGCTGGA  8.20915631
ATTCCCCGGC  8.20901216
ATTTCGCTAT  8.20896623
ATGTGTATTT  8.20876326
ATTGGTTCAT  8.20873058
ATCAGGTCCA  8.20850578
ATCCAGTCGC  8.20848624
ATTCTCGTTC  8.20844817
ACACTTTCCT  8.20838063
ATTTGGTTCG  8.20832321
ATCGTGTCTA  8.2082595
ATCTGCTTGC  8.20789902
ATACCTGCGT  8.2078814
ATTCACGGTT  8.20783973
ATTTCGTGCA  8.20764004
ATTATTGCTC  8.20763431
ACCCTTCATA  8.20758746
ATCCGCCCCG  8.20758047
ATCTGCTATT  8.20735999
ATTCTTACTT  8.20731581
ATACACCTGA  8.20714815
ACCATCTTTG  8.20713453
ATTGTTGCAT  8.20707793
ATCGCACTAC  8.20698769
ATTGTTCATT  8.20688504
ATCAGTCACG  8.20683932
ATCACACCCG  8.20677241
ATCATTCCTT  8.20648985
ATGTGCGTTT  8.20626481
ATGGTGTTTA  8.20611326
ATCTCTTATC  8.20604226
ATCACCTATA  8.20601364
ATCTGTAACC  8.2059309
ATTCGTTGGC  8.20591645
ATTCTACTAC  8.20590381
ATCTTGTCGT  8.2058461
ATCATTTCTG  8.20581951
ACCTCTGCCC  8.20552351
ATACTCTTTT  8.20537208
ATTCCTCGCA  8.20535445
ATTGTGGCAG  8.20528576
ATTTCTCCCG  8.20525236
ATCCAACAAT  8.20518971
ATCTCGTGGC  8.20518788
ATTGTCGTCC  8.20499326
ATTCGTGTAA  8.20491972
ATTTGCGGGA  8.20484601
ACCTGTTGGC  8.20484347
ATTCGCTGAG  8.20476109
ATCTCCAGCC  8.20467652
ATCTGCGTCA  8.20441531
ATCGTCTGAG  8.20433613
ATCCGCTAAG  8.20413238
ATCCACATTG  8.20374988
ATACTTAGCC  8.20374843
ATCTGTCGAG  8.20372793
ACCTCATTCG  8.20361483
ATCATTGTCC  8.20355906
ATTCCCGTTT  8.20353422
ATTTCGTTCC  8.20348986
ATCGTCATAC  8.20339461
ATTGTCATCG  8.20331278
ATACCTCGTC  8.2032921
ACTCTCTATC  8.20314389
ATGTTATTCG  8.20300182
ACCATTCCGT  8.2029947
ATTCCACAAG  8.2029287
ATCAGTGCGG  8.20288519
ATCAGGTGCA  8.20285259
ATCACATCGG  8.20273554
ATATTCCCCC  8.2027339
ATTGTGGCAT  8.20260681
ATTCTCAGCG  8.20258272
ATTCTCTTAG  8.20253027
ATTTCCGCAA  8.20249524
ATTCCAACAT  8.20216894
ATTATCTGCC  8.20216457
ATTCAGTCCA  8.20203346
ATTGTGGCTA  8.20199842
ATTTTCATCA  8.20185717
ATATGTTCTG  8.20168659
ATACTTAATT  8.20156592
ATACTCGCCA  8.20155413
ATGTCCCTTG  8.20149902
ATACAGGCTA  8.20148563
ACCCATTTCA  8.20141675
ATTGTCCATT  8.20141457
ATTCTATCCG  8.20138191
ATTGTTATTC  8.20111327
ACCTCTGCAA  8.20100856
ATCATTACAC  8.2009065
ATCTTTGCAG  8.20083232
ATCGTTCTTG  8.20077474
ACCGCTCTAC  8.20073493
ATTCTCCTCC  8.20071521
ATCACTCTAC  8.20069082
ACCTTACTGA  8.20040815
ATCTCACGCG  8.20040707
ACCATCCACT  8.20029626
ATCCCGTGAG  8.20028839
ATCTGGTTAT  8.20017964
ATTCCCATCT  8.20006006
ATGTTCCTTA  8.20001476
ATCCCCAGCA  8.19998499
ATATCTCTCC  8.19959992
ATCTTTGTCA  8.1994535
ATTGTCTGTA  8.19932811
ATCACACCGC  8.1991609
ATCGCTACCA  8.19905913
ATCGTTGCTT  8.19896929
ATTCACTGGG  8.19894343
ATCTTACCGA  8.19888957
ATTGCGTTTC  8.1988798
ACTCCACCTC  8.1988441
ATCGTTGTGG  8.1988283
ATCACCCGTA  8.19880876
ATCTCATCGG  8.19865316
ATGTTTTATC  8.19862078
ATCCAGTTGA  8.19844734
ACCTGTTTGC  8.19840285
ATACTGGGTG  8.1983916
ACCCTTTGAA  8.19835662
ATACCTATGT  8.19831025
ATTCAGCTTC  8.19805846
ATTACTTTAA  8.19797047
ATGTTTGTAC  8.19754491
ATTCTATACC  8.19751929
ATACCATTTC  8.19748592
ATTTTGTGGC  8.19741311
ATTTCCCCGC  8.19735704
ATCGTGGTTC  8.19735669
ACCTCTCATG  8.19733882
ATTACCACCC  8.19725596
ACCTGTCTCC  8.19717091
ATCGCAACTC  8.19709971
ATTCCTAACA  8.19695583
ATGTCTTAAA  8.19693708
ATTTCCTGCC  8.19675949
ATCACAGCCA  8.19669594
ATCACTCCAG  8.19665827
ATCCACCAGA  8.1966246
ACCCTTCGCG  8.19662121
ATGCTTCCCC  8.19660697
ACTTCCCCTT  8.19655482
ATACTGCGTT  8.19654196
ATTCCTAGCG  8.19644338
ATCTCCACAG  8.19639789
ATTCCCAGTC  8.19629597
ATTCCTCCAT  8.19627178
ATTCCTTCGA  8.19622811
ATTTGGTGGC  8.19620375
ATCTTACGGC  8.19610322
ATCCCGTAGT  8.1956188
ATGTCTTGTA  8.19557354
ATACGGTTTT  8.19554259
ATCTGTGCTA  8.19535672
ATCTCTTGCA  8.1951995
ATGTTCTAGT  8.19505478
ATACCACTTA  8.19504962
ATCCAGGTCC  8.19499233
ATCTCTCGGG  8.19497409
ATTGTCCTTA  8.19491551
ATCAGTTGCA  8.19461485
ATGGTTATTA  8.19457138
ATACCTACAT  8.19451211
ATCCGTGACA  8.19446572
ACTTCCCACC  8.19439836
ATAGGTTCGG  8.19426013
ATCATTCGCA  8.19416633
ATGCCGTTTC  8.19410702
ATTCACCTGT  8.19408867
ACCTATCTAT  8.19407237
ACTTTTCTCC  8.19401344
ATTGTTTCGG  8.19397813
ATTTCGGGTA  8.19397311
ATCTTCCGTA  8.19379183
ATCTCCCGGG  8.19372286
ATTACTTACG  8.19350235
ATGTCTCTTG  8.19350166
ATCCCTCCCC  8.19325127
ATCGTGTGTG  8.19318391
ATTCCCTTAG  8.19307837
ATCGTCTATG  8.19303334
ACCTCTGTCA  8.19302194
ATTCCCTGCA  8.19280494
ATACTTGGCG  8.19280306
ATTTGTTCCT  8.19280104
ACCCTTTGCT  8.19262093
ATCTCTTGGG  8.19258933
ATAGTATTCT  8.19247466
ATTCACCGCT  8.19244659
ACTCTGTCCG  8.19242139
ATCAGTATTC  8.19203019
ACCCTAACCC  8.19202568
ATTTGCTTGG  8.19197377
ATCAGCCTTC  8.19168727
ATCTGCCGGG  8.19166708
ATGGTTCATG  8.19164811
ATTATCTCCT  8.1914559
ATTGTTACCT  8.19133566
ATTCACCATC  8.19124167
ATCACCAGTA  8.19123086
ATCCTTAAGT  8.19119503
ATCGCTTATG  8.19113245
ATCAGTCCCG  8.19113229
ATCTCGCCAG  8.1910505
ATCTTTTCCG  8.19096003
ATTCGGCCCC  8.19080494
ATCACCATGC  8.190757
ATTTCCGTCC  8.19062381
ATCAGTCGTT  8.19062132
ATCTTTTCTA  8.19061465
ATTCCCCGGA  8.1906133
ATTGTCACTG  8.19060872
ACTTCCTTAC  8.19049988
ATGTGTACTG  8.19049416
ACCTCTCCTG  8.19042631
ATGTGTTGCC  8.19036117
ATTTACTCTG  8.19028728
ATTCATTTGG  8.19016318
ATCTATCCCG  8.19016251
ATCTCAATTC  8.19011453
ATCTGGCTTT  8.18993806
ATACCGCCTA  8.18989137
ATCATCACTC  8.18986958
ATTCTCTTAA  8.18983701
ATATGGTTCG  8.18982017
ATTTTTGTAG  8.18979653
ATGGTTTTGA  8.18977443
ACCCCTCCTC  8.18953922
ATTCGCTCAC  8.18935876
ATGTCTCAGT  8.18932231
ATCATTGGCT  8.18924371
ATGTCTGCCG  8.18922635
ATCGTTCATA  8.18906399
ATCAGTTTGT  8.18905874
ACCTTTTTCG  8.18903596
ATTTCCGTCT  8.1890044
ATGTTTTCCT  8.18873074
ATCTCATCCT  8.18866996
ATCTCCCGCT  8.18858933
ATGTTCGCGT  8.18847896
ATTGCTGTAT  8.18845783
ATCCTAGCCA  8.18840213
ATTCATAGGT  8.1881296
ATGTTTTCGT  8.18807003
AACCCTCACG  8.1880647
ATTCGTCGTT  8.18806381
ATTTCCCCGG  8.18792085
ACCTTACCTA  8.18775689
ATGTTTCGTG  8.18770556
ATCCGCAAGT  8.18769777
ATCTCATAGG  8.18753156
ACCTCTTACG  8.18749309
ATTGTTGGTG  8.18745333
ATTCACACAT  8.1874036
ATACGCTTTC  8.18733704
ATCGCCTATG  8.18729888
ACTCCTACCC  8.18715704
ACCTATTTTG  8.18707717
ATCCTGCGAT  8.18706854
ATCGCTTCAT  8.18693471
ATTCTTCCCC  8.18688307
ATACCTTCCA  8.18686656
ATCGCCTTGA  8.18673678
ACCTATACAT  8.18644421
ATCGTCCTAA  8.18643484
ATAGTTCTGT  8.1864318
ATCTTTTCGT  8.18633604
ATCTTTCGGG  8.18633
ATCCTCACGA  8.18629992
ATCAGTTTTT  8.18625422
ATGTTGGCTC  8.18622921
ATCGCCTCCA  8.18612978
ATCTACCGAT  8.18597394
ACCTCACTTA  8.185613
ATCTGTACTG  8.18560779
ACCTACCCAC  8.18554643
ATTACCCATC  8.18546698
ATCGTGCCTC  8.18529236
ATCTCGTCCC  8.18510625
ATGTGTTTGA  8.18497706
ATCCACGTCA  8.18490808
ATACCTTTTC  8.18488802
ATCGCCTACC  8.18487085
ACCTTTCTGT  8.18477885
ATCTACCAAT  8.18474501
ACCTCTCACA  8.18471114
ACCTCATAAT  8.18464473
ATACTCTACA  8.18459283
ATTCCTTACA  8.18455714
ATCATACCTC  8.18452984
ATCCGCCTCG  8.1845209
ACCTTGTCTT  8.18447085
ATTCTGCTTT  8.18436187
ATGTTCCATG  8.18429861
ATCCTGGACT  8.18423861
ATCTCGCATT  8.18403746
ATTGTGTTAA  8.18389489
ACCTCTTGTC  8.18389145
ACTCTCTTAG  8.18388245
ATTTGCCGTT  8.18381671
ATACCTGTCC  8.18368751
ATCTGGCTCT  8.18356648
ATCACTTTTA  8.18352978
ATTGGTAAAT  8.18346734
ATTCCACATA  8.18344177
ATTCTGTGCA  8.1834338
ATGGTTTCCC  8.18338471
ATCATCATTA  8.18334413
ATTTCCGTTC  8.18322811
ATTACGGGGG  8.18308406
ATACATTACC  8.18300637
ATGGTGTTAG  8.18290357
ATTGTTGCGG  8.18284615
ATTTGCCTCC  8.18280042
ATCAGTCCAC  8.18269616
ATTTTGCGTC  8.18265155
ATTCCTGTCT  8.1825346
ATTTTCCCTT  8.18247946
ATCTATACCC  8.182433
ATTCGTACTT  8.18240502
ATACACCTTA  8.18237874
ATGTCGTCTT  8.18235453
ATTGCTGCGG  8.18218213
ACCTTCCCGC  8.18212115
ATTCTCTCCG  8.18208556
ACCTTTCTTA  8.18188452
ATTCACTTCA  8.18181293
ATCTTTGGGT  8.18148253
ATACTGTCCG  8.18128084
ATCTACGCCC  8.18122608
ATGTTTGCAC  8.18117368
ATTCGTTCTG  8.18097272
ATTTCGTATT  8.18084792
ATCCCTGAAG  8.18067808
ATCTCTTAGT  8.18067355
ATTCAGGTAT  8.18065773
ATTGTCTACG  8.18063046
ATTCTGTTCA  8.1804555
ACTTCCTTCA  8.18044042
ACTCTTCTGC  8.18036886
ATCACTCACA  8.18031368
ATCTTCCTCG  8.18030224
ATGTTGTTAA  8.18022461
ATCCGTTCCC  8.18015681
ATCCGTAACG  8.18000249
ATCTATGCCA  8.17997368
ATAACCCCAG  8.17975782
ACTTCCTCTC  8.17969902
ATGCCCCTAT  8.17966057
ATTTGTAATT  8.17959904
ATTCCGTCAG  8.17909543
ACCTCGCTTT  8.17881742
ATTTCGTCAC  8.17864405
ACCAATCCCT  8.17852493
ATTGGTGGCC  8.17845506
ATTATTCCGT  8.17839029
ATTTCGTGAG  8.17836295
ATCTCGTTAA  8.17831812
ATGGTTTGCA  8.17822388
ATTTCGTTCG  8.1780694
ATTACTACCT  8.17803459
ACCTTCTACC  8.17789185
ATAGTGTTCT  8.17788956
ATCTCGCCGT  8.17757536
ACCCTCTGTG  8.17748468
ATCTCCACGT  8.17743339
ATTGCGTTCG  8.177425
ATACTCATCT  8.17725245
ATTCTGGGGA  8.17722394
ATTGGTATCT  8.17706659
ATCACACTTA  8.17705235
ATTCCTAGTT  8.17697309
ATACTTTGCC  8.17696022
ACCTTTTTAA  8.17693869
ACCTCCACGT  8.17689801
ATTCTCCATG  8.17684017
ATACCTCCGC  8.17679232
ACTTCTCGCT  8.1767916
ATGTTTCGCG  8.17660543
ATTCCGTGCG  8.17646854
ATTGTGTCGC  8.17644733
ATCTCCGCGC  8.1764473
ATGTGCGTCG  8.17638851
ATTGTCCGCC  8.17638453
ATCCCATAGC  8.17635862
ATCCGCAAAC  8.17632673
ACCTTTCGCC  8.17629931
ACCTGTCCGT  8.17624782
ATTCCTGCAC  8.17622294
ACCTTAGCTG  8.17619024
ATGTCTGCCC  8.17602784
ATCATTCTGC  8.17601526
ATTTGGTGTC  8.17580231
ATACGCCATC  8.17579503
ACTGCCCTAT  8.17569826
ATTATTACTC  8.17565582
ATCTCAAACT  8.1752943
ATCTCCAACT  8.1752552
ATTCCATGTT  8.1752421
ATTCTTACAT  8.17486813
ATTTGGTGAC  8.17480295
ACCTTTCCAT  8.17464009
ATGTTCCACT  8.17460342
ATTCGCCACT  8.17450561
ACCTCTATCA  8.17444683
ATCCGCTCCC  8.17441623
ACCTATTGCT  8.17434916
ATAGTCGGGG  8.17421506
ATTTTCGCTA  8.17412167
ATTGTCCCTG  8.17405807
ACTCTGTCCA  8.1740452
ATCTACCGCA  8.173965
ACCTTTCGCA  8.17370904
ATCTCGTTGT  8.17369572
ATTCTACTGT  8.17365955
ACCATTCAAC  8.17345848
ATCCTCAAGG  8.17343498
ATCCCAATAG  8.17322029
ATTCCGTACA  8.17321411
ATCACATCTG  8.17319306
ATAGGGTTGG  8.17315702
ATCTTGTACG  8.17286654
ATGGTTCTAT  8.17260693
ACCCATTTTA  8.17260309
ATCTCCAGCA  8.17243343
ATCGTTATCC  8.17233534
ATTCTCGGTA  8.17222641
ATCCATTGAT  8.17209684
ATTCTCACAA  8.17204704
ACCCTCACTA  8.17197143
ATCCTTAGTA  8.17193122
ATCTTCGTAA  8.17189042
ATTTCATTTC  8.17183955
ACCCCACCCA  8.17163984
ATCGTTCGTC  8.17156087
ATTGGATTCT  8.17141899
ATCAGTTTCG  8.17138396
ATCTTCGGAA  8.17133011
ATTGCCTTCT  8.1712745
ATTCTTCGCG  8.17125512
ATTCACTTCG  8.17121082
ATCTTTCTGT  8.17115803
ATGCTTCTCC  8.17098096
ATTTCCGCCG  8.170957
ATCATCTGCA  8.17082689
ATCGGTCAAA  8.17070296
ATCTCTACCA  8.17067443
ATGTGCTTCC  8.17058406
ATCTAGGGGG  8.1704488
ATCGCATTTC  8.17032353
ATGTTGTGTT  8.17025446
ATTCCACGCT  8.17019487
ATCATCGCCA  8.17019321
ACCATTCTTT  8.17016115
ATGGTTATCC  8.1699614
ACCTTTCATC  8.16993544
ATACCGCTCT  8.16990829
ATGGTTTATC  8.16977167
ATTCATTAAA  8.16951318
ATCCATACTC  8.16949588
ATCTCTGGCA  8.16940966
ATTCCTACTT  8.16939017
ATCCTGGCGG  8.16933064
ATCATCTCGC  8.16910784
ATGGTCTAAC  8.16902
ATTGTTTTCT  8.16888787
ATCGCCATTG  8.16883624
ACCTCTCAAC  8.1687907
ATCTAGGGAA  8.16872981
ACCTTTTCAT  8.16862372
ATCTTCGTTG  8.16853766
ATTTCCGTTA  8.16853699
ATCCATCAGA  8.1684982
ATCACTATTT  8.16840382
ATCGCTGGGC  8.16839845
ACCACACATA  8.1683639
ACCCTCAACC  8.168355
ATTGTGCCTC  8.16820465
ATCCACGGCT  8.1681849
ATTCCGCGCC  8.16802858
ATTCATCCCT  8.16800627
ATTTGCCCTA  8.16799023
ACCTCACCTC  8.16790851
ATACTTTTGG  8.16761368
ACTCTACCTA  8.16733946
ATTGTGCCAT  8.16733843
ATGGTCTGCT  8.16718528
ATGGTTCCTT  8.16715928
ATTGTTCGCG  8.16715821
ATCCGCAGCT  8.16712846
ATACCCCTCC  8.16712792
ATCTCAACTG  8.16710891
ACCTTCACTG  8.16707129
ATTGTTCTAA  8.16701371
ACCCTAATTG  8.16701024
ATTCTGGGAC  8.16686343
ATCACTGGCC  8.16684784
ATTCCGTTAT  8.16680456
ACCTCTTCAC  8.16674033
ACCTATCAAT  8.16664218
ATCACCTGCG  8.16661697
ATTCACAATT  8.16657884
ATCTAGGGGA  8.16657212
ATCTCCCTGA  8.16657204
ATTGTTACGT  8.16653185
ATTTTGCCCA  8.16626665
ATCCTAGCGG  8.16624836
ATCTACCGTT  8.16624714
ATTTGTTGGA  8.16621058
ATCTTCCAAA  8.16601512
ATACTGTTAT  8.16564012
ATCCCCGTCC  8.16530837
ATTTCATTAG  8.16529293
ATGTCTTCTT  8.16527769
ATTCCAAATC  8.16514351
ATACACACAC  8.16505756
ATCATTCCTA  8.16504424
ATTTCTGTTT  8.16488567
ACCTGTCATT  8.16470918
ATTCCCGCGT  8.16465619
ATTGTTGTTG  8.16451614
ATCCAATAGC  8.16429284
ATCCATGTCC  8.16404063
ATGTTCAGCG  8.16380945
ATTTCGCACT  8.16375849
ATGCTCCCCT  8.1637543
ATTTGTCTTA  8.16362012
ATGTTACTCC  8.16356827
ACCTACTACA  8.16350807
ATGTGTCGAT  8.16344637
ATCGGTTTTC  8.16325077
ATCCAGTAAC  8.16300674
ACTCTTCTTC  8.16299055
ATTTTGTCGG  8.16297614
ATTGCTCCTA  8.16284526
ATCTTGGTGC  8.16277299
ATCCATGTAT  8.1627414
ATCATCCGCG  8.16271399
ATCCGTAAGT  8.16264855
ATTGTTATAA  8.16261191
ATCGTCTTTA  8.16222222
ATGTTCTATA  8.16219788
ATCATCCAAG  8.16217421
ATCGCCTATA  8.1621505
ATTTGTTGGG  8.16214803
ATTACACCTC  8.16203925
ACCTATTCCC  8.16189859
ATCATCAACC  8.16186863
ATACCTTTGT  8.16184178
ATCATATTTG  8.1618212
ATTCCTGCGC  8.16182096
ATGTGTTCCT  8.16176968
ATTCGTTTCC  8.16171465
ATCAGTTGGC  8.16168918
ATTTTACCTA  8.16161246
ATCAGGTATC  8.16160676
ATGTCTCCAA  8.16154887
ATGTGCGTCC  8.16154857
ATCGTCACTC  8.16153278
ATTTGCCCAC  8.16143093
ATACCTATAC  8.16127699
ACCCTACTCC  8.16103164
ATCTCTATAA  8.16096141
ATCATTTCCG  8.16093469
ATTGTCCGTG  8.16090419
ATCTTTACTA  8.16086455
ATCGTGTCAT  8.16078241
ATTCTGATCC  8.16068397
ATTGCCGTTG  8.16067578
ACCCTGCCCG  8.16066297
ATTCTGTTGA  8.16065864
ATCTTAGGAG  8.16060248
ATGTCCTATA  8.16058308
ATCGCACTCG  8.16043361
ATTGCCCGTT  8.16032171
ATACCGTGCA  8.16017482
ATTCTTCGTT  8.16013506
ATTTTTCATC  8.16000491
ATTGTTTAGT  8.15959834
ATTCCTCGCG  8.15943144
ATACCTTCGT  8.15904191
ATCACACATC  8.15903513
ATTGGTGCGA  8.15892977
ATTGTCTCTA  8.15892897
ATTATTTTCC  8.15889917
ACCTTCCAGC  8.15865097
ATCACTATTG  8.15862263
ATCTCATGCG  8.15860579
ACCTTCATCT  8.1584838
ATCTTAGTGG  8.15843965
ATGGTTGTTA  8.15843547
ATGCTGGGGA  8.15810375
ATTCTGCGAG  8.1580335
ATTGTGTATG  8.15777571
ACCTTAACCA  8.15764554
ATGCCACTTA  8.15761093
ATTTTGTAAC  8.15757737
ATCTGTAGGT  8.1574919
ATCTTGTGCA  8.15741533
ATTTGCGTTA  8.1573576
ATTACTCTTC  8.15728541
ATCTGCGCCC  8.15727923
ATGTGCTGTA  8.15726135
ATTTTTCCCG  8.15724684
ATCGCTTTGT  8.15724075
ATACTTTCAT  8.15722443
ATCCTATCGG  8.15715679
ATGGTCGTAT  8.15710119
ACCTCAATCA  8.15681095
ACTCTACCAC  8.15679631
ATTTCCCAGG  8.15674045
ATTCCTACCG  8.1567291
ATCTGGTAGG  8.15672449
ATTCTGTGAC  8.15670549
ATCTTGTTCC  8.15667902
ACCTTACGCA  8.1564909
ATACCGTTCC  8.15629443
ATTGTCTGGC  8.15621498
ATACTTCTGG  8.15610715
ATCCAACATT  8.15597655
ATCCATAAAT  8.15597203
ATCGTCTACC  8.15594684
ATTCTCAGGA  8.1558308
ATTAGGTTTC  8.15582177
ATCACTTGAT  8.15574128
ATCACGTTAA  8.15564041
ATTCTGGCAA  8.1556271
ACTCTTCATA  8.15560289
ATTAGGTTAG  8.15560274
ATTTCCACGC  8.15560249
ATACCTTATG  8.1554828
ATCATCTCAA  8.15546206
ATACCACCAG  8.1554197
ATCTCCACAA  8.15539563
ATCATCTATG  8.15536881
ACCTTAATCT  8.15534391
ATTTTGCGTG  8.15499492
ATCTGGTACC  8.15494682
ATTATGGTTC  8.15468766
ATCTCCGTCG  8.15459104
ATCTACACTG  8.15452407
ATCGCTGCTG  8.15451492
ATGTTCTGGT  8.15450797
ACTCTTCGGG  8.1542721
ATCAGGTATG  8.15425949
ACTCTATTTA  8.1542047
ACCCATCCGC  8.15415833
ATGTCCTTCT  8.1540673
ACCCTCAAGC  8.154012
ATCCATAGCT  8.15399126
ATTTCTGTCC  8.15396507
ACCCTTTCCG  8.15391104
ATTTGTTTAG  8.15385248
ATTACCCTGT  8.15366558
ACTCTTTCAT  8.15365241
ATTACTCCTA  8.15340965
ATCACATCCC  8.15331195
ATCAGTTTTA  8.1532173
ATCGTGGTAA  8.15320364
ATCATTCCGC  8.15319204
ACCCTTTGTA  8.15313757
ATTCTTGGTT  8.15276501
ATTCACGGGG  8.15272478
ATGTGGTCGG  8.15271089
ATTGTGTCAT  8.15259687
ATCCTGGTCG  8.15253926
ATTCGCTCGG  8.15253581
ATCTTCCGAG  8.15252794
ATCCTAGTCA  8.15248602
ATTCCAGTTC  8.15247385
ATCCTAAGCG  8.15243341
ATCCAGTGTA  8.15241674
ATCTGCATCA  8.15234148
ATTTGCTTGC  8.15212292
ACCTTTATCT  8.15198019
ATAGGTGTTT  8.15195652
ATTTGCGTTG  8.15192988
ATTCCTAATT  8.15181838
ATTCCATGTC  8.15170952
ATCCCGTTCA  8.15168576
ATATTTGCTC  8.15162379
ATTGGTTACA  8.15155924
ATCATACTCC  8.15152686
ATTTCCTGTC  8.15140012
ATCCAGCGTT  8.1513267
ACCTTCCGCG  8.1513114
ACCTCTTTCT  8.15117179
ATTCTTAGCA  8.1510999
ATCTTGTATG  8.15104006
ATTTTCTTCC  8.15098852
ATCTTGTACC  8.15098083
ATTGTGTTCA  8.15094143
ATCATCGTAA  8.15091435
ACCCCACACT  8.1509143
ATCTTACAAC  8.15087862
ATTTGGGGCA  8.15082955
ATCACACCTA  8.1508229
ATAGGTGGTA  8.15070346
ATTTTCTACC  8.15060647
ATTTTGTTCC  8.15055039
ATCACAGTTT  8.15054866
ATCTTTATCG  8.15054607
ACCTTCTCGC  8.15052974
ATTCATACTT  8.15051538
ATCCGTTGAA  8.15050494
ATCAGCTTCT  8.15046664
ATCCATTCAA  8.15044559
ACCCTATCAT  8.15025051
ACCCGTCTGC  8.15020937
ACCCTGTTTG  8.1501182
ATCACATCAA  8.15001412
ATACTTATGG  8.14998338
ATTGTAGTAC  8.14993729
ATCTTCATCA  8.14990515
ATCATTGTTT  8.14986172
ATCCAGTTGG  8.14972758
ATTAGGTCTC  8.14972644
ATTTCACAAT  8.14972555
ATCTCAATCT  8.14970999
ACTCCTTCAC  8.14967151
ATTTGTGTGA  8.14953035
ATACTCTTCT  8.14918242
ACCTTACTGC  8.14916913
ATCTCCTGGT  8.14912049
ATTATCCTGC  8.14905312
ATCTCTTCAC  8.14886035
ATTCACTACG  8.14878354
ATGCCCATCC  8.1485282
ATAACTAATA  8.14840314
ACCCATACTT  8.14823685
ATCCACGGTG  8.14813728
ATCATCTCGT  8.14812191
ATCCTTAGAC  8.14809728
ATCCTACAAA  8.1479703
ATTTGCTATG  8.14780697
ATTCGTCTGG  8.14769103
ATCGGTATCC  8.14743137
ATTTGTTTGG  8.14715455
ATCCAGTTGT  8.14694326
ACACCTTACA  8.146927
ATCCACCCGG  8.14689089
ACTTCCTGCC  8.14681777
ATCCTGAGTT  8.14681598
ATCGTGCTTT  8.14666512
ATGTGTTATG  8.14664464
ATACTCCCAA  8.14661248
ATCACCAGGG  8.14649989
ATGGGTGCTC  8.14648144
ATACCTATCC  8.14636747
ATCTCCAGTC  8.14628271
ATGCCGTTTT  8.1462519
ATCTTTCGCA  8.14615243
ATGTGTGTTT  8.14614443
ATGTTGCCCC  8.1458715
ATCCGTGTCT  8.14586271
ATTTTCACGG  8.14585141
ATCCTAAGTC  8.14581003
ATCGTTTATT  8.14580858
ATCTTCCTAG  8.14578586
ATCCAGTAGC  8.14574326
ATCTAACTGC  8.14561467
ATCGCACTTG  8.14552179
ATCCCTCTGG  8.14546952
ATCCTAACAA  8.14537661
ATCACCGTTT  8.14535697
ATCGCCCTTA  8.14522978
ATTCTCACAC  8.14509043
ATACCCATCG  8.14482278
ATCTGTGGGG  8.14472335
ATCCACGTTG  8.14457751
ATCCAACGCA  8.14447332
ATTCCTTTCA  8.14443619
ATTTCCACGT  8.14435592
ATTCACGCCC  8.14433463
ATTACACCTT  8.14416357
ATGGTTCACC  8.14416178
ATGTCGCTTC  8.14410079
ACCTTCCCAC  8.14408011
ATGTTTGCTT  8.14394113
ATAGTTCAGG  8.1439393
ATACTGGTCG  8.14393847
ATTGTCCACA  8.14392535
ATACTCGCAT  8.14392167
ATGTCCCCCT  8.14378818
ATCGCATCAA  8.14372439
ATCTGTCAGC  8.14372164
ATCGTCCCAT  8.1436987
ATTGTGATTC  8.14367964
ATCTTGTCCA  8.14363133
ATCTTCGGTT  8.14354411
ATTCGCACGC  8.14350432
ATTCCGCATA  8.14346973
ATTCTTGTCA  8.14337626
ACACCTCTCT  8.14334367
ATGCGTTTGT  8.14327291
ATCCTGCCAA  8.14309842
ATCCGCAACC  8.14306521
ATCTTTGAAG  8.14304246
ATTACTGTGT  8.14303354
ATCTCACCTA  8.14301252
ATCTACTACG  8.14295459
ATCTTCTTTT  8.14290689
ATATGGTTGC  8.14285558
ATACCACGCA  8.14283227
ATTTCCAGAC  8.14270098
ATTTTTACAT  8.1426542
ATACCACAGC  8.14260847
ATACTCGCCC  8.14257036
ATTGTTTCCC  8.14253069
ACCTTTTTAG  8.14240162
ATCATCGCTT  8.1424001
ATGTGTCCAT  8.14231613
ATCCCAAGCA  8.14220455
ATCCAGTTAG  8.14198194
ATTTGCCATA  8.14187286
ATCTTGTCGG  8.1418723
ACCCATTCAT  8.14183329
ATCATACCTG  8.1418218
ATCATACTCG  8.14179018
ATCGTTTTAC  8.14178493
ACCTTTTATG  8.14178176
ACCACTAATG  8.14176684
ACCTATTACG  8.14168556
ATTCTCGCAT  8.14142757
ATCTTCTACG  8.14140621
ATCTTCTCTG  8.14140193
ATCTATGCCG  8.14134454
ATCTTTTTGC  8.14128027
ACCTGCCTCG  8.14118081
ATTTTACCCT  8.14116548
ATCTCATGGG  8.14115578
ATCTCGGGTC  8.14102044
ATTCGCTCAT  8.14100867
ATACTTACCC  8.14045983
ATACGCCTCT  8.14041472
ATCTTTCGGC  8.14040161
ATCACTCGTA  8.14033923
ATTCCACGCC  8.14032958
ATCGCTTGTG  8.14032194
ACCTATCCGA  8.14016568
ATTCACGTTG  8.14006596
ATCGTTATTC  8.13981381
ATCCAAATTC  8.13967171
ACCCTTACAC  8.13962835
ATACTCTTCG  8.13941709
ATCCAGTGCA  8.13936537
ACTTACCTTG  8.13913048
ATGTTCGCTT  8.1390704
ATGTCCTTTC  8.1390023
ATTCACACCT  8.13898546
ATGTTTCTAC  8.13889917
ATTGTCCCGC  8.13883951
ATCTACGCAA  8.1386801
ATTTCATACA  8.13864724
ATGTGCTATT  8.1385742
ATGCCCCACC  8.13856193
ATTTTTTGCT  8.13852489
ATTATTTTGC  8.13852207
ATTCACCTCG  8.13837461
ATGGTCTCCA  8.13836681
ATTCGTCCGG  8.13832685
ATCCACAGTG  8.13817313
ATGGTTCAGG  8.13803176
ATTGTCTCGC  8.13797055
ATCATATTCC  8.13785598
ATTTTTGTTG  8.13757385
ATACGGCTTC  8.1375426
ATATCCGCCA  8.13750043
ATACTTACTG  8.13746193
ATCACTACAT  8.13738969
ACCTCCCAAT  8.13716616
ATCGCCCGCC  8.1371461
ATACCCATTT  8.13714582
ATCGTTCAAT  8.13706078
ATCTATCATC  8.13704108
ATTGCCCTAC  8.13690347
ATCTTTGAGA  8.13680575
ATGCCTTTTG  8.13679067
ATTGCTTGTT  8.13675952
ATTCCATCTG  8.13675923
ATGCCTTTCC  8.13654701
ATTCGTGTCT  8.13645918
ATCTCCTGAC  8.13644009
ACCTTACCGC  8.13640518
ATGTTCTTTA  8.13639441
ATATTGGGGG  8.13629976
ATCGTCTTGC  8.13585419
ATGTTTCGGC  8.13576419
ATTTTGTCCC  8.13555079
ATGTGTTACG  8.13555079
ATTCTGGCGA  8.13554828
ACTACCTCCT  8.13550223
ATTGCCCATG  8.13548724
ATTTTGGATT  8.13540466
ATTCCATTGC  8.13538114
ATTACTACTC  8.13535861
ATGTGGTTTG  8.13514639
ACCCATCGCT  8.13506562
ATATCCTAAC  8.13473099
ATCACTTGGG  8.13465397
ATTCAGCATT  8.13464534
ATGTCCTTCA  8.13460541
ATCTCTCAGT  8.13456257
ACCTCTATCG  8.13449668
ATCCACCAGG  8.13438693
ATTTCTCGTC  8.13433909
ATCGGTTAGT  8.13428088
ATGTGGTACT  8.13421979
ACCTTTGCGC  8.13421871
ATCGGTGGAC  8.13419604
ATTCTGGACT  8.13417199
ATTCGCTATG  8.13414041
ATTTGTGCTG  8.13408902
ATACCTCAAC  8.13395475
ATCCCTCGTT  8.13390928
ATGTGGTTGT  8.13378908
ACTGTTCTTG  8.13367725
ATGTTCTCTA  8.1336109
ATCGCCTTAT  8.13344412
ATTTCCTTCT  8.13326547
ATACCGTTTC  8.13300473
ATCTCGGTAA  8.1329715
ATCTGTATAT  8.13291007
ATTCTGTAAT  8.13281744
ATTCTCACGG  8.13276556
ATCGCTCTAT  8.13271802
ATCAGTCAAG  8.13265761
ATCTCGGTGT  8.13264976
ATACTACCAT  8.13261306
ATACTGGGGA  8.13258683
ACTCTCCATT  8.13254107
ATCCCGGCTG  8.13250122
ATCATTTTTG  8.1324217
ACCTCACCTG  8.13236958
ATACCTCGTG  8.13233861
ATTGTGGCCG  8.13233701
ATTCTCCGGT  8.13217847
ATGTGTATCT  8.13197029
ATCACTGGAC  8.1318192
ATACTGTCAT  8.1318162
ATCACTCGGT  8.13179656
ATTGTATTCT  8.13177559
ATCTTAATAA  8.13160466
ATCCTAAAGG  8.13158743
ATTCAACTTT  8.13147819
ATTGTTGTGG  8.13133158
ATCGCTTACC  8.13123507
ATCGGTTCTT  8.1311772
ACCTCTAAGC  8.13115175
ATTTTCACGT  8.13110546
ATCCCATATA  8.13087531
ATTCGTGTAT  8.13079601
ATTTGCCTCG  8.1307753
ATCTCGTCAG  8.13070602
ACCCAACTCC  8.13070038
ATGTTCGTGT  8.13062808
ATCTTACCCG  8.13059024
ATACTTGATT  8.13040105
ATAGGGGTTT  8.13030705
ATCTGGGATT  8.13025273
ATCCGTATAG  8.13024184
ATCCAACTCG  8.13014824
ATCTTGTTGC  8.13011451
ATTCGCTCTC  8.12999772
ACCTTCTTAG  8.1299323
ATACTGGACT  8.12989916
ACCCACCATC  8.12987747
ATTGGTTGCA  8.12987485
ATTCGTCATG  8.12982803
ATTCGTGCAA  8.12972432
ATCTCGGTAG  8.12962454
ATGGTTAGTG  8.12957212
ATGTTTCGTA  8.12949787
ATTTCTTCCT  8.12943814
ATTTTCTCCT  8.1294275
ATCTGGTGAG  8.12938506
ACTTCCTATC  8.12936268
ATCAGGTCGC  8.12934755
ATCATCACTA  8.12933921
ATCATCTTCA  8.12911683
ACTTCCCTGT  8.12898596
ATCACACGTC  8.12890131
ATCTCACTGC  8.1288278
ATCTCTAACA  8.12864916
ATTCCAACTC  8.12862873
ATTTCTCACG  8.12858446
ATCGCTGAGT  8.12850253
ATCCAGTGCG  8.12849625
ATCACACAAT  8.12845315
ATTGGATTGC  8.12844372
ATTCCGCCAG  8.12837447
ATTTGTCCTG  8.12822085
ACCTGCTTCT  8.12819262
ACTCTTCTGT  8.12817437
ATCAGTAGGC  8.1281583
ATGTCCTTGT  8.12813671
ATCGCACTGG  8.12813575
ATTCACTCCG  8.12808345
ATTTCCGGGT  8.12801651
ATTCTCTCGA  8.1279707
ATTACTACCG  8.12794464
ATCCTGATAT  8.12789981
ATCCACGGTA  8.12771787
ATGTTGTCAC  8.12767281
ATGTTTTCCG  8.12766499
ATTGTCGGCT  8.12765356
ATCAGTTCGG  8.12764578
ATACTTGGCA  8.12763847
ATCTGTGTGA  8.12760034
ATTGTGCGAC  8.1275703
ATCACTTCCA  8.12755424
ATTTTCCCTG  8.12736578
ATCCTGTCGG  8.12730207
ACCTCCAAAT  8.12725889
ATTGGTCATT  8.12725521
ATCCATACGG  8.12724051
ATCAACTATT  8.12719217
ACCACACACA  8.12696364
ATCCTCTAGA  8.12695902
ATTCTCTTGG  8.12694918
ATACTGGGAC  8.126859
ACCCAACTGA  8.12685296
ATCGCTGATT  8.12675574
ATCCTCCGAG  8.12673935
ACCCGTTTGT  8.12656795
ATTCTGCACA  8.12640962
ATTTGTTCTC  8.12631036
ACCTCTTCAA  8.12623372
ATCGCTACAG  8.12613589
ATTGTCTCGG  8.12608514
ATCACCACCG  8.1260833
ATCTACTTCC  8.12606748
ATCTCCATAG  8.12602829
ATCCAGGGCG  8.12599832
ATTCTCCAAC  8.12599202
ATACATAACA  8.12581613
ATACTTTGGC  8.12559928
ATGGTCTATC  8.12555993
ATACTTTCCT  8.12555224
ATTCATCATT  8.12549715
ATTTACGCCC  8.12542656
ATCTGCCAAG  8.12521311
ATCCCTCAGA  8.12511879
ATACCTCATA  8.1249865
ATCTCCCAAA  8.12488572
ATTCTGGTAA  8.12488183
ACTTCTCTCT  8.12485158
ATGCTCTCTT  8.12477536
ACCTATTCGT  8.12470372
ATCCAGTTAC  8.12452221
ATTGCGGTGG  8.12449871
ATCTTAACGT  8.1244756
ATACCATCCT  8.12435857
ATTCGCCGTG  8.124337
ATCTCAAACC  8.12426052
ATCGGTAGTC  8.12424054
ATGGTATTTC  8.12421868
ATTGCTTATT  8.1241958
ATACTATCCC  8.12397064
ACCTACCAGC  8.12394206
ATCCAAACCC  8.12391168
ATCTTCATTG  8.12389557
ATCTTGGCGG  8.12378327
ATCTACATCG  8.12375899
ATCTAACTCT  8.12333375
ATCTTACACC  8.12331661
ATGTGTTGGT  8.12326944
ACCTCTTGCT  8.12309184
ATGTGCCTAT  8.12307431
ATCTTGTGAA  8.12306237
ATTCCCTAGC  8.12299444
ATTTCCGCGG  8.12295572
ATACTTTGTG  8.12292141
ACCTTTGTAT  8.1226
ATACCTGTTA  8.12257531
ATTGTTGTCG  8.12242121
ACTCTCTTTT  8.12238025
ATGGTATTTT  8.12213063
ATCGCTTCTA  8.12209509
ATCTATGGTG  8.12193824
ATCTGCTTGG  8.12169447
ATCTATGCTG  8.12158744
ATCTCTTGTC  8.12157897
ACTCCTCTGA  8.12154369
ATGTTCCCTG  8.12146589
ATCGTTCGCA  8.12144415
ATGTTGCCCA  8.12136834
ATCTCGCTCG  8.12135347
ATACCCTATG  8.12134413
ATTCTGTCAC  8.12128719
ATGTCTTTTC  8.12113698
ATTGCTGTGC  8.1211214
ATTCCTTCAA  8.12101832
ATTTGTCTTC  8.12091961
ACCCTATGTA  8.12090184
ATCCAAATGC  8.12089948
ATCTCAGGGG  8.12087795
ATGTTACTGC  8.12081431
ATTTGTCTAT  8.12070997
ATCAGTTATA  8.12068279
ATCGCTTTGC  8.12050766
ACTTGCCTCC  8.12050328
ATTTCCCACC  8.12040186
ATTCATCGCT  8.1203972
ATCATATTTC  8.12039707
ATTCATCTAT  8.12038651
ATTGTTTAGC  8.1202995
ATCACCATTA  8.1202971
ACCTTCCACG  8.12028247
ATCAGTCTAA  8.12009888
ATTGTTACTC  8.12004047
ATACCACTGT  8.12002267
ATCTTCACGG  8.1199957
ACCTTATCAA  8.11998745
ACTTTCCTGA  8.11992172
ATCGTTTAGT  8.11991643
ATTAGCCCTA  8.11975563
ATCCCCAATG  8.11968111
ATAGTCGTGG  8.11957731
ATTCATCCAT  8.11953737
ATTCCTTTGT  8.11946144
ACTCCATTTC  8.11943783
ATTTCCACTC  8.11940602
ACCTTATGCT  8.11930241
ACCTCCTCAT  8.11924861
ATCTAACCAT  8.11924454
ATTCAGTCTT  8.11924336
ACCCTTTAAA  8.11919277
ATGTTGTGGG  8.11913151
ATTCCTGTAT  8.11903569
ATCACCGCAG  8.11886555
ATACACACTC  8.11885822
ACCCGCAAAC  8.11871927
ATTGTAGGCG  8.11864234
ATTCCCCTCG  8.11853876
ATTTCGCCGG  8.11853226
ATACTTTCGC  8.11837095
ATCTACTTAT  8.11836813
ATCGTCCACC  8.11821071
ATTGTGCATT  8.11799336
ATTCTTGTGC  8.11790394
ATCAGTTCAC  8.11782933
ATCAAGGGGC  8.11782685
ATTCTTCACG  8.11770631
ATCATTCATT  8.11763481
ACCTCCCACT  8.11757643
ATCCTGCTGG  8.1175501
ATTTATCACT  8.11729643
ATTCGGTCGT  8.11714635
ATGGTTTTCC  8.11711705
ATCTTATGGC  8.1170997
ATAGTGTTTA  8.11704834
ATTTACACTA  8.11701042
ACTTTCCCAC  8.11700628
ATTCTCGATG  8.11700032
ATCATTCCGG  8.11690767
ACCCTTCACA  8.11689816
ATTCACTATG  8.11682768
ATGCCGTCCA  8.11667531
ATTTTGTGAC  8.11653435
ATTCGCTGGA  8.1163997
ATGTTGTTTG  8.11639462
ATTCCTCGTG  8.1163897
ATTCGCATCC  8.11630115
ATCAGCCACC  8.11625997
ACCTTACCAA  8.11608611
ATACTTCTTA  8.11601546
ATCCTGCCGA  8.1159111
ACCTACTTGA  8.11589371
ATCTGCCCCG  8.11569297
ATTTTGGGCG  8.11566553
ACCTTATCCG  8.1155399
ATCTTTTAAA  8.1154407
ATCATTGCTT  8.11539705
ATGTCTCTGT  8.11525412
ATAGTTCCCT  8.11500682
ATTTGCCCCC  8.11493061
ATCTCATATT  8.11492336
ATTCTTACGC  8.11491682
ATGGTTTACT  8.11485425
ATACCAGCGT  8.11479981
ATCACATTCA  8.11476496
ACCCTCTTAA  8.11432189
ACCTACTATT  8.11418337
ATACCATCCC  8.11418123
ACCTTCATAA  8.11412321
ATCTCGGTCC  8.11408995
ATCTAATCAC  8.11407624
ATTGTGTACT  8.11399029
ATGTCACTCT  8.11398264
ATTGCTGTCG  8.11396949
ATTCCATCCC  8.11396326
ATCTACCCGG  8.11393801
ATCCAACCTG  8.11389642
ATCCATCGGG  8.11389461
ATGTCTCCTC  8.1137764
ATTCCTATAA  8.11376437
ATTGTCAGCC  8.1136909
ATCACCCCAG  8.11356671
ATATCTGTTC  8.11347329
ACCCCTGCTG  8.11346209
ATTCTTTGTT  8.11345051
ATTGTCATCC  8.11343745
ATTTGTGGCC  8.11343612
ATCTTTGCAT  8.11342007
ATGTGCGTTG  8.11331134
ATACTTTCTC  8.1132678
ATTGGTCAGG  8.11326441
ATCGGCACCA  8.11312121
ACCTGTACCC  8.11292948
ACCCTCGCAA  8.11290659
ATCCCAAACC  8.11290654
ATCTTTTGCC  8.11286908
ATTGTGGGAC  8.11281752
ATTTTCCTGC  8.11273988
ATTCCCGCCA  8.11264186
ATCCCACATT  8.11243151
ATGCCTTTTT  8.11242829
ATGCCCCCAT  8.11222563
ATTGCCCCCG  8.11219742
ACCTACCAAG  8.11216275
ATCTCCGCAC  8.11211287
ATTCTTTGCC  8.1121096
ATTGTGTTCG  8.11209716
ATCAACTATC  8.11202896
ATGTCCTTCG  8.11202865
ATCTCTGAGC  8.11198545
ATCATAAACC  8.11192316
ATGCCCGTGT  8.11189737
ATTTGTCACC  8.11163866
ATTCACGTTT  8.11156865
ATCTTCACAA  8.11153926
ATTCGTATGT  8.11144177
ATCCCCACGA  8.11143055
ATTTTCGGCT  8.11138806
ATCACGCCAA  8.11134408
ACCTTTGTTC  8.11133634
ACTTTTTCAC  8.11128955
ATCTTTCGAG  8.11127151
ATTCGTACCG  8.11126891
ATACTTATTT  8.11119363
ACCTGCCCAA  8.11113403
ACCCTATTTG  8.11103314
ATCCGTAGCA  8.11099014
ATTTCGTCCA  8.11081049
ACCTTGCCTC  8.1107478
ATACCTGCCC  8.11068233
ACTCCATCGC  8.11066517
ATCTCTGCAT  8.11058578
ATCTCGGCAC  8.11055242
ATCCAGCCGT  8.11048178
ATTTTCTCAC  8.11042657
ATTGTCCGGG  8.11025673
ATTCTCGCCT  8.11022275
ATCTTTTCTC  8.11020599
ATTCCAGGCC  8.10996728
ACTCACCTAT  8.1098236
ATTTCGTCGG  8.10978744
ATTCTTTTCC  8.10978511
ATTGCCTTCC  8.10974417
ATACCTTCCT  8.10965753
ATCCTCACAC  8.10930709
ATACTCTTTC  8.10928548
ATCAGCACCA  8.10902676
ATTCTGCATC  8.10888598
ATTTGCTATT  8.10871271
ACCCAACTAG  8.10867572
ATCTCTCGAA  8.10867377
ATTCCCGCAC  8.10863201
ATTCCCTTTG  8.10862052
ATCTTGTTCG  8.10852007
ATGTCCTCTG  8.10828425
ATCCCACATG  8.10823284
ATCTCCAAGG  8.10816592
ATCCATTGCA  8.10797222
ATTCCCGTAA  8.10795735
ATGGTTCTCC  8.10784269
ATACTGTTCT  8.10779991
ATCCTGCGCT  8.10767117
ATTCTCATAA  8.10749385
ATCTTTGGAA  8.1074267
ATGTTATCCC  8.10740738
ATGTGTAGGG  8.107394
ATCCGACTCT  8.10721968
ATTTGTTGCC  8.10714462
ATGTTTTGCT  8.10710257
ACCTTTATAC  8.10706276
ACTCATTTCA  8.10700402
ACCCGTCTAA  8.10694625
ATCTACGGTG  8.10688634
ATTCTAATTC  8.10676532
ATTGTCTCTG  8.10673921
ACCTCTTATG  8.10668405
ACCTCTTACA  8.10667367
ATCTTACGCT  8.10665115
ATGTGTTGAG  8.10634808
ATTTTTCGCT  8.1063198
ATCTCGGTAT  8.10630111
ATCCAAGTGA  8.10611098
ATTTCTCGCC  8.10603828
ATCATATCGT  8.1060218
ATTCATCACT  8.10599086
ACCTCCTACT  8.10598273
ATTTTTGCCC  8.10561599
ACTCCTCTGT  8.10550678
ATTTCTCGTA  8.10549661
ATTACCTCCG  8.10537091
ATCCCATTTT  8.10535135
ATACCTCATC  8.10525452
ATTGCTTTGG  8.10523867
ATCCTACAGG  8.10517514
ATTGCGTTCC  8.10516967
ATTCTGCACT  8.10512882
ACCTCACTAT  8.10501011
ATCTCTAGCT  8.10467989
ATGGTTTCCG  8.10450565
ATTTCGTGGC  8.10446838
ATTCCTTAGT  8.10444332
ATCACGCACA  8.10438606
ACCTCATCGC  8.10434422
ACCCTCTTGC  8.10427409
ATCACTCGAA  8.10425129
ATCGCTAATC  8.10423403
ATCATTCAGT  8.1041301
ATCATTTTCA  8.10412414
ACCACTATGC  8.10402498
ATACTCCTCG  8.10401972
ATTTTTGTCC  8.10397038
ATTATGTCGC  8.10388115
ACCTCCTCCT  8.10373908
ATTCAACCTC  8.10367893
ATGCCTTTCA  8.10354431
ATTCCTATAC  8.10352936
ACCATCACCT  8.1035184
ATCATCGTCT  8.10343035
AGTCCTCCTA  8.10337106
ACCATCTCTC  8.10331563
ACCCTCACCC  8.10330659
ATCCCAAGGT  8.10330019
ATCCTGGCAT  8.1029677
ATTTACCTCG  8.10293115
ATCACTTTAA  8.10290144
ATTGGTTTAG  8.10285097
ATGGTTGCGC  8.10272393
ATCTGGAGCG  8.10271403
ACCTAACTCC  8.10264769
ATTCCCATTC  8.1026401
ATCCATAAAG  8.10263197
ATTCCCACCG  8.10259903
ACCCTTTGCA  8.10244929
ATCTTCTGCG  8.10243664
ATTCGTTTCG  8.10237729
ACTCCTTCCC  8.10227956
ATCGCACTAT  8.10216437
ATCCTACTGT  8.10200147
ATAGCCCTTA  8.10182087
ATTGTTGCTG  8.10177589
ATCTTCTGGT  8.10173809
ATCTGCCATG  8.10172443
ATTACTTCAC  8.10162208
ATTCTTATAC  8.10152714
ACTCTCGTAC  8.10140429
ATCTACGCTT  8.10139089
ATCTGCTTGT  8.10137334
ATTGTGCCAG  8.10136678
ACCTATCAAA  8.10136609
ATACTCACGC  8.10128875
ATCCCCTTAA  8.10120712
ATTTCGCCCC  8.10114873
ATGTCATGTG  8.10114035
ATCCATTAAA  8.10111852
ATTCGTGCGC  8.10106237
ATATTCCTTC  8.10106191
ACCTCTGCCG  8.10092079
ATCCAACTGA  8.10091524
ATTCTACCAC  8.10090057
ATTGGTCCCC  8.10089312
ATACCAGCAA  8.10089104
ATTCTTACGT  8.10077234
ATTCTTTACC  8.100648
ATTTCTCAAC  8.10063381
ATCGCATATC  8.10060507
ATACTACCTT  8.10045667
ATCTACAACT  8.10033331
ATCTATTTAA  8.10024151
ATCTGCTGCG  8.10001777
ATACATCCGC  8.09978521
ATCAGTCGCG  8.09945835
ACCTTGTTCC  8.09940203
ATTCTGGCAC  8.09922735
ATGTGTCTAC  8.09922278
ACCTCAATCT  8.09912271
ATTCCATACA  8.09905237
ATCATTTACG  8.0990017
ACCTTCACAT  8.09886139
ATGTTCCGCC  8.09883688
ATACTACTCG  8.098772
ATTGCCTTAA  8.09873081
ATGTCTTTTA  8.09865768
ACTCATCTCC  8.09857697
ATGTCCTGTT  8.09837806
ATACCGTCTT  8.0981382
ATCTGGGTAT  8.09806568
ATCCTAGCGC  8.09777805
ATTGTTAGGC  8.09772126
ATTCTTCGTC  8.09748181
ATTTGTCGGC  8.09739807
ACTTGTCTGC  8.09734531
ATGTGGATTT  8.09727745
ACCTTCCTAC  8.09720567
ATCATTCACG  8.09718784
ATTGGTTGAC  8.09718215
ATTTCCATCA  8.0971409
ATTGGTTACC  8.09706068
ATTTGCCTTT  8.09702777
ATACTTGCCT  8.09701227
ATTCCTACCC  8.09680141
ATTGTTGCAG  8.09662212
ATCTTACTCA  8.09660641
ATCTCGCAAA  8.09637849
ATCCACAATG  8.09636954
ACTCGCCTTT  8.09630961
ATCTTGTCAG  8.09623373
ATGTTCCTTT  8.09621012
ATATTGGTTC  8.09614718
ACCCATAATG  8.09602747
ACCTTTCACA  8.09598612
ATGTTGTGCG  8.09594176
ATCTTTCCTG  8.09586022
ATCCTGCGGT  8.09585564
ATTGTTTATG  8.09561267
ACTTCCTTGG  8.09544506
ACTCCTACTT  8.0954211
ATCGTGTTTA  8.09536066
ATTTGCGTGC  8.09527177
ATTCTTTGAG  8.09521618
ACCTATTTAC  8.09514939
ATTTCTGAGC  8.09505702
ATCCACGGGC  8.09502663
ATGTGTTACC  8.09497244
ATTACTCCAT  8.09479259
ATCATCTCTT  8.09477311
ATCTGCGTTG  8.09476297
ATCTCAGTCC  8.09475757
ATCACTGGAT  8.09472195
ATCCCACTGT  8.09468103
ATCACCTAGT  8.09467936
ATACACCGCT  8.09466043
ATACACACTG  8.09463014
ATTTGGGCTG  8.09445799
ACTCCATTAT  8.09433205
ATTCGTTCCC  8.0943235
ATTGGCTTGT  8.09410018
ATCGCATCCT  8.09409952
ATGTCGTGGT  8.09403943
ATCTGTTAGG  8.0940367
ATTGTCTCAG  8.09400788
ATTTTGGCTG  8.0939244
ATCTCCTCAG  8.09379951
ACCCATTAAT  8.09375888
ACCTTCTGTA  8.0937455
ATCTGCCGGC  8.09371208
ATCTACTGCT  8.09364397
ATAGGTTTTT  8.09360961
ATCGGTCAGC  8.09355372
ATTCACTCAG  8.09349296
ATTCCTCGAT  8.09345098
ATCTCCAGTA  8.09334038
ATTCGTGGCT  8.09325842
ATTGGTTCTA  8.09318072
ATGTTGCTGG  8.09312098
ATTTGTTGTA  8.09305905
ATTTGTGGGC  8.09294527
ATCCAGACAC  8.09283032
ATCACGGCAC  8.09282469
ATCACCATTT  8.09267705
ATGCCTTATT  8.09264446
ATCTCATCAA  8.09255422
ATCTTTACAT  8.09247183
ATTCCTCAAT  8.0924515
ATCCCCCCCT  8.09233963
ATCATAGGGG  8.09224664
ACCTAACCGC  8.09221786
ACCTATCTAC  8.09206337
ATCTTATGGA  8.0919034
ACCTTGCTTT  8.09182463
ATAGTCTACT  8.09173635
ATGTGCTACC  8.09170971
ATGTGCCTTA  8.09162459
ATGTATTATT  8.09162309
ATTTACCATC  8.09145989
ATTCCATACC  8.09145253
ATTCCCCGCG  8.0913656
ATACATTCTA  8.09135548
ATTTGTTCAC  8.09124323
ATTCCTCGGG  8.09120715
ATAGGCCTCA  8.09117079
ATTCGTGGTA  8.09113295
ATCCAATGTT  8.09112029
ATCCATCAAA  8.09101074
ACCTCTATGA  8.09096587
ACTGTCCTAT  8.09094828
ATTCTGGGCT  8.09081113
ATTACTACTT  8.09073375
ACCTTGCTGC  8.09071184
ATACTGCCGG  8.09071044
ATTTGTGTCC  8.09065936
ATCTGGCGTA  8.09052631
ATCTCTCAGA  8.090525
ATCTCCCGCG  8.09046628
ATTCACGTCT  8.09042408
ACCTTACTAT  8.09036561
ATACATCACA  8.09034538
ATATTCGTCT  8.09025369
ATCTGTTTGG  8.0901363
ATACTGCCCA  8.09003756
ATACCGTGTG  8.08995846
ATTGCTCGTC  8.08994081
ATCGCAACAC  8.08969684
ATATTCACCA  8.08965027
ATGTTTGGTA  8.08962171
ATACTTCCAA  8.08957816
ATTTCCGCCT  8.08945096
ATTGTCAGTC  8.08939227
ATTTACCCCA  8.0893463
ATCCTTGACG  8.0891613
ATCCACGCGC  8.08904231
ATTTCCTACT  8.08894201
ATCTCACAAA  8.08894129
ACCTCATTAA  8.08888223
ATTGCTCCGC  8.08880044
ATACCTCTAA  8.08879578
ATTGTCTCCG  8.08876564
ATTTAGCGTC  8.08869671
ATTCCGCTGA  8.08862625
ATTCCAGTCT  8.08858143
ATTATTGGGG  8.088573
ATCCAATTCG  8.0885504
ATTCTGCCGT  8.0885135
ATCTTGGAAC  8.08848241
ATCATTGGTG  8.08845172
ATGCTCGTCC  8.08841117
ATCTCTAATT  8.08837776
ATCTCTAAAC  8.0883402
ACCCTCTAAG  8.08817784
ATTCTACGCC  8.08817153
ATCCCTGACC  8.08806237
ATTACCGGGG  8.08799262
ATCTCCTTTG  8.08795235
ACCCACTGTC  8.08781063
ATCTATCGTG  8.08754808
ATCTTCCGAC  8.08750118
ATTGCTACCC  8.08744289
ATCATCGCTC  8.08742904
ATCACACGAC  8.08742248
ATCCGGCTCT  8.08736352
ATCCTGTAAG  8.08736132
ATCACCAACG  8.08733585
ATGTTTGGTT  8.08732904
ATGTGTACGT  8.08732167
ATTCACTCGA  8.08732136
ATACCAACAT  8.08727897
ATTTCGGGTG  8.08720712
ATCATTATGG  8.08715635
ATATTGGTGC  8.08711955
ATCCAATCGG  8.08700478
ATGTCTCTCT  8.08699712
ATCCTTGGGG  8.08691799
ATCTCTGGCT  8.08689721
ATTGTTATCC  8.08687318
ATTCGTTCGT  8.08680471
ATTCCGTTCC  8.08669482
ATACACCTCA  8.08668628
ATCCGGGCTT  8.08659848
ATCATCAGTT  8.0865948
ATGTTGTCCC  8.08649686
ATTTTTTCCA  8.08618582
ATTTCCCTCT  8.08610142
ATTGTATCTG  8.08605693
ATTCGCTGTA  8.08605642
ATCTTATCAA  8.08601539
ATCTTTGACT  8.08598451
ATTTTGGCTC  8.08581654
ATTGTAGGTC  8.08568743
ATCTTGACTC  8.08555905
ATGGTTCACG  8.08537372
ATTCCACATC  8.08536829
ATCTTGCGAA  8.08514648
ATGCTTTGGG  8.08492855
ATCTATTTCT  8.08468758
ACCTTTCGCG  8.08468448
ATTTGTACGC  8.08466237
ATCTGTAATC  8.08456275
ATCACCCCAA  8.08446464
ATTTGTAACC  8.08445164
ATCCTTGCCA  8.08432827
ATACCTTGCC  8.08431144
ATTGCGTTAC  8.08427907
ATCAAGGGGT  8.08424731
ATGTATCCGC  8.08423262
ACTTCCACCG  8.08413373
ATCTGTGATA  8.08395136
ATTCCAATGT  8.08383809
ACTTCCACTT  8.08383509
ATCTTTCAGC  8.08376163
ATTGTATTGT  8.08372287
ATCAGTCCGC  8.08359707
ATCCAAGCCA  8.08355472
ATGTCCTGTG  8.08355298
ATTTCCGTAC  8.08353052
ACTCTTCTAA  8.08347084
ATCCCCGTAG  8.08335451
ATCACACGGC  8.08332485
ATGGTTATGG  8.08328332
ATTGGTCAAC  8.08327735
ATTTGGTTCT  8.08319364
ATCCAATTCT  8.08313396
ATTCCTAATA  8.08311239
ATCTTTAGTC  8.08310104
ATACTCATCA  8.0829824
ATTCCACGGT  8.08295015
ATCACAATCA  8.08287266
ATAGGTGTTG  8.08257959
ATCCGCAAAT  8.08252749
ATTGCCCGTA  8.08248685
ATACTACCCA  8.08244174
ACCTTTTGTT  8.08242037
ATCCATTTGG  8.08234462
ACTTTTTTTC  8.08233788
ACCCGTCTAT  8.0823377
ATATGGTTGG  8.08223067
ATCGTCTGCG  8.08219235
ATACTAACCA  8.08216839
ATCGTCTCAA  8.08216812
ATGTTTTTCG  8.0821188
ATTCCAGCGT  8.08204537
ACCTCTTGCG  8.08189377
ATCACACACG  8.08187348
ATACACATCA  8.08173899
ATTGCTTCTC  8.08171133
ATCTCGGGGA  8.08169582
ATTTTCGGGG  8.08163837
ATGTCTCTCG  8.08153341
ATCTTGTTAG  8.08141042
ATCTGCCTAC  8.08132064
ATTTTCCGCC  8.08126708
ATCTTTGTGT  8.08115963
ATCATACTTG  8.08109595
ATGCCTGGTG  8.08104502
ATACCCCGGT  8.08075115
ATTTCCCCAG  8.08058726
ATTTTTCCTC  8.08054645
ATATGTTTGC  8.08046209
ATCACCGTCC  8.08042366
ACTCCGTCTC  8.08033115
ATCATCCGTG  8.08020387
ACCTCACCCG  8.08016367
ATCTTCCCGA  8.08014288
ATTCTGGGCC  8.08012932
ACCTCTTCAG  8.07983358
ATTAGTCTTG  8.07978694
ATGTTTGCAG  8.07970524
ATCTTGTGTG  8.07963956
ATATAAACCA  8.07962711
ATCCGCTAGA  8.07957146
ATGGTTGCTT  8.07957102
ATTCTCCTGT  8.07940754
ATCCGTAGTG  8.07921793
ATTTCCCATC  8.07913486
ACCCATTCGT  8.07909093
ATTGCGTGTA  8.07902229
ATCTCCGATT  8.07899264
ATCTCTGTGG  8.0789421
ATCCTATATA  8.07867521
ATCGTCTCCT  8.0786422
ACTGTCTATT  8.07861054
ATTGGCTTGG  8.07851614
ATTTGTCCGT  8.07849137
ACTCTTTCTC  8.07847468
ATGTCTCCAT  8.07840017
ATCGTATCTG  8.07817701
ATACCTTGAG  8.078161
ATTTCTGCTC  8.07797834
ATCTTCTATC  8.07789954
ATTCCGTGAG  8.07773347
ATCTCTATCG  8.07771958
ATTCTGGAGT  8.07754941
ATCGGTTGGT  8.07748219
ATCATTTCGT  8.07747408
ACTCCCTGCG  8.0773977
ATTTGGTGTT  8.07734782
ATGGTTCGCC  8.07725696
ATCACTACGT  8.07719324
ATTGTACGTG  8.07711874
ATCTCACGTT  8.07708849
ATCTTAGTGT  8.07707712
ATTTGCTGCT  8.07699563
ATCACTGTCA  8.07683647
ATTTGTGTCG  8.0767855
ATCTATTTTG  8.07678139
ATTCTTGGCG  8.07668752
ATGTTGGTTA  8.07655223
ATCTTCACAG  8.07646356
ATCCACGCAA  8.07645353
ATCACGGATG  8.07625557
ATTCGCCCAG  8.07624046
ACTCATTTAC  8.07620478
ACCTCTGTAC  8.0761268
ATACTTCCCT  8.07598261
ATCCAGTATT  8.07598091
ATACACTTTG  8.07597651
ATCCATCAAG  8.07597609
ATGGTGTTTT  8.07597321
ATCCACGACT  8.07591599
ATCCTTGAAT  8.07580939
ATTTCTGTGA  8.07580299
ATCTGATCTT  8.07571409
ATCGCACTTC  8.07560948
ATCTAGGGAT  8.07559648
ATGTCTCTCC  8.07557228
ATCTTTTCTT  8.07555154
ATTCTTTCCA  8.07550673
ATTTCGCTCA  8.07526344
ATCCCAAATT  8.07523967
ATTTCTGGTG  8.07520227
ATCCCGGACA  8.07519344
ATCTTTCATG  8.07491476
ATTCTGCTAG  8.07490318
ATTTGCCTTG  8.07480283
ATCTACTAGC  8.07477966
ATTCGTCTAA  8.07460785
ATACGGTTTC  8.07451132
ATGTCTGCCA  8.07444621
ACCTTATGTC  8.0744181
ATACTCTCAA  8.07423102
ATTCGCCCGG  8.07421475
ATCTGGATAT  8.07418423
ATCTCTTGCG  8.07417536
ATCTACCGTA  8.07415587
ATTTCGGTAC  8.07415477
ATCAGCCTCG  8.07415285
ATTCTTGTGT  8.07413641
ATCCCAGACA  8.07405563
ACCCACTAGC  8.0740063
ATCACAGTCT  8.07390134
ATCACACACC  8.07380549
ATTTTCTCAT  8.07374375
ATCATCTGCT  8.0737209
ATCAGTCCGT  8.07363343
ATCGTCCCAG  8.07354052
ATTTGGCTTC  8.07352631
ATCACCTGCA  8.07347702
ATTATGTTTA  8.0734509
ATGGTTCGGT  8.07343908
ATCTTTCGCT  8.07342734
ATGTGTGTAA  8.0734243
ATTCCCGGCT  8.073318
ATCACTTTGG  8.07319692
ATTGTCGTCG  8.07316463
ATACGCTGGG  8.07310557
ACCACTACTG  8.07306953
ACCTCATAGC  8.07305487
ATTGCCTGGT  8.07298667
ATACCTAATC  8.07285386
ATTCTCGGTC  8.07278323
ATCAGTTCTA  8.07270289
ATCCAAGTAT  8.07266943
ATCCTTTCCA  8.07257794
ATTTGCCACC  8.0725745
ATACCGTGCC  8.07253117
ATACCTGTTC  8.07251594
ATCAGTCCCT  8.07249276
ATTTGCTACG  8.07212284
ATCGTCCTGA  8.07209741
ATCGCCATTT  8.07207759
ATTCTACCTG  8.07192084
ATATGGTTTC  8.07188108
ATTCACTGTC  8.07187746
ATCGGTGTGC  8.07181064
ACCTCATCGT  8.07174424
ATCCTAAAAG  8.07164079
ATTTCGTCTG  8.07152547
ATACCGCTGT  8.07148691
ATTCCCTAAT  8.07147604
ATGTTGTAGG  8.07145957
ATCATACGTC  8.07143496
ATTTCGCTAA  8.07137781
ATTCATTACG  8.07135865
ATTGTATTTA  8.07133296
ATTCGTGGAT  8.0710643
ATGTCTTCTG  8.07105775
ATTCGGTAAC  8.07102603
ATTCTCACCA  8.07097328
ATGTGCTGCT  8.07094018
ACTCTTCCAT  8.07081568
ATTTATCTCT  8.07060572
ATACTTCTTC  8.07057113
ACCTTTTACT  8.07047895
ATCCAACACG  8.07045995
ATCATCCGTA  8.07035658
ATACTCCCTT  8.06999671
ATTTTCCTAT  8.06999438
ATCTAGGGGC  8.06996381
ATGCCTCCTT  8.06989634
ATGTCGTGTA  8.06983735
ATTCTGTCAA  8.06981813
ATCTGGGACA  8.06976854
ACCTTTGACC  8.06959188
ATTGTCCATA  8.06950167
ATGTGTATAC  8.06942898
ATTCCATTTA  8.0694262
ACTTTCCCTT  8.06937038
ATTCTGTGAA  8.06935895
ATCTAATCGG  8.06871427
ATACACTCAC  8.06846969
ATTGCCATCC  8.06836067
ATCGCTTATT  8.06830014
ATCAGTCGGT  8.06822617
ATTACCTCCT  8.06816425
ATCTTGTATT  8.06815513
ATTTCTGGGC  8.06814067
ATAGTTGGAT  8.06805321
ATCATACCTT  8.0680509
ATTTCGCACC  8.06800808
ATCATTGGGA  8.06798398
ATTACCTGCC  8.06782716
ATCCAAGTCT  8.06769004
ACTGTCCTTT  8.06766753
ATGTGTCTCG  8.06763637
ATCTACGTCC  8.06763051
ATTTTCTCGG  8.06762009
ACCCTCTCAG  8.06761988
ATCCTCCGAA  8.067608
ATTTCCTACG  8.0676052
ATTGCCTCAC  8.06749742
ACCACATTTT  8.06749275
ATCAACCCTG  8.06747343
ATATCCCTCG  8.06745022
ACTCATTACT  8.06737935
ATACTCGTCC  8.06736903
ACTACCCTTT  8.06734693
ATTATGTCCA  8.06719991
ATCAGTTACC  8.06716896
ATTCGTTTAG  8.06712506
ATCGCTTGGC  8.06707115
ACCTTTTCAG  8.06706279
ATTCCCCTTT  8.06701795
ATCGGTTCAA  8.0669069
ACCCGCTAAT  8.06669157
ATCACGTCCT  8.06663763
ACTCTCTCTG  8.06661489
ATTCTGCTAT  8.06661191
ATCCCAATTG  8.0665499
ATCTACGGAC  8.06654352
ATACTCGTTA  8.06649495
ATCTTGGTCA  8.06631826
ATTCTCGCGT  8.0662914
ATTGGCGTGG  8.06618022
ATTCAGTATG  8.06617249
ACCTTTGTCG  8.06616584
ACCTATTCGC  8.06616449
ATACTTTTTC  8.06593435
ACCCATAATC  8.0656324
ATCCCCAAGA  8.06561554
ATACCGTCTC  8.06556585
ATCTCAGCCC  8.06552501
ATCACGTATT  8.0653621
ATCTGCGTCG  8.06530436
ATCCAGCTCG  8.065293
ATTCCTGTAG  8.06523476
ATGTGTAATG  8.06499562
ATTGTTTGTA  8.06483413
ACCATCTCGC  8.0647533
ACCTCTTCTG  8.06472423
ATCCATACAG  8.06465132
ATCTGTGATT  8.0646356
ATCTACTTAC  8.06460923
ATTCCCGGCC  8.06460911
ATTTACCTCA  8.06460211
ATACTACCGC  8.06455481
ATCTCTATAC  8.06447261
ATTCTGTGCG  8.06438026
ATTCTTGGCT  8.06437666
ATCTACTTTC  8.06432668
ATTCAGTTAG  8.06425914
ATGTTTCTGC  8.06424865
ACCCATTAAG  8.06422661
ATTTCCTGAG  8.06415924
ATTGGCGTTC  8.0641467
ATCTATTTAT  8.06377355
ACCTTATGAC  8.06367443
ATTCCAGCCG  8.06364666
ATTTTGCCAC  8.06363213
ATGTCTGGTA  8.06358127
ATTGTGTAGT  8.06354657
ATTCCAGCGG  8.06352941
ACCCATCTAA  8.06347707
ATCAGTTTGG  8.06345166
ATGCCCCTAC  8.06339134
ACCTCATGCG  8.06335297
ATCTGCTGAC  8.06335273
ATTACGCTCC  8.06329875
ATTTCGCATC  8.06326565
ATTGCCTGCC  8.0632461
ATTGTTACGA  8.06324011
ATTGTACTTA  8.06321488
ACCTCTGTCT  8.06306425
ATGCCGTACC  8.0630608
ATCCTGCAAA  8.06304949
ATCACTCCGT  8.06303909
ATCGCTGTAG  8.06303441
ATCGCTTTCT  8.0629453
ATGTTTGCCT  8.0628279
ATGTTCGTAT  8.06279056
ATCATCAGGT  8.06273064
ATCCACGAGC  8.06268076
ACTTCCCACG  8.06260403
ATACACTTCT  8.06257751
ATTCCGCGTC  8.06246114
ATCTCACTCG  8.0624539
ATCCATGCGA  8.06244663
ATTCGCTCGT  8.06240381
ATCGTGTCCG  8.06235576
ATATCCTCTG  8.06232988
ACTGGGTCAT  8.06232066
ATCACGCATA  8.06230379
ATACCGCTTT  8.06228957
ATACTTACCA  8.06226414
ATAGTTCTGG  8.06223417
ATCTATGCTT  8.06198714
ATACTTTTCG  8.06190918
ATTGTTTTAC  8.06188138
ATCTTAGCGG  8.06187115
ATCTCACGCC  8.06184505
ATCTGCACAC  8.06173168
ATTCTGGTAT  8.06148215
ATGTTATGGG  8.06135341
ATATTGGGTT  8.0610998
ATTTCGCCTT  8.06088374
ATTTGCCACA  8.06086691
ATGTATCGCT  8.06077403
ATCTTCGCAT  8.06069738
ATCTGGGCGA  8.06062878
ACCTTATCTG  8.06041297
ATCAATTCAC  8.06038642
ATCACCAACT  8.0603797
ACCCACCAGC  8.06031944
ATACTCTAGC  8.05995888
ATCTTTACTG  8.05982087
ATTCTCTAAA  8.05982072
ACCGCATCTG  8.05981595
ATCTCGTGGT  8.05978301
ATTCAGTGGG  8.05970963
ATCTCTGACC  8.05967407
ATCTTAAATA  8.05960689
ATACTACTTA  8.05954718
ATCGTTACAC  8.05950853
ATACTCGTCA  8.05944136
ATTGGTGCGT  8.0594342
ATCACCCATG  8.0593292
ATCACTGCGC  8.05900576
ATTGTGTAGA  8.05878139
ATCTTGTCAT  8.05871509
ATCGGCACTC  8.05868632
ATACTCACTG  8.05863993
ATCGCCTTCG  8.05859899
ACTCTCTCCA  8.05858223
ATTCCCCCGG  8.05850243
ATGTTCCCGC  8.05840572
ATGTTCGGTA  8.05835699
ATCTTCTGAG  8.05833739
ATTTCTGCCG  8.05833249
ACCTCGCCTT  8.05826201
ATATCCTCTA  8.05823336
ATCTGTTTAC  8.05816847
ACCCACACTC  8.05815332
ATTCCGGTTT  8.0580103
ATTGCCCCCA  8.05800826
ATAGTTTCCA  8.05793079
ATTTGGCTGC  8.05782865
ATCTCCTGGA  8.05760898
ATACCTCTGA  8.05737174
ATCCCTCGGT  8.05723035
ATTTACCCAA  8.05712457
ACTTGCTTCC  8.05710028
ATTGGTTTCC  8.05707096
ACCTTTTTAT  8.05703591
ATCGCCCTGG  8.05694117
ATCACCGGCT  8.05692312
ATCTCTAAGT  8.05691119
ATCATCTGTG  8.05680625
ACCTCAAATA  8.0567897
ATCATCATAA  8.05663766
ATCATTATTC  8.05659458
ATCTTGCGGT  8.05654575
ATTACCCATT  8.05649593
ACTCTTATCG  8.05646822
ATCGTTTTTC  8.05628489
ATCTTGCTGT  8.05613915
ATCGTTGTCT  8.05607642
ATTCCAGACC  8.05606676
ATTCGGTTCG  8.05604416
ATCCCAGCTG  8.05604093
ACCTTACTGT  8.05601921
ATTCTTGTAT  8.05597704
ATCTCAGTCA  8.05594186
ATGGTCTATG  8.05589266
ATCAGCCTAA  8.0558374
ATCCCTGGTT  8.05582212
ATTCAGTTCT  8.05574234
ATTGTTCCCG  8.05569689
ATGTTCTGGA  8.05564584
ATCTGGCATA  8.05556223
ATTCACCCAC  8.05555867
ACCTCTACAT  8.05541845
ATTGTATCTT  8.05540152
ATGGTTATTC  8.05526854
AGTGGTGCGG  8.05523368
ATCTTAGTCG  8.05517704
ACTCTATGAC  8.05514216
ATACCCAAGA  8.05507065
ACCTCACACC  8.05506149
ACCTTTATTC  8.05499623
ATTCACGCCA  8.05499066
ATCCTTGGGT  8.05497896
ATTCTGTTCT  8.05487256
ATCTTTTGGG  8.05477293
ATTGCCCCGG  8.05467624
ATCGTACATC  8.05457156
ATCTGTACGG  8.05452521
ACCCACCCAG  8.05450192
ATCGTGTATA  8.05436009
ATACTCCGCC  8.05424148
ATTCGCCGGT  8.05415299
ATTTATCCTA  8.05414002
ATCAGTTATT  8.05411304
ATGCCTTATC  8.05407596
ATGTTGGCAG  8.05406962
ACCCATTATA  8.05406755
ATTCCGTGTT  8.05404762
ATTCTCTAGA  8.05400702
ATCCAAGTTG  8.05400341
ATGTCCATTC  8.05398262
ATGTATATCC  8.05384441
ACCCTCTCGT  8.05373624
ATCCGTGACT  8.05367684
ATATGTGCTG  8.05361392
ACTCTTCCAA  8.05358364
ATGTTCGGTG  8.05350769
ATCATTATGT  8.05339638
ATCGCTACAT  8.05336986
ATTTTGGTAG  8.05325214
ATGTGCTGGG  8.05316372
ATCGCCCTGT  8.05308212
ATCTTGAGTA  8.05308076
ATACCGTGTT  8.05304275
ATTACTCCCA  8.05303252
ATCATCGCTG  8.05294504
ATTGTTTAGG  8.05292487
ATGTTCGTTT  8.05288724
ATCTATTGGC  8.0528534
ATTTGTCGGA  8.05278044
ATCGTCCCGC  8.05277296
ATCTACAATT  8.05276452
ATCGTGTCTC  8.05270177
ATTCGCTATT  8.05262829
ACCCTATCAG  8.05256413
ATTTGGGTCA  8.05253649
ATCTGTAACT  8.05251458
ATCCGTAGCT  8.05250313
ATCCTGGTGC  8.0523233
ATGTTGGGTC  8.05219555
ATTGTACTCA  8.05218808
ATTCGTTGCC  8.05207534
ATCTTCTATG  8.05206144
ATTGTCCGTT  8.0519805
ATTCTACCCT  8.05190424
ATCTTCCGTT  8.05176162
ATTCCGGGCA  8.05175296
ATTGGCTCCC  8.05155696
ATACTACCAG  8.05153863
ATCTTATTGA  8.0514838
ATTGCCCTGG  8.05146987
ATCTCAGCTT  8.05142052
ATCTTTTGTA  8.05132843
ATCACTAAAT  8.05130158
ATTTTCGGGT  8.05127961
ATTCTCTACA  8.05115401
ATGTCTTCTC  8.0511497
ACCTAATTCA  8.05102483
ACCTCCTATC  8.0509634
ATTACTTCCA  8.05080494
ATCCTACAGC  8.05080073
ATTCCGCGAG  8.05066375
ACCCTACAAA  8.05049112
ATTTCGTCTT  8.05039664
ACCTTACCGT  8.05037156
ATTGGTCGGT  8.05008319
ACCCCATTTT  8.05001528
ATCTCTGTAG  8.04987624
ATGTTCTTAA  8.04973499
ATTCTTGTTT  8.04969389
ATAGTGTGTG  8.04967488
ATTGTTCCTA  8.04956392
ACCTTCCACT  8.04941189
ATTTGGGCTT  8.04933017
ATCGCATTAT  8.04931167
ATACTTGCGG  8.04897516
ATCTGCGAGT  8.04896451
ATAGTCGGGC  8.04894031
ATCCCCGTGA  8.04893983
ATACTTTGAA  8.04893663
ATTTTTCGGT  8.0489315
ATCTGCCTGA  8.04885165
ATCCAGCAAG  8.04882805
ATGTTGGACC  8.04877648
ATTCCTGGTA  8.04876401
ATACCACTCT  8.04872545
ATACTTCACT  8.04872458
ATCAGTAGGT  8.04869279
ATTCCCATAT  8.04863552
ACCTTATTGT  8.04856666
ATCTCAGTGG  8.04836052
ATGTGGCTTG  8.04833208
ATGTGTGCTA  8.04833065
ATCTCTTGAT  8.04829892
ATATGTGTCT  8.04828331
ATGGTTCGTG  8.04823853
ATCCATAGCG  8.04819731
ATGTGCTTGT  8.04819646
ATTCCTCCGC  8.04809895
ATTAGGTCAT  8.04806283
ATCCTGGAGA  8.04796899
ACCCTTACCT  8.04783161
ATCTCCGGGT  8.04781747
ATCTCGATCC  8.04772929
ATTCCTCCCG  8.04767599
ATCATCGTCC  8.0476753
ATCGTTTCTG  8.04765144
ACTTATTCTC  8.04759991
ATGTTTCCAC  8.04721295
ACCCTTCGTC  8.04717684
ATCACTCCCT  8.04713997
ACCACCTTTA  8.04700902
ATACTACAAC  8.04697704
ATCGTTAAAG  8.04690363
ATCTTGCTCT  8.04687439
ATCCGTTGGG  8.04685817
ATTACTGCCC  8.04657454
ATCTTGGCAA  8.04647729
ATGTGCTCTT  8.04636828
ACCTCCTATG  8.04623405
ACCCGCTCGT  8.04616947
ATACCTTTAT  8.0457759
ATTCGGTTCC  8.04570819
ATTGCGGTTT  8.04566446
ATGTTTGTGA  8.04535837
ACTTCCTTAT  8.04535529
ATCGCACTGC  8.04519088
ATCTACCACT  8.04516883
ATTTCCTCAG  8.04495087
ATTCCAGTGC  8.04487049
ATCGTCTAAG  8.04478734
ATTGCCCTCA  8.04473555
ATCTCATCTA  8.04473423
ATGTCCGTTC  8.04467087
ATTTCACTGG  8.04465002
ATTTGTCCCG  8.04461894
ACTCTTTCTA  8.0446138
ATAGTCCATC  8.04457792
ATGCCCTCTC  8.04450647
ATCCTTGTGA  8.04447536
ATCCGTGGAA  8.04438822
ACCTTATCTT  8.04434913
ATCGCATTTA  8.04428035
ATTCCAGTAC  8.04419901
ATGTTCCATT  8.04416544
ACTCGTTCAT  8.04406952
ATTGCCCCAG  8.04406694
ATCATTCATG  8.04398309
ATAGTTCCGT  8.04396743
ATTGCGTGTG  8.04387169
ATACCATTGT  8.04381588
ATCACTCGGG  8.04381252
ATTTCGGTCT  8.0436077
ATTCCCCCCG  8.0435582
ATTACTCTTG  8.04353433
ATCAATCTTT  8.04348083
AGCATTACCC  8.0432625
ACTTCACACC  8.0431366
ATTGGGTATT  8.0430723
ACTCTCTCGC  8.0429287
ATTCCATTCG  8.04287086
ATCGCTGTAA  8.0427947
ATACGGCTAT  8.0427358
ATATTTCGTG  8.0426712
ACCCACCAGA  8.04257515
ATTACTCTGA  8.0425547
ATCTCTTTTG  8.04253578
ACCTTATGAT  8.0424672
ACACCCCCTC  8.04234757
ATTACGCTTC  8.04227017
ATCATTTATT  8.04218998
ATCGTTTATG  8.0420712
ACCTTACTTG  8.04197262
ACTTTTTGGT  8.04196977
ATCTTCAGCC  8.04185966
ATCGGTCGGT  8.04185646
ATCAATCCAG  8.0418554
ATTCTTCTAT  8.04184927
ATGCCCCTAA  8.04181115
ATCTCTCAGC  8.04178075
ATACTTGCCC  8.04173173
ATGGTTCCCC  8.04160469
ATACGTTGGG  8.04149836
ATGTAGGGGT  8.04135062
ATTCTTCAGT  8.04133204
ATACTCCGTC  8.04115724
ACCTCGCATC  8.04113055
ATTACTGGGC  8.04107574
ATTCCCGGTA  8.04103652
ATCACTATAC  8.04088334
ATCACAAATG  8.04087153
ACCTTTAATC  8.04086252
ACTGTTCTCT  8.04071899
ATACCATGTT  8.04063715
ATACCATACT  8.04054062
ATTCTACTAA  8.04047455
ATTCTGTGGA  8.04046073
ATGTGTATGG  8.040415
ATGTCCTTAG  8.04040773
ACTCCTTACG  8.04037487
ATTTGCGTCT  8.04037391
ACTCCTGCCC  8.04028752
ATCTATTCTG  8.04028169
ATTTGTATTC  8.04021877
ATTTGCGTCC  8.04017454
ATCTATCCGA  8.04016274
ACCTAAACTT  8.04003799
ATCTCCGTGA  8.03999725
ATACTTGGGA  8.03999032
ATCTTCCAAC  8.03991202
ATCTATGCTA  8.03971737
ATCCGCTAGC  8.03971654
ATCTGTAGTC  8.03965814
ATCAGTTGGT  8.0396324
ACTTCCCCGC  8.03954468
ATACTTGCGT  8.03946933
ATCCCAGGCG  8.03945612
ATTGTCCCTA  8.03932651
ATTCAGCAAG  8.03932243
ACCTTACATT  8.03925978
ATTTCGGTCC  8.03924818
ATACGCCTTC  8.03920468
ATTTTGTAGA  8.0391526
ATTTGTTGTT  8.03912467
ATCTTATTAA  8.03908328
ATCTCATATA  8.03903994
ATACTCCAAC  8.03894191
ATTCTTACTG  8.03887912
ATGTTCCGTG  8.03884762
ATTCGGACCT  8.03876268
ATTTCCTACA  8.03859409
ACCCACTATG  8.03856944
ATCAGCCTCC  8.03855882
ATCGCTCAAT  8.03853814
ATTACTTCCC  8.03849031
ATCCTGTAGG  8.03844745
ATCTCAACAC  8.03823985
ATTGCTCTTG  8.03815323
ATTTTCCCAT  8.03808109
ATTCTCATCC  8.0380057
ACCCGCTAAG  8.03786867
ATTTCTCGGC  8.03784806
ACCCCTGCTC  8.0378198
ATGGGTCTTC  8.03779757
ATCTGTTAAA  8.03774798
ATCTGGGTTA  8.03767349
ATTTGTTGGC  8.03766473
ATTGTCTGAG  8.03763937
ATGTCGTGCC  8.03763377
ATGGTTTACG  8.03761508
ATTCTCACGC  8.03761311
ATTCCACTAA  8.03752023
ACTCCGATTT  8.03744303
ATGTTGTACC  8.03730149
ATCTCTGAGG  8.03729722
ATACATTCTG  8.03724585
ATTGTCTTAG  8.03720759
ATGTGCCTGC  8.03710619
ATACTCGGGG  8.03708464
ATTCGTTTAC  8.03702874
ATTCTACACG  8.03699827
ATCAGCACCC  8.03699793
ATCTGCTGAA  8.03699431
ATCCTACCGG  8.03676875
ATACTTTTAA  8.03675858
ATCTTTACCG  8.03673367
ATTGTAACCT  8.03673076
ATTGGTAGTA  8.03662622
ACTCCCTCTA  8.03643926
ATCCCAACGG  8.03641472
ATTGTTCTAG  8.03636684
ATCGCACACG  8.0363393
ATACCCACTC  8.03626732
ATACAACACA  8.03621639
ACCTATCACG  8.03614018
ATCTTATTCG  8.03606877
ATTCCTATAT  8.03598292
ATTCAGTCCC  8.03596237
ATTTCCGCAT  8.03591487
ATCTATATGG  8.03588889
ATCACCAGCT  8.03574934
ATTCCACTGC  8.03572843
ACCTACACTA  8.03561811
ATTCGTATCG  8.0354585
ATTCTGACCT  8.03544262
ATCCTCGACG  8.03540537
ATCATCTCTG  8.03522979
ATTCTCATCA  8.03491988
ACCTTCCTTA  8.03481803
ATCCCCGGAG  8.03481498
ATGTGTTCGC  8.03481041
ATTTAGTCTG  8.03478789
ATCTTGCGAC  8.03463614
ATACCCTCCC  8.03449884
ATTTGCTCGA  8.03446178
ATTCAGTCAC  8.03443051
ATCTCCGGCT  8.03441345
ATAGTGCCGA  8.03433203
ATCCTATGAC  8.03427356
ACTTTCTCAG  8.03426378
ATACTCTACG  8.03420256
ATTACTTTCG  8.03419098
ATCGGTAATC  8.03414279
ATTGTCCAAC  8.03382826
ATTCGTCGCT  8.03376614
ATACTTCTCG  8.03367395
ATCTACTATC  8.03350532
ATCCTTCGGG  8.03325311
ATTGTAGGTG  8.03325076
ATACTGTTTT  8.03304414
ATACGCACCT  8.03299087
ATAGGTCATG  8.03298733
ATCTGTCCGA  8.03292062
ATCCCGATCT  8.03288992
ATGTCTCTTT  8.03287207
ATTCCAAGCG  8.03272569
ATTGTCATGG  8.03266368
ATTCCCAAGC  8.03260407
ATCCCCCGGG  8.03255788
ATCATCCAAA  8.03251504
ATGGTCTCGC  8.03250744
ATGTGCCGGT  8.03247536
ATCGGTCACT  8.03242841
ATTCGCACAA  8.03241355
ATTGTCTACT  8.03240584
ATACTGTGGA  8.03232409
ATTGTGCCGC  8.03228576
ATTACTTATA  8.03213614
ATTTGTGTGG  8.03213471
ATTCACTTCC  8.03212109
ATCATTGGTC  8.03207718
ACCTATTCAT  8.03190501
ATTGTCATTA  8.03177873
ATCAGTCGAT  8.03171683
ATACTGCCAC  8.03167993
ATTCGCCAGT  8.03163585
ACCATCTCCT  8.03157118
ACTTTGCCCC  8.03150349
ATCCGTGCAG  8.03131862
ATACTCGCAA  8.0312957
ATTGCCCTGC  8.03126108
ATCTTAGGTA  8.03121432
ATCATAGTCG  8.03120912
ATCTCCGTGG  8.03104871
ATGTCTGTGG  8.0309131
ACTCTCCTAA  8.03088479
ATTCGCTATC  8.03087828
ATCTATCGGC  8.03059833
ATCATCACGA  8.03058681
ATCACATTTC  8.03058542
ATGGTTTGTC  8.03034219
ATTCAGTTGA  8.03023725
ATCATTTACC  8.0301854
ATCACAGGGG  8.03012315
ATTCTTGGTG  8.03006503
ATTTTCCACC  8.02996413
ATTCACGCCG  8.0299429
ATTTTGGTCG  8.02984416
ATCTACTCAC  8.02981531
ATGTTGCCCT  8.02965867
ATTTTCGCCC  8.0296252
ATACGCCTTG  8.029612
ATAGTCAGGG  8.02959818
ATTACCATTG  8.02957771
ATTTCTTGGT  8.02945123
ATCTTCTGAC  8.02918321
ATCACATCAT  8.02917686
ATTTTTCGGG  8.02912024
ATTCCTACAG  8.02910557
ATCTTGCTAA  8.02899813
ACCTGTCTAT  8.02883412
ATGCCTATAC  8.02877105
ATTCTGCCAC  8.02867852
ATACGCTTCC  8.02866534
ACCTTCCCTG  8.02861244
ATTTCGTCTC  8.02859172
ATGTCGTCGG  8.02852135
ATCTTTGAGT  8.02851723
ATCGGTGCTG  8.02849052
ATTCCCTCAG  8.02825712
ATACTCCGCA  8.02825542
ATCTTTTGCG  8.0281127
ATCTTCATTT  8.02806326
ATCTATGACC  8.02805483
ATGCCGTTCC  8.02797452
ATGTCCTCGT  8.02795765
ATTCCTTGAC  8.02789592
ATCTATGTGA  8.02783167
ATGCCTCCCT  8.0277349
ATTTCGCCCA  8.02771351
ATTCCTCGCC  8.02770433
ATTTGCCCGC  8.02767225
ACCTCTGCGC  8.02738334
ACTTATCTCC  8.02721055
ATCTCTCGTC  8.02703974
ACCATCTGCT  8.02701789
ACCGCTAACC  8.02696737
ATCTAATCTG  8.02665353
ATAGTGTATG  8.02657714
ATGGTTTAAG  8.02647473
ATCCAGTCGG  8.02642531
ATCAACCTTC  8.02638795
ATGTTTTTAA  8.02632521
ACCCGTAAAC  8.02632152
ATTTGTCCGG  8.02622051
ATCCACGCCG  8.02620737
ACTGTTTGGC  8.02618242
ATTGGTCCCT  8.02612154
ATTGTTCACT  8.02608935
ATACTGCCTA  8.02593005
ATTCCATTTC  8.02590021
ATTAGTTTGG  8.02581398
ACTCTACCCG  8.02581231
ATGTGTTCAG  8.02571975
ACCCCATTTC  8.02566716
ATCACATAAT  8.02549247
ATGTCTCGTT  8.02549181
ATTGTCTGGT  8.02545593
ATTCCCTGCG  8.02528453
ACCTTACACG  8.02520877
ATCTCTTAGG  8.02515804
ATCCGCAAAG  8.02508261
ATCACTATCA  8.02502589
ATATTGTCTT  8.02488225
ATCTTTCCGT  8.02484803
ATCCTTGAAA  8.02474742
ACCTGTCTTC  8.02473642
ATCTGCTCTT  8.02459273
ATTCTTCACA  8.02453983
ATGTTGCTGA  8.02451013
ATTATGTCTG  8.02432234
ACCTTAATCC  8.02415825
ACTTACCTTA  8.02412735
ATGGTTCCGC  8.0240808
ATTTTCAGCC  8.02406351
ATACTGGCAT  8.02402425
ATTTGCGGCG  8.02395041
ACCTCATCTG  8.02393984
ACTTCCCATG  8.0239169
ATCCCCTGAA  8.02380774
ATCTATGTGG  8.02378241
ACTCGCTCTC  8.02376498
ATCTTTCATC  8.02375944
ACTCCCATAG  8.023671
ATCAGTCAAC  8.02359318
ATTCGTTGCG  8.02343413
ATCCTGGGCT  8.02336181
ATGTGTGCCC  8.02329364
ATACCCCTGT  8.02324663
ATACTACGGG  8.02323916
ATTACCCATA  8.02318813
ATACCACATT  8.02313104
ACCCACATAA  8.02298147
ATCTGCCGTT  8.02295213
ATACCCCGGC  8.022937
ATCACTTACC  8.02282196
ATTTCTATGC  8.02273832
ACCTCCCTGC  8.02273022
ATCAGCACGA  8.02270329
ATTGTCGTGG  8.02264452
ACCCACATCC  8.02262764
ATTGCTGGCG  8.02217856
ATTGTCACGT  8.02216566
ATCGCCACCA  8.0221115
ACCTCATATT  8.02208728
ATCCTTGATA  8.0219934
ATCATTGTAA  8.02196767
ATGTTTCTAT  8.02193035
ACCTCACCAA  8.02191426
ATTTCCATGT  8.02187275
ATCTTGGGAA  8.0218642
ATTCCGTATT  8.0218134
ATTACCTTCC  8.02180561
ATCGCATCCC  8.02179259
ATCGCTTGCC  8.02171068
ATCACAATAT  8.02151036
ATGTGTCGTA  8.02138929
ATCTCACGGG  8.02134078
ATTCTCGACG  8.02132359
ATCAGCGGGG  8.0210064
ACCTTCGCCT  8.02098555
ATAGTCTGGC  8.02092113
ATACCTACAC  8.02085469
ATTCCCACCT  8.02079242
ATCTCTTAAA  8.02071912
ACTGGTTTGC  8.0207127
ATGTCTTGTC  8.02065719
ATCACGCCTG  8.02059961
ATAGTTTCGT  8.02038302
ATTCCATTTT  8.02037246
ATCTGCGTAC  8.02032731
ATTCTCCTGA  8.02032588
ACTTCCACTG  8.02022817
ATTCTCGGCC  8.0201897
ACTTCGCCGC  8.02010996
ATTCGTCGCA  8.02002125
ACTCCTAACT  8.01995036
ATACTTCCCG  8.01994621
ATGTGCCCGG  8.01992456
ATTTGCTCCT  8.01979663
ATTAGGGGCT  8.01978599
ACCGCCTTCT  8.01967599
ATTCGGTAGC  8.0196435
ATTTCACCCC  8.01950092
ATGCCTACCC  8.01921495
ATTCTTGACC  8.01916344
ATTCCGCCTG  8.01911606
ATCACACTTG  8.01910562
ATTTGTGTTA  8.01905667
ATAGCAGTCG  8.01895617
ACTTACCACC  8.01879889
ATACCTTGGC  8.01874318
ATCTCGCCGA  8.01861669
ATTCGGCTGG  8.01861285
ATTTTCACTC  8.01855146
ATCGCCTTGC  8.01849164
ATCACGGTCT  8.01847406
ATTGCTCTAC  8.01836302
ATCCCAGACT  8.01828174
ATCGTTCTGG  8.01827894
ATCCATTCCG  8.01825239
ATCTTGATCC  8.01811597
ATTGCCTGCG  8.01806863
ATTCGGCCTG  8.01805977
ATCACTTGGC  8.01805329
ATACATCCCC  8.01798208
ATTCTGGATT  8.01795156
ACTCTTTAGC  8.01793735
ATCAGTTCTT  8.01792961
ATCGCTAACC  8.0177677
ATCATCTTGG  8.01773728
ATTCTCATCG  8.01765126
ACCTACATAA  8.01746557
ATCTTATACT  8.01728999
ATCTGTGCGC  8.01707915
ACCTCCGCTT  8.01696301
ATCATACTGG  8.01675215
ATGTCTTTGG  8.01668678
ATCCACCGAA  8.0165374
ATTCAACCAT  8.01652888
ATTTCCTCTG  8.01652445
ATTCATCCTA  8.01634098
ATCTTGGACG  8.01633241
ATCCAGCATA  8.01616757
ATTCCTAATC  8.01614362
ATCACACTCG  8.01612272
ATCTCATTTT  8.01594384
ATACACTTTA  8.0158837
ACCCCTGTTG  8.0158695
ATTGTTGCGC  8.01576763
ATTTTCCAAC  8.01561407
ATCGCAATTC  8.01560511
ATACCAAACT  8.01556188
ATTGCCGTTT  8.0153135
ACCATTCATT  8.01531066
ATCGGTACTT  8.01526731
ACCTTACCTT  8.01515136
ACCCACACTA  8.01508776
ATACCTCACA  8.01505302
ATTTTCCGCT  8.01502112
ATCCCCTTGA  8.0150096
ATTCCACAAC  8.01499242
ATTCTTCCTC  8.01496149
ACCATCTTCT  8.01495927
ATCTGTAGCG  8.01495431
ATTTTTTGCG  8.01464054
ATGTATCTCC  8.01463734
ATTCTCACTT  8.01459946
ATCTGAACAC  8.01454285
ATCTACGCTG  8.01452766
ATCTCGTATT  8.01446974
ATACTGTGCC  8.0143931
ATCTACTGGA  8.01429329
ATACCGCTCC  8.01420307
ATCTGACTGG  8.01417665
ATGTCTGCGG  8.01414308
ATCAGTCGTG  8.01413815
ACCTTTACTG  8.01413664
ACTCCTGCCA  8.01410267
ATGTTTGTGT  8.01407838
ATCTCCGGCG  8.0140391
ATATTGCCTA  8.01371667
ATCTGCCGAT  8.01369946
ATTCTGTGAG  8.01363269
ATTTAGTCAT  8.01357033
ATCTACTTGT  8.01350728
ACCTACTCAT  8.0133751
ATTCGCTCAA  8.01337082
ATCCATGCGT  8.01329146
ATTCGCTGGC  8.0132874
ATGTGTTGCG  8.01327856
ATTCGGCACT  8.01317662
ATTCCCGTAC  8.01314955
ATCATTTCAT  8.01312952
ACTCTTTCTG  8.01312081
ATCTAGGGTT  8.01310169
ATGCCTGGTC  8.01310114
ATTTCGTACC  8.01300235
ATCTTTCATT  8.01299742
ATTCAGGGGG  8.01284637
ATCAGGTGTG  8.01278014
ATCTTAGGCT  8.01273553
ATCACTAACA  8.01270925
ATCATCGCTA  8.01270912
ATCAGTCACT  8.01250629
ATCATCGGTT  8.01246424
ATTCCAGTTT  8.01245795
ATTGTTCTGG  8.01222184
ATCTTTACGC  8.01212125
ATTGTTGCAA  8.01200258
ACTCGTCTCC  8.01197675
ATCATCCTTT  8.01186022
ACCTTACATA  8.01185098
CTCTCTCCCA  8.01156402
ATCCCGTGAT  8.01147991
ACCCTTATAA  8.01146447
ACCACTCTTC  8.0114458
ATGCCCTACT  8.01135663
ATCATTGTGC  8.01132904
ATTCTCGTGT  8.01103729
ATCTTCAGCG  8.01084553
ATGTCGTTCA  8.01072821
ATCGGCTTAG  8.01069709
ATCCTAAATA  8.01062933
ATCGTTTAGG  8.01043964
ATTGTCCCAA  8.01041545
ATGTTGTCGC  8.01037757
ACCTCTAGCG  8.01036742
ACCTCAATAG  8.01034463
ATTACCGCTC  8.01024615
ATACTCTCGG  8.01022054
ACCCACGCCA  8.01019016
ATCACACTTC  8.01018869
ATCTGCTGTC  8.01012263
ATACCCGTCT  8.0101059
ATACTCTGCT  8.01004504
ATACATCACC  8.01000958
ATTCTTCTTG  8.0098375
ACTCTTCTCG  8.00941243
ATCCTATTAA  8.00938526
ATCGGACTGG  8.009343
ATAATCCATT  8.00933076
ATTCTTGTTA  8.00926951
ATTCTTCCCG  8.00922867
ATCACTTCGG  8.00908853
ATCTTACCAT  8.00905198
ATCTTAGGGA  8.00896726
ATCTTGTGTT  8.00893228
ACCCCTAGCA  8.00876842
ATTCCACCGG  8.00866698
ATTTGTTACT  8.00866287
ATACATCTTA  8.00828214
ACCCTCATTA  8.00827741
ACCTCTTGCC  8.00827173
ATTGGCTCTG  8.00825242
ATCTCACATC  8.00824219
ATGTTTGTTT  8.00822605
ATCACTTACG  8.00820266
ATCGTCTTTC  8.00818665
ACCTTATCAC  8.00809179
ATTTTGGTTG  8.00785807
ACCCAGTCTC  8.00780919
ATTCGTCCTC  8.00775208
ATCGTGTTTT  8.00771102
ATTCATCTCA  8.00759026
ATCATGGGCT  8.00731248
ATGTCGCTTA  8.00722955
ATAGTCCTTG  8.00712086
ATTTCCGTAG  8.00698612
ATCAGTTCCG  8.00694839
ATCTTTGATG  8.00694333
ATCATTACGC  8.00689903
ATCACTGGCG  8.00689707
ATCTTGTTGA  8.0067874
ATTCCTTTTT  8.00675045
ATACGGTTCC  8.00669734
ACCCTGCCTT  8.00651715
ATGTCCCTAA  8.00646733
ATTCTCAGCC  8.00640921
ATTCTGCGCA  8.00607737
ATCTTTGTAC  8.0060748
ACTGTATTAC  8.00579664
ACCCTATGCG  8.00577508
ATTGCCTTGT  8.00576763
ATCATCGCCC  8.00569186
ATTTCTTCCA  8.00562475
ATTCCGCCGT  8.00558678
ATATGTCGGG  8.00537863
ATTTCCTCGG  8.00532346
ATTCCAGTAG  8.00532014
ATTTCCTACC  8.0052816
ATTCGCAACT  8.00525323
ATCCAGAGTC  8.00503803
ATTGGCTTAC  8.00472307
ACCCGTTCGT  8.00467227
ATTCCACAGC  8.00447351
ATGTTCTCTT  8.00441702
ATGCTCGTTA  8.00432175
ATGTTCGTAC  8.00420847
ATGTTTGTCT  8.00418244
ATGTCCCGGT  8.00417939
ACCCATTGTA  8.00415998
ATTGCTACGA  8.00411486
ATAGTGGTCG  8.00392977
ATACCTCGCT  8.00389541
ATACTATACA  8.00388259
ATTTCGGTCA  8.00377457
ATCACGGCAA  8.00376522
ATATCCATCA  8.00372348
ATTCTCCAGG  8.003703
ATTTCTGCCA  8.00365408
ATTCTCGTGC  8.00362824
ACCTTCCAAG  8.00351088
ATACTTTTAC  8.00347849
ATTAGGTTCC  8.00339168
ATTTTCGGTC  8.00334897
ATACTGTTCG  8.00324481
ATCCCGCAGA  8.0032408
ATAGTGCCGC  8.00308909
ATACCGCACA  8.00307337
ACTTGCCCTG  8.00305584
ATTGTCCTGC  8.0030481
ACCCGTGCTC  8.00303821
ATCGTCTCGC  8.00294938
ATCTCGGAAC  8.00287659
ACCCTTGCTG  8.0027228
ATGGTGTCCA  8.00258337
ATCAGGTTTA  8.00249696
ACTGTCTCTC  8.00249628
ATCACCACAA  8.00249455
ATCCAATTCC  8.0023507
ATTACTTATG  8.00232519
ACCCATTTTG  8.00223962
ACTTCTTCTG  8.00223036
ATTTGTCTAC  8.00219229
ATTGGTAGCC  8.00216375
ACTCTGCTCA  8.00215935
ACCACATAAC  8.00212047
ATCGTTCTAT  8.00211137
ATTCGGTAAG  8.00191825
ATTCTTTTAC  8.00179022
ATCTGTTGAA  8.00177119
ATTGTCCAAG  8.00173909
ATCAACATCT  8.00172411
ATCTCTCGGC  8.00169838
ATTACCTTGC  8.00164584
ATCTCCATGG  8.00162077
ATCCCCCATA  8.00123573
ATTTGTTCAG  8.00120985
ATTTACTCAC  8.00104391
ACTCGTCACC  8.00094562
ATTCCTTGCA  8.00092002
ATCATCATAC  8.00089967
ATCATTGTAT  8.00089425
ATACCTATTT  8.00084327
ATCGCCCCAA  8.00084269
ATACCCTCCA  8.00083848
ATTCTACCGC  8.00044711
ATTTTGGGCA  8.00042017
ACTCTGTCAT  8.00029912
ATTCTCATGT  8.00018416
ATCTGCCAAT  8.00007714
ATCAGTTCGA  8.00003618
ATTTTCACCG  7.99990196
ATTTCGTGCT  7.99987281
ACCTCACTGT  7.99979119
ATTGCTCCAT  7.99975849
ATCGTGCCGC  7.99970905
ATTTTGCGGT  7.99967562
ATCAACAACT  7.99965331
ACCTATTCCA  7.9995769
ACCTCCAACG  7.99949774
ATGTAGGGTC  7.99941199
ACCCTCGCCT  7.99937861
ATCGGGTAGG  7.99933995
ATCGGTACTA  7.99933988
ATCATATCTA  7.99911261
ATCGTCCATA  7.99905519
ATACATTTTA  7.99882653
ATCAGTCCTC  7.99880409
ATGTCTGCAC  7.99866558
ATTCTTCCGG  7.99866252
ATCAACCCAC  7.99862993
ATTCCTGCAA  7.99858512
ATTCTTCCAA  7.99855555
ACCTCCAACC  7.99846905
ACTTCTCCCG  7.99846351
ATTTTCCCGC  7.99843161
ATTGCGTGGT  7.9984106
ATTATTCTCA  7.99837633
ATTTCTCGGA  7.99826392
ATGCTGTCCC  7.99820009
ATACTCATAC  7.99819239
ATTCTGGTGA  7.99797462
ATCATTCTGA  7.99789164
ATCTGGACTC  7.99786272
ATTCTATCGG  7.99786213
ATTTTTCCTA  7.99784587
ATTCTGATTC  7.99784574
ACCTCTCGTT  7.997792
ATCTCGTAAT  7.99763808
ATTTTGTTAT  7.99749137
ACCTCCATAG  7.9974473
ATTCAGTCCT  7.99742082
ATTCCAGGGC  7.99734487
ATGTTTCTGA  7.9973257
ATATTACACC  7.99728913
ATCTACCCAC  7.99726188
ATACTCGCTG  7.99708417
ATATCTCTTA  7.99696279
ATTTGTTTGT  7.99682949
ATCTTTTACT  7.99675397
ATCTACTCTA  7.9967165
ATTACTGCTA  7.9965811
ATTCGGCTAA  7.99652532
ATCTTTATAC  7.99649374
ACCTCTCGCC  7.99641817
ATTTTTTCCC  7.99637457
ACCTCATATA  7.99623003
ATCATTTTGC  7.99619197
ATCCATGTTT  7.99605539
ATCACTACAG  7.99600707
ATCACATAAA  7.99590648
ATCGCTTGCT  7.99576736
ATCTGGATTC  7.99563313
ACCTGTGTTA  7.99559968
ATTTCTTCCG  7.99556842
ATACATCCCT  7.99544754
ATCCGCAGTA  7.99542116
ATACTTTGTC  7.99533154
ACCTTCCTGC  7.99527184
ACCTCATTTC  7.99521608
ATACCCTTAT  7.99513171
ATTCCACTGG  7.99511218
ATTGTTTGCC  7.99511079
ATCAGTCTTA  7.99501231
ATGCTCTGGT  7.99497429
ACCTATTCCT  7.99489824
ATCCATAAGA  7.99486373
ATCTACACAC  7.99476546
ACCTTAATCA  7.9947215
ATCCAATCGC  7.99468388
ATTGTCTCGA  7.99448544
ATTCGCTTCG  7.99442164
ACCTACTACG  7.99441944
ATTCTACTTG  7.99441056
ATACTGTGTT  7.99440746
ATTTCCGTCA  7.99437544
ATCTTAGGGT  7.99426025
ATGGTCTGAT  7.99423818
ATCCGCAAGA  7.99418968
ATCTTTGGCT  7.99409368
ATGTTTTCAC  7.994028
ATTGTCCGGA  7.99387845
ACCTATTTCG  7.99364481
ATTTGTACTG  7.99358399
ATCCAATGTA  7.99347135
ACCTCTGTGC  7.99345841
ATTCATACAT  7.99340123
ATTTCGCTCG  7.99328259
ATACCGCCAA  7.9932823
ATACATATAC  7.99319712
ACTCTCTTCG  7.99317231
ATTCCCCGGG  7.99315603
ATCATACTAA  7.99309333
ATACTGTCTA  7.99309307
ATCCAATTAA  7.99305678
ATTTCGTGGA  7.9930343
ATCGTACTGT  7.99291334
ATACTACTGG  7.99288457
ATTCCTGTAA  7.99285406
ATCATTTCAG  7.99263254
ATCATCTCAG  7.99256407
ATCTACTCGG  7.99225913
ATTGTTCCGA  7.99204895
ATACCTCAGT  7.99185792
ATACATCTTC  7.99184063
ATCTTGTGCC  7.99180434
ATCTGTAACG  7.99167183
ATCCAAGCAT  7.99165422
ACCCTTCCTA  7.99147869
ATTCACTATT  7.99124363
ATTCCTGGGC  7.99110531
ACCTATCTCT  7.99109903
ATTCGTACAT  7.99097675
ACTTCGCCTC  7.99053314
ATTTCGCCAG  7.99023647
ATCTCTAGTG  7.99017393
ATTTTGGTGT  7.99017039
ATTGTCCGCA  7.99004285
ATCTCCAGCT  7.98985446
ATTACCTATG  7.98980232
ACCTGCTACT  7.98979863
ATTTCCAGAG  7.98976415
ATCTATTTTC  7.9896601
ATCTTACGGA  7.98961516
ATTCGGTCTT  7.98958744
ATTTTACCAG  7.98955621
ATATCTGCCA  7.98951757
ATGTTTATCA  7.98947459
ATCCGTAAAA  7.98944796
ATAGTCGTTG  7.9893181
ACTCTGCCAT  7.98919074
ATTTGCGGAC  7.98915575
ACCTTGCTCT  7.98908457
ATGGTCCCTT  7.9888375
ATACACTCCG  7.98877083
ATTGTTCTCC  7.98872882
ATATCCACCT  7.98859404
ATCTTGGGCC  7.98855908
ATCAGTCAGT  7.98848477
ATAACCCTAC  7.98845772
ATTCTCGTTG  7.9883552
ACTGTCTATC  7.98824722
ATGGTTGTGA  7.98820893
ATCTTCTAAT  7.98812135
ATCTTTTTAA  7.98804066
ATCGTCATAT  7.98804054
ATCATATCCT  7.9879495
ATTGGTATAA  7.98790682
ATTTGTCGCA  7.98776501
ATCACTTGAA  7.98772471
ATCACGGGCA  7.98769482
ATTTGTATGT  7.98767049
ATTCTCTGAC  7.98761288
ATCGTCTGTA  7.98757533
ATGTCGTGTG  7.98751794
ATTCCTAGCT  7.98750824
ATGTTCGGTT  7.98746126
ATCTGCTAGC  7.98743661
ATCGTCCACG  7.98742515
ATCCACGTAG  7.98736876
ATCATTGCCA  7.9873605
ATTACCCGCA  7.98734403
ATAGTAGCGG  7.98727317
ATTGTCACGG  7.98726199
ATGTCTAGCG  7.98718524
ATGTTGTACG  7.98713482
ACCCGTACAA  7.98695865
ATTCGCTTAA  7.98695102
ATTTTTGTGT  7.98688748
ATCACTAATG  7.98683606
ATTGCTTTCG  7.98683029
ATTCTATTGG  7.98679995
ATGTGTTGTT  7.98671841
ATCTCTGTAA  7.98670665
ACCTCGCTCC  7.98666847
ATTATGCTTT  7.98650984
ATTGCTGCCG  7.98623507
ACTTCCCCCC  7.98621471
ACTCCTTTTT  7.98621143
ATGTATCTTC  7.98620228
ACCTGTTGCG  7.98615522
ATTCCCAGCG  7.98611807
ATCAGGGTTC  7.9859149
ATTTGGCTCG  7.98582802
ATCATCATTC  7.98560198
ACCTTCAGAC  7.98553377
ATTTCCTTGT  7.98551806
ACTGTCTCCT  7.98539771
ACTCCATCCT  7.98533835
ATGTTTTTAT  7.98526478
ATCTTATTAT  7.98514491
ATCTACTGAA  7.98511528
ATCATACACT  7.98511472
ATCCATATGA  7.98508356
ATCCTCGCCT  7.98498993
ATCGCTCAAG  7.98491565
ATTCGTTAGT  7.9849138
ATACCCGCAA  7.98486964
ATCGGCTCCT  7.98473361
ATGTTTCGCC  7.98466782
ATCATCGGCA  7.98466598
ATCGCTAACT  7.98457144
ATCCTAAAGC  7.98447519
ATGTTGCCTT  7.98434198
ATACATTTAT  7.98428533
ATCGTGCAAT  7.98414114
ATCTTTGTAA  7.98394392
ATACCGCCGC  7.98390712
ATTCACCCGC  7.98389104
ATTACCCGTG  7.98347925
ATAGGTTGTG  7.98342504
ATCTTACTAG  7.98338951
ATTTTTGCCT  7.9833473
ATCATCAGTC  7.98330927
ACCTTTGCCT  7.98326127
ATTCCATGTG  7.98324072
ATTGTTGACT  7.9832268
ATACGCACTT  7.98322041
ATGCTGGTCT  7.98315263
ACCTTTTATC  7.98311867
ATCATTGTTA  7.98281874
ATCTATTCCA  7.9826382
ATCATCTCGA  7.98259561
ATATCTGTCT  7.98235662
ATGTGTGATT  7.98235376
GGTTGGGGGC  7.98230511
ACCTGCTCAT  7.98222222
ATTTGTACTC  7.98219884
ATTTGTGCCG  7.98203834
ATAGTTGTTG  7.98180234
ACCCGCTATC  7.98179174
ATTATCCCAC  7.98174576
ATTGTAGGGA  7.98173279
ATCCAATAAA  7.98172282
ATCGTTTCTT  7.98162997
ACCTCGTCTC  7.98159562
ATCTATCGCT  7.98158231
ATTTGTCACT  7.98151766
ATTGTTATGG  7.98141385
ATTTTGTTGG  7.98128897
ATTCCACGGA  7.98127167
ATTGTGCTAC  7.98116974
ATCCAGCCAA  7.98116828
ATCTATCTTG  7.98114007
ACCTCTGTTT  7.98104188
ATCTTCCGGC  7.98094288
ATTGTTCGAC  7.98087276
ACTTTCCACA  7.98077611
ATTCCGCACC  7.98066323
ATGTTCCGGT  7.98063564
ATGGTTTTGG  7.98056686
ATTACTTTCA  7.98055218
ACCTCTCTTT  7.98048468
ATTCCCCAAG  7.98029102
ATGGTCTCTG  7.98006366
ATCCACCGGT  7.97999464
ACCCATCCTC  7.97994364
ATCTACTTCG  7.97987243
ATTCTCCGTA  7.97982512
ATCTCACAAT  7.97977377
ATGTTTTCTA  7.97962113
ATTTTAGCGT  7.97944191
ACTTCTTTCA  7.97935466
ATCTGTGCTG  7.97934534
ATGTTCTCGG  7.97927806
ACCTGTTTGG  7.97924917
ATAGTGTTTC  7.97916817
ATTACCTTTT  7.97908914
ATTTCGGGGA  7.97907828
ATATGTGGTC  7.97906945
ATCCTAGACC  7.97885131
ATTGCCCATT  7.97884157
ATCATCAGCG  7.97882892
ATCACAGCAA  7.9787341
ATCAGGTCAT  7.97868789
ATTGTGATGC  7.97860693
ATCCAACGGC  7.9785724
ACCCTTAGTC  7.97849327
ATCCAATCAA  7.97838311
ATCTACATTA  7.97829736
ATACTGTGCA  7.97823051
ATCCTGACGG  7.97817649
ACCCACACTG  7.97811745
ATCATTGCCC  7.97809925
ATTCCACTGA  7.97790498
ATTGGAGTAT  7.97784402
ACTTTCCTCA  7.9778206
ATTCGTATTC  7.97777886
ATTACCCTGC  7.97769968
ATCCTTAGGC  7.97754005
ATCTTAGTCT  7.97743302
ATCTTACACA  7.97736927
ATCCTGATCT  7.97724353
ATTTGTGCAG  7.97722508
ATCCACTAGA  7.97706691
ATCGTAACTC  7.97697804
ATCTCGTGCA  7.97688692
ATCAGTCACC  7.97685826
ATCTACTGAC  7.97675945
ATTTTGGGTT  7.97672246
ATCAATCATC  7.97672237
ATCCCTAGAT  7.97662303
ATTGCCCCTT  7.9765983
ATACCACATA  7.97654995
ATCCAAGTTT  7.97627349
ACCCACCCTA  7.97609647
ATTTAGGGGT  7.97585759
ACCTTGCTTG  7.97577375
ACCTCAGCTC  7.97555017
ATCAGTGTTG  7.97553763
ATCTTGGCCC  7.97552754
ATTGTTCAGA  7.97551941
ATTTGGACTC  7.97545155
ATTCGGCTGC  7.97519174
ATGTTTCCCG  7.97518466
ATCGGCTTTA  7.97511135
ATTTTCGTGC  7.97509484
ACCTACTTCG  7.97507421
ATCTTACTCG  7.97487587
ATGTGCAATC  7.97487068
ATCTCCGGTA  7.97478894
ATTCTGCGAC  7.97472212
ACTTTCCACT  7.97470167
ATCTGTGGAT  7.97462724
ATACCCACTG  7.97459195
ATGGTGCTCT  7.97453654
ATTCATTCAC  7.97442418
ACCTCTCGCT  7.97442255
ATTCGCATCT  7.97437896
ATCTTTCTGG  7.97434307
ATTGCTGTTG  7.97431646
ATACTCTCTG  7.97425035
ATTGTTTCCA  7.97422975
ATCTACGGTC  7.97410299
ACCTCTGCGT  7.97404713
ATTCAGCTTA  7.97376839
ATTACCTGTC  7.97375816
ATGTTGTCTT  7.9736686
ATTTGTGTAC  7.9735387
ATGTCACTTC  7.97351644
ATCTGTTAGT  7.97344199
ATTGTGTCAA  7.97338271
ATGTGGATCT  7.97332064
ACTCCAATGC  7.9732738
ATGTCTCCCG  7.97323346
ATACTCGTCT  7.97322866
ATGGTTCGTA  7.97307836
ATCCTCGACT  7.97303068
ATTTCACGCC  7.97293186
ACTCCTTTCA  7.97287299
ATCTATTACG  7.97270016
ATCCAATTTT  7.97256568
ATTCTATCAC  7.97255779
ATTCTTATCC  7.97255348
ATAGTAACCC  7.97235171
ATCGGTAATG  7.97235096
ATTTCGGTCG  7.97231996
ATCACGTACA  7.97224865
ATTTTGTTTA  7.97223235
ATCACAAACT  7.97216971
ACCTTCTATG  7.972085
ATTTCCATAC  7.97207854
ACCTTCTACG  7.9719579
ATTGCCCTAT  7.97185072
ATTACGCCTT  7.97181036
ATTCCTGTGA  7.97178043
ATTTCAGTAG  7.97174843
ATGTTACTGG  7.97162402
ATAGGTTTAT  7.97154224
ATAGGTTTCG  7.9714389
ATCACTTTGA  7.97141892
ATCCAGGCAG  7.97140313
ATCATAACTC  7.97128924
ACTTCCATCC  7.97113256
ACCTCACCAT  7.97112602
ATCTCAGGGC  7.97091058
ATTTGTCTCC  7.97087955
ATCAGCCCTC  7.97059296
ACCTCCACAC  7.97054269
ATACGCTTCT  7.9703519
ATTATCCTCC  7.97033824
ATCTGCGCTA  7.97032737
ATTCTTGCAC  7.9702671
ATCTCGTTGA  7.9702659
ATCCATTAGA  7.97013928
ATCAGCAATC  7.97006524
ATCCTAAACT  7.96996967
ATTTGCTGTG  7.96979406
ACCTCATCAT  7.96970816
ATCAGTTAGT  7.96968093
ATTTGGTCCA  7.96967493
ACCCTCAATT  7.96936877
ATTGTTTTAG  7.969345
ATGTGTATAT  7.96912618
ATTCCTAACT  7.96902664
ATTTACCGCC  7.96888436
ATTTTCCTAA  7.96884788
ATCTCAACCT  7.96882978
ACCCTCAATG  7.9687947
ATTCTTGTGA  7.96879084
ATTTCCGCTG  7.96870309
ATTTCGGCTC  7.96867703
ATGTCTTATC  7.96859497
ATCTAACCTG  7.96857271
ATTGTGATTT  7.96855165
ATCTTTCACT  7.96855027
ATACCCATAT  7.96845436
ATACACTCAA  7.96835109
ACCCTTATGC  7.96801164
ATCATAGCCG  7.96793493
ACTTATTTGG  7.96790999
ACTCCCTTAC  7.96784213
ACCTCGCACT  7.96783411
ATTGTGTGGA  7.96781243
ACCACACACT  7.96763091
ATCGTCCAAT  7.96762548
ATTTTGCGAG  7.96742998
ATCTGGGTCT  7.96719758
ATCTTTCTTG  7.96716128
ATTCTCGCTG  7.96710119
ATTTCGTGTT  7.96702248
ATACTTTTAG  7.96697041
ACCTTATTCC  7.9669327
ACCTGCCTGA  7.96692033
ATTGTGCTGT  7.96672408
ATTCACTCAA  7.96663808
ATCCTTGGGA  7.96660386
ATTTGTTGAG  7.9665896
ACTCGTCGGG  7.96654485
ATTCTCTTGA  7.96650968
ATTGTCTAGG  7.96645961
ATTCGTGTGA  7.96637803
ATTTTTGGTC  7.96636077
ATTGCCGCTG  7.96626251
ATTGCTTTTT  7.96624425
ACCTAACTAC  7.96614564
ACTCCTCGGG  7.96606306
ATTGTAATCA  7.96605643
ATGTTATGCC  7.96604095
ATTGTTCGCT  7.9659502
ATAGTGCTGG  7.96590487
ATTTGGACTG  7.96589834
ATTTCTCACA  7.96579222
ATGCTCTCGC  7.96574449
ATCTTAGGCG  7.96569058
ATCGTTGCAG  7.96568973
ATCTATCGTA  7.96568743
ATCTAATGCT  7.96557499
ATAACCCTCA  7.96543368
ATTTAGCACT  7.96539155
ATGTGGATAT  7.96532088
ATAGTTTCCC  7.96530113
ATTGTCCACC  7.96527354
ACCTCTCAAA  7.96526744
ATTCCATTGT  7.96523418
ATCTATGGGT  7.96516649
ATTTTGGGCT  7.96516192
ATTTCTTTGC  7.96511188
ATACACCTGC  7.96504998
ATCCCAGCAT  7.96501471
ATCTTTAATC  7.96498607
ATACATACCA  7.96497128
ATAGTTCGGT  7.96492272
ATTTCTTGCT  7.96468237
ATTCTCGTGA  7.9645183
ATTCTGGGGC  7.96432972
ATTCACATTA  7.96431271
ATACCCAGCC  7.96427637
ATGGTTTCAC  7.96427257
ATGTGCTATC  7.96424405
ATCTTGCGCT  7.96401138
ATACCTCCAC  7.96396325
ATTACTTTCC  7.96393421
ATCTTACACG  7.96380042
ACTCTACTTG  7.96367195
ATTCACCAGC  7.96365537
ACTTATTTAT  7.96363616
ATTCTTCGCA  7.96345623
ATCTGTAGCA  7.96342776
ATCGCATTCA  7.96337952
ACTCTGCCTC  7.96332957
ATTCCTTGTT  7.96324668
ATCGCTCTGA  7.962996
ATCAGTAACC  7.96279331
ATGGTTACTA  7.9627783
ATAGTGTTCC  7.9627005
ATTTCATTCC  7.96265762
ATCACATACA  7.96264797
ATTTCTGGAC  7.96258546
ATCCCCCGCT  7.96252118
ATCTCCTTAG  7.96251751
ACTTTCCCAT  7.96246543
ATTGTGACCA  7.96243382
ATTTGTTTAC  7.96240098
ATACTCTTGA  7.96237482
ATCTCGGCTT  7.96232528
ATCCTAGCAT  7.9622517
ATACACTCTT  7.96223059
ATCTTCGTAC  7.96217072
ACCCCACTTG  7.96211813
ATCTATACCG  7.96211442
ATTCTAATGG  7.9621052
ATGTTCTACG  7.96209369
ATCCATGTAA  7.96201742
ATCACGGGCT  7.96201358
ATGTCTCTCA  7.96194871
ATTCCAGTCC  7.96192262
ATACCATAAC  7.96189277
ATCATCCGGG  7.9617161
ATTTTCCTTT  7.96165118
ATCATCGGCT  7.96152752
ATCTGTAAAC  7.961517
ATTGTGCTGA  7.96146823
ATCAATTCTC  7.96144426
ATTGTGGCCC  7.96132877
ATACAGGTTC  7.96119531
ATTCACTCCC  7.96118405
ATCGGTGTAT  7.96091916
ATCATCCCGA  7.96088726
ATTCCTTCGC  7.96081076
ATCTCAGTGT  7.96061269
ATACACCACG  7.96059553
ATCTCGGGCC  7.96056962
ATCGTCTAAC  7.96050786
AGCCCTTCTT  7.96043675
ATCCGTTAAC  7.96042204
ATACGCTGCC  7.96029873
ACTCCTACTA  7.96021951
ATTCTCTATT  7.96008873
ATGTCCTTAC  7.96004453
ATGGTCATCT  7.96003226
ATTGCTTTAT  7.95996866
ATCCTGATCA  7.95985136
ATCCCAAGAG  7.95983661
ACCTTATACG  7.959796
ATGTGTTCTA  7.95977752
ATCATCATCA  7.95972487
ATATGTCTCC  7.95967483
ATTTGTACCG  7.95955454
ATACCCGTCA  7.95945595
ATTCTATCCA  7.95944148
ATCTATTCAC  7.95941097
ATCGGTTTTT  7.9593623
ATTGTTTATC  7.95928656
ACTTTCACGA  7.95917315
ATTTTTTGTG  7.95908521
ATGTTTGCTC  7.95902413
ACCTATTCAG  7.95894766
ATCCTGAGTG  7.95879604
ATCCGGTCTA  7.95872763
ATTGCTAACC  7.95869745
ACCTAACTGG  7.95869719
AGGTTGGGCT  7.95857711
ATTGGTATCC  7.95851903
ATCAGTTCAG  7.95847222
ATGGTTTATG  7.95832156
ATCCAATCAT  7.95824016
ATCTCATCCA  7.9581946
ACCTGCCTGC  7.9581496
ACTACTAACC  7.95814841
ATTGCCTATC  7.95814045
ATACTTGGTG  7.95813714
ATCTCGGCAA  7.95812228
ACCTTGCCGT  7.95798707
ACCTCGCTCA  7.95772808
ATACCGCTTG  7.95766748
ATGTGGTATT  7.95748109
ATCTTAACAC  7.95722268
ACTCTCATTA  7.95720952
ATCCAGAGCA  7.95719787
ATCTCCGCGA  7.95717035
ATCACGCTGG  7.95692244
ATTGCTTGAA  7.95674747
ATATCTCCAC  7.95662994
ATTCTGGCGG  7.95662398
ATCTTCCGGA  7.95660258
ATTTACTCGA  7.95650681
ATTCGTATAC  7.95650311
ATGTTTGGCC  7.95645863
ATCACGCTCT  7.95640809
ATGTTCCCAG  7.95624914
ATCTCTGATC  7.95612434
ATTTTGCCAT  7.95611436
ATGCCGTTCG  7.95598024
ACCCACGCAT  7.95596445
ATTGTTCCAC  7.95588604
ATCAGTATCT  7.95588531
ATTATTCCTA  7.95570639
ATTCTCGGCT  7.95567776
ACTCTTCCCT  7.95566187
ATTACTACTA  7.95561411
ATTTCTTGGC  7.95549156
ACTTCTATCG  7.95549132
ATACCACGCC  7.95548896
ATCGCATTCT  7.95548404
ATCGTTTAGC  7.95544325
ATCCAAACGC  7.95540304
ATACTATCTC  7.95533703
ATTGTGTGAC  7.95530204
ACCTCATCAA  7.95526138
ATTTACCTGG  7.9552401
ATGCCTTCTC  7.9550827
ATCTCCAGGT  7.95503492
ATTTGTCCAT  7.95499386
ATGTCTCTGC  7.95497697
ACACCTCTCC  7.95490123
GGTTGGGCCG  7.95481883
ATGCTCCTAC  7.95477206
ATTCGCACCG  7.95475821
ATCCACGGGT  7.95466815
ACCCTCAGAT  7.95449914
ACCTACTGCC  7.95445151
ATCTTTGGCG  7.95434079
ATCTCTTGGA  7.95432262
ATTGTTGATC  7.95422004
ATCTGCGACT  7.95418558
ATTGCTCTCG  7.95413122
ATTTTGTTTC  7.95405124
ATATCAACTT  7.95396809
ATTTCGCTTT  7.95395589
ATTCCTTGAG  7.95391723
ATCTGCGTAG  7.95388666
ACCTGCCACA  7.95376421
ATTTGTTGAT  7.95369008
ATCTTATGCT  7.95364917
ATTCCTCTCC  7.95361297
ACTTTCCCGC  7.95351092
ATCTTGGGAT  7.95348579
ATTGTTCTCT  7.9532051
ACTCCTTCGA  7.95318123
ATGTGCTTCT  7.95317071
ATCTTCGACA  7.95306764
ATCCTCAGGG  7.95304289
ATTGTATCGT  7.95294329
ATCCATAAAC  7.95280082
ATCTACACCT  7.952712
ATTGCTACTA  7.95259222
ATTAGTCCCG  7.9525699
ACTCCACCGC  7.95256058
ATCTAATTCA  7.95246938
ACCTTCGTCT  7.95245851
ATTGTTCTTT  7.95243412
ACCCGCACGT  7.95237663
ACCCACACAT  7.95222996
ATCAGCCTCT  7.95219024
ATCTTACGAT  7.95218014
ACTCGCTAAT  7.95205267
ATGCCTTCCT  7.95204433
ATTTTGGTTT  7.95203065
ATTGTCTGCT  7.95194469
ATTTTTGGTA  7.95193688
ATACTCGATT  7.95184787
ATGTTGCTTC  7.95183958
ACTTCTCATG  7.95182765
ATACCTTTAA  7.95156682
ATCTTCCGAA  7.95154012
ATTGCTGAGT  7.95151894
ATCCCAGCTT  7.951479
ATCGTTCAGC  7.95143835
ATACTTTGGG  7.95133
ATTGTTAGCC  7.95117017
ATTCCAATCA  7.95115411
ATCCCTGGTA  7.95113287
ATAGTTCCCA  7.95113185
ATTTGTGGTT  7.95102277
ATTGGTGTGT  7.95101767
ATCGTTTCAA  7.95095227
ATCTTTAATT  7.95092008
ATCTATGCCC  7.95089932
ATCCCATCGA  7.95084829
ATCACACAGC  7.95084571
ATACTATTAC  7.95083004
ATCATTACTA  7.95076287
ATCCATCCGA  7.95075544
ATTTGCTCTG  7.95074145
ATCATAGGGA  7.95068076
ATTCGTCACA  7.95052074
ATGTTTCGAG  7.95046626
ATTTGTCCAG  7.95044005
ATTCTGGCGC  7.95036775
ATTCTCTGAT  7.9502875
ATCCACAGTA  7.95010799
ATTGTTGAGC  7.95010363
ATCATTGGTT  7.95008254
ATCACACGGG  7.95004915
ATTGCGTCGT  7.94986455
ATTCATACCT  7.94972896
ATCGTCACCC  7.9496797
ACCTGCCATG  7.9496097
ATAGTCCTGT  7.94956633
ATCCGGGTTT  7.94943686
ATTCTATATT  7.94940888
ATTTTGACTG  7.94930016
ACCCTTGTCC  7.94911609
ATCGTTATAC  7.9490521
ATCGTTGGTT  7.94896037
ATCTTTTGTT  7.94895695
ATTTCTTTGG  7.94895264
ATCAGTCCAA  7.94894182
ATGTGTTCGT  7.94889468
ACCTACTTTG  7.9488646
ATCATCCTAG  7.94873906
ATCTATCTGT  7.94871439
ATCTCATGTT  7.94858446
ATTTTGCTCT  7.94844411
ATGTTTAGGT  7.94841511
ATTTCTGGTT  7.94835286
ACCCTTGCAT  7.94828174
ACCTATTACT  7.94826024
ATCTTGGAGC  7.94823672
ACCTTTTGTC  7.94794726
ATACTACACC  7.94790078
ATCGTATCTA  7.94783235
ATTTTACGCT  7.94781615
ATCTATCTTA  7.9477902
ATTTGTTAGG  7.94774132
ACCACTATTT  7.94766003
ACCCATACTA  7.94759392
ATTACTGCCA  7.94743601
ATTGGTTACT  7.94739055
ACTTCTCATT  7.94737884
ATTGTGTAAT  7.94737346
ATCGGTTGAT  7.94727824
ATGTTGGTAT  7.9472202
ACTTATACCT  7.94720606
ATCATCCGAA  7.94712691
ATACTGTCTG  7.94694427
ATGGTCACTT  7.94692663
ATTTCGGGAG  7.94690319
ACCTCGCTTC  7.94690055
ACAACTCCTA  7.94688031
ATGGTATTGC  7.94686324
ATCTACGCCG  7.94685252
ATCCGGCTAC  7.94675378
ATCCAAAAAG  7.94669243
ATCACAATTA  7.94664852
ACCTTGCATT  7.94656459
ATGCCTGTCC  7.94646471
ATGTTTTGGG  7.94635879
ACCTCCCAAC  7.94624096
ATCTGTTTCT  7.94621468
ATCGCCTCGA  7.94620745
ATTCCATAAT  7.94605129
ACCTTCATGC  7.94602409
ATTTCCCCGA  7.94587607
ATTGTTCATC  7.94574459
ATCTCACACC  7.94556248
ATTCACCGCA  7.94547018
ATCTAACGGG  7.94541161
ACTCCCCAGT  7.94531619
ATCGGTAACA  7.94499566
ATCTCAGCTA  7.94492635
ATCCCCTAGG  7.94461498
ATCCTGCAAT  7.94458594
ATTTCTTGGA  7.94439163
ATTTCGCTTC  7.94435281
ATATGGTCAG  7.94421701
ATTCTACTAT  7.94416608
ATGGTTTCAG  7.94400699
ATTGTGTATT  7.94396558
ATTCTGCTCG  7.94385419
ATTCCAATTC  7.94370106
ACTCCTATGT  7.94367773
ACCTGTTTCA  7.94363589
ATTCTCAACG  7.94360455
ACCCCCTCTC  7.94339352
ATTTCCTATC  7.94338894
ATCCTCGGGA  7.94325011
ACCTTCCTGA  7.94322054
ATCTACCGCC  7.94320332
ATTCCACAAT  7.94318941
ATACGCTACC  7.94309201
ATCCCAAGTT  7.94299438
ATTTGGTATG  7.94297399
ATTGTCACCC  7.94294069
ATTTTGTGCC  7.94288644
ATTGTTGGCC  7.94284104
ATAGTCTTTT  7.94282146
ATTTACCTCC  7.94242465
ATGTGGGCGT  7.94241188
ATTCTGACTC  7.94234943
ACTCTGTCCC  7.94231784
ATTGCCTCAA  7.94226431
ATTTGTGAGC  7.94221402
ATCACACCAT  7.94212802
ATTGTCGCGT  7.94194412
ATTCAGTGCC  7.94192579
ACCTTCTTAC  7.9418923
ATCTTCAATC  7.94170053
ACCTTAGCGA  7.94169373
ATTCGCTTGA  7.9416779
ATATGTGGTT  7.94158367
ATCTGTGGAG  7.94155747
ATGCTCTTCC  7.94150958
ATTACACTCC  7.94147256
ATGCTCCTTA  7.941469
ATCATGGCTA  7.94133323
ATCCATGATC  7.94124283
ATCTGGTCAT  7.94116963
ATTTTCTTAG  7.94110069
ATTTTGTAGT  7.94108364
ATGTCGCTGC  7.94102159
ATTTTTCTGG  7.9408652
ATTGCGTACC  7.940739
ATACTATTTA  7.9407154
ACCTGCCCAC  7.94067189
ACCCATTCTA  7.94063475
AACCCTTCCT  7.9405554
ATTTTCCTTG  7.94054301
ATCCAGAGTA  7.94045298
ATCTCCTGCG  7.94010027
ATATTCCACT  7.94003174
ATCAGTTCAT  7.94001749
ACCCTCAACA  7.93994255
ATACGGCTCT  7.9399314
ATTCGTTACG  7.93991408
ATCAGCCTTA  7.93989418
ATACCTCAAA  7.93970979
ACCTTCATCC  7.93950695
ATCAGTATCC  7.93950606
ATTGGTGATC  7.93936078
ACCCCAACGC  7.93926746
ATCACATAAC  7.93925469
ATCGCTGACC  7.93925233
ATACCTAGTT  7.93918821
ATTGGTTGTC  7.93918396
ATTCACTTGA  7.9390811
ATACTATCAA  7.93892274
ACTATCTCCT  7.93886874
ATCGGTCTGT  7.93885446
ATTCACACTA  7.93879277
ATCGTTGATG  7.93872056
ATTCTTATCA  7.93869507
ATCGTACTGA  7.93865613
ATGTTTATGC  7.93865247
ACCCTTGCTA  7.93853379
ATCATTAGGG  7.93848671
ACTCCTTTCC  7.93847304
ACTCTCCGTG  7.93828455
ATCTAAATAT  7.93828179
ATTTTGGACT  7.93826628
ATTGCTCTTC  7.93822065
ATTCAGTTCG  7.93819656
ATACTTCGCT  7.93809477
ACCCTTCAGC  7.93808282
ACTCTAAACC  7.93807956
ATGCTGTTGG  7.93799967
ATTCTTTACG  7.93793752
ACTTGTCTCC  7.93788517
ATCTTATCGG  7.93786218
ATTGGTCGCA  7.93784412
ATCGGCATCT  7.9377205
ATTACATCTA  7.93767997
ATACTTCGCG  7.93764247
ATCTTTGACG  7.93741789
ATCAGGTAGT  7.93734796
ACCTTAGCCG  7.93730548
ATCTAACCGT  7.93717336
ATCTTACATA  7.93692799
ATCGTTTCAC  7.93686059
ATTCGTTGAC  7.93684688
ATTCGCCGCA  7.93679474
ATTATTGGGT  7.93667322
ATTTAGTCCG  7.93660685
ATCTGCTTCG  7.93652377
ATCCGCCAAA  7.93648462
ATTACTCCCT  7.93647392
ATACTTTCCG  7.93639898
ATGGTCTCAG  7.93632646
ATTTCCTCAC  7.93626258
ATTATCAGTT  7.93615284
ACCTCATCTA  7.93596863
ATTCTGCCAA  7.93591178
ATACGCACCA  7.93588358
ACCTTATGTG  7.93577733
ATGTAGCGGG  7.9357014
ATTCAGCCCC  7.93569436
ATCTTGGGAG  7.93566825
ATCATTGTCA  7.93555319
ATTATCTAAC  7.93535952
ATACTTTCTT  7.93533044
ATTCTTCCAG  7.93527303
ATAGTTATCT  7.93516506
ATTCTCAAAG  7.93509166
ATTGTTTCGA  7.93504886
ATATTGCTGG  7.93491087
ATTCTTCTAG  7.93489223
ACCATTTCCG  7.93485904
ATTTTGGCGT  7.93483461
ATCCTTAAAA  7.93481711
ACCCTAATAT  7.934666
ATACCTTACG  7.93464211
ATCTGGACCC  7.93463898
ATCTTGCTGC  7.93463733
ATGTCTTTCA  7.93457413
ATACTTTACA  7.93453353
ATGTTGCTCA  7.93452176
ACCTTCAATC  7.93448528
ATTAGGGTGC  7.93442021
ACCTCACAGC  7.93441762
ACTTCGCTCT  7.93434303
ATCATAGCGA  7.93433931
ATTTCGGCTT  7.9342943
ATCAACACAT  7.93427807
ACCCTCTCAA  7.93412904
ATCTTTTTCC  7.93403844
ACTTGCCACC  7.93396608
ATAGTCTGGG  7.93395031
ATTTTGCCTG  7.93390407
ACTCCTTGTG  7.93373859
ATTTCTTTTA  7.93370561
ATCTGGGGAT  7.93365782
ACCATTTTCC  7.93359799
ATACCTCCGT  7.93358606
ATCTATCGGG  7.93354413
ATAGGTAATC  7.93344219
ATGCCAACTT  7.93338303
ATGTTATCAC  7.93335302
ATCCCAAGTA  7.93334031
ATTACTGGCG  7.9332188
ATTCCCGCAT  7.93319374
ACTTCTTTCG  7.9331747
ATACCAGTCG  7.93293095
ATCAAGCATC  7.9329263
ATTTGCTTCT  7.93291089
ATCCTCAGAA  7.93277925
ACTTTTCCTT  7.93275163
ATATTTCCTT  7.9327148
ACCTTCGCAT  7.9326386
ACCTAACAAA  7.93261848
ATCGTGTACT  7.93260913
ATACTCTTAG  7.9325975
ATGGTCTATT  7.93254863
ATGTCTTTTT  7.93250211
ACCCGCATCA  7.93244933
ATCCCGTCCG  7.93237029
ATTACCTTGT  7.93228675
ATCTCCAGGG  7.93223654
ATCTTTTATG  7.93215611
ATTCGTGCGT  7.93203227
ATACTAGCCC  7.93186361
ACCTGACTGA  7.93179117
ATCCGTTGAT  7.93169089
ATTCTTAGTA  7.93162991
ACTCTCACTT  7.93153905
ATTCTCGCGC  7.93145097
ATGCCGTCTT  7.93133168
ATTCTCAAAT  7.93133021
ACTTCCTCCG  7.93124078
ACTCCACTTT  7.93116871
ACCCGCCACT  7.93116796
ATTCATTGGG  7.93112611
ACCACCTAGC  7.93108368
ATTACAGCCG  7.93097251
ATTACTTACT  7.93093273
ATCCAGCAGC  7.93093138
ATCATTTTTC  7.93089618
ATATCCCTAG  7.93088991
ATTCCCATAG  7.93082473
ATCAACGCTC  7.93080405
ACCTTCTGCT  7.93077147
ATAGGTTTGG  7.93076911
ATTTTTGGGG  7.93071618
ACTCTTTATC  7.93056044
ATCGCCTACG  7.93056007
ATCTCAGTGC  7.93055264
ATTGTTCATG  7.93037657
ATCCAAACCA  7.93035947
ATCTCCAGAA  7.930342
ATCCAGCCCG  7.93022677
GCTCCTTTCG  7.93017708
ATATCCCTGC  7.93008039
ATTTCGCTAG  7.9300479
ACCCTGTTGC  7.92998385
ATTCTTATGG  7.92986491
ATTATGGCGG  7.92982409
ATCCACAAGG  7.92975055
ATAGGTCGCA  7.9297311
ATACCAGCCT  7.92971137
ATGTCTGCTC  7.92968485
ATTCCCGGCA  7.92939633
ATCTTTTTAC  7.92935323
ATACTTGCTA  7.92922829
ATGCCTTCGT  7.92914796
ACTCCTCTAC  7.92912179
ATACACGCTT  7.92909491
ATCCAGTTAA  7.92905665
ATTTGCTCGC  7.92895554
ATTCGGTTAG  7.92867288
ATGTGTGATG  7.92864923
ATTGCGTCTT  7.92858064
ATCGTCCGAC  7.92843157
ATCTCGGCAG  7.92838167
ATACTTCCTA  7.9282333
ACCTGTAGCC  7.92810643
ATCATTATTT  7.92808753
ACCTCTAGCC  7.92803275
ATTTCTCTAC  7.9278929
ATGGTCCTCG  7.92789055
ATACATTCAC  7.92785719
ATCTTGGTTA  7.92779387
ACTTCCTCCC  7.92759816
ACCCTAAAGC  7.92757863
ATCTTTTGTG  7.92756096
ATTCATAGCC  7.92747832
ATTCTGGTCT  7.92744923
ACCTATCCCT  7.92744489
ATTGCGTGTC  7.92741178
ATCTGCTAGG  7.92736638
ATCTACGGTT  7.92736489
ATGTCCTCAA  7.92734849
ATTGTTCAAT  7.92716338
ACCTTCTGTG  7.92696523
ATCGTCCCCC  7.92677902
ATTCACGCAA  7.92676556
ATCCTTCGGA  7.92665799
ATCGTTGACA  7.92663619
ATTCGTCCAG  7.92663572
ATTGGTCCTA  7.92661387
ATGGTCTACA  7.92650119
ATCAGGCAAC  7.92636543
ATTCAGTCTC  7.92633723
ATCATCGCAA  7.92628376
ATTGTACCCT  7.92625943
ATTGGGTATC  7.92621569
ATTCTCAATC  7.92619855
ACCCTCCTAT  7.92615588
ATCGCACAGC  7.92610307
ACCTCCACTG  7.9260163
ATTCTAACCG  7.92582082
ATTCTCGGGT  7.92574688
ATGTCTGTCA  7.92567326
ATTCCAACCC  7.92566153
ATATGTTTTC  7.92564935
ATGCCTCTAA  7.92564355
ATATCCTGTC  7.92553551
ATCTTTCAGT  7.92552279
ACCACCACTA  7.92551014
ATCTATTTGT  7.92548404
ATTCTAGGGA  7.92542425
ATTTGGTGAT  7.92537491
ATTGGTGGCA  7.92536573
ATCTTTGATT  7.92533431
ACTCCTATGC  7.92528035
ATACTGCGTC  7.92513417
ACTTATTTAC  7.9249615
ATTCTCAGTT  7.92495909
ATTTGGTCAG  7.92492267
ATGGGTTATC  7.92482245
ATGTTGTGAC  7.92473227
ACCCATTGCT  7.92466569
ATTCCTGGTC  7.92463359
ATGTTCTGCA  7.92459598
ATCACGGCAT  7.9245897
ATGCCGTAAC  7.92458385
ATACTCTGGC  7.9244776
ATTCGGGACT  7.92446211
ATCATTCAGG  7.92442815
ATTATTGTTC  7.9242317
ATTACTTCAG  7.92401685
ATCTTGTTTT  7.92400897
ATCTTCTAAC  7.92376205
ATGTTGCTCT  7.92372794
ATATCACTTC  7.92368453
ATTGCCATTC  7.92365672
ATCGCCCGTA  7.92360716
ACCCGCACAG  7.92356881
ATCTTGCCAG  7.92356393
ATTGCTATGG  7.9235476
ATCTTATCTG  7.92349256
ATTACCCCTT  7.92340018
ATTTTACTGT  7.92334841
ACTTTCTCGC  7.92332369
ATTCAGCCCA  7.92328295
ACCCTCAGTT  7.92327035
ATACCATCAT  7.92315141
ATGTTACCTC  7.92308991
ATCTAACTTA  7.9230702
ATCTATTCTC  7.92306831
ATCTAAATGT  7.92303398
ATGTCCCGTA  7.92301659
ATCCCTTGTT  7.92299403
ATGTGTCTCA  7.92298824
ATTATCTCAT  7.9228729
ATTAGTCTGC  7.92274186
ATCTTCGGTG  7.92267212
ATTGCGTCCC  7.92264495
ATACTCCAGC  7.92260558
ATTCCCCCGA  7.92256851
ACTCTATTGG  7.92256354
ACCCTTTATC  7.92234404
ATACACTGGT  7.92227803
ATCAACCCCG  7.92227281
ACCTACGCCA  7.92224111
ATTCCTGTGG  7.92223375
ATTTAGGTAG  7.92212157
ACCTTTACTA  7.92204559
ATTTGCTGGA  7.92203668
ATTTGCCGTC  7.9219613
ATCTCTGCGA  7.92194111
ATTTGCCCAG  7.92191175
ATCCAGCAAC  7.92189625
ATTTGTAGGG  7.92184415
ATTTCAGGCT  7.92178054
ATAACCTCTA  7.92170056
ATCATCAACG  7.92157018
ATTCTACACC  7.92149012
ATCTGGCCCA  7.92148803
ATCACTGTAA  7.92145422
ACTCCCTCAA  7.92141277
ACCCCTGTTA  7.92132986
ATTCACCACG  7.92126729
ATCAGCCGTC  7.92126613
ACCTTCTGTT  7.92117903
ATTCCTAGTC  7.92112406
ATCTAAAGCC  7.92110406
ACTGTCTCCG  7.92095158
ATTGCGTTAT  7.92082993
ATCTATCATA  7.92081947
ATGTTCTGTT  7.92080024
ATTTCGTGCG  7.92055315
ATTCCGTATA  7.92043464
ATCTCATTAG  7.92042839
ATCTGTGACT  7.92030638
ATTTGTGCGC  7.92026311
ATATTGCTTT  7.92026272
ATGTTCGCTA  7.92006984
ATGTGGACCG  7.92006571
ATCTTAAACG  7.92000234
ATACATACAG  7.92000024
ATCTTCGGCC  7.91998108
ATTATCTTGG  7.91987136
ATACCTGGGG  7.91983736
ATTTCACATG  7.91974595
ACTTCATAAC  7.91972905
ATACCCCTCA  7.91965561
ATTATCCTCG  7.91958824
ATTCCCGCGC  7.91956107
ATGTGTCTAG  7.9195496
ATCAGCACTC  7.91950949
ATACTCAACG  7.91945634
ATTCCACGTA  7.91942765
ACCTGACCTT  7.91934915
ATTACTCCTG  7.9193433
ATCTTCATCT  7.91933767
ATTTACCACA  7.919314
ATCATTTCCA  7.91927682
ATATGTGTAG  7.91923684
ATCTCCAGTT  7.91913968
ACTGTTGGGG  7.91911748
ATGCCTCAAT  7.91910692
ATTATTGTGT  7.91903771
ATTACTGCTC  7.91897734
ATACTTTGGA  7.9189023
ATAGGTCATT  7.91878368
ATTGGTCGGA  7.91870654
AATCCATCCC  7.91844115
ATTACTTCTT  7.91842301
ATTTTGCGTT  7.91839794
ATCGGTTTCT  7.91832272
ATACACTCGT  7.9183227
ATCTCCATAA  7.91815877
ACCATTACTG  7.91803274
ATTCCGTAAC  7.9179305
ATACTTCACC  7.91788658
ATCGCATCGG  7.91788243
ATTTTATCAC  7.91779582
ATCGGCACTA  7.91778197
ACCTGTTTAA  7.91771173
ACCATCTTTT  7.91770636
ATTTTTACCA  7.91768727
ATCTCGTAAC  7.91764329
ATTGCCTTGG  7.91751754
ATTAGGTAGG  7.91751329
ATTACTTTTG  7.91746647
ATATTGTCTC  7.91745686
ATTTCTGTCA  7.9173956
ATTTCATTAA  7.91722075
ATCCAGCTAC  7.91721663
ACCTTTGAAT  7.91718914
ATCACCCACA  7.91697261
ATCTACATTC  7.91692985
ACCCTTAACA  7.91692516
ATCGGTACTC  7.91686635
ATCCTTTAGA  7.91680229
ATTTCTGCCC  7.91679776
ATTCCACTAG  7.91673414
ATCACGCACG  7.91669465
ACTTCGCTCC  7.91649355
ACCTTTCCTA  7.91642452
ATACTAGCCT  7.91641355
ATCTCGCGCT  7.91636893
ATCTTCCGAT  7.91630007
ATCTTATTCC  7.91628478
ATTCTCATTT  7.91622459
ATCACTTAGG  7.9162221
ATCCATGGGG  7.91620652
ATTTCCTTGA  7.91618465
ATTGTGCTAA  7.916129
ACTCCATAAC  7.91610123
ATCATCGTGT  7.91596097
ATGTTCGCCT  7.91595329
ATTGTTCAGT  7.91574736
ATACTTAGCG  7.9153943
ATCTGGTGAC  7.91530737
ATCCATGTAG  7.91524588
ATTTGTACGG  7.91516791
ACCATTACCT  7.91516282
ATGTGTATTA  7.91516034
ACTCCTCGTC  7.91508818
ATACCCTCAT  7.915015
ATTGTGGTGG  7.91489903
ATACAAACTC  7.91475487
ATTTGTCACG  7.91469541
ACTTGTCCAT  7.91468652
ATACTCGGGA  7.91461616
ATCTTTACGT  7.91438117
ACCACCCAAA  7.91429106
ATTTGTGTAA  7.9142204
ACTTACCGTG  7.9141929
ATGTGTGTCG  7.9140683
ATGTGCGAGT  7.91391356
ATTGTCGCTT  7.91384062
ATCTGAGGCT  7.91380793
ATCCGCAGTC  7.91378809
ATCCACAGAC  7.91361869
ATGTTCACGG  7.91358257
ATCACGTCTT  7.91345425
ACCTTTATGC  7.9134232
ATCAATCGTA  7.91333854
ATACTTAACC  7.91320113
ACCCTAATCA  7.91310878
ATTTCGTCAA  7.91307178
ATCAGTCGAA  7.91306965
ATCCTGTAGA  7.9130274
ATTAGTCGTC  7.91292027
ATTGCCTGTT  7.91279129
ATTACTTACA  7.91273304
ATCATCTGGT  7.91261258
ATTGTTGGGA  7.91247029
ACTCCCGTCT  7.91229971
ATTATGTTGC  7.91223745
ATTCATCACG  7.91221573
ATCCAGCTAG  7.91216233
ATCTGTAGTT  7.91212635
ATTTCACCTT  7.91211404
ATTCGGTATA  7.91208934
ATCACCCGGT  7.91198232
ATTTTCCCTA  7.91188348
ATTCTGTACG  7.91185264
ACCCTGCTCT  7.91183288
ATACACACCT  7.9116936
ATTCAGGTCT  7.91168666
ACTCTTTTCG  7.91153905
ATTCTACTCG  7.91134714
ATTCCGTATG  7.91134203
ATTCCAACCT  7.91117361
ATCTAAGGGG  7.91112924
ATTCCTACGT  7.91110504
ATACCTAATG  7.91101905
ATTATTCGGG  7.91096418
ATCACTCAAT  7.91086681
ATCGCACTGT  7.910767
ATTGCCGACG  7.91069074
ATGCCTTTAC  7.91063365
ACTCTGCTCT  7.91057128
ACCTCGCCTA  7.91050196
ATCTTTGAGG  7.91047788
ATTTTTCCAA  7.91034886
ACTTTCCTTC  7.91028609
ATTCCAACCA  7.91012579
ATATTGTCCC  7.90998733
ATACCCACAC  7.90996066
ATACTCTTGG  7.90966993
ATTTGTGGAC  7.90945652
ACCTCCTACA  7.90932952
ATCTTGTTTG  7.90925153
ACCCATTTAG  7.90915578
ATTTGGCTCC  7.9089672
ATTTCGTATC  7.90878733
ATACTCGTTC  7.90875591
ATTAGGTTCA  7.90874356
ATAGTCGTTC  7.90861038
ATCCAGGCTT  7.90860274
ATCTCCGCGG  7.90852108
ATCTTGCTCG  7.90848789
ATTACTCTAA  7.90832818
ATACCACGGC  7.90827813
ATTCTGGCCT  7.90827608
ATCCTAGATG  7.90827603
ATACCTAACC  7.90826163
ACCCGTCTCA  7.90819526
ATTCACCGCG  7.9081368
ATTAGTCCTG  7.90812576
ACTCCGCCTC  7.90808249
ATACGGTGCT  7.90799598
ATCCTCGCGA  7.90783402
ACTTCTATCC  7.90782227
ACCCTTCCCC  7.90781918
ACCTCCGCAT  7.90756318
ATCCAGTCAG  7.9074961
ATTTGCCTAA  7.90745017
ACTCTCGCTA  7.90744812
ATCGTCTATC  7.90743006
ATCGGCTTTC  7.90712476
ATCACAGCAT  7.90701033
ATCAGCTTAC  7.90700132
ATACACTTCG  7.90697868
ATTCTGTATA  7.90696379
ATACTCAAAC  7.90690153
ATGTGCTCCG  7.90684448
ACCTTACTCG  7.90684018
ATTACTTCGG  7.9067551
ATTTTCCGTG  7.90663785
ATTACATTTT  7.90662409
ATTGCTCGTA  7.90660552
ATTCGCTAAT  7.90644333
ATAGTGCCCT  7.90640387
ATTGGATGCG  7.90626418
ATTTTTCCCA  7.90625569
ATACTTCCGT  7.90617139
ATCCAAGTCG  7.90607503
ATGGTCGTGA  7.90604618
ATTGCTTGTG  7.90596512
ATCACTGACC  7.9058124
ACTTACCTCG  7.90580226
ACCTTTTGCA  7.90571729
ATCCGGGCGC  7.90571497
ATCGCTAAAA  7.90563796
ATTGCTACGC  7.90520369
ATCTGGAATT  7.90511971
ACTTATCCGC  7.90501503
ATCATCACAT  7.90500772
ATATTGGCGG  7.90487407
ATTGCTCACA  7.90483952
ATTTTGTCGA  7.90480311
ATGTCTTCGT  7.90472185
ACAAACCCTC  7.90466859
ATTCTTTTGT  7.90458533
ATGTCTTCTA  7.90454791
ATCTCAGCTC  7.90427467
ACTTTCCTGG  7.90426482
ATTACCTCAC  7.9041489
ATTTCAGGTG  7.90395548
ATAGTGGTTC  7.90392542
ACCTACTACC  7.90387016
ATTCTTTCTA  7.90377663
ATTCGTCGTA  7.90373729
ATGTTGCTGT  7.90357191
ACCCTTCCAG  7.90354806
ATTCTAGGCG  7.90351804
ATCTGTTCGT  7.90317918
ATGTTGGCGT  7.90316703
ATCTCTGGTT  7.90313258
ATCATTAGCC  7.90304899
ATTTCGGATG  7.90302276
ATTGTTGGAG  7.90296956
ATTCTATCGC  7.9028851
ATATTGTCGC  7.9028287
ATTTCCATCC  7.90278131
ATATTTGCCT  7.90276582
ATCTTCGGAT  7.90273248
ATTCGCCGGG  7.90265438
ACTTATTTTG  7.90254736
ATTTCACATC  7.90253935
ATTCCAGGGG  7.90253868
ATGTTCCGTC  7.90244076
ATACATTCCA  7.90230485
ATTTGCCAAC  7.90201388
ATCACTTGAG  7.90201089
ATTTTCCACT  7.90197965
ATCCTTGATG  7.90196698
ACTCTCTAAA  7.90193622
ATCATCACTT  7.90178702
ACTCTTTGTG  7.90159728
ATTCAGTGTC  7.90154721
ATTGTTAGCG  7.90148531
ATTGTTCCGC  7.90123676
ATTCATCTGC  7.90121946
ATGGTTTCTC  7.90109809
ATCTTGCGCA  7.90107836
ATCCAAGCCT  7.90097704
ATTTGGGGCG  7.90097236
ATTTCACTAT  7.90079615
ATCTTCCGGG  7.90074031
ATTTCTATTT  7.90072947
ATCATTGAGC  7.90066169
ATGTGCTGAT  7.90062428
ATCCTAGGGG  7.90060602
ATCAGTGTTT  7.90058042
ACTCCTGCTA  7.90046224
ACCTTCGCTG  7.90030575
ACTGTTACTC  7.90030263
ATCATATCCC  7.90026429
ATTTCCCGCC  7.90023223
ATAGTTGCCT  7.90022538
ATCATAGCAT  7.90017145
ACCTCAACTG  7.90010466
ATTACTGCCT  7.90009106
ATACCTCAAG  7.90006653
ATCTCTGACT  7.90004544
ATCTGAATCT  7.90001824
ATTTGCCGTA  7.89999205
ATACTGGTGA  7.89996889
ATACTCTGTC  7.89996827
ATAGTGTCAG  7.89982517
ACCCGTATTG  7.89973611
ATCTAACCGA  7.89963041
ATTTCACTTC  7.89928549
ACTTTTCCCA  7.89919642
ATCCTCGACA  7.89917721
ACCCTAACGC  7.89901501
ACTTCCCTAT  7.89893307
ATCATTTGTG  7.89880845
ATCGTCCCGG  7.89879423
ATTACCTCTT  7.8987565
ATTATGTGCT  7.89873459
ATAGGTCGCG  7.8985511
ATTTCAGGGG  7.89845885
ACCTAATCTC  7.89836928
ACCCTCGCCC  7.89827139
ACCTCACGCA  7.89812422
ATGTGTGCGT  7.89809508
ACCCTTCAGT  7.89807984
ATTTCCCAAG  7.89800789
ACCATTTTTA  7.89793281
ATTCTTGGAT  7.89792892
ACCTTTCGTC  7.89792274
ATCCAGGTGA  7.89787958
ATACTACAAT  7.89776878
ATCGTTTTCA  7.89775858
ACTTCCTACA  7.89767159
ATCACGCATT  7.89747776
ATCATACAGG  7.89730701
ATTTACTTAT  7.89729178
ATGTTCGTCC  7.89727994
ACTTCGCATG  7.8970956
ATTATTCGTG  7.89694188
ATCTGGCAAC  7.89676496
ATCGCTGCAT  7.89660972
ATCATTTTAG  7.89645039
ATGTCCTCGC  7.89628087
ATTTACGGGG  7.89622487
ATCAAGGGGG  7.89621298
ATCATTTATA  7.89589835
ATCGCTTGAG  7.89588059
ATCCATTGGG  7.89584222
ATCTCCAAAC  7.89581281
ATCACCGTAG  7.89575355
ATCCCTTGAT  7.89562441
ATTTCCACAA  7.89561588
ATTTTGCCCT  7.89560112
ACTTTTCCGC  7.89551006
ACCTTCCAAA  7.89543589
ATCAGTTTAG  7.89531255
ATAGTTGGCC  7.89527187
ATTGGTTTGC  7.89511111
ATGTTTGCCG  7.89496691
ATAGTTTGTC  7.89496056
ACCTTACCAG  7.89496005
ATTCTTCGAC  7.89478586
ATCTTGCGTA  7.89463067
ATTGTTTCAA  7.89451889
ATATGGGGTA  7.89447411
ACCCTAATTA  7.89444879
ATTTTCGTCA  7.89437913
ATTTCTTGTC  7.89414993
ATCGTCTACG  7.89409945
ATCAAACACC  7.89396043
ATCCTGAATA  7.89388835
ATACACTACC  7.89354228
ACCCTACCGC  7.89347666
ATCCGGGCTG  7.89347001
ATTACTTCTG  7.89340301
ATCCAGGTGT  7.89331617
ACTCCCTTCT  7.89318554
ACCTCCCACC  7.89317948
ATCCTAGAGT  7.89313493
ATTGGTTGGG  7.892978
ACTCCTACTC  7.89296667
ATCCGCGTCT  7.89294314
ATTTCGTAAT  7.89292082
ATCTACTGGG  7.89289661
ATCGTGTGAC  7.89278791
ATCGTGCTAC  7.89278768
ATCTTCAAAA  7.89276448
ATACTCGCAG  7.89273628
ATCCATCATC  7.89252261
ACTTCTTTCC  7.89249798
ATTGCTCTGA  7.89248101
ACTCTCTCGG  7.89247726
ATCTGGTAAG  7.89241071
ATCTGGCTGT  7.89237944
ATACTATGCT  7.89232796
ATTCCCTGGG  7.89208117
ATCATACCGC  7.89207372
ATCTTATCCA  7.89203947
ATACCCTAAT  7.89203495
ATTACTCGTT  7.89199873
ACCTTCACTT  7.89195668
ATTCGTTACT  7.89178329
ACCTTTTATT  7.89174085
ATCACTTTGT  7.89167947
ATTCACCAAA  7.89166258
ACCTACTCAC  7.89148507
ATTCATCCGC  7.89143999
ATGTTCTAAT  7.89141781
ATCACACTAA  7.89135899
ATTCTAATCA  7.89121165
ATCTGTCAGT  7.89117877
ACCCATCCCA  7.89117779
ATGTTTCTTG  7.89116897
ATCTCCACGG  7.89112153
ACTCTCTACT  7.89102492
ACTGTTTCTG  7.89097716
ATTCCGTTGA  7.89093435
ATAGTTTTCT  7.89058663
ACCTGCCAAC  7.89052487
ATTCCACGGC  7.8904935
ACCTATGCGG  7.89045131
ATGTGTCTGA  7.89038492
ACCCTACAGC  7.89030987
ATTACGGTCT  7.89021058
ATCCAGGTCT  7.89008235
ACTTCTTATG  7.89005348
ATTCAGCACG  7.88994877
ATCATTAGTG  7.88988834
ACCTGTCTGT  7.88985103
ATCTTAGACC  7.88970089
ATGCCTCACG  7.88969125
ACTTTCTATG  7.88957812
ATCTGCGGGC  7.88949111
ATTTCATCTT  7.88945329
ATTTTCTGGC  7.88943343
ATCGCTTCGG  7.88940796
ACCTCACTCA  7.88939897
ATGTTGTGAA  7.88912991
ATCTTCGTGA  7.88911021
ATCTCCAGTG  7.88886012
ATCTAACGAT  7.88876807
ATCTTGTTAC  7.88868465
ACTCCTATCT  7.88857647
ATTGTTTTGG  7.88842027
ATCACCATGA  7.88838448
ATCACAGTCC  7.88835989
ATTCTATGTC  7.88824829
ATTCCGACGC  7.88820489
ACTGTTATCT  7.88819027
ATGTCCCTGC  7.88809677
ATCGTTCACA  7.8880767
ACCTTAGACC  7.88802555
ATCTGTAGAG  7.88801476
ACTCTTCCGT  7.8878545
ATCTCCGCCT  7.8878013
ATCACACCTT  7.8877779
ATCCTTCCGG  7.88767534
ATCACTAGGC  7.88766995
ATACCCGCTG  7.88758453
ACTCCTCGCA  7.88743423
ATACTACGGT  7.88742028
ATACACTTCA  7.88740591
ATTGCGGGTT  7.88740471
ATCGTATTGT  7.88731204
ATTTTTACCG  7.88730375
ACTTCCAAGC  7.88718166
ATTTGCTCCA  7.88711055
ATTCTTTTTT  7.88710022
ATTGGCGTCT  7.88700569
ATCGGGAGTC  7.88681712
ATTATGTCTA  7.8868023
ATTAGCCTTT  7.88675949
ATACTACTGC  7.88673205
ACTGTGTTGC  7.88670253
ATTCACATCT  7.88666457
GGTTGGGTAT  7.88664916
ATCTATCAGG  7.88659362
ATTGTAGGTT  7.88647632
ATTATGGGTA  7.88643117
ATCCTCGTGG  7.88639774
ATCTTTATGG  7.88634392
ATTGCCCAAT  7.88617871
ATTCCGCAGT  7.88605869
ATATTCCCCG  7.88593705
ATGTTGTATC  7.88585069
ATCCAAATCG  7.88571472
ATTCTGCGCC  7.88567587
ATTTGTGGAA  7.88565579
ATTTTCCCCG  7.88556428
ATTGTCGCCG  7.88555371
ATGTCTACCG  7.88554099
ATCCCCCAGA  7.88552911
ACTCCATTGT  7.88551869
ACTCCTTTCG  7.88543541
ATACTTAGTC  7.88541246
ATGTCATTCC  7.88540448
ATGTTGTCAT  7.88537281
ACTTCCGTCC  7.88534624
ATTCCCCGTT  7.8853261
ATGTTCATTT  7.88525192
ACTTCACCCA  7.88518362
ATCAGTTGGA  7.88515931
AATCCCTCTT  7.88505195
ATTCTATCTC  7.88502707
ATCAACTTAC  7.88502682
ATCATTCGCG  7.8849942
ATTCTTGGAC  7.88493907
ATCCTCGAAG  7.88491175
ATGGTATTCA  7.88472827
ATTTACCCCC  7.88467879
ATTGGTTATC  7.88465195
ATCTCGCAGG  7.88462816
ATACGCCCAT  7.88442577
ACCCACTATC  7.88437563
ATCGTTTACC  7.88436948
ACCCGCTGCT  7.88432965
ATCAGTGTCT  7.88428281
ATTGTAGCCC  7.88410472
ATCACACATG  7.88407074
ATGTGTACTT  7.88402409
ATCTCGGGTT  7.88400692
ATTCTTTCGA  7.88387054
ATTCTGCCAG  7.88382479
ATTTACCACC  7.8838135
ATCCTAGCTG  7.88368694
ATTTGCCGGT  7.88363696
ATATTCGCCT  7.88360343
ACTCCTCCTC  7.88358799
ATACTCGGTT  7.88355106
ACCTTATCTA  7.88353364
ACTTATCTTA  7.88349446
ATTAGGTTGT  7.88345473
ACCCTCCTAG  7.88342759
ATACTTCCGG  7.88342737
ATTCGGCATG  7.8832812
ATTTCACTTT  7.88324677
ATTTTTGGGC  7.88320601
ATGTAATCCT  7.88314514
ATACTTCGTT  7.88306875
ATTCGCCACC  7.88296559
ATCTATCCAG  7.88291034
ATCGCTTAAT  7.88285845
ACCTTTGTGT  7.88282686
ATTTCCCGTT  7.8827825
ACTCCTTGTT  7.88262484
ACCCTTTCGG  7.88257811
ACTCCTACGT  7.88255104
ATCAGCACGC  7.88251137
ATCTCCGTAA  7.8824516
ATTTTAGCTG  7.88236136
ATTCTTGCGT  7.88211561
ATTCTATACT  7.88209644
ATTTCGTCAT  7.88202225
ATGTGTAGTC  7.88201381
ATCACTCGCA  7.88194869
ACCCTTCAAC  7.88186401
ATACCCAACT  7.88177284
ACTCTTGCGC  7.88176736
ATGTGCCCTA  7.88158609
ATATGTTGCG  7.88143823
ATCTCGCGTA  7.88142205
ATTTTCTAGC  7.88140031
ATTTACTTGA  7.88136397
ATTTGTAGGT  7.8812706
ATTTCACTCG  7.88126403
ATCTAAATCG  7.88120213
ATCTTATCAG  7.88117982
ATTTCCTCTC  7.88116569
ATTTCCCGCA  7.88116042
ATTTCGCCTG  7.8810139
ATCATCGCCG  7.88100912
ATCCTCGGTA  7.88100094
ATTTCTTGTT  7.88079679
ATGGTTCATC  7.88076817
ATCACGTTTA  7.88072071
ATCAGCATAA  7.88062925
ATACCTTCAG  7.88062492
ATGTGCCTCT  7.88045926
ACCCTCAGCC  7.88024372
ACCTTATTGG  7.88009391
ATTGTGTGCA  7.8800912
ATAGTAATCC  7.88000789
AGTGTAGGGC  7.8799897
ACTCCTTCGC  7.87997743
ATACACCAAG  7.87992628
ATCAGCCTTG  7.87975214
ATCTCTGGAA  7.8794121
ATCCACATGA  7.87936738
ATTTAGTTTA  7.87934779
ATTGCCGTCC  7.87924133
ATACCGCCAT  7.87923609
ATAGTGCGTA  7.87919973
ACCCTAAACA  7.87916594
ACCTCCCATG  7.87914694
ATTTTCGGCA  7.87914032
ATCTCCGCAG  7.87894743
ATAGTCACAG  7.8789245
ATACTGTCCC  7.87892072
ATAGTCTTTA  7.87888987
ATTGGCTTGC  7.87873399
ATCGTTCCAA  7.87863405
ACTCTTTTTG  7.87861496
ATACTTCTAG  7.87861382
GAACCCCCCC  7.87857714
ATGTTATCTC  7.8785215
ATCTTGCCGA  7.87842107
ATGTGGCTTT  7.87839682
ATTTCCTCAT  7.87838017
ATGTTTTCGG  7.87830726
ATCAGTCCTA  7.87828518
ATAACTACAC  7.87820465
ACTCGTACCC  7.87811387
ATATGTGTTT  7.8780946
ACCCATACAC  7.87803967
ATTTCTTCTG  7.87795858
ATTTCTTACC  7.87782424
ATGCTCTTTC  7.87781819
ATCTTCGATC  7.87779921
ATTTCGCAAG  7.87777055
ATCTTTGACA  7.87774366
ATTCTGTATC  7.8777084
ATCACGGCTT  7.87751158
ATAGTTGGTG  7.87745013
ATCATACCCT  7.87739733
ATCGCTGAAC  7.87729545
ATACACAAAC  7.87729442
ACCATTTCGC  7.87725416
ATTCTTGCAT  7.87723694
ATTTCCTTTG  7.87722842
ATTCTGATCT  7.87713996
ACTCTGCCCG  7.87712994
ATCATTACAA  7.87702261
ATTCCCGATG  7.87702022
ACCTTTTTGG  7.87700162
ATTCTGCCAT  7.87698672
ACCTATACGT  7.87690077
ATTCTTGTTC  7.87685723
ATGTTCATAT  7.87684643
ATTCATCAGT  7.87666386
ATCACTGTAT  7.87660007
ATGTTGGCCC  7.87647984
ATGTTTCATA  7.87646433
ACCCTTGCCA  7.87638497
ATCACTGGGC  7.87638196
ATACGCCTTT  7.87637012
ATTACTTCGT  7.87631549
ATTACCGCTT  7.87626484
ATCGGCCTTC  7.87624293
ACTCGTTTAT  7.87621164
ATCGGCTTAT  7.87612598
ATCGCTGTTC  7.87611746
ATTCACACGA  7.87611567
ATAGTGCCGG  7.87609697
ATCATTGACT  7.87604218
ATAACCATAC  7.87603647
ACCTGTTCAT  7.87595699
ATGGTAGTCT  7.87584732
ATTTTTCAGG  7.87571192
ACTCTCCTCA  7.87551438
ATCTTGGCTT  7.87528194
ATTTGTGACG  7.87522701
ATTCTACATC  7.87519075
ATACTTCGGG  7.87518644
ATCGTGGACG  7.87507367
ATCTATCGCC  7.87506761
ATTGTCATTC  7.87497082
ATTATGCTTG  7.87491299
ATGGTTTCAT  7.87490587
ATCTCATGAC  7.87489461
ACTCTTACTG  7.87477333
ATTCACGCTG  7.87470891
ATGCTTTTTG  7.87469627
ATTGCTGGTT  7.87469037
ATGTTGCCTG  7.8746794
ATTCCATACG  7.87464397
ATCATCCAAT  7.87459398
ACTTCTCACT  7.87452311
ATTCCGCTGT  7.87451832
ATCGCCAACT  7.87449749
ATCTTGGCCT  7.87449041
ACTCATCTCG  7.87442113
ATTCACACGG  7.87440477
ATGTATTCTA  7.87432932
ATTCTACTCT  7.87428852
ACCCCTACCG  7.87424705
ATCTCTATTT  7.87420291
ATCGGTCTCG  7.8741708
ACTTCCTCTT  7.87410227
ATACCCTCGC  7.87405006
ATGTCCTCTT  7.87403969
ATCCATAACG  7.87401459
ATCTTCCGGT  7.873962
ATTTTCTAAC  7.87393015
ATCTTATGTT  7.87368659
ATGTCCACTT  7.87367763
ATCTACGCTA  7.87365891
ATCTCAGGTT  7.87365518
ATTTCATTGG  7.8735372
ATCTACATTT  7.87353169
ATTCCTGGCC  7.87329822
ATTCTTTGCA  7.87321229
ACCTTCCGTT  7.8730975
ATGTGTGTCT  7.87298831
ATCAGTCGGC  7.87289264
ATTCGTAATT  7.87273903
ATTGTTATGT  7.87269027
ACTTCTCGGG  7.8726836
ATTCAACCCA  7.87265139
ACCCAGCAGC  7.87244746
ATCGTTTCCA  7.87239914
ATAGTCCGCA  7.87232829
ATCTACCATA  7.87230818
ATCCCAGGTC  7.87230305
ATTTCAGCTA  7.87214435
ACTCCTCAAG  7.87208935
ATTTGCTCTC  7.87198801
ATGTTCCCTA  7.8719818
ATCACGGTAG  7.87192246
ATTGTGCCGG  7.87187611
ATCTATACTG  7.87174023
ATCGTTTGAG  7.87168536
ATCTCATTAT  7.8716396
ACTCTTCTTT  7.87143195
CTCTTTCTCA  7.87138292
ATGTTTCCAT  7.87110434
ATCAGGTTGT  7.8710792
ATTCTACATT  7.87107473
ATTGTCTGCA  7.87107102
ATTTCTGCTT  7.87098379
ATACCTCTTG  7.87089173
ATCTACACTC  7.87084566
ATCTGCAATT  7.87079928
ACTCTATGTC  7.87070453
ATTTGTTCAT  7.87061787
ATCACAGTCA  7.87058981
ATTCGTTGGA  7.87058886
ATCGTACCAG  7.87055937
ATCTCTGCTG  7.87055843
ATAGTTGCTG  7.87050682
ATTTCTATCA  7.87049282
ACTTCCATTG  7.87044204
ACTTTTCGCC  7.87039002
ACCATCTCTG  7.87035344
ACCTCCCTCG  7.87025477
ATTCACTTTG  7.87017232
ATACCAGCAT  7.87011069
ATACCTGTAG  7.87006139
ATCAGTTGCT  7.86998597
ATTTCGGCAC  7.86996328
ACCTTCCGTA  7.86995085
ATCTTCGCAA  7.86989178
ATACACACGG  7.86981394
ATGTTTCCGC  7.86979406
ATACTTTCTA  7.86973508
ATCTACAACA  7.86965401
ACCTCCAATG  7.86964712
ATTTCCATCG  7.86964519
ATGTCTTCCC  7.86960553
ATAGTCCTAC  7.86955832
ATTCATTCCA  7.86953055
ACCATTTTAT  7.86950887
ATACTCGGGT  7.86943669
ATTCTTCATG  7.8693865
ACCACCTTTC  7.86938639
ATCCCAAAGT  7.86924448
ATGTGATTAC  7.86923587
ATCGTTCATT  7.86921928
ACTCTTATTT  7.86920596
ACCTACATCC  7.86913884
ATTTCCGAGC  7.86907174
ATCCAACAGC  7.8690688
ATTCGGGCTC  7.86905992
ATCTGCTGCA  7.86903157
ATTCGTCAAA  7.86895055
ACCTCTGTAA  7.86890305
ATCTATGACT  7.86883678
ATGCCCCTCT  7.8687671
ATCATCTACG  7.86872997
ATGTTTCCTC  7.86871354
ATTTAGCCAG  7.86869728
ATGCCTTGTG  7.86866189
ATTCAGCCTA  7.86863786
ATAGTGTTTT  7.86861496
ATGTTGGCCG  7.86849859
ATACCTAGCC  7.86847357
ACCCTCTAAA  7.86839049
ACCCCTCTTC  7.86833001
ATCACCATGG  7.86832265
ATCGCCTCGT  7.86827834
ATGCCGTCTA  7.86826262
ATCTAGCCTT  7.86821028
ACCCACCGCA  7.86818135
ATCTAAGGGT  7.86794318
ATTGCTCATC  7.86787183
ACCCAGTCTT  7.86775725
ATACTGCCAT  7.86773709
ACTTTGCCCG  7.86773458
ATTGTCTGAT  7.86767739
ATTTGTTTAT  7.86757199
ATACTACGGC  7.8672765
ATTGTCAGGG  7.867259
ATGTTGCAGT  7.86720694
ATTCAGTTGT  7.86710232
ATGTCTTTCT  7.86703848
ATTTCCCTGA  7.86701971
ATTGGACGTT  7.86683439
ATTACTCTCC  7.86677933
ATGTTTGTAA  7.86677121
ATCAGCCCTA  7.86672151
ATTTTCCTCA  7.86665661
ACCTTTTCGG  7.86661667
ATACTATTTT  7.86661419
ACTTTTACCC  7.86657645
ACTCCTGCAA  7.86655546
ATGTTTGTAT  7.86651278
ATTTCTACGT  7.86649736
ATCAGCATCT  7.86635416
ATCGGACCAG  7.86623077
ATTCGCCGGA  7.86617317
ATTTGTTCTA  7.86609369
ATCCAACTAA  7.86597139
ACTTCCCTCC  7.86594845
ATGTGGTAAA  7.86594757
ATTTCGGTAA  7.8657988
ACTTTTTGTC  7.86575586
ATCCACGACA  7.86573516
ATCCAATTTG  7.8656647
ATTCCACTTC  7.86562639
ATTTGGACGC  7.86551765
ACCTCTCCGT  7.8654671
ATCATTAGTT  7.86543521
ATACCATTCG  7.86539751
ACTTCTATAC  7.86537133
ACCCCTCTTG  7.86536453
ATGTGTTGAT  7.86535856
GTCGTAGGGT  7.86529926
ATACTTTTGA  7.86521648
ATTGGCTCGA  7.86514634
ATCCAGGTTG  7.86514071
ATCTTAGTTT  7.86511765
ATTACTACGT  7.86501564
ATTCGCATAG  7.86500369
ATTTCATGTG  7.86487608
ATTCATGTGC  7.86485487
ATTGTGGACC  7.86479221
ATGTGCGTCT  7.86473104
ATGTCTAGGG  7.86470636
ATACTCTAGA  7.86469094
ATTTTTTGTC  7.86463158
ACTCTCCATG  7.86455174
ATCCATGTTA  7.86442077
ACACCTTCCT  7.86433339
ATCCAATACT  7.86417494
ATCACCGGGC  7.86408252
ATCATTTTGA  7.86401832
ATTTTGATGG  7.8640153
ATGTGGCTCG  7.86380283
ACTCTCCCAC  7.86378262
ATCGCACACA  7.8637699
ATTTCCACCG  7.8637674
ATCCTTAGGT  7.86356146
ATACATATCC  7.86355154
ATGTATCCTT  7.86354511
ATTCACACCG  7.86351537
ATCATAAATC  7.86347055
ATCGTCACCG  7.86344275
ATTGTATTAA  7.86332978
ATTTGCGTGA  7.86321134
ATCATATCGG  7.86302579
ATTCCACCAG  7.86302327
ACTTCCTACT  7.86296791
ATTCCTCGAC  7.8629549
ATACGCACAC  7.86291064
ACCTTTCGTA  7.86284801
ATGTTATGTC  7.86271356
ACTTGCCCGC  7.86263914
ATTGCTTCTT  7.86259487
ACCAACCCGT  7.86257911
ATTTCCTCGT  7.86254761
ATCACACCGG  7.86253928
ATCTAATTCG  7.86251736
ATTTGTGGAG  7.86245207
ATATCCTCCT  7.86240857
ACCTCCACTT  7.86238748
ACTCATCTTT  7.86237275
ATCAACCGTT  7.86222513
ATGTCTCAAC  7.86210392
ACTTCTTATA  7.86202649
ATCCAAATGT  7.86195528
ATCTAACGCT  7.86194068
ACTCCTGTTA  7.8619206
ATTTCCTCAA  7.86191952
ATTGTCCTTG  7.86191161
ATCACATCGC  7.86183416
ATTACCTCGC  7.86181653
ATTTCTTACA  7.86177515
ACCACTCCAG  7.86176118
ATCTCTGATG  7.86168006
ACTCTTTGGT  7.86160502
ATCTATCCAA  7.86145646
ATGGGTCTTT  7.86140072
ATTCTGGCCG  7.86139002
ATCAATCCGC  7.86138422
ATCACAGCGC  7.86134564
ATTACATCCG  7.8613444
ATCTACATGG  7.86131188
ATCACTTGTG  7.86122852
ACCCACATCA  7.86122353
ACTCCCTTTA  7.8611994
ATTGCCGTGT  7.86118183
ATTGCTCTAA  7.86106675
ACTCCTGTAC  7.86105045
ATCATCTGAT  7.86104346
ATCGTTATCA  7.86100824
ATCTTATACC  7.86094812
ATTGTTCAAC  7.86087613
AACACCCCCC  7.8608284
ATCTTTTCGA  7.86069831
ATCTTCCAGC  7.86062909
ATTTGGCTGT  7.86056958
ATCGCCTCAG  7.86051612
ATCCGTTGAC  7.86049375
ATTTGTGACC  7.86047047
ACTGTATTTT  7.86035051
ATAGTTGTCT  7.86034407
ATTCAACTCC  7.86030877
ATGTCTATCT  7.86026994
ACTCCTCGTA  7.86020131
ATTTCGGCGG  7.86017048
ACCTCTACGT  7.86016726
ATGTCTGTAA  7.85997296
ATCGCCCGTC  7.85996275
ATTTCGTTAG  7.85985051
ATCGTGGCTA  7.85979257
ATTCTCGGGC  7.85960059
ATTTCCTCTT  7.85956913
ATTTTCCGTC  7.85953167
ATCAGCTACC  7.85949946
ATGGTTGAGC  7.85943543
ATTTTGCTGG  7.85925377
ATGGTAGCTG  7.85924537
ATTTCGCTGT  7.85923145
ATTACACACT  7.85922747
ACTTCGGTGG  7.85912603
ATTCGGCCAT  7.85904973
ACCTGCCTAA  7.85885164
ATACCATTTT  7.85884976
ATCTGTTAAC  7.85878435
ATCCATAATT  7.85851587
ACTTCCCTGG  7.85850991
ATTCCCTTGA  7.85848407
ACCCGTACTT  7.85845023
ACTCCTATCG  7.8584196
ACCTTATTTG  7.8584011
ATTATTGCTA  7.85830275
ATGTCTCGCC  7.85822503
ATCTACGGGT  7.85816585
ATTGTCTAAC  7.85813619
ATACATTGCT  7.8581294
ACTCTCCTAC  7.85808141
ATTTTTGTCG  7.85799984
ATTCGTGAGC  7.8579913
ATCTCACCGA  7.85789771
ATCAGTATTT  7.85788534
ATTCGCTAAA  7.85784973
ATAGTCTTGT  7.85776959
ATTGCGTTGG  7.85776371
ATCGGTCTTA  7.85772851
ACCCCACTGC  7.85765155
ATTCTGTGTC  7.85763391
ATGCTCATCT  7.85761544
ACCTCAAAGT  7.85748364
ATACTGTTAG  7.85747319
ATCTAAAATC  7.85733297
ATCCGTTGGT  7.85721472
ATTTCTGACC  7.8571303
ATCAATCGCC  7.85709814
ATCTTCGCCG  7.85700891
ATCTGTGACA  7.85700617
ATACTGGTAA  7.85689018
ATCATCCATG  7.85688124
ATTCCTAATG  7.85687787
ACCCTTCCAC  7.85686324
ATTTCAGCCA  7.85682988
ATCATCCATA  7.85678922
ATGTCTTTGA  7.85674741
ATCGCAACCG  7.85670776
ATTTCGCACG  7.85670348
ACTCTGTCCT  7.85670308
ATCTGGGCGC  7.85669699
ATCTCACACT  7.85667281
ATTGTTCAGG  7.85667158
ATTTTGTCAT  7.85658801
ACCTTAATAT  7.85658149
ATCTTCGACT  7.85656233
ATAGTTCTGA  7.85652964
ATGTGCCGTT  7.85651723
ATACCTCTAC  7.85644283
ATACATACCT  7.85635007
ACTATCCTCT  7.85630094
ATGTTCGCCA  7.85626567
ATCTTAACTA  7.85621157
ATCTCACAGT  7.85620148
ATTGTGTCCA  7.85619045
ATCATTCACA  7.85618137
ACCTTAATTT  7.85616643
ATTCTAAACT  7.8561
ATTCCGATAC  7.85600396
ACCTCTAAAT  7.85598871
ATAGTCTCGC  7.85596576
ACTCTCTCCC  7.85589666
ATAGGTGTAC  7.85585076
ATACTTCCTG  7.85574849
ATCAGTGCGT  7.85568118
ATTACTAGCG  7.85553972
ACCTTGCTTA  7.85542994
ACCACATACT  7.85537505
ACCTACCACG  7.85535627
ATCTCCCAGG  7.85525528
ATTCTAGGGC  7.8552527
ATACCCACCG  7.85523785
ATCTGGTACG  7.8551903
ACTCTCATCA  7.85516641
ATCAGCACAA  7.85513607
ACTCTCCGCC  7.85511524
ATCACAAACA  7.85511282
ATTAGGTTCT  7.85509214
ATCCAGCGTA  7.85492983
ATCTATGCCT  7.8548209
ATTTCTTTCA  7.85481703
ACCCACACCT  7.85480155
ATTTTTGTGC  7.85466146
ATCAAGTTTC  7.85465995
ATTTGCCGAG  7.85460107
ATGGTTTAGC  7.85454952
ATCTCATGTG  7.85443062
ATTCGGCGGC  7.8544208
ATTATCTCCC  7.8543712
ATGTTCAGGT  7.85432085
ACCATTACTT  7.85417769
ACTTCCTCAG  7.85404957
ATTGTTATTA  7.85403658
ATTATGGTGT  7.85403515
ATTGGACCGG  7.85395767
ACCCATTCCA  7.85388969
ACTTGGATAT  7.85383912
ATTCTCTTGT  7.85382738
ATTCTTCCTG  7.85379348
ATTGCCTGAC  7.85375356
ATCTCTGAAA  7.85372617
ATGTTCCGCA  7.85369441
ATAATCTTCT  7.85368378
ATCATCGTTG  7.85351572
ATACTTCTGT  7.85345914
ATACTCGGTC  7.85335714
ATAGTTGCGA  7.85335518
ATTGCTACTG  7.85335181
ATTTGTTTTA  7.85327693
ATCAACATCA  7.85316821
ATTTCTCGTG  7.85309481
ATCTGTAGGG  7.85298524
ACCCATACAA  7.85293657
ACCTTATCGA  7.85276272
ATGGTCCTTG  7.85276078
ATTCACCAGG  7.85271917
ATTACTTGCT  7.85263661
ATACTCGCTC  7.85237801
ACCTGCTTCC  7.852306
ATGTTCTTCG  7.85219663
ATTACCTGCT  7.85217307
ACTCTTTGGC  7.85215035
ATTCCGTACG  7.85209171
ATTCCTAAGT  7.8520421
ATCTTTATCA  7.85202714
ATCTCGTGAG  7.85201075
ATTCCCAATG  7.85197535
ATCTAGGCTT  7.85184385
ATGTTGGGTT  7.85174199
ATCAGCCTTT  7.85171825
ATTCTGTGGC  7.85163511
ATTTCCTGAC  7.85162401
ATTAGTCTCG  7.85156052
ATTTGCGGGT  7.85144119
ATCAATATCG  7.85140938
ATCTCGTTGC  7.85140101
ACTCCACGCT  7.85138555
ATTCCAGCTG  7.85131862
ATTCTTGCTA  7.85125982
ATTGTGATCT  7.85118529
ATCCAGCTAA  7.85118267
ATTTTGCTTT  7.8511211
ACTCTTTCTT  7.85102682
ATCATTGTAC  7.85099164
ATCTACCTGG  7.85096626
ATGTCTTAGA  7.85091162
ATTTGTCTCT  7.85077602
ATCCCAACAA  7.85077074
ACCCTCGTTG  7.85064575
ACTTCCAACT  7.85061674
ATCCCCCCTC  7.8505484
ACTCCTAATA  7.85051009
ACCTTATCGG  7.85048445
ATTATCATCC  7.85025221
ATACCGTAAC  7.85020494
ACTCCTCATA  7.85018292
ATCAACCGTC  7.8501509
ATTGCTTATG  7.85013302
ATATGTTTGG  7.85010474
ATGTGTTTAG  7.85009661
ATTCAGGGGC  7.8500771
ATTCAGATTG  7.85001053
ATACCATCAA  7.84998285
ATCACTGACG  7.84996705
ATTCTACCGA  7.8499604
ATCCAGGTAG  7.84987076
ATTGTACCTT  7.84983843
ATCTCTGACG  7.84976697
ATTGCTTTAC  7.84972752
ATTCCGCAAA  7.84966453
ATTTCTCTGG  7.84963976
ATTCTTTGCG  7.84952604
ATCACCGCTT  7.84951155
ACCTGTGTTT  7.84946528
ATTACCGCTG  7.84941634
ACCTGTTGTT  7.84939708
ATCTTAACGG  7.8493846
ATCTCACGAG  7.84923115
ATCCTTGGAG  7.84916879
ATATTGCCTG  7.84916377
ACTCATCCAG  7.84907343
ATCACAACCC  7.84893794
ATTGTGTTTA  7.84881035
ATGTCTAGCT  7.84880922
ATCGCTGTCG  7.84880016
ATCTATGTAA  7.84868737
ATTATCCAAT  7.84864703
ATGTCGCTGG  7.84850778
ACCTTTGTAG  7.8483949
ATACACGCCT  7.8482677
ATTGTTACCC  7.84826293
ATCTACGGTA  7.84823453
ATTCTTCCGA  7.84814332
ACCCTTAGTT  7.84801575
ATCGTCCACA  7.84798629
ATTCCCAAAG  7.84783372
ATCATCGTAC  7.84781742
ATCCCATGAC  7.84764383
ATCGTTTCCT  7.84760112
ATCAATTTAC  7.84759953
ACCTTTACAC  7.84754202
ACTCTGGGGT  7.847509
ACCCTCTCGA  7.8474876
ATCTCGCTGA  7.84745429
ATGTCGCCGG  7.84744262
ATGGTCTCAC  7.84733682
ATCTTAACAA  7.84733214
ATTACAGCTC  7.84728852
ATCTACACGC  7.84725617
ATAGTCTGCT  7.84720512
ATTCCGGCCG  7.84719572
ATACATCCTT  7.84713636
ATCGTTGTTG  7.84711019
ACCCACTTAT  7.84704499
ATGTCTCAAT  7.84703198
ACCTGTTGTC  7.84693867
ATCTTTAATG  7.84688906
ATTTGCGGTT  7.8467218
ATCTTTCACA  7.84670461
ATCTATGGTC  7.84665156
ATCTTGCGGG  7.84664818
ACCTTCCGCA  7.84655655
ACTTCCTATT  7.84645128
ATTCAGCTCG  7.8463321
ATATTCCACA  7.8463113
ATCGGTCTAA  7.84630732
ATGTTACCGC  7.84623962
ATACCCACGG  7.84603344
ATGCCTCTAC  7.84603221
ACTGCCCCTC  7.84597261
ATCGGCTCTA  7.84593424
ACCACCTGTC  7.84593416
ATTAGCCAGC  7.84593372
ATTTGGCTAA  7.84592045
ATTCCAGGTC  7.84590862
ATCGCCAATA  7.84587538
ATCTTTATGC  7.84586181
ATCGTATTGA  7.84580172
ATTCGTGACC  7.84578936
ACTGTTTTGT  7.8456841
ATCAGACCTC  7.84567883
ACCTATCCTT  7.8456673
ATACTCAAAA  7.84563286
ATTCCAGCCC  7.84562752
ATTTGGGTCT  7.84549759
ATCCCTGATA  7.84538473
ATTACTCTTT  7.84526457
ATGGTTAGTT  7.84522978
ATTCAGCGAT  7.84521541
ATACGCTAAA  7.84514827
ATTTTACAGA  7.84514035
ATTCGGCCTT  7.84508371
ATGTTCACCG  7.84505964
ATTACACTCT  7.84502405
ATTTTCAGGT  7.84501531
ACCCAGCCAG  7.84498753
ACTTTTCACT  7.84498371
ACCTCTCCTT  7.84496091
ACTTCCACGT  7.84493363
ACCCACTTAA  7.84490085
ATGTCTTGGC  7.84487789
ATTTGTGAGG  7.84472688
ATTAGTCTTT  7.84470029
ATCGGCAATA  7.84466662
ATTCTTATAG  7.84459215
ATCTAATCCA  7.84449881
ATCCCTCCGG  7.8444779
ATGTTACCTT  7.84446721
ACTCAATCCG  7.84436514
ATCATTCCGA  7.84431391
ATTTGTACCT  7.84424239
ATTGCCCACA  7.8442352
ATGTTCTACA  7.8442301
ATTCTCAATT  7.84422958
ATCCTCGGAA  7.84419835
ATCAGTGGCG  7.84412402
ATTGTTCCCA  7.84406057
ATACCGCTTA  7.84404826
ACCTGCTGTC  7.84397644
ACCTATTCTA  7.84391286
ATTACTTTTT  7.84384147
ACCTCAATCC  7.84379375
ATTCGTCAAG  7.84378565
ATTATTTTCG  7.84377866
ACCCCGCTAC  7.84362562
ATTCGTGGCA  7.84354195
ATTACCTGTG  7.84351428
ATTGGATGCC  7.84342524
ATAGGTTTGT  7.84325127
ATCCAGCAAA  7.84323779
ATTTCGGGGT  7.84323585
ATTACCGTCT  7.84322205
ATGGTATTCT  7.84315532
ACCTTTACGT  7.84311459
ATATGTTGGT  7.84294862
ATCATTCATA  7.84294437
ATACTACCTC  7.84292768
ATTCATCTGT  7.84287573
ACTTTTCCAA  7.84285301
ATCATTCCAG  7.84283275
ATCCTACGCC  7.84263991
ATGTTCTTCA  7.84257009
ATTTTACTGC  7.84246847
ATGTGTACTA  7.84245621
ATCTGCGTAT  7.84234245
ATTTGCCACT  7.84229566
ATCTTTGATC  7.84216201
ACCAGTCCAG  7.8421417
ACTCTAAAAC  7.84206667
ATAGTGCGTG  7.84205908
ACTCGTCTTC  7.8420233
ACTCTTCTCT  7.84201128
ATCTTATTGC  7.8419274
ATTTCTCGGT  7.84188962
ACCCTTATAT  7.84174097
ATTGTTTCAC  7.84171155
ATACTTTTCT  7.84166177
ACTCTATTTG  7.84162344
ATCTTACTGC  7.84137927
ATCCTTAACC  7.84130957
ATCACGCATG  7.84124406
ATGTCTTCGA  7.84123474
ATCTTTGGGA  7.84123009
ATGTCGCCCG  7.84117837
ATTGGTTTAA  7.84113102
ATTCTAGCCC  7.84107606
ATTGCTCATG  7.84102524
ATTTATCCTC  7.84098959
ATGTTATTCC  7.84095339
ATTCGGTACT  7.84090587
ATTTTACTTC  7.84087951
ATTCATCGTG  7.84086622
ATCAACAAGC  7.8408194
ATTTAGTGGG  7.84081268
ATCACATTGC  7.84078958
ATCCCAGGTT  7.84070208
ATCACAAGCA  7.84064945
ATGGTCTTTC  7.84048741
ATCTATCCGT  7.84044653
ATACAGCATA  7.84026084
ATGTTATACC  7.84025748
ATCATTTGTA  7.84024543
ATACTAAGTC  7.84020626
ACCACTACTT  7.84018585
ATCATTTGGA  7.84008976
ATACTAAGAC  7.83992258
ATGTAGGGCG  7.839856
ATTGCCATCA  7.83985226
ATTGCCCCAT  7.83983203
ACTTCTCGTA  7.83969616
ATCACATTGT  7.83967254
ATACTACGCT  7.83966856
ATAGGTCAGC  7.83966617
ACCTTTATCG  7.83964244
ATTACTAGGA  7.83953684
ACTCCATCGA  7.83938051
ATCGTAAAAC  7.83936885
ATTACTGTCC  7.83932627
ACTTTTGAGC  7.83926097
ATGTAGGGGA  7.83916373
ATGTTTTCAG  7.83882356
ACTTTGCCCA  7.83878331
ATTTTCTTTC  7.83876218
ATCATTAAAC  7.83876021
ATACTGCCGA  7.83874897
ATTTCGTAGC  7.83871346
ATCGCTATCA  7.83866579
ATCCCAGCAA  7.83866507
ATCGTCGTAC  7.838657
ATCTTTCAAC  7.83862142
ATGTGCGTAA  7.83861949
ACTTGGTTGC  7.83848592
ATCGCTTCAG  7.83847718
ATTGTTCTAC  7.83847088
ATCTGCGCGA  7.83843859
ATCTAAGCTC  7.83839161
ACTGCTCCCC  7.8383626
ACCTTTTATA  7.83827859
ATTTAGTTAC  7.8381457
ATTACTGTTT  7.83811482
ATCATCCACC  7.83810293
ATCATGTTTT  7.83806284
ACTCTCTTGT  7.8380499
ATCTAAGCCC  7.83802317
ATGTCGTTTG  7.8379914
ATTACTGTTC  7.83798989
ATTTTGTGTT  7.83795303
ATCTTAGCCC  7.83794311
ATCAGGCTTT  7.83791767
ATTTGGAACT  7.83789944
ATTTGCTCAA  7.83776725
ATTCTAACAG  7.83776535
ATCACTTAAG  7.83768943
ACCACATCTC  7.83764175
ACTGTCTGTA  7.83753027
ATCTTCAATT  7.8375042
ATTACCCCAG  7.83748529
ATGTTATTGG  7.83744245
ATTTCCTAAC  7.83742712
ATTCTTATCT  7.83732043
ACCTCTGCGG  7.83730467
ATTATTGGTC  7.83729956
ACTGCCTCGG  7.83728526
ATTCTGCTTG  7.83724027
ATGGTTATCG  7.83723541
ATACTCACTC  7.83723127
ATGTCCTAAT  7.83715775
ATTGTTAAGC  7.83700485
ATTCTTGGCA  7.83696966
ATCCAAAGCT  7.8369007
ACTCGTTCTG  7.83688709
ATCATCGGCC  7.83686139
ACCTTATTAT  7.8368607
ATCACCTACA  7.83684433
ACCTTGTTGT  7.83683663
ATACTAATTG  7.83682038
ACCTTGTTCG  7.83674421
ATTCGCAGGG  7.83669748
ATCTACGGAA  7.8366737
ATTCGTTAAG  7.83664084
ATTCTCGGGA  7.83650296
ATGTGGCGTG  7.83645717
ACTCATCTCT  7.83642808
ATCACCGGAC  7.83637387
ATGGTTTAGT  7.83637262
ACTCGTTTGA  7.8363725
ATTACAGCCC  7.83630163
ATACGCTTGG  7.83625798
ATTTCGTTTT  7.83619651
ATCATGTCCC  7.83617705
ATTTGGCAGT  7.83614353
ATACCTTGTT  7.83598666
ATTTCCGTGG  7.83593329
ACTCTTCGTC  7.83592928
ACCATCCCTT  7.83578051
ATACTTATCT  7.83574756
ATAGTCTTCC  7.83568164
ACCCAACTGC  7.83565148
ACTTTCTTCT  7.83534919
ATTCTTCTTA  7.83530973
ATCTATTCCG  7.83495805
ATCACGTCCG  7.83488935
ACCATTTCTT  7.83482145
ATACTAAGCC  7.83480854
ATCGTCTGGG  7.83472919
ATTTTGTCGC  7.83470743
ATCCAGGCTA  7.8346767
ATTCATCGGT  7.83466276
ATTTTCCTAG  7.83465302
ATTCATACCC  7.83461122
ATGTTTGCAT  7.83459067
ATTAGGATTC  7.83457832
ATCTCAGTTG  7.83455596
ACCTCGCCAT  7.83445415
ATTTGTGCCA  7.83436029
ATTCGCTACG  7.83419601
ATACCCTCTG  7.83411842
ATGTCCTAAC  7.83408724
ATGTCGTGGG  7.83402496
ATTCAACTAT  7.8339535
ACTTACTCGC  7.83388439
ACCTTCCGAC  7.83385351
ACTCCTATGA  7.83384867
ACTCTGTATA  7.83384689
ATACACTCCT  7.83378893
ACTTATCACG  7.83373513
ATGTATCTGG  7.83366494
ACCTTTGTTA  7.8335764
ATACGCTCCC  7.83351606
ACTGTATCGT  7.83349412
ACTCTGCCTA  7.83348045
ATGGTTATGC  7.83339831
ACTTATACCG  7.83338069
ATGTTCGTAG  7.83337915
ATGTTGCCAG  7.83337889
ATTCCATACT  7.83335462
ATCGTTACTT  7.83332548
ATGTCCTATC  7.83332478
ATCGTTACTG  7.83327113
ATCATACTTA  7.83324399
ATTAGTCACA  7.83320985
ACTCCCCGCG  7.83320244
ACCGCTACAA  7.83317453
ATTGTTCACA  7.83292833
ATTGCCTATT  7.83291219
ATACGCACAT  7.83275205
ATCTTTTGAC  7.83271146
ACTTTCGGTT  7.83248351
ATCACAACCT  7.83237675
ATTCTGCGGG  7.83237067
ATTGCTTCGT  7.83232011
ATTACGCTCT  7.83229642
ACCTGTTATC  7.83221799
ACCATTCTAC  7.83217883
ATCTATGAAC  7.83216376
ACCTGCTTAA  7.8321467
ATCCAAGTCA  7.83212645
ATTCTCCAAG  7.83209426
ACCTGTAACT  7.8318752
ATACTTGGGT  7.8318392
ATTGCCTCGA  7.8317948
ATACAGGTTA  7.83177328
ATCCCAGCGG  7.83168976
ATCTCTTCGC  7.83167721
ATCGTTGACC  7.83164933
ATCTCTCAAG  7.83158463
ATACCCATGT  7.83150931
ATCTTCTAAG  7.83149295
ATGTCCAGTG  7.83148227
ACTCCACGCC  7.83132696
ATTGCCTATA  7.83127834
ATACTGTTCA  7.83109447
ACCTGCGTTC  7.83108255
ATCATCAACA  7.83090189
ATAACTCTCA  7.8307785
ATTCTCAGTG  7.83076257
ACTGGGTTAC  7.83075317
ATTTCATCAG  7.830736
ATTTGTGACT  7.83072119
ATTGGCGTAC  7.83071565
ACCTTCTAAC  7.83061991
ACCCCAGCAT  7.83053264
ACCTGTGCTC  7.8305088
ACCCTTGCCC  7.83046503
ACTCGTCTAC  7.83040481
ACCCTTAGTA  7.8303679
ATACTTGGCT  7.83034918
ATCGTCAACT  7.83034426
ATGTGTTTCA  7.83023247
ATTAGCACAC  7.8301689
ACTTCCGGGC  7.82998761
ATACATAAGT  7.8299734
ATTTGTCAAG  7.82995606
ATATAACCTT  7.82985858
ATCATATAAA  7.82980249
ACTCCCATTG  7.82968427
ATGTTTTCCA  7.829666
ACCCGCTCTG  7.82960637
ATTGGTCGCC  7.8295826
ACCTGTTTCT  7.82953052
ATTAGCGGGT  7.82952216
ATACTGTGAT  7.8294451
ACCCCGCTCA  7.8294051
ATCTCCCTTG  7.8293205
ATTTAGTCAG  7.82931054
ACTGTCCTAA  7.82929926
ATGTGTAAAA  7.82928562
ATTCATCCAC  7.82926152
ACTTCCCTCT  7.82925627
ACCTGCCCGG  7.82924335
ATACAGTACT  7.8290683
ATGTGTCAAT  7.82906819
ATGGTTCAAC  7.82897787
AGTAGGGGTG  7.82895042
ATCTCGCAAG  7.82894591
ATTGTATGTA  7.82889481
ATGTTTATTT  7.82881802
ATTATCTATA  7.82879523
ATGGTTGCCG  7.82878306
ATCTCAAGTA  7.82874829
ATGGTGCCTT  7.82868583
ATCATTTAGC  7.82864903
ACCTCTGATT  7.82863546
ATCTTATATG  7.82857464
ATTGTGCTTA  7.82857157
ATTGATTCCA  7.82853232
ATTCTCTAGG  7.82843504
ATTATCCGCA  7.82843138
ATTGTGACTC  7.82837375
ATTTGCGTCG  7.82835903
ATCAATCACA  7.8282635
ATTTTGTACC  7.8282225
ACCCACTATT  7.82810375
ATTGCTGAAT  7.82807708
ATTGGTTGGC  7.8280132
ATACCCCTAG  7.82791852
ATTTCAGAAG  7.82786994
ATACTGGGGG  7.82785568
ACCTTCGTAT  7.82782653
ATTCAGTTCC  7.82772557
ATGTTTCTCT  7.82767956
ATCCTGTGGT  7.82765878
ATGGTGTACT  7.82765343
ACCCTCCTAC  7.82759769
ACTCCATCTC  7.82745099
ACTCACCATC  7.82739677
ATCTGCTGTG  7.82738546
ATCGTAATTG  7.82733573
ACTGTTTCCC  7.82732114
ATCTCGCGGC  7.82719192
ATTTGTAGGA  7.82716275
ACCTATTTAT  7.82713653
ATCATAATCC  7.82710663
ATGTGTTATA  7.82705867
ATCTTTGCTA  7.82701022
ATCCGTGGGT  7.82697312
ATACGCTTAA  7.8269724
ATCTATATTC  7.82695479
ATTTCCGGCT  7.82693108
ACACCTTTCG  7.8269154
ATCTTTTTAT  7.82686439
ACTCATAACC  7.82685558
ATACCCTTAG  7.82683263
ATTTTCGGTG  7.8268038
ATGCTGTTCT  7.82674961
ATCAGCACAC  7.82672427
ATACTGTCTT  7.82669755
ATTTTCGCCA  7.82667936
ACCTACGTTA  7.82667544
ATCCGCCGTG  7.82654683
ATTTGCCAGG  7.82653019
ATCTACGACT  7.82650277
ACCATTTGAC  7.82647247
ATTCTTCGGT  7.82640614
ATGTGTTCAT  7.82638598
ATGTTCTTGA  7.8263835
ATTTAGCTCG  7.82638086
ATGTCTCCCT  7.826311
ACTTTATCGC  7.82629051
ATTTGGATTC  7.82625271
ATTCCCGTGA  7.82625142
ATTTCTACTT  7.82624468
ATCGCTGTGA  7.82623621
ACTGTCCTTG  7.82621969
ATCCTCGCGC  7.82586855
ATACAGTACA  7.82582764
ATCACAGTAC  7.82569734
ATCGCTATAG  7.8256937
ACTCATAATT  7.82566322
ACCTGTATAA  7.8255147
ACCCCTTTCG  7.82549053
ATATCCGCTA  7.82547472
ATCATCTGCG  7.82546932
ACTCTCTGGC  7.82542593
ATTAGCCCTG  7.82542284
ATTGTATGTG  7.82537022
ATCATATTTT  7.82521161
ATGGTTTGCT  7.82520393
ATCTCCGTGC  7.82518369
ATTGTCGATG  7.8251611
ATTTGTTACC  7.82513388
ATTCTCATAC  7.82512098
ATTTCTGAAC  7.82500777
ATGTTATCGT  7.82492221
ATCTGGCGTG  7.82490496
ATCATATACT  7.82489061
ATACATCGGC  7.82484591
ATCGGTTGAC  7.82483183
ACCTACTCCC  7.82481146
ATCTGGTATA  7.82479011
ATACACCCCA  7.82478929
ACTTTTGTGC  7.82470756
ATGGTCTGGG  7.82468612
ATCGTTACTC  7.82467431
ACTTCCATGT  7.82467397
ATCTTATTTG  7.82466694
ATGCTGTCTC  7.82463579
ATATTGTGGT  7.82461748
ATTTCTAAGC  7.82461393
ATTCACTTAA  7.82461044
ATGTCTCCGT  7.82459773
ATAGTCTCCC  7.82454769
ATCCTTTAGT  7.8244915
ATTCCGCCGC  7.8244787
ATTCACACTC  7.82440189
ATCATCTTAA  7.82438387
ATCTCTAGGG  7.82433847
ATTGTCCATG  7.82432078
ACTCTCCTGA  7.82429105
ACTTCCACGG  7.82423823
ACCTCTACAG  7.8242298
ATTATCCGCC  7.82422009
ATTTGCTCTA  7.82418043
ATCCAACCGC  7.82413912
ATCTATCTCA  7.8241266
ATTACTAACC  7.82410961
ATGCTGGTTA  7.82409429
ACCTCATTCC  7.82401673
AGTGGGGGGT  7.82399681
ACTCTAATAC  7.82394524
ATTTGTTTCT  7.82391803
ATGCCTTCTT  7.82391404
ATAGTAGTCT  7.82387605
ATCTTGCTCC  7.8238617
ACCTTTGCTT  7.82382708
ACCTTCCGGG  7.82381278
ATCCAACCGG  7.82374777
ACTCCTGGGG  7.82361016
ATCATACGGT  7.82358188
ATTTACCAGG  7.82353887
ATTTTTGTTA  7.82352815
ACCTTGCTCC  7.82344606
ATTTGTGGTA  7.82344485
ACTTTTTGTA  7.82337103
ATTTGCTTTC  7.82331415
ACTTTGTCCC  7.82327555
ATTTCATATA  7.82320461
ACCTATTCTC  7.82319626
ACCCGCTACA  7.8231935
ACCCCCAACA  7.82304274
ATCAGCTTGT  7.82302883
ATTACCCCTA  7.82300577
ATTACTTGCC  7.82297797
ATTACCCCTG  7.82297771
ACCTGCCTAT  7.82297449
ACCCAATCAC  7.82297107
ATTTCGCGGG  7.82293099
ATACTCTCCG  7.82290589
ACCTCTTGCA  7.82287875
ACTTATCTGA  7.8228054
ACCTCGCCTG  7.82273921
ATCCGTATAC  7.82273375
ATCTTGCTAC  7.82260706
ACCTCGTTCT  7.82258159
ATTTGTATCT  7.82246061
ACTCTTTCCG  7.82243532
ATGCACTCCT  7.82239851
ACCTATGCTT  7.82235052
ATGTCTTCAT  7.82229774
ACTGCTCTTG  7.82227803
ATATCCTTCT  7.82226374
ATTGTATACC  7.82224455
ATTGGTGCCC  7.82211362
ATTGGATGCT  7.82205405
ACTTCCTCGT  7.82190829
ATCCGTAGTT  7.82189638
ACTTTACACA  7.8218779
ATCAATCTGT  7.82187272
ACTTCTCACG  7.82172649
ACCCTACGCA  7.82165075
ATCAATGCTC  7.82153522
ATTTTACCGC  7.82153246
ATCTATGTGC  7.82152355
ATACTCGCTA  7.82150914
ATTTCAATCT  7.82148965
ACCTTGCCCC  7.82148631
ATCACCTCCT  7.82148312
ATCCAAATGG  7.82147649
ACTCCTCTAA  7.82146948
ATACCTCGCG  7.82146197
ATGTTCATTC  7.82144192
ATAGTCGGTC  7.82143509
ATCGTCATTT  7.82140453
ATACTTGTCG  7.82140317
ATCCAAATAG  7.82139551
ACTCATTTCC  7.82138632
ACCCTTGCAG  7.82138543
ATGGTTCAGC  7.82130774
ATGCCCTAAC  7.82123087
ATCTCCGGAT  7.82122773
ACCATCACTT  7.82109801
ATGTTTCATT  7.82107135
ACTTCTCCAT  7.8210676
ATTAGTCAAC  7.82101582
ATCTCAACGA  7.82095025
ACCCCTATTG  7.82093084
ATTTTGCCGC  7.8207837
ATTGTCGCAC  7.82077677
ATGTTCCATC  7.8207755
ATTCTATTTG  7.82075916
ATACATCCAC  7.8207291
ACTTTTTTCC  7.82063761
ATCCGCGCTT  7.82060027
ATCTGCGTCC  7.82055081
ACTCTTATCA  7.82050566
ACCTATCGAG  7.82046667
ATCTTTCTGC  7.82044004
ATTCAGCATG  7.82040505
ACTTTCCCAG  7.82034399
ATACGGCTTT  7.82030182
ACTCGCCTAA  7.82027678
ATTTCCAATA  7.82018658
ACCTATATTG  7.82015327
ATTGCCAGCT  7.82010859
ACCATCTACC  7.82006732
ACCACTTAGC  7.82004066
ATTTCCGGGG  7.81997613
ATTCATACCA  7.81996337
ATAGGTTTAG  7.81993773
ATACCATAGC  7.81984763
ATTACACGCA  7.81984179
ATTTACTGCC  7.8198175
ATTACTGGAA  7.81980947
ATTCACTAAG  7.81977977
ACCTCCATCC  7.81975868
ATACTAAACT  7.81967054
ACCACTTCTC  7.81965713
ACTCTGGCCC  7.81962856
ATTTCTGACA  7.81960315
ATTGCCACGC  7.81955961
ATTCTGGGTT  7.81955154
ATGGTGTCGT  7.81952902
ATTGCTGTTA  7.81952331
ATTTCGCAAC  7.81951352
ATCGTACTTC  7.81949537
ACTTATTATG  7.81945217
ATCTTATAGA  7.81939086
ACTCCTTGAT  7.81932734
ATCTCATGGT  7.81929204
ACCATTTTTG  7.81928818
ATTTACCTTC  7.81916268
ACCTATTGTA  7.81914455
ATTCTGACAG  7.81910233
ATACCTCGTT  7.81909987
ATTTGGTCCG  7.81909044
ATTGTCAGAC  7.81907112
ACCCTATGTG  7.81898575
ATTTGGTGGA  7.81898501
ACTATTCCTT  7.81893656
ATACTGTATG  7.81893111
ATCATTTCGC  7.8189123
ATACTACTGA  7.81889151
ACCCTTAATG  7.81884227
ATACACGCTA  7.818819
ATGTCGGGGC  7.81881142
ACTCCATTAG  7.81879546
ATCTAAACAA  7.81864262
ATACCTTCCG  7.81858501
ATTTCACATT  7.81855925
ATGTGTTATT  7.81853485
ATTTCCATTC  7.81841157
ATCTTTTTCG  7.81836442
ACTCTATTGC  7.81816028
ATTCGGAACC  7.81815985
ACCTATAAAG  7.81814241
ACCCATTCGC  7.81807468
ACCACCACAG  7.81805414
ACTTCCTCGG  7.81804702
ATCTCGGATA  7.8179586
ATCACTAATT  7.81790654
ATACAGGTGC  7.81789465
ACCACTTTCG  7.8178028
ATCGGCTCTT  7.81777011
ATCAATCAAC  7.8177357
ACTTCCGGGT  7.8177056
ATCATACGCA  7.81763159
ACTTCATATA  7.8176071
ATCATCTGGC  7.81740296
ATCCGCAGTT  7.81738887
ATCTCAATAT  7.81736797
ATCCTGGTCT  7.81731778
ATTGTATGCC  7.81729146
ATTTCCTGCT  7.81725377
ATACCTGGAT  7.81720807
ACTTTTATCG  7.81718595
GACAACCCCC  7.81718345
ATGGGTTTGT  7.81713566
ACCCCATCAA  7.81712883
ATAGTTGTTT  7.8171154
ATGTTCGTGA  7.81710321
ACCTATGCGA  7.81709164
ATCACGTTGC  7.81708401
ATCAGTACAT  7.81706948
ATGGTTGCGA  7.81704234
ATTTGGGATC  7.81698601
ATTATTGTGC  7.81690811
ATACACACTT  7.81690407
ATTCTTTACT  7.816886
ACCTCCATTG  7.81687987
ATTCTAAGCA  7.81685223
ATTTCCATCT  7.81679701
ATTCGTCCAA  7.81675616
ATCTCTAAGG  7.81673237
ATACACTCTC  7.81665643
ACTCCTTTTG  7.81664624
ATAGTCGCCC  7.81663719
ACTGTGTTTG  7.81662559
ATTTCGTAGG  7.81651517
ACTTCTCCTT  7.81649305
ATTATCCTTA  7.81648287
ATTTTGGCCT  7.81647569
ACTTTTTCAG  7.81647227
ACCCATTCCG  7.816249
ATTTTACCTC  7.81618043
ATGTCCCTGT  7.81613573
ATGTTCCTAA  7.81612166
ATATTGGGGA  7.81607911
ATACTGCGGC  7.81606597
ACCTTCAGCA  7.8160329
ACCTCACCGA  7.81603144
ACCAAACTCA  7.81594307
ATTCTCAGCT  7.8159407
ACTGTCCCTC  7.81591643
ATCCGCGCTA  7.81589203
ATTATATCAC  7.81582543
ATCACAGACC  7.81578081
ACTGTTTTCG  7.81577399
ATAGTTAGCC  7.81576704
ATCAAGTCAT  7.81573665
ATTTCAGGAT  7.81573638
ATTTCCAAAT  7.81572808
ATTGTCACCA  7.81570336
ATCTATATCT  7.81568793
ATCCCAGTAC  7.81565431
ATTGGTAAGC  7.81559704
ATTCACGCGC  7.81558945
ATGTGGCTTA  7.81557759
ACCCTGCCTG  7.81553281
ATAGTCAAAG  7.81549361
ATCTCCGACG  7.81547624
ACCTCTGCTG  7.81546912
ACCCACCTCG  7.81543541
ATCGGCTCTC  7.81538942
ATTTCTATAC  7.81532865
ATTATCTACC  7.81530847
ACCCAATAAG  7.81526872
ACTTCCGGTA  7.81523784
ATTGTGACTA  7.8152374
ACCATTCTAA  7.81518531
ACTCTATCTC  7.81500247
ATCTCACTAG  7.81490793
ACCATCATTT  7.81485607
ACCTATACGC  7.81479014
ACTTTTTCTC  7.81469618
ATTACATACG  7.81464665
ATCATTGATG  7.81459712
ACTCCTTATG  7.81457377
ATGTCCTACG  7.81444838
ACTTCTGGGT  7.81438931
ATTCGTATTT  7.81430623
ATTCCATTTG  7.81425443
ACCTTAACAA  7.81418944
ATCTCTCCGA  7.81418428
ATCTCATTTG  7.81415839
ACTTCCTAGG  7.81415125
ATTCGCTCAG  7.81408022
ATCGTTCGTT  7.81402986
ATCCAAATTA  7.8139532
ACCCAACAAC  7.81394252
ATCTCTCGGA  7.8138808
ATACCTTGAT  7.8138678
ATTCTTCAAA  7.81383266
ACTGTCCCAT  7.81379734
ATCTACGCGC  7.81368258
ATTATGGTTG  7.81367815
ACCTTCCACA  7.81366405
ATTCTTTGAT  7.81361628
ATTCCAGATC  7.81361399
ATAGGTTCTT  7.81358839
ATCACAACAC  7.81351603
ACCTTAATCG  7.81346299
ATGTATCAGC  7.81345713
ATTATACTTT  7.81344924
ATCACGTTCG  7.81339029
ACCCTCAAAT  7.81338783
ATTTACCGGT  7.81334535
ATCCCCTATT  7.81333976
ATAGGTCGGT  7.81327994
ATTGCTTTCC  7.81327646
ATCTTCGGGC  7.81325373
ATTTTGCCTA  7.81323883
ATAACTCTGG  7.81321873
ATTACCACAC  7.81314197
ATGGTTGGCT  7.8130226
ATCTGGTGGA  7.81295918
ACTCCCCTTG  7.8128634
ATCATATCTT  7.81279111
ACCTGTGCCA  7.81278361
ATACTAAACA  7.81275633
ATGTCTTTAC  7.81272556
ATAGTTCAGA  7.81272221
ATATTTCCTG  7.81271248
ATACTTGCTC  7.81260754
ATACCAATGA  7.81255504
ATGCCTTGTC  7.81250607
ACCTATTGAG  7.81249093
ATATGGTTCT  7.81245171
ATTACCGTGC  7.81239687
ACCTATACAG  7.8123801
ATCAAGCCGT  7.81233312
ACCACACACC  7.81220296
ATTAGTTCGG  7.81216206
ATTTGGCTAC  7.81211742
ATCTCGAAAT  7.81210421
ATACACCGGC  7.81209574
ATCTGTGAGA  7.81207218
ACCTTATCTC  7.81201559
ATTTCGGACC  7.81197142
ATGGTTTTAA  7.81196288
ACCTAACTAG  7.8119147
ATACTAACTC  7.81189363
ATAGTTAGGA  7.81185378
ATACATTACG  7.81184298
ATCGTTAATA  7.81183903
ATCCGTATGA  7.81182321
ATTCTTTCGT  7.81180868
ATCCCCTGCG  7.81180063
ATGCCGTTGT  7.81175309
ATTCATTTAT  7.81172878
ATTGTCGGGA  7.81167677
ATACTGGGTT  7.81167214
ACCTGGTGGG  7.81164212
ATCTAGGTGC  7.81147681
ACTTACTTGC  7.81146052
ATTCACAGCC  7.81145346
ATACTTTCAA  7.81142784
ATGTGCCCGT  7.81142209
ATTCCAACAA  7.81140649
ATTCAATAAG  7.81139507
ACTTACATAT  7.81138087
ATCCGTTAGA  7.81136556
ATACGCCAAC  7.81134551
ATGGGGCTAG  7.81128689
ACTTACTTCA  7.8112417
ATCTCGGCTG  7.81120035
ATTCCTGAAG  7.81118153
ACCCATCAGT  7.81110107
ATACCATACC  7.81100453
ATCTTGATAC  7.81099573
ATTCTTGCCA  7.81097585
ACCTCGATCC  7.81090072
ATATCCCCTA  7.81086686
ATCTTGACAG  7.81086583
ATTACGTCTG  7.81086197
ACCTTAACAC  7.81084028
ATCTATTGAG  7.8108229
ATTTCCTTCA  7.81080428
ATCGTCAGGG  7.81079982
ATTGTAGTCC  7.81077875
ACCCTATACG  7.81077772
ACTCTATAAC  7.81077011
ACACCTTTAT  7.81061093
ATCTATGGTA  7.810587
ATCTATACAT  7.81056196
ATTACCCTGA  7.81054211
ATACCAAATC  7.81053416
ATTGTCCAAT  7.81047877
ATCTAGGTCT  7.81042751
ATACCAGCCC  7.81034999
ATCCATGATG  7.81026294
ATTTATCTAC  7.81006733
ATTTGATCTG  7.81005306
ATAATCTCTT  7.81000929
ATACCGTGCG  7.80999693
ATCATCTAGC  7.80994956
ATTTTTCCCT  7.80994471
ATGTGTTTTT  7.80991859
ATTTCACCGA  7.80991832
ATGTCTTGAT  7.80990993
ATACTGTCGT  7.80979892
ATCTTGTTAA  7.80976002
ATCTAAATGG  7.80975731
ACTCTATGCG  7.80974418
ATCCAGAACT  7.8097441
ATCAGGTTTC  7.80972883
ATGCCTACAG  7.80964962
ACTTCACAAT  7.80963865
ATCGTCTCTT  7.8095664
ATTACCTAGA  7.80951259
ATTATTCGTC  7.80951054
ATTTTCGACG  7.80950903
ATTTGGAGTG  7.80948399
ATAGTTCGCT  7.80947859
ATCATTAACG  7.80947644
ATTTCGCCAA  7.80945967
ATTGTCTTTT  7.80945299
ATTTCTGGAG  7.80939543
ATCCTGCGAA  7.8093403
ATCAGCCAGC  7.80926701
ACCACTTCAC  7.80922251
ATTCGTGCTC  7.80917188
ACCTCAATAT  7.8091412
ATCAGGCACA  7.80913929
ACTTCCGCAT  7.80912032
ACTTTCCTCG  7.80910723
ACTCATCTGC  7.80899269
ATTTCTGGCA  7.80896085
ATTTACCGTC  7.80889126
ATTCATTCGT  7.80870691
ATCAGCACTA  7.80869868
ATCCAACCTA  7.80858185
ATACTCCAAT  7.80855314
ATCCCAAGTG  7.80855122
ATTCCAGGTA  7.80853859
ATTCTGAGAG  7.80853305
ATCTCGTTCG  7.80849009
ATTTCCCTAG  7.80845999
ATTTCTACTG  7.80840038
ATCTGCGAAG  7.80837228
ATCAGTATCA  7.80831752
ACTCCGCCTG  7.80830439
ATCATACAAC  7.80829883
ATTTCGTTGT  7.80824586
ATCTACCGGC  7.80823338
ATTCGTAATC  7.80822867
ATCTATTATA  7.80821991
ATATCTGGCG  7.80807238
ATCCTAATAG  7.80807032
ATGTCTACTA  7.80805746
ATATCTTCTG  7.80800795
ATTTATCAAT  7.80791589
ATGCCCATTC  7.80790069
ACTCTATCCC  7.80789829
ACTTTCCACG  7.80780431
ATCAATAACC  7.80777932
ACCTGCACCC  7.80776935
ATCTTTATGT  7.80775476
ATCATTTAAT  7.80772123
ACCTACCCAG  7.80771586
ACCTGTCAAT  7.80769044
ACTTTAATCG  7.80762676
ATCTACTGCG  7.80760571
ACTCCTTGCG  7.80757797
ATCTATGGTT  7.80755159
ACTCCATTTA  7.80749748
ATCTTACGAA  7.8074786
ATATCTCGTC  7.80747053
ATCATCAGCA  7.80746322
ATGTCGTTAC  7.80732703
ACTCTCGGGG  7.80726998
ATTCTTCAGG  7.8072612
ATGTGCTGCC  7.80722685
ATTCATCCAG  7.80716204
ATTGTGCGGT  7.8071521
ATACCCCAGC  7.8071479
ATGTTACGCG  7.80707874
ATACATCAGC  7.80703894
ATTATGGGGT  7.80700719
ATGTCTGGGG  7.8069409
ATCAGTCTAG  7.80686671
ATCCAGACAT  7.80679911
ATTCAACACC  7.80675252
ATTCTGTTAG  7.80666936
ATTACGCTGC  7.80665473
ATTATTCCAT  7.80662269
ATACCATCCA  7.80660357
ATTGTTCCAG  7.80648007
ATCCCAGATC  7.80638189
ACTTTTACGC  7.80636805
ATCTTGTGGA  7.80632509
ATTTCATGGC  7.80622498
ATCAAAGGGG  7.80616822
ATCCATAGGC  7.80616213
ATAGTCCTCA  7.80615213
ATACTTGTTT  7.80613753
ATACCTGCAC  7.80612906
ATTTGGACTT  7.80611585
ATGTTATCCA  7.80603547
ACTTCCGCAC  7.80603096
ATATCACTCA  7.80601532
ATACTTCACA  7.805949
ATCCAAGCCC  7.80583507
ATCGTTAAAC  7.8058247
ATGTTTGGAT  7.80566033
ATTTAGTTTC  7.80560792
ATACATTGCC  7.80558994
ATGTGTATCA  7.80556563
ATAGTTAAAA  7.80552101
ATCACACTCT  7.80547567
ATTCCGCGTT  7.80545995
ATGTCTTTGC  7.80539039
ATCGTGTTGG  7.80534463
ACCCGCATAG  7.80534277
ACCTTGAATT  7.80531768
ATTTCGTCCG  7.80530423
ACCCTTCGTA  7.80528242
ACCCTCACAT  7.80523507
ACCTTCTAGC  7.80520357
ACTTTACCCT  7.80517293
ATTCTAACAT  7.80502129
ACTTCCCGCT  7.80493687
ACTCTTTGTT  7.8048509
ATAGTCCGCC  7.80476021
ATACACCCGG  7.8047405
ACCTTTTACG  7.80469987
ACATCCCTCC  7.8046458
ATCAAGTGTA  7.80460514
ATCTTCAGGA  7.80459857
ATCATATGGG  7.8044795
ACTTGGTCCT  7.80444836
ACCCACAGCC  7.80422596
ATTAGGGTTC  7.80422516
ATTTCTATCT  7.80422209
ATGGTCTTAC  7.80421181
ATGGTTATCT  7.80418827
ATTCAACCGT  7.80415168
ACCGCCTTTA  7.80414687
ATCCAGCCGA  7.80412087
ACCTCACATT  7.80410201
ATGCTCCTTC  7.80406296
ATTGGTGTCT  7.80405229
ATACATACAA  7.80402967
ACCTCGCCCG  7.80402648
ACTCCCACTG  7.80397118
ATTTCGGGCA  7.80395399
ATCTGGATCT  7.80376851
ATCTTGGGAC  7.80376256
ATTCGCTGAC  7.80371385
ATAGGTGTCT  7.80370098
ATCTGACTCG  7.80368899
ATCCTTGAGC  7.80365975
ATCGCCCTTG  7.80365044
ACCTTCCATG  7.80362397
ATTAGCCCCT  7.80360081
ATTTCTAGCA  7.80355721
ATCATAAGGC  7.80344791
ATTTGGTATT  7.8034216
ACCTCTCGCG  7.80335651
ATAGTCCAGT  7.8033068
ACTTACCGGA  7.80325755
ATTTCTTTAA  7.80323324
ACCCTTTGAT  7.80322947
ACCCATACAT  7.80320143
ACTGTTACCG  7.8031935
ATCTCACAAC  7.80315207
ATCAGTTCCC  7.80314352
ACTCTTGCCG  7.80314289
ACTTTTTACA  7.8031361
ATCTTGTAAC  7.8031315
ATCTATACCA  7.80309857
ACCGCACACC  7.80309191
ATCTCGCCTG  7.80299715
ATTCCCGTCA  7.80293914
ATTCTTGTAG  7.80293346
ATCTCACCCT  7.80291203
ATGTGTTGCA  7.8028988
ATCGTGCCGA  7.80288765
ACTTATGCTT  7.80285876
ATCTAATCAG  7.8027677
ATCCTGGGTC  7.8026972
ATCTTTAACG  7.80266655
ATTTGTACTT  7.80266559
ATTTCAAAGT  7.80264602
ATACTTACGC  7.8026442
ATTACTCAGG  7.80262448
ATACTAACAC  7.80246999
ACTTCTCGTG  7.8024095
ACCTCCTGCG  7.80240891
ATCTTTTGGA  7.80239191
ATTGGGTCTC  7.80233457
ATTCGCAGGT  7.80230858
ATCCCCTGGG  7.80230213
ATGTGCGTTC  7.80227856
ATGTTCGCAA  7.80224655
ATTCGCATAC  7.8022462
ACCTATCCTA  7.80221023
ACCTGTCGTC  7.80219165
ATCCAGGCTC  7.80215246
ATCCCAAGAC  7.80213022
ATCACCTCAA  7.8020872
ACTCGTATCA  7.80206203
ATCGCTATAC  7.80205189
ATTCGCACGT  7.80198198
ATCAGTATAT  7.80197033
ATTTTTGCCG  7.80194363
ATTGCCATAT  7.80192503
ATCCAACGCC  7.8019179
ATCTTCAGCA  7.80189397
ACTCCCATCC  7.80188764
ATTCGCTGCC  7.80186631
ATATTTTGTT  7.80183069
ATGTCTATAG  7.80178137
ATTCGTTAGC  7.80177279
ATCATCGTCA  7.80170538
ATCTCAGTCG  7.80169528
ACCTTACTAG  7.80160389
ATAGTATCAC  7.8016029
ATACTGGCCG  7.80157922
ACTTCTGGCA  7.80155739
ATTTCCTGCG  7.80152718
ATCCTCTGGT  7.80146903
ACTTTTACTT  7.80144514
ATTGTCCAGC  7.80138925
ATCACCAGAC  7.80134788
ATGGTTCAGT  7.80134605
ATTTACCGTT  7.80132557
ATCCCGTCCA  7.80131729
ATCACGTCAA  7.80128492
ATAGTTCAAG  7.80127185
ACCCGCTCAC  7.80125558
ACCTCGCCCT  7.80124242
ATTCCCTCGA  7.80123316
ATCACACAGG  7.80111051
ATTCCATAGA  7.80107353
ATACACTCGA  7.80103801
ATTTCCGCTA  7.80099094
ATTGTACGGG  7.8009571
ATTACGCACC  7.80095017
ATCTCCTGAG  7.8009437
ATTTCCTTGC  7.8009321
ATTCCGGCGA  7.80088133
ATTTTCGTGG  7.8008507
ATTTTCACAA  7.80084123
ATCCCCTGGC  7.80081012
ATTCAACTGC  7.8007767
ACTCCATCCA  7.80070903
ATCGCCTGCC  7.80067536
ATTGCTCTCT  7.8006627
ATTTACCTTA  7.80065351
ATTACCTGTA  7.80064084
ATCCAAGAGG  7.80059284
ATGGTCTTGG  7.80059035
ATCATCAAGT  7.80055821
ATACTCAGAA  7.80055069
ACTGTTCTAC  7.80052085
ACCTTGCTAT  7.80049411
ATCAAGGTGG  7.80048862
ACTTCACGGT  7.80044433
ATTGCGGTCA  7.80042852
ATACTTTCTG  7.80041137
ACTCTTTCGC  7.80039516
ACTTGCCGGG  7.80037538
ACTCACTCGC  7.8003263
ATTTGCGAGA  7.80029998
ATCGGTTTCC  7.80025384
ATGTTGTAGT  7.80020324
ATTCGTCTGT  7.80016564
ACTCGCTTTC  7.80014865
ATACCATGCT  7.80006798
ACTTCCCTTA  7.80002553
ATCATCACTG  7.79999748
ACCTCCTCCG  7.79996662
ATTATTCACT  7.79987819
ATTCTTTCGC  7.79985578
ACCTTTAATG  7.79984273
ATTTCTGTCT  7.79978698
ATCAGGCATA  7.79977838
ATATTCCTGG  7.79968795
ATCACTAGCG  7.79968561
ATCAAGTCCC  7.79961917
ATGTCCGCTA  7.79956385
ATTCCAGAAC  7.79956385
ACCCTCCTGT  7.79950502
ACCAGTTTCA  7.79950466
ATTCTTCGCC  7.79948161
ATGCCCTCCG  7.79945889
ACCATACACG  7.79945261
ATTATCTCGG  7.79940085
ATCATCCAGG  7.79938746
AGCCAATCCC  7.79937633
ACCCAAACTC  7.79933542
ATCCTGGGAA  7.79932088
ATTCCGGGGG  7.7993141
ATCCTGCGAC  7.79927221
ATTTACTATA  7.79924117
ACCCATTTAT  7.79923948
ACCCCTGCTT  7.79921356
ATGTCGGCTC  7.79921135
ATAGGTGCGC  7.79919241
ACTTTTCTGC  7.79917959
ATCTCCCGAA  7.79915732
ATCTAATCCT  7.79914042
ATTACATCCT  7.79912358
ATTGTAAACG  7.799073
ATGCTCTTAA  7.79902347
ACTTCGCCAC  7.79901695
ATACACTATT  7.79901177
ATCAACTCAT  7.79901079
ATACATAGCT  7.7989998
ACTTCTCCTG  7.79894179
ATTTTGGGAA  7.79888249
ATCGCTATCG  7.79883919
ATCCCGGCAC  7.79871051
ATACACAACC  7.79870856
ATTCACGGTA  7.79862644
ATCAGCCCTG  7.79859174
ATAGTTAGTC  7.79857542
ATTTCTTCTC  7.79857283
ATTGTGACTT  7.79857104
ATGTCCAGTC  7.79850282
ATTCGGCCAC  7.79850052
ATCTTCTGAA  7.79847075
ATCACAACGA  7.79845521
ATCCCGGTAT  7.79844017
ATACGCTCTT  7.79843796
ATCAGGTAAG  7.79843581
ACTCATTCTC  7.79834519
ACCCTTCATC  7.79833994
ACTTCTATAT  7.79833532
ACTGTCCTCG  7.7983243
ATCGCAAACC  7.79826822
ATATTGGGTG  7.79825687
ATTTGCTCAC  7.79820205
ATTGCCTAAC  7.79818727
ACCATTTCAA  7.79818405
ATTTTGATAT  7.79815182
ATACCTGGCA  7.79810642
ATCTGCTCAT  7.79798808
ATTACCCCCT  7.79798477
ATTACTAGCC  7.7979731
ACTTCACTGC  7.79793189
ACCTTTTTGC  7.79791776
ATTACTACCA  7.79783945
ACCCGCAACA  7.79782931
ATCCCCAGTT  7.79781322
ACCTACCCTA  7.79777761
ATTCTCGACC  7.79776468
ATTACACACA  7.79772965
ATACAGTTTC  7.79772786
ATGCCCTTAG  7.79771617
ATCTTACGTT  7.79768511
ATAGTCGTTT  7.79766379
ATTGTTGAGG  7.79761948
ATCGCTAATA  7.79756818
ATTCCCAGGC  7.79755223
ATCGTTTTCC  7.79755184
ATTCCGTTAA  7.79753289
ATCGCTCGCA  7.79752321
ACTTCTTACG  7.79749453
ATCTAATACT  7.79745969
ATGTGTACGG  7.79739202
ACTCCCATCG  7.79735224
ATTCCGTGGA  7.79733541
ACCTATATTC  7.79729063
ATACTCAGCT  7.79725102
ATTATGTGGT  7.79720376
ATCTATGTTA  7.79715009
ATACTGGAGT  7.79711958
ATCTTGTCAA  7.79711716
ATTTGGAGCG  7.79708182
ATCTCGGCCA  7.79707884
ATTACCGCCT  7.79707573
ACTCCTCTGG  7.79705124
ATCAACAGGT  7.79699599
ATAGTTGGAA  7.79695316
ATCTTTGAAC  7.79683681
ATTGTCGAGC  7.79682312
ATCCAGACCA  7.79673829
ATCTACAGCT  7.79673697
ATTCATATTT  7.79671649
ATCTGGAGGA  7.79669465
ATTTAGTTCA  7.7966885
ATCTTGAGTC  7.79666625
ACCTATACCT  7.79659512
ATTCTGTAAC  7.79659037
ATCTATCTAT  7.79658453
ACCGCTACTT  7.79655872
ATAGTTCTGC  7.79650112
ATTACCCATG  7.79647206
ATCACAGCCG  7.79642138
ACTCTTATCT  7.79640379
ATATCCATTG  7.79637091
ATCGTATTTG  7.79635387
ACTCTTGGGG  7.79634618
TATGTAGGGC  7.79630181
ATTGCTGAAC  7.79629081
ATTCTTAGTC  7.79622178
ATCTAGGGCA  7.79619693
ACCATTCGAT  7.79615167
ATCCGCGCCA  7.79615025
ATGTGCTCCT  7.79610661
ACTCATCACG  7.79602279
ATTCCGGGTC  7.79600152
ATCGCTACGA  7.79589732
ATCCCGCGGC  7.7958897
ACCATCCTAT  7.79588743
ATGGTGTCTC  7.79588506
ATCTAGGCGG  7.79586488
ATTCATCCGA  7.79574861
ACTCTTACCC  7.79574603
ACCACTTGCT  7.79569253
ATCGTACCCG  7.7956867
ATTCATGGGG  7.79567877
ATGCCTCTTT  7.79567323
ATCCAGTGGG  7.7956724
ATACTACACT  7.79562321
ATCTATACTC  7.79557362
ACTTTTCGTA  7.7955174
ACCTACAGTT  7.79551581
ATCAGTATGC  7.79543819
ATTAGCACCC  7.7954108
ATCCAGGGGT  7.79539713
ATGCTTTTCG  7.79537378
ATAGTGTTCG  7.79536508
ACCTTTCCAA  7.79533565
ACTTTTACGA  7.79524662
ATTCAGCCTG  7.79522032
ATACCTCGCC  7.79520998
ATTTCGATAG  7.79519462
ACCTTATGTT  7.79519245
ACCTCCCGGG  7.79516768
ATGTTGGCGA  7.79515368
ACTGTTGCCG  7.79514104
ATATGTGCTC  7.79506795
ATCCTTGACT  7.79497141
ATCCCGGAGC  7.79496898
ATCCACAAGA  7.79493512
ATCTATCTGC  7.79492737
ATACTCGTAA  7.79492039
ACCACTTACG  7.79488309
ATGCCCTACG  7.79486498
ATTTGTCGGG  7.79482888
ATCTGTGCAA  7.7948256
ATTATCTTCG  7.79480984
ACTCTCTGAC  7.79473025
ATGCTTCCTC  7.79470541
ACCTATGCCG  7.79468797
ATACTATCAG  7.79464868
ATGTTAGGGA  7.79463783
ATTATCACTG  7.79463728
ACACATTTCC  7.79462073
ATCCACGGTT  7.79456932
ATCTCAGTTC  7.79452975
ATGTTACTCT  7.79452669
ATCAATCCCG  7.79446734
ATGTCGTTGT  7.79441699
ATTCCCCCCT  7.79436336
ATTTCACCTC  7.79434584
ATCGCCTTGG  7.79431958
ATTAGCCTCA  7.79423217
ATTTACGTGT  7.79421834
ATCACACGCA  7.79419009
ACTCATCTTC  7.79414572
ATTACCTATT  7.79409494
ACCTGTTCGC  7.79406856
ATAGTTGGGT  7.79405938
ATACTACGCC  7.79405234
ATTCACTCGT  7.79402473
ATTCAGTTTC  7.79402319
ACCTCGTCTA  7.79401426
ATACCTTAGT  7.79395289
ATCTACAGGC  7.79394141
ATTATTTGTA  7.79393225
ATACGGTCTA  7.79388572
ATTGTTATCA  7.79385584
ATTGGGTCGG  7.79385021
ACTTCCGTCT  7.79384724
ACTTGCTGGG  7.79376958
ATGTTTCGAA  7.7937622
ACCTCATTAC  7.79374268
ACCCATCAAG  7.79372258
ATTTCACGTG  7.79368948
ATCAATCACG  7.79354477
ACCCACCGCG  7.79353377
ATACTTACAG  7.79351458
ATTTTATCGT  7.79350768
ACCTAATGCT  7.79349004
ACCTTAACCC  7.79348386
ATTTCATCAT  7.79346919
ATGTTACCGT  7.79345404
ATTACTATTC  7.79338444
ATTGCCCATC  7.79335269
ATTCCCCGTC  7.79334559
ATCTGGCTCC  7.79329007
ACTCTATTTC  7.79328346
ATTTTCCACA  7.79328326
ATACAGCCAC  7.79327075
ACCTCCCGCG  7.79323485
ACTCGCTTCG  7.79318753
ACTCATCCAT  7.79318596
ACCTCCTCGC  7.79317049
ATTTTCCGTA  7.79315565
ATTACGCCCT  7.79314055
ATTCCAGTGA  7.79313418
ATAGTTACGC  7.79312078
ATGGTCCGGG  7.79309097
ATACGGTTGC  7.79304467
ACCCACTTCG  7.79298017
ATTTGCCTGC  7.79294805
ACCTCGCTGC  7.7929275
ATACCTGGAA  7.79286885
ATTGTCGCGA  7.79282813
ACTTCCCGTG  7.79280605
ATGTGTTAAG  7.79275135
ATTAGTTAGG  7.79272683
ATGTTTTGGA  7.79272509
ATTATTGGCG  7.79271
ATCGTTGTTT  7.79270883
ACCTCACTAA  7.79269846
ATCCCTAAGG  7.79261145
ATGTCTTTCC  7.79255625
ATGTTCAGAC  7.79247336
ATTCGGACAC  7.7924092
ATTGTGGAAC  7.79239978
GGTTGGGGGT  7.79232332
ATTTCGGGTC  7.79230433
ATAATCCTAC  7.79229266
ATGTATTCAC  7.79225172
ATGTATCTCT  7.79222346
ATCCAAAATT  7.79220903
ATGCTCTGTA  7.79219943
ATTCCCACGA  7.79217123
ATTTGCCTAG  7.79214867
ATTCAACACA  7.79211557
ATCTTATTTT  7.79207167
ATCTTCATAT  7.79204236
ACCTACATTA  7.7920195
ATCAACGCCC  7.79198481
ATTCCCGGCG  7.79194625
ACTCCGCAAG  7.79194064
ACCGCTATTT  7.7919075
ATCTTTGGAC  7.79189252
ATACATTTTT  7.79185403
ACCTCTCAGC  7.79178046
ATTTATCATT  7.79176176
ATGTTCCGTA  7.79170951
ATTCGCAGCC  7.79168301
ATGCTCCTTG  7.79168045
ACCTTAATAA  7.79167371
ATTACCACGC  7.79165316
ATTTACGGTC  7.79163982
ATCACGCCGC  7.79160393
ATTCCACGAC  7.79157807
ATCAAGTTCG  7.79155975
ACCCCTTTAT  7.79152703
ATCCAAACAA  7.79152455
ACCACATCCT  7.79152066
ATTCACACAC  7.79151987
ATACCCATAA  7.79149059
ATCAGGTATA  7.7914215
ATGTTGTATT  7.79134781
ACCCAATATA  7.79129867
ATTTCGCGCA  7.79127157
ACCTCCTGCA  7.79125816
ACCCGCAATA  7.79123966
ATCTTGAAAC  7.79123283
ACCACTCCTA  7.79120637
ATGCTTTCCT  7.79120174
ACTCCCTACC  7.79120077
ATACTCTGCA  7.79111524
ATACCTCCCG  7.79110936
ATCTCCAAAT  7.79109368
ATTCATCATA  7.79107515
ATCAAGGTCT  7.79103454
ATACTCGTGT  7.79097495
ATCTGGTAAA  7.79096989
ATCAATGTTC  7.79093623
ATTCCTTGAT  7.79092157
ATTGCCATTT  7.79089447
ATCCATAGTA  7.79088935
ATCGCTCATC  7.7908663
ATTCTTACAC  7.79084473
ACTTTGTCAG  7.79081821
ATGTTTCCTT  7.79080169
ACCTAACACA  7.79078534
ATTCGTGACA  7.79075809
ATATGTGGGG  7.79073534
ACTGTGTCTT  7.79070907
ACCCGCTTCG  7.79064512
ACTTCTCTCG  7.79063775
ATCAGGGTAA  7.790632
ATTTTCATTA  7.7906229
ATATTGGGCC  7.79058828
ATCTTCAACC  7.79052008
ATCAATAATG  7.79039515
ATACCTGTTT  7.79037773
ATTACTCAAT  7.79036612
ATTGTTCATA  7.79035372
ATACCATATT  7.79035212
ATCTACGTCA  7.79033639
ATGTAGGGAC  7.79024191
ATTGGTACGT  7.7901924
ATACTATTCG  7.7901891
ATCGCACGTC  7.7901808
ATTTGGGGTC  7.79017962
ACCTTAATGA  7.79017431
ACTCTTTCAG  7.79012542
ATGCGGTTTT  7.79007566
ATTCACAGAG  7.79006176
ATAGTCCCTG  7.79004949
ATTGCTCCGT  7.79000959
ATCCTGACTA  7.79000032
ACCATCTTGA  7.78991097
ATACTCATTC  7.78990623
ACTTTGTACG  7.7898565
ATTTCCGTAT  7.78977138
ATGTCGTTGC  7.78977084
ACCTATCTTA  7.78973802
ACCTTTTGTG  7.78973413
ATGTCTAATG  7.78972687
ACTCCTGCCT  7.78972445
ATTGGATAGC  7.78968531
ACCTTCGCTT  7.78966159
ATCTCGGTAC  7.78963564
ATTTTCTCCC  7.78961449
ATCATCGGTC  7.78961123
ATCTCGGGAC  7.78955014
ATTATGTTTT  7.78951285
ATACTATCCG  7.78949806
ACTATCTTCT  7.78945777
ATCACAGCTC  7.78936482
ACCTTTCGAG  7.78936352
ACTTTCTCCA  7.78933161
ACTCGCTGGC  7.78928404
ATCACGGCTA  7.7892461
ACCATCACCG  7.7892273
ACCTCACGTC  7.78920008
ATTCAGGGAC  7.78918588
ACCTTTTTGT  7.78916939
ATTACTACGC  7.78915129
ACTTTGATTG  7.78912433
ATTACTACTG  7.7890757
ATCCACGTCG  7.78906486
ATGTCTATTT  7.78897044
ACTATTGCCT  7.78895523
ATACTAAGGG  7.7889466
ATGTGTTCAA  7.78893457
ATGTGCCTCA  7.78889394
ATTGTAACTT  7.78888006
ATCGTTGGAT  7.78886497
ATTCTGCAAT  7.78883778
ATCTATTTAC  7.78879744
ATTTAGTTGC  7.78876425
ATTTATCCGC  7.78876163
ACCCTGCAAA  7.78875367
ATTTGGGCGT  7.78872771
ACTTTTCGCT  7.78872196
ACCTGTCTAC  7.78870152
ATTGGTAAGA  7.78868544
ATATTGTTTA  7.78867672
ATAGTCTAAA  7.78864884
ATCGTGCGTT  7.78864081
ATCTGCGTAA  7.78861551
ATCTCTCAGG  7.78858942
ATTGGCTTAA  7.78858636
ACCTCGTAAC  7.78856589
ATTTCTTTCT  7.78854123
ATTACTCTAC  7.78851413
ACTCCATCCC  7.78849469
ATGTGTGGGT  7.78848966
ATATTCGTCC  7.78840717
ACTGTCATTC  7.78838623
ATCCCTGAGT  7.7883767
ACCCACCCCT  7.78836924
ATCAGTACGA  7.78826719
ATTCCAATCG  7.78825376
ATTTTTATCA  7.78824112
ATCACCAATG  7.78820583
ATTTGGAGGG  7.78819908
ATCGGCTCTG  7.78804074
ATTGCCGTAG  7.78800921
ATCACTTGAC  7.788008
ACCCTGTCTT  7.7879976
ACTCCGCCTA  7.78796165
ATACCTACGT  7.78795853
AGGACTAGGG  7.78790158
ATCTTGACCA  7.78788625
ATCGTCGGGA  7.78779266
ACCTTTTGAG  7.78777457
ACCTCTCGTC  7.78772212
ACTCCCTTTC  7.78771754
ACTTCTCCGC  7.78771513
ATTTCTCCGG  7.78771216
ATTTACACAC  7.78765354
ATATTCCACG  7.78763622
ATTTATGCGT  7.78762672
ACCTCTCCAG  7.78761658
ACCCTGTCAA  7.78753324
ATACCCCTTC  7.78752603
ATTGGATTAT  7.78750789
ATCGCTCTAG  7.78749742
ATTGGCTGGT  7.78748358
ATACCAGCCA  7.78746727
ATCAGTCAAT  7.78746362
ATCCCGCTTT  7.78745486
ATCTGTGCAT  7.787431
ATGTTGGTTG  7.7874129
ATTCCGCGTA  7.7873994
ATTCTATCAG  7.78735293
ATACTACATG  7.78733829
ACCTCTAATG  7.7873301
ATCCCCAGAT  7.7873183
ACCTATCAAC  7.78726451
ATCCACTGGG  7.78726353
ACCTACTGTG  7.78723574
ATCGGTTGGA  7.78712057
ATGCTTTCCC  7.78711297
ATTGTAACCC  7.78706962
ACTGTGTTAG  7.78706346
ATTTGGGGTA  7.78702248
ATCACTTGCA  7.7870151
ATTGCCGGTT  7.78700672
ATCTTAGTGA  7.78699871
ACTCTCACTA  7.78699301
ATTCTCGGTG  7.78696808
ATGTCCGTGT  7.78696347
ATTTAGTAGG  7.78690038
ATAACTCCAC  7.78680936
ACCTTACCGG  7.78680147
ATTCTAGGCC  7.78679849
ATTCACGGCC  7.7867805
ATTTGCCCGT  7.78677366
ATTTCTTTCC  7.78675193
ACTTTCTGGG  7.78674672
ATTCTGCGCG  7.78673603
ATCACGCTAT  7.78673268
ATCGCTATGG  7.78670245
ATCCGAATTC  7.78663226
ATCATTATCC  7.78658322
ATCCTTGAAG  7.78647117
ACCCTAGTTT  7.78639936
ATCACCCCTA  7.7863799
ATTCATACCG  7.78635986
ATCTCTGGAG  7.78634494
ATTATACTCA  7.786311
ATTCGCATTT  7.78628313
ATAGTTATAG  7.78626991
ATTGTTACTG  7.78623317
ATTTACCACG  7.7860313
ACCACTTGGC  7.78601898
ACCTTTACCT  7.78598549
ACCTATGGGG  7.78594291
ATCGTACCCC  7.78593904
ATACTCATAT  7.78593279
ATTGCTTGAG  7.78591621
ATTGCTTCCC  7.78591445
ATTTGTGATC  7.78589934
ATTGTCGGAA  7.78584317
ATACTCAGTC  7.78576887
ATAGTGTCTC  7.78571726
ATTTACTAGC  7.78571358
ATCGGGCTTA  7.78569887
ATCTGGGCAC  7.78566987
ATATTCGCTG  7.78565333
ACCTATAATA  7.78564207
ATCACAGGTA  7.7855735
ATGTCCTAGA  7.78553226
ACCCATCAGA  7.78550657
ATACCCATAG  7.78550613
ATGTCGTCCC  7.78549852
ATTTCCCAGT  7.78541663
ATCCATAGAA  7.78539413
ACTCCACTAT  7.78534778
ACCTTATCCA  7.78527254
ATCTGTAGGA  7.78523512
ATTACAGTTC  7.78523091
ATCCCTCATA  7.78520729
ATGGTCATAC  7.78509624
ACCTTTTGAC  7.78507302
ACTTCGCCCA  7.78504977
ATATTCCGTC  7.78496969
ATACTCTTGC  7.78496899
ATTCAGGACG  7.7849411
ACCTTCTCGG  7.78490266
ACCTTAATTC  7.78486693
ACCCCACCAG  7.78483717
ATCCAGCCCT  7.78482206
ATCCCGAATA  7.78481061
ATCCTTAAGA  7.78478832
ATTTAGCCGT  7.78472977
ATCGCTTTGA  7.78469825
ATTTGCGTGG  7.78463952
ATTACCATTC  7.78452388
ATTGTACCGT  7.78450729
AGTCATCTCT  7.78450215
ATCCGCTGGG  7.78447966
ATCTACATCA  7.78441371
ATATTCTCGG  7.78437836
ATGGTGTCTG  7.78436622
ATTGTATGGG  7.78434235
ACCCTCCTCT  7.78433678
ACTGTTCCAA  7.78432011
ACCTATTTCA  7.78421041
ATTACGTTCA  7.7841572
ATTCTGCTAA  7.78412509
ATTCCTAGGG  7.78410768
ATTTTATAGG  7.78408982
ATTCGCATGT  7.78402782
ATCGTCACGT  7.78399226
ATCCGCACGG  7.78397726
ATCCAGTGAA  7.78391556
ATTCGCACAT  7.7839136
ATCTCTGTTC  7.78386501
ATCATACGCT  7.7838319
ATTTTTAGGG  7.78378128
ATACTTGTTG  7.7837529
ATTTCGGTTG  7.78374858
ATTGTAGTTT  7.7836663
ATCAGTGCTC  7.78366223
ATCCACGTCC  7.78356562
ATTTGAGTTT  7.78354564
ATTCTCCAGA  7.78350361
ATCCCAGAAC  7.7834977
ATCCTATGTA  7.78344366
ATCATCAGCT  7.78328975
ATGGTTCAAA  7.78327778
ATCTAATGGA  7.78325999
ATTCTCTCAG  7.78318853
ATCCAGTCGA  7.78313757
ACTTTATCCC  7.78313262
ATTGCTTAAG  7.783089
ACCCGTTTGC  7.78308033
ATGTCTGCGC  7.78301077
ATTCCGGGGA  7.78295837
ATCGTGTAGA  7.78295619
ACCTCACTGG  7.78288143
ATTTTGTTAC  7.78287307
ATACACGCTC  7.78279772
ACCTCTCGTA  7.78276246
ATCTCAGCAA  7.78274931
ATGTTGCGTG  7.78271652
ATTCGGCAAT  7.78270557
ATACTCGCGC  7.78268143
ATTAGGGTCG  7.78266428
ATTGTCTTAA  7.78266289
ACTGGTGTAC  7.78265466
ATCCCGGTTC  7.78262552
ATCATACCAC  7.78260077
ATGTGCCGGG  7.78258928
ATTGGTTTTG  7.78256458
ACTCACCATT  7.78255643
ATTCTGATCG  7.78254128
ATCACTGTGC  7.78248639
ATCAAGGGCA  7.78245576
ATTGCCACCC  7.78242341
ATGTTTGAGG  7.78239172
ATTAGTCGGC  7.78237849
ATCTGGGATG  7.78233367
ACCTTCCCAG  7.7822321
ATGCTCGTGC  7.7821541
ATTGTGTGGG  7.78210216
ATCAATCAGG  7.78207373
ATCCCGGTAG  7.78205785
ATTTTCAGGC  7.78201545
ACCGTCTTTC  7.78198207
ATTTTGCGCG  7.78195633
ACTTTAATCC  7.78193817
ATTTACCTTT  7.78191881
ATGCCGTACA  7.78186896
ACCTTTCGGA  7.78182606
ACTGTCTACC  7.78178476
ATCTATGTGT  7.78178426
ATGTAGGGCC  7.78171881
ATGGTTGTGG  7.78164889
ACTGTGTTTC  7.7816211
ATTTCGTTAC  7.78161612
ATCCTCAGAT  7.78161213
ATCGTACTAC  7.78159052
ATCGGCACCT  7.78150959
ATATCTTTGA  7.78147094
ATCTGTCGGA  7.78142762
ACCTGCCTTC  7.78137086
ACTTGTTAGT  7.7813648
ACCTCCACTA  7.78135644
ATTTAGCATC  7.78129076
ATACCCTCAA  7.7812548
ACTCTTCCTC  7.78125044
ATACGCTGTC  7.78124974
ACTTCTCCAC  7.78122269
ACCTCATAGT  7.78118261
AGGTTGGGGA  7.78114179
ATACTCCACC  7.7811386
ATAGTGTCGG  7.78113295
ATCTTTTGAG  7.78112731
ATCTATGTAC  7.78109578
ATGTGTCAGA  7.78108256
ATCATCGGTA  7.78107123
ATTATTTGTC  7.78103236
ATCGTTCCCA  7.78099904
ATCCGTGAAG  7.78097532
ACTCTACGGG  7.7809487
ACCCTGTACT  7.78094196
ACCATCCTTC  7.7809288
ACCTCAGCAT  7.78089877
ATTTTCCAAT  7.78084172
ATTGTACGGC  7.78080866
ACCTCTAGCT  7.78079684
ACCACCATAC  7.78079683
ATCCTCAGGT  7.78074837
ATAGCCCGTG  7.78073224
ACCCCATGCA  7.78068597
ATGTTTGACT  7.78062605
ATCGCAAAAC  7.78060687
ATTCAGTGCT  7.78056332
ATTCGTATAT  7.7805557
ATTCGCCCGA  7.78053967
ACCTCCCTTA  7.78051425
ATATGTGTTG  7.78051224
ATCTACTCAA  7.78043928
ACCTCTAGCA  7.78043749
ACCCTATGTC  7.78041897
ATACTCCAAA  7.78040547
ATTAGTTGCC  7.78029338
ACTCTAACCG  7.78025634
ATTACTTCAT  7.78023389
ATACTTGGTC  7.78023303
ATCTTCTAGC  7.78023031
ATTTTTACTT  7.78022584
ATCTCAGGGT  7.78018414
ATATCCTTCG  7.78011073
ATTTTGCGAA  7.78010602
ATCCCCGGGA  7.7800313
ATGTGTCGCA  7.78002025
ACCCTAATAC  7.77997822
ATCGTGGGTG  7.77979194
ATTGCCTTGC  7.77977702
ATCTGGCGCG  7.77977101
ATACACCCAC  7.77976125
ATCGCTTGGG  7.779756
ATCGTCATAA  7.77972969
ATCCGCTACG  7.77972638
ATTGCCTGTA  7.77971234
ATATTCTAGG  7.77968023
ACTCTATGTA  7.77967158
ATACCTGGCT  7.7796463
ATACTACAGT  7.77964388
ATTGCCCATA  7.77963591
ATCGCCTGGC  7.77959332
ATACACTCAG  7.77955357
ATCTTTTAAC  7.77952381
ATCATGGGTG  7.77950923
ATCAATCTAC  7.77945571
ATGCCTATTT  7.77944563
ACTCCTGCTC  7.77941994
ATCATGGGCC  7.77939685
ATTCTGATCA  7.77938967
ATTCCGCTAT  7.77938257
ATACCCGCTT  7.7793363
ATGGGTTTGC  7.77929139
ATTGGCTCTC  7.77927203
ATTCAAATCA  7.77925601
ATACCTGCAA  7.77924595
ATCAAGCCAC  7.7792443
ACCTCGCCAA  7.77924278
ACTCTACCTC  7.77921764
ATCTAACTTT  7.77921092
ATGTTTCCGA  7.77915124
ATTTAGCGGG  7.77910491
ATACGGTTCT  7.77909212
ATTTGGTGAG  7.77909099
ATTTGTATCG  7.77906029
ACCCCACCTC  7.77903412
ACTTCTCACC  7.77902455
ATCAGTGCGC  7.77898543
ATCTATGGAA  7.77898008
ATGCTGGTGG  7.77897932
ATTAGGTATC  7.77897538
ATACCATCAG  7.77896601
ACTTTTCCGA  7.77895059
ATGCCCCCTT  7.77894778
ATTAGGTCGG  7.77886397
ATCGCTGTAC  7.77883468
ATTTCATCTG  7.77880717
ATGTCATGGG  7.77880523
ATCACCCTGC  7.77879315
ACTCCTCCGC  7.77878285
ATCTCGTACG  7.77871058
ACTTCATCCA  7.77869444
ATTTTTCCAC  7.77868913
GGTTGGGCGA  7.77865609
ATCGTCCAGA  7.77858478
ACTTTTCTTC  7.7785802
ACTCTGTTTC  7.77848822
ATTTCTCTTA  7.77847736
ATGTGGTTCT  7.77845967
ATTAGTCGGT  7.77843922
ATTGGTATGA  7.77843274
ATATGTGTCG  7.7784267
ATTTTGACCC  7.77840744
ACCTCATGCA  7.77839296
ATTGTATCTC  7.77838934
ATTCGGCTAT  7.77837341
ATTCGTCAGA  7.77835233
ACCTCCCAGC  7.77830261
ATGGTTGGAA  7.77828941
ATGCCTTCTA  7.77818024
ATATTCCCAG  7.77813667
ACTTTCTATT  7.7781302
ATTACAATGG  7.77811648
ATCCTAGAGG  7.77811565
ATCCTTGAGA  7.77810753
ATCTTGTACA  7.77808346
ACCTTGTATC  7.77806072
ACTTCCCCTA  7.77805744
ACTGTTTCGC  7.77804545
ACCTTACAGC  7.77800908
ACTTTTAGCC  7.77799659
ATGTGTTTAC  7.77799285
ATTCTAATCC  7.7779823
ATTACCGCCA  7.77794224
ATTACTATTG  7.77794024
ATTCTTTAAC  7.77793547
ATTCATTATC  7.77784275
ATTTACGGGT  7.77781376
ATTGCGGGGA  7.77781071
ATCGGTCGTA  7.77780922
ATACTCATTT  7.77779971
ATCGTGTGGG  7.77779093
ATTTTGTACT  7.77779027
ATAGTCAAGC  7.77773615
ATCCAATGTC  7.77772104
ATACACTCTA  7.7776911
ATTTTCGTTT  7.77767957
ATAGTCGGTT  7.77766737
ATATTTACCA  7.77760199
ATTCATATCT  7.77757935
ATTTTCAACT  7.77750376
ACTCATAAAC  7.7775007
ACTACTCCTG  7.77748334
ACTTCTTACC  7.77746329
ATCACAATAG  7.77746
ATCACAGTTA  7.777432
ATCCAATCGA  7.77742253
ATTCGCCATA  7.77741216
ATACTTTAAA  7.77739509
ATTGGTCATG  7.77739122
ATTTATATCG  7.77738493
ATCTTCAAGA  7.77735871
ACCTCCAGTA  7.77735847
ACCACCCATG  7.77732308
ACTCTTTTTC  7.77727489
ACTTCCTTGA  7.77724242
ATATGTTTTT  7.77720075
ACTCCTATAC  7.77716534
ATCCTTGGTA  7.77711425
ATCCAGATTC  7.77708643
ATTTCATGCG  7.77707179
ACTATCCTAT  7.77700171
ATCATCATGG  7.77699378
ATGTATCAGT  7.77697747
ACTCCTCGCT  7.77694539
ACTCAACCCT  7.77694209
ATTTTTGCAT  7.77694189
ACTCACCAGC  7.77692971
ATACCCTGGT  7.77692658
ATCCTAACGT  7.77692198
ACCTCAACCG  7.7768822
ACTTCCTTCC  7.77687386
ATCATCTATA  7.77685687
ACCTATTGTT  7.7767897
ACTCTTTAAA  7.7767849
ATACACACAT  7.77675446
ACCTACCAAA  7.77670004
ATACGCTGGT  7.77663734
ATTGCTAGTT  7.77660093
ATCACTCAGT  7.77658949
ATGCCCTTTG  7.77656476
ATCACTGGAG  7.77648293
ATGTATCAAC  7.77645455
ATTCGGTACC  7.77636823
ATTTTCGCTG  7.77628282
ATATTCGTGC  7.77623229
ATAGTCTCTG  7.77622646
ACCTATTAAG  7.77622541
ACTATCGCTC  7.7762121
ATCATTGGAA  7.77619839
ATGTTACCAA  7.77615575
ATTCTAGTCT  7.77615313
ATACCTGCGG  7.77613425
ACTTACTTTG  7.77611336
ATCCGTAGGG  7.77608381
ATCAACTGCG  7.77604152
ATTCTACTGA  7.77603612
ATTTTGCAGC  7.77601609
ACTCTATCTG  7.77601021
ATTACCTACC  7.7759744
ACCATCTCAT  7.77595524
ATACTTGAGA  7.77594819
ACCTACAACG  7.77593456
ATGTTCTTAC  7.77591771
ACTTCCCACA  7.77589117
ATATTCCTCC  7.77581621
ACCCTTTCCA  7.77580256
ATTACGGTCC  7.7757624
ATTCTGAGTG  7.77574998
ATATGGTGTA  7.77573095
ATCTATATCG  7.77571733
ATTCACATCG  7.77571142
ATGTTTGGAG  7.77570853
ATATCACCTG  7.77564057
ATCAACCTCC  7.77562232
ATCACGGGGT  7.77557124
ATACTGTGAC  7.77547466
ATTATCGGGG  7.77542536
ATTGTTTCAT  7.7754224
ATGTTTCCGG  7.77539097
ACTCTTAGAC  7.77538793
ATTGCTCTAG  7.7753394
ACCCTTGCAC  7.77533838
ATGTTGTGTA  7.775272
ATATCACTAC  7.77526029
ATTTCACTTG  7.77525544
ATACCCGTGT  7.77523135
ATCCAGTGCT  7.77522164
ACTCACCTAC  7.77521375
ATTGTTAAGG  7.77516984
GTGGGAACGG  7.77515971
ATTCCAAGTT  7.77514553
ACTTCTTCAA  7.77512161
ATGTTCTGAG  7.7751182
ATTGGCTTTG  7.77511609
ATCAGTTACT  7.77504708
ACTCTTACGG  7.77501979
ACTTACCCGA  7.77501087
ACTGTTTTCA  7.7749625
ATGGTGTCAG  7.77491663
ATTGCCGGAA  7.77489225
ATCATATCTG  7.77487929
ATTCCTGAAA  7.77484286
ACCTCAAACG  7.77479757
ATTGGCTCCG  7.77476825
ATGTTTGGTG  7.77474939
ATGTTTAGAT  7.77474875
ATACATCCTA  7.77473002
ATCTACACGG  7.77472701
ACTTCTACCC  7.77466961
ACCATCTCCG  7.77463703
ATACTTTGAC  7.77462286
ATTCCCATCG  7.77458172
ACTCCCATCT  7.77457289
ATGCGTTTTG  7.77453285
ACCTCCAGTT  7.77439209
ATTGCTGTAC  7.7743661
ATTGTCGCTA  7.77434838
ATGTCGCCTC  7.77434641
ATTACATAGG  7.77431249
ATGTGGGATC  7.77429591
ATGGTATCTT  7.7742711
ATCAACACCT  7.77425471
ACCTTAAATA  7.77424761
ATCACAATCG  7.77423295
ATAGTCTACA  7.77421404
ATTCGGGTTG  7.77420568
ATTATGCTTA  7.77419655
ATGGTGGGAG  7.7741862
ATGGTATTTA  7.77411122
ATGTCTTCGC  7.77406846
ATTTTCGCCT  7.77404949
ACCCTAACCA  7.77404456
ATCATCCACG  7.77401543
ACCCAATCTG  7.77400684
ATATGCCTCC  7.77400329
ACTTATTCCT  7.77395224
ATAGTCGGCC  7.77394098
ATGTTGGGGG  7.77392573
ATACCTAGCA  7.77390375
ACTTCGCTAG  7.77388868
ACTCTTTGTC  7.77386867
ATAGTCTATG  7.77385391
ATGTCGCTCA  7.77385337
ATAGTCCACA  7.77384027
ATCATCGTGA  7.77370592
ACCTCGTCAA  7.77364215
ATTTCGTGTG  7.77350047
ATTCATGCTG  7.77347366
ACCTTCGAAT  7.77341866
ATTTGCGTGT  7.77337066
ATGTGCTTAG  7.77336786
ACTTCTCATA  7.77336579
ATCTACTACA  7.77336144
ATACTAACAT  7.77335408
ATCACCATAT  7.77330862
ATGCTATCTT  7.77327315
ATCTATAACA  7.77322863
ATCCCAGCGA  7.77322844
ATCTATTGAT  7.77318522
ATGTCTCGGG  7.77317181
ATCCGCAACG  7.77317134
ATTGTAGGGT  7.77315875
ATCTGTGAAG  7.77311409
ATATCCCACC  7.77302917
ACCTGCCACC  7.77301037
ATCTAATCTA  7.77297357
ATTGCCGTTA  7.77289257
ATTGGATATT  7.77282969
ACTCCCACAC  7.77282132
ATTACATCTT  7.77282017
ATCCGCTATA  7.77272105
ATGTTATTTT  7.77270501
ACCTCCTGTT  7.77264308
ATCCAAGCAG  7.77263863
ACTTCACTGT  7.77263176
ATTTGTGCCT  7.77257096
ATTCTTGAAT  7.77247283
ATCTAAACGC  7.77247131
ATCACGTCGG  7.77245335
ATTTCAGGCG  7.77244653
ACTTATCCCG  7.77241884
ACTCGCCCAC  7.77238034
ATGTCTGTGC  7.77236284
ATATCATTCA  7.77236247
ATGGTGTTCT  7.7723018
ACTCATTCAT  7.77228498
ATTGCCTTGA  7.77219318
ACTCTCTGCA  7.77214128
ATCTTGCCGT  7.77213945
ATTCAACTTG  7.77212212
ATCCTCTGGA  7.77209016
ATGTTCTTAT  7.77198609
AATCTCCAAC  7.77190366
ACCCGCTGTT  7.77189853
ACCTATTGGA  7.77188802
ATCGTTACAT  7.77187892
ATGTTAAGGG  7.77182412
ATTTCCATGC  7.77179348
ATTTTACCTT  7.77176825
ATCTCAATAG  7.77170062
ATTGGTAATT  7.77169174
ATTACCTTTC  7.7716565
ATTTCGGTAG  7.77160972
ATCCTCCTGG  7.77160394
ACCTTGACTT  7.77159375
ATACCCCAAT  7.77159043
ACCCCAAATG  7.77158533
ATTGTGCGTT  7.77157106
ATTGGTCCAG  7.77153554
ACCACTTTCC  7.77152043
ATTACGGTTA  7.771493
ATTTTCCCGG  7.77147589
ACTCTCCGAT  7.77145693
ATTCGGTGGA  7.77140918
ACCGTTCTCC  7.77138439
ATCCGCGCAC  7.7713494
ATCTTGGCCA  7.77128647
ATACTGTCAC  7.77127651
ACCATTATTG  7.77125508
ATGTTACGCC  7.77121327
ATACAGTCGG  7.77119871
ATGTTGTGTG  7.77118029
ATTGCTTAGT  7.77117192
ATCTCAGCCG  7.77115592
ACTATTCTCT  7.77108758
ATTGGTATAT  7.77108145
ATTACTCGTG  7.77104919
ATCATCCAGT  7.77103641
ATAGTTCCTT  7.77099004
ATTCACGTCA  7.77098391
ATATTCTGTC  7.7709768
ACTTTCATGC  7.77096765
ACCGCTCTTG  7.77096158
ATTAGCCATA  7.77095449
ACTCTGTCTC  7.77091676
ACCTTAGCCT  7.77084827
ATTTTGGTCA  7.77084713
ATTATCTTCT  7.77075038
ATGTTGGAGG  7.77072223
ACTTATCCGG  7.77070703
ATCTGAGTTT  7.77067292
ATGGTAGTTC  7.77065313
ATATCTACTT  7.7705803
ATCAGGTCTT  7.77054538
ATTTCTCCAG  7.77053781
ATTACTCTTA  7.77053549
ATCCCAATGC  7.77051392
ACCTATCAGC  7.77050531
ATCATCGGAT  7.77045624
ATTGCGGTAG  7.77045579
ATTATTCATT  7.77045516
ACCTTTATTA  7.77044676
ATCTTCATGC  7.77044159
ATCCTGGTAT  7.77036166
ATTAGCCAAG  7.77030403
ATATTTCGGT  7.77029805
ATCTTGGCAC  7.77027216
ACCGCTCTGA  7.77026932
ATTATCTAGC  7.7702677
ACTTTGTTAC  7.77021395
ATTTTCGCAT  7.77019356
ACCTATCTGA  7.7701669
ACCTATTATC  7.77008345
ATCTCAGCAT  7.77005557
ATCTTCCAAG  7.77004945
ATCGTAACAG  7.76999744
ATCTACCATT  7.7699939
ATTTACCCGT  7.76996187
ATAGTATCCC  7.76990161
ATTCTACCGG  7.76986587
ACTGTCCTGA  7.76985865
ATCCGCGTGA  7.76985758
ATTCTGGACG  7.76982233
ACCACTAATA  7.76981368
ATCATTAGGC  7.76978595
ACCACTCGCT  7.76974366
ATCACCGCGC  7.76970362
ATATTCGTTA  7.76969066
ATACCCAACC  7.7696903
ATTACTGCCG  7.76967984
ATTACCTACA  7.7696653
ATACAGCCAT  7.76963391
ACTTTTCTGT  7.76962457
ATTTTTGGCC  7.7695956
ATTGGACCTG  7.76957781
ATCTCCGGCC  7.76955518
ATTTCGCATG  7.76955282
ATATCACACT  7.76953472
ATTTCCTAGC  7.76945951
ACCTATGTAC  7.76945283
GCCCTCCTTG  7.76944812
ACTTCCTTGC  7.76928198
ACCTTTCCAC  7.76919037
ATATGTTAGT  7.76916956
ATCACCCGTC  7.76914465
ATTACAACTC  7.76910188
ATTGCTTGTA  7.76905393
ACCACTATCG  7.76902427
ACCCATTGTG  7.76901711
ATTTTTTGTT  7.76894687
ATCTCAATAC  7.76892899
ACCTTTACCC  7.76890473
ATCAACTTTA  7.76888994
ATCGTCCTAC  7.76886471
ATGTTCACCC  7.76884073
ATCAGCGGCC  7.76882741
ATGTCCTGTA  7.76882661
ACCTCTTAGA  7.76882258
ATCTCGCAAC  7.76881348
ATGCCTTCAC  7.7687731
ACCTTACGTG  7.76876217
ATTTCGCTCC  7.76874631
ATACCTGACC  7.76871499
ACCTTATCGC  7.76862715
ATACATACAC  7.76861387
ACTACCACTG  7.76854832
ACTGTCCCGT  7.76852426
ATTTTGTACA  7.7685106
ATTGCTACAA  7.76849784
ATACTCGTAG  7.76847263
ACCCACAAGC  7.76845411
ATGGTCAACC  7.76840058
ACCTCAAGAT  7.76838224
ATACTTTAAC  7.76837279
ATCCGCCCGC  7.76837014
ATATTCGCCA  7.76835671
ATAGTCACTT  7.76834754
ATTTACGGAC  7.7683455
ACTTTCGTGA  7.76830378
ACTCACATAC  7.76830197
ATGTGTGTGC  7.76829365
ATCGCTGGCT  7.76828982
ACCCGCTCTA  7.76822481
ATCGTTCGGC  7.76819248
ATGTTGGCCT  7.76817244
ATCAACACAG  7.76814001
ATCTTGTGAC  7.76812612
ATACTCAGGA  7.76810445
ATCGCACTCC  7.76803228
ATCACATGGC  7.76794268
ATAACCTCTG  7.76792794
ATCTACGTCT  7.76785462
ATACCGCCAC  7.76784527
ACACTCTTAT  7.76783215
ACCTGTGCTA  7.76779524
ATGTTATTGA  7.76773096
ATCCAAATTG  7.76771358
ATACGCTTAT  7.76768893
ACTGTGTAGG  7.76764886
ATTACTGATT  7.76764177
AGTCGTAGGG  7.76760564
ATAGTTCTCC  7.76759637
ATGTGTACCT  7.76754479
ACCTTACACC  7.76752599
ATCCAAATAC  7.76742498
ACTTCACTAG  7.7674242
ATACCTATTG  7.76739085
ATGTTTATTC  7.76737835
ATTAGCACCT  7.76736721
ACCTATGGGA  7.767338
ATAGGTTTCC  7.7673377
ACTCCATTCC  7.76730766
ATCCAAGTAA  7.7672854
ATGCCTGTTC  7.76719752
ACCCACCTTT  7.76718055
ACCTACTTCA  7.76714574
ATTCAATCCA  7.76713606
ACTCTTATTA  7.76712561
ATAGTTTGGT  7.7670508
ATGTGTGATC  7.76704834
ACCTTTCTGG  7.76698249
ACTCTGGGTC  7.76695909
ATACTCTGGA  7.76695591
ATGCCGTTCT  7.76693179
ATTCCCGATT  7.76684862
ATTCTAGTTG  7.76683546
ACCATCAATC  7.76682032
ACCTGTTATT  7.76679396
ATCTAGCCTG  7.76679395
ATCTGCCAGG  7.76674664
ATCCGTAGAC  7.76673893
ACCTTTGATC  7.7666676
ATGCTTATTT  7.76665559
ACCTTTCCGG  7.76665472
ACCATATTGT  7.7666543
ATACATGGGT  7.76657636
ACTTTCCTAA  7.76657264
ATGGTTCACT  7.76653282
ACCTAACCCG  7.76652484
ATACAGCACC  7.76648971
ATCCCCAAGG  7.76647814
ACTTTGGCCC  7.76647632
ATGTTCGCAG  7.76646432
ATTTTATCAG  7.76642814
ATCTAAACTC  7.76641961
ATTGGTCAAA  7.76640686
ATACCCATTG  7.76638206
ACTCCCTCTC  7.76636482
ATTTCTGCGC  7.76634958
ATCATTGACC  7.76630475
ATCCCCGGTG  7.76625596
ACTCCGCCCC  7.76624138
ATACCAGTCA  7.76623287
ATGTCTATTG  7.76622707
ATCAATATCT  7.76620354
ATAAGGTTCA  7.76619497
ATTATTAGCA  7.76613694
ATCTATCGGA  7.76612383
ATCTACCAAG  7.76609867
ATGTCTGGTG  7.76605378
ATTACTACGA  7.76602277
ATTTCTAGTC  7.76599123
ACCTATTATT  7.76598137
ATTCTTACCG  7.76597524
ATTTGCGGTG  7.76596815
ACTCTCAATG  7.76593164
ATTCCTGAGT  7.76585133
ACTATTTTTT  7.76584304
ATTCCCAGGA  7.76582966
ATGTCGGTTA  7.76581942
ATATCTTCCT  7.76579876
ATATCTGCAT  7.76577095
ATCAGACTTA  7.76574164
ATCAATTTAA  7.76571371
ATCCGCAGAA  7.76568513
ATGGTTTTAC  7.76565202
ACCCCTGCTA  7.76565192
ATACAACTGC  7.7656486
ACTTTTCATC  7.76563986
ACTCCCGTAT  7.765581
ATAATCTACG  7.76557375
ACTTCCACAG  7.76552317
ACTGCCTATA  7.76551148
ACCATTTTGC  7.76550299
ATTTCTTGAA  7.7654874
ACTTTCGCAG  7.76546583
ATTTGTACCC  7.76546403
ATTCAACGCA  7.76542404
ATACACTGGA  7.76539018
ATGTCTCCAC  7.76538398
ATTTCGGGTT  7.76536085
ATTCTTGCAG  7.76535223
ACTCGTCTTG  7.76533586
ATTGCTTCAC  7.76533369
ATCATTTCAA  7.76525563
ATTCCGTGTC  7.76518869
ATCTCAGGCC  7.76518428
ATGTTCATGC  7.76517184
ATCTGAATCC  7.76516836
ACCCTGTCCA  7.765153
ATTTTTAGCT  7.76514024
ATGTGTCACT  7.76513873
ACTCGCATCA  7.76512603
ATTCTAACCA  7.76509178
ATTAGTCTGT  7.76506774
ACCTCATCGG  7.76504595
ATTGCTCACT  7.76504501
ACCCTCACGT  7.76493561
ATCCGCAAGC  7.76489064
ATACTCGGCG  7.76485962
ATATCTCTGC  7.76485787
ATCAATGTCG  7.76482212
ATCAATCGGC  7.76478785
ATACTTGATG  7.76478056
ATCCGTTGAG  7.76470565
ATCGGTTCAT  7.76469179
ACCTCTGATG  7.76467215
ATCACTAGAC  7.76465061
ATTTGGGAGT  7.76458563
ATACTGTAAC  7.76457487
ATACTTCGAT  7.76455683
ATCTTAGAAC  7.76454666
ATCCCTCAGC  7.76451771
ACCTTTGTAC  7.76450802
ATGCTGTTGA  7.76449138
ACCCATAAGT  7.76436601
ATCACGTTAC  7.76435436
ATGCCTATGT  7.76433667
ATAGTCGTCG  7.76428207
ATTTCCGGTA  7.76427831
ATTCGGTCGC  7.76425338
ATTTCCTTTA  7.76423863
ATGTCTACCT  7.76421961
ACCATTAAAC  7.7641806
ACTCTCCACA  7.76406792
ATCTTGTAAA  7.76390787
ATACACCCTG  7.76387551
ACCCTGCAAT  7.76386668
ATTAGGTCCT  7.76381904
ATCCAACCCG  7.76377593
ATTAACCCAA  7.76375841
ATCAAGGTTT  7.76373739
ACCTCACTTG  7.76370597
ATCTGAGCTG  7.76370485
ACTCTTACCT  7.76365378
ATTTTGCATT  7.76360777
ATTTAGGCTG  7.76351468
ACCCCAACTT  7.76350839
ATCGTTGGTA  7.76346103
ATACGCCTGT  7.7634167
ATTTTTTAGA  7.76341309
ATTACTCTGT  7.76339379
ATCGTCACAA  7.76335919
ACCTGCTTAT  7.76334154
ATAGTCATAA  7.7633352
ATTCTATGTG  7.76332154
ATGTCCCTAC  7.76326312
ATCCAATCCT  7.76322178
ATACACAACT  7.76321653
ACCATTCACT  7.76304397
ATTCCGACTT  7.76295438
ATCAATACCA  7.76291657
ACCCTTCTGG  7.76291173
ATATCTTCAC  7.76284135
ATCGCCTAAA  7.7628187
ATCGTCGGCT  7.76278281
ATGCTCTTTA  7.76277325
ATTCATTAGC  7.76275679
ATATTTGCCG  7.76274521
ATCCAGCCAG  7.76271585
ACCTAATCGG  7.76271484
ACCTTACCAC  7.76270447
ACTTACTTCG  7.76262398
ATGTTTACTG  7.76261356
ATTATTGCTG  7.76257835
ATCTCGTGCC  7.76257376
ATCACGCTGC  7.7625581
ATCTGCATAC  7.76255798
ATTTTGGGGA  7.7625515
ACCCGCTGCA  7.76251385
ATTTCTTATC  7.76245165
ATTGTCAGAT  7.76244247
ATGTGTCTTT  7.76242825
ATTCATTGGT  7.76234496
ATGCTTTTCA  7.76234307
ATACACCTGT  7.762311
ACTCTTAACA  7.76230133
ATTTACACCA  7.76227922
ATCTCCGGAC  7.76223076
ATCGTCATGT  7.76223035
ATTTCACCGG  7.76221115
ATCGTATCTC  7.76219281
ATTCCAGCTT  7.76216855
ATCCTGGGAC  7.7621579
ATTTGGATTT  7.7621552
ATTCATAGTC  7.76214824
ATTCCTTAAA  7.76214536
ACCCACCGTA  7.76210368
ACCCTTGCGC  7.7620077
ATTCAAGTCG  7.76200278
ATTCCCCACT  7.76198229
ATGTGGCTAT  7.76196084
ACCCCTTCAT  7.7619591
ATTGCTACCA  7.76195496
ACCTTTTAAT  7.76192171
ACCACCACCT  7.76188955
ATCCAAAAGT  7.7618891
ATTCGGTCCG  7.76187818
ATTTTAGTTG  7.76171288
ATCGCAAAAT  7.76168397
ATCGTTTAAC  7.76159171
ATGTCCAATC  7.76148351
ATTGTTCGTT  7.76144241
ATTTTCTCCG  7.76143448
ATGTCTCGAG  7.76138601
ACCACGCTCA  7.76136777
ATCCAAAACT  7.7613473
ACTCTACACG  7.76129228
ACTGGTTTCG  7.76128833
ATTATGCTAC  7.76128203
ACCCATTGTT  7.76127708
ACCCTTACGA  7.7612695
ATTTACCGTG  7.76125622
ATCACAACGT  7.7612506
ATCTTGTCGA  7.76124162
ACCCTCATTC  7.76122579
ATATCCATGC  7.76120567
ATCTGTGAGT  7.76119707
ATGTTTCTCA  7.76118607
ATTACCCACA  7.76115162
ATCCCTTAGA  7.76108193
ACTCTCGTCT  7.76107898
ATTCATGCGG  7.76107079
ATCTCAAACG  7.76100278
ATCCAAAGCG  7.7609966
ATTGCCATGG  7.76098015
ATCAGGCTAC  7.76093992
ATTGCGTGAG  7.76090384
ACTGTTACCC  7.76089313
ATCCAGGGGA  7.76087575
ACCTAATGAC  7.76082873
ATACCACGCT  7.76079252
ATCATATTCG  7.76076951
ACTCCTGTCT  7.76066599
ATCCGTGCAC  7.76059195
ATCTACATCC  7.76057542
ATTCCTGATG  7.76055971
ATCCACGAAT  7.76045608
ATCGCCCTAC  7.76045164
ACTCCTAAAG  7.76042606
ATCAGGCATT  7.76042392
ATCATTAATG  7.76040646
ATGGTGCCTG  7.76040622
ATTTTCTGTT  7.76040434
ACTCCTTAGA  7.76030134
ACCCCACTTA  7.76027714
ACCCCAACCG  7.76022557
ATGTTCAAAG  7.76014876
ATTGTGTACG  7.76013063
ATTCGGTCAC  7.76012457
ATTTACACTT  7.76010721
ACCTCTGTAT  7.76009596
ACTTTTGACG  7.76008891
ATTACTGGTC  7.7600457
ATCCAAGATC  7.76000565
ATCCGTCCAA  7.759967
ATGTGCTGAG  7.75995556
ACCATACATC  7.75992551
ATTCCGTGAC  7.75987585
ACTCCTGCGA  7.75986932
ACTTACTCCA  7.75984144
ACCTCTTGAA  7.75980303
AGTTGTTTTA  7.75980279
ATAGTCTTTG  7.75978441
ATATCCATAG  7.75978286
ATGTCGGTAA  7.75977696
ACCCTAGATC  7.75964479
ATTACTCAAG  7.75963711
ACTTGTCCTT  7.75963155
ATGTATTTCG  7.7595938
ATTATTTGAT  7.75956018
ATGGTTGCCT  7.75949657
ATTCTTCGGA  7.75947214
ATGGTCTACC  7.75947133
ATCCGTGTGG  7.75947063
ATCTTCGTAG  7.759454
ATCCTATGAA  7.75943125
ATACATACAT  7.75942548
ATTCCATTCA  7.75941208
ATTGCCGTAT  7.75938066
ATTTACCCTG  7.75937755
GACCAACCCA  7.75934923
ACCACCCTTG  7.75933306
ATTCTAAATA  7.75928037
ATCGCTGCCC  7.75926406
ATTCCATGCG  7.7592605
ACTCATTCCA  7.75923889
AGTCCATTCT  7.759195
ATTGCCTTAT  7.75912753
ATTCTTATGA  7.75912061
ACTCTGTTGG  7.7591183
ATCTATAACT  7.75911733
ACCCATCGCG  7.75910574
ATACATCCTG  7.75897668
ATCTGTGAAC  7.75897278
ACCTGCTTAG  7.75891437
ATTCCTGGAT  7.75886076
ATACAGGGGG  7.75885136
ATTTGTCGAC  7.75882462
ACCTCCACAT  7.75881656
ATATTTGTGG  7.75880531
ATGTTTCCAG  7.75865568
ATCCCAGGCC  7.75862737
ATACTACTCC  7.75862448
ATTTATCCCC  7.75850726
ACTACTCTTC  7.7584865
ATATTCTCAC  7.75848119
ATACGGCTCA  7.75842772
ATCGTTCTCG  7.75838808
ATCTCAATCC  7.75836092
ACTTGCCTAT  7.75833413
ATGTTCTACT  7.75830286
ATTTGAACTT  7.75829714
ATATTTCTGC  7.75825735
ATCAACGCCA  7.75822232
ATGCTTTTAT  7.75820714
ATACACGGCA  7.75817818
ATCCGCCCCA  7.75813756
ATACTAACGT  7.75813463
ACCCGTGATT  7.75812545
ATCTTGTAAT  7.75810865
ATTATACGGG  7.75809543
ATCATTTATC  7.75807359
ATTTCCTATA  7.75804328
ATACCTTTAG  7.75798106
ACTCTGCCCA  7.75792256
ATACTCACAG  7.75788618
ACCTCCCTAG  7.75787404
ATCTAATCGT  7.75780396
ACTCTATCCA  7.75777498
ACCCGTTGCT  7.75767158
ATTCCACTAT  7.75766627
ACTTTTCAGG  7.75765835
ATCCCAAGGA  7.75762561
ATCACTGCAA  7.75759417
ATACTTGTCT  7.75753669
ACTCCACTAA  7.7575021
ATTACTCGTC  7.75749737
ACCTGTTCCA  7.7574951
ACCTTTGCTG  7.75747988
ACCGCATATT  7.75745488
ACCCTCCGCT  7.7574527
ATTTAGTGGC  7.75741824
ATCATTAAGT  7.75740958
ACTTCGTTAC  7.75739008
ATCTAAAATG  7.75737593
ATACATCGCA  7.75729644
ATAATGCTGT  7.75728321
ATCACCTGGT  7.75725383
ACCCTATACA  7.75720522
ACTTTCTCGG  7.75714915
ATTCCTAAAG  7.75713851
AGTGGTGTTT  7.75710813
ATGGTTGTAT  7.75708619
ATATCCCTAC  7.75708236
ACTGTCCAAC  7.75708128
ACTCCCAGCG  7.75707277
ACTTGCCTGC  7.75702967
ATCTCGTAGT  7.75702513
ATGTTTCGGA  7.75697376
ATTAGCCGTG  7.75695139
ATCCAGGTAC  7.75692701
ACATCTTCAC  7.75691016
ATTGTGCGAT  7.75690186
ATTTAGGCAG  7.75687134
ACCTTTTTTG  7.75683355
ATTGGATTTT  7.75678221
ATGTTCTCAC  7.7567717
ATCAGTTCTG  7.75672821
ATCACAGCTA  7.75669595
ATCGTCTATA  7.75669479
ATACTTTTGC  7.75669471
ATTGGTGCAA  7.75667748
ATATCGCTTG  7.75659781
ATACATCATG  7.75659276
ATTCTTGCGC  7.75658514
ATTCGCCCGC  7.75657422
ATCTTGATTA  7.75655708
ATCTTGCGTC  7.75643342
ACTTTGCCTA  7.75641144
ATCGTTGATT  7.75640107
ATTGTATTGC  7.7563376
ACCTCTACAA  7.75633306
ATTTGTCGAT  7.75633141
ATTGTATCAA  7.75632246
ATCCCCACGC  7.75628386
ATCACCGCTA  7.75626941
ACTCTAACGA  7.75624329
ATTACCCCAT  7.75620961
ATGTAGGGAT  7.75620423
ACCCTCCGTA  7.75616989
ATACTGGACA  7.75615151
ACCCATAACT  7.75614712
ATCGGCATAG  7.75613832
ATCATTAACC  7.75612251
ATCGGTCGTC  7.75606962
ATCGTCGTTA  7.75605081
ACTCTTCCTG  7.75604109
ATAGTCGTAG  7.7559833
ATACTGTCAA  7.75596107
ATGTTTACTC  7.75582305
ATACTGGCTG  7.75581435
ATGTCACAAG  7.75577748
ATTGCTACCG  7.75574035
ATCACGGAGC  7.75572865
ATGGTTGATC  7.75567553
ATCGTTAATC  7.75565901
ATTCCATAGG  7.75563421
ATCATATATC  7.75562917
ATGTGTGCTG  7.75559534
ATTGTATTTC  7.75550718
ATACATTCAA  7.75547894
ATTCAACTCG  7.75536911
ATATTTGGTT  7.75531362
ACCCTTGTCG  7.75529258
ATTTCACTAA  7.75528142
ACTTCATTGC  7.75526917
ACTTCTTTTC  7.75522739
ATACATCCGA  7.75522575
ATGTTATCAA  7.75520484
ACTTTTTTCA  7.75513234
ACCACTAATC  7.75509732
ATAACTGGGC  7.75509701
ACTCTTTTAA  7.75509375
ATGTTACCGG  7.7550527
ACTCTTTAAG  7.75503028
ATCGTGCTTC  7.75502385
ATTCCCCGAT  7.75501772
ATCTACCCGT  7.75501206
ATGTTGCCAT  7.75500805
ATCTACTTAA  7.75499513
ATGGTCACTA  7.75498256
ACTTCTACAC  7.75495429
ATACATACCG  7.7549146
ATGTTACTTG  7.7549093
ATTTTCCAAG  7.75490588
ATACTGGTCC  7.75488404
ATTCTGATGT  7.75485597
ATTCAAGGTT  7.75484758
ATACTCGGCT  7.75483994
ACTTCCTGCA  7.75482309
ATAATCTCCT  7.75481143
ATTTGGTAGA  7.7548067
ATCATCGCAC  7.75474705
ACCTGTGTCG  7.75474672
ATTTCCGGGC  7.75471244
ATACATTGAG  7.75471105
ATCACACATA  7.75467389
ATCTGTAATA  7.75454568
ATCGTTCGAC  7.75448824
ACTTCCCAGA  7.75447136
ATGTTGCGCC  7.75441876
ACCCACCTTA  7.7543916
ACTGGTTTTC  7.75437352
ATTTTTAGTG  7.75436036
ATACTCCGCT  7.75435746
ACCCAGCCTA  7.75435474
ATGTCGTGCG  7.75435256
ATATGTATTT  7.75432616
ATTTATCAGC  7.75427329
ATGTCGTTAT  7.75426391
ACTTCCCCAA  7.75425112
ATCTACATGC  7.75418467
ATTCCCAGTA  7.75417839
ATTAGGTTGG  7.75416341
ATTGATTTTG  7.75415085
ACTATTTTGC  7.75414703
ACTGTGCTTG  7.75414368
ATCGCTCAGT  7.75404634
ATTTCAGCGA  7.75403475
ATACTACCCC  7.75402219
ATCATATCCA  7.7540195
ATAGTGTTGA  7.75400278
ACTCCATTGC  7.75399528
ATGGTTATAT  7.75398573
ATTCTCAGGG  7.75398043
ATGTTATTAG  7.75397024
ATGGTGCTCG  7.75391878
ATTCGTCGAG  7.75391334
ACCTTTCCAG  7.75391224
ATATTTCGCC  7.75390454
ATTTTGCCGT  7.75383568
ATTATTCTTC  7.75381059
ATGTTTTACC  7.75375258
ATTCTAAATC  7.75373331
ACCTTTGAAG  7.75367785
ATTCTACGAA  7.75366137
ATGTGCTCTA  7.75364102
ACTTCTTACA  7.7536135
ATACCCTACC  7.75359194
ACTTATCTAT  7.75359177
ACTTACTCAA  7.75358767
ATTCACAACG  7.75357162
ACTTCACTGG  7.75354558
ATCATATTGC  7.75352769
ATCCTATTGA  7.75352725
ATCACCAGAA  7.75352335
ATTTCTGGTA  7.75349414
ATCCCCGTCG  7.75347845
ATACTCCTAT  7.75346683
ATGTTCAACC  7.75341507
ACCCAGCCAC  7.75340052
ATGTTCAGTT  7.75338568
ATACCGCCCC  7.75336355
ACTACCCTCC  7.75335348
ATAGTTCGGC  7.75327627
ATTTAGCCAC  7.75326974
ATGCCTCGTT  7.75323153
ATCTGCACTA  7.75322262
ATTTTTGCAG  7.7532063
ATTTGGATGG  7.75319167
ATTGTCGCAG  7.75318627
ATCGCACTAG  7.75316167
ATGTCTTAGG  7.75310149
ATTCACAGTA  7.75308689
ATCATTAGTC  7.75298143
ACTTCCTCTG  7.75294748
ATCATGCGGT  7.75292646
ACCCTCCCTT  7.75291762
ATGTTCAAGA  7.75291279
ACTTCTGCGC  7.75286013
ACCCATATTA  7.75284041
ATTGTAGGAT  7.75283274
ATTCGTCGTC  7.75281416
ATCTCCTTGA  7.75279831
ATCGGTTTGG  7.75276298
ATCGTTCACT  7.7527546
ATAGGTGTGT  7.75272261
ATCTATGCGT  7.75265751
ATTTCTGTTA  7.75263904
ATGTTATGTT  7.75263517
ATGCTGTTCA  7.75262881
ATTCAGTTAA  7.75257955
ATTAGTACAT  7.75249328
ATTACCGTCG  7.75247459
ACTGGTTTTG  7.75242788
ATTCCTCAGA  7.75240591
ATTTGGAATG  7.75239754
ATTCCATAAC  7.75236294
ATTCAACCTT  7.75236288
ACCTCGTATC  7.75220992
ATTGTCATCT  7.7521992
ATCAGCATTG  7.75219507
ACCTTACTTT  7.75214163
ATATTGGGCA  7.752132
ATTCCGTAGG  7.75212872
ATACTCTAAG  7.75212864
ATTCGGGTCC  7.75211414
ATTCAGACAT  7.75210966
ATCGCATCTT  7.75209738
ATTTCTAGGG  7.75209492
ATTAGGTGTT  7.7520606
ACCCAGTCAC  7.75202277
ACTCCCTCGT  7.75200566
ACTGTCTTCT  7.75198406
ACTTTGCCGG  7.75197705
ATTTCACGCG  7.75191323
ATACCAGTTA  7.7518683
ATTCACTGTA  7.75183118
ACTTTTACAT  7.75182552
ATCTGCGGAG  7.75181458
ACCTGTTCTT  7.75179297
ATCTTGATAT  7.75177091
ACCCTAACGA  7.75175019
ATCGCTGTTA  7.75173694
ATCTGTACAT  7.75172398
ACCCTTAACG  7.75170766
ACCCGTTTAA  7.75162536
ACTCTTCAGC  7.75157897
ACCTATTTTA  7.75157785
ATCATTAACT  7.75154438
ATTCTAGGCT  7.75150264
ATTGCCCTTA  7.75150009
ACCTCCGCCT  7.7514878
ATTCCGGCGG  7.75146826
ATTTATCAAG  7.75145277
ACCTCACTTC  7.75142189
ATCTAACTGG  7.75135539
ATATCTCAGA  7.75132563
ACCTGCCCGT  7.7512766
ATCATATTAC  7.75126849
ATCATCTGAG  7.75126061
ATCTGCACGT  7.7512104
ATTGTGGACT  7.75115066
ACTCGCTGTC  7.75112317
ATTTGGAACA  7.75111018
ATCTCGGACA  7.75110618
ATGTCTATCC  7.75110183
ATGTTCCCAC  7.75108809
ATCTTTTATC  7.75107494
ATATTGGTAA  7.75105542
ATCACCAAGT  7.75104045
ACCTCAGGGG  7.75103314
ACTACCCCCT  7.7509536
ATGCTCCCTT  7.75091699
ATTCCTACGA  7.75087635
ATACATCATC  7.75085126
ACCCTGCAAC  7.75083182
ATCTAATTGC  7.75075898
ACCATACTCA  7.75073752
ATCTACGTGC  7.75073104
ATCTTGCATG  7.7507276
ACCCTTAGCA  7.75072354
ATGGTGCATT  7.75067437
ATTTTCAAAT  7.75064722
ATGTCCTTGC  7.75060228
ATTAGCAGTC  7.7505983
ACTTCATTCA  7.75059621
ATTCCATAGC  7.75055209
ACCCGCACTG  7.75052822
ATCGGGACGG  7.75046244
ATTCACTTAC  7.75045527
ATCTAACCCG  7.75044506
ATTCTATAGG  7.75034201
ATTCTGGAAT  7.75032041
ATTTCGCTTG  7.75029045
ATTACTGTAT  7.75022056
ATTCTCCGGC  7.75019946
ATTGTAGGTA  7.75016083
ACTGTTGTCC  7.75015459
ACTCCTTATA  7.7500832
ATTCTAGGTG  7.75006042
ATTCCCTGAC  7.7500083
ACTGCTTCTT  7.74999059
ATTTGATGGT  7.74994364
ATCCCGTAGA  7.74991306
ACTATTCTCC  7.74988147
ACTCGCCTCA  7.74987281
ACCTTTGTCC  7.74969816
ATGTTCTTTT  7.74968545
ATTCAGCTCC  7.74967944
ATTAGGGGAT  7.74965499
ATCACTAGGA  7.74964606
ATTCGTGATG  7.74958198
ATTCGTCGGA  7.74952653
ATGTTTCTAG  7.74949672
ACTGGTTTAC  7.74948482
ACTCCCTGCC  7.74946308
ATTCACTTGT  7.74943219
ATGCTCCACC  7.74939871
ATACTTAACT  7.74939836
ACCTCTTAAT  7.74935937
ATCTCGTAAA  7.74935192
ATTATGCTCT  7.74934562
ATTTGCTCCG  7.7492614
ACCTCACGCG  7.74921412
ATTCTACGGA  7.74920132
ATTCTATGGC  7.74920078
ATGTCCTCCA  7.74917048
ATGTGTCATC  7.7491021
ACTCCATGCA  7.74908574
ACTTTCTTCC  7.74904664
ATACCCCAAC  7.74900987
ACCCCTAATC  7.74899071
ATACTAAAAG  7.74895657
ATCCGTCAGT  7.74891746
ATAGTGCGTT  7.74884912
ACCTGCCCCC  7.74884446
ACCTCCACCA  7.74884123
ACCACTGCCA  7.74883648
ACCTTTTGCG  7.74883509
ATTCCACATT  7.74882227
ATCACAAATA  7.74881662
ACCCAGTTAA  7.74880867
ATTATACCTG  7.74879252
TATCCCCTTT  7.74876253
ATTGCTGGTA  7.74871657
ATCACATCGT  7.74867199
ATTCTGACCA  7.74860026
ATTGTCGCAT  7.74857799
ACCCATCCGG  7.74856825
ACTACTTCTC  7.74854459
ATCAGTCGCC  7.74853711
ACTCTTAATA  7.74853491
ATTTATGTTG  7.74849192
ATTAGTCAAT  7.74845897
ATACCTGTGG  7.74844949
ACCTTCAATT  7.74844407
ATCGTATGGT  7.74842864
ATCCGTAGAG  7.74838175
ATGCTCTTTG  7.74837257
ATCATTATTA  7.7483447
ATCTCCCAAG  7.74834211
ATTGCTTAGG  7.74833441
ATTCACGGAT  7.74833026
ATTCTCGCAG  7.74832898
ATACCTCGCA  7.74831227
ATTACCAAGT  7.74830672
ATCCCCAGTG  7.74829105
ACCTATATCA  7.74826091
ACCATTACTA  7.74823321
ATGCCCTAGT  7.74820941
ATGTTACGGA  7.74820409
ACTCTTCATG  7.74816869
ACCCAACTAT  7.74815163
ATTTCGCCGA  7.74814091
ATCTAATAAA  7.7481346
ACCCGTCATT  7.74810303
ATTTTGTGAG  7.74809717
ATTCGGCGTC  7.74809493
ATTGCTGATG  7.74808035
ATACTGGCGA  7.74806259
ATCGTGCATA  7.74798708
ATTGTGCCAC  7.74795623
ATTTGGACCC  7.74792928
ATTCCACGTT  7.74789485
ACTTGTGTCA  7.74786617
ATGTTATCAT  7.74783472
ATTACTAGGG  7.74782198
ATTCACGTAG  7.74778288
ATCCGCGCAT  7.74770502
ATGTATGGTG  7.74769274
AGTGGGTTTT  7.74768631
ATTTCCCACA  7.74763593
ATCTTGCGCC  7.74762667
ATACACAAGC  7.74762109
ATTTGCTCAG  7.74760547
ATCGGCTCAT  7.74758629
ATCACCTAGG  7.74758467
ATTCTAATAC  7.74755887
ATCTCCAAGA  7.74754438
ATCCAGTAAT  7.74742566
ATCGTATTCC  7.74741224
ATTGCTAACA  7.7474074
ATCCCTAGAG  7.74739139
ATTACTGTAA  7.7473387
ATATTCACAT  7.74732452
ATCCAGACTG  7.74727018
ATACTACACA  7.74726043
ATTCTCGTCT  7.74724148
ATGGTCTCTC  7.74720469
ATAGTGCTTG  7.74719048
GGTTGGTGGT  7.74715797
ATTATCCTCA  7.7471398
ACTTCTGCGG  7.74713104
ATCTGCGGTA  7.74711009
ACTGTCCAAA  7.74709706
ACTGTCTGTT  7.74704591
ATGTATTTGT  7.74704428
ATCCTGAAGC  7.74702288
ACTTTGTCTC  7.74693799
ATTCTAGCTC  7.74692513
ATCACAATAA  7.74688019
ATACTCAGAC  7.74685591
ATGTCACCTT  7.74684624
ACTGTTATGA  7.74681409
ATTGATTTTA  7.74680849
ATGTGGTTCC  7.74677526
ATAGGTCATA  7.74676716
ATCAAGAGGG  7.74676101
ATACTGCGGG  7.74675546
ATTTTGACTA  7.74672894
ATCATTATTG  7.74671167
ATCGTTTGCC  7.74668846
ATAGTTAGTA  7.74667068
ATTGTTAGAC  7.74666917
ATGTTTCAGG  7.74666875
ATTCTACGGG  7.74664272
ATTCACTTTA  7.74663417
ATTATTCAAT  7.74663391
ACCTCCACAG  7.74663264
ATGTCATTCT  7.746613
ATATTGGGTC  7.74658554
ATACTATGTC  7.74658243
ATCAATACGG  7.74657856
ATCTCCGTGT  7.74657722
ATAGTGGCTT  7.74656118
ACTCCCCCCT  7.74651467
ATTTGCGAGT  7.74650723
ACCTCTATAA  7.74650249
ATTTCTGCGT  7.74647136
ATATTGTCGT  7.74645743
ATGGTATGTT  7.74644686
ATCATCCGAT  7.74644457
ACCCGTATTC  7.74640996
ATTCAGGTAC  7.74637924
ATCACCAGAT  7.74633627
ACTCTCACCT  7.74633467
ATACGCAACT  7.74632442
ATGTGTAGAT  7.74631848
ACTCGCTATG  7.74624026
ATTTCATGGA  7.74623088
ATAGTCCACT  7.7462126
ACTTCTCGGT  7.74620169
ACCTCCTCAG  7.74617119
ACCTCTTTTA  7.74615305
ACCTCGTCCT  7.7461347
ATCTCTGTGA  7.74612075
ACTTTTTCTA  7.74608504
ACTTTCCTCT  7.74603406
ATCGCCCGCT  7.74597931
ACTGCCTACA  7.74591196
ATTTGCGGGG  7.74589791
ATTGCGTTGC  7.74587834
ACCACTTCTA  7.74584619
ACTGTGTGCT  7.74573002
ATTATCTGGG  7.74571031
ATCGCCACAT  7.74570798
ATACACTCGG  7.74568971
ACCTCAGACC  7.74567601
ATCTCATGTA  7.74566774
ATCAGACGGG  7.74566282
ATTACTTTTC  7.74565379
ACCTACCATT  7.74561736
ATCCCCAATT  7.74559642
ATGTTGTATA  7.74558045
ATCGTCCTGC  7.74557807
ATTCACTACT  7.74556783
ATAGGATTGG  7.74556563
ATTGCCGTAA  7.74555935
ACCTCTAACG  7.74551981
ATCGCCGTTC  7.74551621
ATCGGCTTGT  7.74550906
ATACTACCCT  7.74550032
ATCATAGGAG  7.74546381
ATCGCTACTA  7.74533395
ATGCTTTCCA  7.74532859
ACTTCATCGC  7.74532236
ATGTGTGTCA  7.74531635
ATTTCTTCAT  7.74529765
ATACTTCTAC  7.74528739
ATACACCTAT  7.74526798
ATCATAGTCT  7.74525845
ACCCTGCACA  7.74520938
ATACTGTTAA  7.74519488
ATATTCCCTG  7.74518779
ATTCACATTG  7.74517509
ATCAATCTCT  7.74517188
ATCACATGGT  7.74514884
ATCCTCGCGT  7.74513025
ATTCAGTCAT  7.74511096
ATTCACCCCG  7.74507908
ATCCCCTGTC  7.74500829
ATCATGGGGA  7.74498545
ACTTCTAAAG  7.74492162
ATTTTCCCAC  7.74491768
ATACACCATG  7.74491614
ACCCTTGTAG  7.74487643
ACTTCTGATT  7.74487428
ATGTCACTAC  7.74487282
ATGTCTTGCC  7.74486533
ACTTTGCGTT  7.7448345
ATACTGACCT  7.74482736
ATCGGTACAT  7.74478227
ATCTTGCACT  7.7447748
ATCTGGCGGC  7.74477059
ATATGTCTAT  7.74476533
ATTGTCGGTC  7.74474753
ACCTGTTTAG  7.74473846
ATCATCTACC  7.7445604
ATATTCACTT  7.74452959
ATAGTAACAC  7.74451231
ATCTCATGGC  7.74450421
ATTGCCGCCT  7.74448756
ATTCACCATA  7.74444703
ATACAGGTTT  7.74444672
ACTTTTTCCA  7.7444452
ATCCCCGGGC  7.74444418
ATTACTCTGC  7.7443953
ACCTGTCACT  7.74437755
ATTGCTCGTG  7.74437652
ATCACAGAAT  7.74436987
ACCCTTTAAT  7.74433382
ATATTCTGTA  7.7443225
ATTTGGGCAC  7.74425927
ATCTCGGGAA  7.74423896
ATGCCCTGTA  7.74423066
ATGCTGTTTA  7.74420138
ATAGTTCTAC  7.74416239
ATAGTTGGCG  7.74415169
ATTTACACCT  7.74411936
ATGGTCAATG  7.74410624
ATCTATCAGC  7.74410031
ATTTGGCAGG  7.74403526
ATACCGCTCA  7.744024
ATTCCTATGG  7.74401019
ACTGTTCTCG  7.74400811
ATCTGCCCGT  7.74399131
ATCATATCTC  7.74398791
ATAGTAGTCG  7.74397079
ATCGTGCTAT  7.74394878
GGTTGGGAAT  7.74391929
ATATTTCGGG  7.74391598
ATTTTGGTGG  7.74390812
ATCCATGCAA  7.74389219
ACCGTTATTC  7.7438879
ATTTAGTGCA  7.74384908
ATTCACTGCG  7.74384774
ATCTGGACAT  7.74384195
ACCGCCTACT  7.74382717
ATCGGACTCT  7.7437984
ATTTGCCTAT  7.74376137
ATTGTAAGGG  7.743749
ATCTGGGGAA  7.74372797
ATGTTCATTG  7.74372318
ACTACTTCTT  7.7437223
ATTGCTAGTA  7.74371595
ATTATCTTAA  7.74369297
ATGTCCCGGC  7.74364039
ACTCCGCTGC  7.74363743
ACCTTCGGGC  7.74362408
ATTTTTTAGC  7.74360111
ATTCCCAAAA  7.74358746
ATCTTCAGAA  7.74358263
ATAGGTCTTG  7.74352993
ATTCCCCCTG  7.7435007
ATTCGTACAG  7.74349929
ATTTGGAAGT  7.74349051
ATTGTATGGC  7.74348426
ATTATCCTAA  7.74347317
ATTGTACTAT  7.7434504
ATGTTCCGCG  7.74344046
ATGTCGCGGT  7.74342787
ATCACACGCC  7.74342088
ACTTGGGTCT  7.74341835
ATCAAGTTTT  7.74339793
ATACTCTCGC  7.74336884
ATACTGCGTG  7.74330166
ATCTGGAATC  7.74324677
ATAGTCCGTC  7.74323112
ATTTGGGTTT  7.74316348
ATCTTAGCGA  7.74312035
ACTTCTGCCA  7.74307983
ATTGTCATTT  7.74304645
ATCCAATTAC  7.74297977
ACCTCTCACT  7.74297477
GGGGGAGGGG  7.74296357
ACTTCTACTA  7.74294447
ACCCCATCCT  7.74293691
ATCCGCCGGG  7.74289873
ATTTGTAGAG  7.74288727
ACTTACACTG  7.74288587
ATTCACATGA  7.74283813
ATACCAAGTT  7.74282762
ATTCTATACG  7.7427758
ATACACATGT  7.74273662
ATTTAGCACA  7.74270463
ACTCCTCCTA  7.74269553
ATTGTTTTTT  7.74266748
ATTACGGGTG  7.742639
ACCTTTGCAT  7.74260286
ATTTATCACG  7.74258554
ACCATTTACT  7.74257744
ATATTCTGCC  7.74256552
ATTTTAGCTT  7.74251436
ATTGGTCCGT  7.74249247
ATGTTCTAGA  7.74248817
ACCCTTGCCG  7.74243986
ATCTATCAGA  7.7424331
ATACGGACCC  7.74237177
ATAGGTCTTC  7.74233668
ATCCAACACC  7.74228611
ATTACGCTAT  7.74226343
ATTAGTTCGC  7.74224785
ATTCATCCTC  7.74223756
ATGTGTGGCC  7.74221713
ATTTAGGCGA  7.74221502
ACCTCATTGA  7.74221254
ACTTCCTAGC  7.74221245
ATCTACAACG  7.74214362
ATTCCTCAAA  7.74210346
ATATTGTCGG  7.74208518
ACCCTAGTCT  7.74205997
ATTATGCACC  7.74199163
ACCTCTACCA  7.74195986
ATCTACAACC  7.74191881
ATGTTACGCT  7.74189716
ATACTAACTT  7.74189634
ATAACTTTCG  7.74185979
ATCTTACGCC  7.7418085
ACCTACACTG  7.74180488
ATCTACCAGA  7.7417606
ATCGGTGCAA  7.74171295
ATCAATTACC  7.74170013
ACCCCTACAC  7.74167533
ATTCGCCACA  7.74164775
ATTGGCTAGT  7.74156221
ATCGGTGGGC  7.74154404
ATACTCTAAT  7.74146928
ATTGCTAGAG  7.74146419
ACTTCACCTT  7.74145405
ACCTCACCTA  7.74143208
ATGTTGATCT  7.74139308
ACTCTTGTAC  7.74138927
ATCAACCTCG  7.74133853
ACCCAGCTCA  7.74131814
ATTGCTATAG  7.74130377
ACTTCCTGGA  7.74127838
ATGTATTTCT  7.74127179
ATACCAACAC  7.74123277
ATTTTCCCCA  7.74120793
ATGTGCCAGG  7.74116883
ACCCTGTGCC  7.74114508
ATCGGTTCGC  7.7411388
ATCCGACGTG  7.74111359
ACCTGCGTCC  7.7411078
ATACATCTTT  7.74107486
ACTCTTTTAC  7.74096264
ATACCGCAAA  7.74088258
ATCTTACGAC  7.74086391
ACCCTAAGTG  7.74084855
ATCATCGTAG  7.74080685
ATCGTACCAT  7.74080454
ATCAGTATAC  7.7408022
ATTTGATGCC  7.74079463
ATCCAGCCGG  7.74078417
ACTTCGCCAT  7.74077984
ATACATTTAA  7.74071716
ATCAGTAGCT  7.74069629
ACCTTGCTTC  7.74066381
ATTTTGCTGC  7.74066379
ATCAGGCACT  7.74064865
ATCAAATCTA  7.7406483
ATTATGGTCC  7.74064689
ATACTCGTGA  7.74064441
ATACGCCTCG  7.74053716
ATTCTGTCAG  7.74053575
ATTGCTCGAG  7.74050203
ATTGCGGATG  7.74047058
ATTACATTTA  7.74045985
ATGTTCTTAG  7.74045113
ACTTTGCCGT  7.74045021
ATACATTGGT  7.7404438
ATTTGGAATT  7.74043713
ATTTTATCTC  7.74042632
ATATGTTCCG  7.74040262
ATATGCTTTT  7.74036029
ATCACCTGGA  7.74032927
ATCAATGCCT  7.74031638
ATCCAGTACC  7.74029154
ATATGGTGTG  7.74027637
ACCGCAACAT  7.74025294
ATTGCCTTCA  7.7402241
ATCTGATTCC  7.7401854
ATCTCCGCCA  7.74015544
ATTACCTACG  7.74015296
ACCTCAAAAG  7.74009017
ATGTTGAGTA  7.74008495
ATTTAGCGGA  7.74008157
ATACGCCACC  7.74007307
ATTCTGACGT  7.74000477
ACTTCTTCCG  7.7399923
ACTTCCATAC  7.7399555
ATACTAGAGG  7.73992567
ATATCTACCA  7.73991939
ATCGGTTATA  7.73990083
ATCTAAGCCA  7.7398538
ACCTTTGATG  7.73984907
ATTATTGGAT  7.73982753
ATTTTCTAGA  7.73982714
ATTCCCCGCC  7.73982052
ATCATAGCCC  7.7397724
ATATTGTTTT  7.73975736
ATACATTCGT  7.73975661
ATTGCTTGGG  7.73974697
ATAGTTAGTT  7.73972315
ACCATCATAA  7.73967159
ATCTATTATT  7.73963716
ACTCTCCACG  7.73963481
ATCGCCCCAG  7.73963374
ATATCTCAAC  7.73961959
ACTTGCGTCT  7.73959702
ACACCTACAT  7.7395852
ATCGTTCAGT  7.7395167
ATCTAAAGTA  7.73951069
ATTCATCGGA  7.73946554
ATTCTCGTAT  7.73946453
ATAGTGGTCT  7.73944349
ATATTGGTCA  7.73943746
ATACTAACGC  7.73942628
ATCCTTAGGA  7.73937556
ATCTTCATAG  7.73929666
ATAGTCAGTG  7.73921769
ACCTTCCCCA  7.73913488
ATTACTTTGG  7.73911914
ATTCTTCATC  7.73908702
ACTCATCTGG  7.73907919
ATAGTTTAAT  7.7390575
ACTCTTCACA  7.73903993
ATAGGTCTAT  7.73898407
ATTCCCCAAT  7.73898222
ATTACCCCGC  7.73895833
ACCCCCTCTT  7.73889687
ATCCACGCGT  7.73888998
ATCGTGGGAA  7.73881873
ATCAGGTCCG  7.73881503
ACTCGCTATA  7.73879565
ACTCCCTCCG  7.73878678
ATTGCCTTCG  7.73877616
ACCCCACCTG  7.73874773
ACCTTCCCCC  7.73873826
ATTCAGCGGC  7.73872543
ATCTCCGATG  7.73870267
ACCTCACATC  7.73869679
ATATTTGGCG  7.73868849
ATCCAACGTA  7.73865463
ATACGCCCTG  7.73856747
ATTTATGCTG  7.73852618
ATTACACACG  7.73848256
ATCGTAACAC  7.73845885
ATAACCACGC  7.73839986
ATAATTGGGG  7.73836598
ACCTTCAACA  7.73835938
ATTCAATTCG  7.73833533
ATTCTGCGAT  7.73829599
ACTGCCTCAC  7.73829472
ATTCATTCTT  7.73827479
ATCGTCAATG  7.73825678
ATCATACGCC  7.73825215
ATGTATTGTC  7.73815057
ATCCCGCGAG  7.73814787
ATCCAGGACC  7.73814644
ACCTAAATTA  7.73813481
ATCACGTTCT  7.73808573
ATTTTGGCAT  7.73805866
ACCCTTGTTT  7.73804376
ATTTAGGCAA  7.73801751
ATACCACAAC  7.73791563
ATGGTCACCC  7.73787354
ACCCGTCCAG  7.73782319
ACTCGCTCCG  7.73779241
ATCCTGCGAG  7.73778298
ATGTCTATAT  7.73778289
ATACCGCCTC  7.73775563
ATACGCTACA  7.73766772
ATCCAGTCTC  7.73765984
ATACTTATGA  7.73765377
ATGTGTAATT  7.73765361
ATTATTCACC  7.73761451
ATCCCCACCC  7.73760029
ATGTTATGTG  7.73757928
ATCGTGACCC  7.73757465
ATCGTGCTGA  7.73757228
ATCTGTGACC  7.73756674
ATCCAGACGA  7.73754102
ACCCGTGCCG  7.73753874
ACTCTCTGCG  7.73753462
ATTCTACAGA  7.73751592
ATACCCGGCA  7.73750074
ATCAGTTTAA  7.73747954
ATGTGAATCC  7.73747065
ATACACAGGT  7.73745437
ACCTTTAACT  7.7374234
ATCTCAGAAT  7.7373938
ATCTTTTCAT  7.73735622
ATAGTTGTTA  7.73734351
ATTATTCAGT  7.73728903
ATCTTCTGAT  7.7372765
ACTCTTATGG  7.7372355
ATTCACCGGT  7.73723302
ATATCTGGGA  7.7372153
ATGGTGTAAA  7.73716377
ACTTCTATTT  7.73715114
ACCTATCACC  7.73709314
ATGGCTTCCC  7.73708369
ATTCTAGCGT  7.73708061
ATCTCCGAAA  7.73705407
ATGTCCACTG  7.7370314
ATCCACAGAA  7.73702411
ATCTCAGTTT  7.73702114
ATACCAAATG  7.7370024
ACTGTTTTAG  7.73696895
ACCACGCCTA  7.7369605
ACCTACCGAC  7.73688554
GTCCACTTCT  7.73687399
ACCCACTGTT  7.73685266
ATACCTCATT  7.73684815
ACTATCCTTG  7.73684545
ACCTTAACTT  7.73683297
ATTACCCCTC  7.73679712
ATCCTACCGC  7.7367399
ATTTCTCCCA  7.73666214
ACCACTCTGC  7.73661305
ATTACCCGTC  7.73659603
ATGCCTCTGT  7.73658144
ATTCCACGAT  7.73656919
ACCTTGCACG  7.73655272
ATATGTCCAG  7.73654933
ATACAGCCTC  7.73653051
ATACTTCACG  7.73652208
ATGTTGCCGA  7.73649455
ATGTTTTTTT  7.73646995
ATCTCCCGAG  7.73643326
ATCATACCGA  7.73641449
ATACCCAACG  7.7364131
ATTCAATCCT  7.7364087
ATTCATGTGG  7.7364051
ATCTGATATC  7.73639188
ATTGGCTTTC  7.73638839
ATTGGTCACG  7.73638661
ACTATTCTCA  7.73634798
ATCAGCCCAG  7.73634088
ATCACGCAAA  7.73630861
ATTCTTTGAC  7.73629518
ACCTAAATTC  7.73629187
ATACATAACT  7.73628633
ATTTACTTTG  7.73628316
ATACCGCTGC  7.73627917
ACCTCAAATC  7.73618644
ATGGTTCTTA  7.73616356
ACCCACACGT  7.73615968
ATGCTTTTTA  7.73615806
ATCGTGCATC  7.7361294
ATACTTGCAC  7.73604033
ATTTCCGGCG  7.73601194
ATCTGCCCTC  7.73599796
ATTGTATTAC  7.73597985
ACCTTGTGAT  7.73597964
ACCCACCTCC  7.73597607
ATCTCAGGAT  7.73597418
ATCCTGCGGA  7.73594385
ATTCAGCAGC  7.73589999
ATACGGAGGT  7.73589294
ATTCTTGGAG  7.73588975
ACTTTAACTT  7.73587418
ATGTATGTTC  7.73585849
ATTCCAAACA  7.73585166
ATCGTAGCGT  7.73582678
ACCACCTGTA  7.73581098
ATCAGTACAA  7.73576369
ATTTTTTGTA  7.7357333
ATTACTTACC  7.73567638
ATTACTGGCC  7.73562875
ATTTTCGGAC  7.73560565
ATTGCTGACT  7.73560003
ATACTAGGCA  7.73552359
ATCATCAGAT  7.73551067
ATCAGTGGCC  7.73541158
ACTCCTAGCG  7.73536681
ATGGTTATAG  7.73535355
ATACCCGGGC  7.73535251
ATTCGCCAAG  7.73534448
ATGCCTAACT  7.73532177
ACCCACTGCA  7.73529481
ACCCATCGTT  7.73524781
ACTTTTCGAT  7.73522607
ATGTCTCCGG  7.73521225
ATATGTTCTT  7.73520004
ATGTTTCTGG  7.73517929
ATGTTTTGTT  7.73512437
ATCCCGCCGG  7.73512241
ATTACTACAA  7.73510015
ATGTCCCGCG  7.73506444
ACCATCCTCG  7.73504904
ACTCTTAAAA  7.73504184
ATTCAAGTTT  7.73499708
ATAACTATTT  7.73498787
ATTGTACCTA  7.7349725
ATGCTTGTTG  7.73494016
ATTTTCCTCG  7.73490463
ACTTACACCT  7.73489627
ATCGCTTCGC  7.73487534
ATATGGTCTT  7.7348727
ATTGTACCTC  7.73479649
ATTTGTAACA  7.73479323
ATTGTAATTG  7.73473784
ATCCAAATAA  7.7347371
ATCAACAAGG  7.73472848
ATTTGGGATA  7.73469913
ACCCTCGTAA  7.73466514
ATGTGTACTC  7.73466424
ATCCGATCGC  7.73466048
ATACACATAC  7.73464163
ATCGCATCAT  7.73460452
ATGTTGCCGG  7.73459748
ATATTCTGGG  7.73459447
ATGCGTTCTC  7.73456146
ATACCTGTGC  7.73451994
ACCCAGTTTC  7.73450191
ATTAGTTTTG  7.73449946
ATCTACATAT  7.7344161
ACCTCACCCA  7.73439353
ATATCACTAG  7.7343733
ATTTGGGATG  7.73433673
ATCGCCATCC  7.7343326
ATTCACTCCT  7.73429587
ATGTTTCTAA  7.7342916
ATCGTTATAT  7.73428684
ATTTCCACTA  7.73425033
ACTCTTGGCA  7.73422262
ATTCCAGTTG  7.73420304
ATTTACTCAA  7.73415598
ACCTCACTAG  7.73411837
ACCATCTGAT  7.73409386
ATCACTCGTG  7.73407329
ATCACGTTTG  7.73406476
ATAACTGTAT  7.73406087
ACCATTTTCG  7.73404762
ACCCACTATA  7.7340309
ATACAACCCG  7.73400156
ACCTTCCTCT  7.73399717
ATATGGTCTC  7.73399323
ATGTTCTGAA  7.73397834
ACCTATTAAA  7.73395445
ATATTGCTGT  7.73393341
ATTCAGCCCG  7.73389588
ATCGTGTACC  7.73388329
ATTACGTTGT  7.73386804
ATAGCCGTCG  7.73380967
ACTCCGCCAA  7.73376942
ATGTTCCGGA  7.7337629
ATCAACCGCC  7.7337146
ACTCTCTACC  7.73371228
ATATTGGCTG  7.73370695
ACACCCATTT  7.73369505
ATTCCCGAGT  7.73363618
ATACAACCAT  7.73363076
ATCCAAGGTA  7.73358819
ATGCCTACTC  7.73354174
ACTTATTCGG  7.73344822
ATTTCACCCG  7.73342658
ATGTTTACGG  7.73342247
ATCCATGGGT  7.7333706
ATTACAGTGG  7.73336383
ATACTCAGTG  7.73335569
ATAGTTTAAG  7.73333682
ATTACTTAAG  7.73332319
ATTATGTGCG  7.73331294
ATCCACGGAA  7.73327329
ATTGTTGAGT  7.73323542
ACTCGCTCGT  7.73321608
ATTGCCACTC  7.73320779
ACTTTTCTCA  7.73313918
ATGTTTTTCA  7.73313187
ATCGGTTAAA  7.7331091
ATATTGTCCA  7.73308549
ATCTTACAGC  7.73308138
ATTCATAGCG  7.73306314
ATCACGCCGA  7.73304784
ATTTGCGAGG  7.73304149
ATTTTCTCTC  7.73303747
ATCTAACTAG  7.73299856
ATCACGGTTT  7.73293171
ACTCACATTT  7.73291865
ACTTGCCTTT  7.73291862
ATGGTTTCGG  7.73288444
ATCAGCCTAT  7.73287737
ATTCAGCACC  7.73287267
ACCTTTTCGT  7.73286447
ATCCTCGGAG  7.73286027
ACCTTAGCTT  7.73285905
ACCTTTCACC  7.73284151
ATCCCAAGCG  7.73283354
ATTGCCATGA  7.73281523
ATCCCCACTT  7.73274894
ATCACGTCGT  7.73274867
ATGTGCCCTG  7.73274268
ATGCTGTTTG  7.73274178
ATTATTTCGG  7.73273937
ATGGTCAGTT  7.73273153
ATATCCTTTA  7.73273131
ATCGGCATCC  7.73271211
ATACTATATT  7.73269575
ATCTCACGAT  7.73267528
ATTTTCCCAA  7.73263993
ATCTGGATAG  7.73258869
ACCTACATTG  7.73258564
ATTCGTGATT  7.73251298
ATTACACTGT  7.73249482
ATCAATCCGT  7.73249389
ACTGTTGTTC  7.7324843
ATACACGCAA  7.73248358
ACTCGTCCTC  7.73246725
ATCAATGTGC  7.73244129
ATCATTAATA  7.73242885
ATATGTTTCG  7.73242008
ACCATTCCAA  7.73240283
ATCTAACTAT  7.73238166
ATGTGGCGTC  7.73236259
ATTCACCTGA  7.73234366
ATCGGTCACG  7.73234038
ACCTCACCAG  7.73231887
ATGGTCAGCG  7.73230782
ATGTAGGGCT  7.73225527
ATTTTACCCA  7.73223717
ATACTGTGGT  7.73222077
ACCCTTAAGC  7.73218665
ATCACTGGAA  7.73208912
ATTCATAGGA  7.73202376
ATCCAATGAT  7.73201971
ATCGTACTTT  7.73199342
ATAGCCACTT  7.73197454
ATCTTCGAAA  7.73196682
ATTCTTACAA  7.7319604
ATTTCACGGA  7.73190768
ATTCCTAGAA  7.73189403
ATTTCAGCGG  7.73189184
ACCCTATTGA  7.73181682
ACCATCCTTA  7.73180748
ACTCTTATGC  7.73179454
ATACCCGTTC  7.7317128
ATTTATTCAT  7.73171228
ACACTTTACT  7.73170421
ACTCTCTATG  7.73166568
ATTCGGAGCT  7.7316551
ATACTCACTA  7.73164323
ATTGCCGATA  7.73162513
ACTCCCGCCA  7.73159802
ATTCATAATG  7.73159705
ATCTCGACTA  7.73156847
ACTTCACTTC  7.73154432
ATATCACTTT  7.73147379
ATTCACCGGA  7.73145699
ATTTAGGGCT  7.73144992
ATTGCTCAAT  7.73141532
ATATCTGTCC  7.73140122
ATCTGTTGCA  7.73138193
ACCTGTCCTA  7.73136889
ATACAGTCGT  7.7313049
ACCTCACAGA  7.73129808
ACTCTGTATT  7.73125815
ATCCTCGGAC  7.73124745
ATTCCTGCAT  7.73121867
ATTTTTCATT  7.7312179
ATTACAGGGA  7.73121726
ATCCCCCCTA  7.73121345
ATCCAACATG  7.73118061
ATTCTAGGTC  7.73115606
ACTCCGCTAC  7.73108042
ACTCTCTCGA  7.73099993
ATTCCGGCTC  7.73099094
ATGCCTCATT  7.73097313
ATCACCAACA  7.73095517
ATCGGTTAAG  7.73095148
ATCGGCACAG  7.73093709
ATTTACTTTA  7.73093008
ATTTGTGGGA  7.73087407
ACTCATCCTT  7.73085787
ATCAATCAGA  7.7308183
ATTACACGTT  7.73080713
ATAGCACTCC  7.73072198
ATTTACTCCT  7.73069463
ATTTGATGGG  7.73068084
ATTTCGGCTA  7.73066264
ACCATTTTTC  7.73063056
ATCTACCAGG  7.7305465
ATTGTTTACT  7.73051568
ACTGCCCCTT  7.73051174
ATCAATGTAG  7.73049722
ATCCTCGATC  7.73043864
ATCACCGTTG  7.73042942
ATACTGGCTT  7.73037492
ATTTGCCCAA  7.7303608
ATGGTATTAA  7.73035552
ATTTTCAGCT  7.73031369
ACTCGTTGGG  7.73025263
ATTTGGAGGT  7.73024779
ACCCTTTCAA  7.7301972
ATCTATATTT  7.73017182
ATTACTTCCG  7.73016178
ATACCAATTC  7.73012035
ATTGCCGGAG  7.73010415
ATTCATGGGC  7.73009651
ATTACTCAGC  7.73008238
ATACTTTACG  7.73006804
ATAGTTGCCA  7.73004363
ATCAACCATC  7.73002019
ATGGTTGCAC  7.7299992
ATGCCTGGGG  7.72999298
ACCTCAACTT  7.72998166
ATCTGCGGGA  7.72994528
ACTTTCCGGG  7.72991377
ACTCCCTTAT  7.72990753
ATGGTATTTG  7.7299025
ATCTTTAGGG  7.72990078
ATTGGCTCAC  7.72986776
ATACTCATCG  7.72986389
ATAGTGTCAT  7.72974977
ATTCACCGAT  7.72971076
ATCACTCAAC  7.72966438
ACCTCTATGG  7.72964381
ATTTTCTTAC  7.72964188
ACCTTAACAT  7.72963569
ATCTCCATAT  7.72962506
ATTCAGGGGA  7.72960469
ATCTAATCTT  7.72958301
ACTCTCGTAT  7.72955605
ATGTTCCAAA  7.72955185
ATCACAAGAG  7.72954167
ATACGGCCCC  7.72954094
ACTTCCGTGG  7.7295038
ACTGCCTCCT  7.72949615
ACTTGCTCTA  7.72944974
ATTCGGATCA  7.72936576
ATACTACAGC  7.72936047
ATCTGCTGTA  7.72935046
ACCCGCACAC  7.72931477
ATCATACTAT  7.72929751
ATGTATTGCG  7.72927725
ATGTTCTTTC  7.72926772
ATCTTAAGCT  7.72926381
ATCAACCTAA  7.72920299
ATTCTATATG  7.72918223
ATCTAAACCA  7.72915971
ATGTCCCCGG  7.72915443
ATCCATGATA  7.72914238
ATGCTCTGTC  7.729097
ACTCTCAATA  7.72908105
ATTTCTAAGA  7.72907392
ATCATAGGAC  7.72905751
ATTACCAGAC  7.72904402
ATCTGTGATG  7.72903792
ATCGTCTTAG  7.72901812
GTGGAGGGTT  7.72899891
ACCGCTTTTC  7.72898596
ATTTTGGGGC  7.72896387
ATTATCTCCG  7.72893717
ATCTCATACA  7.7289233
ACTCTCAATT  7.72891774
ATTTTGCGCT  7.72890025
ACTTTTATAC  7.72888858
ATATGGTGGC  7.72888259
ATAGTGTGCG  7.72886505
ACTTTGGGCC  7.72884382
ATTTATGCAG  7.72883647
ATGCTCTATT  7.72880918
ATACTCCCCA  7.72879182
ATGGTCATTG  7.7287914
ATATTGCTTC  7.72874593
ACTCTCCCTC  7.72872112
ACCTAAATGA  7.7286684
ACCCAACTCG  7.72860693
ACCTTACGGC  7.7286067
ATGTTTCAGC  7.72859641
ATCCTGGGAG  7.72856574
ATCCAGGCAC  7.72855833
ATTCAGCGTT  7.72851503
ATTGTGGAGT  7.72850718
ATTACACCTG  7.72848524
ACTCTTACGC  7.72848442
ATACCACCCA  7.7284619
ATTGTATTAG  7.72842443
ACCTACTGTA  7.72839718
ATTGGGCTTC  7.72836163
ATACTGTCGA  7.72836046
ATTCTGGAGG  7.72834877
ATGCCTATCG  7.72833037
ATATCCGTCA  7.72826567
ATACTCCATA  7.72825695
ACTGTTGCTT  7.72823114
ATCGCTCTGG  7.72822874
ATTGTGGACG  7.72820629
ATCCAACGTC  7.72815691
ACCCATGCAA  7.72813525
ACCTCACGAT  7.72813368
ATACCCACCC  7.72810603
ATACTATAGC  7.72804802
ATTAGGTCCG  7.72804552
ATTCTACGTC  7.728028
ATTATTCGCT  7.72801364
ATCGTTGTGA  7.72799931
ATCTTAGAAT  7.72799737
ATTCTCGCAA  7.72799493
ATCGCCACAC  7.72795814
AACCTACCCG  7.72793396
ATCTCAAGAA  7.72780198
ACCTGCTGCT  7.72777917
ATTGTCGGCC  7.72777002
ACTTATACGC  7.72775627
ATACAGTAGC  7.72773868
ATTATTTCAT  7.72772062
ATTACGCTTG  7.72770568
ATACTACGTT  7.72767399
ATTTTACTAA  7.72767225
ATACACTCGC  7.72765588
ATCAGCCGCC  7.72764451
ATCGTACAAT  7.72753958
ATGTCACCCA  7.7275052
ATCCACCGGG  7.72750249
ATCCTGGCTT  7.72748668
ATTTTACGTT  7.72746232
ATTCCTGACA  7.72744042
ATTTGATAAC  7.72743211
ATTCTGCGGA  7.72740261
ATGTTTCCTG  7.7273915
ATTATTTTCT  7.72738092
ATTCCCGATC  7.72737629
ATGTATTTTG  7.72734084
ATACTGGCGT  7.72722962
ATTATTTATA  7.72721339
ATCACATTAA  7.72720243
ATAACCCTTA  7.7271987
ATTTCACTCC  7.7271966
ATGTTCTGTC  7.72718047
ATATTTCTTT  7.7271779
ATCTTAATTG  7.72717197
ACCTTTCGTG  7.72716148
ATCATTTGAC  7.7271444
ATTCTGGATC  7.72711644
ATATACCTCT  7.72708474
ATACTCCGAC  7.72704496
ATTTTGCGAT  7.72700266
ATCGTTACCT  7.72699258
ACCCCAATCT  7.72699171
ATTCTAAAGC  7.72698763
ACCTCTTGAG  7.72698491
ATTTGCCTGT  7.72694287
ATCCTGAGCA  7.72694208
ATTCTTGAGC  7.72691972
ATTGCCTAGA  7.72690206
ATGTATGCTG  7.72688917
ATATTCTCCT  7.72687364
ATAGGTTCTA  7.72687257
ACCTCTAAGT  7.72680585
ATGGTCTGAG  7.72679859
ACTGTATTTG  7.72678067
ACTGTTATCG  7.72674349
ATCCCCCGCC  7.72661813
ACCCCATTGG  7.72659801
ATTTCCGCGT  7.72650794
ATAGGGTCTC  7.72649679
ACCCTCTACC  7.72646969
ATCAACAACA  7.72642835
ATCTTACGAG  7.72637677
ACCCTGCCAG  7.72636657
ATACACCTTG  7.72636055
ATTGTTGATG  7.72634386
ACCCATCACT  7.72629555
ATTGTGGATG  7.72629013
ATGTTTCTTA  7.72628669
ATAGGTTTTG  7.72627673
ATCTTAACAG  7.72625967
ATACATTACT  7.72624376
ATGTTGCGCT  7.72623976
ATGCCACATC  7.72620136
ATGGTCAACA  7.72620025
ATCTCATGAT  7.72619472
ATCTGGGGGA  7.72606549
ATGCTCTCCT  7.72605542
ACCATCACGC  7.72605361
ACCTTGTCTG  7.72604287
ATCTAATAAG  7.72599308
ATCAATTTCA  7.72598679
ACTTACTCGG  7.72596771
ATACCAAGTC  7.72595052
ATTGTCACCT  7.72593984
ATCAGTCCTG  7.72593122
ACCTTATTTC  7.7259219
ATCCCCGTGC  7.72592092
ATTTGCTGAG  7.72591292
ACTATCTAAC  7.72590907
ACTCTACTTT  7.72590307
ATTTTGGAGG  7.72589593
ATCTTGACAC  7.72589051
ATTCCGATCT  7.72586431
ATTACTAATG  7.72583974
ATTTCGTATG  7.72583508
ATATTGGTCC  7.72579633
ATTACGCACT  7.72575533
ACCTTATGTA  7.72572817
ATCATCATAG  7.72569056
ATCATCGGAA  7.72567335
ATATCTCGTT  7.72567321
ATACAACTTT  7.72565363
ACCGTTTTAA  7.7256468
ATGCCCCTTA  7.72564056
ATCACCAAAT  7.72563729
ACCACTTGCA  7.72562004
ATTAGTTAGC  7.72561587
ATGTTCCTAG  7.72557087
ACCTGCTATA  7.72555947
ATTTACATTA  7.72553857
ACCTACCCTC  7.7255247
ACTCCCGCGT  7.72549537
ATTGCGTGAT  7.72547077
ATTTTTCGAG  7.72546509
ATCCGCGTGT  7.72536019
ACCCACATTA  7.72529225
ATGCCTTTGG  7.72517602
ACCCAGTTCT  7.72514844
ACTCCCGTGG  7.72513008
ATTAGTTCAT  7.72507629
ACCTCTCTGC  7.72505741
ATGGTCGTTT  7.72504516
ATCACAGCAC  7.72501778
ACTTCCTAAG  7.72501402
ATCTTCAAGT  7.72499473
ATCCACTGGA  7.72494799
ATGTATCTAT  7.7249258
ATCTACGCGG  7.72487478
ACTTCCCATA  7.72487294
ATACCACTCG  7.72487139
ACCCCTCTGT  7.72485473
ATTTCTGCTA  7.72483988
ATCACTGACT  7.72483621
ATCAGCACCT  7.72477357
ATTTACCAAG  7.72474029
ATCTGACCGC  7.724738
ATGTAGCGTA  7.72465021
ATTGCTCAAC  7.72462106
ATGCCTCCAT  7.72460378
ACTGTCTATA  7.72452237
ACTGTATTTC  7.7245163
ACTCACCAAT  7.72450885
ACCCGCTTCA  7.72448489
ATCAGGCAGC  7.724439
ACCTCGTTGA  7.72443321
ATCCGAGCGA  7.72438494
ATTACAACTG  7.72435873
ATCCAAGTTA  7.72426129
ATCGCACGTG  7.7242043
ATACCCTGTG  7.72417156
ATCGTCAAGT  7.72413827
ATGTTCCGCT  7.72412338
ATCGCATTTT  7.72411568
ACTTATCATG  7.72408112
ACCCCTACAT  7.72404865
ACCTATGTGA  7.724046
ATTCAGCGTG  7.72400908
ATCAATTCAT  7.72400874
ATTGTCGAGG  7.72400353
ATCTGGCCTA  7.72399278
ACTTTGGCGG  7.72397614
ACATTTCCTC  7.7239513
ACCATTGTGA  7.72392675
ATTTCTGTTG  7.72389158
ATTGCGTATC  7.7238866
ATTGGGGGAT  7.72388484
ATGTTATACA  7.72388118
ATCTTGAACT  7.72384794
ATCACTGTAC  7.72384619
ATTTCAGACC  7.72380998
ACCTCCAGCT  7.72378593
ATCTTAGTCC  7.72376318
ATAGTGTGTC  7.72372574
ATCTTAATCT  7.72371766
ACCACTATAC  7.72366447
ATTTTGTTCT  7.72364451
ATCCAATGAA  7.72363184
ATGCCTTATG  7.72361767
ACCACTCTAA  7.72357464
ATACATGGGC  7.72356946
ACCATTTTGA  7.72356418
ATCAGTCATA  7.72352056
ATCTTATACA  7.72350816
AGTCTAGGGG  7.72350683
ATAACCCCTC  7.72350171
ATGCTCATGC  7.72349644
ACTCCACCCA  7.72347219
ATTCATTACT  7.72345225
ACTCTTTCAA  7.72341484
ATTATCAGTA  7.72340147
ATTACCAGCT  7.72337297
ACTCTCTCCG  7.7233633
ATTTCAGGTA  7.72334727
ATACCAGTGC  7.72334429
ATCTATATCA  7.72333158
ATCTAGGTTC  7.72333135
ATCCAGAATT  7.72330952
ACTTCTGGCC  7.72330367
ATTCCGGGCG  7.72327028
ATGGGTTTTC  7.72323257
ATTGGCTAGA  7.72321936
ATTTCTGGGA  7.7231693
ATCTACGTAC  7.72313433
ATACAAACTG  7.72309633
ACCTTGCGGC  7.72307894
ACCCATTATG  7.7229957
ATACTCCGAG  7.7229812
ATATCGCTTC  7.72294844
ATCTTGCAGC  7.72294725
ACTTTCTCGT  7.72293283
ATGTCCTGCT  7.72292119
ATTTTTTGCC  7.72287091
ATTTTGAACC  7.72285487
ATTCTTTTAG  7.72284079
ATCGCCTAAC  7.72282984
ATAGTAGTTC  7.72282778
ATTGTATAGT  7.72275094
ATGCTGTTAT  7.7227416
ATACTATGTT  7.72272631
ATACTTATAT  7.72272061
ATCAGCTTTC  7.72267206
ACTTCTGCCG  7.72266281
ATATTCCTAC  7.72257969
ACTGTTTTTC  7.7225569
ATTCCCCGAG  7.72252986
ATGTGCTAAT  7.722492
ATCCAAGCAA  7.72248931
ACCCTATCGG  7.72242841
ATCCTTCGAA  7.72242153
ATCTTACAAA  7.72241221
ATTTCGCCCG  7.72240364
ATTATTTTGA  7.72239937
ATGCCTCACT  7.72238451
ATTTCACTGT  7.72233574
ATTCTGAGAC  7.72229301
ATGTGCCGTC  7.7222513
ATACCCGCGC  7.72224843
ACTCCTGCTG  7.72224671
ATTCTATCTG  7.7222452
ATTGGTCCCG  7.7222148
ATTTTGACGC  7.72220536
ATAGGTGTGG  7.72219752
ATCAATCAGT  7.7221937
ACCTGCGTCT  7.72218742
ATTACTCGAT  7.72216767
ATGCCGTCAC  7.72216603
ATAGTAGGTC  7.72215982
ATACCGCTAC  7.72215752
ATGGTTCTGC  7.72208282
ATGTGTATTG  7.72207715
ACCTCTCCTA  7.722055
ATTCAGGGTT  7.72204744
ATATCCGTCC  7.72203338
ATCAACACTA  7.72201749
ACTGTTTACG  7.72199888
ATTGTGAGTA  7.72197121
ATTTTATATA  7.7219539
ATAGTTTCAT  7.7219216
ATTTGTCCGA  7.72190902
ACCTAACCCT  7.72190403
ACTACCCACT  7.72186758
ACTTTTCCCT  7.72174126
ACCTTGTTAC  7.72171432
ATGTTATGCG  7.7217078
ATGTTCTATG  7.72169142
ATCATTTCAC  7.72167284
ATTCGGCCCA  7.72164905
ATCCAAACGG  7.7216286
ATCCTGATTC  7.7215953
ATCATCAGAG  7.72158569
ACCTTTCCCT  7.72157933
ATTCCTTAGA  7.72152109
ATGCCTCAAA  7.72151369
ATTGTTAGCT  7.72150511
ATTCTATAAG  7.72143387
ACCTGTCTCG  7.72138026
ATCATGTTTG  7.72137469
ATCCAACGAC  7.72137019
ATCCGCTGAC  7.72132111
ATTACATAAC  7.72121709
ACTTCCCCAT  7.72121138
ACCTATCGTC  7.72120201
ACCTACTAAT  7.72119495
ATCATTCGTA  7.72119285
ATTCGCATAT  7.72117199
ATCGCACCGG  7.72114016
ATCTTGGAGG  7.72109354
ATTGTTGTGC  7.7210589
ATTACCCAGT  7.72105889
ATCAATTCAG  7.72105773
ATCTTGAGCG  7.72104787
ATTGGCTGAC  7.72103527
ACCTTGCCAT  7.72101524
ATCCAATACC  7.72099235
ATGTCCGTGC  7.7209434
ATTGCTGTTC  7.72092113
ATCTATCGTT  7.72090219
ATCTTTTAAT  7.72089082
ATCCTCAGGA  7.72088859
ACTCCTCAGC  7.72075983
ATAGGTATCA  7.720728
ATCCAACATA  7.72072664
ATGGTTCAAT  7.72072066
ATCATCTAAC  7.72070239
ATTTGGGCTC  7.72069588
ATTACGGTGT  7.72067985
ACTTAGCATT  7.72065303
ATACCATCTC  7.72064884
ATTCATGGGT  7.72063087
ATTTCTCTAT  7.72057716
ATTTAGGTGC  7.72055801
ATACTGTAGT  7.72051327
ACACTTATCC  7.72049534
ACTTTTCAGT  7.72047102
ATTGTCCAGT  7.72046111
ACCTCCCTAC  7.72036877
ACTCCTTCGT  7.72036435
ATACAGCAAC  7.72036047
ACTCGCCCAT  7.72032417
ATCCGCAGTG  7.72031604
ACTGGTTCCT  7.72027753
ATCAGTATTA  7.72026216
ACTCTTAACC  7.72025767
ATCTGGGGAC  7.72021794
AGTTAGGGCG  7.72021643
ATCTGCATTT  7.72019437
ATCAACCATG  7.72016142
ATTTAGCAGT  7.72011123
ATCTAACAAC  7.72003367
ACTTTGCCAG  7.71999482
ATAACTGCTT  7.71989337
ATATCTGCTA  7.71988901
ATTGCCCGGT  7.71988665
ATACCTAGCG  7.71983222
ACCTCCATCT  7.71982507
ACCTACCCCC  7.7198019
ATATTCCTTT  7.71980069
ATACATATCG  7.71975539
ATGGTTGGCC  7.71975402
ACCCTGCCTC  7.71974112
ACCCCACTAC  7.71973894
ACTTATCGGG  7.71972514
ATTCTATCCC  7.71965197
ACTTCTGTTC  7.71964013
ATATTTACGG  7.71956443
ATTGTTCGAT  7.71946083
ATTCACTCAC  7.71945742
ATCCGATATC  7.7194383
ATGCCTTGAT  7.71943225
ATGCCCCCTG  7.71941294
ATGGTAACTG  7.71939783
ATCCAGATTA  7.71938943
ATGGTCTTGA  7.71938216
ATCTTACATG  7.71936019
ATAACTTTCA  7.71933766
ATATTTGCGG  7.71932018
ATAGGTTGTA  7.71931021
ATCGTGTCCT  7.71930846
ATTCATATTC  7.71927237
ATTGCCTGCT  7.71927041
ATTCAGGCAA  7.71926993
ACCCGTCTAC  7.71924459
ATCTTGTGAG  7.71922922
ATATTTCTAC  7.71922468
ATTCCGTAGT  7.71918229
ATATCCTTTC  7.71917496
ACTTCTTAAT  7.71916487
ATTTCACAAA  7.71916207
ACCTTCCATT  7.71914875
ATTGCTGATC  7.71913536
ATTATGTCTT  7.71912005
ATGTGCTCGA  7.71908942
ATCTACCAGC  7.71905608
ACCTCCGCAC  7.71905048
ATTGTCCATC  7.71903807
ACTGTCTCTT  7.71894582
ATCTCGGGAT  7.71893731
ACCTTACCCC  7.71893618
ATGTTCCTGA  7.71888939
ATCGGTAGTT  7.71887411
ACTCCGCCAT  7.71876366
ACCTGTTTCG  7.71876027
ATTGTCTATA  7.71871934
ATTTAGCCTA  7.71871832
ATCCTAAGTG  7.71869364
ACCACTATGT  7.71868403
ATGCTTAACT  7.71864433
ATGGTTTGAA  7.71864306
ATCCATATCG  7.71862192
ATCCACGAGT  7.71859481
ATTGCCCAAA  7.71859098
ACCCCGATAT  7.7185623
ATCTACTAAT  7.71855964
ATTGTAGGGG  7.71854767
ATAGTTGTCA  7.71854405
ATCTTCAAAT  7.71854211
ATTCTGTAGG  7.71853369
ACCCACTTGT  7.71851013
ATCTTAGCTT  7.71849169
ATTATTTTAT  7.7184713
ATACATTTCG  7.71845918
ATCAGGTGGG  7.7184432
ACCCCTTCGA  7.71840419
ATTACTGTGG  7.71837162
ACCCTTCCGA  7.71825878
ATCAGTTACA  7.71825759
ATGGTGCTAG  7.71823831
ATTGTGTAGC  7.71821978
ATCGGCTAAA  7.7182181
ATTACGCCTG  7.71820694
ATACTCTGAC  7.71820095
ATACGGTGCA  7.71818974
ACCCATCGTA  7.71817482
ACTATCCTTT  7.71814487
ATTTACGCTC  7.71812065
ATGTAGTTCC  7.71810981
ATCAGTAGAG  7.71807536
ATTTATCAGT  7.71806435
ATCACATATA  7.71802622
ATTCTCAGGT  7.71798555
ATTCGTGAGG  7.71798356
AGTGGTTTGT  7.71798096
ACCTTTAATT  7.7179592
ATTGCTGGGA  7.71790787
ATCAGATAGG  7.71790718
ATCGTTGGCT  7.71789643
ATCTGGCGAG  7.71788476
ACCTCTAACA  7.71787009
ATTCCAAGTC  7.71783579
ATTCCATTGA  7.71780282
ACTTATGCCG  7.71778758
ACCCTTAAGA  7.71777626
ATCATACATC  7.71777343
ACTCCCATTC  7.71776851
ATCATACCAG  7.7177627
ATGTTCCGAA  7.717753
ACCCCATAAC  7.71771645
ACCCCGCTCC  7.71767472
ATTTGGGGTT  7.71764229
ATTTTCGATT  7.71759992
ATGTTCCTGC  7.7175554
ACCCTGCGCT  7.71753101
ATTGCTCTGC  7.71749664
ATTACTCGCA  7.71748073
ATTCCGGCCT  7.71746378
ATACGCTGTT  7.7174623
ACCACCTTGA  7.71745217
ATTCGGATTC  7.71739798
ACCTATCGAA  7.71738868
ATTTGGCGAT  7.71737879
ATTCAAGCCT  7.71733588
ATTTGATCCG  7.71732631
ACTTGCTTCT  7.71731305
ATGGTCTCCT  7.71730789
ACCCTTCCAA  7.71722003
ATCTTAACGC  7.71721663
ATGTCTACTC  7.71716484
ACCCTTCGGT  7.71715365
ACTCTACATT  7.71708063
ATATTTCCAA  7.71705777
ATCGTCCCAA  7.71704549
ATGGTATTCG  7.71702156
ATCGCATCTA  7.71695408
ATCTACGTGT  7.71694193
ATTGGATACG  7.716941
ACTTATTTCA  7.71690123
ATCCACGCGA  7.71688903
ACCCAACTAC  7.71680587
ACCTAACTTT  7.71679476
ACCCTCTAGT  7.71678733
ATCGTTAACC  7.7167812
ATCGCCGCTT  7.71676431
ATCAACATCC  7.71674038
ATCCCCATGG  7.7167347
ACCCTGTCGT  7.71669952
ATCTCACGCA  7.71667543
ATTCTGAGTC  7.71666524
ATGTCTGTTG  7.7166539
ATCTGGAGTC  7.71664763
ACCCAGCTAC  7.71659187
ATTGCCGTCT  7.71657567
ATTGGGTTAG  7.71656155
ATCAGCACGG  7.71649775
ATTGCCTGGG  7.71647708
ATATCTTTGC  7.71647182
ATCTAAATGC  7.7164076
ATAGTGCTCG  7.71637864
ATCACAGGTC  7.71636818
ATGGTCGCTC  7.71634545
ATTTCTATAT  7.71632244
ATTTCTAGTG  7.71630282
ATTCGTAGTC  7.71629442
ATTTGGACGG  7.71629151
ATATTCGGCT  7.71629009
ATGGTTGTGC  7.71619338
ATCTAACAGG  7.71616708
ATATCTATAT  7.7161646
ATTACGCCGG  7.7161515
ATTTTGCAGA  7.71614992
ATACTGCCTT  7.71609416
ATTCAGGTCC  7.71606069
ATACAATTCG  7.71603194
ATACATACGC  7.71597817
ATGTCCACGG  7.71591495
ATTCACAATC  7.71591318
ATGTATTGGG  7.71587482
ATACTGTACT  7.71586669
ACTCCCTTCG  7.71585531
ATTGTCCAAA  7.71573726
ATCCCTCAGG  7.71569823
ATACCAAGGC  7.7156668
ACCTATCATG  7.71566167
ATCACAGACG  7.71564747
ATTGGTCACT  7.7155575
ATCTCATCAC  7.71555417
ATTGCCACCA  7.71549053
ATTCTTAGCT  7.71544868
ATGTTGCCGT  7.7154449
ATACATCTGT  7.7154342
ACCCCACATC  7.71543315
ACCCTATATG  7.71543095
ATCCGAACGC  7.7154163
ACTTCGGGCT  7.71535313
ATCAGTTCGC  7.71534618
ATCTATTATC  7.71531872
ACCATTCTTC  7.71525871
ACTTTTGTGG  7.71523958
ATTACCGGCG  7.71522617
ATCGTTTCTA  7.71521339
ATTCGATGTT  7.71519334
ACCCCTCACC  7.71519142
ACCCTTCCGG  7.71517902
ATCTACTGAG  7.71516785
ATAGTTTGCC  7.71512974
ATTACCTAAG  7.71512233
ATTTGCCCAT  7.71506027
ACCCTAACAC  7.71503999
ACCTATCCAA  7.71499874
ATACGCTAAC  7.71493105
ATTCGCCAGG  7.71490926
ACTATCCTCC  7.71490736
ACCCCACACG  7.71490328
ATCTACTCGA  7.71489716
ATTATCGCTA  7.71489703
ATACATTATG  7.71487553
ACTCTCACCC  7.71487398
ACTTTTACTC  7.71487318
ATCCCTGGGG  7.71482918
ATTGGTTCAA  7.71482749
ACCTTTGCAG  7.7148258
ATTGGGGGCG  7.71481126
ATCTCAAGGG  7.71478736
ATCCCGGCTT  7.71478377
ATTCAACTGT  7.71477905
ACCCGCTCCA  7.71477758
ATCAATCTAT  7.7147678
ATTTCGTTAA  7.71475151
ATCATGGTCT  7.71475077
ACTCCCTCGC  7.71472675
ATATTTCTGT  7.7147146
ATGCCTCCAG  7.7146669
ATCCAGGTTT  7.71466118
ATCTATTTCA  7.71457523
ACCCTACGTA  7.71456145
ACACCCTTAA  7.71455436
ATCATAACTT  7.71452938
ATACTCCTGA  7.71452546
ATTGTCCGAT  7.7144788
ATTAGTCTCC  7.71447388
ACCTATATCT  7.71447092
ACTCTTCCGG  7.7144627
ATCAATCGTG  7.7144346
ATTATGCGGA  7.71441905
ACCATTGCTC  7.71440927
ATGGTTTCGC  7.71440029
ATCTTACAGT  7.71439683
ATCCGCCGAC  7.71439351
ATCGTGGGGC  7.71437192
ATCGCTCATG  7.71432225
ATTATGGTCG  7.71429853
ATCACGTTGT  7.71429472
ATCTAATCTC  7.71426936
ATTGCGTTGT  7.71421575
ATACCCCGCT  7.71413584
ATAGGTCGCT  7.71405446
ATACCGTTTA  7.71405048
ACCCCAACCT  7.71404457
ATTGCCGGTG  7.71404088
ATCTCCGACC  7.71401719
ACTCTACTCG  7.71401264
ATATCTTTTT  7.7140015
ATTGCGTCCT  7.71399256
ATGTTGCTTA  7.71399025
ATATGTTGTG  7.71397476
ATGGTTAGCA  7.71397331
ACTTACCCTG  7.71394628
ATGGTGTGCT  7.71393069
ATTATGTGTA  7.71389664
ATATCTCCCG  7.71388801
ACCCACGCCT  7.71387932
ATTTCTTCTT  7.71386391
ATAGGTTCAT  7.71385343
ATGCTTGTAG  7.71380053
ACCCACCCAC  7.71378977
ACCTTATGCA  7.71378064
ATTATTCAGC  7.71373879
ATCTCAATGC  7.71371995
ACCTTACGCG  7.71370825
ACTCCATACT  7.71368928
ATCCACGCAG  7.71366611
ATCTGCTAAG  7.71366174
ATAGTTAGAC  7.71365648
ATCGCTGGAT  7.71365556
ATACTCACGA  7.7136249
ATTCTGAGTT  7.71362148
ATTTACACGG  7.71361568
ATTCAGACTC  7.71359839
ATTATCTCTT  7.71356339
ATCAAACTTC  7.71355662
ACCCCATCTG  7.71354269
ATCACTGATA  7.71352876
ATCAATAGTA  7.71351066
ATTCAAGGGG  7.71350435
ATACTATCCA  7.71349095
ATGCTCACGG  7.71347331
ATCTTAAATG  7.7134625
ATCTCGCGCA  7.71346078
ACCTTACGTT  7.71343868
ACCTTGCGCC  7.71343285
ATATGTCTCG  7.71342891
ATTAGGTGAG  7.71341985
ATTCCAGGCA  7.71341479
ATTTCCCAAT  7.71340305
ATTAGTTCCT  7.71336318
ATCCGGTTCT  7.7133578
ATGGTTAAAC  7.71335167
ATCTAGCTTA  7.71331933
ATTTTGCTAC  7.71327749
ATTTGCGTAG  7.71323712
ATTTGACCAC  7.71323667
ACTGTTCCCA  7.71323091
ATTTTCCATA  7.71322267
ATCGTGGACC  7.71318937
ATCTTTAGCT  7.71318064
ATTATCGTAC  7.71317951
ATCATTATAG  7.71317919
ACTTCGCACC  7.71315952
ATCGTGTGTA  7.71313849
ACTCCTTTAG  7.71313849
ACCGCCTTCA  7.71308117
ACTCTTCCCG  7.71305243
ATCACTTTGC  7.71305238
ACCTCCCAGA  7.71304967
GGGAGGGGGG  7.71298362
ATCTTATAGT  7.71296365
ATGCCTTCAT  7.71295814
ACTCCTTAAA  7.7129428
ATGTCCTCAG  7.71293999
ATCTGCAACT  7.71292672
ACTCCACATC  7.71292012
ATGTTACGGC  7.71290608
ATCCTTTAGG  7.71290453
ATCTTAGCAC  7.71288417
ATCCATATGT  7.71283223
ACCTAATATC  7.71282992
ATTAGGGATT  7.71281415
ACCATACACA  7.71280972
ACCTCTCCTC  7.71279279
ATGCCCTATC  7.71276028
ATCTCTAAGA  7.71271342
ACTTTTCCTA  7.71269141
ATCTCCCCTT  7.71266081
ATACACACGA  7.71265026
ATTATCAGCA  7.71263895
ATCCTGGTAC  7.71259369
ATTAGCCCAA  7.71258057
ACCCGTTGTG  7.71257349
ATGGTTACAA  7.71255533
ATTCTGATAG  7.71251395
ATTTTCTCCA  7.71249421
ATACACTCTG  7.71247126
ACCTCGTTAT  7.71244243
ATTCTTAGAT  7.71243839
ATTTCGTAGT  7.71243363
ATATCTTACG  7.7124246
ATTATTCTAT  7.71240369
ATACACACCC  7.71240263
ATCTGTTAGA  7.71240204
ATGGTAGTCA  7.71238834
ATTACTTGAG  7.71238451
ATTCGTAACA  7.71233536
ATCGGCTCAC  7.71232121
ATCACAAAAT  7.71231582
ACCTCTAAAG  7.71231399
ATTGTCTTAC  7.7123067
ACCCTATAAC  7.71229807
ACTATTTATC  7.71229428
ATACCCTTTA  7.71227256
ACCCTAACGT  7.7121985
ATGGTCTATA  7.71217895
ACTTCTCTTC  7.71216944
ATCTGCGGCC  7.71209867
ATTCTCCCGG  7.7120938
ATTATAGGGG  7.71207917
ACTCTTCGGC  7.71207451
ATTGGACTAC  7.71202804
ATGTTTAGGC  7.71199731
ATCCTTCGAT  7.7119969
ATACCTTTAC  7.71197668
ATTCTGACTG  7.7119752
ATTTCCAATG  7.71195803
ATTATTCTTA  7.71195518
ATCGGTAACT  7.71195308
ATTCATGTCA  7.71193732
ACTTCTGTAT  7.71191314
ACTCATTGTG  7.7118874
ATGTGATCTC  7.71187607
ATTTCTGTCG  7.71180351
ATAGTGGTGC  7.71180045
ACTTTATAGA  7.71178127
ATACCAGCTT  7.71176833
ACTCCGCTAG  7.71175234
ATTCCAATGC  7.71174936
ATCCCCGGGT  7.71169606
ATAGTAGGCG  7.71169592
ATTGTTACCA  7.71167688
ATATCTTTCC  7.71167533
ATCTGCCATC  7.71166716
ATGCCACCTC  7.711644
ACTGTTCATA  7.71163462
ATGCGAGTTG  7.71160769
ATCGCTAATT  7.71155293
ATTATTATGG  7.71154202
ATCTTGAGAT  7.71152454
ATTATCCAGC  7.71152248
ATTTGCACTT  7.71151628
ATAGTCGTCC  7.71148476
ATTCCGCAGA  7.71146361
ATCGTCGGTC  7.71143927
ATTTTTTACT  7.71143334
ACTTTGGGGC  7.71139784
ATCATAGCTG  7.71135973
ACCACATCTG  7.7113309
ACTTAGGCGG  7.71131656
ATATCTCTCG  7.71129386
ATCCCGGTAC  7.71128559
ACCTCTTAGC  7.71127339
ATTCCCGGGC  7.71127019
ATTATCCGTC  7.7112578
ATAGTTTGTG  7.71120773
ACCTATACCA  7.71119623
ATAGTTGCGT  7.71103815
ATTTGGGATT  7.71101304
ACTCCGCTAT  7.71099067
ATTTTTTCAT  7.71096543
ATGGTTTGTT  7.71093475
ATCTTGTGGC  7.71092462
ATCGTTTGGA  7.7109204
ATTACCCTTA  7.71088945
ACCCCTCTGC  7.71088353
ACCTTTCCGT  7.71086657
ACCTTTATCC  7.71086427
ATAGTTCGCG  7.71086258
ATACATACTT  7.71085684
ATTTGCGACT  7.71083577
ACCTTCCCAA  7.71080482
ATTATTATCT  7.71079799
ATGTCCCGGA  7.71078953
ACTTTCTTGA  7.7107628
ATGTGTGCCG  7.71071136
ACTTATGCTC  7.71068957
ATCAGGCGTC  7.7106858
ATGTCATCTA  7.71063374
ATAGTCCGTG  7.7106238
ATGCCCACCA  7.71062263
ATTCACTGTT  7.71061763
ATTGTGTAAC  7.71060577
ATTTTACCCG  7.71058198
ATGCCTTACA  7.71056545
ATATCAGCCA  7.71053629
ATTGCCTGAG  7.71050834
ATTTGGAGCA  7.7104855
ATAGTGTCTT  7.7104784
ACCTACATCG  7.71046857
ACTTGTCTTC  7.71044412
ATCAATCTCG  7.71044067
ATCATTGCGC  7.71041901
ATTACCGCAC  7.71033151
ACCTATGCTC  7.71032971
ATACTTTATC  7.71032591
ATGTTAGCCT  7.71031343
ATCAATGGGC  7.71027851
ACCTATGCTA  7.71027845
ATGTATGGGC  7.71026133
ATACGCTCCG  7.71024918
ATCCAGTGTG  7.71020434
ATATCTGGTT  7.71018069
ACTCCGTTGC  7.71017895
ATCGTCATCA  7.71017813
ATCTATATGC  7.71017807
ATTTTTGGGA  7.71012884
ATCACACTGA  7.710114
ATCGCCTGTA  7.71006698
ATGTTCCTCG  7.71003041
ACCTAACTCA  7.71001895
ATTGCTTTAG  7.70997421
ATTATCCATC  7.7099612
ATTACCGCAG  7.70995602
ATCTTCATCG  7.70994815
ACTCTCTTCA  7.70993979
ATTGTTATAC  7.70992913
ATCCTGCGCG  7.70992705
ATTTGGGCAG  7.70992222
ATTCCTAGTG  7.70990922
ATTTATGCAC  7.70988236
ATTCATTGCT  7.70981615
ATTGTTAGAG  7.70981123
ATCGTATGGG  7.70980454
ACTTCGCTAC  7.70980166
ATATTTGCTG  7.70977173
ATCGTGTAAG  7.70972736
ACTGTTCCTA  7.70970627
ACCCCACTGA  7.70970474
ATTCAGTCTA  7.7096517
ATGCTCGTGG  7.70963586
ATCTAATCCG  7.70959079
ATCAGTGTCC  7.70953955
ATCAGTCGCT  7.70951996
ACCTTATAAT  7.70950312
ACTTACTTGT  7.70948098
ACCTCACAAG  7.70947243
ATACTGGCGC  7.7094658
ACCTGTTCAA  7.70945569
ATTCGCAGTC  7.70944778
ATTGTGAATT  7.70943168
ACTCTTCCAG  7.70942459
ATCGTTACCC  7.70939925
ATGCTTCCTT  7.70936659
ATCGTACCTG  7.70934982
ATTCAACCCC  7.70934936
ATTTTACGCA  7.70929056
ATATCTCCAG  7.70928882
ACCATTACAC  7.70926801
ACTTCGCCTT  7.70926056
ATAGTTACGT  7.70925343
ATGTGTAGTA  7.70920317
ACCTTACCCT  7.70914626
ATGGTTCGAG  7.70906848
ACTCTTGTAG  7.70906384
ACTCCCTAGC  7.70906295
ATCAACCTTT  7.70905934
ATATTTTGGG  7.70904539
ATGCCTTCAA  7.70901871
ATGCTTCCCT  7.709014
ACTTACTACG  7.70899303
ATAGTCGGGT  7.70898442
ACTTCTTAAC  7.70891883
ATGTTTGGAC  7.70884282
ATTATCTGTG  7.70882166
ATTCTTCGAT  7.70882142
ATATCTCCAT  7.70881236
ATCATCCCGG  7.70880585
ATTCTTGGGA  7.70874444
ATCTCTAGGA  7.70868256
ATATTTGGGG  7.70867285
ATCGTGTGGA  7.70865258
ATCTAGCTTC  7.70861206
ATTCTGGACA  7.70857692
ATGGTAGTTG  7.708563
ACCGTCACAC  7.70856085
ATTGTAGCGA  7.70854784
ATATTCGCAT  7.7085313
ACCCTATGCT  7.70849043
ACTGTTGCTA  7.70848322
ATTACACAGC  7.70843035
ATTTTCGCGT  7.70841331
ATCTACGCAC  7.70840316
ATCACAACCA  7.70839029
ACTTGCCCGT  7.70838206
ATGCCTTTGT  7.70832932
ATCTCCTTCG  7.70832638
ATACTGGGGC  7.70828638
ATACAGCCGC  7.70828302
ATCTAGGGTA  7.70826573
ATCGTTTGTG  7.70825526
ATAGGTTGGC  7.70822683
ATCAACTCTC  7.70821916
ACCACTTCTT  7.7082081
ACCTACATAG  7.70820712
ACCGTCATTA  7.70820332
ATTGTTGGCG  7.70820111
ATCGCCACCT  7.70818091
ACTCTCGCCC  7.70817586
ATTGTTAATA  7.70817354
ACCTCATTTT  7.70816331
ATCTGCGCTT  7.70811817
ACTGTTTTCC  7.70810865
ATGTTCATCG  7.70805573
ATCGCTATTA  7.70805071
ATACTCTATT  7.70802522
ACCTATCCCA  7.70795587
ACCTAACTTG  7.70795528
ATACACTGCG  7.70790356
ATTTGTAGGC  7.70790136
ACCTATTAAT  7.707894
ACCCATCAGC  7.70788319
ACCCTTGTCA  7.70784551
ATTTATCGTA  7.7078334
ACTTTCGCCA  7.70782938
ATGTTAGGGG  7.70782721
ATCGCCCAAA  7.70782166
ATGTATCTTT  7.70775258
ATCCAGCGCC  7.70773309
ATCAGTGGGG  7.70772332
ATTCTCCCTC  7.70771392
ATTCATTTCG  7.70770105
ATCACGCTAG  7.70767257
ACCCACTTCC  7.70766935
ATTCGGATAC  7.70761308
ATTCTACGCT  7.70756159
ATAGCCATTT  7.70755582
ATGGTGCAAT  7.70755543
ATACACAATT  7.70753568
ACTTGCTTTG  7.70751146
ATTTGGTTGA  7.70744444
ACTCTCACGT  7.70743815
ATGGTATCGC  7.70740602
ATTACCACAG  7.7073825
ACCTACTGTC  7.70737028
ATTACTATTT  7.70736789
ATCACAACAT  7.70734229
ATCGCTACTC  7.7072803
ATGTGATTTC  7.70717962
ACTTTTGTCC  7.70717391
ATACCATGCC  7.70717361
ACCCACTTTT  7.70716469
ATACCCGCGA  7.70716185
ACTCTACCTT  7.70715067
ATCTAGTGTT  7.70714128
ACCCACAATA  7.7071351
ACCCTTTGGC  7.70713042
ACTTGTCCCG  7.70708691
ATGCTCTAAT  7.70707839
ACCCCTATGC  7.70699801
ATCTATTTTT  7.7069694
ATATGCCTTC  7.70693761
ATCTTTATAG  7.70690281
ATTTGTAACG  7.70687368
ACCCACTCTA  7.70681174
ACCTACCGGC  7.70681047
ACTTTTACCG  7.7068029
ATTCGCGCCT  7.7067996
ATCAAGTGGC  7.70679239
ATGCTTTCCG  7.70676497
ATTGTAGGAG  7.70675827
ATACTCAAAT  7.70673844
ATTCGTTTAA  7.70667665
ATCCAAGCTG  7.70667529
ATCGCTGCAC  7.70662652
ATCGTCCTCT  7.70661576
ATTGGCGTTA  7.70659555
ATAAGTCTAG  7.70659363
ATGTTGGAAT  7.70654591
ATTTCTGATA  7.70649083
ATATGTTGGG  7.70647772
ATGTTCTGGC  7.70643507
ATGTGTAGTG  7.70640714
ATGTTTCCCA  7.70639763
ACCTACCGCC  7.70639575
ATAATGTTTT  7.70639492
ATTGGATCGT  7.70637417
ATTTCCAGGG  7.7063698
ACTCCCTTTT  7.70633907
ATACTCAAGT  7.70627666
ATAGTTTGGA  7.70627082
ATACCGTACG  7.70625986
ATACCTCGTA  7.70625527
ATCACCACAC  7.70625028
ATGGTCATTC  7.70621264
ACACTTTACG  7.7062026
ATTACGCTTT  7.70613683
ATCCACCAAG  7.70611302
ATTCTGCACG  7.70607298
ATACCAGCCG  7.70603056
ACTTTACGCG  7.70601859
ATGCCGTGAT  7.7060161
ATACCAACAG  7.70598581
[truncated: 23,600,508 more chars]
