# Supplementary material for: Beyond the Hypercube: Evolutionary Accessibility of Fitness Landscapes with Realistic Mutational Networks
Source: PLoS Comput Biol. 2016 Dec 9;12(12):e1005218. doi: 10.1371/journal.pcbi.1005218 (PMC5147777; doi:10.1371/journal.pcbi.1005218)
Supplement: S1 Data and Code — (ZIP) [file pcbi.1005218.s009.zip › IN_FL_subFL/KREL_SUBRAND_FL_L6_K2_R1000.dat]

0.33157225565088794	0.40794907452764007	0.	0.23937664541907486	0.2689988452483567	0.3407058647099077	0.25880128791481727	0.4192757260840036	0.38433306720600463	0.33772325596968983	0.6592150116657763	0.5304383051003579	0.	0.1450974841933236	0.3571233403552895	0.3268067357876395	0.12468231712801639	0.3659237926113358	0.25968221914467915	0.6081578266428266	0.23419931941577724	0.7657356470529573	0.3746367273500141	0.46149279975228935	0.13056988533612218	0.705864506198064	0.4410486566876859	0.4545713680537661	0.6327080292909253	0.1365317776413415	0.38337475133140997	0.35156809430008756	0.5644136656833463	0.4022500423792306	0.3628211524098531	0.23117479403623725	0.526203691312598	0.17964507357967666	0.28611027310548875	0.3951381539540756	0.4549212920883811	0.34908858447354685	0.2019921878672561	0.2666451384339179	0.	0.5737473828831652	0.26292601038128854	0.31550146712354266	0.5296857397316502	0.30823773610267463
0.6775612462407498	0.5213458521635603	0.26642693213265395	0.26330872294559027	0.24285609069067177	0.3807499031621539	0.1614885431828938	0.48933023846970325	0.31926936762681407	0.4012905966840509	0.44749743635376926	0.415905606876849	0.525925468928589	0.4239192764034102	0.9259521793048661	0.	0.9004112071152034	0.45669685152056044	0.6678339631357252	0.37198443225916183	0.5210797641086191	0.5410033199819209	0.4770344646369003	0.	0.	0.6887488228386475	0.7372346079515417	0.5383448413201097	0.5383158026146024	0.24681072754891129	0.3111239375396999	0.3731619572671269	0.915860519275825	0.2676726439621983	0.7788650447283696	0.24443105881921298	0.3112560496196884	0.16984760454988093	0.6752669896736128	0.5662188293391126	0.342967879853668	0.9426806195426201	0.9292935384449968	0.29062504743263645	0.42766860501812043	0.1499975140491191	0.5560622346344587	0.6861477952657423	0.29517360550776867	0.3077645331447677
0.1179675525355105	0.17373709739065185	0.29826620317939184	0.17682825033341623	0.12521321322719764	0.15273677858672463	0.6408328716358064	0.31644652472964113	0.3788148084607039	0.29687605213959645	0.1959891867705793	0.21228962710053678	0.18200279930827623	0.2708547622601157	0.5347278612142145	0.16722483106620653	0.14399753556311712	0.4093121659797861	0.09730298918294593	0.	0.2067540614217617	0.4622802832812453	0.42351382325668174	0.1395240850177437	0.13253873977314812	0.24615924902115932	0.26127598502006827	0.20820190695656862	0.4676110939443458	0.20322520530819727	0.24306395023214108	0.2080721234596759	0.35944642340941163	0.2231859596241754	0.21149886999844023	0.2974583321794941	0.4086466038377228	0.17306549081019862	0.3177920977142473	0.26539958247951595	0.2647016055769127	0.22171711867927135	0.754111278305231	0.13740911801248779	0.11055954488032006	0.27735474585132974	0.13452737998216455	0.8925364575793994	0.21711949020932653	0.26151764067961014
0.9594829579460465	0.2984569055825974	0.5553458161429742	0.17835976919940694	0.17370947431816564	0.	0.4228622435542817	0.663020933088839	0.8197892502025934	0.3640705283409074	0.3816222220291572	0.3162054140110656	0.21731129589991255	0.5202215124120695	0.29768153044218076	0.2334064480760395	0.7416988569871044	0.36066433623087196	0.09626789410844841	0.27409399709704796	0.	0.34767456761323345	0.	0.22758295142086402	0.21179114296891233	0.5212288960978597	0.33622248371459307	0.5771757344369247	0.15984966377974139	0.24468796418820607	0.5029340701342693	0.17275398587328736	0.24173625975335056	0.15600570651373605	0.23538377683688577	0.22420514544742795	0.5790086218871958	0.20666393191144272	0.4534465981090864	0.2246088528126114	0.6338315814273511	0.5884383314274215	0.21017337169277286	0.1545778573916319	0.3210787065587704	0.27057468913340604	0.5725109108153786	0.15960082157695937	0.2701237271833096	0.25120727888365785
0.3110855913110065	0.23264621573726207	0.	0.10816894499598916	0.1122688164602053	0.1406463234479512	0.35649268518800975	0.19732522738536618	0.2526794465568306	0.2397282264081977	0.8317094803413771	0.16789659705763374	0.21121391060195246	0.4062108604165824	0.17318312454974427	0.15928318494202257	0.22196368808331918	0.163338298329309	0.3692530887048355	0.8468995246219592	0.30888070879383195	0.3626977170664215	0.15704827883748576	0.22637742066655026	0.444058913279363	0.30317123423452697	0.21572218351046593	0.4238553873347054	0.3370589134712905	0.2926379935697493	0.5265755354561723	0.22114894067447863	0.23361792589036992	0.9184348097223219	0.405650249922234	0.13918592923859505	0.2787820659665297	0.2859347674043188	0.6236403369288843	0.	0.2457078189213773	0.2606713753933573	0.21380289813223158	0.6601888758507577	0.21048942396304168	0.37493938266445415	0.	0.189882230819977	0.2923099789546545	0.3012058872411567
0.	0.5588722505238409	0.1808453189260447	0.8005352955782923	0.8192460290453267	0.40095921873379264	0.3200621304558362	0.4096327067814015	0.	0.30868069862770164	0.3779334327120926	0.4043288539594346	0.5053666810458509	0.7318909896079568	0.	0.1883853486831477	0.4312152329342118	0.	0.18960157428395763	0.4147226077962465	0.6734909047871179	0.26924268558452935	0.41496827987090024	0.3196041032500121	0.23913452138472646	0.5285907865314645	0.6259292160907389	0.2814000065258516	0.3336980686860669	0.4797406428604656	0.5466579650025191	0.	0.5417587702575243	0.7947150494822499	0.38052138708957967	0.6436198979789621	0.32056333363570055	0.7232850119733866	0.2978290452321467	0.2911735711401992	0.571621760545606	0.31896814634244147	0.3917168086529764	0.3964634043309628	0.4839690535413202	0.3248227741889181	0.	0.2989019155553177	0.45001704803887604	0.36590058948892756
0.2889132122424391	0.159623920173553	0.4373876634544198	0.357646376944726	0.2824146753117892	0.011555151398299155	0.29379043344072064	0.27788641288465754	0.20776057117608654	0.10055336170721291	0.11594321525011303	0.	0.21844560922671444	0.6131179973864836	0.27681940168944935	0.06513110165925914	0.21998263385511105	0.1359632135498031	0.18703869077998944	0.29262484328758	0.2164016223264464	0.6101299809864228	0.2683515172447977	0.11313272327153824	0.2901621124331036	0.09662718461274016	0.1393611741412204	0.3417719753439068	0.36864791058466584	0.11695043724916342	0.5538732048349656	0.08251872200077166	0.	0.15915046651600176	0.20380932141621572	0.24858848261379266	0.3404851569356197	0.2983604968384065	0.25212684746201036	0.3642079178809112	0.	0.25101992292590486	0.1541552618149117	0.19053648160950984	0.16801257276729778	0.08245189229529143	0.7711867515752839	0.829336163074964	0.4984694173104964	0.16054558750451534
0.39927757732369834	0.4517654549123701	0.3644545745382845	0.3288390914762427	0.6192109734541505	0.10622183307232132	0.584337878779587	0.5721327343197341	0.7563391977948635	0.6124982523663223	0.5922293299750284	0.26175867693281457	0.4032567299838517	0.9332762601992624	0.24896242202411858	0.15370702932607339	0.13673440860310082	0.3988367086746311	0.33987653718171024	0.32101951555636576	0.17902871660498254	0.6140840539153031	0.6825087692679251	0.23443967367396354	0.22571993085820977	0.1140581868336768	0.5243244442417114	0.1969626189698199	0.23473861669520169	0.3809711994120163	0.3109475254915205	0.9416794030348059	0.29931827702405567	0.2819027403376046	0.2351141524164088	0.38113161122804873	0.946414708047361	0.6358003624445265	0.29012327948048244	0.3788252829391148	0.2789558986837319	0.32946815722908307	0.5386042211363714	0.2200631227948153	0.38240471669414394	0.2697284312193216	0.12587754714496	0.5527248014577972	0.2663246873093839	0.16327066487287067
0.6569139038413565	0.7360339724199916	0.214738691686494	0.23197833137480914	0.2514493176804993	0.5607152227206618	0.9019069489179521	0.24002211647734595	0.11223747823430726	0.5452481032269758	0.15242069773815461	0.18896406630183687	0.35364203064159166	0.22729502720385758	0.5920930171438582	0.733576327481047	0.5046185962358112	0.2289672582029636	0.2475072672520979	0.5941106103124223	0.4718552525784748	0.43337032849704715	0.3324905695478634	0.9515069270636006	0.37233521782904316	0.551717819659878	0.6513543726452445	0.2944812792088166	0.6113574809325348	0.16539927396565596	0.2553332237645936	0.30281664388970125	0.	0.08588808071424929	0.	0.40815455577587206	0.9230901260898932	0.9213914630838879	0.1827149355523137	0.9247848641014305	0.2977348818681426	0.2680828554889797	0.1614764729881418	0.5406665224399755	0.4495980094038986	0.5231872750750549	0.511234358637005	0.14280165785519416	0.6437487447352331	0.13031393258670979
0.3510809172524544	0.9143510004427177	0.2791462530990804	0.8853691115341527	0.20180082425397183	0.2513050865991166	0.27309015347314614	0.894860468369906	0.9467488027426857	0.6329425053341798	0.2601546435788048	0.246865854642995	0.18354196554601182	0.9610409942717412	0.1485585994374781	0.24510163478775016	0.693832058698901	0.17433424741409748	0.8631793945363488	0.9242596211907562	0.3069889039938321	0.22443815053781171	0.3268886693917043	0.2726519089433796	0.17679347615787588	0.3647159372456981	0.8576042426369324	0.22178448437627915	0.2906359510766961	0.	0.16532959191399269	0.35443835783263533	0.3862801708028768	0.25778544754158905	0.42437582339206925	0.26478306841792587	0.5205038262423233	0.29166696466618375	0.24374551001944333	0.5858950603407707	0.26127215212315175	0.44545025202447885	0.	0.5146495431213208	0.20422264186356195	0.17716949258673378	0.4300426257461175	0.3712065818943668	0.2041791985354405	0.14319994825438837
0.08662366039661834	0.18549553171234426	0.2491552222799043	0.12502971719379585	0.158086267180261	0.12564074745564743	0.36918867826745727	0.2116027382146264	0.5006247329136122	0.19619969155028852	0.18390954446710459	0.12639118149362955	0.9608033802564577	0.	0.1586190569522652	0.26972543575603336	0.24880017287500222	0.16042900094970997	0.3309271339687997	0.1157164426637492	0.1438005534365683	0.20975308560967024	0.7705790431070915	0.37126747820542366	0.8829380945129627	0.18475570669326505	0.33941139851867885	0.4643657890646213	0.28075207120531015	0.11537603387632347	0.050275258378097175	0.2696633589187989	0.19490603611440677	0.20003276528101827	0.31385386045556796	0.3568512295204598	0.21074788087082302	0.2794512363447929	0.7926928094640707	0.3525359221044561	0.28665857113663407	0.30358141711934533	0.09816961938093757	0.20318782099798635	0.17500607585652625	0.22671376182133932	0.48482725286928596	0.6184567721060531	0.1910401038167022	0.1567313945914444
0.2807153108612044	0.32361864141918767	0.508787922849007	0.29429034676420945	0.8573933511667747	0.5942078211697943	0.5970449679286647	0.39101495173934825	0.30942051600922005	0.33902851645767995	0.2533491083597274	0.6208000466651986	0.12278275317393289	0.6154282252652187	0.2988162760204958	0.5655431778745309	0.	0.38975556507610365	0.32908147794325576	0.4098790392287395	0.4113103351542183	0.21870346084423084	0.3014469413664535	0.3518772419507607	0.424007620219574	0.7341060285447635	0.37012794243895086	0.18467679386571412	0.27693509459539106	0.	0.5565894438018347	0.4099902155173313	0.24537760474756828	0.24857000954691055	0.3201880809748617	0.31339961170149155	0.2827854164242493	0.323401187454438	0.7158608341150845	0.5051131857593675	0.48829598786073686	0.30709088180726235	0.8598505033255712	0.36273114430189984	0.4620406311496414	0.47504845688363206	0.35044388909507795	0.16737780611076686	0.43813889086292945	0.3513780226956743
0.5388882950856685	0.2052907998067009	0.2009007077671716	0.42107671730086127	0.20254094805550257	0.13784669376703013	0.21329730070076175	0.4924267616328094	0.5048244725137192	0.6337397732365139	0.2116147814923892	0.370040644435322	0.22192957615550718	0.4825210119461511	0.	0.21059944161101554	0.5982138116759023	0.19524973032334858	0.5551708406232936	0.35049395611813594	0.19538050753364797	0.5621910096220224	0.2078598943029471	0.20444541004452035	0.35778179599659454	0.19904622084590534	0.43472079735098323	0.3025992498093851	0.3270336201015898	0.42780106891202546	0.28421619787472024	0.2906775701018203	0.3098583395394814	0.336166636181004	0.3954173779849872	0.3130112985327579	0.24177290900042067	0.2298130784829655	0.4154569482041037	0.2400395728880231	0.14214863464987806	0.164897313079844	0.19630893856667872	0.5257835105979115	0.36360524685830864	0.8695174781732755	0.5983010312725345	0.5477463758246542	0.1835623091347154	0.5991196955541273
0.2877065851548515	0.42297302068532133	0.16409176055748972	0.35374780023633534	0.16484273661487087	0.2781717886363643	0.11401965754768062	0.2647862346058592	0.3612571198148889	0.2492871467761935	0.1295549197437756	0.3471461866260812	0.3297831912351285	0.23963270449262072	0.44087749201471416	0.14512741080582242	0.1479465146940286	0.35080221492920366	0.2205960305272721	0.19427787487899761	0.18393102469917852	0.20288899972373522	0.23830988856968469	0.10983109678409549	0.17815013881867486	0.299961278457149	0.4488423651576646	0.5893114669817241	0.2901190085267995	0.15095961181926243	0.	0.1195030525912087	0.16087870928959574	0.7568149807756264	0.536885851068362	0.1539028298753049	0.	0.09927492331077653	0.1063695766690083	0.	0.4113279389722807	0.15839975274048826	0.2959059135262405	0.509577656883561	0.2036162654629069	0.48468284268179446	0.46953715884314023	0.38116468572313167	0.4653572790192103	0.45304994539013105
0.2440995364220614	0.2708501796120867	0.12972512645419576	0.329973048598308	0.6737698133681619	0.4704624221096319	0.19031330287738812	0.14662157342763588	0.1948826052453856	0.47969372458254145	0.44756500408081507	0.768385014881459	0.5285930809678747	0.47942091520394836	0.15154883776071906	0.12499789380963786	0.2887546247595005	0.1735846265081246	0.13321112566246354	0.15949125084301355	0.33071937533879614	0.1957325562444873	0.30969113907927553	0.14064998659323624	0.28990508000261805	0.22058848625926566	0.7637598713307042	0.32711817549868005	0.6523249946699937	0.25461260725226587	0.4330989583931161	0.5762104163350387	0.3083101890204844	0.17958290558495055	0.43397577604527326	0.3757499711796833	0.6517141473532782	0.2760229502781657	0.032228583701988105	0.2771868568097383	0.23832588235018476	0.5443575221667141	0.15578407150102053	0.211013563345016	0.16835874320392116	0.	0.6260215986126497	0.54201943616942	0.3859795531927451	0.28534571643794354
0.29443240493799744	0.23160951611850072	0.3075793200594135	0.06382402184030332	0.22145320680292696	0.48057664745261036	0.09702194320648477	0.14395777053041636	0.	0.1400111656112344	0.11914642179177533	0.11858594101060596	0.4204744387580801	0.4988173946904786	0.11992931432323102	0.3540288298170226	0.33598464994688304	0.17193323865776391	0.22530640941683036	0.0985027753305027	0.18700473022224898	0.08702733915452589	0.28169375906445976	0.9578983853972644	0.14536288328211455	0.8293363093103838	0.5008292697913891	0.27984952021581816	0.25203839349268164	0.3544965357954797	0.6792034896771477	0.05470157033584271	0.7747247542132732	0.09390563267859245	0.1285281382518759	0.24172850157601952	0.5829969221719332	0.19884612163192134	0.3332081859486808	0.8107871717176403	0.38283144971508076	0.407805742693656	0.9178754361136103	0.08345628162927389	0.17211642823716022	0.10486421052937973	0.35525856003533246	0.20211068124817724	0.14408846477567436	0.08259817748149707
0.1464722262832057	0.22238307732295898	0.25034914080738163	0.12079132399952734	0.4924739452512838	0.4413353826964384	0.6591917268417109	0.47205452668402775	0.3344087687999583	0.2099935386502206	0.5304011687748803	0.33886326221683016	0.20819225936839758	0.17892722979788833	0.9299765325071232	0.24338179401887253	0.5412570867039906	0.7573498287385554	0.2793224417735057	0.2867361275524153	0.5388854389670132	0.5882492141317088	0.45907125023566436	0.24985402989281755	0.19827656989947387	0.3367400774846366	0.2397942995693638	0.23494102352375287	0.3616497523242099	0.	0.6875008404201544	0.1261333239010745	0.1649115923646795	0.3879168090435123	0.4001542887151736	0.34929520712043177	0.3003873786667238	0.3610629116243009	0.13417486847784435	0.5402714603334752	0.8196180312639024	0.	0.2518869022879419	0.37300962970525736	0.	0.	0.2827572624882945	0.39129535900566864	0.	0.33068486250998386
0.37274055723185034	0.9596983509842598	0.9454770146364141	0.47120941263629407	0.8332541574098604	0.7716578155578653	0.39590683051923675	0.	0.5465778137607555	0.8922768495922441	0.44805190843396864	0.6672294924670387	0.8099434772320526	0.3188239725701073	0.29396153386554763	0.810555281498919	0.5192411335695402	0.4223692119400826	0.8249886118777949	0.27687658997279085	0.27508197602581796	0.15622974746445523	0.7135523091347489	0.7317612521168649	0.9015214805257328	0.6662031763894547	0.39573113991201103	0.30324496498199116	0.825431239837959	0.5297568695414153	0.6582561664874446	0.4544454179068859	0.7260318555673901	0.6269286555961205	0.9437288554974984	0.5423594569101389	0.6401232600739931	0.361542402794226	0.5012892046613063	0.6109981170087442	0.6520873088066544	0.8046465684956999	0.7620012089019845	0.2725077805903426	0.6455081866277784	0.3409314225843894	0.2572702745172437	0.821080254845368	0.2447589675818151	0.838044171267905
0.1485675261515987	0.4260220766600163	0.370601161034443	0.3842737526802469	0.3906674537142177	0.3576276672408174	0.32607710009462004	0.4504554950331172	0.256748107214879	0.20922500202471844	0.2210721261555574	0.645066032225424	0.5586440720924944	0.6149099031854247	0.22436179608746434	0.2886130050000182	0.19187808220392077	0.19738864955816038	0.23231019560902902	0.5290023586650215	0.17756406272954847	0.17059642711393844	0.25876786315403155	0.16754279845498513	0.3409992689378446	0.3256049422976471	0.21877832993352053	0.18285784537564112	0.2802848236911537	0.3074994168776761	0.1605641738462991	0.408437313085475	0.25135007469092	0.39518508926654305	0.27126205832011946	0.3353889254532352	0.3081646446469053	0.5031144787671784	0.2571221271191758	0.7983511115569573	0.3879474528755338	0.22856008483399193	0.2508631326167104	0.23250148309821397	0.	0.497839929757363	0.39943349828634567	0.4786590610698248	0.5564822390803561	0.25891998273448275
0.5519686936141774	0.43357624065269157	0.	0.5008722138314632	0.35921011672838976	0.42072788319675014	0.21199307800756312	0.3951905872022406	0.	0.27986528385196147	0.32895669417460527	0.2636800356335692	0.37192734821021334	0.4147670588183114	0.28025719339321814	0.	0.42754254615132314	0.286524025587878	0.27007923150882535	0.3809301925307178	0.2259944174875209	0.3292901029383382	0.28520302163745986	0.26025439642421105	0.9715533250847822	0.25578726365251836	0.29849243791277463	0.	0.3071685128149169	0.12510204522595866	0.4964779310471195	0.636585537148016	0.3288862820605245	0.4850239188023215	0.1450973578554781	0.3863542465394708	0.25621580578446246	0.36884008084925585	0.2719430098721389	0.36771205997831835	0.25048228930091415	0.4030124203022822	0.21852354292379178	0.48961032182053943	0.48391592343792844	0.	0.3264332341868038	0.20327709934202431	0.6520817628965746	0.39848065245722875
0.6982234891826712	0.5221254015432449	0.5752533529664563	0.2848333983471653	0.	0.4882930423340422	0.3643082446445876	0.6692712020392082	0.47716560396630486	0.3610446844078213	0.2074877391030812	0.383612088262488	0.41778968910684916	0.39535559731994	0.5867990582968275	0.39719523755032116	0.3954077105179691	0.32984204215681573	0.4609743964764903	0.3962674282327804	0.49020534389490955	0.5094452759147732	0.8131435837884946	0.4748953472381791	0.33394901334675287	0.560749373871404	0.9508785196881344	0.22230816674906945	0.21408769566212627	0.6602576070007367	0.5459245655638674	0.9817987916803399	0.7412918298253626	0.5073287460120656	0.6172558169457704	0.5857246842383445	0.35636473580447076	0.39377756453279794	0.4743511768746694	0.3470562919522289	0.9212027940791365	0.6318603942374651	0.5099698532700786	0.3438621612921015	0.6236811029150007	0.	0.39694224562388886	0.7012600173460266	0.5957786493544149	0.622159759011835
0.09926415009227398	0.5407714156292867	0.16148701407979363	0.42311995202704766	0.1509869440623995	0.19267614822992707	0.09632262452506975	0.6556093730671266	0.4204512419931939	0.2259982837360145	0.7107777859282237	0.14018352278792448	0.18415534994127167	0.3572239803672721	0.8186023175731908	0.14791241312125342	0.5030210008581395	0.1263540550473533	0.11939616415140537	0.17851564453457744	0.22996354091703217	0.19603511581531952	0.4557759153002888	0.22940703922929798	0.2985868898186278	0.4200947509283187	0.1684022860926152	0.3698838159631652	0.10827826459863378	0.1349106896777028	0.8251774583790666	0.30493283579026903	0.20727875678063085	0.18475631100141196	0.13716741101440952	0.1579544685433327	0.2305141171808732	0.14153132560366505	0.22414866351980395	0.15214910948761656	0.06065678919317444	0.04976246821221649	0.16264573015074285	0.14211447124418122	0.40756441969355994	0.7175847201581329	0.2905643818032694	0.5734305263063534	0.1947686164384086	0.3197925018613832
0.2098878505984397	0.24882359204233154	0.17663854072506283	0.09332235305418622	0.3288171179072193	0.18701125150374842	0.43968152715987735	0.19968442933468647	0.5736565297660358	0.23697958073475156	0.29359200056368434	0.05153334452057847	0.1895632879397816	0.16430954668205464	0.22249195514303438	0.2322409018117915	0.1983858021358019	0.4182003802890996	0.5600833159514637	0.38095275287873176	0.3389163623362569	0.22266617570609296	0.16755501490087746	0.19717877923556293	0.38949525056670126	0.3111800557423814	0.18238016146018754	0.08720286778722404	0.21828697229062838	0.435231950579116	0.1386420946448207	0.13139033224323055	0.3897820439615423	0.2575250069927268	0.	0.5933652147214479	0.2912922315485791	0.12902390518081439	0.23653664779369415	0.2852894009491488	0.9196236777005461	0.1131753951156076	0.32666096814267026	0.816553740272773	0.1653938401838788	0.30880312289677325	0.20653932391336183	0.23185863873919135	0.3343860923949746	0.45620856565956586
0.	0.36143025189213185	0.6168458179329877	0.25429017310002305	0.23729084452921942	0.3370060146923528	0.24700181671649646	0.9150955658164874	0.6818054786905281	0.4637809871703002	0.5587507184577521	0.22761092605844263	0.4130824149594558	0.26437283008836154	0.2716056668010807	0.5552471042572461	0.7318254062571061	0.21494041696271657	0.19414572509987424	0.33083699059988503	0.6492745782654387	0.39114750561465006	0.41353420784607187	0.22586485734574618	0.2298900707268329	0.7919485974949564	0.5803259570420343	0.5197315260474837	0.7613727707535959	0.25486853762694983	0.27969588018618924	0.5329419491966393	0.4443863310442674	0.589260216739882	0.22320591748434937	0.23254155467795137	0.2228755025925673	0.29379016718089174	0.4138264433787905	0.2753038193580293	0.	0.8072949221161386	0.8395127112596774	0.18963831237196513	0.2788062932612202	0.2925837917817495	0.08043779016465957	0.16727506305187378	0.28027987154334627	0.8045546528245617
0.	0.25897875134019954	0.15954006997970893	0.4694969792110844	0.6007458486955777	0.4069167953815075	0.7339905988445531	0.2060436053829208	0.	0.2358654496002121	0.3970799348438505	0.21499473827104362	0.4416281096591229	0.2863296684664117	0.9166578806437041	0.14936449961134196	0.16969964291308676	0.260326269034772	0.3152519519536571	0.20172385294314232	0.21552660552969644	0.3045276351152528	0.5389487156218494	0.385959664835259	0.2660134169979419	0.30677578589391713	0.4858130013717073	0.25068415567043373	0.18005475208704763	0.2929408470213419	0.21170480052435967	0.3282316325920808	0.6707747185026287	0.7987376818182479	0.21513265520432995	0.3601526203816442	0.31539570915583365	0.24510464908587415	0.2646784375113803	0.312982968304598	0.14768744799099792	0.258660710320539	0.618125946049898	0.363743987387998	0.19315304761931634	0.16158211944768283	0.3077022967481317	0.23267145080080578	0.2757048536802224	0.18945853840368482
0.24677569731451315	0.3444025388521908	0.33292660975373545	0.	0.22771137297191715	0.2242647347056125	0.35768353722810975	0.5008531386225055	0.6513611425036968	0.4601631177838469	0.3573202290572479	0.4035939355428408	0.29794034811043707	0.6936822719565575	0.5406357011278117	0.4801699970581252	0.40927861664086546	0.2931110055237138	0.4050896078960671	0.10969611889715102	0.47704357973937694	0.2734853497165694	0.5399437295686645	0.25827406639117	0.7991439157704598	0.18399808880110263	0.18087256796547205	0.361210977593331	0.5184491419433905	0.4384440105825099	0.3233712138391095	0.3104964071729562	0.24739936502830281	0.4049610588523365	0.29075208143628795	0.36496084920177574	0.26196381722049134	0.3379349729164817	0.26221945072411823	0.26676180190800886	0.35957957226958814	0.3365569163079289	0.23565657442706325	0.3878699639394724	0.3757139076933564	0.	0.3305792842167006	0.25665114631866814	0.16199176724001838	0.
0.13865950110453285	0.12806250823272947	0.19219591068786554	0.09374331152724576	0.09144642299983426	0.18156406487248516	0.08554869944243726	0.	0.20799877127482808	0.4175687734281208	0.15799617015679618	0.14212908272346259	0.2250889788716937	0.48432102772018093	0.18432524942642226	0.17220686124571044	0.2788058325502662	0.1298821747025681	0.15742648280645027	0.15894976949923795	0.12669677659689763	0.1324953674167664	0.12084403418679696	0.20536647838657127	0.13943349259484406	0.18743554424000644	0.11226427926934937	0.2048524606170088	0.22542803610316134	0.07520261276916256	0.2398511103449579	0.09379430568331065	0.13558938345619495	0.32261917927044675	0.12432474908263035	0.1468558231632381	0.1252757158438215	0.12910175556885797	0.17142407419313793	0.12465004779898953	0.1423472768196047	0.28857640316578737	0.4341683526669083	0.08562001606472305	0.08660196902859059	0.18317392775160932	0.17449121192525088	0.18996201677968103	0.09755769403970997	0.08677511290793317
0.23777073466747148	0.47580238601927183	0.27844104404943726	0.2462619777502104	0.24280290522516915	0.17664813786999833	0.24015865989028903	0.44755581242773296	0.	0.	0.2172964827254704	0.2571505319672117	0.23931814899049253	0.6925789310587596	0.2280452684118396	0.4222934590468683	0.	0.43477711045849327	0.21743970980103805	0.3216878713696561	0.39586662810055445	0.4692897584694408	0.2936162327259396	0.13249352906295148	0.3915017829062734	0.	0.19281266884089135	0.7240809871725654	0.2536872251158799	0.43487431961848444	0.32718159086498366	0.2669164566010239	0.26240721591374633	0.1869196468624148	0.840888804647488	0.45786781819407374	0.27421307421115404	0.	0.	0.3800984319929587	0.16862410519123344	0.25624958027526135	0.5316950661079709	0.2507362520555168	0.33561482941202836	0.4629499027058477	0.35258499660664044	0.25836224241518696	0.19754357760114555	0.22969005513377502
0.43605979829669733	0.04928127314369945	0.03984296635307034	0.6658288640159689	0.11098094098492971	0.36636583115318605	0.	0.2682511757353678	0.19819109170525523	0.5307646203091767	0.7373590546145068	0.6452880844809862	0.5295521342521209	0.25402065104123256	0.3107724315740988	0.50463383858669	0.15109227431012348	0.12317038444530119	0.1697633024117214	0.12641361992392497	0.234566182584938	0.12671772405540688	0.28338175489451467	0.6443538943273006	0.2668644701187021	0.301094268104197	0.46040507802135616	0.7135770337862407	0.14561303059018446	0.20238939308222137	0.24707968299484012	0.	0.4495806425217194	0.6938146608534632	0.14989793437498275	0.	0.23218872547702066	0.2975888874448425	0.3216871546323204	0.8005408131785317	0.24787249620205784	0.24197157190778654	0.936876608484416	0.15030802533346171	0.3507711978192736	0.18293413768163055	0.4321090714609305	0.21702596825487755	0.23779831367787407	0.18028884227560374
0.7283656971054883	0.8250893126391579	0.20252419084964465	0.2486943199227659	0.7254182013261824	0.28342154825932203	0.9186747722964227	0.18145046647420032	0.7450713129972952	0.360519890354758	0.24395933994375865	0.14095703622837735	0.2644821389587372	0.12470581909380736	0.19955270764112698	0.27509863074168944	0.27542059149987463	0.24123354453299045	0.644801837350037	0.16296503462535297	0.21819701610132586	0.1791506177063092	0.37804676309686147	0.31268552821285556	0.24523589878051727	0.1544070235989005	0.8738594320270275	0.635003297637866	0.1093733836150703	0.2749149995478846	0.2946761615772649	0.20173085963916118	0.32572724711526047	0.21942183193080678	0.14415419928417264	0.22292048409272186	0.24538746263761155	0.2593061101900936	0.1870974271055568	0.1723909984091654	0.13467783492359928	0.1450270037751797	0.	0.25604611079580986	0.11921565291798883	0.9335924253728018	0.07802722821908764	0.14722444964908696	0.3370132245378484	0.7677214327772517
0.21128191264537954	0.31722209829689285	0.21725795595649308	0.5076322405731872	0.46235065949926246	0.3613856890563076	0.8707455603867604	0.6325478631637104	0.3112787703397318	0.17041554115537677	0.2893845602876009	0.1870936619869637	0.8239026387817947	0.27377316972181337	0.23949784131496693	0.5206968497212665	0.264771444425246	0.5308444142624347	0.6698110725102348	0.3175519847070199	0.4141411695064291	0.42944666611427473	0.20636767270149028	0.48372222285232036	0.	0.24590621541158225	0.48161413020445826	0.3119148816810678	0.2974739967093878	0.21048741525149223	0.16099276328405598	0.09781689389682864	0.18204912326730568	0.2246890320572923	0.3723413704156212	0.7744857922482817	0.16367539598009112	0.3764090809166492	0.6038137093140917	0.5456479100323142	0.18703686362498065	0.4016968307815146	0.381205531260828	0.5438098551785419	0.28310576970061396	0.3502093963111344	0.23309887961878778	0.7923145666850939	0.568546688184996	0.7365593561854076
0.820821715251487	0.32048752247950213	0.18622151632158015	0.31040787469126496	0.34757417771938015	0.5659523083813213	0.3943518176066148	0.16580468274769103	0.2422281657124696	0.24498690444079724	0.45896331976814053	0.19758315010622343	0.5254164962858505	0.3910985305145688	0.6373577859774081	0.4667206178339782	0.4154527669347196	0.5352402460974148	0.20256646020045277	0.08341718146491414	0.2672057353388152	0.40155839325297615	0.25180261919263824	0.49993388336373606	0.2911036789056728	0.48949938571714346	0.5672935166321822	0.22267609215190695	0.24287356528606802	0.14519238494136985	0.32886171148808	0.18872732634620173	0.	0.2735075187507402	0.3787548827029118	0.4284200502229904	0.5090828455405458	0.30408201919447525	0.2249347500029307	0.5407764627524538	0.2977997714995378	0.5527365400290419	0.24268790084754102	0.33327693629146515	0.47967959534029775	0.9240691875504723	0.49938183239381256	0.13538147852736565	0.28566598060171466	0.2999165379204825
0.4670872331455108	0.30807640919618917	0.23649056427884946	0.4842730597679386	0.13830728643207205	0.6173816864727227	0.2714553219811034	0.16923216005434763	0.23056524102471818	0.6766683563212617	0.3117883609364313	0.4088510713033715	0.39338654538800294	0.31529866611914875	0.28772273798239634	0.16375518895130167	0.5972394196446377	0.4126003634840743	0.32810598168556154	0.2462402584212548	0.49179278762174844	0.4766072405599799	0.2535840511035509	0.2329363946775536	0.3215162857898249	0.2483214005511708	0.23431179138711553	0.	0.3224524517618263	0.5922024778559848	0.8178987902479539	0.4125642627845656	0.49219203651920096	0.2644135145125448	0.33986188337295026	0.29997281272095155	0.19670845248353444	0.4813076227662235	0.3388482973513903	0.2610676421056109	0.26146611710426	0.7572354981067548	0.37252037777480995	0.9353458124677791	0.39115637003736964	0.3206281936329055	0.363284373113825	0.2764966102824761	0.43344266266768394	0.
0.6034019994841582	0.6718199075666655	0.6044445630650436	0.1476548224625064	0.9834777694119983	0.32850004856961684	0.708539435091717	0.6880504877086754	0.21422778945365414	0.770356301914426	0.28061625654410605	0.8631793945363488	0.7529922916212954	0.2939933005365424	0.15074877505711226	0.784419562167724	0.6466701744334947	0.21519464944811945	0.1877321665660975	0.9242596211907562	0.667871599702981	0.6458622226070276	0.6408993750843902	0.5390726446320326	0.6528675400702826	0.6138126297148808	0.6287750504848586	0.6117342291798321	0.8300966738806993	0.5848416962644777	0.5146495431213208	0.6050005418692387	0.6603723535295687	0.13668609710836863	0.70000039866373	0.7503313627833366	0.815695664311584	0.2908554369058208	0.7934917120713548	0.2591271820978107	0.6215913098953788	0.6111676329094446	0.48692117761839365	0.9951339767943282	0.2906359510766961	0.9467488027426857	0.5037449004349249	0.3293192490031841	0.7108321476840488	0.2967328635695576
0.32680185704399506	0.28068938978961744	0.2673061007166278	0.	0.5416886683892091	0.35461270179491355	0.6945223056060452	0.25424588980019125	0.454592907042645	0.1980813592357115	0.17472557812360204	0.442791425336497	0.42396945050894297	0.5099661616683303	0.18398649761288174	0.5338262851718976	0.2557317411398832	0.5047231761110651	0.27195469756447305	0.5201910542038993	0.4206833653744983	0.29883396061754525	0.8119726736884902	0.5230851814834612	0.70797035444917	0.09572525492866363	0.2983358994497888	0.457719329518113	0.29791870878260857	0.17379756839421245	0.2869420429064868	0.8278904440040615	0.5109015745500891	0.48393384843132464	0.35017688591105683	0.33703686865193067	0.33045135887560606	0.31071404054773294	0.3027372928336745	0.40261520670167156	0.25240400542348523	0.35331641013071063	0.3604734919285652	0.7732196076740144	0.17163787981909714	0.3817857302061342	0.3636897509116371	0.19273087456948026	0.29788654720971686	0.5211938861290467
0.4825163011344579	0.315272276369186	0.27165566397114194	0.13436006597675682	0.8737682541883479	0.47352680419403154	0.40197488591276787	0.15776801484621114	0.17951923159099484	0.12003045146917612	0.08520950083158818	0.47207987009385394	0.3313470396452928	0.30891124064292863	0.18159835596478088	0.4591157559892903	0.4547033818078661	0.7145785908236473	0.09573033735796346	0.17362264594175802	0.	0.35317383220724763	0.7449574807922411	0.29979185464396324	0.3568765798778197	0.46229297352505194	0.6620034720833327	0.42975108946169366	0.37613223799322587	0.4861044919873416	0.6200912860782142	0.21211236882185308	0.13927577635955182	0.49388395365027216	0.25453586215789675	0.3370941280414395	0.3349272334637827	0.6319004384477543	0.8040114460785828	0.17495907465881974	0.2893923226475779	0.6772217507308446	0.25917522146351846	0.2229569757490327	0.06557931058355697	0.09133775285069085	0.2953774037120894	0.278088474207646	0.2304731792182498	0.17072352406109234
0.3374143306773112	0.44413947487597516	0.24649672134690442	0.10434689926715625	0.19935035924841385	0.2398356756222882	0.33575153651161077	0.26775472262715105	0.3265096023066633	0.3146241347205972	0.31850685065583734	0.33972455925904793	0.31185960347214364	0.27161242947376885	0.7485067460025726	0.48873418906332305	0.28027090180751874	0.49065264148373916	0.4648353739780695	0.3756929414436487	0.3701543163986101	0.20338519359465412	0.2135358355412496	0.4899455605423029	0.469941971747745	0.2385512815309442	0.3203286347527975	0.4956429140076935	0.19254892012002442	0.1893395921355631	0.8603399864703393	0.6678764514618102	0.34046404077887066	0.3179133486947333	0.37644797734867047	0.8968369860619086	0.20034179832642515	0.2005839723511009	0.2801789891577831	0.19926346171323361	0.22724473149343027	0.	0.2651594579280295	0.16316137861896504	0.5507384060086878	0.24588951348737784	0.6778498399042173	0.34837924113360097	0.5219793247620168	0.34764979898633475
0.12067910620641409	0.3688777369089869	0.07575977371098608	0.3279556524346271	0.2407889360610585	0.28708658944152676	0.06714283114385505	0.15276979898548174	0.16780165717094966	0.1948806793890539	0.1928013678320959	0.3131621318977807	0.2248423762609685	0.	0.24108542357966667	0.11578741308031869	0.21392643318494264	0.0963255422464359	0.12893623632891343	0.15012183083991026	0.14683810123834848	0.	0.09303144931607693	0.1438920883858752	0.19094211217361035	0.17271790333736436	0.1531240977828297	0.23709734875422248	0.20510089787303576	0.10324304355357485	0.18292109788345715	0.12540355371956882	0.11148138362175034	0.2410730289582692	0.	0.08933065216198781	0.5625922876431423	0.10579984726875642	0.2838213149523026	0.1790095336357507	0.20081357000021047	0.5595546679138663	0.	0.14338765983497828	0.1450154652501729	0.8279699862778148	0.12632771361426243	0.2299715868411069	0.14379728637549166	0.19787918994892045
0.19295811917105551	0.856065575890095	0.1794920263363691	0.306637751832303	0.5168097494235809	0.22290577170557432	0.5624021721797746	0.3679405896005552	0.34982804282223906	0.5160497331532485	0.	0.	0.24239520025603303	0.4118470598645873	0.5210372791874127	0.20769010461562576	0.306615315160982	0.25182531645621986	0.6142655089242677	0.24844421681119883	0.26353801993113773	0.26684872092535145	0.2451320909987391	0.1004247271332555	0.8585189228573967	0.4784954764399177	0.	0.3499094412705305	0.33584236087478453	0.26331554244510263	0.3537637436038322	0.643215307181912	0.5081681260722892	0.2753034056971195	0.4622937907760098	0.	0.38250556352808407	0.25565987375431176	0.37304497391328284	0.6720126595642181	0.5109404624180063	0.43085975963297857	0.9984513814168574	0.397399226932602	0.6997762604187813	0.30053828881047334	0.24124749210792926	0.46926424847535436	0.	0.4254855755988039
0.321949982536671	0.08666334207534132	0.7803313313020869	0.21221383447127917	0.2569299463700968	0.9740928585513428	0.6725058768861303	0.5562792459456055	0.19669706625912836	0.2845414797866893	0.12886271098808702	0.18293903412020107	0.9156259428499018	0.31154907715797703	0.31235554580563685	0.6339473444187551	0.22208583505180537	0.26806091582691705	0.1272298500215414	0.28817961128130504	0.3865287238897824	0.	0.3282821380995757	0.13140184513965175	0.18235053041962698	0.8119676779901915	0.29849765129879974	0.17039556982139026	0.6844221283408088	0.1900919415105703	0.3464501072776278	0.5038355585359596	0.190045907367738	0.2886425905075875	0.4321489134300622	0.6477222360358873	0.	0.3830231620079531	0.3018758964750817	0.47903645989832566	0.15491852502000003	0.44736880467737555	0.22109630617986617	0.	0.4925623493219554	0.18161920963721367	0.3492218596978221	0.5547889660833606	0.10019119329848364	0.7580880045901218
0.2540931289536609	0.31319358320327906	0.7375184041073058	0.6846667255604515	0.4465868856198839	0.3730095943864564	0.27497072874639206	0.7707142342261479	0.	0.5004832680475512	0.534913951610318	0.5207882295973213	0.45543460563191585	0.6933115041475403	0.8495874570343735	0.19905307815570952	0.7520854710835588	0.2575089817955544	0.39076318235631047	0.521178080550437	0.4268904793764226	0.8198671852344884	0.8947636689899758	0.3516343480555192	0.7187009743121657	0.5753883559270649	0.9958452027693107	0.3971259627095016	0.29876806144203555	0.7695068156466486	0.26423578337730796	0.6878688167614523	0.41394604335515567	0.24637974277578692	0.2856785387008161	0.4987958387898539	0.6313799901657727	0.9896806365185912	0.264844057834454	0.5475895584804509	0.5736724815319842	0.5762119532163572	0.	0.4560568761510414	0.8040475243543723	0.590687564147008	0.5338921325768178	0.4577782902276667	0.7962562965129755	0.
0.2307870675558233	0.45955515373448846	0.5656112553743822	0.2997384838539248	0.5051906580323069	0.38494653941428125	0.3379745503567315	0.6394273478244544	0.4492224162059341	0.23880145115060236	0.43124415992987175	0.5405877487117069	0.31507206997250287	0.1743659402000008	0.2652514669557786	0.42789149723803827	0.23794716351293185	0.5064306793617329	0.27745076835490917	0.49247830956348077	0.6231780593602724	0.4154822413179888	0.35424770620326224	0.14101692709930969	0.5074004695742815	0.7411318416542725	0.23570865672825628	0.8695174781732755	0.11807778102942122	0.871828504788767	0.20661764075100508	0.617360108028449	0.5823835109326346	0.6598640544909281	0.08101826140687611	0.5459608042716468	0.2583542369203481	0.19190103314187212	0.38351401539270036	0.22552819846477976	0.5346564461329185	0.3018577140752623	0.3194042718796548	0.4524203176704691	0.7628786029375217	0.43915595882196	0.8352790433979023	0.7625390114376598	0.3464095657959464	0.8455553948642254
0.3416625237725622	0.11130545250775438	0.3646006040753031	0.17462642783345064	0.29848619464827064	0.2168153308307928	0.2895397511495944	0.5023002536931672	0.49489351627668693	0.12926569882648614	0.46095462095248046	0.4164324434728908	0.13582476996922396	0.4343567271696755	0.8418794013785807	0.28692308984835363	0.8801735972009176	0.13687373372120976	0.14213030247730826	0.16266244081793188	0.1445171243551694	0.3716090414871961	0.22206388492722107	0.9640015225559877	0.19383739531209143	0.19015361062967862	0.47912704376361914	0.6034590219348941	0.3018313197016721	0.32301675885899483	0.800230979263145	0.15125807719208717	0.10408251168372748	0.39947675074905403	0.16516538605383246	0.3666123693837922	0.28513641823540875	0.2719675465678686	0.5041800785971835	0.42661181842307877	0.19074198959140617	0.4460283846667502	0.17044297403470532	0.19953353215459158	0.3306507505304722	0.2231297800183469	0.	0.19585750929534718	0.21636475711418696	0.12649697950170444
0.3227151450104349	0.27069176568546227	0.8620819507886117	0.26894667859201077	0.6921388911013495	0.37048792286286336	0.1985873585381073	0.17602791628295208	0.3082949035051125	0.17902708386598085	0.6960270712380177	0.6209955239464733	0.16750780735990572	0.7672983683824779	0.	0.5103869244555701	0.20965735499372934	0.20363463152295755	0.21893892758179365	0.12746725236230286	0.2836016595833589	0.20484695071618517	0.25032022471095255	0.21372352402728503	0.5288616084148722	0.21780471240730223	0.1460237200082505	0.20355158559014852	0.3114925240285317	0.18510455578328866	0.2526258635060445	0.666537516765999	0.2751059993496881	0.19684637403708974	0.2739424234629101	0.12840650970379022	0.1855017332278195	0.22819000899181924	0.23850374686517867	0.31883255876947325	0.3587319121135549	0.6100281898455955	0.09958330793901934	0.2674339800995039	0.2919228850035783	0.1352088532631169	0.	0.8507673602055834	0.27755036195143157	0.35245768696068724
0.7639309980322911	0.281623772659733	0.1402550096136861	0.2078605554172589	0.3957784429878046	0.3387089149004876	0.2460657992728259	0.39410664757140623	0.6311088181947629	0.5557699369829308	0.5106138422962998	0.1644624528158917	0.2118274533215328	0.16549994103447432	0.47539757004725447	0.33357941586936984	0.27273748401947184	0.16369120749608515	0.19962581102730959	0.6935184815556038	0.4960180862132613	0.265065177327554	0.41691103884683056	0.400213592591778	0.4864108202299987	0.618296546552551	0.35646663306504617	0.6551404286005534	0.456109566141967	0.10226870176343265	0.28304066750714324	0.235913517651335	0.27629981991895863	0.2098436131415674	0.39849571610015827	0.21258610028009337	0.2532661252762541	0.3144193625121789	0.18109962416632275	0.9803075383811013	0.192743190662287	0.32164599833026253	0.20165589647855492	0.2313805308847085	0.20890528452359353	0.20358489326818072	0.7112317879757208	0.	0.35710328934299074	0.5735361015680306
0.7123198748486751	0.19409479592128914	0.9482479230815014	0.264362082918952	0.3485434748252227	0.4106774837067646	0.21943564664995374	0.29342520297595986	0.9925096463226248	0.6740978629869782	0.44617062787147543	0.206945734807216	0.8052767468971476	0.555989975456003	0.5591026942933296	0.20706210689984578	0.	0.7674450690042321	0.3143981425348567	0.30216710043110034	0.7143154971615502	0.7556729539882607	0.2785781227384582	0.133694248615499	0.22655628382133342	0.4289504222098632	0.8070041232602922	0.7296714140654346	0.33970046175372137	0.594754802544618	0.24285142735573098	0.19203707683960508	0.2445151462783109	0.15330314255508315	0.42579506612946144	0.3090806237725518	0.12129078526906023	0.4811468119268781	0.3593762141738049	0.5648837078922699	0.32024849451974985	0.5799533463219013	0.29549031709211254	0.2584300988298329	0.2783320292082172	0.34645342315093364	0.27508348836182833	0.2854730972566821	0.7082488696327316	0.43519320512466597
0.7678419084510046	0.4012154592410803	0.2322862494647356	0.8697144611317025	0.5092943510200177	0.44400641863242535	0.5249025260567944	0.6455161039970071	0.3096010286243319	0.32769651356332125	0.27714718231336266	0.2455672231099505	0.6832691436987656	0.13280118103347718	0.6144578907112401	0.	0.7501437810853907	0.3530792180156744	0.	0.5893255372337816	0.3491112252047706	0.3033848010605635	0.46201343681308155	0.9740542419361373	0.4895054756048076	0.15019347034950364	0.27792479434859757	0.2656740130489958	0.3259897722875178	0.28730426471531445	0.4339640556093047	0.3961718306565917	0.41961664496330264	0.3209397763081874	0.34483299766032727	0.5933007435778632	0.6593836680781721	0.2964654380807672	0.5518813782672137	0.7875096452740489	0.4577796054503792	0.6166513005812224	0.34068163408254754	0.5140922246865468	0.	0.20163778905181026	0.7458237278042886	0.	0.22507069029431873	0.3523207268493304
0.41256971718577845	0.43302411942179797	0.26929705487479294	0.4315024158966639	0.5763782952830433	0.21523664302445064	0.26030890762417064	0.9152525996209252	0.37604630323996635	0.2138100371807508	0.5764909377367652	0.2527434922799691	0.1613958505096806	0.22626462144319104	0.4268416237150259	0.2797705818597925	0.2659436037360939	0.29963361300108954	0.2099543075034726	0.3298914555065753	0.2118435816543834	0.3655779587128392	0.18383923326245255	0.19224328994689738	0.2669801235796413	0.29910596715245164	0.2730842149364652	0.8679745070221156	0.23234641022689376	0.5784681520936329	0.3296093026867409	0.10552755186336713	0.3408355398571399	0.26440600255165336	0.397883020875699	0.3100779944816711	0.3914461154575341	0.22527408972309693	0.5483546569735238	0.16739833456162015	0.	0.9119273549598863	0.3132297235054484	0.33998841631692883	0.31762290856009207	0.2722640837114089	0.39459781648534425	0.5547722924045497	0.2851883326565591	0.33021337518801264
0.12393448009251627	0.8238725715088483	0.27710677738306566	0.18418666480209167	0.5507948218403873	0.42285128393388155	0.24057455662951766	0.2614633895020782	0.23902393049976864	0.6113983723939003	0.6832443759668511	0.253811754318289	0.28886777745784514	0.7159599799894721	0.16256956354999	0.39443612768858966	0.5275317201189105	0.7106869746928921	0.7321212824305192	0.28126104936876	0.12109281220348692	0.322621451991941	0.3601843426217057	0.23529172762516318	0.24735502948282803	0.5854111184255009	0.8166628799449652	0.279412108526043	0.10707035690610678	0.3088995947798917	0.8739102210132775	0.3440285337580842	0.1715060960359412	0.3451005534484475	0.6783694805890381	0.09782241036339274	0.2258825624561152	0.	0.8279353476950422	0.18958092777774244	0.578326197930828	0.6684549848065471	0.3118026325839589	0.16388093841011475	0.25394741601734355	0.2763222531998376	0.5026028893146849	0.7250073221316145	0.1974600905757416	0.5994244925646802
0.	0.34440488624564913	0.17364500233581465	0.35840390614978945	0.3110210018250654	0.43114843560572413	0.347692966932366	0.8695971083692873	0.6017652777034453	0.23861974299929878	0.31452493377951407	0.9861500853930479	0.560082437122034	0.5349227649630066	0.353575562798056	0.20607675814950602	0.8749794917312542	0.26244329001259026	0.37122670438202887	0.27671692742352993	0.3429215962408149	0.3967176495108586	0.3839806688820982	0.34532130455336396	0.7256173647216003	0.	0.4646654498574284	0.8804839721762797	0.25723849550282646	0.8094427175046961	0.19607626501405107	0.21928850867315539	0.2242318373290099	0.38027066301468637	0.25211945322604573	0.3441306298377567	0.8145314694175473	0.1925096873712287	0.2418151356026373	0.27483070110873464	0.6657381270875122	0.3181909875886992	0.4533974966533425	0.31155583262672737	0.4309976112500205	0.25917254924765726	0.5783279513085072	0.3387039436163744	0.7100727713693294	0.2535007055348588
0.36759666477169267	0.5316856642593915	0.5746077009929782	0.34206340954488534	0.29479120371531603	0.4495749031409609	0.5992433471536127	0.24044671575148002	0.39088100869151976	0.5524230471336414	0.29459502640056223	0.2214052093711812	0.5034761436447792	0.29418853030754877	0.07940166878813108	0.8552245096216957	0.4545079518208096	0.	0.34126636989639353	0.2080956406907284	0.4166031260194576	0.43859255086068766	0.29059188405629094	0.9324292472483982	0.23268657335779863	0.2400427037478858	0.38179422693670867	0.2773292191189048	0.14141419830695756	0.12689234081176415	0.19706671401514514	0.30004465088265664	0.3257713733680464	0.3146878883719608	0.7962836400290068	0.3836394056496288	0.9360922924395844	0.24354370744590847	0.3074201799536283	0.05509429557115004	0.40713506914168546	0.3866067792082921	0.29222283434976043	0.7610087870519577	0.398005688342507	0.43087420178238595	0.8794558988271549	0.3224297749143715	0.27608574514713924	0.3984548313954999
0.2770501276782542	0.572030097442462	0.2762075764123243	0.1313442574699483	0.	0.236468522817778	0.8766676070002863	0.6390852917023508	0.39261229646680534	0.13816103442812092	0.35989289799094304	0.8155523731409856	0.5306526860395124	0.4268961407487043	0.1665283652842319	0.29777248238051796	0.31586044659278445	0.5481339712103749	0.5897564004525749	0.2218591087339663	0.23765413451760972	0.37535794042231624	0.30811870579084955	0.18316425522292862	0.5267767257372781	0.23668144617694628	0.30453876623938037	0.23611085367334897	0.47351898357915273	0.613131995272358	0.7935146818155695	0.4229697035188656	0.38175548786018715	0.2755175083498187	0.4002660181684221	0.38965976293643684	0.17772554987624306	0.19186334373173336	0.3162608229822936	0.2980770456856016	0.43705191981570424	0.21698457657818887	0.7414685337178153	0.9919237004203418	0.3180837247629042	0.24195406270209283	0.49854321857322836	0.8658950273225168	0.	0.2893710715399202
0.1242932955737018	0.	0.5070477736911079	0.	0.15714192558582757	0.24688939316668068	0.09730238875907621	0.1252617675967343	0.2675029585558683	0.16681530176250395	0.13960679155006203	0.5542957328320285	0.20952154389646457	0.6476766663163976	0.06555270628320722	0.36929187115855916	0.1673034671911377	0.15478569683345123	0.0958458022946263	0.	0.34848072561751253	0.17327840633172298	0.07376834301800221	0.06068987356679106	0.34296443643693697	0.1401364447753993	0.47204934498157325	0.23981615702264908	0.1783003653745713	0.08492017627259271	0.3151353280201814	0.12871963865080047	0.5468270265396243	0.09577248451262865	0.2372866001735318	0.11279624463921985	0.15527793855992506	0.1712751074749288	0.31437712260714046	0.349267016192998	0.6878052186826267	0.15115905766859528	0.2892166475213646	0.15398825846406095	0.24784103797509818	0.2197702824311858	0.3287893058829693	0.	0.13291625518585362	0.2391022403540331
0.4325499485911089	0.28648628602063375	0.23139158607040403	0.27729732965585113	0.3637241685487145	0.4372467255543104	0.	0.18931909214102338	0.4238025783805447	0.33584080990135395	0.23696142299389603	0.24932877957130542	0.3451005534484475	0.2985671623890693	0.16388093841011475	0.32264942455072704	0.3329070841426198	0.41594734456890986	0.22037802523094444	0.352444778917072	0.	0.23044833420182287	0.2905592951717415	0.23381583060998418	0.27437434774560543	0.	0.19609537326104756	0.3116291404959971	0.323155076136603	0.27007275987640766	0.3712619535595621	0.30686228821024913	0.2879886507556895	0.7817557248429563	0.39181435645169865	0.	0.35693550710513666	0.4174481055778215	0.2141984820952977	0.3131790976907172	0.249219265835129	0.13938671801712274	0.45464691752025327	0.4024246579582665	0.40694742722786825	0.3106683749458166	0.6048000608628791	0.5435598975377824	0.22407561960205197	0.3373076718418386
0.15426899136981226	0.	0.430172201228064	0.5260056239647164	0.7104836067647279	0.	0.	0.3595239927153252	0.5329372875745618	0.2513441457245841	0.2979022344985218	0.5170550524953867	0.12789052983369914	0.22138916416239057	0.188686460884287	0.14817739800379764	0.24725505088012564	0.45897273450160564	0.4370225776070095	0.16951900338321343	0.7207534015867377	0.47204934498157325	0.1500644063245841	0.165433200185576	0.35499644215234716	0.15494140712062682	0.4123334152712411	0.24754001111924864	0.20952154389646457	0.24559494619976766	0.32772470947267157	0.4042774309486077	0.5052852794030437	0.17755795537283578	0.22674896427346858	0.6884531861665262	0.2332146032765559	0.2556567221439067	0.4006072193905604	0.10855701748095778	0.6476766663163976	0.16711359074914708	0.13960679155006203	0.2981349418813289	0.5152988722171875	0.24949220419580917	0.2777131839750847	0.2292140738497267	0.1788013173054478	0.8346016791668246
0.19869978880416983	0.1038076000757636	0.06502032903593204	0.22556207342347576	0.29901944638377675	0.22277780854481444	0.23341109122004355	0.14566262962214135	0.4575420408817039	0.45232601837510517	0.3319366004848562	0.3230188857695932	0.3375499943164559	0.2114900356595735	0.3721404170582264	0.521057531487451	0.14217808577845623	0.2561581011688933	0.5265002717379177	0.20431952090040956	0.3752967224972543	0.35213569444278714	0.2562556508186659	0.29740467142316845	0.881409658126101	0.21332809540814854	0.5979463136285793	0.1764083198538731	0.44973242301718014	0.20646512309749418	0.6768006780833437	0.4781679387085293	0.35133395644825105	0.5282737816613976	0.14664383939064535	0.19666987195575855	0.1567595426583518	0.2161364668733208	0.29763758991541384	0.4616246969724159	0.3674169422664883	0.	0.21474097954249466	0.0788834068473242	0.2774438134685786	0.3350790961434758	0.2413634767839698	0.11258993959420426	0.2974008578260338	0.1358634597229146
0.11323907905993746	0.7536194003577217	0.09736445897769226	0.35649268518800975	0.15928318494202257	0.05895802910456199	0.4313078360727932	0.2099718796794128	0.11811733131010049	0.2095899225718298	0.11739859683967505	0.2606713753933573	0.2924649953909519	0.11181545613167171	0.16132880658239418	0.4645088122082556	0.9689829773260867	0.2233768076309337	0.11879511324795948	0.23361792589036992	0.3667191995656939	0.2457078189213773	0.2923099789546545	0.3626977170664215	0.3059169284731885	0.21529187141088268	0.48362798933387174	0.22342667580509415	0.	0.16367721145095085	0.4354568343513376	0.19497413570592836	0.13519487360622645	0.31899112202226454	0.	0.6601888758507577	0.7580506072862138	0.2741591136738651	0.12740652557033996	0.41225665246459864	0.13291080882619224	0.47418575062835433	0.1972999320030353	0.14467104473878636	0.3477118864028154	0.18884867382304726	0.22196368808331918	0.1447876118952179	0.09020941956112462	0.12899530609368604
0.24317097421124642	0.2624255915148578	0.35132913208824096	0.2668530431554529	0.3597710919926011	0.19456484576946412	0.7367200334534044	0.2705567182247765	0.38459729776864604	0.21960403172968043	0.16323154633551024	0.12677771562212398	0.6313636473380609	0.22223812693350656	0.13353404987922743	0.21921344878946145	0.3229579945504075	0.6483408430704993	0.	0.	0.	0.2350943191858809	0.1926140476891685	0.3785589105692782	0.3429555901691098	0.17427793403532701	0.4222539754196555	0.	0.6986039975002807	0.40157136087513745	0.24434923896773705	0.3064813478205973	0.43872076101872676	0.3460072325978325	0.26195295143404135	0.8624905496510252	0.680839925282644	0.	0.2305583308519196	0.19473480734558532	0.40084945424465523	0.1915861726927764	0.32736541532519	0.6613963700592701	0.2506006236506582	0.721721666532681	0.3108644111848501	0.5466919222173704	0.4170668842431361	0.24280030839211567
0.19419490764865258	0.18093915403844693	0.2719538223690032	0.42037733323768456	0.4561993881142687	0.065183086249778	0.7176416107694323	0.7767491669588834	0.43984380114322924	0.2415077244270566	0.25811971104811693	0.10013013819732693	0.33201718610566683	0.25406890305459723	0.47729306995107484	0.982244997883053	0.34564520304023494	0.1928868392342568	0.6097135249175926	0.18554265457031707	0.6108198702840997	0.13491609532564763	0.17941019434070693	0.21037783535166307	0.1973895416874082	0.17247927646785757	0.7429836435267513	0.6694468382832723	0.1841159167474763	0.17590919029788316	0.381490878657463	0.4316608719401103	0.5245718041300684	0.6356303727174452	0.20828587130491988	0.26841415078448566	0.8341265199882882	0.6088059206647323	0.4160043975479452	0.14118076652368128	0.29579527674336126	0.647033887491684	0.41535164058578006	0.8127466519514824	0.9378853347821904	0.8297369656138766	0.8612348873793945	0.	0.3335912476062885	0.
0.3602398958814592	0.1510200762659793	0.22557458231431193	0.4009022023916283	0.7012496668440328	0.19226080614034594	0.15944168700364203	0.3670077757998845	0.1806615225029298	0.6131179973864836	0.5109669981216051	0.3339431943989531	0.2398238090826352	0.5894814467173428	0.21740530507237527	0.1074507805473405	0.17420660324772302	0.7711867515752839	0.2588311663149876	0.32594564360248107	0.33817365188498194	0.	0.2584608204369767	0.24643179729892215	0.4359799207633817	0.29602164214571924	0.3015184698730445	0.27788641288465754	0.3287525638525997	0.25360526554647983	0.5176337867508456	0.3377379109733109	0.22221078202799985	0.2691231309164	0.568516368973288	0.3925867081910353	0.2996174089161575	0.30299262451659004	0.2853984850343153	0.22769432082311808	0.09272686693565198	0.261584512026209	0.413083886508738	0.18443501595854184	0.4938468348015694	0.263666902275635	0.32427792177949766	0.3875670026540481	0.5538732048349656	0.26480420753054823
0.34454941331181965	0.06936705078195524	0.7802229922972717	0.16211253088611288	0.09899813200116174	0.16544270895538427	0.08520645009542285	0.2793429983661298	0.7891855733655612	0.0984439819185829	0.9319033258192168	0.1554828648839917	0.11855223425997762	0.19624370663672827	0.48889470598093543	0.2695372443095279	0.05243911752209875	0.19054373693897433	0.4109545149776241	0.3363629003231883	0.13626954723663925	0.08766794567733951	0.34612229011496376	0.22209501277450058	0.14291072461556173	0.5038142634936722	0.2260485283078503	0.20282770471816172	0.13473030773153805	0.192605355564281	0.	0.7755919703622552	0.14352007870931333	0.18415727269276716	0.042539065488679355	0.28241060645157634	0.4565276939704036	0.06613742817986441	0.052356286340010445	0.1921476305262781	0.29719099366108537	0.3481986917141381	0.24687133145518145	0.16976894499490808	0.5239724386937586	0.2659540954708121	0.7320916771786832	0.3620860211011538	0.28115329832444497	0.2681830744224961
0.1528342405803677	0.43059381962808063	0.14687695705720882	0.31553943767827125	0.08345567634988008	0.17105710210869549	0.13438281685248696	0.061607094961101005	0.4219313435789279	0.2633600978013116	0.6265741425279823	0.11687218470692828	0.11237478915596494	0.8408380847306749	0.3665515060625667	0.254443296549894	0.25276964689354803	0.4127401331128011	0.0924711012119719	0.18454399495996318	0.11663886011768153	0.09063517784856245	0.3753584883070352	0.5763632498023259	0.2241613315343882	0.22462150258577743	0.1297095975825771	0.23786539875268695	0.7002642823624384	0.46984309343811337	0.0855518587840006	0.9126182699352969	0.3092091409100413	0.26900271093871	0.5306240636994393	0.36366854938461085	0.3513159417159638	0.13248569265657303	0.15902980959028098	0.4839174922550944	0.04162860176495964	0.12528299923683534	0.2324883064263132	0.139917011675372	0.44200021841127646	0.22723932408997383	0.12700289219074332	0.17336280710689234	0.20542031447938772	0.12575688852518513
0.13911771127615088	0.25306081145880227	0.01580217129730043	0.39014637650321576	0.19842777753745183	0.23820531251485685	0.3823541745373184	0.13542157343754785	0.0535747159886096	0.2853613231432497	0.20384567948210797	0.04030164612301548	0.3970810195930224	0.17648791373786882	0.12691191749770273	0.11293641969998314	0.5095893651998384	0.6606094310182751	0.46696201540077886	0.19273836539455247	0.35129669581364736	0.3885454474738964	0.15555574090043084	0.06656032657155626	0.012350786661300359	0.1459560586818464	0.055972680692661876	0.4745156896284818	0.28699405633071395	0.05085995432234751	0.26520105563466695	0.2874807533597818	0.06827800671563472	0.5125560974116812	0.11896152457712843	0.360701802760948	0.03384155834453741	0.06463110541359789	0.6660882150827556	0.04907825157879159	0.06963788114290757	0.4735559892217337	0.03863859409775091	0.20507937894219302	0.08090103194309643	0.2654606014493202	0.022035487846603585	0.6447161710828392	0.09160891008462989	0.009615981848833445
0.34773865073892585	0.2883170314924771	0.25630765705878905	0.28496163393755936	0.19006902585166516	0.25367748055118233	0.18402223392610567	0.09254386084130331	0.5346739097927409	0.24951282588046686	0.2194569824503756	0.2919810562168677	0.48641559679843616	0.22841868930600676	0.14843521572521778	0.4975893891938423	0.19574176741874663	0.23078883500406036	0.20025478438647007	0.20605983217408652	0.5004374623382091	0.22171724722736383	0.	0.21890769714578118	0.12605563755447524	0.20625758412137588	0.3811603346238287	0.5185603159335666	0.14847508464997902	0.3922946457219856	0.18360441109894815	0.3388347980845333	0.41010008347026944	0.4247182294011793	0.9140700725702005	0.2636059033884921	0.1712025038099733	0.3003215848912622	0.2298765695852192	0.6357711326573684	0.43501697515015303	0.08106750321878792	0.44762092237025974	0.09213227953615925	0.4997140614259521	0.3528003358027445	0.18257402547361198	0.632124872318846	0.2305137459648128	0.24294531256639412
0.28602142752533655	0.9273305279151431	0.5238410198848765	0.6248390700409112	0.6691874974314531	0.	0.7833664934930255	0.31778668339332217	0.	0.3453004303299102	0.5972876915503059	0.18329825409570322	0.3386380884702165	0.18620781613166038	0.1789523925348217	0.2829065108207435	0.9522661920881725	0.8158568545614899	0.7926438639858968	0.6443816596633872	0.	0.1961313444181348	0.9714418110610917	0.4595039017551261	0.6945607032051107	0.323022555513702	0.4377323936828313	0.6201956726382649	0.	0.32254869841617173	0.29349116760261895	0.37197536912030843	0.20931030159741673	0.806679018098612	0.	0.25597490329753686	0.9837175899893794	0.32641758904084034	0.39738668103586544	0.39831485770297015	0.5604944370125527	0.4565895736149694	0.2987712684267527	0.46633024417050906	0.3143661458775079	0.5898175855483637	0.2988431386572377	0.5351859837687603	0.6263359232680866	0.4748194870051711
0.28305688213013896	0.3469536745010468	0.	0.9433270053385422	0.22147160172329936	0.38608901647086247	0.7539589310335328	0.4303135047923251	0.24088880363348042	0.40068432913115387	0.3214924835101035	0.38260904267259627	0.4539939069186303	0.47019617832331534	0.3020117752172144	0.	0.19174416987486692	0.423023363289598	0.24826324481425127	0.637833798077313	0.31911558517292554	0.205440066357496	0.606637048411527	0.2883862118265078	0.5369203854098935	0.39501104938471676	0.8347020028244404	0.6491470414496026	0.26298696814918787	0.2623871854130032	0.18860149118268887	0.46332322590879144	0.23023770876169727	0.32051705638366434	0.3207226648084932	0.5757171551632377	0.	0.8956000161076785	0.496437179990198	0.2177834839968172	0.49798028118972454	0.4356135612278351	0.	0.2986101561526284	0.7218597657957128	0.2886685133423695	0.6481401405369964	0.23665108015346226	0.29302611930658623	0.3375599366964492
0.5679303599263673	0.7143154971615502	0.45270257150941806	0.3164514347480852	0.16049909750537597	0.32239639664924974	0.07578955320406554	0.5211662604532403	0.34096362144780773	0.6454396820547486	0.22213829617172298	0.527007343760153	0.15028500109321527	0.15244656736394166	0.33408094896561324	0.4569371285054981	0.46581058336733033	0.5975549653626093	0.6131722758063778	0.26529835981405514	0.6740978629869782	0.1477172344274812	0.15065445506265293	0.6045558957520148	0.7254855613092127	0.4811468119268781	0.7132407156379499	0.38481537897503165	0.18839655297742605	0.2097722854824653	0.49492166571795715	0.8022449176353156	0.22760572185872455	0.5354951560235642	0.5688993947872125	0.1350282844603229	0.26620435402220416	0.5289245516887849	0.5487164816886761	0.24654104803593155	0.14123438501967445	0.29342520297595986	0.24494965008552508	0.22811820323254964	0.42579506612946144	0.2796672377033661	0.500966753129075	0.3203136441208216	0.5103995475148061	0.
0.8262169374288713	0.5716375389084196	0.49066027558893566	0.5028419059420913	0.41422081302927677	0.6220356091326199	0.6543685592410262	0.3448667871888342	0.830116640170322	0.342059489742588	0.8690004551052001	0.747638317039898	0.5233157089317346	0.7563066817935316	0.7638047965299687	0.6787623132627224	0.5695171516107174	0.2897712776435871	0.7104617782063262	0.6562998892467719	0.7453362237313322	0.5162866521824493	0.7490114146045049	0.7754612072581971	0.8634176168443364	0.5360244929453558	0.8213172414781165	0.8226844185118842	0.32709472200106915	0.7718526969152937	0.9857210200357646	0.6653874595550529	0.5746452096734768	0.7393659339468958	0.9398512323202702	0.6786227769149402	0.455567918293614	0.5433444067083264	0.5079409299452051	0.625885008260559	0.5146605771036864	0.5253274867230906	0.6986361898390812	0.5371226112025157	0.638428504174763	0.3645492176489064	0.7792725935002843	0.5622622707650902	0.6845553980044057	0.
0.40418151128355023	0.44903582662892355	0.20021779438531395	0.7742247927473748	0.9909888330373042	0.2607806959871577	0.8430459667231157	0.5263900510325367	0.30418867031648356	0.	0.30451171995170545	0.17876497902608351	0.4395708991260138	0.5659112124169499	0.6895334850334586	0.2898031482450264	0.3259716757677081	0.32247242789300024	0.2598761267813103	0.5921671835529413	0.4718700043272717	0.86191086561476	0.6723807219842289	0.19523674513544448	0.5231176353009748	0.27633976230702073	0.14930461472761256	0.5303537089688795	0.8005079389770754	0.	0.19043023362499628	0.6636885390266086	0.49774386423981604	0.23391136637306364	0.2937718501476944	0.6153618073665859	0.5728198869858927	0.32080384062971595	0.8338578752912117	0.3978920230943219	0.	0.	0.3190229681635927	0.34555924386229536	0.14983192178584182	0.6137642038371092	0.4456409961990355	0.2606174544169873	0.11689968319911227	0.5361617823357006
0.20492421013086934	0.3290535318416299	0.48587381245308675	0.5927469803177086	0.29738315789632175	0.28639010752552263	0.1330814125167013	0.29142970441887406	0.37739992973305897	0.32324167217755984	0.5736121587329148	0.23470782030754023	0.27788502658847514	0.9614335342665804	0.5481935954574033	0.46951523691630975	0.5327981127618088	0.09371514250726098	0.19734339712918741	0.21446270090925101	0.4663442114936325	0.2894734142334009	0.19035834640986546	0.46636227215242143	0.37283988540374013	0.2030650671700981	0.5698483855943448	0.24060304741035632	0.263322323282243	0.3115962096180308	0.3156119142493917	0.35188854230071415	0.5706855265989531	0.47337159215536057	0.26663277000759306	0.4118140279787838	0.7998582824113939	0.26902955901285597	0.22615253617335931	0.842067642051766	0.5552266120578406	0.2486588080385171	0.33502841597268135	0.	0.4707349934733173	0.243699938952102	0.3613301090294338	0.7202435046178258	0.3203785119706954	0.6314537265350371
0.32352801281316984	0.14907966451448265	0.	0.4701485067632887	0.	0.2664931130716717	0.4398320054330397	0.59245077046343	0.2814940384338143	0.4772688266153394	0.3266141734557162	0.318350590768615	0.46735852368736125	0.2120335421875513	0.1423910164344962	0.30416161416222226	0.2959236798602565	0.37615415601317714	0.9046491242456338	0.489382714952189	0.3174553158388444	0.5431037359482611	0.38639619855169943	0.3414417441422287	0.21615262268869087	0.22609662120569307	0.4139010241705981	0.24509495584069527	0.37321763545179676	0.3474607390447902	0.7174357967461099	0.9839174973164776	0.6214823542531417	0.28235301748441566	0.21748327656301605	0.30790139417095375	0.28508652971258175	0.2682315714910781	0.	0.23835089005826376	0.2108133953799118	0.3208762614095541	0.4526872350696404	0.36220822495622895	0.26651161812357255	0.21465567228921337	0.3234974188062478	0.14895892888224027	0.36224646206602046	0.3940298754238197
0.1826818826650117	0.434390812743913	0.2835785816018512	0.3780995323775239	0.7382595205226784	0.18944463579661103	0.15243718208543003	0.2939466506578186	0.40467601330316966	0.23230346084340076	0.2372841998562074	0.	0.175858401407552	0.2346630872246124	0.599351024567306	0.3387421387047687	0.4853842833275574	0.	0.26420591099275703	0.508812478594303	0.22243882435491555	0.190945399175112	0.3218345817018349	0.09940439271244982	0.2735287189700372	0.5173413237818418	0.23909250253247044	0.37949287643841695	0.5406198689672814	0.263549430401584	0.30738027490227143	0.24961225463487116	0.21036929776301877	0.22379431566881391	0.	0.6677112550562158	0.29049736726227215	0.21954097579535833	0.	0.4150333499162434	0.4118643723471375	0.23139696166285684	0.25752726037535295	0.7635959668818114	0.3707339676453383	0.42052841064251606	0.5766285830182977	0.41822646658631374	0.41172578290966755	0.4853149418620364
0.5320201631002764	0.12154103136624313	0.0447099629158272	0.49176317085071686	0.14005637333860058	0.14047018203919803	0.35633417935679723	0.7572179411383609	0.12413657907277736	0.05134394028937897	0.30375350988369804	0.1336873386038127	0.34436996674699766	0.12278164591574398	0.10097706261104492	0.0987288865428344	0.11227720821082238	0.3123596792333391	0.21097213847758153	0.13597593626558652	0.17999459563992543	0.0699163348343546	0.3802513176076896	0.150995901542293	0.24629032015897154	0.07539710484808856	0.8144022561209826	0.06704563499015197	0.7227833508219774	0.0888339802923161	0.22095549000895742	0.2371657776009717	0.	0.09876680249197606	0.2363280564360542	0.15519365948929345	0.09712208725792448	0.30494183819934656	0.07950308111322829	0.8220789066295183	0.08616186875240694	0.06335314273515487	0.07947081350058265	0.01910591600030131	0.2460359477008497	0.03214783123719711	0.08124548506157671	0.07678362452360218	0.9587027753093413	0.18793390221729048
0.3825687169233605	0.3652388033073627	0.2483556385451557	0.5468320735249276	0.4831389016853459	0.5037146237527395	0.5904839165822507	0.49367463331407563	0.7031179491802771	0.3045470915530599	0.5340260783372104	0.29193567702606077	0.4990515728641005	0.7744461511548724	0.38589735884959203	0.39444748587505846	0.5741294653064394	0.6845405277046095	0.38059614929792807	0.46491312594583223	0.25189598684806586	0.31436080199570454	0.735819439968153	0.47785157439779485	0.9276165206363152	0.6731409770594582	0.49923269975421664	0.32965271524794726	0.5794908395031266	0.6022357829771845	0.	0.6129256375507897	0.3444138098605668	0.2963806481825398	0.4866191782178466	0.5820789556175325	0.6613245676470159	0.5977261593678833	0.6983273497190818	0.3313504469468824	0.6277541426489359	0.480712885498922	0.3122049073959554	0.5430683312399642	0.	0.18283471970298307	0.5631071252103385	0.5862436976193787	0.4108433107603301	0.6223446994984592
0.3808249862806188	0.32161312149708304	0.2499372695399432	0.31761573951431066	0.41447848816161603	0.22216280699453206	0.816708603355491	0.43037157162254414	0.3696615611529147	0.3744036586620909	0.6086349031737597	0.4631434869663962	0.273547739425969	0.	0.768345267609031	0.20354993432237073	0.387520342753118	0.45490156461275766	0.48298581361818294	0.6756520165805282	0.24441600375628023	0.40189708103132643	0.22567433317934726	0.3212995860639424	0.3971810656413988	0.2518067353307733	0.5613667908018655	0.3045865247478157	0.5674522621322974	0.4476258249030546	0.2666472117383935	0.153159483458444	0.42026413627565407	0.229197692464288	0.5752975532434786	0.	0.44102566893818695	0.20841897121016092	0.3047346979303485	0.6796565094918805	0.6092802938359351	0.652115201292879	0.33481225293874173	0.6752336382699314	0.24389254030429453	0.45165129888950584	0.25901722633448737	0.5718180348540544	0.3171886364804869	0.5455141251683889
0.5974568841320799	0.9480639154704193	0.4168312633660643	0.5889948616424671	0.	0.5456712819415176	0.	0.4643939254753187	0.25817327112979227	0.4822689960704592	0.6889993798467495	0.5371558948614523	0.6521387773363746	0.483639465216258	0.1756489295611541	0.6810098627378216	0.7220733908094825	0.6473526106679397	0.	0.38309802765342993	0.8494549293942558	0.45083316170936816	0.48257809884385255	0.35491593475172084	0.5049570375361984	0.5805416542224923	0.8032866046415873	0.8577360566474064	0.5594187553757797	0.35782502675520167	0.7587994629935201	0.4588301333436543	0.26063376677034483	0.3620301343092688	0.43297953453315446	0.5937182657331554	0.41662592205784993	0.42462638085955784	0.21219434765917042	0.1645320921687947	0.5651529966694125	0.7176055235860432	0.3879631064816685	0.2801409801160373	0.3577891814163282	0.	0.4832334380522018	0.6430665247714887	0.8358544618804761	0.29452261325155055
0.21555381746258043	0.21055049316137303	0.	0.18577780387355186	0.2135397875708953	0.13913242633683945	0.1821140947624299	0.21461701366971372	0.20136738153372366	0.17411255148107166	0.3712536048325083	0.4873945291973958	0.13944262693518544	0.40170526447492444	0.5688774330676758	0.29005930532391566	0.16387127567887874	0.22728814059525407	0.	0.2710908665586769	0.46393584807909316	0.2165864256326545	0.18958968960339093	0.15536085869246818	0.5476356703531582	0.25329043834810333	0.21618315254215478	0.6904135697690563	0.	0.53894468928667	0.2528366508473041	0.17838433395783945	0.1696583862931112	0.4291618930733926	0.25087684188210524	0.19966510597733386	0.	0.44051185931293957	0.37379202210994283	0.3081128246674446	0.1968625991642266	0.19100627319923735	0.17161365304842546	0.10142404819775869	0.3926966235606226	0.1416573508168597	0.16864302185580662	0.2312408035950551	0.1763814501595713	0.16352993593527776
0.691728848343918	0.	0.48708812244123834	0.25907755894187684	0.4887979813278766	0.41854617104003417	0.21740054469735806	0.32236672385563203	0.6675924947602261	0.3146505027986038	0.23141557692474996	0.15675341019323302	0.21956193662874088	0.4380023418996057	0.1450139760903909	0.13288024560962552	0.2379835650032378	0.24707649213294416	0.39633410661181345	0.1665117652191214	0.9700158557180231	0.1766748984108427	0.2737490043851851	0.17771876877367826	0.2477245302777291	0.23860858785337574	0.28684439856438715	0.19824535233546375	0.21498125354393446	0.199589966293229	0.48517205309348166	0.18755405132840647	0.13988358963838732	0.7791543025423855	0.23088895282070776	0.15038499404014635	0.20299517784433127	0.5238866356701534	0.38591550153959686	0.14741334934115108	0.21745974077468147	0.15313032768355023	0.20603524301739976	0.21519630030147444	0.2560940794731633	0.37300718157266644	0.23793691585939072	0.5247349178364036	0.06358985103750174	0.15535186303876108
0.4301077194216364	0.24613809135380108	0.24854536669680802	0.2701294764161349	0.4256392652759725	0.8351222465273699	0.32691485206124177	0.6777245642013616	0.34374649900635185	0.608164799232442	0.4560427747080838	0.3329430563579937	0.5221903081788112	0.3527944926934218	0.5289831297137486	0.16568037303083774	0.	0.289330022864697	0.5685129384424799	0.9042231549129298	0.	0.2601542569023967	0.4579442923024061	0.39976733734649905	0.6630429561718646	0.23820491558868256	0.6030601575569947	0.3022453136434987	0.7079806847519449	0.32225685509546803	0.5692729537071024	0.3156949833895973	0.4236557364245875	0.45843996265883363	0.29836228064518655	0.3476165902590002	0.441821648310102	0.4079490080192832	0.3273180741567855	0.49869243639707156	0.32472225441618463	0.2383024767477578	0.5165782639338681	0.4283612799788059	0.3807601163477047	0.3657364977959256	0.4758347725641638	0.4895822412359609	0.40235496094630474	0.5235669355140617
0.1920873871405955	0.	0.32922744966318573	0.21204256056524812	0.39689352457203825	0.6867076612025044	0.9091114116198079	0.5449126112794191	0.	0.436239831886806	0.21761304430423975	0.5867568197628847	0.9077560151311597	0.688567272866953	0.12570890848268523	0.1598282133469902	0.3993303765713498	0.5558621878999662	0.14443555536241648	0.35063573502657785	0.13918379460340077	0.1446507347242946	0.2915203321060943	0.38253245456238094	0.5193556928660038	0.5074811399047121	0.6229031001957955	0.47731642386087453	0.43370863976697316	0.5002594429351277	0.9823062358958895	0.2778134723489751	0.5322045546600257	0.4001345288316455	0.32516911374862706	0.2207726011788822	0.9311181185417367	0.11626238390081953	0.729821024740521	0.4215186962049124	0.31027499499318073	0.461166222375338	0.215305113577492	0.16319891488969313	0.323157112691832	0.3617416133069593	0.6109914660914956	0.24139321158179247	0.31508049900318263	0.36551580454970234
0.18683799012589908	0.17518344664103971	0.2726463358458135	0.5146982778524332	0.27495274178324963	0.12169045753051447	0.24249446956507906	0.3246325376947354	0.25872890245082775	0.20869432678216804	0.7079685784247721	0.4788831440146258	0.1505502064009187	0.	0.2672746588121617	0.14167971476433813	0.38223948714018374	0.15838516784644568	0.10106095207686047	0.3825967606278933	0.27209876343015593	0.1432117017561316	0.2354529329312361	0.17906756201500904	0.16449202451974218	0.17901839651108112	0.5434980501734599	0.2112986836967128	0.23243875225134036	0.1747693860920797	0.3855758541140633	0.6261682178179593	0.13983115647793792	0.24511111648780723	0.18704853244042774	0.27114594113053836	0.1990415019720373	0.30276129417703157	0.1961344977350188	0.39583440190746993	0.6077135548452017	0.3858746837295895	0.24877646410986895	0.6745071417304656	0.1314667145526532	0.573102089157889	0.5355779308930069	0.17828569683638773	0.4546013392703935	0.3212476020109784
0.44471478031274736	0.6614961807599113	0.7226252867292001	0.5969850404231415	0.6266478298102203	0.664953655514752	0.5095984102342104	0.7685885073639237	0.38600385656371766	0.4397335959411549	0.204385369069272	0.31668755905954404	0.49626190436018547	0.2830993986155404	0.28449918415671915	0.8302319033791843	0.32506047258320137	0.42967952327845343	0.5359036251246307	0.24690444948409634	0.26503650350220515	0.3674807770749783	0.8157760301144319	0.5814289385267735	0.5528130073175554	0.9200599483410824	0.14424453559275074	0.3233446082191284	0.	0.3438177329337942	0.8943397119916647	0.6619958528941791	0.8204775523469272	0.6003934833431828	0.34870177739966657	0.6396890991743593	0.5225527310836641	0.2220711136346194	0.5173207460018939	0.6304426562699967	0.43207544726763175	0.	0.27875629962936804	0.23691668775153038	0.6578036231535634	0.3015317561629002	0.3933540990504593	0.34619357694130337	0.6571700950546403	0.22742559381799227
0.3944154301228214	0.1949515819088784	0.47634806592238454	0.2044128941802429	0.2398831734502942	0.17815654277722123	0.37154278174273253	0.18511091070517077	0.255484627043231	0.	0.230332386773987	0.4330989583931161	0.4086510791415754	0.6976211678654599	0.329533964349191	0.23052968566421506	0.4657176209282213	0.09999588689060797	0.6014192727395998	0.34041757857522287	0.421941558243778	0.40902871802414936	0.2229643425477768	0.25990418609260496	0.3004081370385141	0.322881158708074	0.	0.2430334316261536	0.2698687422938681	0.38532610839002535	0.2667432511381322	0.27073518898684334	0.8104471031689919	0.6564360604742993	0.7531377518597676	0.28772962420255743	0.2465200380139773	0.246201333680164	0.366037187744597	0.2655868837093232	0.279950906261375	0.19210309270380688	0.	0.22479426565979746	0.25068685848882644	0.38459584563961957	0.424306900285832	0.1488842144522199	0.6307940271685666	0.3008820156138378
0.941755068193378	0.4383818037776683	0.8924891863348297	0.5652736264619125	0.35664117059650935	0.2253729011369687	0.3326274118225569	0.32915599175622334	0.44245847104795927	0.23649689330147458	0.2546923820911734	0.15622299450175373	0.	0.37132033088002264	0.22635895160213115	0.27086213130057957	0.30595388798491846	0.4445935710936479	0.1363672255273051	0.	0.2396186706827551	0.21906785098117657	0.9699603846786164	0.2782483373150318	0.27112925277142075	0.13286081387532192	0.45588401931985345	0.19356367180413322	0.9755087569157511	0.7980658693213996	0.36464328220660225	0.16983403417242965	0.5595987841167657	0.22864827667585524	0.39460339426678176	0.43581229349385037	0.18535393522651877	0.21869629005883984	0.24918793950185	0.27020391275106076	0.5071546337828294	0.	0.2076853580249415	0.10798209152324371	0.3129486455301899	0.10764531736421114	0.31993171475584986	0.1863344626215391	0.37821033431805323	0.5702531978137678
0.1585664800513073	0.47782357281437726	0.277788339212501	0.11152736228866242	0.45774668708582794	0.21996392370409926	0.2605673340278826	0.3060360059098303	0.2956005416781557	0.2658634831133667	0.36707550399336014	0.	0.27639346290471767	0.3445676350226992	0.4865302255264087	0.23487152429276892	0.21366053633370902	0.4922817796476701	0.1754483087375152	0.27501972864496577	0.8258746810836403	0.2649505408303389	0.4235507772946785	0.8089396932390833	0.32121546449691674	0.5380349695985678	0.23307311863731525	0.2914705554016096	0.5040485052849528	0.3031493816917442	0.3483553688415624	0.68363448404286	0.40609623841505704	0.32675092392482363	0.5273140555706419	0.10320805915067885	0.28567299422498443	0.26960122787180063	0.4209876888790998	0.19895217882022012	0.08254377601044016	0.3214366411542196	0.18386846062651005	0.13844012254772442	0.2930889539357718	0.11631683533724234	0.275878974067546	0.7135149773987302	0.4991260933922102	0.40121925594077584
0.164208886240819	0.10212110728228847	0.01926361547899367	0.18658640831650322	0.18744606233796768	0.0681335438400098	0.9451309795957756	0.0027576670666330967	0.29761571235940343	0.0385792927971576	0.31099634799885845	0.4041478162425288	0.13919648322321357	0.08592681628969266	0.	0.22678436169737032	0.5513476194352571	0.30607939629877745	0.26408033193788427	0.0914197422457086	0.27687277442871416	0.14126062659335015	0.7155794152276636	0.33193027407032183	0.016272718952806905	0.28388728255000123	0.12052510566858626	0.37365031940036236	0.26004174144491343	0.3261653644544683	0.4720085297363895	0.3141580362265664	0.08596552762814609	0.18235565630276487	0.22976437326050655	0.13102921094513642	0.1392920752125413	0.22854236684912171	0.12842824367035777	0.842334103391048	0.44485501353175566	0.07607668986786442	0.42514404777921105	0.06778226524109479	0.09005957751670182	0.21250232139310454	0.11308370030010684	0.36156951311290403	0.290366557069505	0.14797759184082923
0.8021137240797168	0.703688409463452	0.8629594380582297	0.6413174127512222	0.6296172280214754	0.6463264935635548	0.8892187776574847	0.4314127967862374	0.5927728600631106	0.5607614834066641	0.6413383002574644	0.	0.7569436806909802	0.	0.6340467344332115	0.808746738888068	0.8846105453339703	0.616610039203641	0.48673512413517966	0.5976797595387818	0.8319662561253237	0.796115255504408	0.6389899641185106	0.6565378608791445	0.8591588781785167	0.7007469434473965	0.6074416724090871	0.8350675000257665	0.8585303164714825	0.5425439279354319	0.7413411036535701	0.4994502244138402	0.7710911295473459	0.4914756840068649	0.7783857837644358	0.6241486251908157	0.8871923280304809	0.9245837569521743	0.19918057778511492	0.6867357415369008	0.7687192999076591	0.44954718257826676	0.	0.5469067355666373	0.49232930982765205	0.9709247406093306	0.7636116993122074	0.8895503313307086	0.6513255744852091	0.7641653497883782
0.6006101623003736	0.6283695590624022	0.292696253765311	0.5294940596298326	0.19399632329716465	0.183211217877881	0.6719615042351824	0.05507899787361836	0.	0.13084815792930643	0.14843410529151252	0.5361363680068375	0.09014457368821807	0.23839052921857112	0.2404491688292332	0.5772757376227683	0.15851233989633068	0.13332531814639054	0.12024384047369512	0.37422985365973616	0.13319095912236345	0.14734109830024106	0.33075572734999065	0.17521573691768394	0.09866027927850823	0.1853955325401658	0.6790635431450205	0.4277090912238076	0.12365058826060725	0.15176339798388055	0.26457237040009135	0.057427749168713474	0.11024723994356674	0.36482202828777355	0.2856619452135365	0.15163140178218384	0.3974130617803097	0.19347338933612127	0.15461413674744154	0.003438668392097113	0.16219240571632879	0.03522894150994383	0.4380260197384438	0.2685377726008038	0.5452937582188635	0.15506369470210052	0.10266091987110998	0.1328243298680661	0.3539039656572173	0.4961740375264436
0.18858933018034532	0.13613572880004468	0.1479831256645567	0.17014664423362857	0.4838027092774363	0.20181111381827196	0.3623506527004942	0.12988070277421915	0.9435041283489441	0.5163078449394536	0.18634192997412868	0.0277918958011716	0.29656634205798715	0.12867446294504842	0.39157964412683866	0.1493164412751529	0.24686151005054763	0.35321761121978607	0.13323358187883108	0.5814733173461173	0.24826310067817284	0.6881285551017653	0.18131937940334067	0.5324196755757947	0.5683079658050363	0.13510189152676122	0.020304197959821618	0.1871218654432551	0.09578852383574443	0.3059406628535694	0.7003225103591403	0.6869552549633792	0.14906949528241115	0.4591534820731242	0.256983427549455	0.19120640920458157	0.375262180404747	0.4836510148007876	0.43358672995320224	0.19246976149949965	0.08526774316316597	0.2619337573969024	0.3737812673760982	0.3151886987892651	0.15755774406291265	0.17236868552001328	0.5414502519188595	0.10740457435679092	0.	0.1418106064085194
0.11597157131328648	0.17325836468510528	0.8228702091301084	0.8535272464497627	0.052518296432073085	0.	0.9588864443535569	0.5927833313093824	0.11638460748516322	0.29085548442059017	0.1899790619996968	0.12029061932622297	0.08833739572148291	0.07608578901958891	0.13981867570277884	0.13554035913222706	0.23282375864618424	0.21828235624752462	0.8152277004573072	0.14616173757570192	0.5341014993159517	0.12064601491663167	0.13584927315404896	0.06371217927724505	0.23643593569669089	0.3864511784928813	0.4065388447058167	0.26251936858944175	0.06902904556725671	0.8472114816858389	0.16775416873566915	0.38059720175818135	0.27662411750346877	0.15757403048988597	0.17739413024164877	0.12368078152262361	0.06993548282021088	0.16623475564861442	0.12564292310841682	0.08395070460065099	0.0881699401288684	0.1678841950959351	0.15033012694457717	0.12521608102051016	0.1164924226404822	0.48629171424287454	0.22153018092801158	0.11501693618137428	0.15527608202879817	0.23870008496592915
0.5091620284760606	0.6233274122065212	0.8921453410017021	0.14994534099391757	0.	0.15180419975147935	0.24687893598508096	0.17079692890126819	0.8320661656252594	0.38115205706569155	0.1289901895853589	0.26945878736737355	0.523827299272153	0.3904299271967787	0.6477094926077702	0.5120126454631722	0.9541245938083346	0.6804741019766638	0.12525909442985875	0.41288038815998196	0.5650255696512039	0.24471121332300477	0.45453876461794596	0.31361272935867396	0.26977433450507193	0.8928498665853148	0.	0.7912900297244628	0.9522732848633577	0.19118552503479896	0.864301810482554	0.2235729598660443	0.6479104650170737	0.16378004292156015	0.2380801296256742	0.109943181970241	0.2841026721803753	0.14519949616653083	0.5638615567232974	0.7589391452096963	0.5980010400839553	0.	0.2420807291145284	0.6855342959740378	0.31579319958526303	0.3412392041294092	0.3385862755683322	0.49727629966773834	0.5578358990461465	0.23862451569422863
0.34095574921351257	0.7259643940988622	0.560264600920693	0.1347990067620844	0.24694201548525355	0.37213742418271206	0.35983479380765765	0.8373811563895508	0.4720691836837506	0.3987435788852196	0.7835585770285601	0.49677974642436484	0.2666467109654449	0.6587067864316238	0.17001347670494474	0.539442336064469	0.5500220405837261	0.4249777998401487	0.7111849937029803	0.32844749498754044	0.2601269816748199	0.6099827205219438	0.7490945895465393	0.15547026957081458	0.23538202507546754	0.37028101099443383	0.26733054565248326	0.21807879259335916	0.590662200917254	0.2085585038035447	0.2727077654269824	0.5702942952444866	0.1992866570244372	0.1811718629750527	0.20808268929554116	0.08434617007653357	0.3453700804776096	0.3377707337775828	0.24078189700395963	0.3240256563094577	0.	0.5916467140890127	0.24163221068713323	0.5778445192365546	0.2963895159733815	0.49691230562896765	0.27308514729684497	0.4987682529514365	0.5094772667979834	0.13773567693835453
0.7255910314963733	0.6902049224858797	0.08790851396846779	0.3279893983032238	0.686567607913882	0.9580658817932531	0.8858413764805168	0.7631525287768482	0.5635815020512839	0.766137898186882	0.615897989205943	0.06593592623823562	0.2917810273588145	0.4176699986653386	0.17181586524437673	0.25685386880505795	0.6469310187279181	0.8755514687371962	0.2176650351379399	0.33875460330713436	0.5828295862988702	0.4002664132957994	0.4341683526669083	0.5444200479372733	0.8553810851962639	0.46865976648640884	0.4592684438921328	0.40625714278193253	0.4892262729749101	0.4070861780174478	0.5084602336392346	0.6557550426995862	0.4980807202253727	0.4122087260663298	0.9329448760033613	0.4639537700495415	0.4907625780055514	0.6517327110687178	0.465119275156609	0.6019016516503917	0.389220002907801	0.28907634142237726	0.18432524942642226	0.9173085837074564	0.2764211010669724	0.18814076219681022	0.37421584119150264	0.8101663348156048	0.	0.
0.48128404597751623	0.4267911424676744	0.243201182860255	0.25583791863110306	0.8314490332504391	0.4358444034271455	0.3081510314841084	0.26794015062745374	0.7282973644550014	0.5634934337152973	0.7935702980662532	0.8432743349317179	0.6824358354968444	0.3129629787124609	0.5636082023960474	0.24151624794005594	0.6233039553293775	0.20465127810222616	0.4292995920961063	0.37551751858015625	0.31403537395275827	0.2747553927994809	0.17821529437024847	0.6469861006806321	0.2800624634653981	0.4134938252228674	0.41614495937111695	0.35726831319546765	0.344388587193618	0.20154995673105228	0.5465655695305603	0.34387967325462365	0.4295084981460047	0.2953526030738108	0.29511450197960293	0.6670183575816122	0.5219366237402566	0.26787974821532246	0.2868376133155212	0.5620882185543294	0.5151812709383795	0.1446719941837413	0.27912361935677105	0.3788179714455075	0.37856587609299336	0.37729528565224835	0.36288287397927954	0.	0.2777855833366867	0.5764509455277652
0.4796615353349365	0.28279050678616907	0.1554259565075755	0.7453362237313322	0.17624821687806438	0.14606157590654886	0.634781432039868	0.4985552207680221	0.22894737609777815	0.1260643835205883	0.164815272946064	0.	0.1875498581893598	0.8900619226246553	0.3948869569313545	0.29577919464551655	0.10425359887228523	0.442951056103197	0.5801523238354914	0.139556923309813	0.25200620493069176	0.37172075869135085	0.2796142080390822	0.24555180198079823	0.2951999982454862	0.15272900187272093	0.4301180913464782	0.2766318729440254	0.354022208921051	0.7670400209715829	0.	0.797303527504609	0.17277807409660612	0.22351122035569657	0.22119725956834088	0.454549021220856	0.30493104369318436	0.28756747545316164	0.17678467552849206	0.4980703210222245	0.1745999998952148	0.45241907202152687	0.2885976248479377	0.	0.1377974092414388	0.19550290794184044	0.32486858973073685	0.7003386255788165	0.21277684532920002	0.2238830570796409
0.5965536847870466	0.3636600176303409	0.709567889592865	0.9441109799400158	0.4167226245988664	0.43574916746629233	0.6807496368072729	0.4556061277137579	0.43155518576360563	0.3501786211505425	0.6837448951879562	0.24697958392688024	0.19933939979582177	0.25939384766957263	0.5918728851459162	0.5244412406746389	0.3343572568852905	0.6735564335279111	0.5095451577966942	0.4325045857787523	0.5459784445600969	0.	0.6306249387317734	0.5641169529156037	0.8771728413288039	0.4063317165819906	0.36059326661571073	0.5172349349789034	0.44707081663645254	0.24607592654005453	0.	0.22901239177594407	0.49442516455728847	0.459412470073179	0.4580059466942821	0.4283695518489139	0.42132918651833884	0.5495772116306789	0.6671686161070797	0.48455876126305225	0.49462824718633075	0.38582876395344534	0.	0.7456444737568033	0.5643345456070543	0.20776540766752266	0.5840953065946725	0.3434341762048292	0.4763883408055253	0.40557609916554554
0.	0.9503416001622214	0.2611527125229757	0.1596221666147305	0.3077343747436104	0.19345725236635208	0.9509526561689385	0.3892174416483576	0.267205330353791	0.7179026561523719	0.6085110001248586	0.3525395063964387	0.3477974824259491	0.29930956033637435	0.18821356788220847	0.08865789843183353	0.2744842236427109	0.3997120538790487	0.38117999218820703	0.16052126380672052	0.18959451429398097	0.29104227890938633	0.48792658542345047	0.1444124033911533	0.32839011902847903	0.4322343040381507	0.4754536489173964	0.4922180428059829	0.5520560892376635	0.8798016996975535	0.2745923523190795	0.2606150707806519	0.5809749846377781	0.348572597669643	0.17001684217849644	0.30877008098675046	0.6752179459994531	0.27274120051340034	0.30455081957479496	0.29831787948421346	0.23592864345677825	0.9883209405039081	0.30596643085166286	0.26764918581756436	0.48183897634127476	0.23560151520856842	0.2773017155359769	0.2908026167834238	0.2415578345646697	0.2185221544627669
0.12177002342615814	0.19750194553423878	0.8101058304854505	0.8979369061477409	0.27043519867585253	0.5329940227434987	0.1536715000004326	0.5916076513337876	0.	0.5574202060329179	0.2846140651806889	0.15088569222449008	0.9562886272271478	0.2716333479752713	0.3707285142779521	0.43531753674512463	0.2614408988505253	0.29500275781714824	0.2804924204665	0.16194344577447056	0.3259614415693744	0.15619332927082702	0.8960321412329109	0.2721420021683116	0.2714300888264819	0.49441340778532533	0.24724975739577548	0.7826890751269261	0.7599105083975534	0.374652460858237	0.6589257490691308	0.19132460838754606	0.21051924021141613	0.5569053704682642	0.27312077109451866	0.21809022182638374	0.4097733926573133	0.38920390156747564	0.5369773479649476	0.25764677610584236	0.23044359184464025	0.3585481356677631	0.7333951060595446	0.13353092563165272	0.5531197241033352	0.44314959233213397	0.18294935853618421	0.3361235533644784	0.3151177997938278	0.41845651129789735
0.48758809160872857	0.7178753831911334	0.5426629388345877	0.29080501952649923	0.7451658254581215	0.7288210602474886	0.5165620978756422	0.7334645861574935	0.5986635418493195	0.6237674919712466	0.6287476766111009	0.43392186793621806	0.46561933524188276	0.20725119269341652	0.2497772483045209	0.8799976048408633	0.2624325562591371	0.5918238245582018	0.6157016833542377	0.5202946354147063	0.	0.6769866232914091	0.34374451263403777	0.48702502487008836	0.18040475299427347	0.17174034640654515	0.49000340910244716	0.16215019512697976	0.6223679964103701	0.5829651770458504	0.16264199932205212	0.3521614488124496	0.3039146490907914	0.30261241844551906	0.5844176588329888	0.6377431696924556	0.8030440325014145	0.7003553822346438	0.07031631732820531	0.5079347541930704	0.5149237272111513	0.5132569088112436	0.7851795979499425	0.24785985554627288	0.4671520345885652	0.8005908071846002	0.5040252233601349	0.6664779679741056	0.27323271074492955	0.8218424588984635
0.5021797200658876	0.1294295012432952	0.9654344724181467	0.3812578186573273	0.18160630399422004	0.13454288492079336	0.380569922721012	0.14243882622339904	0.21985796451133857	0.14642797233770252	0.23905468571376107	0.495628550082891	0.6524537293911794	0.5714932345029216	0.17728809487832187	0.3946547200265397	0.16233798676219424	0.15289373356736777	0.13651668760685706	0.39863751517312707	0.23193919795740442	0.33973584282075464	0.24815985847917046	0.2897018024151629	0.3461475078688794	0.710090992424437	0.278826833618763	0.5798341903764531	0.7268897226034446	0.742918676596807	0.19424033495362383	0.555627797106193	0.11581526853966408	0.2838126938066237	0.5308629376597733	0.06205245441915066	0.16947746925146287	0.5131776370229135	0.9576703823223706	0.17111084139432756	0.6615735162710807	0.35738523691561136	0.6294721687747622	0.3059933580727827	0.6774812549150421	0.38549270966058935	0.722896642090949	0.5059493579536033	0.6908138393073827	0.3460486962958946
0.6148782690225331	0.07698070746879315	0.08254903970217228	0.29946633972382275	0.19902102885122697	0.19956901190680906	0.13119172943801297	0.20115769129450306	0.06602109853751884	0.07928161371280848	0.	0.47744858206747387	0.30705579245697173	0.3971034478921685	0.27860798134048487	0.41534443905957324	0.16911295009867902	0.029932253374687245	0.15101435797862728	0.4284141590336301	0.3991075709966327	0.12531174413621624	0.24768187338652078	0.25677755426391596	0.22730450008662503	0.18511547775828788	0.10120372658103076	0.28620944723476066	0.4981346818718171	0.3989954451324025	0.2732753428381655	0.4271133882049559	0.20779179879335047	0.16126990971192642	0.3821782659947287	0.19580087841288418	0.07732482898480424	0.	0.20851216976856984	0.10208725435690691	0.16816633542800502	0.1095191458518804	0.6306249387317734	0.1316573143486498	0.5965536847870466	0.20758201601615142	0.1443498654242766	0.3902017396975979	0.24737425684681832	0.22441060167031246
0.18561538705044728	0.3155544594549469	0.37778686149499663	0.5529836285886104	0.4961461005801346	0.546209219957331	0.6760032556530684	0.3085196817972561	0.20928366386295583	0.20839760836408905	0.47503016043086965	0.3960738290963552	0.917493679222681	0.20781744480071818	0.	0.6505341874029139	0.20869123966574812	0.30502930349702795	0.5858404294993875	0.5918113468945243	0.14307178089631847	0.3496472065003611	0.14578928657612933	0.13646438297375	0.3092808342921049	0.3659608647018958	0.2619672251257275	0.22166145961716835	0.2142338415283455	0.22983968570707372	0.5473997227538254	0.3355918503101103	0.4348126381089442	0.16119981203412026	0.	0.5106213142651924	0.2725439366279756	0.14215402711006056	0.27233265704011533	0.19070589872230898	0.42516991897769146	0.1643614331092886	0.17751280479870712	0.3045649226101489	0.33238099416409983	0.2038780454082099	0.37712930981122733	0.797869758119927	0.2717208452151946	0.
0.6314254625326361	0.10882627154305781	0.31986532897428205	0.7864287299518276	0.14793514949284864	0.6288170856472027	0.07264474764951145	0.42939611305393943	0.3174633490228406	0.33203410402724576	0.27560573229557483	0.474308773999054	0.2611957038205508	0.2859013635649947	0.1838531039781401	0.12474093315795767	0.750259606273742	0.16164879527768827	0.538657440583403	0.14857448147457353	0.22803040713158568	0.37454449031740816	0.2305927159686382	0.6030561168244367	0.6304134352698817	0.29706044125066217	0.30568397634842576	0.21649261172934647	0.17799701020084244	0.24218235340033892	0.24690717183228078	0.1462355290364343	0.20600857579632442	0.21997860427602176	0.27517304809656323	0.3610900538953441	0.5124770216311841	0.34325591418854223	0.3695866217885813	0.3325944709457011	0.2226741336671091	0.48061508495034816	0.2504955428674268	0.	0.8165152224065259	0.4148569142703594	0.7318119491343503	0.11213515516830483	0.4560239936578465	0.5512345150629651
0.3434573536096478	0.2735387638365507	0.842270318365718	0.2608137509392621	0.	0.5986167284564943	0.42711595793501017	0.5496225432714623	0.48787785336620304	0.7535154328270632	0.39991452416278916	0.33287490373568185	0.22283436215017155	0.543158352994799	0.36794152503264654	0.36591042118539374	0.9535703392821105	0.	0.5140003606590359	0.42479394068279913	0.13637061341156645	0.3952752101986508	0.16863900665108394	0.6840379121094363	0.5994741510839963	0.5816372374435916	0.3120572494502533	0.33278864156783916	0.7298184303170023	0.2595737203041948	0.15243064070827184	0.31152378857785734	0.944726225010843	0.5203676010560938	0.49677027677496094	0.28955369192515584	0.4454601915223853	0.	0.	0.2531060525692903	0.43939380065041983	0.844346645284721	0.7307851436228202	0.4660249855033017	0.4792926287185605	0.5742078819827094	0.2918934422864953	0.5347300143209125	0.80278835607362	0.3091002504230746
0.23676009256240554	0.2394311574166316	0.6211685474910476	0.1644834786552559	0.3589156719024354	0.5016415615069381	0.16768174155066526	0.17968722388981453	0.3063788940877312	0.09347402525578352	0.12235546905031995	0.33387955659898777	0.14381760124214488	0.11560709840546093	0.21415805652414296	0.24696599525968344	0.3243484081454938	0.21953895723901698	0.31874763029464903	0.18017578594636746	0.5390611533599345	0.3228775670457005	0.3833625513609038	0.20733203892904342	0.2288572645583757	0.5251351506835062	0.39159829438016835	0.16533151553787082	0.14444504193467653	0.	0.2335945852360135	0.4557670155664201	0.6018407604606295	0.1619582656026234	0.6184144142745129	0.39758979782535464	0.382859375437717	0.3446518643346822	0.3987831761703006	0.2734639728192936	0.22542899227380664	0.	0.23896492635995506	0.	0.45556394472428713	0.3189084186180691	0.20112750420730363	0.2512833510882028	0.20407120319310834	0.40862562937052904
0.	0.1260248003238277	0.	0.7509205602500418	0.2112292137343046	0.21244692372362065	0.24232912881630284	0.4534556085144627	0.21022968609218787	0.6348458248164105	0.16308202793480145	0.9207278610917454	0.44041113391862197	0.19502008559390702	0.29067837471618596	0.34028797368475744	0.3243760635184553	0.3431686798307177	0.5842605456434742	0.21186445465354065	0.13198095265286383	0.09680635674365677	0.5328433676205049	0.8683745646062533	0.4192472625790712	0.7504056742547114	0.1761935770804397	0.2511909684018414	0.14012685164653466	0.17944734788419953	0.17857031509666269	0.4692316002931493	0.8182466672993409	0.9154994624346344	0.12183442333369493	0.8477840083925633	0.1120538479496884	0.461497181348852	0.9251792862559238	0.20042845278548227	0.21273614454547254	0.	0.13397079802079878	0.044620541165116365	0.6099979215823816	0.9409256807291183	0.40435498276740695	0.32325993537087205	0.32210771499544316	0.3006485262586573
0.49143704537248284	0.3206735806676579	0.19026267499025595	0.21204300775021054	0.12136604154238953	0.24916107046613511	0.35438464238152023	0.23789554225718185	0.5144360884852368	0.25552419575341107	0.1754792935884652	0.26043095858101295	0.22816594233055087	0.17747156010704065	0.28593566823832395	0.27947041743476286	0.27930588568541137	0.3151182448683882	0.33068549260206215	0.1380441539529926	0.19279161702880407	0.1970172771968113	0.2095115742748805	0.5671637801669556	0.20433300071951793	0.3556834928131123	0.23918254963734398	0.17917959632452202	0.1871429166699462	0.2228691795335977	0.259543733677523	0.4583162488492112	0.18037513729424856	0.29970704188491915	0.18465558907939206	0.25224443266666585	0.5373715859116526	0.27252186715735316	0.2256794780081176	0.31843220043934234	0.7160354687221866	0.32296308164234294	0.10877482836500729	0.34743254144909674	0.22162300703100568	0.33892054771588387	0.23390246838906822	0.6610807601469147	0.00022391563574729608	0.6442887607499743
0.	0.8604753730259823	0.353067565682441	0.5869154524679863	0.5385138834465242	0.5827459382431819	0.36892881065836686	0.3461357822327204	0.3918012552046025	0.27464789047725946	0.5610750269351755	0.2521846250904847	0.45366124360859134	0.7366625880966626	0.4477104972137699	0.49074728354067687	0.3486073135265605	0.21866682595872486	0.2598109507900001	0.46440501068369183	0.26290859020240065	0.38554652221097185	0.3048960607380778	0.2520423201244891	0.33281269765290156	0.5161529481084024	0.5375494027309627	0.4324972438004261	0.715194948846371	0.49980475193662	0.5136712031784199	0.38103226026968	0.456727311866482	0.3890405157854453	0.3503521338657746	0.3242317353296472	0.6314251693053413	0.33475037717005085	0.4686807620063412	0.5294868782719707	0.4030325385436679	0.5504415519860486	0.7142678563103187	0.5747873389068111	0.4127222492951511	0.21555336627266408	0.7357007978772961	0.2896148951987671	0.34480846083530775	0.3388239961219687
0.34153437992080876	0.8265112457413738	0.253765505000949	0.8126184504208702	0.14369546690244797	0.38181578559073837	0.8127579996353576	0.29919607248362856	0.5539904809383731	0.2240338584455911	0.39342880767661104	0.1931511937422213	0.40581488781725755	0.1045575039859526	0.	0.11754249508410008	0.31028906102553266	0.27947765021330573	0.7557244131634646	0.18968353755216844	0.5014442551776848	0.16158275602682548	0.14509590964193467	0.04811225813717548	0.3329154718371343	0.3103018615869703	0.21646183837571287	0.22406770646953317	0.6895999787106282	0.3046894258586019	0.25085827544798944	0.4091322395065917	0.17191219204732097	0.3462040731685432	0.2652280161248358	0.6616885702840862	0.3372285967230944	0.1812633242848399	0.0902442532251011	0.	0.7906444435550575	0.1148559053306273	0.2684611700934606	0.3604239707516789	0.3334098786677499	0.3324756677386538	0.4223121045098265	0.705864506198064	0.10020239247374277	0.4245356432754053
0.14264678277062517	0.16199655293770213	0.18972978047130465	0.1853439871595771	0.9761012997738445	0.9879131514298904	0.6289547709234787	0.36735182837212615	0.5291044815448105	0.3533091784347991	0.22915258950205844	0.1638635191475974	0.08522464095469265	0.17952386193201608	0.20503134362699407	0.6995554630333362	0.3656025468501488	0.15367928675279954	0.8231341635946174	0.14331531596923508	0.15362714069234648	0.3134647506338623	0.27586595400677705	0.2986218327378179	0.29216955086158247	0.5121320627714188	0.1505478189003211	0.39105001143277446	0.	0.31796222981476746	0.586068336976085	0.	0.	0.3809082612767959	0.9593036404133433	0.44087237023816744	0.4343900257413788	0.2922943777791354	0.5460133206278442	0.26647296897010303	0.12061434789749412	0.2320703559755017	0.2624480662898194	0.	0.2326221745143443	0.4596376553228908	0.32177707266899863	0.13489666483098414	0.13900589920289202	0.16183989158788972
0.10922339209258854	0.5042617126635072	0.658758598384945	0.6749218497185154	0.9521631027264013	0.5971844166041606	0.38374357651748753	0.4095594023635266	0.11104063355277177	0.1043101525754777	0.34391151591877783	0.09912275832322646	0.04274407084472049	0.13578710615189024	0.4691022861928157	0.3323995381406107	0.31569979496051065	0.7050147647788226	0.2476114145399128	0.4750579209412678	0.038652293095820404	0.06573450409931691	0.9633647481766783	0.5588176993604117	0.7614566826356334	0.536536776627614	0.516669409440763	0.4925565835009803	0.49826721579848876	0.45330210719309416	0.2552613146290791	0.5213099611171612	0.4821666134595842	0.6234235559014283	0.5242012341045662	0.2966237966317278	0.5605430845497894	0.4679263775804237	0.3811051298954644	0.672481931639273	0.681686322643575	0.21334421091084835	0.7865688409120035	0.46570141293352224	0.029583177530570708	0.36586581296936665	0.4672491759586571	0.2501566741190106	0.5014236533268448	0.10921754048506681
0.6670918720845179	0.2292163866236695	0.44903262515197057	0.6686161921632181	0.1684105974101915	0.3842912198045705	0.	0.4726848637280184	0.44222811331603057	0.45319930095457417	0.4717770995230052	0.27354256125403276	0.33648654562134983	0.5408883419016397	0.31613786627872326	0.15919586037210623	0.3685349615201582	0.4896947910078264	0.	0.033728880279464184	0.5714512427867066	0.46154015629535033	0.5917430273167807	0.24842649966570934	0.47494965674384176	0.724018519627207	0.3091891736990514	0.18959873232462054	0.43333150051394453	0.17057115648570403	0.4953596873898191	0.36020006240879465	0.2052929479300099	0.42930715859355095	0.1575584058361823	0.5088853922576587	0.2608551861908521	0.6622698105188258	0.43872001971315083	0.277414759593748	0.35631521725595716	0.34636601159393254	0.15941252798758496	0.2677233694491749	0.2975407954876698	0.33538670434212303	0.34758993763340773	0.	0.596189798732579	0.750552244701365
0.43338560846494545	0.3880951763727741	0.23117137718753045	0.	0.4657988135761265	0.1306607676318205	0.	0.532154886579645	0.5357959069121284	0.4597823319842347	0.9766747727403081	0.31940393764518316	0.5511659966031734	0.15383404018491334	0.7126844248395612	0.5451417437846414	0.2460010642405182	0.736525123597952	0.3620735815273327	0.	0.1777101541441025	0.38652339243060696	0.28972369345776017	0.2180286043712675	0.2985730789175586	0.20680038466282846	0.24247149471882778	0.43957557205212094	0.193875386193194	0.333603578697392	0.17440564639643533	0.35111948624513084	0.	0.42746211323579136	0.2809938794427962	0.23172333503040324	0.3304526529718804	0.6371800841995215	0.12730745949394928	0.6780276177746464	0.22735429473118432	0.2841893976491769	0.31960238250493567	0.3357274474359331	0.23939699768833766	0.9176020866418544	0.15299535521589042	0.9637310179854142	0.3358023975392886	0.3004437837537435
0.46024909008770987	0.350615922686802	0.2533252492523467	0.20590215510391333	0.738937811536573	0.8281920381442701	0.5667969637539486	0.7651698818129975	0.19388686888452386	0.20201234919080122	0.14825030573411374	0.7782095131071789	0.260889757601725	0.1951913511362583	0.13907746494506995	0.1150785672949449	0.38463373070186735	0.7090547890116511	0.2687849250002591	0.2187625138861325	0.22202284054877422	0.10676159918907424	0.1425790552274944	0.24555381792449169	0.6594576024943338	0.24793197614744086	0.5191962811794949	0.14361362921081747	0.1722629229355231	0.1693912423623084	0.	0.07037827139880629	0.16503789570666047	0.4929053365278886	0.3489492594895178	0.1435976776889572	0.4539567673363594	0.8665735797438718	0.13985601537661563	0.1736790054050232	0.32333397219944116	0.3278241592108816	0.253025678252024	0.32043195488035264	0.46577700123433224	0.13725889914203734	0.19537796900005605	0.44661998636589156	0.4479871274501051	0.
0.1691927962711061	0.7108769835489922	0.5326413686016809	0.660318746147365	0.14807870450270802	0.2275543602989249	0.27827586870327536	0.24438273661190096	0.28269464845881037	0.23963278510493916	0.11066904539068756	0.1933424334307675	0.7832725350825804	0.18446022853343322	0.49006222216429846	0.20679015280273838	0.2247316751540392	0.18752932750186785	0.5551202832237384	0.6371489559093818	0.6329435516507781	0.29618052670219436	0.2076853580249415	0.9240290279426607	0.3193067722026776	0.9753793109485571	0.19346763840181222	0.5415943869952239	0.27374601193196413	0.2719740556857691	0.2543065591456914	0.1624014887735186	0.18966078295112926	0.2665055331349958	0.15610655730796713	0.30143058635446235	0.2559712858945056	0.20520216604747352	0.8924891863348297	0.7682450026368396	0.8196353601457029	0.1272999496042292	0.17356768362353972	0.4583908189341995	0.16670302783269283	0.4779391875327888	0.8792164680379643	0.15397145398588777	0.6633890587051502	0.18885436343271844
0.26950757883827686	0.3562720217353491	0.45828980243347894	0.39818172961952386	0.6434748739121203	0.2807557017260034	0.11979492787962312	0.22914584646475836	0.17222350249475699	0.30916438006510233	0.2915861947832417	0.48013468205588944	0.3551063326702214	0.18725268642637402	0.287783924127381	0.41567576031268316	0.16955796487647223	0.3817220527773876	0.25018130397918725	0.33154661203814845	0.2863364300478724	0.23999622937146406	0.9021847180114664	0.14218433793446827	0.7394168531414077	0.21820464252479346	0.35204998520549574	0.26566935599881397	0.3186664595876528	0.30451429415424464	0.09238481821165818	0.24439954263917635	0.3635338005889793	0.663949681463294	0.20122638285089509	0.1065244630502343	0.831029369255852	0.644340473728125	0.19805166283576395	0.5693550331588599	0.6494830026774174	0.2576815242920142	0.2899412672656265	0.1998078513190033	0.4034105513830551	0.3457844761027777	0.34388715979242224	0.23760970848340163	0.3336026535444705	0.28134206569924886
0.5513204664138986	0.23037865069697439	0.6187408171889289	0.33341695060277726	0.19083039508866367	0.4770534204844409	0.44211280138295544	0.5831197553845926	0.3917375419038844	0.31858957902802354	0.2812932163561515	0.10632044389305301	0.3439239976594993	0.24768777243831108	0.3537063315769492	0.2491471743431065	0.6464967313413216	0.	0.49497437478682127	0.39172134799154656	0.6474464733022233	0.35929611145417933	0.3710070246484624	0.	0.2680929738857466	0.4108031040240491	0.5915940832942439	0.2377712069805863	0.22388737850462753	0.35690885073321854	0.4017725513412995	0.28210504878146275	0.14226596547533882	0.42089673420023577	0.47100318229871985	0.5737477222902488	0.31811994889647194	0.	0.4073552818632338	0.33333998533261006	0.8507977570648008	0.2850233862833238	0.30671983976873324	0.5580515761223604	0.	0.4485200127362056	0.4541943947426136	0.5838362512528898	0.12467468791791753	0.6843697705041113
0.3696339531814408	0.5907658587695769	0.	0.3637163517537135	0.35718136927228944	0.38739745266837317	0.6172789563063934	0.4299075910246296	0.42621464074010057	0.3696410093754208	0.36517297189667425	0.5387235139977131	0.7177325589014811	0.7068178584561688	0.39348120960158417	0.3264184215657165	0.4818280813072598	0.32667641503612616	0.3473633842649729	0.3236127186349227	0.596184287427617	0.44566754152497295	0.509822267065624	0.6002743699911466	0.44325146753845457	0.6273016516054118	0.216427867646648	0.7181302231439523	0.3554147696549904	0.5495054663389313	0.6938374997780415	0.5133695202131132	0.1983486583011796	0.17388566226232655	0.38204039178991706	0.19057577150381236	0.	0.7895573292949221	0.3110597269758468	0.21883862375035237	0.22232068155911158	0.9133110208162892	0.6185334396987936	0.5399955311261487	0.21197068028688026	0.7342908019054228	0.36244789875193745	0.37110664758356876	0.812833879728328	0.5374210520772573
0.23805716887819436	0.15553758865772171	0.22204825998395297	0.3395555371960575	0.43054897171287765	0.3377086731840751	0.3605373578319374	0.4332213629922538	0.34749744037408836	0.3298719355106104	0.21919002843178198	0.2604246780852699	0.261030302672107	0.7623493482778045	0.688567272866953	0.2636416787911306	0.5002594429351277	0.37876097628701144	0.33895074268185105	0.15372419532174061	0.9091114116198079	0.14247212738031187	0.	0.2788843152283646	0.4923886676384865	0.33514239911319743	0.2778134723489751	0.4377579466700469	0.24353442751724497	0.060238824379314826	0.6153197311100208	0.1398616262534833	0.3863301904600549	0.2355517729828294	0.33719206963062953	0.3201474936939912	0.4349447487049886	0.26074252225118016	0.12092773958867299	0.26090721821761975	0.38689786408513377	0.4302385475519221	0.10928324819783636	0.26931517935845084	0.20895690553483345	0.3299331287840142	0.38895877282473473	0.192279542015508	0.30679966928893715	0.21494923084788622
0.5861305131415995	0.25056124363749005	0.32999884972794646	0.4867422626773115	0.24033524455125094	0.3028241839208268	0.9860189445074149	0.28313829190990264	0.6904135697690563	0.4630027200393303	0.1340389918603918	0.	0.30576570262236835	0.8066627261115207	0.22704842577636736	0.6819789728908137	0.15102251581530518	0.5204647601370652	0.5303337149812138	0.2264361141261461	0.5476225113205582	0.5988277906720444	0.0847668993436646	0.42107696832663793	0.14159887448923572	0.9441809347015432	0.20429470017237042	0.46393584807909316	0.24447484948250198	0.22282491901314327	0.38804568874060186	0.2545658405307195	0.2345031062408281	0.24845079296431996	0.26647274506376556	0.19530675395197714	0.2451739658662975	0.6574621620264667	0.42819391953227937	0.1821140947624299	0.53894468928667	0.3774396046333289	0.38115811013429163	0.1559247515249172	0.45866550746781015	0.292242245204981	0.48300846197665276	0.2063669110864729	0.3698745084476989	0.5106487823306849
0.2715361030020583	0.26829558986551616	0.29602934448445695	0.3666123693837922	0.5764211567446906	0.6524368841392681	0.23245439417095093	0.36263935306002965	0.6492572480527028	0.23142111193285206	0.26516354172427314	0.2180881189588311	0.21051875303120582	0.800230979263145	0.19384198464216557	0.42083483011295164	0.3113906976962265	0.3750934397234087	0.2671176789276665	0.266640905398499	0.2108678431166583	0.22296920690533348	0.12980887739687325	0.35874392864875054	0.30202818761669104	0.1440680059992347	0.4752841587612049	0.8204033565456265	0.47912704376361914	0.3253987084598285	0.5238387798852234	0.12501633289278072	0.5795450633405447	0.31989784703399876	0.41672169208532456	0.32671466023748963	0.2769477084257847	0.5041800785971835	0.19903269302069382	0.1316052158711768	0.6613480374390664	0.16679213523810046	0.	0.1862765475135487	0.8206424920358312	0.16158606103017337	0.2554820513780513	0.19656119183101808	0.08387086403455978	0.3541904917577602
0.5122097624964308	0.5226516170312521	0.42939440569594056	0.26415082204792634	0.2843289522821626	0.5770653237271495	0.14338726242613736	0.18013789768773109	0.7702509578350997	0.24588792848936522	0.6306309940457775	0.24330294618657652	0.4465114116089164	0.6345046220570884	0.9468031103790067	0.3810392797294854	0.2964918912866338	0.4598510164445232	0.1244813243760045	0.048527984180463286	0.3687436659618265	0.16114635478531547	0.21046630873791783	0.	0.12128766337740884	0.14760666930869035	0.09619010605690471	0.4969202574059763	0.23912556760541273	0.03923394664027108	0.12478078012339834	0.33977414068748973	0.20512743141562856	0.1966892427883302	0.23827291513803253	0.3568310454098908	0.4260440739943409	0.7883041455618269	0.42550406770024013	0.7385004397278006	0.	0.18111325161346478	0.24305796407938157	0.15239782984248856	0.24408364084650824	0.5002191765381269	0.32294765899816524	0.14801049182130258	0.19416519163582632	0.9299827751676044
0.454750153495633	0.453335543173889	0.5777775453077303	0.	0.4962376736700423	0.4027503966215132	0.29039842941046895	0.3144076518209522	0.3544894555896307	0.7580080370712581	0.1917996669801275	0.2935012234364314	0.24741426412162812	0.35455166869322274	0.25868861285843314	0.45168006265404764	0.39360989590104417	0.2807998502524522	0.2357134283027502	0.33224539395048897	0.3953816603903722	0.4422923400790525	0.3898148430290396	0.18571004720769693	0.5330124158420888	0.4456614806932021	0.	0.6059717454221707	0.	0.38270610355065127	0.36879169734501693	0.27977334764700457	0.3646577939485968	0.12649746380478707	0.30275576563405354	0.4031031648886492	0.3655184378938555	0.2986798511808147	0.28169845043875275	0.4806962002151353	0.42582215968213905	0.2506633447383716	0.301045973366853	0.34797855737164385	0.644047182490391	0.27235305862660386	0.	0.3260527714015391	0.7223765849599998	0.2663144299666064
0.7683927898854619	0.29696462196245993	0.20299891218797836	0.05896392386454428	0.18953092744703548	0.2853757462772765	0.15853643149978677	0.17942080300911933	0.5170910087527646	0.3389973076943078	0.25437087874428227	0.3849868219180533	0.27561514280396904	0.2414506413231048	0.2239469901956785	0.5460288578546628	0.24406419865930923	0.16991880061598455	0.08403688198558905	0.5182176528507367	0.3980776540430792	0.24523589878051727	0.15195559653343765	0.20409337896840596	0.3912454355382205	0.7707261364968666	0.37848402504885315	0.29541009033022014	0.291267078843406	0.5636506746008654	0.2858415643629221	0.10845414349203611	0.1039180003193505	0.10748160290901425	0.06847222138336335	0.8218395888226174	0.3715849934302247	0.17698011387214405	0.1708406996231022	0.8394506543115015	0.31318453363045307	0.22787681255470565	0.2806996787893043	0.35465598099000994	0.17298982719044675	0.23584132313264375	0.1796553989103365	0.32858421253742165	0.738205911332897	0.
0.23709734875422248	0.16780165717094966	0.21806467704892882	0.19386597569288094	0.15229377385194728	0.3351278840722191	0.3123127434537417	0.38768933705282455	0.22316040739784163	0.20599611384857064	0.5307207076915195	0.14379728637549166	0.383484201289227	0.10529711126902286	0.25444643604050815	0.1424804348955254	0.2248423762609685	0.18587187539353614	0.11751680316318681	0.09711059199926447	0.37911244515290554	0.3099747320258322	0.13077308335740062	0.1486201801650067	0.2819505525384042	0.12137998164339396	0.0870052826754298	0.5595546679138663	0.07269558887757031	0.150616572582419	0.	0.20680398537585115	0.10227100958510575	0.1531240977828297	0.21161677233398754	0.14971657670606275	0.8205475145106594	0.06611532398536563	0.2457906574939661	0.3018201349757642	0.13074427924328363	0.33201227080824425	0.7319621689666087	0.17678297532045242	0.08839735938337083	0.3279556524346271	0.2624236999612029	0.20076286793710563	0.1286072022311653	0.06419402714318642
0.	0.4421631411927293	0.2961364587755614	0.32988496837640896	0.3490598743047463	0.2246984010672704	0.1496353754733502	0.5948070595300609	0.13339603829688224	0.9809138684247722	0.3469764443028188	0.	0.3328609079798236	0.28935948058810446	0.1590207737863548	0.18382191355983074	0.41909830202372766	0.	0.209579902516496	0.3039758418187403	0.14775513064200554	0.3048746902343401	0.3030076324392148	0.21572813383895678	0.	0.	0.42804499644072075	0.37355972210090815	0.3808121926240694	0.264481052236188	0.09649726171215602	0.6293191456717673	0.8977988486628333	0.47212132214994734	0.3124223689826397	0.26579213349287195	0.8022882663220618	0.2182318512096577	0.22181330758508255	0.28343957121263985	0.3218437077484917	0.22462964220877768	0.2011782956829921	0.4387214910289576	0.3395163012723726	0.16829331174426596	0.3586145653847459	0.	0.41333899563079407	0.30120996087159074
0.48134598462821554	0.45833586901205814	0.4844475279626563	0.5611098053087102	0.6956763101252829	0.7076057475568833	0.839078723921498	0.506204371279032	0.23761892742180044	0.6447077741222239	0.5208539498953074	0.14491039510260667	0.15603888580993577	0.2406811413006496	0.29214591777583293	0.5965494032624481	0.33170662244887117	0.8042128342015263	0.30081936178797875	0.33822283550624116	0.2878867172078186	0.8934273805343876	0.49039847483149535	0.4835216075126698	0.19610342957223445	0.07735329155553233	0.7283687648905159	0.4919702422304493	0.6300142178775561	0.2481645568982527	0.8651724416550904	0.571236080685288	0.1888608676701195	0.4823376802132619	0.18322013221048047	0.8323901716264884	0.4319544770611455	0.408535250759875	0.81532689308809	0.2612721733154948	0.	0.36616524389878696	0.7974940742026393	0.22504605911620135	0.540025070697851	0.1972710143119941	0.652092768108746	0.5130065763014818	0.5019989874396363	0.9547636571348009
0.5598181537465696	0.7035229890692294	0.8336993350573676	0.3959671487066364	0.5485071457864501	0.6996218472267369	0.20508338513060892	0.5565761588221269	0.6800615941834568	0.8749694775588773	0.25890842064652847	0.6580362734975885	0.5447407554244293	0.239814629370312	0.5979178650243819	0.36183830205340917	0.2081174323001287	0.23845918114773595	0.2827154811863987	0.9654882893197033	0.17330436906882266	0.2277451775033937	0.19905705261552012	0.1208795197411291	0.8213497822561698	0.19556242076482297	0.6587254318979682	0.4671398002952162	0.8952973953177821	0.9000112272019419	0.8512457223238542	0.	0.7130379501246182	0.5504908872089659	0.4763439648901697	0.6824571462635914	0.16522618292937788	0.9271581320403907	0.5935031367946455	0.19563727629700275	0.7336829613010355	0.2817067835544878	0.4998372740539279	0.31112977844474254	0.653327756611455	0.3011319226694923	0.2416730040888382	0.6724006915285305	0.6806135487080391	0.16396915465386158
0.19922907144869295	0.06090440384920535	0.04673785278195037	0.12850908096524205	0.09071585227686016	0.08004627793243081	0.11479840647470485	0.06559627549156737	0.03666880734431685	0.22937266587326058	0.5608304516955946	0.36744349512216107	0.14146819646502362	0.027133132675802963	0.32338107436696173	0.16198642458386683	0.6152957374707863	0.09481785650386447	0.7007797901683859	0.20391006635200246	0.11265428129123072	0.3946942333405417	0.2526348560417361	0.23017597091197817	0.30910576265108497	0.3011164313386158	0.06504567073400881	0.07051991779603135	0.0649160413610938	0.7706726806833478	0.36736161292509567	0.10618005636827842	0.040109895725064695	0.8649191918198493	0.25197608612199734	0.4863620010366961	0.021609396744882287	0.19911534936527497	0.43998945937959066	0.1670113375743684	0.21199725118297047	0.447461534208015	0.02216243341426843	0.44158524458938314	0.130926578159596	0.08759498202670934	0.05344318420726781	0.004493268255872901	0.4022136685936818	0.33305405597209087
0.1507099120342439	0.19917522822524467	0.20344071608812156	0.41252443150811713	0.22436015790638605	0.40532844699273085	0.7080596770778216	0.2692596302520224	0.5060446095181224	0.8458034883433333	0.3382590473812561	0.35754812692422805	0.08988836563651105	0.2038403674169938	0.7333764440872627	0.22917632460894333	0.2560032822407825	0.15695996212959448	0.2819589583734073	0.48443184541556755	0.5647883198675792	0.24806147734712286	0.316652608431739	0.6256542562202606	0.21251965827930136	0.18008254331874698	0.26567985208088013	0.3163240962082943	0.	0.9973486615037552	0.8162837040516475	0.1837169908421352	0.30197479464178983	0.23220864676524522	0.1387938805046506	0.41426317103364135	0.29449950419081594	0.18015965519114432	0.4397784104556552	0.31163655745478613	0.24225223926322054	0.12940051553586596	0.16905704789083256	0.1562910347363787	0.2645615464439999	0.2657522513945313	0.2475180533736016	0.2771651158449124	0.30247908598559803	0.28064954496619243
0.31053360625052195	0.37644797734867047	0.20201484880083997	0.2524603770225378	0.2500322032798973	0.4956429140076935	0.3400254604644508	0.29110025263091743	0.33972455925904793	0.21482607820676428	0.3179133486947333	0.20034179832642515	0.38887231308328096	0.25376883788673144	0.3146241347205972	0.23097659432678938	0.7485067460025726	0.31185960347214364	0.3341284037133969	0.32047993522461343	0.22845959017074247	0.36470581689045123	0.	0.4518672198876816	0.3833514787257823	0.19189001367357877	0.4899455605423029	0.2670370917178255	0.19935035924841385	0.34764979898633475	0.26796667413606395	0.3083548470281271	0.27161242947376885	0.33575153651161077	0.5507384060086878	0.44413947487597516	0.3994803234540003	0.11729753988492743	0.435931645621666	0.8968369860619086	0.16708985607825	0.28027090180751874	0.17091933500786596	0.3756929414436487	0.8603399864703393	0.33115541456324216	0.2348027048565975	0.24348610899061088	0.3374143306773112	0.5869140903145464
0.6054281980100167	0.1866865024273692	0.20015747184127053	0.1704449759788594	0.2750217910648524	0.31485625841128545	0.3030687607255745	0.3067228325106136	0.48677040803931976	0.	0.5936509265012799	0.5265233073892731	0.9897569706625482	0.3397498497608865	0.5325538547399434	0.43685114528544955	0.22258034280686187	0.3772790868379489	0.	0.26173198158247446	0.11118262448858869	0.20586990050296317	0.538106774134041	0.6047293531563261	0.39666026166468155	0.26676347892518454	0.3224426816791496	0.38081415365805815	0.8922936914186459	0.21480996990568418	0.27214595291523547	0.20881578397825454	0.22806080185154007	0.2888199822140794	0.2707719281913815	0.2802396742355928	0.19869468961335124	0.4724926156100687	0.19318427343872951	0.2289551984590287	0.3867378628541117	0.30962037208220233	0.4438494571838711	0.6965072491754541	0.16815050720214678	0.41195236575913263	0.	0.5372069442331542	0.17708844054754214	0.4335558578958069
0.16594198796461898	0.21728562853898378	0.9774067395771305	0.232325423018612	0.527575168104149	0.5550299388112941	0.	0.16392493809687667	0.16193933126487745	0.22803956614024753	0.9200631149900781	0.6699662174795168	0.	0.45214642945827827	0.351074942028073	0.3876976114912624	0.26472307856155763	0.15047574413190823	0.2271355772435673	0.19210908752895337	0.17723625816722702	0.36521168075282306	0.4385268017528131	0.5457294750691006	0.19918791321214843	0.3041300259761358	0.14534180999769913	0.24643598733233132	0.22856258490798395	0.5290380781985871	0.5244989900703899	0.	0.3848541820172431	0.16994455899992986	0.7155515024630499	0.38744099190826337	0.4538926689122196	0.31176181997020447	0.4415942399268559	0.3686864426333457	0.5909194471899835	0.3743414364520149	0.3141058086264513	0.3637712760928371	0.33401921454451877	0.3286144250158046	0.4131951139097229	0.8168055476278262	0.36978769488901175	0.298038238518256
0.5402598760922143	0.4200059350383743	0.19109433555673858	0.2812857881578947	0.3541599235250465	0.42976960729168545	0.60509369667035	0.8446114098286231	0.25623254724760697	0.23222549441566853	0.3568992792250349	0.27882210812940256	0.8641614229940862	0.4946174022390161	0.18759341162809953	0.256028699834697	0.4379049966467721	0.36510612412043353	0.26899515981711924	0.24013587862207778	0.2541874311159499	0.20295334253181385	0.11867237693630954	0.17865353535241393	0.3978414986147682	0.1375776341255657	0.3006220226949649	0.1819770645862332	0.18031814558294146	0.3868723820509315	0.21485557839634736	0.23176062412705223	0.4203708352069323	0.11519005856694885	0.9526461518826106	0.43032561628683724	0.	0.	0.4150288290786193	0.33142459449310097	0.24174186905651668	0.4939609608230418	0.2149700208587483	0.4065800373795828	0.49083006443149996	0.11478446741807735	0.21064119704023138	0.45099230314292665	0.7350958970947712	0.
0.1948281330533674	0.10604893803717165	0.008432376430712773	0.13818125023720762	0.13973102934615897	0.34513086738355087	0.2119375144310278	0.21279157727809592	0.07560912598971935	0.0995117047765736	0.22032592142296512	0.160691951991708	0.9581784795268552	0.13977140782935193	0.6333168852478396	0.06619848810923225	0.47097441661695405	0.07248642517904076	0.2150298084392012	0.10490716514365855	0.05761957383596749	0.21442170621992487	0.2540753695847846	0.10436116763979887	0.07959865847726619	0.9845494754734813	0.257353667692819	0.08510946845893971	0.06685728697394695	0.1939770936855472	0.043261807491893206	0.20413814174578296	0.05662302827394594	0.1543292448059474	0.17758148522329367	0.3428318129550643	0.	0.25211119505426066	0.10601296505030103	0.5351866938365673	0.17241914462577346	0.07917889094795443	0.532636943051326	0.27704714525191326	0.20907087363167431	0.3310912918893485	0.08156183249311838	0.09376889024764788	0.9359965850464553	0.22620139425079686
0.1599949082079338	0.5836555017143227	0.7744107964749419	0.3203123306668381	0.21395631896918502	0.6923435402329605	0.19969560995542615	0.5242092935427011	0.4676193398164333	0.2952662642451323	0.2905976515258667	0.4817807373771757	0.21196812649277633	0.1514014774548769	0.9596983509842598	0.6865797826523441	0.6500815277161637	0.1752757095485275	0.27674221251918685	0.07550493821751378	0.2453083054764832	0.1971236826729465	0.39224064287850763	0.17561922802988914	0.25304901471412217	0.5090221542493462	0.4826816145304499	0.2026762581685134	0.11035263874359637	0.6646324033173432	0.22096740609736015	0.18830017105751623	0.13608630823427104	0.36879992775561116	0.5166406151725289	0.17641859893239034	0.5676542162232799	0.5354141927463784	0.10888369240194336	0.7929165551803699	0.29518502739585734	0.4881466575724078	0.5098082587748574	0.9198580047248454	0.13746752250735336	0.07218888406708614	0.17931751599779655	0.825431239837959	0.41896667697230766	0.5353992165635953
0.11453489548571986	0.18415729767015293	0.21374734224403247	0.669343823481882	0.8398075385519812	0.3846719794726172	0.21174982117788296	0.49777183625904003	0.10652674664201735	0.3062906420528804	0.5190282456591468	0.55003153574504	0.2624977844853346	0.	0.13679513789452583	0.1651179659260055	0.	0.5943514151321921	0.18652644214210792	0.3937902135099524	0.7913885868904036	0.27287249972460437	0.8428523804817659	0.210497755696358	0.16834105124047982	0.6660828097402565	0.5639210780454272	0.7309149139532488	0.3328765697456703	0.3977088352611788	0.41761707973299855	0.11799740757612669	0.4354143373793153	0.4822164351019419	0.4642775616516183	0.4880383848250011	0.6477515050258067	0.3955787073173602	0.2705785225365342	0.3852471891778632	0.6864521579003454	0.5371870560113108	0.20179901082217605	0.6058136496255774	0.32501293108079926	0.22301397627237826	0.8129834742806435	0.3298658021138665	0.9039790306514129	0.6344211711708807
0.3108548348766888	0.6425947580914574	0.	0.5307834059618181	0.8038767314503934	0.4133542174486514	0.8939506003320862	0.3803278597364986	0.14660012333520756	0.370566259139078	0.5321059101215834	0.6171956251724665	0.16280100434180864	0.1576763032575927	0.49035151224625173	0.2868628184428124	0.1975132788512591	0.25089907901736624	0.45425778717083704	0.894592530029158	0.28201332847730626	0.27628239800681964	0.16807582863403045	0.7002846514671189	0.8981299340316834	0.6651968050792924	0.4829859323612163	0.15233880807279224	0.8054924486948245	0.36237171487997016	0.4490193612916384	0.45187839696358856	0.8073801603587792	0.4136736487817206	0.2986798931257223	0.9638416623816827	0.8664354909935867	0.7261820829790577	0.7248925618961496	0.2127863482742884	0.2667874054721679	0.4028309659441894	0.39243473449647687	0.6317305423721912	0.19348210649010675	0.24110058168058868	0.1707501725936527	0.	0.31275393041044763	0.2036601338663813
0.25986634374087136	0.6882097350847699	0.3603668730835442	0.33621661717978685	0.35778399510508985	0.3146909365776836	0.345767816073927	0.449544507386756	0.22580301110322126	0.2452670530848732	0.7454196369760965	0.6375763576530865	0.39935445875761943	0.2948924611785345	0.4023689613171211	0.7966326281870295	0.7781298417589295	0.27527737956753234	0.3392701182734571	0.7294953236776421	0.25775017240418263	0.4097620842646139	0.27663398727497834	0.4006610884421112	0.3324827740186398	0.5889558682260734	0.26720065840030344	0.07305185023249734	0.3702797859501131	0.3682732121042453	0.20070326604645305	0.1895696534230747	0.5470267903967307	0.3696957232097794	0.3509652401639298	0.20039200942065546	0.32053662060561944	0.24627186132424989	0.3239233336398758	0.2864392799723398	0.3360946342441636	0.2608037641824107	0.5604531740110075	0.2790601403270647	0.9661565756882715	0.1702364483566676	0.3107718654556898	0.7015743702583696	0.345989622603731	0.4458451511039738
0.8575837265462346	0.8822666230053082	0.7394505657913268	0.23993659601704095	0.3345491967109851	0.5201047462488986	0.2940847450563108	0.26456706250322937	0.41596622210510226	0.23168900925725178	0.956102228897363	0.6538946768547892	0.4100270182768063	0.8516969791151279	0.37920831977449565	0.31966335768529597	0.6920676571688739	0.256833332358322	0.8184862051908244	0.7504976959871473	0.19162593557219565	0.5731506800681606	0.35006546830318014	0.6156871671631612	0.30158704974132416	0.3692982021811708	0.	0.3799542866323497	0.6340382139855822	0.14849482888036736	0.365466574848436	0.14651839004829467	0.3119201566225824	0.391385511921092	0.3214847658674677	0.21949525657614677	0.3102265578382254	0.3680655370529407	0.2481129403054063	0.4947105137153869	0.3699210957853664	0.4944646276434942	0.5110743221973754	0.4450529605806984	0.30177294416599176	0.29887766189326803	0.13698728282168787	0.35333212536542974	0.9546215912183084	0.4993110015598942
0.45958534100030046	0.2864445848607966	0.5935298873165864	0.4135543490287887	0.5403244446217498	0.	0.	0.8622083528363987	0.42577515238670416	0.705672923775116	0.3003785286459567	0.6082313117078041	0.6072784425978588	0.5221874387745729	0.5131014607706594	0.44983479014628747	0.5380471079046656	0.4337947944052392	0.6406788880245673	0.5520682015674004	0.5280302502675756	0.32662401993823087	0.578567721873052	0.3705391831111192	0.3615210602677545	0.3328044613840284	0.5188713965652624	0.8452412879622205	0.553215150342379	0.5460654595848393	0.5247960565391439	0.8056265245256103	0.3168360831789287	0.560563691682866	0.	0.5795371643478004	0.6237511993668243	0.3499149205354932	0.3917936579384245	0.7858998926449986	0.6878166091467248	0.31547270341862044	0.6363137086981855	0.5090573008538986	0.509574259901496	0.43514308466660256	0.25315058941455376	0.4611414035061234	0.3816098168989408	0.6288709246021096
0.32860147801759454	0.4167275760594173	0.4487999587499463	0.3096724512176296	0.3101509478739534	0.5117275429415159	0.15003539962696222	0.3895267520297714	0.339757783511663	0.18315765387982286	0.2443605377277675	0.2748736322146703	0.3358813424196526	0.3356036971221669	0.35897060141202913	0.3313023245824014	0.35690835696561884	0.9694565784964748	0.9102767242982176	0.2811441794575982	0.16481935574884368	0.4392314134741964	0.540702166410858	0.16343074628969698	0.23860858785337574	0.48278236866677543	0.22676733777190958	0.39633410661181345	0.22469122608975112	0.3069038277789142	0.2994227543640754	0.21353866313231334	0.3057420410527923	0.21581641326292095	0.2737490043851851	0.166838533385465	0.2925150896694011	0.15885494417519422	0.20663959901895948	0.2523251060459179	0.35428325260292765	0.27708668645683504	0.23824494778492047	0.2820139754076306	0.47291183654855995	0.3765305851827349	0.2973026751575968	0.21040908542288853	0.4635040452708347	0.20125786440877982
0.07695208336174579	0.	0.5026597203330568	0.17991268650257428	0.23273689796074912	0.35449235216957176	0.6475409105467238	0.36196707388362764	0.3241682381124864	0.2919853892825306	0.25560344720448663	0.6736739430761026	0.5254949162683149	0.216510716952734	0.72902611707985	0.266375736686268	0.36511490173620953	0.28291354212369413	0.24911494316344696	0.8075752492753325	0.2815721798990962	0.6370734763145381	0.5217409650952367	0.34628524342211253	0.1898118140627044	0.6103378806923392	0.5969543950716134	0.6170722002656689	0.45282017519644124	0.20270434201951332	0.1492137819550045	0.23670863231849237	0.16305054429537313	0.2241332605750034	0.7562287004122142	0.27511976373170377	0.7699063948567421	0.8007345786778455	0.	0.12705724974745394	0.32029363761226826	0.22778886065865567	0.18522044887803726	0.2882033004474376	0.1683456447755387	0.2620857149075261	0.34391170856657316	0.3385424112888107	0.11409501114297067	0.2499087806509625
0.18228002531733736	0.1953895720497007	0.5529834206386463	0.5545479366560171	0.7689330940088476	0.6615805106568924	0.381444365680156	0.5168363591655619	0.409186777016986	0.6986179333666368	0.5089074131193961	0.76053188342724	0.6108810418205874	0.6190675849997275	0.5603049144119069	0.9769309450537972	0.7023485342341091	0.5602182595282367	0.5683514221250976	0.39402280788834665	0.407386874693767	0.27808697718801084	0.4846473947976292	0.3495931183377657	0.2441473214543799	0.4834868991489332	0.49302784939324457	0.4396728619470656	0.7323795489330551	0.2275437490696165	0.22883143823668298	0.6731196904028114	0.3606337240972812	0.5491324457170542	0.4025715284706748	0.45375043371495294	0.29793851381769376	0.4095451578253992	0.3443016785489928	0.8289467920871563	0.6494702484016728	0.5581748893994235	0.3242186146520612	0.7157899638041346	0.2047861816692864	0.2943899010630764	0.33677491684332833	0.47466993779221145	0.5030650535822467	0.5820261610772681
0.557144253041041	0.6051104881613073	0.29325238069789095	0.40846248796278806	0.23573447327385608	0.35686788966874633	0.48301828369836425	0.	0.6566852703634976	0.2733439742908771	0.12027686719057802	0.5692118524597815	0.8541405464557091	0.5229713353892416	0.839078723921498	0.36679965718604735	0.22697001460483554	0.31991051607694165	0.7280445352681758	0.4787202673862842	0.33404115956938096	0.	0.26030296189295987	0.8384336074553228	0.5723190604511876	0.45302397715416454	0.2345637106586257	0.	0.44581389645442154	0.3345127416542937	0.31719169615079124	0.40416627020913615	0.16284522491104939	0.6956763101252829	0.34724634903024554	0.23732620542011232	0.7106380092909428	0.138587873212486	0.42890123696370935	0.3609405391594486	0.3676292776466356	0.18439533907532255	0.6338866845816817	0.8246105381579799	0.5332298940128549	0.4556259497007299	0.5557940400117133	0.49384204419723443	0.3933751630136968	0.19746701867763355
0.6475430426454978	0.6570424785618285	0.	0.4278685792594478	0.5830943020685729	0.40606230296808	0.7377984851504374	0.544932739439053	0.4718424604655985	0.49467407031775523	0.21646076610752407	0.4417211441193421	0.5360865744920694	0.3860566760878395	0.7686744503059245	0.37953892761269264	0.3872321627728525	0.34605555200298094	0.458446499695773	0.	0.20013688225929702	0.9012902379935107	0.629838606108511	0.30333074989870734	0.32662145930357694	0.5023426719538495	0.22862087282208138	0.320324874922809	0.27671150111476306	0.3159233455092101	0.24293451402362465	0.29129944142571307	0.542248254830548	0.18480746190735667	0.	0.7535984728967562	0.5525930138873565	0.18246200492162534	0.4819211471748843	0.	0.23703041147362036	0.27884466143382525	0.3199836231251607	0.35772584852632183	0.3424028820273105	0.5525923077026624	0.46892803673729333	0.4005591501659191	0.2490109531103149	0.29151119487721167
0.55827089798291	0.39912639102042846	0.	0.6478587359384366	0.5300877007175576	0.4230479938871379	0.47998081234705275	0.8428955216342754	0.7267547818725419	0.37711491313618456	0.4638571067685142	0.5186269257504872	0.3382119924013795	0.5877913664287332	0.42573415047152263	0.31255850176267885	0.309180102931989	0.3385045017576055	0.5585353543336051	0.6092393152694856	0.7287223106282671	0.49612132452111707	0.44338330353544075	0.5731870905197831	0.33433741795513666	0.48663876942759254	0.7403579927421122	0.415456375478826	0.42138220754925537	0.6113020756993565	0.4749993030385971	0.4583558858164191	0.2876627394198174	0.5727837569918095	0.7116639994013909	0.	0.4792425335708896	0.31336331860320743	0.6879345063476255	0.5200767427095832	0.3007527930920706	0.3974993286545656	0.36491891507624297	0.7196192449035872	0.7682508419698323	0.4084460713949808	0.5170239222074315	0.5236970868767022	0.6898644824712655	0.3509415158785374
0.8709946350191058	0.	0.2625016242190889	0.4690486731303899	0.3674807770749783	0.4464004544199243	0.5547259032914226	0.	0.6818679373820907	0.5251662451502714	0.6086465046317828	0.41821270950914974	0.5182571568601573	0.4006376440486199	0.2665875979321248	0.6060215090205302	0.6193254982728289	0.1794125794926343	0.7082520745809331	0.2703752204844038	0.4066472486313575	0.468273605321216	0.4183099112374099	0.5023158607005204	0.	0.664953655514752	0.5449389659457256	0.313024947032406	0.7576845906608548	0.6105280529041509	0.5359036251246307	0.31615142226721477	0.5047836181214668	0.672718073192324	0.3821108537040211	0.3449569364071686	0.29225379033848137	0.5087764655227975	0.3033375859882246	0.2800766731996018	0.22867695665910967	0.34619357694130337	0.41963547887429464	0.5844092978513467	0.8204775523469272	0.6733622012335585	0.44909581384412434	0.38073945099205964	0.5522958340908927	0.3501230384718353
0.2689738186257058	0.16293336294881408	0.5445293913855872	0.11374918001240344	0.2180396727020824	0.19387922462446333	0.5165007002713318	0.2618535667100209	0.8644999472241559	0.223542999584819	0.27934253711228735	0.14197842620808795	0.5675835486167214	0.20880877036546033	0.1708223486343477	0.40198218441653544	0.38096452503194916	0.48101764148031534	0.2671682349027791	0.2051154766649613	0.2078511454465857	0.21717536937625223	0.20444129088822613	0.2616109003240061	0.19713507624041485	0.24438083469715519	0.3837713576138281	0.2063303758104017	0.3617082421701481	0.18265520021002762	0.7822243897478327	0.855675653196392	0.13920916148309617	0.7266521285166733	0.1518312031463084	0.37681627470430584	0.28238215196299465	0.3568651299456291	0.4267492944635129	0.3133704751827855	0.3889531417025146	0.15829102741198425	0.2957595054275565	0.36098276952475294	0.391390331386478	0.3291724434585578	0.5291743686232755	0.3124228722956823	0.	0.3368452356179761
0.5692796280576177	0.1987174833921698	0.12527501269422833	0.1558979538108457	0.20958709964902794	0.4347888303381843	0.11168543356587689	0.9481395766045047	0.22737206723318149	0.2814394045691105	0.8340340149480456	0.09618897532999604	0.948042237644202	0.24456327765672348	0.8271857181873885	0.7646805647603538	0.5269501149171611	0.2710508797656996	0.08326225534626057	0.22061891935512257	0.21021055990452886	0.4683727912856242	0.169602284434918	0.19386273632694537	0.19140262478234274	0.5295651070734848	0.48272429272929396	0.2671498272029432	0.26960949473357226	0.14108736635267868	0.20666721298240232	0.9713536666985094	0.4263258224053693	0.38219777831033475	0.2477275931084602	0.360825239332953	0.2529168386591206	0.41965333737874927	0.08702096477244872	0.37984786246771945	0.5303720410580852	0.20611802628528889	0.2976244228060919	0.3759660212078179	0.4534499500417065	0.20289567410905235	0.23514148032116716	0.5041359722465746	0.3699966362669695	0.15690414522530974
0.7399641809803764	0.4745217807926113	0.20040756673919666	0.0655616196993731	0.5403424485714163	0.6099334674381617	0.350059143925227	0.3263403386192723	0.35359555296388445	0.13978291350313551	0.417965057608848	0.2571125085755861	0.15739588090514436	0.5965903358597927	0.46771373792374765	0.5608545561076139	0.20736545031563994	0.3683383113056703	0.25385598968671824	0.2728113267210322	0.17869179051197664	0.31016042651364334	0.6001710225545556	0.2204558770982824	0.3313728302038622	0.10517851012690635	0.6867254168785696	0.2270876776158905	0.235198950376597	0.1902640894830162	0.	0.20916730818303853	0.21521431964887328	0.1769810389510149	0.1230615310882385	0.29554709693517683	0.147375134037101	0.2273978431781065	0.2523775480142004	0.18369659957305146	0.21782149861620745	0.1736889637893199	0.1716382756183089	0.3714459272521872	0.25045885413326296	0.45323421083404775	0.42663109402572935	0.32773375482228956	0.8869734916091007	0.33781892460212565
0.22348413724922633	0.31913088690893127	0.3272917592881944	0.20867393411907975	0.14981982163498866	0.19079509114566132	0.09307280008478314	0.18080817941478333	0.5875271889876941	0.31085812939320856	0.03635026626363813	0.5420160529889447	0.5477234434703345	0.11134610929977627	0.21001163363964906	0.09627270116271747	0.36254765147020196	0.2088438822267819	0.0729828569377076	0.43912616850920105	0.3155461825953901	0.20027095039610227	0.39707559729219866	0.1429512432406019	0.3822687322756772	0.4688237198484698	0.16872524020300783	0.2806545670197222	0.285826922331466	0.15288501428062742	0.8950467752888828	0.8030849503467684	0.809265737969691	0.432823418102149	0.2081692408811916	0.6767976634278783	0.32986327499727347	0.49197984067796835	0.2658117557201303	0.2566382052748119	0.9347367284429164	0.9286073234905466	0.240510695280267	0.6819579026131662	0.5241110336570982	0.20119987343596393	0.822159552090673	0.	0.4646721942286345	0.4371711528750889
0.6810149023481099	0.38456416428582535	0.3311030357622021	0.4449518873330574	0.6264386619133749	0.45672772664286665	0.7817557248429563	0.13888731495837275	0.3614523420211867	0.6818276396253024	0.5457693203224988	0.5049135253097128	0.26157435937352513	0.353683438306174	0.5204155579771227	0.21480505667320834	0.557587026598479	0.18417078822319133	0.38188598082622416	0.	0.4617986441912568	0.30228194439082395	0.430964819451135	0.5496183976080065	0.562356798988901	0.0002095770619013255	0.5435598975377824	0.27310742578905933	0.1900575596462488	0.	0.4094582598696114	0.29546914496141263	0.6383575539448881	0.5244116711321006	0.3768951789833117	0.4331361334102909	0.34763141755405164	0.4372467255543104	0.35678820523624916	0.30174036928166403	0.6139629024339232	0.4455335781162676	0.1721364424984588	0.4223296348115563	0.900249444764277	0.26905966387577546	0.5426525602056321	0.6544401201952753	0.16424237035548217	0.5190000764837954
0.5060897266261133	0.45459504254082134	0.16520836880749837	0.2129541770629705	0.6672209130974486	0.3365300355000851	0.2967057642667112	0.29983158580098224	0.10212707176915599	0.18367065782001352	0.2846732356627232	0.27964537486897345	0.30862803949617174	0.2604471010294384	0.1917070329511725	0.13976858826513414	0.33616875071246094	0.5546722612838778	0.5611460369892988	0.36750049088265024	0.2155630473015236	0.3091725229808042	0.29727363103000976	0.20955524624676086	0.17363709592240678	0.21032136733254853	0.2718582015396444	0.7256809186074641	0.15526877595880942	0.295686913408951	0.1214657567250017	0.3822769255043843	0.22418472309217363	0.31976691821908887	0.42479284637479087	0.13692333229804138	0.	0.	0.6074707217922962	0.2109137839161173	0.2772013137689473	0.1958017096731895	0.24279632876075616	0.24557950023242933	0.7419581409274876	0.24588828947001498	0.338450398621625	0.1372593155820738	0.2460393373767547	0.24324003608317954
0.46229297352505194	0.4300832701011071	0.5163639347992852	0.33466580808560215	0.22636382840596242	0.11326858496018154	0.2985421374967988	0.3545291936934317	0.315272276369186	0.22685842939415116	0.35317383220724763	0.3889295600125105	0.2854441939118715	0.8737682541883479	0.4591157559892903	0.3627417235981711	0.8040114460785828	0.28223837420620934	0.31275793486982767	0.6772217507308446	0.3812655673972484	0.49388395365027216	0.2649090078407823	0.23890108579581118	0.4159504068570441	0.5680003665554918	0.40418846215124177	0.4368813121804892	0.6279720848934272	0.49749716401901345	0.4861044919873416	0.47207987009385394	0.6620034720833327	0.37613223799322587	0.29788236523745726	0.271486428539379	0.7449574807922411	0.278088474207646	0.32169654295029554	0.29957600512073895	0.42975108946169366	0.6319004384477543	0.	0.3349272334637827	0.2953774037120894	0.27873006287305213	0.540282554384257	0.4825163011344579	0.47352680419403154	0.34687717523276673
0.5130065763014818	0.7106380092909428	0.45302397715416454	0.41968654116705123	0.1888608676701195	0.839078723921498	0.391653115218808	0.1804333097165428	0.22697001460483554	0.6589824944491542	0.47090349439419066	0.6338866845816817	0.45833586901205814	0.	0.5019989874396363	0.4687048493127769	0.2165982593312949	0.652092768108746	0.37194589745872236	0.5557940400117133	0.	0.29885181211164885	0.45627880349559485	0.36753296577256495	0.21004122635495798	0.41929014929739455	0.2882027750248485	0.30069358438355315	0.16749277427128195	0.40920065835058467	0.23761892742180044	0.1729265843158752	0.32942517851211045	0.	0.6214936092238795	0.3292880867106949	0.19610342957223445	0.6105019930808825	0.2961535380472053	0.3307392639058162	0.571236080685288	0.5894329945103778	0.3621030366103639	0.6281165622218756	0.40846248796278806	0.4129379590333516	0.4787202673862842	0.	0.4901980584167493	0.39668734419532686
0.26755491875343124	0.22594467536536164	0.17061933047699274	0.	0.15358195064229174	0.21096656233577935	0.7540698558560587	0.37110664758356876	0.3177952136841289	0.38489747654440515	0.3554147696549904	0.23619943097602364	0.2835651816793651	0.6938374997780415	0.2868918723718867	0.4198132356840947	0.38211184788871844	0.31992278360497245	0.2281318505783612	0.38904594222383126	0.25922317425551733	0.4513941399234966	0.4495478922183841	0.18727065961039907	0.4349075963158756	0.35717678916317447	0.7742344313275343	0.34968398655405875	0.2664028927350325	0.29806291408600144	0.23863734990969357	0.174700600641775	0.5133695202131132	0.2499321069753297	0.3561531137098642	0.31085136734346946	0.3345795117771934	0.	0.20719737666471844	0.4268887155580903	0.23670253071924174	0.22593332515186568	0.26256671499594775	0.2651702137680703	0.23128181277196	0.23582137477815507	0.2312795836495545	0.2638918093125318	0.17611844191367332	0.21418487518912224
0.797253442721408	0.7678134940064592	0.4704280023782004	0.9499083994146515	0.7306807162991479	0.5057437434511716	0.45648441800303624	0.4807892286512155	0.29754738629246746	0.4031465060823463	0.8062412242885794	0.506257361683043	0.8333350490856762	0.4545997501056182	0.41942419593117236	0.30532897964762884	0.6707475230238972	0.4562691633960938	0.6305242933300433	0.73710269915796	0.36825886468270214	0.	0.3130632124461216	0.47424802235876473	0.3720043355059268	0.5246051106383298	0.825556274471764	0.45699828067830833	0.36364459571115	0.	0.4575665703279435	0.2798011540698293	0.45953354003939145	0.6167071773404861	0.5331431160177827	0.6176903509547966	0.8177119920113063	0.46952727947278183	0.49951842786515643	0.5426708693752977	0.9555378922815172	0.26093955677133734	0.8259169614032289	0.5856022391007157	0.5909857626412434	0.5651901528523021	0.45776015489545085	0.7890476824563818	0.	0.2994366728093756
0.28139622678471	0.31530654287926524	0.51054260091351	0.18590743575934188	0.	0.08977823659451409	0.8189274773041127	0.11537555212811378	0.2586226288224809	0.9608759088878052	0.	0.3164621923813664	0.1523957400100355	0.1600206035210278	0.28297580179027315	0.16814746739895417	0.2191345702496569	0.22333224041210234	0.2551592698905862	0.19262609214931795	0.2631389639771275	0.28482707133330876	0.1476171509250287	0.2721199819985203	0.2893694259079878	0.2007887023193167	0.47564225960966644	0.21594603709337007	0.3162667291332189	0.8588254317648896	0.6980749626772124	0.1620398401923295	0.3100313740545479	0.	0.11817744915757922	0.9520219925591511	0.2972557882272392	0.2945050934861239	0.7698090359214628	0.42685343918502283	0.16268703705684684	0.2223228225149561	0.397786446848622	0.2043842362919027	0.40938821212460513	0.30875320879310153	0.256244562212409	0.27476921339050286	0.7840802437777922	0.
0.7940130466266102	0.20873263611850584	0.38361992330614425	0.6590299372972345	0.11364477119266798	0.3288754572552696	0.4723631797533989	0.18870692187308644	0.28479867545794363	0.3607207847610196	0.7539930082080403	0.050654677287245445	0.04669500820494086	0.28052305410133377	0.1037467670496618	0.12707638407495486	0.20192531707833675	0.3430091280661161	0.4511339259374399	0.697790174373264	0.2701933586940724	0.41579233161624357	0.34760031655222434	0.6552461648443667	0.5649324812418783	0.44697520488897774	0.3181427281915912	0.5713135320878165	0.	0.9920763693646969	0.4431669265148646	0.5525861902783645	0.2137264214173685	0.37325460176229597	0.11660201608919653	0.49346828583679075	0.7199315545324491	0.22653860090047598	0.4655028188326419	0.25578374743853355	0.5366966641730101	0.06786328790986786	0.06378665270473337	0.12675395919018656	0.42955040977627407	0.26999660216812704	0.1250277922559974	0.29311585961272796	0.5742756693705314	0.24466783086466315
0.1483960831289295	0.7891855733655612	0.34454941331181965	0.3481986917141381	0.18415727269276716	0.15125307431969492	0.24687133145518145	0.2793429983661298	0.34612229011496376	0.09899813200116174	0.2681830744224961	0.0984439819185829	0.28115329832444497	0.21053492447455072	0.3629234380777637	0.6242173242975374	0.14352007870931333	0.22809606838996235	0.20282770471816172	0.21865135675737746	0.22209501277450058	0.3393727615674112	0.08644374126209126	0.13626954723663925	0.05243911752209875	0.2260485283078503	0.20198065275544416	0.06936705078195524	0.14291072461556173	0.19624370663672827	0.16544270895538427	0.5239724386937586	0.2659540954708121	0.4109545149776241	0.7802229922972717	0.3363629003231883	0.2023410531203852	0.3620860211011538	0.5038142634936722	0.08766794567733951	0.192605355564281	0.042539065488679355	0.18861422342879736	0.17695682235127977	0.08520645009542285	0.1921476305262781	0.29719099366108537	0.1554828648839917	0.11855223425997762	0.052356286340010445
0.6053808980911867	0.	0.31034391420437407	0.6375199615789628	0.7640423570571357	0.32911623162776027	0.5311593958287725	0.780915035913932	0.28313678084378113	0.7887959686589736	0.7067483602206217	0.3304232109596817	0.2457999679678024	0.8341265199882882	0.6746021028672202	0.	0.4202531690372601	0.3689395235897667	0.3877379002093089	0.7386590550673191	0.6751486061887172	0.4701106333608331	0.6432508015055428	0.3101385145730775	0.2287838023262781	0.7084000983694817	0.4381751332514799	0.18554265457031707	0.35479513201362994	0.2432414136225808	0.7340944793196076	0.38249850093641535	0.6704062930976638	0.6388357849816431	0.5595221310955544	0.8832078591988126	0.4652624185216726	0.4312619902257112	0.47713022234849944	0.7318154220448223	0.1768458326604969	0.8612348873793945	0.538713821710977	0.3467436191880173	0.12538352957722523	0.1284249435216019	0.6056508825651716	0.9210867497483408	0.	0.13962500695508068
0.31729683365219413	0.25115653154261036	0.23072311669884205	0.14189102491715896	0.1803400646503744	0.7685196234204583	0.13554671111060404	0.20612273892867397	0.12404374024473172	0.528756188609809	0.19703677334637482	0.26695003276979323	0.2873699097177699	0.40314264699232055	0.32241411148421595	0.13712476437513269	0.47210787705242113	0.33996034869134706	0.08187832234046148	0.17478313120793135	0.2925672805395897	0.22493151102703893	0.30332457629866333	0.30797105528259394	0.19956970953738623	0.1899827214594849	0.052508766941310604	0.	0.03309616917798858	0.03868870004450416	0.02568182277959651	0.27120447783057156	0.18678891302791933	0.7112972024965448	0.16361066282294492	0.15117635218877698	0.021593565751197617	0.3759835050632661	0.09837567554727575	0.21288928185105654	0.08498246877492178	0.003461205363145241	0.08288395182454138	0.028893533606440168	0.06728982237416137	0.36900114008013635	0.2547500932642153	0.09237092873442034	0.3026858046474264	0.1675991581487539
0.31180056406237233	0.1337848905002942	0.14033884832231988	0.17818258468059475	0.5346739097927409	0.1928556901883037	0.	0.31994901483513427	0.4880024520775708	0.11399232923480371	0.5982136616609975	0.1105681251744276	0.09395251321931757	0.9140700725702005	0.22100705209335889	0.3811603346238287	0.3349974705187735	0.2491393874488414	0.14817313876900504	0.632124872318846	0.2496697263310447	0.5322547902468077	0.6123063887564736	0.1455158205765864	0.08790990403586327	0.811127661159869	0.4438687374377017	0.22610042510349784	0.2569442114492432	0.2619438795292314	0.6887151527463612	0.27128196661799736	0.6581556798864037	0.8606765592150974	0.29418914827069054	0.5008152204636054	0.22170649460714567	0.1481215801157849	0.5346252081472347	0.4746913233906533	0.14202248327953745	0.5507009356044394	0.22171724722736383	0.41470251974646616	0.37889469630702993	0.2528009259878387	0.3955413552408894	0.	0.8557193161624344	0.4435273149935451
0.5743471487365639	0.46390744136099	0.3955638579011737	0.41410727799173996	0.41564915452075835	0.2613911973361263	0.	0.43689858313114016	0.2746771105497068	0.31780085875919517	0.40333203837642523	0.3068844980977593	0.44169382943544133	0.3525082615389516	0.19489528772272882	0.5586808224006479	0.7455650615201386	0.1541869306498459	0.382888497518058	0.	0.2835163080460464	0.1552532758207647	0.7588535712365817	0.46713826862341346	0.5694736840024298	0.153891373813097	0.644727631152868	0.45350833065447566	0.5997712095989274	0.42098170022710335	0.4759500473718348	0.5247623272483584	0.6254590438342338	0.2606989764038471	0.29288078673426293	0.4807426272736399	0.4036918096156816	0.5291464321875455	0.3820046643639791	0.46434827704626064	0.2511714210860268	0.6727548067923145	0.7840802437777922	0.3737359370366661	0.41351826730910596	0.3242162614278011	0.3502334344039801	0.6318619307333122	0.7529911912713645	0.2861506646732225
0.18291026330939678	0.1097763376313657	0.21657453497575388	0.2568463577572947	0.24958443359576313	0.2877656447628954	0.2665355982339514	0.11687218470692828	0.171746314264474	0.12674162657606186	0.14673686194086438	0.310865330152216	0.19465475345565605	0.17793430696063747	0.4839174922550944	0.7633724446478215	0.	0.3457411369014896	0.24357097777800796	0.1493088857649894	0.28195573086349174	0.44200021841127646	0.41214203075547234	0.13438281685248696	0.	0.18144938354166606	0.9126182699352969	0.6922057574484354	0.2847673347552043	0.39281809442368176	0.2241613315343882	0.1622713083267939	0.33557846888072157	0.1528342405803677	0.1237413485513862	0.2324883064263132	0.8408380847306749	0.4219313435789279	0.17318640929168566	0.6872556355852701	0.26900271093871	0.18215346841595192	0.22723932408997383	0.20380383008426975	0.24554202481833765	0.3017555298434262	0.25097341046341687	0.16573912941658506	0.2960428347048978	0.3073547294163085
0.3487151605805404	0.21733873271402562	0.8688246076158455	0.5931506419533591	0.4219237005702636	0.5026019066408831	0.34402075845069685	0.30200230097072567	0.3949148122312535	0.4071638971744276	0.20139574167627367	0.	0.35011266284613135	0.7475978222557043	0.3228804589187048	0.8586696581423888	0.43363365301758366	0.43097097036850934	0.29313672061179846	0.4182084384800045	0.31254648528156015	0.4945627865918062	0.1775858174210288	0.5718841383829917	0.663994910593583	0.40677282968270095	0.36517067088212013	0.8406853303235629	0.34079964870166773	0.5972366099861333	0.26997617217871356	0.36383143711876914	0.2600695034268393	0.547447512955516	0.25701219073768367	0.3835157585583485	0.32518024059193434	0.2558591403045801	0.7238007255152588	0.5113639232479067	0.48530499646013714	0.2001520712565849	0.6083070897195219	0.11850401195046488	0.47393572779220833	0.3426405663402562	0.4650810850816477	0.33025810825278645	0.3077359158639595	0.6520064222727757
0.9031597048638398	0.22081278709198537	0.37991528992277573	0.25444390029909153	0.37379202210994283	0.35904528418289183	0.44188477925417363	0.7403136174511298	0.7042799352077489	0.5976639157961079	0.27787688433399527	0.7435709538448798	0.562323606571894	0.3447958650244047	0.6687314861999357	0.1500377082637813	0.3326922138677402	0.41561795895582465	0.	0.	0.4032322253065805	0.4617196134349144	0.5541291520805807	0.9441809347015432	0.19198755332817063	0.2786671250107084	0.	0.25704816708482503	0.30042198694720645	0.5122102814857308	0.34515806456402265	0.26350413454986227	0.	0.6274936872072956	0.19779480725863066	0.4905552230581213	0.30030344168109774	0.1445205970601105	0.3765018436408409	0.22629090674840058	0.3755823791971377	0.6134758500013606	0.6352022623021236	0.24724265953242222	0.	0.5180711921453826	0.25493307521394415	0.39815478898381795	0.37476480581011157	0.2528366508473041
0.11921408596232472	0.1173821879767151	0.2292959757369896	0.2081174670777096	0.12251378988498396	0.23763190376940746	0.07006677331121763	0.12428900437408484	0.09288640025008026	0.16208963041297497	0.229208688912071	0.19214890394653728	0.1450129072556323	0.11174942558206306	0.18284239052393894	0.4301517929750073	0.1337738437953922	0.2646658768805418	0.1617917841093429	0.25565616597884344	0.12967218438660622	0.0867345487681285	0.2922394613696937	0.24023454286633175	0.40940579600682875	0.09661020992400934	0.2505427659605419	0.1420853835174587	0.12722007418309716	0.	0.6167674249258692	0.16258806360503902	0.08230149781978843	0.1521113925102927	0.1033146006808192	0.1971019766557191	0.18611370354591805	0.2663242795920019	0.05817978936817331	0.14362852701755704	0.19785296696816967	0.34290319990885126	0.08629630387639889	0.3689426161551181	0.1513475567573919	0.12284382185842345	0.	0.9185218017425858	0.1780149609608191	0.19554680845085262
0.5912832179659706	0.2506621454141333	0.3938855610912664	0.3143318985963673	0.29716670882948976	0.29215143100194985	0.29109573687124785	0.09690070262051134	0.3479168681290114	0.3979249269675858	0.24352685127685156	0.226570216758138	0.6243314872908796	0.3051995071661323	0.3965482247944912	0.1925640693417842	0.7659666156300241	0.3345090998275391	0.4610160432287744	0.40946593172391826	0.	0.46071089369660634	0.3940083053648668	0.6475763620668312	0.3179457596726663	0.	0.15038378836773206	0.44934504612696535	0.486465439844844	0.43210002905390343	0.2212501315942132	0.1595745550836698	0.3986499971502696	0.13830594659527437	0.6489336942312912	0.5226516170312521	0.2676706096304427	0.21904714501272338	0.4938640016038024	0.27338090344445853	0.22843930108371166	0.16857465938346206	0.43301486206990875	0.20197974584242342	0.25784797414390337	0.2910317235966587	0.46460184628717194	0.8512139306051553	0.20430750747520368	0.3544009696733886
0.6299988160819685	0.	0.	0.38406189169846694	0.1813414076461556	0.607549109514308	0.42938583149149717	0.45653197392581474	0.3080462822536081	0.	0.33610840699009265	0.5372683482224783	0.2749125535229074	0.4877016823410396	0.3726884730735989	0.1840021468605963	0.44176496559091344	0.7079537356859429	0.3339529869557143	0.8187874013214294	0.32280745435016023	0.6935462781706877	0.	0.3798051015348856	0.30285212175658033	0.3366990248411538	0.35118844259566406	0.2424718528861206	0.5870779072162484	0.4247149003620892	0.4345444442685112	0.298969555432591	0.3212765838904355	0.650798915674365	0.4256867782863837	0.4043527311144879	0.536826097123517	0.4557315433653831	0.	0.24163483174982128	0.34417020864348546	0.35186921989507525	0.4031377365932467	0.3684445721293288	0.35836197570651884	0.30024240232818866	0.3654291473154478	0.6838118230975126	0.3275464020270211	0.46199477309601217
0.5817108665485677	0.24608751904445295	0.5560236729819785	0.3894077949556647	0.22661008853351142	0.	0.20644552238984043	0.6036129628162294	0.11586144828465442	0.9933922307642407	0.166927493922253	0.4447989663964166	0.20216308195302538	0.32813415600881374	0.4314486681893333	0.40347526473977213	0.18660036003604535	0.221375432310019	0.4316977135652861	0.15219846325994832	0.1289471024392233	0.3180365601730402	0.8034094111625625	0.44362544609563265	0.	0.06689962512762913	0.15094980828279228	0.39470909618725963	0.7714378213858406	0.4346870401775292	0.24158257859269675	0.5936199660264126	0.5573960326858376	0.2734502021095702	0.11887022909694268	0.17751087021593603	0.36639712821487974	0.8341090667059413	0.8524568471466755	0.17051070253259343	0.42750218748787583	0.	0.27221275829688224	0.38703651347859414	0.2824523020178602	0.7523140935813827	0.20110455140759886	0.7078022829898581	0.21401117952774665	0.663084327663841
0.1573370710555845	0.	0.3688778184518964	0.26989731474307355	0.31549011271918026	0.21518810495598942	0.29230553133525333	0.2056215272262324	0.1286031494511457	0.41273235059758184	0.10804074587426268	0.19869281371970052	0.3820514033421343	0.9020876303769084	0.24156379361023508	0.14404625424164139	0.28176590389135947	0.2336010704877386	0.3046996229925535	0.3696058855551809	0.7357266072705156	0.223861762973056	0.3524162775864392	0.21998036042094005	0.2964282227149035	0.5904458163411661	0.	0.20057168073620033	0.2831461238671612	0.8563455622583619	0.554702617459834	0.3451632875513261	0.5311151343832772	0.320855474010076	0.17666817298744564	0.3718722765358986	0.2535609528989012	0.6023647188871951	0.22565025433059085	0.5028135475269574	0.6069434004912652	0.45417828723888337	0.30938872997342026	0.20745641388300648	0.19794902148807778	0.19388816723524271	0.35755708650413187	0.46739362397101475	0.2627002325889762	0.26632411999533
0.16951922703137293	0.23235881051773435	0.17666588883076337	0.17549785882837815	0.1677605724124824	0.2549049486744144	0.2659630548709965	0.24182669851502822	0.2484901091308303	0.2050627228701125	0.2830935495066247	0.17580406351566263	0.20595184323767152	0.4659904832109731	0.1798053308769049	0.267582771526586	0.623196569523881	0.22421297597719397	0.22888488259132458	0.2512022187173201	0.19704039355129385	0.2640202191825505	0.22764631047603284	0.21232248622749006	0.22621460438982677	0.3667319317264956	0.3639865315936865	0.15809328628233563	0.14144002005610717	0.18533222174693295	0.962989809294331	0.2279360942882448	0.2830789951743299	0.30980397038843926	0.13981788031813527	0.1252687868319411	0.22210737724556842	0.27852781553761413	0.17627993148602628	0.	0.17288133461389912	0.23965332494923344	0.48828769311573755	0.1573517200906456	0.198418766340833	0.2408388708191086	0.2884017938148087	0.13768852521858221	0.11403170617105717	0.2714021976150152
0.1339264771179301	0.0580000051174427	0.3041775825493572	0.45256962588803923	0.3723655015577306	0.2999236284882002	0.24913245520495297	0.07868880921424186	0.18799027298796542	0.8128664015014929	0.2049707715158099	0.02366318683648646	0.4235840824695125	0.24467106011608625	0.	0.10365145976992124	0.7778738802099958	0.5624157090299456	0.21884727496363032	0.47921809541999566	0.5152564634290868	0.16461356077084027	0.28798613901515563	0.24672464049979045	0.049189827016077055	0.19629257416088192	0.06203358511660781	0.062154039312765	0.16545732529017923	0.6221985184066314	0.3304557560570151	0.33752546144299395	0.7986813217979545	0.6817032263384795	0.21346398284789495	0.17639509991876579	0.07336632643680234	0.8062395980999685	0.034486816786872196	0.7197934612102036	0.3891569792052345	0.2135948219385809	0.582812680345377	0.6956989003247968	0.07499201900486593	0.3018325972922836	0.1325946804590757	0.6821008523865315	0.318586297583874	0.7156927917894172
0.31156146614790337	0.3411457237338461	0.3925248966366082	0.5329100592544481	0.16248838728243334	0.16530833635471212	0.21594972700957535	0.8432315833029937	0.7685230771437799	0.3383612402610992	0.294814418931829	0.3115555186526686	0.4720438714709399	0.6003976233499578	0.5155788895875653	0.26425205240524985	0.7902722056257707	0.3508799775498235	0.5770862949719879	0.	0.5559344292415175	0.4449622234060785	0.6974363472830467	0.5905800918240495	0.13486808624723717	0.17080895461004336	0.40725652707588744	0.2684315775733069	0.24003511457305227	0.3434279972175534	0.5407300289357163	0.	0.45928153787377723	0.3922980183479819	0.1670611853947218	0.34281664038425624	0.2394498589325892	0.1406093921384828	0.5523595356290407	0.4536330397624209	0.17066587600557057	0.2231036387549873	0.5875817833030472	0.3782994613790849	0.	0.5442726927203024	0.23534943113831178	0.3529168528809599	0.46320552323311065	0.31911410289416176
0.15989504031657034	0.	0.27495274178324963	0.32772549360434483	0.	0.061378811410413736	0.6278991146943791	0.8368660109781692	0.39583440190746993	0.36700331074974496	0.21335428829679662	0.15572090720010962	0.5636366893938712	0.23447966728712263	0.18780013152824718	0.14171979504099833	0.7734265807953996	0.5000918561225788	0.5526936450208734	0.5293018389480035	0.15278304854340724	0.39129903386693626	0.4901323403807476	0.8718697133683021	0.6175681041366322	0.16697694585463513	0.15944703759916054	0.992799924998237	0.9125714997981953	0.24249446956507906	0.4356927645257287	0.36839764015723003	0.5704509562159678	0.130864812761622	0.23587578818871954	0.6873371450865325	0.412897433226071	0.2269434183935465	0.25209293180867665	0.6077135548452017	0.2288812249477931	0.175893517139212	0.6769954768060374	0.20229795623400967	0.14595230812608198	0.3134028800710923	0.7081143337557662	0.5018415341187973	0.3994121802069225	0.4577767286280009
0.23099239163599972	0.6833632183365111	0.5423723542675912	0.12393221486149404	0.5053639124661181	0.29917629198073276	0.48001513320629374	0.21527787307575208	0.	0.6890009616270909	0.2578465647778414	0.3167060122923552	0.008936781095148817	0.48391617534823383	0.47589310086566616	0.554170510776128	0.14699476723584237	0.41958744879784826	0.28148881963130723	0.20465372759012548	0.6538479901275757	0.9414868300288457	0.6165241373340274	0.19921315588211994	0.	0.18923868003542343	0.5014783970745347	0.44532164207858127	0.49236018433293693	0.7461571047284989	0.5762505346101148	0.42652465893960556	0.11564660384175449	0.685330188884643	0.2185727513942157	0.2820355174092087	0.3529476191326344	0.27860990515240425	0.2071029191599454	0.3283139116587204	0.6708275444232665	0.3143624720385339	0.2147059916458787	0.3544123789939282	0.35769359471982376	0.2306630978464901	0.20656890189533156	0.6567835466824392	0.5347910580425058	0.
0.3955261502394233	0.7990966997419865	0.19971886087782093	0.9299765325071232	0.37332761795682	0.17640960723143198	0.61658120171778	0.	0.641746325521709	0.2961881678819995	0.408339167927968	0.	0.47267221715790625	0.3579266589647611	0.15438144552251032	0.4789498628295986	0.5634438846209017	0.2773410083776524	0.5400309612621409	0.44884396868824106	0.5781510660996688	0.5271195767240274	0.4545888861455392	0.2913601192487321	0.4950588961748244	0.4618950256866939	0.48426082054100417	0.22318961108067406	0.14948228540394354	0.5765243578150194	0.2978450350097643	0.4203675612720978	0.5046536108161153	0.6900916675733748	0.34766435027133424	0.2967769075143234	0.7323466776215142	0.5579490601182868	0.15218766695362945	0.26152403141948044	0.5774612454651816	0.18530032808630603	0.5412570867039906	0.42602233958976116	0.22396648293785135	0.5915455313923539	0.12007672236796994	0.2607787228222455	0.8949955974100268	0.1597187741557796
0.5325690355418845	0.31785354610904804	0.15486342787593155	0.3090657220582039	0.156586207608179	0.	0.22331691940789897	0.26687056809487153	0.31292565440146236	0.5674205640712825	0.4145254852040141	0.	0.1750361292726204	0.5584901238146301	0.25997979219736694	0.3513213312061155	0.18575866176712338	0.12875037456837002	0.22464559188494385	0.31283955890970044	0.24520512100795933	0.16189078071854524	0.7276429914354514	0.22606162102414457	0.	0.16261538669884198	0.12008438326761908	0.36822258939856106	0.5268524512574232	0.2690718348932324	0.3502499617289588	0.2117505665318232	0.13352077976033186	0.26818346053689873	0.23421819248325365	0.2963471539440935	0.407459115034279	0.06531333526141977	0.8207270338926771	0.44402438558006324	0.16801799867125608	0.5196929805016157	0.29648912712236336	0.2774316830889253	0.22365120440260022	0.19136440477962663	0.15913845747881583	0.20928234174449695	0.4156999112966926	0.14568467024566653
0.98278432354096	0.6929606184013269	0.043688412672660694	0.7702570623504598	0.43303302654458287	0.	0.018719156660820715	0.387514396876569	0.37423523582572843	0.1469850564355259	0.6710539200861727	0.3461472461536412	0.7976867278562817	0.32332375865336904	0.5344310838156469	0.6308296645644063	0.38155653155456987	0.9099325327695521	0.2809607573125947	0.6650358173089166	0.5615783997831361	0.01569282371699301	0.27932689833758234	0.29394165661522553	0.15166851715857982	0.08273783529333208	0.37160511064158513	0.9745393666984391	0.7717707385923421	0.9534005616278582	0.1410766624657397	0.3935263260383981	0.38492043801701464	0.24584771812861891	0.7804300428183162	0.47641547869990497	0.8420583412233189	0.9274806935524944	0.614087449085338	0.6168621622780609	0.6310839868409498	0.478633542687205	0.7338765356166994	0.11914392804443238	0.8166480331051229	0.48208389436670346	0.5212829689050297	0.5914250124174553	0.2965358726507207	0.9286844869102855
0.2644701984734601	0.2501586058649061	0.28729574354125315	0.27259938918409193	0.2160130732196637	0.3514449924259415	0.2710009957583246	0.7130600478691843	0.20323100948743136	0.6900610347213194	0.23538202507546754	0.8373811563895508	0.7719700276913709	0.24275591058778326	0.1882954016394869	0.1706763181383369	0.21040123267105434	0.20106501375964875	0.14922361609863338	0.28222927189384256	0.29234311720506395	0.30127285903705003	0.30828121346341164	0.23969569181315012	0.17083856109303394	0.33794865880443364	0.5838068258505734	0.20808268929554116	0.19978356605259265	0.15801055889661067	0.6099827205219438	0.19690325358226307	0.21133914900103415	0.18855946266991994	0.	0.16542018811611953	0.4987682529514365	0.26764271833702485	0.2989688890900059	0.4708221160723468	0.44545452412463465	0.18791478307810702	0.17030221820111213	0.31267235100943414	0.1773225027709169	0.28171868825586494	0.3695588171766529	0.46307804792593643	0.19982911172204593	0.240843874590552
0.26740826237535326	0.4388328611485721	0.10006274100285054	0.25716447976023515	0.27554512297798966	0.2889124135792458	0.4528955143479068	0.24608749546705777	0.37925838430928915	0.999961876264382	0.2086480364830362	0.23819081524235064	0.3379287876466273	0.2113819242031828	0.3043810037919734	0.32936900641574907	0.20318674804009546	0.11590960099563014	0.33660591528647227	0.22072244553174805	0.13831229199217915	0.17229053394706537	0.16473229428765931	0.4878582639460156	0.2803553164366696	0.6060893272573422	0.4315558602708696	0.1866939382759991	0.5255029117843908	0.1543703281567845	0.5457885967763076	0.5640463011234148	0.8707196710600362	0.19808102549662723	0.9172948153704008	0.6090926085521917	0.4906204747120787	0.17638215245256528	0.16315488828781113	0.32664119078050996	0.3157719529877812	0.14847381434450327	0.21092546555389974	0.5794791940802075	0.	0.222590622459792	0.3032600828586123	0.9634270252783638	0.18328101635992122	0.46673659090408304
0.4918041815035475	0.07380437077986401	0.36302952084207607	0.4394184551620192	0.10652674664201735	0.2705785225365342	0.24677385553785922	0.8428523804817659	0.6849083092616615	0.570895555490524	0.22301397627237826	0.4994745222826455	0.4822164351019419	0.3977088352611788	0.	0.5075340225547713	0.6344211711708807	0.9472278146063465	0.55003153574504	0.	0.7985565886718317	0.5943514151321921	0.18415729767015293	0.6660828097402565	0.7913885868904036	0.5436483908183507	0.8592463576871355	0.3836235631777583	0.18094203903081144	0.2674652040211593	0.17409790836669772	0.4484272075902932	0.24228386379791692	0.3517968629348552	0.49777183625904003	0.15794103304882734	0.5185840971652392	0.3852471891778632	0.9039790306514129	0.8659980253727335	0.	0.13503124664886945	0.573648140162308	0.6016521231901839	0.5334785343232435	0.4642775616516183	0.14091083104028587	0.2624977844853346	0.5855088644132763	0.5609172271584478
0.29226894977888407	0.27829904081395385	0.40461284180128637	0.19689673330304114	0.25733237946180426	0.3650142845782084	0.49964987164599706	0.49502506813223285	0.5373715859116526	0.7007388860040373	0.1754792935884652	0.36489600597424515	0.20433300071951793	0.27783256998339995	0.29002596916290296	0.5926946176331913	0.34743254144909674	0.5115699125403763	0.5076486633937474	0.31840191536567064	0.39960381177168325	0.3697473477666287	0.3874317737123564	0.2570313998743305	0.3784141262712575	0.4984992822735193	0.193424193370054	0.46763678424413807	0.31608521705349907	0.4999033106736003	0.5560515652034697	0.42775387106459933	0.5101541809254159	0.5311872449808529	0.3738193220423796	0.4654973246277458	0.	0.35438464238152023	0.5553217292853094	0.4442908425733983	0.5468437285910485	0.6820383100614994	0.3228856795231866	0.31947344491575064	0.5679971706889788	0.6442887607499743	0.3982664021353087	0.40889236750712427	0.35821398759134104	0.538360315778316
0.6375763576530865	0.7096140125400624	0.4009401218045887	0.27663398727497834	0.25775017240418263	0.3574708870698377	0.17534761709565655	0.4404477882389432	0.4458451511039738	0.33968008838947683	0.5165454877014527	0.4023689613171211	0.9661565756882715	0.3509652401639298	0.21959853351157507	0.20039200942065546	0.44340557310667683	0.30534186903103727	0.07305185023249734	0.1702364483566676	0.3146909365776836	0.2600643838294607	0.25002829496694956	0.2678926076426493	0.3239233336398758	0.2948924611785345	0.26050413252975924	0.11227589340123446	0.42665357636751744	0.2687182260143602	0.27527737956753234	0.345767816073927	0.1648314585658953	0.22580301110322126	0.	0.2790601403270647	0.3955576609548808	0.32442475868518733	0.5189563509867755	0.35778399510508985	0.3657674241357579	0.1895696534230747	0.30754675584136903	0.5889558682260734	0.26720065840030344	0.32366087326845355	0.35093058642897934	0.25986634374087136	0.37132449689801994	0.
0.2689810207316227	0.8970944596189827	0.18773134337452776	0.23700014085200005	0.2405245033835638	0.48418801677792284	0.4012905966840509	0.15491094736715658	0.3337184927997876	0.20416117647916376	0.27751704580793	0.2833877424914407	0.22105189620963098	0.41405895500958395	0.15905020700401812	0.26582579971414716	0.5705908469175542	0.4625065474110346	0.3827937304586381	0.569178351178975	0.784656901042446	0.2603936183695877	0.3217792004963911	0.605016329367753	0.15334307864855792	0.4330787992874548	0.3694960010853974	0.	0.4338234862061889	0.04911944632393795	0.1055249192462216	0.20974671434270625	0.8551167357455044	0.22127634092522847	0.14322832460328436	0.2048646763657773	0.776058030093517	0.21666408469789872	0.8763436505847711	0.42539502473359003	0.19141263864142993	0.29311453798014947	0.2130778734932824	0.4239192764034102	0.445084580375346	0.3454396364413809	0.9176406495210926	0.5482807530503434	0.38362030522114393	0.6929233287436729
0.34210279965607066	0.355287400796058	0.8601611785528063	0.9927102899233566	0.6806666294216562	0.4098935399751749	0.5088717195695752	0.4544184889418186	0.3320291760336708	0.8349759238988745	0.5487667828992746	0.5813414869926086	0.3626668539151819	0.5644839764885767	0.24291620031735564	0.46992075547146056	0.31664760518100354	0.6405992847388937	0.09172657916021046	0.4705187658754791	0.7897342410628001	0.5796807151849815	0.8117437047750451	0.4882222705158436	0.	0.6611016956213529	0.48843902390853117	0.34142299585960556	0.2639626486345587	0.44604286844648505	0.999245203527963	0.29754778860680653	0.5945323241844819	0.38760203160521856	0.14697405366266786	0.5843987707763725	0.5865325115549279	0.6309199716061588	0.29704354370594666	0.27655167236007916	0.4766680284984099	0.31740003475331974	0.09315211428625363	0.5107121147524121	0.5807656162483626	0.2073508730428403	0.6111255720716462	0.3933401951073864	0.43226642313935026	0.2561400774086531
0.5407004264612539	0.3486064828108106	0.5748509715879049	0.4108563948904049	0.2702548255320297	0.	0.19009562933632013	0.37534622327433137	0.5002030635358228	0.4640049408107332	0.3579222465749578	0.2619299276508672	0.18464737226492609	0.5632322016511333	0.17714095132936816	0.	0.2910219129335707	0.6108301751969137	0.3244040053626521	0.9608069185036557	0.14014470242688942	0.25176885913876174	0.9017066488477524	0.2853814757915929	0.2612558252167706	0.2614276581373096	0.18199138693520686	0.48607398552321346	0.5733461332347605	0.3265512269384299	0.6070985626345103	0.32664027142234126	0.2908421629041721	0.1710143222154314	0.2044503724448788	0.10610055385582169	0.378548747469505	0.20151842260853303	0.7232712781347121	0.520382611858742	0.9290992901963021	0.2356451559433472	0.44022289783407426	0.3020820835314324	0.6703723121658536	0.23913800913464522	0.23464710987278098	0.1604229097605601	0.29026070074260435	0.39032977663456997
0.2251738065616615	0.1572739534429685	0.25083115265064027	0.14560583936146348	0.47839893324958205	0.31113671992026	0.9611129239309596	0.23928328385629383	0.15560261638615924	0.1840987234959839	0.22512302194669298	0.20250220409518802	0.9615527408371916	0.5458969021618733	0.3445203115233777	0.7035147828124618	0.15567895397312825	0.23525493426026942	0.6040588992378428	0.27867405264512385	0.4432082549078568	0.41659950417321195	0.49080355647441	0.20070606057278906	0.3540307792087472	0.4119626120097093	0.18285040045028741	0.5413297481809926	0.26953394498235633	0.666204365248546	0.22974558724967703	0.24142545458750483	0.24188128332112735	0.6655308192932967	0.2870433103114223	0.28959744142850197	0.39277692913128104	0.3121632368135159	0.6707122803601547	0.6166120723412959	0.	0.18347493322468678	0.258124505871744	0.3375438339492655	0.47587170864213474	0.3474506505167804	0.2372007796648828	0.2000834169979521	0.5486931365005694	0.3925772690004953
0.5456614054871132	0.3467735359692744	0.23960865004197412	0.30707264207470414	0.4093979892833893	0.17879666869478664	0.270625396419982	0.2667616952163903	0.16643268954338877	0.19563131258143845	0.22974355223002843	0.3566728223974446	0.28133096561823207	0.25720122491925707	0.9458891442688652	0.15077809273267914	0.8571690270120581	0.	0.5472467062937482	0.31217612964926394	0.3753640180000364	0.	0.3540855009899741	0.23151759617867204	0.3320779764891754	0.19656467327644864	0.3974106015786568	0.3966803160150166	0.14945124361688153	0.2615654569745179	0.2572215958050294	0.20640342446323273	0.16055975850238888	0.25119809653111325	0.3211059616730215	0.5552084048868696	0.18657267960748827	0.5285344295643495	0.	0.3192998974479939	0.31148255883933257	0.20210691823450064	0.22645976134078158	0.20522109904269104	0.3626006581401975	0.21416089682547915	0.29028616786129874	0.362570533057308	0.12677191088192347	0.16445443821081218
0.13968231422991487	0.6261682178179593	0.49948546594443116	0.3426077885611813	0.16813670928684718	0.41598823250901945	0.3520293590006556	0.1735006954981551	0.37954986545209574	0.3648393938083505	0.21656103413346528	0.7778424039316298	0.5788741709458488	0.347432247866413	0.697725005804821	0.40170383684698413	0.48764620367392597	0.20558756144913387	0.45707227274798257	0.9125714997981953	0.6066739179655384	0.8749317310753402	0.1328694214693803	0.8522203617194098	0.340681452353837	0.16827766755154813	0.1671744681746825	0.16008040608014337	0.16285856518532954	0.5079383172661326	0.	0.15585481516935876	0.36677066437252004	0.23590135452040345	0.7012544060205742	0.27495274178324963	0.23444118777520268	0.1872906503905677	0.6411828385564111	0.25992506766976514	0.4771055710554829	0.4383681480533051	0.3420863099765578	0.5685342195059652	0.747222423907433	0.26356127137998303	0.3493816707935977	0.5441738960215255	0.21979737559815812	0.7273675978034809
0.46015823805068506	0.2986534551366474	0.496388986949527	0.36485024030723406	0.2866444311536608	0.32674971983818146	0.5308444142624347	0.	0.	0.25346042073201774	0.48221237653873156	0.5076322405731872	0.3758701975737084	0.2846045124313701	0.42944666611427473	0.20636767270149028	0.29693470577429376	0.3706982180692001	0.2977134143789388	0.16180302339378932	0.18703686362498065	0.4013657663000565	0.35536044289263946	0.2714173048280435	0.32957076450184924	0.6723758651888453	0.6325478631637104	0.47572681418506085	0.5448461712094858	0.11239398725801587	0.7207060852613802	0.33635836080777826	0.3053745094370748	0.3936179637345637	0.32906068470159944	0.4308471679721641	0.5507892011768395	0.2893845602876009	0.5129131655857135	0.2839655614239689	0.5456479100323142	0.8239026387817947	0.25569401352965127	0.24616084631848117	0.1828886157527505	0.3541761901081633	0.3763210270356554	0.3506402779002629	0.313125390032995	0.2880738415290376
0.18783635237383403	0.8250248665775418	0.28234768720219067	0.24214128376960004	0.378611081965596	0.16388174710413178	0.1606820076310814	0.15668103955851528	0.446284268858317	0.5277268821456791	0.2679910654163656	0.42315053843379075	0.17017715347322385	0.	0.2813727614324009	0.29329174758722004	0.0778247537420704	0.22478340086467705	0.24399919075761872	0.28558698691372636	0.24246347620417016	0.38359474060953686	0.32531361565377753	0.39091692083803425	0.45868775703874937	0.12580279591234347	0.5503261716822376	0.5369001336863009	0.09125974770046452	0.3654487786533522	0.26550121724306874	0.6221732561007356	0.6890138036207198	0.20253717263871174	0.20061941260654453	0.3379500769012497	0.23812342137420497	0.3371996937075414	0.3750061144845534	0.3115219597578329	0.20915396778703352	0.7061408310624585	0.36278634267072546	0.22712576239173413	0.5092297102390061	0.7640975174409486	0.21345993841863667	0.6002504513295805	0.5671283365478731	0.4164942800343743
0.34585636949468923	0.27005518063198763	0.24161682010565824	0.30693870176259447	0.3961357109508991	0.2876635158413004	0.22375243305832518	0.19497694787140762	0.16002620888790547	0.16250101659912652	0.	0.19151593786822987	0.2004535579254056	0.5794399756373344	0.3065534387925888	0.2028290575192866	0.2735938103246278	0.3668318085059217	0.2760879074732627	0.16438632165371964	0.7041612452152739	0.323495420897874	0.	0.15078711020337737	0.1961263862697673	0.5743141632542551	0.23936412009991423	0.2809544122828372	0.2650948624488192	0.2853551178451095	0.3211354087210218	0.17267511887676054	0.2689988627481914	0.21868450546572207	0.23109384191636007	0.438413539637103	0.2293292707650492	0.0992111418616006	0.16740151181788748	0.18522258610099473	0.1230721893104553	0.37464868356437003	0.2625176920798799	0.1603807935221502	0.22266584617762072	0.6233707190880149	0.1159129059391578	0.1900395303819326	0.13957413093337837	0.1321415882441701
0.6102234623715492	0.3713725502766349	0.5376959376854467	0.20398138386301817	0.6456780129605876	0.624617808504933	0.4945794124995059	0.3073131569603134	0.5835890976725175	0.	0.23030294689177053	0.24203410016286575	0.23923893078037564	0.21953323599511443	0.19489981038425364	0.1734314579492965	0.2500607748818379	0.30381391295328636	0.42875102624020356	0.23939829842063645	0.1949669531482989	0.3970013955121298	0.9578335350357883	0.3931560011075648	0.37117997979749934	0.32069440380561154	0.522009847051217	0.2643406063801544	0.27612351877635094	0.3075365512152381	0.3647669428391207	0.24118893544769573	0.2161584443160185	0.29130434680431516	0.7822708886461315	0.6471621594953865	0.14670128946525676	0.4855106413922693	0.4122243238261294	0.46818231369206714	0.	0.30254965287619073	0.32483081949233245	0.582970920853087	0.5584360850447053	0.31267445237525454	0.29174318772346597	0.27549817820813544	0.43260676021884076	0.358211319641993
0.2820692695168322	0.3895819864254907	0.659775164536891	0.5284643610483207	0.23426071304548862	0.5506687185683334	0.5324930693437543	0.404473881829604	0.23259936174398935	0.1876505753973825	0.7430556414623894	0.7191059507852586	0.9140700725702005	0.23554412512106598	0.3385427821971239	0.16160765302277513	0.8713478674913451	0.2162167646328918	0.632124872318846	0.8606765592150974	0.5346739097927409	0.24081420696299136	0.1942085689930318	0.6317894423773911	0.6742186653303036	0.2514333868698518	0.4639572986803504	0.	0.4478438598336981	0.7036011528781516	0.5173735899276857	0.3516672787624768	0.46351429507580727	0.4952053397931623	0.3089103055413629	0.874261213581657	0.7823887789919588	0.2390171508313245	0.11466932408071269	0.1353190386790013	0.22063927507068457	0.8079996845235079	0.46611276066609786	0.	0.33620353745736997	0.	0.6728457806012862	0.3920932084477563	0.4822257682521915	0.2656841275349623
0.4141478913246915	0.524551205046063	0.45169287306942335	0.19215878969798	0.3935060850253123	0.465516990318454	0.4428617641808869	0.17519820773315914	0.43602047982064324	0.2827940919329957	0.2580166570114153	0.26877655762459596	0.6649907504640689	0.2622258937659959	0.2370060742389023	0.284384125439307	0.16303021335489112	0.34567573915547334	0.6636963570524742	0.2837359288728823	0.17501743107024895	0.3325968491049263	0.3306543561208428	0.8025342708912906	0.2957184589925012	0.27790321634482107	0.4535849229961691	0.32220222277486116	0.16820226532050045	0.6535690777724656	0.26528438730360226	0.9852024506745132	0.4614353262748316	0.12285982269151217	0.3429412444878484	0.4513382086880303	0.25529667599264644	0.24684581344298567	0.24720084232735742	0.	0.43134320567633017	0.2985115988196967	0.5234486299563212	0.2850124755898755	0.2872442148154782	0.4080902404585669	0.27986021727402016	0.3723933489356467	0.18216131684330616	0.3544949185575062
0.10462492987285545	0.35542437315478115	0.746842879931561	0.16054264299819243	0.2227224048286834	0.7085320963787384	0.28549019576451085	0.	0.6327080292909253	0.1258448787874037	0.16673476842624005	0.	0.24840605800611393	0.444941140108138	0.	0.12669932239723883	0.3269578164980198	0.12015715483043592	0.5944915625785409	0.14947395347493378	0.3276755974549711	0.6070433315577162	0.1679124566828446	0.6442674221453498	0.29364079417328487	0.10877001439788074	0.1903300246361187	0.6961608430598635	0.41223035080956	0.48403130109310777	0.8555112773014922	0.38246016818060874	0.36718788135577496	0.36380748554843534	0.13779078682337445	0.2930911857690721	0.07620218931878524	0.10619029860727314	0.4320002927813881	0.09503788021025113	0.17885701460842474	0.13434857431985328	0.14886718468522508	0.8732711370280106	0.21865273752283873	0.38433306720600463	0.10015399465898778	0.1651425269445905	0.5598630994364959	0.5962599824539268
0.3588463317258804	0.17497822235845076	0.2860637076301542	0.37755380698262575	0.16278584974205418	0.45640178347649607	0.5787633140501817	0.2498378176722506	0.42310189873321147	0.32916686541706025	0.18714840364628713	0.45378145182022983	0.	0.18529300256254472	0.34446223516801655	0.21503577138266058	0.36718147237708687	0.06548261947354286	0.40846248796278806	0.5678588895216494	0.3519357509014572	0.4167919273447843	0.46554046221866	0.2241187283456137	0.23916805376171527	0.25888484200370365	0.2318202279278969	0.2276942075740499	0.6834286633445131	0.10883434500954259	0.22671981616243733	0.29423234529977815	0.	0.3368869217365533	0.5821412925725485	0.23818597032751643	0.13617491578045887	0.4944496556434816	0.19317320932182097	0.3669332238724655	0.4374964047872076	0.6956763101252829	0.18387156678150066	0.18170698286154882	0.27516738854448053	0.7083044748456268	0.21934838460197378	0.34866781887298487	0.7449589875060318	0.300911338567755
0.5258832454308746	0.3319078892869135	0.6145785739132297	0.4945310336761624	0.40982125907263595	0.593412489327831	0.4560508326863506	0.47805250492199397	0.24377508115889535	0.3870419373258679	0.26048070757355135	0.21869060745315247	0.30444933641415317	0.1972618337468062	0.5388899161871016	0.6299412811187536	0.16293596033922442	0.2734703916209434	0.7177898270702935	0.15058336084483942	0.692474364380554	0.49088076838151673	0.6482746142956259	0.4781821726975144	0.25809929476416155	0.5433313537573773	0.273371744671032	0.13121161500074502	0.	0.2553885705239329	0.5569374714093595	0.44570635203275305	0.5146477862317252	0.40356362987615274	0.827565555965869	0.6008785950055164	0.2609340968135414	0.46105111177766456	0.38363642440673035	0.2028971439763888	0.6930399219461789	0.24768936657921195	0.3680769820198291	0.5160939272721053	0.39800434363446013	0.5443834885282284	0.5060395353005841	0.4797218623103281	0.6491646372629386	0.2639657810683472
0.4165934246568561	0.2623530611958312	0.20082651511592656	0.6749787822886422	0.31492477123847706	0.3153896844331969	0.35409204721674875	0.4876927376014445	0.2722521654395702	0.	0.46112065103060884	0.6024042637502531	0.174610236166464	0.4556242916216376	0.29210009778559515	0.4761926095676725	0.374682452449658	0.3302569080776239	0.19832611118878088	0.3782744255090824	0.	0.416669272684211	0.6736649473395833	0.3036391641220395	0.43599373310211637	0.2290784948253565	0.3767328039058518	0.44963249352421375	0.47634908278825666	0.3207525112872542	0.2784679241876959	0.39930344295195874	0.5229005911163872	0.3534166156421902	0.7068976807613232	0.8466257991628059	0.19973106407111718	0.3626222964199254	0.2179767690749224	0.3473004201508446	0.1605929450683005	0.9170842296516487	0.27411967865631753	0.5133823889618792	0.16443337317551637	0.3415873735022967	0.2604811232459236	0.6591778512997104	0.2307529375769262	0.31807124786764646
0.4689071414560892	0.1726250988519852	0.3319125591451118	0.3147648631882331	0.3420755166655949	0.27448046648747587	0.3593806330099561	0.1972095482483818	0.2239469901956785	0.31582568498893426	0.32195351792042953	0.19269391039910624	0.1488262385183859	0.4821925382466208	0.17942080300911933	0.288397194376753	0.3752807086782563	0.32447188422901924	0.8157434236414586	0.23072235637112642	0.6110995234385267	0.2961249276556029	0.2865911075262967	0.428626992160909	0.6671251597265279	0.40781885153104924	0.2749149995478846	0.32214395907795407	0.2372127417111582	0.20255065456985336	0.2565069791519705	0.8218395888226174	0.22826157559306845	0.22903564455149855	0.7568608072964589	0.	0.2808201760688787	0.3827708163860438	0.2806996787893043	0.4232290275095623	0.2457299546765669	0.44175608940789773	0.3086582279599593	0.28083483952068505	0.2798834046840681	0.2403692677637051	0.291267078843406	0.3545801780808184	0.41731516919304557	0.1431418629902375
0.07387114734853581	0.23327947478338604	0.021885259696988013	0.12619201934783705	0.3394250829591995	0.15649809392121714	0.21528592025267565	0.52332204339905	0.10407343465103154	0.3507043584151322	0.3244053124153523	0.7540898116391457	0.8416148710291051	0.3085775956006992	0.5777777794533068	0.3253298036148233	0.12908550750949052	0.3667095031540829	0.5665802924533938	0.32134329446900944	0.6799937920683176	0.341610310690703	0.24264551751434757	0.11856142541388406	0.20405247784247962	0.2672426497398933	0.15460003298551042	0.05734409655876542	0.10073808473119879	0.28929489324895113	0.15089459843897352	0.0031669187207877206	0.165193817786993	0.10962437312992881	0.2933778472536146	0.06837377194243305	0.5475187044760438	0.5759099795254953	0.4325123126344579	0.028865433683497376	0.10483590056551233	0.42318466368466634	0.19816079176893414	0.	0.05341546674551376	0.28554311114807174	0.030326801628039232	0.10565190136515405	0.6418768796012462	0.35099850539075506
0.3858904930374978	0.34465636696183016	0.	0.2592345319104775	0.9753793109485571	0.899278350157451	0.1651840297996621	0.17827032750271327	0.9240290279426607	0.8792164680379643	0.2701082141021996	0.6329435516507781	0.5737011755228715	0.8924891863348297	0.42475049900019135	0.12662609635222757	0.28045956696214847	0.9286692156260632	0.1671611575670412	0.5044139065904787	0.38961283463809854	0.11776993243746867	0.5669956720193687	0.22920945814862542	0.07109840088807318	0.44572651190463125	0.21140757717230432	0.4387452640919678	0.10744986245708854	0.930174247759317	0.11172979351875006	0.17585150361618826	0.41492213839135333	0.20211214516727968	0.5441027061258484	0.13344485491960764	0.49006222216429846	0.23599582562904717	0.8703653026224539	0.9154765767492916	0.40539981498485417	0.1473411870287104	0.22839002044427711	0.19882204035653417	0.09253385426370331	0.43408330084036656	0.3162330578953651	0.32915599175622334	0.23999622937146406	0.4946545313766704
0.46331388564865494	0.4391322090419132	0.6471661837882605	0.29282124321321806	0.4838378729838033	0.18264538900935456	0.2503116886680463	0.2227258991753855	0.36434395072360315	0.5681137222005417	0.26585549197953295	0.8816737931887852	0.728670660070814	0.37886697185261203	0.23118559430332936	0.9062455622070705	0.17949919329517228	0.33152414084594617	0.4818622327443244	0.9321824377964257	0.413510005386818	0.33162486100262	0.7068518114750624	0.40488792827942544	0.	0.6815580062200963	0.579829046027089	0.6192906445770392	0.6483773872362691	0.4285161337269602	0.49337104360510514	0.6548156549413892	0.5133942186883185	0.5073211366665175	0.2515212877464378	0.6935145892436824	0.8635002042798509	0.3966493714524593	0.6126533027157112	0.582520571195551	0.576471164879999	0.354351221016588	0.3180773304256791	0.46541649008679753	0.7043706295626203	0.5567268425798024	0.9602997180770357	0.22360420844111412	0.7599087108741617	0.29469274292651976
0.3037957551216356	0.4820705141506448	0.10010998189067935	0.11101396953330216	0.28480994944125826	0.3735033449080101	0.08230287479724246	0.5345097344222469	0.22736933193448405	0.7699682285915604	0.20606818484950948	0.6884880503300047	0.5385761439248579	0.3166259638505419	0.3710098567194384	0.35484512175545085	0.5234500610955888	0.2225096610924376	0.2834585493994683	0.7054831878872591	0.6815679387846181	0.18495893702929023	0.3286507451426672	0.6343737508877754	0.4315090173888385	0.717343091279273	0.24105329022132696	0.3985110922514988	0.4634201025880091	0.6044504627056846	0.5182487604064366	0.307541058045603	0.28831458213557265	0.8616745287771637	0.42817171604708576	0.3712200203053239	0.2561600524254093	0.029241201660447465	0.4864170165235262	0.25782986929005947	0.2992576935605393	0.5524629337265979	0.15817280277742168	0.17557240705689345	0.628293650699153	0.31366879731064884	0.5778241672268134	0.33126932366506545	0.2940252184855825	0.
0.4216519059163048	0.3836338784430582	0.6048000608628791	0.24140790498122894	0.30217227331248164	0.3366576462338366	0.6810149023481099	0.279412108526043	0.45464691752025327	0.6272344295666832	0.1952382705527476	0.3559420062991845	0.9176273941454782	0.2485322823050697	0.352444778917072	0.7145737914427155	0.4372467255543104	0.5734327360582261	0.4178882032590735	0.39127757135779534	0.8609909483225568	0.5079995960009248	0.45672772664286665	0.1974600905757416	0.6684549848065471	0.27331186817887526	0.562356798988901	0.07843803617086882	0.4333384972030758	0.4841285943748482	0.35072648001825396	0.25046085145488234	0.1900575596462488	0.9131838177688041	0.5077413647804685	0.42302074455385563	0.6113983723939003	0.17427115992367767	0.900249444764277	0.22407561960205197	0.41594734456890986	0.4564189074392688	0.2624592669704714	0.	0.5707495883097177	0.39181435645169865	0.3329070841426198	0.	0.38676325878859213	0.8606948357729497
0.4891161155636412	0.27148191633581276	0.8187703285627865	0.	0.12294778532269833	0.14155509870212218	0.3765325398672945	0.29516341620494496	0.5331137788693673	0.7634492000067145	0.19280109013579996	0.7528938961256951	0.14706409101366077	0.7564137716435708	0.15034215214187324	0.22400601445351018	0.10743824333511051	0.7789724561113793	0.2768696434750206	0.285219330565225	0.7695797604084625	0.6770328070943099	0.4656175665743155	0.	0.06719988269171122	0.32274591377762757	0.13711259034508988	0.5411995594272223	0.34970776919413676	0.4334553961868012	0.8991726718917517	0.844735241617047	0.212083766523972	0.5301987012132829	0.3700934464895746	0.8117568288104944	0.10391838319858603	0.44779439151249056	0.7733637960030699	0.4443655824546373	0.4732720692639215	0.6799834290186691	0.	0.7730100572452211	0.16475018577337386	0.5354167040846398	0.596822494021346	0.4447418105238523	0.6152474482426805	0.3783892649179483
0.24937131338986276	0.15228187448698738	0.15277143349042366	0.2831603059739677	0.22449644581039815	0.3870613560227753	0.21682059232446882	0.5150949847765224	0.27853116991202387	0.4335705914419466	0.47713022234849944	0.2196955811194628	0.47616590756221994	0.44582107344570815	0.21600852895209052	0.09316302639045866	0.1786875718473349	0.1635114034640721	0.2768647669270896	0.2260822949849882	0.3077836335089392	0.28396635063350245	0.05878455620706737	0.40471527256334594	0.18082436879339583	0.	0.381490878657463	0.33516192114129545	0.2096249726191175	0.17401045556863007	0.4299181203507441	0.6562251055416477	0.7067483602206217	0.29312740559729616	0.15621727837705826	0.20061703463111413	0.8655666677439436	0.14149197022496593	0.2916907439377481	0.7498941578444137	0.11670872327645881	0.096448063876668	0.2712289499492067	0.9120396057847853	0.12996978973202772	0.1904061474781598	0.	0.18264477303389706	0.2137146179649486	0.26260741172448643
0.757018048675755	0.6356418452125787	0.1537473768180856	0.3253643909281215	0.1500819387036447	0.2994676063082126	0.32165640007458246	0.2190285447263691	0.2496674272779631	0.28485461229600406	0.2102914708206259	0.15106291258717183	0.30170736236140916	0.15073288939471363	0.5612811358030391	0.35973113823168856	0.4832434665606792	0.12084778550961663	0.23596939477678847	0.19561478674980118	0.6293527573946956	0.33484132996268395	0.17402360408881531	0.5705243746730507	0.2738682215312719	0.22872534530698896	0.22722579897254372	0.4425547998542306	0.6308226352791274	0.23760993796837482	0.4445633685271959	0.1917601185571504	0.	0.0641639830028893	0.3010176301544716	0.3655017528924385	0.18684597629851282	0.6770853196600096	0.9150792392562924	0.33644008092428657	0.21905907023746995	0.31284023793960025	0.6234475802287546	0.18991887758227358	0.10761673475743745	0.19212620002274067	0.40622935406590144	0.3627077324703452	0.19103528145044388	0.19341819016768477
0.7051076877204931	0.6726794303062349	0.45605231267636803	0.3284652685059264	0.21164001090230897	0.538128888610239	0.30520997612788536	0.23616893435490086	0.16412301259545842	0.2329061745879497	0.5591392293783429	0.2806641177123724	0.3063999407138239	0.36831074057486707	0.46353618216747683	0.7149552636483855	0.31974114455306535	0.3213003556284175	0.5975760902814858	0.	0.4969531090492777	0.1937531327434721	0.17929477859355075	0.23102304206531915	0.2214971696994481	0.304710104627075	0.6702667678279008	0.2213991719811585	0.3289307105642962	0.27124439884747287	0.2556655691587074	0.337450303296047	0.2957452203596119	0.6972926301257845	0.18066063511254252	0.3494589037553597	0.1863337449728378	0.6437487447352331	0.24663294810597713	0.11964643187123611	0.2669100959580365	0.9634916766920409	0.1622805946738238	0.3375596855587393	0.30281664388970125	0.19562263233722815	0.6255706520464852	0.2986713695663933	0.9019069489179521	0.1820871187496685
0.17924139066523664	0.6543028167960371	0.2516973123480641	0.3997304319967791	0.379579245508004	0.12364722320300588	0.4261345206137011	0.21508270718514388	0.131917500186138	0.2767118436558149	0.15200068157193186	0.17238334178311426	0.15615186628709773	0.34675172211721617	0.5764865426654537	0.19543541883041637	0.21508163340973524	0.1476683530841909	0.23616581588028102	0.8214522182401022	0.6145637177745563	0.3667732507059128	0.24247888345416413	0.3344697956955741	0.12830219007947205	0.4748313529537438	0.25101852677114095	0.3160956093722083	0.01866980914121883	0.28655861078729034	0.12916573218999555	0.3627488637422414	0.2606161569932442	0.7132428636594152	0.2071391958235077	0.21657826713999606	0.1817200802944608	0.006818810793427606	0.	0.4272120574152017	0.3365239289331019	0.39381867291251843	0.42093824928485907	0.4350795296223422	0.7534776887342841	0.16740151181788748	0.40738041272950715	0.502413328300501	0.5185314603191425	0.250065135660561
0.3975301016567099	0.41347035140343974	0.2759175324612847	0.6055333619766587	0.7272728368297878	0.46735205140426195	0.3671957100701222	0.5496988906668967	0.42933198578272785	0.46873638034324544	0.4194475602687591	0.6036309306609661	0.5919458829062296	0.3115585673586024	0.5994338318053112	0.40742553336079446	0.6054432638427475	0.42079146055972194	0.37544057036043615	0.22539630081698317	0.6064245514545229	0.8658919019602985	0.	0.8790791937818184	0.4965694260039627	0.49284882019935317	0.2749924397087674	0.16547023130654914	0.3062348290133404	0.29011000226120265	0.4908746726356783	0.7731828306585118	0.40890661178608334	0.3463310573793752	0.43570535065700267	0.5571982512793945	0.4397560024684037	0.6451915342821435	0.15192732191222622	0.026953992202039406	0.3503837411459701	0.19248635631536998	0.3692565887755125	0.38461126371648263	0.23284924546357758	0.28677792528816665	0.27280310443211025	0.34423000773781587	0.5800893557941414	0.
0.4715282287627425	0.23365027931626733	0.38718499156134173	0.4688414302616338	0.5607259267057129	0.7708891307018721	0.	0.12008203525763492	0.2564645558777868	0.35049672370120327	0.3069117752480313	0.	0.2819154245485894	0.559626828654476	0.2626696469004484	0.5279379806457214	0.2998836769769821	0.6400399746298783	0.	0.12871831369893233	0.19831069561956124	0.	0.5723824821565908	0.20111607022132297	0.11207278635975804	0.47001060848433723	0.7300528677080659	0.	0.2244651561491413	0.39577477506585707	0.5517009222175288	0.6746620395193296	0.6908142606868485	0.44988528623615126	0.4618631881557704	0.1904215897672732	0.29991524942461273	0.35097363879426063	0.46560026519089914	0.36452538790615563	0.6059505189294759	0.18468815478394535	0.26088688377943764	0.29872277894417665	0.20596340915173694	0.6161808397392226	0.47005173592380156	0.7033472559344189	0.4490894158842938	0.4657803841413087
0.6102983315325338	0.9393912869828756	0.5229183875114867	0.8472392718725378	0.7450966064516735	0.7557108981840711	0.5443577059068057	0.5563013433899378	0.503843983088085	0.6814278420966161	0.3819120024142807	0.6444445253779135	0.4728081937812073	0.44633783695632473	0.3695683435873847	0.9157024480934919	0.5706666552749249	0.8924891863348297	0.7070959274392143	0.7358217216932428	0.8179464723983935	0.86169875715352	0.7016253139927264	0.48710875479529625	0.17449589758967196	0.883069967488092	0.	0.8016081312686512	0.7289135381273618	0.7789262113276896	0.47558333682004356	0.22721374466027303	0.854744407969307	0.9393554738778087	0.7832725350825804	0.6838589168655543	0.2255280842785967	0.47718764751468773	0.7396925727133697	0.5586597110066188	0.27200156711570517	0.8792164680379643	0.7002007966038991	0.7964306593272239	0.8196353601457029	0.7394168531414077	0.76584793521928	0.4122357662047347	0.5740674735449217	0.47503413317249066
0.20246641744048183	0.360925838246452	0.4695174272467994	0.810277002025509	0.6018307474241564	0.23006775644602037	0.27857114194204535	0.5615805151611413	0.	0.459338937625431	0.23939565421050912	0.	0.	0.3978746960165844	0.44393409427488045	0.3238936925146608	0.2142211326177001	0.5320877973377777	0.2822398936836658	0.32982507099891817	0.5628243459095466	0.2115202066403296	0.4876463739094884	0.3691598876038509	0.17219381972700293	0.16064057815400287	0.2517245237896148	0.6064760167040202	0.21600438895546012	0.13200353116464522	0.33813154893977115	0.9496693564448686	0.5355219404064661	0.24049838804352267	0.27504659232595496	0.33823783127365087	0.16778554400445342	0.1832995491675017	0.30342776508405067	0.19776285524686968	0.3872588270788418	0.15223828144841486	0.33352846357841553	0.48668010890821034	0.41602013546940797	0.2135387579684548	0.2974309774351989	0.26256862226508837	0.24056411812857953	0.8964265251626213
0.663182028720885	0.1829815056894836	0.14420623244583725	0.8387221225900985	0.6113782775855997	0.13501632440626285	0.9713579527791463	0.2580402199140275	0.2021405723851603	0.22269619904527424	0.32162406272336563	0.2158909530835916	0.4823336423566744	0.16663178441915313	0.33122173594261983	0.18269040234203948	0.510235154952168	0.5134295335471145	0.4355658669261497	0.4321454555611034	0.5075435662804376	0.10398804398459714	0.4470635434243369	0.1278754231877868	0.	0.565477406576632	0.7696196425558496	0.33711621575835554	0.19570038474567736	0.33285946247670634	0.7123282936728687	0.48905957608374917	0.16479556409377616	0.8397298382486217	0.26546784602701	0.49257405357005307	0.17765259096010044	0.3583464481035906	0.42994658944371084	0.25981962561728916	0.6458547722820795	0.5790367482268655	0.1199911680724842	0.23677484605218843	0.9371980943902893	0.21328434404798435	0.1687637830137208	0.6821046499366114	0.20256152462429208	0.
0.2047075858762787	0.5146692966561321	0.263555719906342	0.3536668351856949	0.6912145629099244	0.37402779742458825	0.3704409175059411	0.	0.14734874011363785	0.2422212893636953	0.2851220194224444	0.5274073877040066	0.3277839526111121	0.7269289865630602	0.4513685058443744	0.3717672862843308	0.399213957232821	0.2477251830222612	0.926429099899979	0.12251253094436156	0.2830211974318849	0.2883162174685919	0.3385692857308172	0.8118702594143112	0.8889025241232511	0.2628590754354108	0.192251474340093	0.36378455264887	0.060727807436061994	0.29321567738065635	0.29579272254359007	0.45332977237932925	0.24020348146807727	0.39273115366866174	0.2114329325707864	0.2530334053035852	0.2821439607318164	0.22877008024322695	0.13370809622294652	0.437811388721922	0.33786288638120965	0.24797972661374693	0.4461633986808924	0.3546312511561513	0.9079506702316612	0.18766678897813752	0.1856645140815476	0.22071828506019917	0.6604878134293021	0.5477379171231548
0.301156091529407	0.2284527165741421	0.18535594427144583	0.17643996919080346	0.3298265042756816	0.29713012090797825	0.14556812136700553	0.24511747997402028	0.20039246765889432	0.5229073249100665	0.	0.2717618784220666	0.2971016728658837	0.3032231379421019	0.8711485743189434	0.21367532609967674	0.5140867873075807	0.5137110192968879	0.1334513227388854	0.09927347023795403	0.37023923922828306	0.2710610521100047	0.35157118319831654	0.3656111237629499	0.24449046657083226	0.13225462500984894	0.24382793362183358	0.2503145407976491	0.48644887534401515	0.07733766676067072	0.20551460635835395	0.5647843172608202	0.39958518560186046	0.27509824074314004	0.19401044806701873	0.3902975060257582	0.46771978601247116	0.6002333927102625	0.2074408790420877	0.23913363948571428	0.19581973919382697	0.4436147360755589	0.5773853031192371	0.5992148955173399	0.31438247464109503	0.14604335179280067	0.17812516887467883	0.5043195351619515	0.7184510222896251	0.33967948227674544
0.4623434998995297	0.25309913097898595	0.4432344220404538	0.35259260356136285	0.37324571903374454	0.2762808689764036	0.4020468022707803	0.2801155535929296	0.30604370761613664	0.	0.2742330068733922	0.4460162644718563	0.19478875502028084	0.3356639103745239	0.47007197380645604	0.24904878303911526	0.19156326991453315	0.267190718380811	0.6284833083626205	0.3482076731452479	0.43278812417900675	0.36643419068212507	0.463323114032301	0.3963911449102072	0.19508159803609854	0.6810448105727056	0.	0.6423706146995867	0.5719662753081313	0.2286754130614006	0.3782613108840868	0.2689927932983574	0.2045712381417936	0.7701033394568041	0.35266530578304106	0.4605632264995357	0.517185755908585	0.3328390347986337	0.46928551640357496	0.3862059065147501	0.	0.46809727232948334	0.0949638251523998	0.28006613154128174	0.3033430247036988	0.7315038840520932	0.11653202801151963	0.39012856849005123	0.3501449931394874	0.46698354746043064
0.6748967635065343	0.3671728605462996	0.7330822391153586	0.22874507072671801	0.48142527201483043	0.24738339110658233	0.6015997574356619	0.36827924977282445	0.045768471816061265	0.19852582946564443	0.2710549918515395	0.41338195935696775	0.4691445799021086	0.1976696631521422	0.3682694991833975	0.8447710421458782	0.8267218952132972	0.07769095952466853	0.7975098151934571	0.22155267195842196	0.1454748665706006	0.7664075670512464	0.333334623158607	0.12015978416255325	0.5646951249294853	0.	0.1537273651334392	0.43772768434657394	0.8507802541253728	0.06602136130785653	0.2471253278657124	0.21929182005883877	0.3559304309458181	0.3308631546099513	0.9928675753424369	0.1499718859488969	0.10396238476510206	0.2744728119357107	0.26789184627889695	0.23366076011143305	0.4169064568441541	0.08650186212087564	0.7785981973667452	0.4281153953555718	0.655020388341007	0.10085948106149899	0.39847701343361897	0.9832033639388981	0.11521506753705565	0.4891857480938675
0.40170526447492444	0.38724297638461963	0.	0.6574621620264667	0.6214418078111302	0.1416573508168597	0.312745532762496	0.8793935889262205	0.22728814059525407	0.16174943248047152	0.4447749525864498	0.19188381006294106	0.5476356703531582	0.23205298571092878	0.29768874282280616	0.26855228494670136	0.1931349929565717	0.23680915846553463	0.09951258115777296	0.11617384513594617	0.3181329843921581	0.45866550746781015	0.2570516102638943	0.31157597176930196	0.31638229460058204	0.21580196926517534	0.5581147059523929	0.21555381746258043	0.6904135697690563	0.185270061705243	0.45143010320756455	0.1475644717215735	0.21461701366971372	0.5243057879019015	0.4873945291973958	0.2084626670195186	0.	0.9860189445074149	0.2704392524481752	0.5861305131415995	0.3926966235606226	0.22834436879269804	0.9189841994125674	0.18399461287551577	0.0329556216002542	0.08139438322736801	0.9051418653211656	0.	0.9895732690738941	0.2770264584926732
0.10182386312408961	0.3178598862612349	0.1766192879374311	0.6736696591835303	0.2696778551510294	0.4588388355153802	0.4708356718729101	0.2973764234559767	0.476909401281873	0.35732668639849835	0.32626439705627996	0.5696213850988162	0.2870866484412511	0.5021729586133387	0.23820675049750314	0.37533620326282774	0.3214102808836291	0.24511817593735927	0.9620180118224958	0.22188880585476223	0.5842235265027416	0.7272477746374693	0.4216681989684857	0.45523318628461024	0.14426945484996673	0.18545937247320085	0.	0.	0.8105552545024162	0.4384545465786458	0.7007580795105367	0.30190236476247223	0.2704778715115262	0.9302976455930814	0.5088063729583053	0.2501815372351493	0.8407568761892501	0.2598455661209199	0.18719017885172543	0.2826454048155352	0.36899320064717184	0.15464528817079043	0.34574340303867535	0.6111132044740921	0.1932356598479843	0.2924362219682088	0.5883985247306662	0.27341255385649677	0.20648183714245422	0.25660981068349326
0.5345878998373386	0.32798148051041837	0.3344905734859579	0.27787305094323433	0.21594450291469836	0.22984478693597893	0.40339557890764705	0.	0.32912931195022793	0.3691263440931891	0.20385388758214967	0.2828301696590027	0.13568982746591782	0.4309778625226843	0.22176460578538276	0.3304474170700938	0.4161383394463898	0.5523555458671863	0.16606572131087124	0.23750485845525857	0.25894805048777264	0.17199780466275874	0.3110375198740562	0.235082317494521	0.5898148662884628	0.5949620135422158	0.4079396633280978	0.17852173834023435	0.1931925804647429	0.1570661732253475	0.5707359850175318	0.6063824278548616	0.23418958433238607	0.3890663742303763	0.19171840679914354	0.3450191510881119	0.2389524891407595	0.4746191936903779	0.24761515590663657	0.3099288647989675	0.3960768396271794	0.15451740660404648	0.2484728129717068	0.23759834230979293	0.5067835481422837	0.27849551057981825	0.20117944271970456	0.15937073307070984	0.12125981925466466	0.37153406402827555
0.5569053704682642	0.4502303547209722	0.253646991796602	0.20803864764752	0.2624121812119472	0.2549329625225086	0.27517682010412836	0.5074425951197579	0.8979369061477409	0.27911225230677433	0.23569148642383522	0.3361235533644784	0.4972347840923125	0.1876503394165904	0.35462253701519597	0.3325538002197953	0.11521797951463426	0.15112827249000396	0.2152023950934831	0.38920390156747564	0.2962868563428488	0.22700745114434218	0.5329940227434987	0.2721420021683116	0.	0.2167179174457687	0.16615459818580863	0.2542255236759579	0.1536715000004326	0.13742924375314922	0.2701374565322536	0.1887837480863836	0.27312077109451866	0.5493197360942675	0.19408921890983324	0.40500450116077125	0.2609495597724588	0.21646081127963693	0.18790505565230703	0.711251623581228	0.2859374595621874	0.3585481356677631	0.22606824673504308	0.2666883255905994	0.21926295703881024	0.14205012697092162	0.16233873521436828	0.24581649247240234	0.25275805161036924	0.3215427310002047
0.2823907187397347	0.33828451482553296	0.3511738914746278	0.6239031087134023	0.4374097192631844	0.5524230471336414	0.8552245096216957	0.31141321892208806	0.20850752995094446	0.7176956692440333	0.2086247802900832	0.4137768184202312	0.34226414122256144	0.5067158424526775	0.5050535142941969	0.33983276133807305	0.4148781163956212	0.6744930754525745	0.5746077009929782	0.49536169467096397	0.5601859664699652	0.726675139341934	0.607646055591916	0.1544601033582806	0.7135939406300827	0.28068051909684283	0.3253377306942892	0.6338568569376097	0.2934840838964943	0.6639584449368624	0.5691468188598834	0.2963003943386116	0.2560305982898976	0.4495378251733821	0.8135406579518257	0.6130104975769896	0.40666690369197595	0.31093383160243676	0.3777899610063083	0.5667515084121763	0.2197478487822841	0.40090734452749616	0.735178158488394	0.6470227914598573	0.5394488354830351	0.7732368867624755	0.3044475200323423	0.7613759289777441	0.37798210048808756	0.3226653722775506
0.20963788356362167	0.2394311574166316	0.28543879291070956	0.33113444577758283	0.2015010428570694	0.9489471055137708	0.24303916001895423	0.1530479701665393	0.25491752108794835	0.	0.2017898156190332	0.25037195650701227	0.11942525333559345	0.3495952263706582	0.20359696564806046	0.23233686782686175	0.	0.6398091276826701	0.11938477837880425	0.2512833510882028	0.5929472008859047	0.5316199524411099	0.3770143276400328	0.5390611533599345	0.2616253680610012	0.45525740019912514	0.180744874010817	0.19454440141369117	0.2259777808458969	0.5602868616428477	0.1294594354907196	0.2754961454007214	0.5826853209975883	0.3243484081454938	0.20051364721461046	0.25375954292812586	0.22542899227380664	0.	0.3077628243946969	0.5903363764503929	0.	0.2620708988711161	0.16767467712203088	0.3074948078222577	0.1835764235832445	0.176396768104885	0.2819055480622058	0.1643758200732182	0.28489882876771333	0.18811061158435308
0.23460935424874432	0.6200912860782142	0.035857313910235424	0.1658144552234319	0.3595542549366677	0.7724608502899004	0.	0.7662370778848216	0.	0.47207987009385394	0.25182672314892673	0.4547033818078661	0.9174613697971998	0.5270608907513207	0.17836775895276233	0.8418998472912137	0.1535250338615002	0.14971012138968956	0.39809841396148765	0.2661801520482905	0.5619627815488414	0.5909190224707652	0.5949780670312058	0.17795703662967427	0.9225121772577157	0.30638314801450395	0.18773677540316477	0.2893923226475779	0.14069144661089428	0.36717423892778256	0.08348559111455948	0.3496523374068711	0.43634049995225727	0.16094892522404744	0.11906376638782588	0.5257554493341626	0.18559909671499542	0.6447520430513685	0.20116027379374435	0.3815773277915696	0.15927914503211874	0.4061582170296	0.6611015415634413	0.5507812532846356	0.40276692517665974	0.39928762515489125	0.35613535690209946	0.5808638772361094	0.27141022320600705	0.35886035658866794
0.24191938051854553	0.4596404631604535	0.3214769258769868	0.2616891650840146	0.4680049262066691	0.46974486021055656	0.	0.27121160809812705	0.28890155786600935	0.20082157242955312	0.37807886736551377	0.5624021721797746	0.27285402477331216	0.31452084892295085	0.2702735484686467	0.33617872523448594	0.31368948030107324	0.38183591036205766	0.13820723446763342	0.3412063849767025	0.16137191142476764	0.2414745568637483	0.8426846864252542	0.28271756726088665	0.24506597492153662	0.32551350964637504	0.54092179931349	0.26684872092535145	0.20453135813991083	0.23707846068392877	0.2544775642207698	0.26361151360215535	0.3869053795763897	0.2423266071918377	0.25586261533707866	0.	0.4051591080283527	0.661396792804044	0.22549252790687202	0.08497820331200344	0.2438083160278609	0.	0.4496706586940376	0.24151617785404583	0.21232915509146963	0.3646042579689955	0.25565987375431176	0.40672729124798246	0.4174458764706272	0.15589498116047024
0.09752778402109019	0.17227159570651468	0.16081276968045677	0.3604518705227027	0.1703081382469502	0.15340442595331227	0.3195645548185263	0.21052073022743023	0.5395067468325947	0.3746367273500141	0.23786396932569173	0.13779130548356053	0.24806418353085954	0.1710147376576415	0.38337475133140997	0.2178506401666104	0.4410486566876859	0.33157225565088794	0.14209803847037814	0.21198428299888525	0.6592150116657763	0.17964507357967666	0.09629197801902299	0.2362423361723121	0.17053710453583631	0.22868906880339965	0.19423127263481518	0.14850026869297894	0.12931884671880287	0.1684002813784737	0.16808228842149917	0.30823773610267463	0.37978942404595234	0.1666860668913738	0.2615817917413345	0.1541072798452748	0.	0.2988712854455013	0.14497653392064225	0.2112041006463236	0.	0.14383335617986764	0.6327080292909253	0.21743352413489844	0.13056988533612218	0.11332132706282383	0.18873763565482038	0.19885268102324735	0.46149279975228935	0.21603915087817815
0.3527624491211258	0.19203358280742477	0.3838993372944003	0.2893694259079878	0.7840178171176184	0.5847584333640228	0.16417398188704987	0.23805162621865408	0.25137763275053476	0.5285651433173588	0.3613662506494635	0.46755004583112486	0.2938797072955534	0.39562511102081876	0.1683875141045312	0.3733202849630684	0.47752727102024745	0.4235113580240443	0.19151228979763843	0.24804962173308737	0.3006559936589908	0.31563443726013735	0.6461064762428426	0.19262609214931795	0.9170415810303438	0.19322127109885848	0.	0.2191345702496569	0.3245939673946221	0.4182794447479352	0.3680327973917165	0.2722482532917789	0.18505900736710865	0.5610319510975809	0.3638670113925955	0.6288317267176977	0.3938494287294914	0.42807690785522656	0.2499791739322733	0.5652964549658214	0.256244562212409	0.3558359869292851	0.51054260091351	0.4159124688158997	0.26243182885109584	0.33443331763541234	0.3589889030629604	0.4236258040186987	0.5183981634095325	0.6852428786233076
0.	0.7420953311369918	0.6953468448738551	0.7411083325947649	0.5084602336392346	0.6729348733890916	0.7631525287768482	0.7283535372655141	0.5398877529189905	0.5635815020512839	0.9712751188236769	0.8755514687371962	0.5246717722705115	0.5941193654790615	0.6296448940310908	0.6584255800017278	0.9305965532460432	0.	0.	0.5058255342711468	0.9357937765001827	0.5002989425442969	0.8842766794913586	0.16190278631446137	0.4022310665496376	0.8946286423087342	0.41505010107879564	0.8054157676930791	0.6019016516503917	0.3669183842733992	0.24220815204395535	0.8904660168407185	0.7688239850353857	0.4892262729749101	0.8132853456253393	0.8181282027052115	0.9461521105006588	0.7590482172605543	0.6819615603804008	0.7530592562364496	0.7419679145867009	0.6634832073085581	0.5737121295827369	0.6561766837786553	0.7544377797353693	0.8685421299292062	0.8858413764805168	0.33875460330713436	0.9580658817932531	0.6900203490909481
0.375578608953866	0.6805930693333914	0.3368026120757521	0.12762893509639117	0.3337222545341514	0.24017410082391952	0.545120441793464	0.45894453816511166	0.4172723167970932	0.1437512523485028	0.18324298679959378	0.18735720439355696	0.18302449151732897	0.8158003810330622	0.24002765133308074	0.35860770644016404	0.09430594442095552	0.3986601880078823	0.6502685382602953	0.27598179812605234	0.5647206210411481	0.5382553814156232	0.259163648190237	0.14132108380137884	0.19867858224798188	0.23279341908326281	0.1541907836627327	0.21904346267041375	0.32931260704382276	0.206868010166655	0.2216971818608136	0.6806655372966985	0.2941375589899878	0.22750584695757073	0.18828171076220396	0.13356783656549434	0.3781183408257622	0.3696400439841112	0.13239842141024175	0.18800620826017553	0.15887665176536775	0.07618317410410569	0.2245243426482229	0.21580815467926656	0.4559126788208736	0.17780119760493476	0.08338538798282544	0.23310793207784658	0.21517080395011606	0.5873169462214537
0.36945764165738587	0.2353126194472463	0.9524598747949317	0.	0.41163260808145447	0.8094155554736292	0.017365017044868678	0.4892943318426241	0.5963232231514866	0.3267154793646722	0.7744831717395544	0.6446475839634578	0.7392646349891896	0.5748866298942216	0.9951575373566391	0.3511414164100076	0.47693865011454456	0.19709371841663004	0.3581276580959315	0.2327036949592152	0.5253225203389961	0.3011268571130193	0.39621816744442223	0.21101243520099788	0.6430647817420085	0.32927808636316813	0.16108008312030866	0.7131872090683489	0.23684408678371588	0.3129400422103097	0.32562688917197646	0.98106208522972	0.8927365137371011	0.6956609600123649	0.4973902374223468	0.563717107950483	0.6656826661382673	0.31562010402410884	0.5710955631516311	0.742848251903302	0.	0.2621076662012396	0.5237548993409094	0.5066005265324713	0.851931546323277	0.4557042807434257	0.41382154042570257	0.44905457390644554	0.65909111336643	0.7902173718786523
0.6784104602747921	0.5970175315119949	0.19704006502001703	0.17885330504625274	0.5753079483485332	0.45214927919583403	0.3470644654708375	0.29914317924768746	0.3317375711328266	0.6640682449396698	0.15982514778590415	0.7979199899267484	0.4162750930765712	0.03480332917735991	0.7984605589498153	0.3347050710225622	0.34065691090593836	0.8250152410827387	0.1577864321169188	0.3723190906054595	0.5672974695022452	0.6424320613263472	0.41933490654789873	0.3517564837319427	0.02027249180879845	0.27580464614076705	0.06999543826626049	0.5851375614750274	0.18286797244913017	0.25873154709368795	0.21926820651945741	0.5241264979551234	0.07198670986584901	0.5812806276712313	0.5356521670734491	0.28828924642472076	0.3079860456687288	0.5173550753495113	0.37077374604337543	0.09714696900300013	0.13819166025126564	0.13469346603747603	0.17933078308402778	0.	0.39105997888583605	0.22316261952925343	0.5756719387300577	0.2903867683452603	0.3514408721562723	0.859590264998623
0.9685262021337271	0.5014657089894444	0.33131955460353646	0.22883024233414034	0.8838494088750254	0.15773278762389525	0.33084780767191607	0.194732787046585	0.5875795857007512	0.24022157701578734	0.2662989347655861	0.5305343894500811	0.386212138820942	0.23264524692531607	0.3506133938017059	0.2913376044488861	0.18488373971244534	0.23304508010556518	0.23087738208468378	0.37603699407505886	0.3676039897066854	0.	0.5147509498224518	0.13177846742373073	0.6064603259000724	0.6384016981292658	0.23520134084585897	0.6622577212018134	0.22029252948234035	0.5956285021907655	0.39020076212456556	0.49849876829318696	0.5458969021618733	0.5557925499412987	0.12868751615544438	0.8274514651466377	0.574944603829104	0.9611129239309596	0.1680399696783884	0.23486224764629868	0.1713986321624282	0.	0.9615527408371916	0.45124277602292384	0.594613938301219	0.44671903826047155	0.7985522909844812	0.8584120222672972	0.9507262267472023	0.3552269986187807
0.5784024910001908	0.5226565862510286	0.8471352763385166	0.32336245734566343	0.21713673701754352	0.18807261994098784	0.3394141418754986	0.2280353919857601	0.3052794906128753	0.2756391645888018	0.4747796544406135	0.7206676990096446	0.6591812385256969	0.35866479890440256	0.39840792495620736	0.21240127681745416	0.29963486768319675	0.3456949102603093	0.31389478691754014	0.23766203363124552	0.22933635481983236	0.14972312730862072	0.8033504901989565	0.37729719282052787	0.4105218242363862	0.3296710462135701	0.2788784870984906	0.	0.23738382396387214	0.46340569124730624	0.2571334856349472	0.39486630546681095	0.2605337059966924	0.2973150357114845	0.34775463259880807	0.8184653177319587	0.35505849861732885	0.	0.2694236538741596	0.43901110560474604	0.476871034515481	0.4543969482889356	0.3620082245180356	0.6179812226113149	0.28174344827175274	0.31894977120764745	0.4710400729875506	0.44995514878885606	0.2236725449203265	0.23561606490785436
0.19097027378064357	0.3978838723030752	0.18396054436932713	0.1425243869354929	0.2705540906414686	0.532809735776199	0.5784024910001908	0.3298670660868838	0.18700884699259465	0.16420457606323866	0.249627436277268	0.22563946717998587	0.36010336786662084	0.22060807989695533	0.2536482005494756	0.20478103098172665	0.1862889580488307	0.4471877883841872	0.3202654757793623	0.17723185892416277	0.34300406074898293	0.19577264828810628	0.2436009547319486	0.4556274102413442	0.1414404635084506	0.17392045684622837	0.19335495990588666	0.17514595899256782	0.207751294777063	0.3213466902321517	0.1194365482545296	0.1361794566947307	0.20764812848292932	0.45349082990363254	0.19858060711956374	0.5536772003743883	0.18165306337473783	0.5401134239273523	0.8590778594359042	0.18056516105399875	0.10995966360628663	0.178383280855585	0.15441453438574632	0.35240330152419164	0.16059114073795316	0.24548290579607587	0.23824932621280193	0.1192811700199462	0.4721555639368784	0.19896248985961854
0.4159357579706697	0.7927830585325992	0.18550770597298244	0.3902194064885738	0.329105108088403	0.29024894260169826	0.41348262126247176	0.5214080285104781	0.005499606367852887	0.3943636460764528	0.30841614999678524	0.3832745880077997	0.06632801063496553	0.36508557051031404	0.30705945035300536	0.09972575522259912	0.3789344531449727	0.23090374945093683	0.10256641729385538	0.17383523948307963	0.26607187580806757	0.3044893331448478	0.594754802544618	0.47169118520595277	0.19386435434161473	0.12966118620156217	0.	0.15487261780573922	0.10348014675090389	0.24185020830197332	0.9925096463226248	0.2938567151648878	0.39502448497121445	0.3465160011646222	0.	0.17728424616159294	0.1949174045020271	0.2925694848273414	0.5400455074260626	0.2016861670047185	0.2153784089167332	0.3292495290437544	0.282380027535949	0.2531567730083615	0.12259379848121173	0.24844540508241972	0.3038434435038932	0.	0.2447554148465833	0.24917139433165916
0.2535530856902624	0.43827736571437526	0.6014982584616465	0.41958921148410666	0.4793216466575062	0.	0.41300877617761755	0.45690875430703576	0.3425233162893417	0.19740449601085308	0.2810527343286079	0.31223981513422705	0.2965131045998413	0.6005835729051587	0.2203471046390142	0.3515697018949055	0.22718330404045928	0.	0.3784098478706372	0.5658655987319431	0.2170909979693825	0.1980396856462271	0.3488666408843537	0.2429166266106208	0.5497918225477213	0.2705658929693439	0.6447077741222239	0.19651172313359114	0.44580039737862137	0.2942891279447952	0.6572008763497867	0.2321001722094358	0.22722637448186225	0.571236080685288	0.1437050914571758	0.14976371639295818	0.2700500758766458	0.7280445352681758	0.4587833381901811	0.4753996022076821	0.4716616288137528	0.4546783265718985	0.26665531066866727	0.21294135569924047	0.31984165969944456	0.5007923129612829	0.6566852703634976	0.311194798732184	0.2889107663942557	0.2701571530884081
0.41306931211892	0.3382312167446405	0.19361699388586132	0.5030188260966301	0.2801553120830546	0.32622692312547624	0.1779564911665123	0.3379643538391368	0.36690391363529457	0.46442577685691855	0.3165795788346668	0.4496706586940376	0.60297424593212	0.46974486021055656	0.359419779877167	0.3286176086559497	0.2961959319039053	0.3195218558299788	0.3313773916389834	0.42064310270062394	0.21169198334526676	0.4219296287538127	0.37807886736551377	0.2884660310000381	0.6539734997021603	0.2414745568637483	0.31674913891340195	0.8426846864252542	0.661396792804044	0.5974233144377751	0.34021755404569987	0.49324449797050535	0.40672729124798246	0.32593491446331935	0.18983830492346834	0.32454420306010845	0.29736052172015076	0.31074654817216324	0.28271756726088665	0.6410526026398389	0.7320627615189982	0.31501118772682324	0.3214769258769868	0.2152370782083398	0.3200295465466289	0.5840772315439525	0.5645379253402195	0.3326549770597269	0.2583951901494131	0.2917887051658586
0.2911828917888514	0.14056265562340745	0.25014702027467983	0.3151353280201814	0.8815886416561052	0.	0.18353975030496977	0.7584684731718228	0.17950617399804178	0.25755164305151257	0.3318329581621393	0.12112806865271832	0.32732650421785875	0.5437892487327778	0.20510084124189465	0.4493675665830131	0.4042774309486077	0.440451589076939	0.2582622076895761	0.6476766663163976	0.34536494510789373	0.19460390161086474	0.6067931185329994	0.13115595000976094	0.4202211423007371	0.1262667371390067	0.4217328719682392	0.3518819656228541	0.32005664570814757	0.14783933959600032	0.	0.46216719440261583	0.22683419215387202	0.16389293353433626	0.15889956972126712	0.4667732317360134	0.5002302723604909	0.35013981519736687	0.5237654891073714	0.2981936260880129	0.520619814842251	0.3630019941093891	0.5396631044033408	0.39121140482838906	0.07187976588177614	0.2978495597998701	0.29396885300576575	0.	0.3429785609531471	0.2372866001735318
0.53894468928667	0.3117761377578807	0.26841260106120934	0.08977188513188082	0.11309278514305812	0.24845079296431996	0.27335917962772033	0.18187388373344862	0.5476225113205582	0.5521177641882531	0.9441809347015432	0.3078677035738618	0.	0.1526075148411836	0.21242965141753745	0.3028241839208268	0.22664529274134346	0.604040414435455	0.23045787037159332	0.0847668993436646	0.15211789295281314	0.7111449658973625	0.24514852518671493	0.12667335248893583	0.49906113106803895	0.1821140947624299	0.12041725114560566	0.5588954631534572	0.38903536546510364	0.22223279566884768	0.2489646762502606	0.2774399824948578	0.25711769110696037	0.2259730889653544	0.19843538699789273	0.19968570991944093	0.2792449820009107	0.22282491901314327	0.2689282904397866	0.21682777528128588	0.1037092450638924	0.3930549744353782	0.42107696832663793	0.13792345239387246	0.38115811013429163	0.4842515755627196	0.2063669110864729	0.33307157893879014	0.7927046521329573	0.37379202210994283
0.2091132481695461	0.5310627413726388	0.18817381987339338	0.21146370128402528	0.5066213499941967	0.46134197580726777	0.575177734153	0.5007182098841193	0.	0.5261055010493032	0.8218191445708417	0.5678704681469114	0.30662064357644947	0.42444274377116015	0.3910988021783855	0.6407819511254415	0.36884729652484805	0.3596554476613126	0.6592147517323905	0.45464875087071643	0.6171736670453242	0.21790400422699796	0.43872197116089356	0.2607549010044093	0.6594329176269135	0.484891503729094	0.45405515927410167	0.5552637622937738	0.33971803113334903	0.3425334052430518	0.3502074849604568	0.7852871246136452	0.5481484737453575	0.3791289969206525	0.31331943934248196	0.40235772248705615	0.2704792954003525	0.	0.30846633155940234	0.	0.41928110611809305	0.	0.44512088406553124	0.38969898720489216	0.5597231361432083	0.4190170873238403	0.31911406227554917	0.16836666190272911	0.	0.2652702615659985
0.19441760543398567	0.24553764820359927	0.5214080285104781	0.44253859893754566	0.5012704848461321	0.2390221497575912	0.3714297014972083	0.22774316873216383	0.4357216478583297	0.30705945035300536	0.3085838975916552	0.2783320292082172	0.23027133638891553	0.	0.	0.3920219808608837	0.39675396657475054	0.7912162933501866	0.4316467714938698	0.24844540508241972	0.6530927807319336	0.3292495290437544	0.12799183666410624	0.41348262126247176	0.2972987891128513	0.3627296911787569	0.22216670297201777	0.2067609283271467	0.1164556050647629	0.2063371042028761	0.3781797863061732	0.29024894260169826	0.4257905133874836	0.41722835724203744	0.3943636460764528	0.25871048950889924	0.12744908047834316	0.17582889566430934	0.139873971602595	0.	0.29854596576384956	0.23090374945093683	0.22659943524996434	0.9925096463226248	0.22283121132711817	0.5314203401712598	0.3902194064885738	0.747413980783401	0.5684461644435211	0.40395485884812593
0.21910629364765613	0.19886981245544424	0.3798821717916427	0.6116271288010134	0.4165106423194943	0.24104862376435016	0.5394659329962539	0.239985380823666	0.6170722002656689	0.18319444335545668	0.25424491095310675	0.36910469680459124	0.8182039465874725	0.627943760978592	0.9069595331004808	0.	0.31060526341173844	0.21149431376230296	0.2980286780168785	0.8843733952352456	0.7276429914354514	0.5367489428630244	0.09197750174988477	0.1735479918612367	0.28454473471939545	0.4577562709231677	0.9191254055241386	0.4616440496641582	0.2552666983226664	0.5555613901390101	0.4621727077368331	0.4481038763594413	0.9299867764164854	0.31469359392174956	0.20322271400441388	0.37172692448178907	0.4435340725589096	0.28322823495136223	0.5707669985296595	0.4537652723058576	0.4421656062921449	0.18529439911310058	0.	0.8838051212293487	0.34538124842129636	0.3053984682023212	0.26687056809487153	0.17632039117450865	0.16915163324457197	0.2706654707638479
0.4186160665860003	0.43839450280638864	0.	0.882164254882662	0.5440048647672314	0.7149486373416533	0.7159659947846106	0.	0.52873127121533	0.7856545268489951	0.4112348133595138	0.3911554649460101	0.8108532031499883	0.7159647172436558	0.6359955513275082	0.5050485102022374	0.5171624616236072	0.4851061401102313	0.4787473796266522	0.6135688261330197	0.5734770869366894	0.	0.7557096873223864	0.6020480545850574	0.6039072053711994	0.4000700181246463	0.7092673983049567	0.8482353216578203	0.5190838086664745	0.4923911652577257	0.49078737551345347	0.8904921528519945	0.9477161291018957	0.7310976550104559	0.6942098650934352	0.9894195442092426	0.5060173756577174	0.32842808721520383	0.6079485839450085	0.7038324312141756	0.3409128036886659	0.7341232169118941	0.626138361287596	0.4613854304596794	0.8872566498446777	0.26494185520300645	0.6201144797113939	0.47755674452077546	0.7041797742524337	0.5423066617045399
0.0917677173836523	0.95978458539354	0.38294411859584515	0.13971981533102154	0.8921325099220391	0.41218588500939074	0.7378167911992938	0.09507377337928215	0.	0.5375979479541065	0.43697038906190255	0.9111100958079542	0.20974668234725846	0.12146756576885887	0.1328404887569702	0.857844157650527	0.2198137924489246	0.21424631394087923	0.10194090598209297	0.49063982726088184	0.2174608229560246	0.07455115964928656	0.02924238385973544	0.5761028246677409	0.7344280208874298	0.18149128812931462	0.0043243970378842	0.05120222914729834	0.09553857257008401	0.39840732423286274	0.3024757065090172	0.10637780188401451	0.013119676009170758	0.16346334373952787	0.2625783475310831	0.026846302798934074	0.9999580793783964	0.27053600733098804	0.5659887373728701	0.14350997167721202	0.7551319109755281	0.46621636733417615	0.7000153798357104	0.909057895473416	0.0739078977304209	0.01080641965780014	0.7058673312865502	0.027859718380577953	0.27199062951690467	0.9184265189754268
0.	0.4759381307459192	0.36604002050316864	0.5012846019117091	0.5583531967729229	0.30832162844767375	0.1369476631695605	0.	0.41755400406223714	0.708102999780005	0.3169611451842994	0.	0.2559931832103746	0.3916521254135281	0.47239244254207385	0.	0.7858362069590799	0.32529715326407405	0.4637170924231559	0.	0.6853254182984756	0.4680714472639321	0.32364011731924747	0.5414773310865604	0.7079430738106482	0.36513258393768483	0.2572721561618118	0.	0.8307164614385893	0.47967811721020465	0.2846927267194352	0.76463562219763	0.39521459644462487	0.33874606515531364	0.6638841053501118	0.	0.4969443197891124	0.3070608962192534	0.	0.3772055102188028	0.1882821899177601	0.2658134180215307	0.8391008334597524	0.36060706655766395	0.5279366049856278	0.16121008256846975	0.28026530408448314	0.2695974984826406	0.5271856877315333	0.46601929233996847
0.22628604957529672	0.13663681538962444	0.20605983217408652	0.1536235871363451	0.16824381130381352	0.19574176741874663	0.276164874135476	0.874261213581657	0.	0.1257624278900334	0.43501697515015303	0.34773865073892585	0.29879798193236407	0.350493245990464	0.14145870090239013	0.5360252844638623	0.6742186653303036	0.09825666202402744	0.14884741655411468	0.15343266020427612	0.10625159370371949	0.6062868840875852	0.25630765705878905	0.1290156752425255	0.11477527339228283	0.4337387768900947	0.09254386084130331	0.15071015506460667	0.1839773579466135	0.17787682210533098	0.35818424706890745	0.18207388047651923	0.1235737945924524	0.2298765695852192	0.13795962188559477	0.4842298602293787	0.13387107179997051	0.2826593169002569	0.14811349302163448	0.	0.12222449722499037	0.20957082875682254	0.5185603159335666	0.278891026406937	0.39072442900646237	0.17813156702673452	0.18244194952941337	0.3003215848912622	0.3528003358027445	0.459497104120915
0.35460350854949974	0.33455539485769076	0.5817504643284015	0.4904753886681916	0.5182607260410136	0.7498013104215094	0.5107575161005231	0.8986177880905036	0.4544994730777008	0.3413256378350291	0.6390891635963771	0.3613727495143276	0.4280138396495268	0.8997398352994589	0.3636635439036438	0.26404022524216697	0.5788771857649825	0.3206603147414789	0.5459764675489851	0.4296996400506162	0.373345496574031	0.4390363645838358	0.34923776395571826	0.4335765743527729	0.37895790484593006	0.7681921647201456	0.4648610717803839	0.38812315342802073	0.3193497893313772	0.39858708629191547	0.8477294834777901	0.2622109142552077	0.7441107188824468	0.4866898932750716	0.5773416643663558	0.6148243780943917	0.4086335216048846	0.3409439456556411	0.2903243402447451	0.4039086135044612	0.7538589533991353	0.37134689654491904	0.350230944398142	0.4283222307811346	0.4468472851506905	0.	0.7732286004734702	0.5387421545630507	0.49847979114049984	0.48510500451101196
0.41951633899147417	0.19348824045459032	0.40205831747117227	0.28742549917064064	0.3318043475930472	0.2856693817122585	0.39876167572829435	0.36291825684616186	0.34877892900457635	0.22988002236860233	0.18770706188911734	0.2766687510485589	0.4560137334478873	0.4499108988911644	0.34409859760878037	0.32678576585772595	0.2857302604599945	0.3686483249792871	0.3576510174865329	0.2479727167109909	0.436573031092937	0.20360247144134552	0.37283740842932117	0.24077029542978076	0.24418128046396867	0.6507434545262786	0.5416153194702217	0.6768364396764922	0.427845001012261	0.4024384185740493	0.29858636889409346	0.3343245214285683	0.4735931880403389	0.6286720878980799	0.1925394901328421	0.3042793601262775	0.2044617533885725	0.28646068540846786	0.3856906101330673	0.3293676866133831	0.27452829069928675	0.5635748247533453	0.6114346171384644	0.2800881893089761	0.2919103296016394	0.9411276917825389	0.19943681672801788	0.3202151562995504	0.5707021658352416	0.45429157654436797
0.2813343112989712	0.09391487942335129	0.26150976582020463	0.2817599481301294	0.6448874567655232	0.12612351652122578	0.18315529933640914	0.7452546016412376	0.22447173071790252	0.0741277154454644	0.2902651344423165	0.1775684197995155	0.10562425247616956	0.22017957513532835	0.8085346548789811	0.5334824253760375	0.6904384637492581	0.141527131310373	0.21889777944760322	0.3627772427207379	0.08113561013162633	0.33889911096924463	0.8892122046438606	0.20688034410730924	0.22008985737381603	0.19690051368106276	0.2573336571480728	0.12996362527652816	0.2418254799125192	0.5396692048009504	0.17116894024219706	0.25140461464011	0.27267649482468365	0.18744031323081373	0.30917712648371953	0.7564059360600498	0.3513806695095566	0.12319171345461664	0.10930252612907795	0.614923186399995	0.13149256792972946	0.1782990029306909	0.	0.15195297396268298	0.2800054274282403	0.3165043863705923	0.1345935171883486	0.1022095611362625	0.09176152470753547	0.19243588174442652
0.33220527635402136	0.7941821825071904	0.22212629112405374	0.4241667516829849	0.3882265139394924	0.6708301346574521	0.3804288684353834	0.44689513031662403	0.6385131919682735	0.20002815211747232	0.2044264824218131	0.498899336291226	0.44393029615693536	0.5435582303786088	0.39067310346516454	0.3718488544809657	0.5083686040940166	0.1107071787258952	0.3279044553714027	0.21091744789769365	0.603886847252605	0.6032918916007904	0.6051405984001536	0.4496205652780725	0.21293612369951506	0.3911212792789716	0.2871103767812282	0.4545872959740958	0.	0.4954662254699168	0.18230585915422226	0.18761439954879022	0.37957762895588887	0.7332550803797103	0.8491352484753337	0.43868776768164786	0.613233214561313	0.1538188496354412	0.11283367490117632	0.20667674677361253	0.2914839008055258	0.15512912681509805	0.1733511350866734	0.08293668024336617	0.5525139768959461	0.20514522851700498	0.4577746052520475	0.	0.3780633795913234	0.19158973845643423
0.4873137129914421	0.3279569270204204	0.3285669984358359	0.23988815003539715	0.22731498757751256	0.36661118067626897	0.17794169855673447	0.4767900146546291	0.24763276556638603	0.1601336099466554	0.9031283864611396	0.3907131405632711	0.18606325923160433	0.46574991565995083	0.3334825367837192	0.28202215537909203	0.351074942028073	0.6176048137292409	0.41937294493598903	0.1221040882704305	0.3061246809158348	0.2182615054555548	0.1641165629039251	0.9036542185733839	0.9200631149900781	0.5290380781985871	0.3743414364520149	0.3686817914655481	0.	0.25085541020646235	0.23477842006500438	0.14176511590181068	0.21898956276485795	0.9062045295747799	0.5206413610940122	0.232325423018612	0.5429429364757606	0.2337074950658674	0.2267019570546729	0.31316132329834284	0.33863578324294813	0.13057182906649406	0.016861234605246394	0.36100790006866534	0.2448008557573508	0.47886352151785344	0.3352500503750614	0.1616321508126758	0.19053725605075666	0.9774067395771305
0.30268224824341244	0.35658705549675473	0.5444387562716558	0.20222104063978602	0.45408304764913027	0.1810141489862726	0.312982968304598	0.6092405302320074	0.28321349844998506	0.2016447036824414	0.16860863010503743	0.43543142399517143	0.43475602031895794	0.14768744799099792	0.21528939465329647	0.2536779300124874	0.	0.6133282734504838	0.33299750966216385	0.15725002241857594	0.1936221984990186	0.28498088181629394	0.25798856244386875	0.22517862775083164	0.2437951813035292	0.6666098158687738	0.35934518457385234	0.3134825201084853	0.3507369414808225	0.40927934576237907	0.258660710320539	0.2130071110533051	0.7401336629050635	0.21208476518539754	0.21170480052435967	0.1961247458966215	0.11649815193090637	0.33403258293489735	0.25877980041046866	0.30192411849511314	0.8596903369170467	0.23334892811978797	0.4228843234881243	0.3895236993374858	0.2358654496002121	0.19552701679007659	0.12048104644651181	0.19296663404132858	0.1934421800579652	0.3766649003838665
0.4550791828231885	0.	0.7355938313339059	0.18616058789363873	0.5019060057587674	0.13523769755084689	0.2835303537706402	0.1294415039880538	0.920242857950147	0.5929809194751957	0.2522657710864348	0.4617506010572987	0.29176048678654803	0.	0.1389314703739754	0.178457608750233	0.6139801459588877	0.4628812011215223	0.4790186125160328	0.16702013488839634	0.409556808383956	0.7861480982333787	0.5980010400839553	0.4064329646676713	0.1865139099888151	0.1636051061944814	0.519634360552026	0.8320661656252594	0.2991406803410818	0.34223515677003424	0.20201739175637737	0.07580227839121755	0.	0.660947979078547	0.28682827911141046	0.22804227267248245	0.3046841800719247	0.4743271939312591	0.23718007379833758	0.3385862755683322	0.28617241831602336	0.6288720752146915	0.20633413224943084	0.09258822539618386	0.6441644623542152	0.13182156667494116	0.4696867364359935	0.3974110555740764	0.3990041432946895	0.21954402673863113
0.23571369099074083	0.4421021246146455	0.21713836497725691	0.5438230896583842	0.14724329838176511	0.39680140959483723	0.442789535703944	0.17095220607704087	0.5942671217524501	0.40427248505020846	0.22437060367910183	0.8375546513382307	0.47853943264845084	0.7616417848438886	0.5996225701852494	0.7292261206769763	0.3840900780626859	0.39944085224146675	0.6246698176368017	0.3426571334092057	0.422007761401628	0.6318894725447243	0.9473301779173153	0.3704857188726845	0.4663366725193164	0.22448940797924014	0.	0.3385769078982127	0.3013578946732179	0.8661430037986663	0.3686533166661845	0.17224621410075092	0.5471620617031783	0.5324915914034939	0.19310246892064561	0.3260621594853837	0.3684670489305419	0.6365647107983712	0.500829370707232	0.843110447974269	0.2472318675671599	0.8137733271487022	0.2541915552964705	0.3054693096575293	0.7334788874973904	0.22976572236785953	0.20122326544711186	0.7584895624886353	0.8312179240341857	0.831667513520236
0.19448636214212714	0.29658136489581605	0.42236062725461637	0.11767237504959369	0.19555682449061992	0.257444517148419	0.6421942620016465	0.8025224450698474	0.3535026098339702	0.8079986576017492	0.17510267798392656	0.2723561114151527	0.2228732981059212	0.24738003060047817	0.240944055715411	0.1893677416396673	0.24518467823234782	0.36982148401082693	0.14222898624137373	0.2137113442614272	0.27283528440230254	0.1837371520294431	0.4947358686934611	0.	0.16136922691997693	0.1125378335120785	0.19004043617363078	0.23319331243559677	0.21502465845314236	0.38328289202270444	0.14681268096086003	0.1367962931813128	0.16992067219722634	0.2164097439388049	0.2541573695115035	0.	0.4717654501650534	0.15924853562106941	0.24660141128071986	0.30782140034689065	0.1397208127863236	0.1953652465681596	0.7006821025700585	0.3148640610363893	0.7348103704252876	0.521450606782028	0.17459561599491413	0.1615548336805284	0.2706803543360265	0.24502810504655473
0.6697927092309307	0.20225345409547046	0.2591199612007957	0.22177828982048953	0.17171811660258585	0.17677123535308176	0.16843307398699212	0.24083586023674736	0.8776679870087989	0.40803635730370275	0.4639457989854432	0.2618502676608337	0.2768382066917268	0.3580053950582147	0.4193040188070324	0.	0.27194668008547157	0.27117166833011935	0.2927564386664322	0.7287876499623349	0.36437584732622447	0.	0.20829419945304598	0.2911116690056629	0.21136620517107685	0.49015623606949693	0.5776248149849487	0.	0.17760907588706087	0.4505116118313783	0.4605875975671947	0.329658215922926	0.30860450676939793	0.7690598516339341	0.23274654752949017	0.167388342339583	0.	0.30043883450826386	0.35242146439886635	0.8130971632155881	0.19559728119920244	0.34961316987681934	0.7072861953187087	0.2321158276096357	0.42318515892284	0.2522972689198305	0.31182453466860666	0.	0.12958850993562337	0.35037731023034674
0.5822444460542008	0.25421318921931235	0.5151097059929729	0.7035597611194411	0.3545299260373634	0.43733358119435956	0.433547107642746	0.29960201273749626	0.3684860722019084	0.7465920911702434	0.3184360779010315	0.22904354324782672	0.4737718842767573	0.20724417038106657	0.4893849253421327	0.36004694482204525	0.30369055246315574	0.5695374131747103	0.15133925401393283	0.7376825472493888	0.21420586305883807	0.31702824579646716	0.5266266770095015	0.527307993613878	0.5085637732695161	0.3867003734289956	0.1345744186135899	0.3194657078243472	0.22658089089116215	0.	0.25242113084395723	0.2146529830087057	0.20723463530867828	0.9182746930706797	0.42890881430150035	0.8077985719189863	0.	0.6949645607574607	0.23037532249728812	0.3425381472748677	0.31295956622046806	0.7747526870048685	0.4339768575802283	0.360674712191604	0.33260224885968254	0.2031901802567211	0.11671153126294725	0.17962422964259359	0.6052848199526271	0.4245143688432799
0.40298497771363834	0.22700745114434218	0.19032365169156829	0.5896830449040932	0.5317038692597644	0.37328130978874485	0.22654606806486619	0.3611817564029958	0.39867428218763007	0.29533966668243883	0.32589050681691784	0.227273499885236	0.254888229491453	0.7937564748429333	0.38053997199102363	0.32568650828920837	0.41610350929895235	0.18658189548693607	0.6578152568579096	0.3294860798842224	0.23569148642383522	0.8402558074013128	0.5916076513337876	0.6155437084254848	0.5028522689955145	0.36711865029262136	0.	0.13742924375314922	0.7897088502354449	0.5569053704682642	0.4117528740543954	0.4972347840923125	0.5061125448374896	0.9857951371145753	0.5751918541232309	0.4858536096300152	0.2439820232115981	0.5723948686793024	0.5611477972520633	0.7717793459135416	0.32148388944553097	0.6648695833386465	0.624706991639867	0.711251623581228	0.3621590720172055	0.5330125742134671	0.1872408567026195	0.7670043470717928	0.2624121812119472	0.7172324564598956
0.47192745918793316	0.	0.22005682682522676	0.4038853383245042	0.5070322153711322	0.2782417669697174	0.42505956242242227	0.2511356027143548	0.41634966004394774	0.19400219376827788	0.3123148613924876	0.2514808187354435	0.4063794241626112	0.3749240866060971	0.39860794981316083	0.20594912047966937	0.6137432019313023	0.35401537130614685	0.	0.3811256439792166	0.41749571184995937	0.22830013254011872	0.224194844801915	0.28552993584007513	0.27259306350253903	0.48631451549182564	0.30469561544792406	0.25967129492789764	0.26616275883344087	0.24757212636033873	0.31272083744265344	0.5219704831523911	0.29400578210307804	0.236763341696439	0.7121740726662303	0.28694332887444124	0.19952649965968203	0.32414646661196855	0.4494929693911761	0.22712395612880423	0.28136910858833303	0.31989229380070894	0.26298293627715297	0.17126212949474995	0.29524990651093813	0.32451232220567044	0.894985468422024	0.21689811817199708	0.3218628691314941	0.5402473150569717
0.3089103055413629	0.9140700725702005	0.43501697515015303	0.15159727023072417	0.46611276066609786	0.4343955938302536	0.2600634270214029	0.1568666389646944	0.459497104120915	0.08036237754264214	0.02720618255234	0.1889340637032065	0.3126156755801402	0.4975893891938423	0.	0.19697208301148206	0.09164193027419411	0.21075764428129654	0.16368933096007285	0.5506687185683334	0.14811349302163448	0.19402144941754668	0.16030505387338317	0.2639419592054213	0.4076202122597802	0.23554412512106598	0.15343266020427612	0.22063927507068457	0.8606765592150974	0.22466478469384402	0.3101799202234161	0.6742186653303036	0.14233506021528378	0.27915907190955774	0.20360209388323397	0.10306578304654462	0.47943890630215347	0.08700518396522935	0.4639572986803504	0.874261213581657	0.	0.39072442900646237	0.14884741655411468	0.2743386136999645	0.3920932084477563	0.4337387768900947	0.5284643610483207	0.3922679867614402	0.	0.3244873942880168
0.6101466576510587	0.20750717289995757	0.5157005757472669	0.6302526045448388	0.25144392267183796	0.3839280350907207	0.2739779949236065	0.3801235083068291	0.5205194865259989	0.3345056291117257	0.12922791536721753	0.41913271334973673	0.23063000234472128	0.582743369867354	0.40788196053838793	0.3585860232499517	0.	0.15485575799933668	0.25590754257719595	0.662554438001228	0.8557001174263207	0.	0.6076182263766372	0.16730592744599757	0.2180216784880028	0.44556237165316226	0.3359903119908257	0.19100102150161904	0.16956277678573717	0.	0.12153513124070495	0.24398260326713186	0.16457123302108378	0.27851689081585346	0.33589787070091803	0.46835819560118996	0.21427112028286427	0.4962378446189089	0.5908564966353954	0.501540418825433	0.34506946011738937	0.6725058768861303	0.20173056359711858	0.3627971732153305	0.3991256184185925	0.4811320487937709	0.33404937452899125	0.6267741804080963	0.21073951687529777	0.2833143714960754
0.16340583944864792	0.1039388687660751	0.12007672236796994	0.1115664151302419	0.4249041592583248	0.23729757613744534	0.20126957049577318	0.8928207354542365	0.1806595073342654	0.16417867577524248	0.2189867248295814	0.1623074569923069	0.	0.11353829950326873	0.19559947233741928	0.178329737062551	0.1532581588137459	0.18530032808630603	0.15749594155220176	0.17933616936946087	0.2816145411886092	0.27159720765000983	0.2887790988872958	0.36403718337033986	0.21656299847539415	0.1860655087525976	0.3159957602605195	0.185650501575656	0.4751079199528637	0.5222443745774044	0.14368048236186953	0.14789667861042227	0.30100313409450147	0.24338179401887253	0.1542736146982475	0.21474242596934282	0.25174437104349884	0.7573498287385554	0.21124598732852992	0.4006520880022474	0.5882492141317088	0.	0.13417486847784435	0.14876151830777276	0.33068486250998386	0.3344087687999583	0.17155622374964857	0.07918293139356472	0.5412570867039906	0.22238307732295898
0.42112358370180514	0.3562284865306435	0.6377793581418144	0.5390175921700356	0.38557384544189305	0.	0.44524855704817207	0.5180057418331933	0.2973111661368255	0.7966911161376016	0.19339827525133654	0.37664906446932056	0.49474403824066066	0.46902142406590014	0.9927102899233566	0.4342943497418395	0.6951873438882258	0.13744260879389433	0.48379826790833597	0.26585428679446466	0.253378032348049	0.46992075547146056	0.37597817472425815	0.8350701970423421	0.5813414869926086	0.4435003460144632	0.999245203527963	0.5127662548892286	0.9466038602365546	0.4090275555107524	0.5644839764885767	0.15105388983773257	0.4444979953898392	0.1309209429407575	0.6611016956213529	0.4882222705158436	0.25878341851548126	0.18024933823597544	0.	0.34812927803559734	0.1838378593547259	0.4225692523026016	0.5843987707763725	0.3320291760336708	0.48843902390853117	0.636907867546659	0.6698165661564707	0.5089443416829436	0.2923641095639295	0.14275325684461654
0.33396034634041155	0.7132407156379499	0.26601908970973115	0.48448723077956557	0.5569220744450633	0.39790683885112466	0.7363261344061466	0.36421881542325063	0.1787249260223963	0.15021621128003199	0.5591026942933296	0.18277052611964703	0.	0.5149578433879983	0.5833710260173455	0.8445768065183291	0.2837274187268492	0.5006829405227344	0.11734693732868481	0.5954014893145194	0.6010794581259635	0.2330235113951058	0.6213422901902608	0.37269032056340046	0.17945199643777635	0.527007343760153	0.25343842797495625	0.4607435173906372	0.42771960589824026	0.4426669394463671	0.5684461644435211	0.16477197322283801	0.2720616995213501	0.19382264468717728	0.18237047295152536	0.19837599926979566	0.3561379672713875	0.6228110780094868	0.20772488098190905	0.19252416035917574	0.26779173263577283	0.133694248615499	0.2854730972566821	0.3737522479463413	0.6320803117466683	0.2982584060037893	0.2522968283354505	0.20419579138622188	0.12129078526906023	0.3239070423753882
0.07840922599866246	0.20899808628562028	0.06876859181236913	0.18462298534049879	0.5305279129490025	0.26156597701892503	0.3559509612611993	0.06517813642910032	0.34054498323087706	0.21828665047445245	0.1545150284414802	0.15335020645193026	0.	0.24431746461930698	0.10587450410401429	0.3797565551457642	0.10111308060252959	0.16086911340548504	0.04774727760106871	0.48891384230602597	0.08388097280394678	0.19831233610606483	0.30453725668082665	0.5503706965380999	0.21727494947664436	0.36625523431895746	0.17056398735369774	0.8602943476416963	0.2735646311260287	0.027368521024969093	0.3072187095897367	0.4119546660927315	0.9417900973716481	0.27467704861729464	0.222010151096954	0.49418127716367244	0.33075442010363754	0.07148810216393778	0.16956673497729888	0.2040464914548895	0.27033421168394156	0.3970385052250698	0.2735237498015458	0.5297216135235348	0.1016221587534848	0.31906404348023965	0.12588486863426926	0.2580299996372231	0.18051815205518743	0.409782601507862
0.35214512964119304	0.26842558211576917	0.7458483985910455	0.28846800252730015	0.11451045452586386	0.26222065677502665	0.24823225043860978	0.5403267563180217	0.4911723561407569	0.538674404034503	0.40188632181374745	0.404483575656242	0.7485655552118682	0.2167074887872033	0.4641055387367659	0.5221418799346432	0.2784749629800623	0.1869986971896535	0.2491050138819258	0.37786751221195586	0.30551069861787933	0.15312576012376997	0.24487940162492539	0.19367724722080523	0.	0.8223379840054655	0.	0.36927720785303253	0.2311217549153775	0.663362797482721	0.2622338299553685	0.9687128079271803	0.2520351426899633	0.6145655955288934	0.6518211571444648	0.3713058371437768	0.29326117447678934	0.20595357206326692	0.5037453416697922	0.24134893508974783	0.4307743682314963	0.46941892053520035	0.2546380137720461	0.3690852676943394	0.29380063006696444	0.3094026882262605	0.25027881331237856	0.7830846606383491	0.7397758224667083	0.2303315560226348
0.38397993397970237	0.6746021028672202	0.8086647508738445	0.7432542583634435	0.1219995931147691	0.6139388749033242	0.6432508015055428	0.806066552165699	0.6247337387279399	0.21544992004169222	0.39077876693679875	0.25932468493627026	0.6755827170507146	0.6032539337396324	0.27853116991202387	0.283967880454943	0.702078102695091	0.4335705914419466	0.43345890825193445	0.8472619255432611	0.6864169043258509	0.8527846964444028	0.7979517947100634	0.837337773678707	0.17160927743504314	0.22649135665601955	0.7640423570571357	0.8297369656138766	0.3966478703247992	0.6678586443374823	0.7654576657246915	0.0813291836058454	0.33919518889095374	0.37349475803668447	0.9067378321119212	0.8514048814538376	0.40128117981055017	0.40683543623873786	0.5380860244433608	0.8042330596458608	0.8471507526660674	0.	0.2765106917221882	0.5122001278350854	0.9400613188672667	0.3166606493249388	0.38941168950552535	0.8209284168032692	0.7104272885386378	0.81823499380021
0.40797369574175685	0.8296352861217628	0.2074877391030812	0.31356949276072776	0.34819218114986056	0.4841189172023182	0.	0.43909796453387395	0.47716560396630486	0.39809681861408674	0.49020534389490955	0.38190928272723973	0.36618381746378237	0.20408702398880682	0.3331521361696345	0.8478673500987354	0.377612915051812	0.31636909533821694	0.2848333983471653	0.5614551371759953	0.5032567410160954	0.3169399181289887	0.3156057245976559	0.28647491864035113	0.24478706023333338	0.7087463302873661	0.4279689288018287	0.6980643239836682	0.3438621612921015	0.383612088262488	0.45369566968378916	0.3283391622257837	0.4250196465731724	0.5073287460120656	0.3071815235308216	0.32984204215681573	0.16977078641688356	0.5752533529664563	0.5138988131177012	0.2349822893910175	0.4824906748373553	0.9521862354660204	0.2749963652687881	0.22372306718089455	0.3978963249398302	0.34072730574777055	0.2846257350551593	0.39004686913743053	0.49639902521652196	0.42368329972978025
0.18628778256564754	0.3923708622749644	0.6819824238190211	0.35967460804240536	0.22560367440556955	0.4138925045627251	0.5057262578925106	0.34336501484862914	0.8454326087164842	0.4824753928130217	0.5375480306486379	0.29136720760326834	0.7330883398275907	0.6757341149413915	0.5639718319654411	0.881588975017357	0.	0.6208606334101876	0.7622631051331356	0.4810507243977389	0.24931917690468114	0.7708891307018721	0.25769108419866743	0.4769356369757623	0.24052003216270113	0.512629190021985	0.3548884238595822	0.7626884008660608	0.	0.45870395912522427	0.6391981824812157	0.	0.5101077419283012	0.4507798882734213	0.2604683014624407	0.3730674095726005	0.33566733889147055	0.3087367592820117	0.5557895882137973	0.3483240468497532	0.21042905214233099	0.9985938624811382	0.7754772484269076	0.	0.547257019573197	0.82956675365909	0.2699337143552334	0.379991939727398	0.5723810709080704	0.6286511221865112
0.5726145431432552	0.6135688261330197	0.2379339772394703	0.4931698463041311	0.4380852126685221	0.554823161770831	0.5024427683806402	0.45167120941150557	0.8554353066678788	0.4603649022231777	0.6224115666550711	0.48325339604864825	0.8395951658522132	0.5586206162990842	0.9477161291018957	0.23528567804566397	0.7341232169118941	0.7856545268489951	0.5416249408171762	0.6277505685759331	0.6039072053711994	0.824261574052842	0.6496723058372978	0.47927776393477156	0.5929351967481755	0.5306841541027612	0.42646652795334217	0.9116026713126334	0.41731860413314864	0.451626800292321	0.	0.7518016102962287	0.41812871678349234	0.5247453520829221	0.7471293984968103	0.5148633589431117	0.49913934355561645	0.7092673983049567	0.5950868350769748	0.5776556247580164	0.30639828127877383	0.7149486373416533	0.5639416122443728	0.7038324312141756	0.43340215850985175	0.5150177761559307	0.6090435979363298	0.6390041651557131	0.4851061401102313	0.5002110346369159
0.10356476163272717	0.1737797672674724	0.15486342787593155	0.407459115034279	0.7896912045046999	0.47538230418003646	0.1295413903479605	0.21149431376230296	0.23421819248325365	0.12334821066318441	0.42401324270906904	0.2002981156412759	0.06950592164062659	0.9729590106470853	0.19329481067810236	0.	0.26687056809487153	0.3419530180235531	0.31111795607290627	0.3263868990268057	0.30387978949418987	0.40235096351637384	0.6529998938647159	0.39129157629429256	0.7668555785160728	0.12007268485150521	0.48843177959996387	0.22009962303439132	0.2980286780168785	0.08760187620898495	0.8420492131573368	0.40129439455782917	0.6954271253730459	0.3500864858347106	0.3798821717916427	0.874262176818845	0.15913845747881583	0.23320070310223015	0.3502499617289588	0.	0.4476977914542952	0.7900508117294284	0.7276429914354514	0.3513213312061155	0.24543255183445736	0.3546836267879605	0.5196929805016157	0.45305192280160567	0.8843733952352456	0.19744570577301687
0.11844213659909697	0.4668227089551402	0.13900589920289202	0.27586595400677705	0.	0.12896951644813365	0.33211413989840494	0.3533091784347991	0.2161432775218062	0.2205926014823305	0.14364611924788137	0.17568535040434227	0.14000684933895083	0.9879131514298904	0.9593036404133433	0.20934323081933892	0.19957997068756306	0.4191643716151137	0.2757530768152515	0.20468048774800726	0.20581933003401756	0.5460133206278442	0.04959622098772257	0.23160753263996717	0.22915258950205844	0.	0.23507640560673712	0.17268653972315445	0.34283067083803703	0.6688127349952337	0.27105734447244445	0.325485384507037	0.3713611136914948	0.	0.20130245941835803	0.2775605878443183	0.5671508009484872	0.20930722934847126	0.20388884686043934	0.	0.33715364691251754	0.2363671696877043	0.1546145188038997	0.14159112624305303	0.9265832642766982	0.2244207984109624	0.24141845733941003	0.16514498650230372	0.1599020953990998	0.32240921218929236
0.14848976925319565	0.33841987327896833	0.2818023526116307	0.5503435431061466	0.06671208548120333	0.13795077587566354	0.09914866618623276	0.31872849192186126	0.22040298830457003	0.22412110917820527	0.3567422824735265	0.5193519431864277	0.24498446917919758	0.17063406018787772	0.3027483402555939	0.27704583460700716	0.5006598771947575	0.5265731163734559	0.582909669190751	0.3086210596137737	0.12976223631722988	0.16629501303566366	0.33557666606954073	0.3094718041083316	0.505632320229347	0.22835479871164327	0.07688612788660783	0.15716616325240676	0.27625464692071827	0.16648397216468297	0.2584361190795456	0.2256346817575899	0.19521204510619677	0.2011061081005969	0.2298028256956095	0.20620428350848058	0.11519706233332525	0.19754800765949596	0.34049816786884374	0.8854234660714971	0.23503047355804227	0.	0.03421253168120856	0.06500160427928313	0.3351344714147248	0.8518828473316216	0.37999015036841094	0.6793597762642245	0.711105582090992	0.10626985339096334
0.860336286162308	0.2529778884792736	0.41524513495839077	0.15338948814217446	0.691732488141028	0.17736405183613985	0.25070895874328597	0.3190159058434354	0.	0.13010811688921362	0.5028932997459881	0.180636868773708	0.26708503675556744	0.20616968652636067	0.26682480768353023	0.23537419116916564	0.292995762187095	0.5467055678337563	0.2622630700738005	0.7966784047397482	0.5790524008648331	0.01810675463910466	0.5668765242156216	0.5725347639413998	0.41358628877554987	0.22138869147543788	0.34964871401158076	0.4741968528702643	0.2831506596576494	0.3689206114390832	0.31403504674040494	0.1950217222620292	0.2659251135334022	0.35215808774588164	0.32829484143126064	0.7713216380645181	0.44149657680558446	0.30409102284932227	0.14186287807273434	0.306773523331285	0.7705993604317644	0.3263748528594425	0.37166319173840173	0.	0.2078329172157954	0.6481384893298933	0.19772701347081467	0.8168788629722207	0.19879671037719576	0.6250186401150728
0.26671171740208255	0.38096051823348553	0.45506962389924827	0.2050266619530356	0.5975991422778396	0.9159392147562014	0.42243597002491123	0.375848335914629	0.3954173779849872	0.5239767366592273	0.7641353154362837	0.6619915323014449	0.28126610229947396	0.3303157963352856	0.46484584347260793	0.1345541209953434	0.3170720893221228	0.4331745087326061	0.36517241252242694	0.7178900614043132	0.3686103343707061	0.17422683756189947	0.32742915999670613	0.4212780145103165	0.2124756387492413	0.17103925812888907	0.7049702107840181	0.17751138589034215	0.	0.2852660849802048	0.13641358993929717	0.22661533345212528	0.16196490901420504	0.19904622084590534	0.	0.35778179599659454	0.5982138116759023	0.3721838730988249	0.13182212962647702	0.28635667761109024	0.2703071868064312	0.5259526630829333	0.30593173175557886	0.20911963374496242	0.15829732427372495	0.40512586542797363	0.7356847659026691	0.13894170005974243	0.287347673842323	0.29259909883855645
0.7544377797353693	0.4566696575710194	0.8054157676930791	0.19800939887391997	0.3162101216077672	0.6296448940310908	0.17885034468842914	0.6019016516503917	0.2404467939819487	0.6634832073085581	0.1569219949291613	0.356687468989706	0.24512545225576837	0.5635815020512839	0.9712751188236769	0.9357937765001827	0.	0.8904660168407185	0.21884924796487018	0.7530592562364496	0.2074715578630382	0.39056343709851726	0.23998734023650628	0.2562618046285005	0.7590482172605543	0.21292404083832986	0.12806250823272947	0.403276384076124	0.08904853992290303	0.1386112528377247	0.7283535372655141	0.7434699852312442	0.5058255342711468	0.8842766794913586	0.19959230119029953	0.1285483636827197	0.8858413764805168	0.1534689065384494	0.7546528448468928	0.5915385214869486	0.1875654748480804	0.	0.42754361787739265	0.22112771671521467	0.9580658817932531	0.6584255800017278	0.	0.2883808330887814	0.41505010107879564	0.7420953311369918
0.3192820560282302	0.17528342418890844	0.31849239371397925	0.2804951628212617	0.74613100897691	0.47087577573521794	0.23675481815272215	0.2596078033666849	0.872085628715082	0.17760907588706087	0.11124942440397821	0.21428194797547528	0.2551019335744212	0.15795143750722315	0.6310656871226297	0.7946517140694391	0.10798492491231727	0.24748617813889423	0.40803635730370275	0.501798564124358	0.	0.1736257921800446	0.11701318860812536	0.5051895240479293	0.44640995112306864	0.48767860213016595	0.9236169216712331	0.5185765773387382	0.6697927092309307	0.3531912223218218	0.15228092872603183	0.28158859700861694	0.8776679870087989	0.155979348505837	0.5064666419893191	0.	0.2605801356574001	0.3100437339620715	0.4230267587208951	0.4458055249509406	0.24643394825543732	0.3110015835902895	0.16994030559959133	0.1289721584960297	0.5710510815471868	0.31100745883415304	0.8007975045893247	0.29736065088856567	0.25023420407425484	0.25593572982662205
0.6732772386787792	0.22266434208083907	0.45835384709518034	0.4538488165665261	0.4647278741923799	0.3278983471678583	0.4180029548858653	0.43730043148544456	0.18695844433100223	0.7973879280102114	0.10430445190330692	0.4406470357017228	0.29152504169102866	0.4945602053815634	0.4412943722766264	0.3160981208452338	0.36581135734407316	0.20967883752449426	0.9659984757740192	0.14097035239477496	0.7152282845966665	0.23251828014601192	0.43071585497874065	0.25847573897592924	0.20360468028640583	0.14810469024843792	0.5809513091437447	0.16255489989562052	0.5240740948659094	0.42172882513464394	0.23613941165021549	0.8003068833305235	0.8591588781785167	0.5376689714379146	0.10251251656254527	0.6854965596406022	0.5052407694520362	0.14619919630301853	0.30443989994653675	0.23055198007678737	0.12875461342308442	0.2396640185032745	0.	0.5211862767006984	0.7283176243466704	0.3853784075469376	0.13049163771190633	0.36985009540299135	0.8418656706835616	0.6524046660362304
0.6811448705827168	0.5667969637539486	0.34203332944962433	0.26588678182901265	0.3574764605937094	0.3543783495956274	0.400675435471531	0.2747603053959093	0.28011739462655605	0.48622162518192613	0.5120952496495508	0.6774412267517974	0.16510345752012956	0.945257959463701	0.961146684715843	0.1728453276869781	0.7090547890116511	0.	0.12554293721707327	0.1328052884585653	0.4273882802839956	0.17773064390702353	0.36407117680145884	0.28205064779365574	0.7404820660053264	0.462285287297553	0.5750483612559635	0.5750785319348751	0.2166273608239205	0.220458055358888	0.2502168725306382	0.2134698115825364	0.2502200547095307	0.2602847068423542	0.475347099386348	0.30191356605413533	0.	0.4234475074962036	0.7535551884759486	0.29520108339404544	0.7782095131071789	0.2035516523180426	0.23782321007838136	0.18956508855705828	0.23632250039680378	0.38864091437304293	0.2887353690825504	0.4143766815599265	0.7110185365066908	0.138577483741348
0.36265336723421376	0.21210232839375273	0.20202417539793133	0.3284286427955125	0.3572182387398912	0.22201881637827364	0.3911540665463659	0.19838255751853728	0.6255868781794021	0.2746388841184085	0.43188822855545766	0.5907351723970895	0.33555515492176735	0.1845388319998346	0.6361074759120102	0.3333051591489714	0.5205013663098385	0.5053103564196652	0.424057892275419	0.3087408214898783	0.3921948785732445	0.16433328987857332	0.2758380706936428	0.36138191908505846	0.2419570744406746	0.9193156753370627	0.14411504788531954	0.306220782015259	0.2718512484997004	0.737106878703831	0.279602314129712	0.2263771393230258	0.35237603359687975	0.6876633675346131	0.46822532586339266	0.31007543151976175	0.07180260072396556	0.5277386807041148	0.44968470924139936	0.4854827852816492	0.4254467617130234	0.34529710420259974	0.25463187817197114	0.1239001956492714	0.6722245406589578	0.19897728316990532	0.33750306891238185	0.3548290152148991	0.	0.46988033249471745
0.3985367785126832	0.3101357477056077	0.6349442559683528	0.3100835021537836	0.3122007970048489	0.3167812952681179	0.2897119802118291	0.20086983654730933	0.8036723764761586	0.14554017278864753	0.7265782644206732	0.600360142522979	0.42248455293516846	0.27636158036483405	0.2337505771647568	0.42855207347274654	0.23908045160481967	0.2932352794967673	0.1397663940895413	0.20925509288857527	0.23133433322098712	0.4801348229705612	0.19382751009513335	0.4816219287168795	0.3973012042780098	0.34101938198181586	0.	0.16843134581909758	0.48758622973414406	0.3761880398455477	0.29302960274248513	0.2010273411276037	0.372890470135626	0.41795219473939105	0.11729835371467522	0.894960778132274	0.12047369053628268	0.3568492621066922	0.392326091109773	0.17625096680743643	0.31168534432637035	0.3164249409359398	0.21685254982108168	0.28295417509201376	0.42395219954772834	0.27316250757387583	0.10924591870178098	0.8131876827111245	0.3290823924592281	0.23805069625972647
0.	0.1698327512002002	0.2731514363716741	0.338540335929738	0.2068403545777803	0.20367586769706517	0.19994726093185122	0.10805925259699801	0.36196707388362764	0.33508935922194244	0.7699063948567421	0.1802468500383742	0.43888863274276196	0.29336178945040514	0.18683200916631448	0.3314767831947535	0.2033178723651186	0.14844165134891643	0.21009435338695837	0.1386066451065221	0.2780067446484199	0.24965939347347543	0.8142672246013924	0.08690663120025843	0.08245067316648104	0.14852782737211118	0.29118700776259315	0.5224292446910729	0.2333706190887676	0.	0.14073241175877546	0.17411347986435635	0.5331521948993753	0.15370199524357087	0.1184959287709399	0.3232140950768556	0.15850617752033758	0.6005221200882492	0.23670863231849237	0.	0.1750361292726204	0.	0.27629216766887904	0.16978229620123714	0.1735479918612367	0.35633814450928625	0.1752640922650777	0.18821988831327652	0.22043602212553357	0.19687990417497775
0.31364826394299694	0.24071418348635698	0.3291302840646804	0.14368505492911	0.3007344379124145	0.25496081988387737	0.365391669829805	0.30835663527461765	0.34519281227510024	0.3860508617327421	0.2705399606387315	0.4753246942715408	0.38185941284520075	0.4070243452559056	0.2973761536285788	0.23772139758005095	0.6428967506397033	0.	0.23688689340466332	0.3902978578668192	0.2656515730284405	0.3800704431267009	0.48612431780021836	0.3825993913943904	0.25191523140594835	0.3533645128498513	0.5634951612006723	0.38404677765552464	0.31462239124208186	0.375327302060326	0.27051664055182184	0.278463247021465	0.32820940303767865	0.5309141271886403	0.4917674658204565	0.3462365044846399	0.5315996482167272	0.34843849943377275	0.42173450369098014	0.2659171252771851	0.5609277866680649	0.5583056323847059	0.4887948482555533	0.3264583451937171	0.29003644313491483	0.2852783164207749	0.5356103716671273	0.321390070653986	0.5074236876230152	0.09110389455704733
0.11207966135909356	0.17543197812065514	0.2879664798376457	0.2191277452487482	0.22386259850348322	0.34561738518391316	0.2271411053488763	0.10843812974087494	0.4423064304380909	0.24378347538393577	0.6909749239668911	0.6910048781635928	0.3647715140730362	0.202874592192524	0.11415978875943132	0.22751531568930838	0.2736224995130219	0.2802764904597123	0.10824616274254144	0.4800629052290143	0.23254389617912585	0.8474403075143154	0.7757023329036089	0.1057258457164005	0.10996517103907373	0.11603272633067854	0.082689934470574	0.	0.	0.4907667029545798	0.3175599466910203	0.31497155666161253	0.6057553330912592	0.20484085379984693	0.30458238213858896	0.22033083380596286	0.12356360480396016	0.969474931554986	0.13213829534919028	0.2501787478397597	0.09072276803846946	0.20311105261361032	0.3025017553082694	0.3416655656436516	0.14324305622014272	0.19602537837707992	0.2631252971165007	0.2428932505671664	0.18979348442025246	0.2227606194991278
0.8898750914161345	0.3206333354530293	0.3231133697447055	0.7733637960030699	0.2814257318670568	0.33051235283062247	0.	0.3136422038467694	0.20247446836763344	0.6710720093650581	0.18215607548532586	0.3402702466858141	0.2732294799489665	0.26306985790424425	0.	0.17770221105734543	0.7350206315414914	0.9053348901300906	0.6024780032640187	0.6803482579069695	0.7910157378299731	0.8767690909542089	0.1685341748387565	0.6655079632313751	0.3168889338972886	0.40332205171792207	0.2445423272380477	0.9268854876120007	0.6791624920316306	0.3335918659003315	0.207550467499133	0.35929004879666226	0.2819935856289316	0.27584440307392544	0.09208610885241049	0.7950308096218053	0.333015586345665	0.758177981195848	0.16506775969689547	0.3514185613195504	0.18262322785491872	0.7823554869410138	0.8991726718917517	0.3805763839059625	0.7646561779198175	0.7433669197708047	0.12044032087772788	0.7520110121805523	0.12376509512685317	0.186376215813332
0.2884231339573523	0.2249258367372738	0.9411276917825389	0.	0.4248782541639432	0.23999920615478582	0.2161765433478456	0.23928954240193293	0.5635748247533453	0.2358696854607724	0.5427426043657451	0.280885604512306	0.1591698216416382	0.2806456229266576	0.3644665262863582	0.33285385279097024	0.3847407545731671	0.4426784565407602	0.37587016262014716	0.47440946087761915	0.35797858646868974	0.4537298293756286	0.4953484826377072	0.4735931880403389	0.43958360407712666	0.4560137334478873	0.46962202197183567	0.5236427928410373	0.30676582832841454	0.668414345952906	0.5489698160538682	0.427845001012261	0.2764136518338423	0.5416153194702217	0.6114346171384644	0.6197048713298693	0.2720422838961969	0.3877801298112732	0.16060921804372316	0.3342711934856551	0.49984083777321126	0.2763583237316313	0.2718492003333326	0.2857302604599945	0.35981962670213663	0.15879958726816445	0.2503007236555257	0.2528607123969724	0.3230359538227827	0.
0.36266505609880645	0.434878551006147	0.33163844670192144	0.28787735054073466	0.2296160676570185	0.22034805381565595	0.8472601559006063	0.3486299033769428	0.3374531630296091	0.3021981584602613	0.2654489044921299	0.3125729820860639	0.32651984833347303	0.4293527300731372	0.5963022407953328	0.40405336390283136	0.684584437996998	0.5100698546658596	0.38326723930856504	0.42385645724995036	0.4005226072322616	0.1853307032025965	0.17931721241502865	0.30830331204813904	0.28189068781323956	0.24494869431855457	0.24759677665655386	0.22541860394244373	0.2778165952040642	0.1785284576521648	0.2630602234739547	0.17103591354973777	0.4180434452059746	0.24525059361162918	0.450202708576715	0.3126278388244181	0.5485149521847439	0.469986561466378	0.268312714317824	0.45867243491498355	0.14129341130688766	0.4450752691805074	0.8153388203806727	0.3138743936885765	0.2403963558657513	0.33373152357148606	0.4375602349708744	0.18844949848256703	0.31176029672429423	0.3068319626002518
0.18089796215905599	0.8537613832217159	0.16454969705263103	0.3559941522863012	0.1454941016241635	0.13143294172619663	0.12532526127980131	0.2876143656621045	0.30092330293629427	0.05539278283514258	0.3786526225974058	0.3784391404451492	0.24774793894249228	0.10719353506121504	0.2547217023379492	0.39653350287514216	0.5595384065504274	0.0617227927412486	0.11697504720576084	0.1871642546872668	0.06877702039529103	0.282559663195695	0.3653660483662741	0.17748716358265326	0.2815277140025363	0.14086816090185433	0.14149056956623077	0.18941584340671722	0.29342992743494867	0.1676086570002554	0.3310249650916902	0.16682721517404975	0.09486929364045421	0.23629123755147963	0.5899476810268285	0.41958894278415354	0.23455995476444358	0.15701056768487232	0.9892148268505727	0.41856367866267935	0.46400023719066735	0.07202661147507944	0.2812492127208185	0.4139297562463206	0.07330366535921018	0.3920735325022101	0.5625036568547206	0.10562666594916215	0.27428389370964473	0.525678068833655
0.3654291473154478	0.2419226731204046	0.6816971638941437	0.2749125535229074	0.43712811617369113	0.1933371899052631	0.42788420504433317	0.34499549373857624	0.43173675501934583	0.258936483162763	0.3955491557687773	0.4231969628426459	0.41413250898110104	0.2351221963966993	0.24906115769673753	0.8778552344168384	0.3374854141291013	0.3619814627948846	0.27277212855369387	0.3726884730735989	0.5623730512820667	0.43040202850242676	0.2806435509160126	0.5372683482224783	0.	0.43518340825808755	0.3707093992543403	0.38406189169846694	0.5270597888862592	0.310260996249796	0.3379077943024798	0.33714538140377104	0.7577793562184227	0.3328890801862919	0.10703924994877417	0.3300760982888077	0.292933745638352	0.536826097123517	0.4256867782863837	0.5298566906637981	0.3727491519457243	0.1813414076461556	0.2424718528861206	0.5495921101332569	0.19041646061140102	0.12104678397713539	0.42488510783942735	0.30058595879789834	0.4194907384893826	0.7042937727462684
0.10356476163272717	0.1802468500383742	0.3177516306671781	0.832129638930445	0.1363687627569198	0.2717060435561214	0.016303863686511082	0.14377078869523555	0.1735479918612367	0.19197297228244775	0.15628918142136	0.08245067316648104	0.08760187620898495	0.23670863231849237	0.36196707388362764	0.2181386330166155	0.33508935922194244	0.14928265267391227	0.42401324270906904	0.13945207249987077	0.13389662472427993	0.22464559188494385	0.19037851705208672	0.2747613297377031	0.3798821717916427	0.2115533950260229	0.1756033943709513	0.430833132513028	0.10805925259699801	0.15913845747881583	0.	0.19744570577301687	0.0814063022783298	0.1295413903479605	0.2259819776710937	0.1752640922650777	0.09906160498462414	0.15486342787593155	0.14039048732579013	0.2774316830889253	0.12793271467480088	0.26687056809487153	0.12474538283619285	0.49646939696814213	0.012741245355256428	0.7276429914354514	0.19136440477962663	0.5196929805016157	0.1750361292726204	0.
0.35346496280959094	0.286052493053122	0.35462541639161066	0.19298496268383278	0.5105492167479145	0.23061142349310107	0.42847499054450944	0.26465592611476585	0.27817858025610126	0.3340641492290058	0.4266267363412512	0.7474391509486832	0.4247079348404341	0.4378744801677079	0.19675143431704004	0.2739970226737818	0.10602392936701793	0.19357019315874466	0.9886925279970842	0.	0.356331709839544	0.25324159257690837	0.9088532278114906	0.22673431659601959	0.3056688927346598	0.16346281089858353	0.31028119105536023	0.7516968590551811	0.5593143147542353	0.8735880977875261	0.38775724904645564	0.17850287741378087	0.24223329061804913	0.14015910270539772	0.2967372465012882	0.5343322527492883	0.8519767207177915	0.11248401067134932	0.9446392687626329	0.3321449399348211	0.1021597888186048	0.1466838067563679	0.9699560985463257	0.23500997140172994	0.19371876548631808	0.46165149048975374	0.23950609990269503	0.19030048251448828	0.5296736179749227	0.5775122837406751
0.2185967650071526	0.334856421063044	0.	0.17564809710504384	0.18843090470402335	0.2749078395484378	0.148243405802917	0.17219660805846176	0.15768117405872042	0.	0.4703109883045659	0.21787793189156388	0.18075537186443585	0.3675590747372214	0.16906162270074454	0.16610323374784003	0.13606319855292834	0.525135082454063	0.20279474449592824	0.5763403559552098	0.13103493605622113	0.16610206275130576	0.48547999545428383	0.8408380847306749	0.16446564330206465	0.34369220025548525	0.43709063458273983	0.17772475513283914	0.15751217806102605	0.3350056856749747	0.6986889428607765	0.20100617770216686	0.1738807686789244	0.310362910560159	0.6423156973565932	0.14180506062752887	0.7002642823624384	0.24089350197163326	0.7050009757336416	0.44444125989079936	0.17805026955631567	0.4926462745175353	0.21584339283619197	0.1089629544973716	0.41214203075547234	0.12891776049275616	0.11556550334836918	0.31856639643727663	0.	0.4665191217374969
0.3272032800533744	0.39622870994543563	0.3417994778209791	0.19307797772541824	0.4410832430974344	0.2342076289929672	0.5223770710557345	0.3395609472932205	0.26945039132742565	0.5811282688550774	0.19130219927589198	0.45610665267067735	0.	0.5009788769879523	0.3931998082303266	0.35633569605269755	0.4951835266520186	0.5543392309792268	0.21785675648048827	0.22858415454137826	0.5301800748036042	0.7295440473148542	0.4291586380236741	0.1736024470303487	0.2675347686405524	0.23876791260261332	0.1511665791650236	0.2098169740293553	0.272268985552592	0.5261322036853254	0.3009707393093711	0.30845324489496373	0.3077864708331494	0.31493930633169875	0.2773184168865785	0.33012974460871647	0.5892606268459221	0.37263222126060236	0.7422775865306521	0.09529508799845748	0.17202663610820798	0.5694449178119451	0.5512507350422419	0.24318470474180862	0.24605341075173992	0.4949697793987139	0.3798619768042693	0.41357603018048855	0.44060882514015043	0.29885652627415105
0.9481395766045047	0.26626445851273367	0.30884094547088625	0.2857351267308489	0.33895096586100737	0.4159325986566927	0.30141961812718315	0.21021055990452886	0.22921246288993455	0.2308424696827984	0.4992687705465172	0.6637358773182801	0.2741888999526052	0.320344194823288	0.21489368527202987	0.8395959175166321	0.17687346213959673	0.33239322948739314	0.4282429933769067	0.2495031944539653	0.48272429272929396	0.2976244228060919	0.4696104339743888	0.5479581802729688	0.22256309994107012	0.2430102578005056	0.3949523126408388	0.28883555942814443	0.7854550201812226	0.11168543356587689	0.35983415701081417	0.32877090905347406	0.1987174833921698	0.08997378492910496	0.39219231491096923	0.24456327765672348	0.34633372945153623	0.2591379418061081	0.8859454033912361	0.23514148032116716	0.30282479810823537	0.5797856853723575	0.8340340149480456	0.4263258224053693	0.12527501269422833	0.2750546240117565	0.2762378330908728	0.20980587183451202	0.5831698651967341	0.32319003299748655
0.5083177207940827	0.	0.6922482437409844	0.5453914179954455	0.4559122932674025	0.2542302189307907	0.21790400422699796	0.40338488227505953	0.581299246507763	0.3910468737714357	0.5347745338930845	0.29303741091237817	0.7267431418659691	0.6720390440332691	0.	0.44512088406553124	0.5502401415404532	0.9193325592730024	0.6171736670453242	0.36884729652484805	0.3806201842722805	0.419858381467462	0.5552637622937738	0.5621531946653344	0.438636472638648	0.6037084920174212	0.4207997379951321	0.5791039430838621	0.25954034835992024	0.6047490281909003	0.31126780606318455	0.23927782353247778	0.31331943934248196	0.36415437553626095	0.28625417890686955	0.5481484737453575	0.3459605552181612	0.3651630825304285	0.6089486463896859	0.7155493077371784	0.9487950587240219	0.7044481310639357	0.7201604223082191	0.45405515927410167	0.	0.1834045950432483	0.5261055010493032	0.9479083112626533	0.6675087581600243	0.5603550925871449
0.21591400638719674	0.40784004154264	0.24930324941509036	0.255334501159334	0.2962109428695733	0.2134378831057724	0.5585083121191045	0.2526904172229608	0.5245616004110539	0.2679123736693835	0.4677464664974313	0.926429099899979	0.25894593568221247	0.7631504385999849	0.46572231154136406	0.9936395557587302	0.31555757773074455	0.1956527059712209	0.23333611378132862	0.2747983140288814	0.13800156302460131	0.22908803184534324	0.399213957232821	0.20283023707815026	0.9553160758769605	0.29281428979029334	0.6022429684084626	0.5477379171231548	0.	0.33168769205973603	0.5053137295550246	0.34881853963695064	0.8303682722280135	0.2289692411807564	0.5966949629959639	0.58654153370099	0.18599218802345577	0.23561824638889362	0.4683450652963598	0.22507924799583795	0.2994962260772211	0.8703739889641025	0.18437330640228874	0.2617655172179078	0.2983477482792232	0.20236476494075464	0.5146692966561321	0.6252924243992899	0.34730455755114753	0.2481456894544423
0.7862931759020159	0.3837713576138281	0.4899993990852565	0.5740586569869096	0.5454728868392269	0.39108404599459634	0.21717536937625223	0.2926504665714169	0.1708223486343477	0.5711249516540283	0.5233353305843674	0.8899858440357394	0.4340632217046354	0.378600563162313	0.5727655124154581	0.4440825103765242	0.	0.40471859504232566	0.16293336294881408	0.6067845089055339	0.8783262350924631	0.3561173314701352	0.3617082421701481	0.1804568354962317	0.31659370275517124	0.30622641385920396	0.49025140518094334	0.44547061968341684	0.	0.3706743533835184	0.24383257659146268	0.5286745660402103	0.391390331386478	0.32104568184291565	0.6332560198708007	0.45472205907473506	0.45915096313043596	0.	0.47720851331466624	0.17406694865081687	0.1849999056199703	0.6932215166154848	0.2850245007721171	0.5654259520692503	0.3520011709224465	0.3889531417025146	0.8039876725117544	0.6329604863887125	0.4267492944635129	0.48101764148031534
0.2306229433597957	0.6326726206886268	0.9623649047968497	0.25346042073201774	0.2954215339263583	0.39039623816434754	0.	0.2880738415290376	0.9578057319921942	0.21389827763015595	0.34861997088555197	0.5076322405731872	0.08884118254323886	0.3340471698663135	0.3719142271685497	0.6723758651888453	0.235203523401469	0.623077442589442	0.3723413704156212	0.9775944631066729	0.31666786307343747	0.7365593561854076	0.32020500708577476	0.19482174058524707	0.31018683779813416	0.2870104882231671	0.27014482125088274	0.7125691166087624	0.7313241992321574	0.1304271224722226	0.14737849352857868	0.46015823805068506	0.5187858980939593	0.3053923499036298	0.3707118339312064	0.	0.40225772389891706	0.3506402779002629	0.38233575796019853	0.48161413020445826	0.31354601078225053	0.4410219001087035	0.6038137093140917	0.21862900164509141	0.4910745946272862	0.	0.11893959158689589	0.30599886518004776	0.21670347361711803	0.3300405509802203
0.380056673812799	0.35432000231914634	0.20606144484091304	0.28409508681641615	0.32006975839438306	0.7309905373739434	0.631262766016496	0.5032314712612406	0.35653998860959984	0.20696912548073368	0.5267195467282458	0.5868890242178637	0.4014640332234996	0.4486408175574853	0.21916317273262736	0.45529920937901514	0.878630347559654	0.7952718550478673	0.3247293260795902	0.5075303633896512	0.22049874388279084	0.44522720133096233	0.615103623367949	0.4212115778426346	0.3262840992299998	0.10183307129159314	0.30015313556816586	0.46436376486068787	0.3622309792262095	0.32797129310400674	0.2839135463685691	0.3961168399774918	0.4938782510408193	0.3087983683094262	0.	0.24164465912545124	0.22012691121958877	0.22128739548409476	0.6115938340033491	0.3316215870209996	0.5776217845214267	0.2564829237762547	0.378993421065736	0.30835675755296366	0.	0.6884746105719327	0.2616842289511061	0.4078743047392755	0.3267004998297189	0.
0.5688243264559381	0.507530382206074	0.6311628674599838	0.5933981474587711	0.9781765703439613	0.26062540322729955	0.31352227495011487	0.2937149605921839	0.4876866990358616	0.2852934872715626	0.7055631752108251	0.30948123494147967	0.2523458808920669	0.14576144502977026	0.3005848632038908	0.3339288675653457	0.6292618219317658	0.35881807164243534	0.6133138823600652	0.23743236831334547	0.6243526035194762	0.4129528221291684	0.5533585784360455	0.8875022829024154	0.2517448007804901	0.41780951131169636	0.16752471811504993	0.	0.901399980156432	0.16661139319129437	0.36351259021590066	0.41752669156018457	0.5781173978987834	0.	0.13438735624039577	0.8760549521562054	0.5730544732019861	0.7223404327350295	0.44398706822774064	0.6866769513580209	0.4718849665538762	0.2252048773150653	0.5623458085563522	0.6231650635381407	0.8689917884908794	0.5241973198723958	0.7008149049968427	0.7249714760172831	0.14276993296756388	0.21954551947591674
0.	0.472635463864543	0.5458476181989643	0.4242549807413833	0.24497367311128213	0.5321414291465116	0.517876494301533	0.2636107952671399	0.4174472755811817	0.33230354544932583	0.3301291408169413	0.38056090437245177	0.5273949007995737	0.3915599816276617	0.16691213981408673	0.42243597002491123	0.39444774338561384	0.33493155822237103	0.5257835105979115	0.48759759416872256	0.38961704137110864	0.20539473628555496	0.	0.8423161357177438	0.24454487637975716	0.	0.23204236515942916	0.6381739145572275	0.3721838730988249	0.298737950910325	0.18329988609083636	0.22488424724188102	0.36821444613329757	0.3738756317103212	0.586954390834771	0.3475843539364336	0.6513029267772525	0.35424770620326224	0.4051134594073661	0.2447982835779793	0.5551708406232936	0.26243269760207477	0.4993570643979988	0.22250159971087613	0.41565879034770487	0.8352790433979023	0.513633370066847	0.34210137750699066	0.21380591560506274	0.3717573971716664
0.20761155245341928	0.23021343951994944	0.3049609684018551	0.363263782743891	0.1570081030326168	0.15662026913810587	0.13034735785757967	0.1778048892687769	0.5130599893103341	0.30789568712058046	0.15103903457256365	0.9875479652064567	0.15275195629378596	0.412878750946241	0.30659342545408347	0.6841432149639665	0.09788713791185924	0.255971774586894	0.2943940675249928	0.17199196690730206	0.10715590448124268	0.	0.45497394185657253	0.38264271303940356	0.5081936445840638	0.0843087557310155	0.2251897784958726	0.1374781389259082	0.10990487514100161	0.2156289192326397	0.5617153274755864	0.13836737451894088	0.0961297650698352	0.19536863432237625	0.8644906193912097	0.2840675393659207	0.6242318016818711	0.2773235458469169	0.16569913428159205	0.10202477954738128	0.11145257135832608	0.17750374593550716	0.5813750220535195	0.1129367562325001	0.20998749543035633	0.2641170420247485	0.33023965282183754	0.13928879134352415	0.26453115515855735	0.2625009561711035
0.16421114228401115	0.4338093983328125	0.05164970188181999	0.5517466292071486	0.6413443168646196	0.4375616381474009	0.3703469415835366	0.09501542489551064	0.22167987538715372	0.	0.16321842430919226	0.33102938839121954	0.4396821162848815	0.4960697545599422	0.9507869810431361	0.05731295209477326	0.03858242654286962	0.44397242381928564	0.16340724421316905	0.5001330957293532	0.2500379998760055	0.36174054628650043	0.4380377435547518	0.5330919296634614	0.4205258713828118	0.2301458723148481	0.021475755352340604	0.06716683217161731	0.43582106732278825	0.7139893093492684	0.34017149527063517	0.10648395656501462	0.156772106144771	0.619707005172282	0.3013575601050809	0.005402518203729459	0.2627255492010568	0.47261908203224245	0.06258144383106713	0.45832565251213553	0.678839864092551	0.4984365823135038	0.09163466234561969	0.6670404750045458	0.32316232908678816	0.3286308494524022	0.12145917893601459	0.3872046494591781	0.9275887321345015	0.9536675954061256
0.17822886736115368	0.7817313825697007	0.6351026527476641	0.17307013693700385	0.5492641198959749	0.6083826390217862	0.2506723363510664	0.5222935620359994	0.26140378963167893	0.27568917688214256	0.508756972888476	0.939158929093304	0.21512490159708	0.16103018121479878	0.15434583089133821	0.44523059755899125	0.04525195236872248	0.15251610625627482	0.	0.13674626932213202	0.5546177941375211	0.1751116420826194	0.3000568382203015	0.4869031627608145	0.14872351871503992	0.3586584956998399	0.23164215748544387	0.1986069121662991	0.1034152179004887	0.18412896558252548	0.3905140615539305	0.2634537841404288	0.16505952902281223	0.2001109442885722	0.34432967471843656	0.27291697714493474	0.5209105023059194	0.557968890027955	0.28769896307719933	0.33375278343699905	0.1774347482313778	0.395292340927204	0.1132971994343836	0.19998991668030702	0.0804056814203648	0.17857190852889832	0.22468602316668063	0.2802583807165354	0.32378707107467397	0.37092088902983317
0.7090229027194439	0.42200655141790494	0.16331384787545075	0.7557733668714491	0.6222854107578325	0.6477515050258067	0.6191224124465523	0.6267195867983848	0.7002624479793742	0.6864521579003454	0.4655575494867398	0.3467763281326089	0.2021332294769928	0.6350146582795916	0.4952447047846945	0.7729932431540567	0.3978633007611104	0.3321657628812125	0.4636491506337514	0.6717061928845464	0.2777331471387674	0.6692853766898671	0.4715985912197547	0.48245660284991193	0.22534496601908102	0.388071726353724	0.5820872921350567	0.2672340858711943	0.4698992353318136	0.2626003234091495	0.	0.5198873205262569	0.	0.5698881971138393	0.4131221133498019	0.21952303904024711	0.49777183625904003	0.45469633210469307	0.17105932357125128	0.13695372402164205	0.9653988870083632	0.3823456874289361	0.4863985574605426	0.2748372302753871	0.78753265636055	0.2008943354586695	0.5693080629782423	0.11367388754450398	0.20637710194853198	0.13933052481004957
0.7874118503442155	0.48692117761839365	0.6111676329094446	0.37139840385815814	0.5334827969048892	0.3303954216786316	0.44845260930775893	0.6122870911691142	0.4890390019727137	0.2559893579574813	0.32850004856961684	0.2939933005365424	0.6551416761466181	0.1877321665660975	0.5610432074461735	0.9951339767943282	0.6718199075666655	0.	0.5464643539830335	0.484028295156372	0.1476548224625064	0.6034019994841582	0.6527812097011794	0.6880504877086754	0.7654792164826459	0.471312329895841	0.35502906397056205	0.5548901663108425	0.3293192490031841	0.7110376170940592	0.6920053928901647	0.7341220958241671	0.6686985370394999	0.15074877505711226	0.6698203008672213	0.5877148833345073	0.21422778945365414	0.7108321476840488	0.5848416962644777	0.7355817751346689	0.3068331895340745	0.3610341338269786	0.	0.27730491471116553	0.7529922916212954	0.13668609710836863	0.6015701840940187	0.6238622862036897	0.6458622226070276	0.45574721917298894
0.3585208602707657	0.2984375314995881	0.43549604001004283	0.3626428241305115	0.3682060992537131	0.	0.289503465318879	0.9721508583697548	0.3311125944353099	0.23510158459771	0.28264828329640823	0.9388519301732491	0.2755664682106201	0.41175600299596826	0.6014488539495123	0.6288470255176968	0.4003794753042445	0.19571657405911935	0.6655193490253578	0.627870296539493	0.3905573359245127	0.5875898391079335	0.4701245523132108	0.43244868538016884	0.615150406866295	0.8756798410421572	0.3030780400661321	0.330915061401744	0.6461409265516221	0.7542541121062083	0.33881831815855806	0.312498510733632	0.5137860753738652	0.4446524625442616	0.16530180473211378	0.892161369411988	0.22571520502466932	0.2277974644814206	0.49409591404815284	0.34602321031833433	0.448892671407138	0.3244373871050662	0.2080475557230457	0.2810902075332843	0.36694311236750604	0.5215890363959572	0.1931454158200702	0.31202226224292307	0.19740801855764215	0.7290640563769136
0.337360726851498	0.35064698858186827	0.8923700942505671	0.23303724945560098	0.26381200626175305	0.4926487232507059	0.348447297007955	0.446147399560918	0.	0.	0.3385174076125579	0.26823564143268835	0.1899832148922645	0.3433699816021987	0.11487582883380118	0.	0.5416041868606774	0.4394203785785525	0.31156347384474303	0.3194337242881742	0.2518612125548155	0.7279502309685637	0.25180324713730257	0.24275317965693877	0.28614818935649333	0.23353650039443608	0.24532975187261227	0.9311366254964124	0.49119004520151494	0.1934732586723379	0.21206462662225822	0.3188590014724098	0.3765097902042661	0.16338290700800268	0.17474703069327166	0.49632045568840205	0.39993553148429795	0.38531241056786114	0.34830129660740994	0.3371629542313976	0.1405615362219238	0.2083721118528334	0.2967507829023755	0.44903305563631096	0.4433670936238662	0.19168048321822073	0.10351365554472806	0.22996809994735892	0.9212605048185991	0.3955076711904262
0.21239533527844942	0.44968691469938327	0.7669382798304274	0.1844264311534342	0.5299020554363155	0.03140681539515781	0.32521092103675864	0.6474423871954187	0.342246972625491	0.16969176990272805	0.560494010006049	0.04224645724701748	0.24002293259756197	0.18791438925674422	0.31524743055692156	0.2943651213481735	0.214907505140431	0.19320175052324537	0.047209190357372734	0.31408387330695914	0.23352225440739205	0.5572563484370395	0.26809074963882484	0.13459804623439836	0.159655756795646	0.8767761095215431	0.42902744541643706	0.6945390711909846	0.32531089461117707	0.38811070466870723	0.33016193092394724	0.1340243481654443	0.2854238099235191	0.047357391713903234	0.2895719062127131	0.6628565643250669	0.6329685664871079	0.15107349322785044	0.7364106100078462	0.4649276949230898	0.20218056206668664	0.1744570495450921	0.3398982643582393	0.3329819698277973	0.	0.06833839399633306	0.3774636034482565	0.271918020865061	0.1393563376153841	0.2401456118295838
0.3159891987229273	0.39460992285985175	0.37907388763140226	0.7350371444906668	0.42705328043562873	0.544186740478961	0.6511233874898964	0.813123518833865	0.17679491197190803	0.2455220365972106	0.6733410400159917	0.7927526109663164	0.4470499069994524	0.6041235006288096	0.6253145308414736	0.14934047519966137	0.2158976781384124	0.24324187419219137	0.5398488620795024	0.6657596188962785	0.	0.5135066968665694	0.224053446737868	0.45476106088964113	0.12804360445100502	0.24089350197163326	0.11879255383867215	0.34031401940151335	0.13345280790370484	0.2943883942767838	0.4703109883045659	0.8408380847306749	0.	0.733282809769936	0.	0.6975113707095256	0.16687264543083763	0.18874499455538674	0.3128213867451078	0.312178219932998	0.16286411796221462	0.21980736819494176	0.7981963061170603	0.	0.6189281720223351	0.4114609969115554	0.6782243058863924	0.525135082454063	0.35974103173900446	0.8540224973258146
0.8989178079095296	0.28044962295394305	0.053491734314590256	0.6429306295428967	0.09484001677482676	0.25374955781521824	0.08563995519512829	0.24820819237464853	0.1517063131482985	0.4615855973821781	0.09672353866063631	0.6865685445975034	0.2630632945699122	0.15278726648246552	0.2808684302633636	0.07583706794478165	0.12004256154626068	0.24474587221160912	0.14360007729249363	0.9335474940248062	0.24250042548386253	0.2850520583615254	0.15494241201221887	0.9385375939834588	0.35036527174098614	0.1297809445074523	0.1890458439224786	0.30551846750604966	0.09942928118183443	0.1182284066987032	0.16381800130529922	0.14447787818250843	0.06082101417741222	0.7803332561883904	0.32246814911158045	0.42908728691244624	0.33924622416237704	0.36188984379170563	0.2051366987217572	0.5720896677616502	0.17852183200137242	0.10210435088313478	0.09406330502115763	0.20574589511992863	0.14469385079467462	0.21783020342003664	0.42015353354194374	0.037491226003593746	0.	0.06518281521433093
0.6991716051962014	0.3961434959866735	0.49564340356931263	0.24401131588386638	0.17993684135059487	0.8449584074046137	0.30433035565545463	0.6731982958016809	0.21302042611284572	0.48346495224322505	0.242446177980984	0.08913860497525218	0.5040933395215427	0.4971118051727948	0.6381877539171026	0.229384324869354	0.5852422328759932	0.4810610513603298	0.5654447545568622	0.	0.329614962174501	0.8655552843874004	0.3373725360960484	0.30995015200861953	0.340817736491652	0.3259036741014572	0.	0.	0.3956126316762974	0.6934420508867724	0.8500133158494374	0.3373581665844051	0.4159855104330833	0.35670769955045684	0.23870073972382055	0.4331534592669659	0.17459288426822964	0.7873080531874768	0.3680987084215591	0.2444625198214847	0.9485254773355525	0.39258463503746044	0.36665446459952067	0.23205576020618263	0.6273696985843471	0.40171872168383954	0.582143316914315	0.4222797337167807	0.1826287702474554	0.19245623215537355
0.	0.5784336217705834	0.5212463768024808	0.15777614458842742	0.43298605448282296	0.28366880367722813	0.5233614640939325	0.478365057709846	0.42912857238477176	0.37255756916018395	0.21315554791147975	0.40403864378922266	0.26209111925774853	0.24620253456973934	0.17243743673059508	0.4008410852235718	0.3124960771404842	0.5968763431585832	0.3038818220638666	0.7768943782439663	0.5227012851644842	0.24305964545796435	0.8568726685302902	0.25573416850078384	0.23316544864142066	0.5179733733799983	0.22438152478407214	0.17211185313833735	0.	0.21015046664354387	0.17957858144004546	0.5110178335322083	0.7008407944254609	0.5696728876710316	0.19045094009979158	0.32404443051586884	0.6622163160521636	0.20561523724245614	0.1763768448574027	0.2759859035567993	0.5150608550088063	0.	0.42533361082106064	0.4873087221743885	0.47026085246918536	0.4062088080395391	0.33195487241246796	0.40160089989180126	0.7369337761699744	0.338049964286633
0.45627880349559485	0.3149225330493913	0.8541405464557091	0.38552450274379596	0.2692516460764566	0.7235823229901923	0.3959532396814162	0.24170242400493622	0.20812985888212043	0.7280445352681758	0.23394469877464982	0.45690875430703576	0.839078723921498	0.23782719830262672	0.6763680838700389	0.3292880867106949	0.4687048493127769	0.4015407738638102	0.5332298940128549	0.5552668052199851	0.1991306033673956	0.3795540091027269	0.23401050101771134	0.20152503988546486	0.3525744921573696	0.	0.6852816826793897	0.5557940400117133	0.8246105381579799	0.3515697018949055	0.4149319375845629	0.33404115956938096	0.17156846529867842	0.3310675564243057	0.6051104881613073	0.24352382193122543	0.5139637075633254	0.5322404784165088	0.5033028689371976	0.	0.31684137089853265	0.22029612554704692	0.	0.3324479768987953	0.5401404440443324	0.20517230901325864	0.23407625323351033	0.4498165988254518	0.44581389645442154	0.4238789776489181
0.4760037272224126	0.6211685474910476	0.12334871429377127	0.4521741313759775	0.43212562705372515	0.39098969498874525	0.23964587151005315	0.6398465599047528	0.6280303348417963	0.4460098762040587	0.3366703775408632	0.24021398145374745	0.3489366378993096	0.	0.4019222225120315	0.6294777540764326	0.1720990057529461	0.2813402389911968	0.25759559991889763	0.16501260753407326	0.35681830049213686	0.6817165162137792	0.5633919215093819	0.23516240621046824	0.16305643138498307	0.	0.936705997073134	0.5806061011835518	0.22049520249613477	0.6184144142745129	0.3165729683582291	0.29474194206302773	0.22999209472030666	0.18137039003239888	0.2209071496168379	0.43284479413123667	0.5066842633346257	0.46254075118089216	0.10916123160714229	0.22205965150235785	0.08761064887783131	0.1721589105483865	0.36655725261533384	0.28617815453670514	0.4764857124077647	0.3641559054264159	0.3938936147415485	0.23991563990475714	0.2190648842724467	0.32055846897469575
0.43034982060202664	0.4251806153114911	0.28556838790695704	0.3500415270364896	0.2867025285810621	0.39113650518793086	0.2892817314859495	0.3234524687332412	0.4377048023248087	0.5882428067570241	0.33998394199807136	0.29961137277640754	0.22886076944113845	0.13344867355548967	0.5764797992490053	0.37985633818622444	0.4158682009813195	0.23947945714409427	0.25708391072433356	0.3748782537792486	0.24651432568159312	0.20970815148886277	0.24812976783666138	0.48136746477287556	0.4723873475902242	0.08065127220170028	0.4204546568993092	0.3848771706140768	0.35079364831852605	0.2887635932690222	0.14796737028983586	0.3179536262859113	0.3139055579494876	0.14831244144568634	0.35647875891607805	0.8063735157827671	0.17804216366167064	0.6629021861486374	0.25051275630987263	0.	0.3691786382985055	0.8484615393739418	0.3038284986356054	0.2577646847313134	0.47499034911147525	0.29257621148266855	0.2548810790599701	0.4162630366548792	0.38706628541275845	0.
0.4415813045843541	0.6433529178864744	0.38353931314067014	0.38110019210752766	0.48478837749459525	0.19856945663597303	0.4854592222191005	0.	0.429156488872979	0.4060545328402883	0.3717894303825369	0.4024793930547014	0.39659379141013906	0.	0.49897376141825145	0.5659264640026759	0.3097376727550769	0.4666251943105536	0.	0.5494890072453528	0.8864481204071156	0.4961579737510872	0.4534991272643257	0.5913238163962993	0.6018081393156645	0.33075231700567326	0.5124908319640626	0.48017673501487884	0.5764266902294195	0.8035469436118023	0.42319371806908845	0.47122380809424913	0.17871795502960783	0.3365022795376968	0.3133365193749201	0.	0.37843583827003935	0.47058838710764384	0.7854990781151884	0.9083156384876182	0.48003611482998515	0.393751562881778	0.4082325288550149	0.6287686881668204	0.8464533852159793	0.5316343834072021	0.6180873379017092	0.7597251706614391	0.40867810631795765	0.723464612694349
0.6934052924848848	0.46817441182319747	0.6110321979866683	0.5827373701924639	0.38463373070186735	0.6500938892057515	0.2759567809762157	0.4468189691869652	0.792190277396008	0.7377544322097763	0.8501509246668078	0.5803301206010527	0.708986694081566	0.945257959463701	0.5750785319348751	0.7334035969346716	0.8355291564354431	0.961146684715843	0.5750483612559635	0.22877345218454384	0.421988278626308	0.8820441757685161	0.40136822155495894	0.579813851424906	0.7782095131071789	0.38449621718881305	0.755316318635046	0.46483766885050626	0.7637671623340391	0.554249213130742	0.6797419022731783	0.7651698818129975	0.	0.5839695090860334	0.31178928851893695	0.6250507259639553	0.8037260253814056	0.6594576024943338	0.8281920381442701	0.6858522866816421	0.6393872622784174	0.540536337974626	0.35755917399324816	0.7137079093670696	0.28584642250238823	0.8480247951702012	0.6351623387969976	0.1529843832370599	0.2700646721011614	0.
0.5020430165519476	0.3741346503200657	0.5647063576700552	0.41025061463078316	0.3746002337682581	0.22465803653716757	0.5683973327088115	0.6124516839161119	0.4029044429007167	0.	0.311266735649388	0.4222006703040906	0.4541676706083758	0.5336840651720419	0.5330988000905127	0.3364047642179918	0.5024938863470733	0.3331791942918003	0.	0.23159830364107378	0.46646474661190196	0.4018978394907061	0.	0.34521393528045285	0.2330613621527439	0.4595426589687038	0.3144861952846561	0.5645159734622912	0.	0.3519134722914154	0.624962577920034	0.39308880119825856	0.3449261720581082	0.592271872278313	0.4805770303822576	0.5029445065605033	0.5110236188772089	0.38454605622917337	0.5570470300559248	0.5861057603654098	0.6531822245268158	0.5056800742596873	0.3144558004887199	0.27195394225835756	0.353500226528092	0.7823959964835577	0.31651575630125345	0.5063039622561132	0.6325577728466102	0.4656025709147179
0.9010821765519356	0.44827945800633434	0.8037454408137433	0.3029178329137556	0.38981382665293446	0.3895608698967286	0.22141790940807102	0.2778307305735119	0.43106446630417583	0.26855137313713073	0.40274613256943903	0.48000525666596655	0.3588291500202644	0.3468998113404481	0.3728862016725211	0.2598470431487645	0.3176166486246623	0.4229375090102965	0.3430708538181152	0.8720970250918483	0.	0.3468635711431553	0.42547817348594197	0.33825549862373816	0.36678644600484905	0.1614286914773728	0.6378995997798457	0.5390735732398743	0.3013445301685766	0.5029223557590602	0.6890460458444571	0.20514463591884904	0.41395032499566786	0.624310268259333	0.844812315175854	0.6104047038840277	0.2307174507947739	0.46464209806598794	0.4033425062085543	0.47013158394645	0.3030758630313018	0.23149359955666546	0.28019712393127855	0.4118416973578058	0.3566459544655176	0.5900938240267447	0.35115311781344694	0.7526069352747252	0.48228515384524656	0.593023442052009
0.36728654797014343	0.3676318332813239	0.12984033732748845	0.44637979434044184	0.4144876007104084	0.25731022925773905	0.47702808761600507	0.12710714775793128	0.4990489261593037	0.3396156624748536	0.2772715845387881	0.32659725282635194	0.15369112256941705	0.3357588457379942	0.2592444058597254	0.6495570734586066	0.3841210806136444	0.38273356621985866	0.09179586635628377	0.15463725815247184	0.27022648224882956	0.1231921316213075	0.3126767673266814	0.6531790505143561	0.	0.702782872073537	0.12079991171989532	0.4319404264638266	0.5551310041465686	0.2695196581875508	0.220732301705745	0.5949814140567395	0.	0.23831237806163688	0.276760570262112	0.6336206744330347	0.6703225232321333	0.14166246830962076	0.12438655302814182	0.26248442827910146	0.37066961454232206	0.	0.36380097299603803	0.28939117854107393	0.4885910573221793	0.3228587131363644	0.10744699178451929	0.5897433834701904	0.09322247828397692	0.332279979790145
0.2694207651693631	0.2453319303546359	0.829336163074964	0.20380932141621572	0.4359799207633817	0.17869947247930315	0.2824146753117892	0.36445736376696275	0.12236762959407797	0.21844560922671444	0.3314091939418354	0.25789141731952414	0.25955296433802466	0.7711867515752839	0.17621373098719795	0.2535169700965737	0.16801257276729778	0.11313272327153824	0.2109616988522123	0.1343233561946265	0.20793799450419462	0.12236110732965273	0.18765604030944122	0.	0.08188521177322904	0.26702413443802475	0.30688808823777697	0.3605296780839535	0.15686129556089978	0.4938468348015694	0.30286325723750457	0.	0.3660338056440271	0.20473096494309387	0.357646376944726	0.25051374217112476	0.3503414265253104	0.1692322528563819	0.30299262451659004	0.21101692515973616	0.1798167791332225	0.15210244164115813	0.3279339310712321	0.4728588773848405	0.2343226045286868	0.10055336170721291	0.3313935719668879	0.40627382058988715	0.5331504514040327	0.6101299809864228
0.30611881276034114	0.25472116029293695	0.31638229460058204	0.5122102814857308	0.6819789728908137	0.22728814059525407	0.6087395374098268	0.28066519406796947	0.21555381746258043	0.3113962312637791	0.21461701366971372	0.26613866937207564	0.20111648691381057	0.45866550746781015	0.6352022623021236	0.	0.2282034434825252	0.44833474437294124	0.8066627261115207	0.16373271088292396	0.3306837314592816	0.30006151187221003	0.42819391953227937	0.550129801157994	0.4151303974541951	0.	0.5861305131415995	0.9441809347015432	0.2644126500175444	0.5541291520805807	0.5913550386858932	0.29611118735533576	0.6904135697690563	0.157612589874348	0.7109599267966255	0.22549479840967887	0.18401641493097232	0.6574621620264667	0.32822907403676	0.10711195066452267	0.26855228494670136	0.	0.3647834138600053	0.18854069356665143	0.9860189445074149	0.07867186566131953	0.0942083983338512	0.15029928816738108	0.41396142494628374	0.19779480725863066
0.17168861259708773	0.48754197960286827	0.23948326790903132	0.	0.5942942886531398	0.2983415335663243	0.23424149973994973	0.4335734234308867	0.4504589949076155	0.6506834885430719	0.2832950779920094	0.8230495117595106	0.3316203495413361	0.522199149731574	0.6465533861810259	0.4794902714904542	0.4693630544698681	0.2493488721350376	0.19022775520497667	0.48834424217900535	0.22926337655889076	0.2505840702319702	0.5483130269344412	0.13682760791135035	0.	0.25697582533581054	0.13545501237480143	0.30567487323316744	0.31470378115222103	0.4442238011124626	0.	0.1878156998449324	0.2592521914762166	0.680171861274792	0.7198923952512283	0.8040114460785828	0.15440806433986332	0.7845365717135806	0.43240988142015263	0.7734446653798248	0.15056284539042888	0.1358035285079103	0.966364249189447	0.8255488321781321	0.1380901477471083	0.2272988332095475	0.26172420794263357	0.30447485917007355	0.5550791102914124	0.19517494671910013
0.20200519538925557	0.1645243206536939	0.17400507592610437	0.41819568249164357	0.20343868029161788	0.22030536724519348	0.	0.336785790527925	0.3221332699472049	0.5908564966353954	0.30258296053505107	0.24548890474185098	0.	0.5753733506985028	0.24840371413975157	0.2465189170659219	0.5506037289902629	0.2132695605209598	0.27389478310863447	0.38451241674958736	0.18518277925642201	0.42499923016438845	0.5171239529707058	0.6708537518130009	0.5206515722083623	0.	0.1959605640678084	0.12922791536721753	0.	0.29296418910516253	0.	0.25767862158909827	0.2730162494358193	0.11192381796741978	0.21221383447127917	0.12532349961152495	0.22154796594989762	0.3035275978059591	0.11966779066951237	0.2298195417491491	0.2627854526865298	0.6725058768861303	0.4339827974046382	0.2667183687909677	0.24259244307038716	0.12887533805434545	0.27851689081585346	0.8101319623038757	0.31154907715797703	0.12557282023147037
0.5782716189239874	0.35934525790819005	0.3319974135613297	0.37050178952296664	0.24573939025403846	0.6031342795897232	0.	0.3438587939988613	0.37635891700074864	0.08910762837210656	0.8982805477031292	0.49459827042653226	0.23007729302175814	0.24477649678550226	0.38236117741997055	0.3655314083135197	0.3852303837741607	0.48845940431365514	0.4919707181691077	0.5594686005076447	0.5325853039688535	0.20688879545918534	0.3604257287138725	0.21341699665990213	0.39838156146819914	0.21075035097045594	0.479693376281085	0.46303152235518613	0.7728407138566172	0.543395917935477	0.38897481161042613	0.4957557631581171	0.6476426886030148	0.2844253912873205	0.4684505836611466	0.44984188137928116	0.17888104872854288	0.	0.5857779235569097	0.2753687840229857	0.49199390979044344	0.5410556092873398	0.3484374083593879	0.1616560609880257	0.34837450871763675	0.3656462376721822	0.7329190191802224	0.49207343236520523	0.22739485057471484	0.5753630509568605
0.02621232215403786	0.14867102227728757	0.23207888729174023	0.7084000983694817	0.59073200168541	0.4173392411004126	0.4093615220616296	0.9210867497483408	0.20061031198638637	0.43002233926385736	0.13962500695508068	0.17941019434070693	0.9605361631555661	0.5052765879557585	0.28396635063350245	0.46722879693526115	0.6347721332638078	0.43230281986463803	0.2724998226840453	0.1369304234749193	0.6693635270554527	0.2886037992108505	0.3423115574743647	0.7106173205814179	0.3296955579694789	0.2257030094747645	0.35371687631058646	0.19419490764865258	0.1997280649254595	0.14984227588558824	0.49847357993299746	0.647033887491684	0.4561993881142687	0.8740753572842226	0.2729440733937336	0.15503326284927707	0.5000426103742448	0.7630664863002837	0.1712660105894679	0.11170306015378893	0.19424317667984645	0.23527283316041384	0.9741339937200852	0.0880504168277129	0.0881051103798671	0.5653035073320439	0.1460593185874472	0.837337773678707	0.7887959686589736	0.2708078790500549
0.23574714178915662	0.8444943288840111	0.24587666768932737	0.245049052046203	0.44828364451705444	0.3186015003348576	0.48317695120803744	0.3195975690091715	0.18455111619069742	0.0727108256998569	0.39735219530953697	0.26308441852481584	0.4166554619399176	0.3887380679778743	0.2825334168059245	0.38178031271275875	0.23102756224172044	0.39912984657439443	0.5499543489274201	0.3298381172799003	0.6430941248452474	0.3990226739236862	0.33685248438596443	0.18580453788020979	0.36652861993953945	0.46880750820145767	0.33050470023770673	0.22405495499794753	0.556736587183947	0.24841445790026245	0.3190800788235284	0.26427170664064736	0.3376752143173046	0.12914656258802623	0.3190489672209985	0.41487726684423815	0.49533878260884423	0.14583496103648166	0.32473181319857664	0.4634311941151527	0.20010737329319206	0.3448732590660191	0.4425778094275743	0.4014121934137435	0.22658624948063333	0.6493630717779602	0.4781508010467484	0.40669496289274026	0.28832467763292297	0.5595790816638577
0.27493183908036706	0.5731506800681606	0.7929071036387314	0.5667807146937678	0.40284275796417895	0.8516969791151279	0.4101913179456506	0.28954424492701253	0.7394505657913268	0.47762131250419937	0.629230351638903	0.5926291283759321	0.5196421464114757	0.6773509914491389	0.3735033000930655	0.4114349046793352	0.4520319404961756	0.3106487989668497	0.	0.5023888567968677	0.47838377083258965	0.5553112315674383	0.6690576423158583	0.33452131435176574	0.4725763162057212	0.	0.3391427015547796	0.499553594254625	0.9041810631149017	0.515598248675935	0.4297887468821658	0.8389147733688633	0.44554935316427213	0.47509596549580635	0.23508508297739375	0.32624579875924165	0.3732713154195667	0.4918108410064594	0.4410739625155822	0.5590878955191351	0.5570834742416204	0.6850454915303401	0.48785411148341234	0.34331313042964384	0.	0.3618640723780531	0.44482261897289377	0.4304773826811686	0.4993110015598942	0.6471215879220091
0.302906780688021	0.33082730087140083	0.5864502370123551	0.8921453410017021	0.6159767517607875	0.6888573591202588	0.45453876461794596	0.6017419062272391	0.2835303537706402	0.6635634139828097	0.36690047355514466	0.28617241831602336	0.35713870115925556	0.5109006470318553	0.7837680621684119	0.409556808383956	0.4613388759646909	0.	0.7532060846575747	0.45563126582141145	0.20342703905408863	0.31265344770452735	0.36590819626958165	0.18105095423423892	0.3873365186355739	0.7565028031595606	0.6845349663432093	0.	0.25391153384296333	0.4597106272761442	0.13182156667494116	0.18828077248076078	0.4015009326516396	0.3302240197989719	0.890010384833755	0.6139801459588877	0.6804741019766638	0.6045545184319148	0.22804227267248245	0.26743589199789003	0.44830762236977106	0.395065342097226	0.0641089424768713	0.959718088727704	0.7470932182411286	0.74143295927221	0.8320661656252594	0.56679865998304	0.7355938313339059	0.9644109347158349
0.26221378439160387	0.12471859317624166	0.30178623362468593	0.22221099851143442	0.20269373860064427	0.2986258965153133	0.7539531817201846	0.3501523562250759	0.14894785969496074	0.7404031191908251	0.4327159569800924	0.3741709504396333	0.21823802289643826	0.4446898606621435	0.1533177266452383	0.342145970877496	0.6207475282947994	0.30529664838127757	0.16707228211812378	0.3989430803585357	0.1984429640701806	0.8303467802441535	0.14861570524778572	0.38286819770253155	0.41696453816928997	0.40667076388818024	0.5462824537255486	0.	0.6936257181656225	0.3565643602964647	0.36588787603019357	0.523024396127753	0.1966663707473231	0.5157058976029975	0.23845782552051414	0.1727829469721198	0.24010252922902903	0.44105614844864777	0.1353164166268909	0.2086153315954926	0.2917850286460292	0.3449968498805651	0.19406713107582835	0.6450771757789749	0.4023089042226896	0.	0.6389423628140426	0.2443521573089379	0.4388493768694706	0.23821212923277293
0.	0.3126072882400418	0.23617139060037887	0.20746941056726773	0.26492774150366166	0.3148292635259968	0.3995740590558515	0.4382577571297687	0.23038367766984283	0.18213799925615526	0.5595630282375269	0.4560547863504304	0.3372559441277545	0.36516411322726416	0.6881397398645711	0.9355277768321436	0.4194661132220431	0.1458137080405334	0.18023811447577479	0.34327966994781184	0.4751421856230439	0.33656220791191327	0.30116192207297066	0.9363144480658347	0.2967064661328288	0.510947885243595	0.46424232999122234	0.30644822888320417	0.49081036387851473	0.2756807409586669	0.3207248756586533	0.3800909407879615	0.19942722033421736	0.3533828111834913	0.11731373474396063	0.4323605765742634	0.5183072622834483	0.37824045340259876	0.32619415957322656	0.9678205307576746	0.5729379385069063	0.23348006845409539	0.8860084453853216	0.18803408009606035	0.650725976975585	0.394147608433856	0.23767245749396138	0.45719110446698424	0.3021996382136386	0.13945863702964242
0.45340142998816785	0.1468821635786211	0.2042478670827424	0.9079878750059631	0.4853242226959669	0.9869383620383027	0.29586928163274034	0.1526576454283372	0.22870004981473516	0.3803107339255557	0.2575932617429088	0.33237347532493566	0.6507607673942586	0.27087896689098084	0.3101695762430097	0.8791764491186568	0.2264028296535215	0.14622625872496597	0.4285778219375678	0.20210025248330132	0.3090369291111912	0.6594032324886984	0.38617531398298566	0.18270208633210402	0.2494061931324039	0.4007432993744707	0.30297443185231104	0.13627491733934194	0.33785528848981533	0.11823112239335082	0.1490690488991298	0.4448739098482071	0.16854430850108518	0.4040365489981732	0.	0.3410733981666609	0.3256765392599539	0.22789630961383156	0.11810102569031922	0.41565138063804447	0.31830638266295874	0.23908116147596195	0.5510955931298716	0.18812615337788166	0.2796395971074127	0.23008488030832838	0.4397344723053177	0.2272783492751493	0.6244102478638784	0.2756383689745112
0.4929570167468197	0.4135281193930134	0.21485104754059367	0.28749811872682013	0.35441959141755597	0.3194133082423704	0.36970617452473764	0.573611226679596	0.40331219337230007	0.22244559378732806	0.	0.5486677637878914	0.15412104353050562	0.4316983659874988	0.29831403057991673	0.7051005620583348	0.46698354746043064	0.44065082365337616	0.408324798843719	0.6017983433337776	0.20991611045067643	0.2899719580037678	0.5023607785837341	0.3942139999713306	0.3129982115035419	0.7378530455640757	0.5100177108078945	0.5933191133977861	0.4623434998995297	0.12868758528026314	0.18842155663122992	0.6073483554184594	0.2549553541559605	0.33139838075739875	0.38201754659666165	0.3648495491431858	0.4947965670202656	0.26682903755426174	0.20562479256321706	0.44977132947092346	0.2366323028685671	0.24403207178241063	0.2641701352577195	0.	0.2157795702511915	0.3533746719853843	0.	0.	0.28164904329582996	0.6816808792937655
0.38203736127150195	0.4344082796462872	0.3069894258779555	0.4418480026696302	0.43467294249564203	0.6619075421188038	0.5946022509401303	0.7471437061928833	0.2412657242513629	0.6103696550346478	0.31698917159961415	0.497830172787388	0.4440149205254112	0.35157366734362905	0.6701819976579075	0.3521413018043116	0.22496297226824133	0.6968190955932086	0.47469025136324905	0.8239819200387727	0.36580033431982045	0.4951102778401354	0.25588159558810286	0.4466526081415573	0.441906480372871	0.6046998483680458	0.3548793507091193	0.2412151696446288	0.	0.9554044722136719	0.4025097725221425	0.505292124117923	0.4543571866741562	0.8357747909008827	0.27551711395568534	0.5109459080601535	0.	0.48484347017455043	0.	0.35263665210066214	0.5232821772734804	0.5441266454972692	0.41912522050694606	0.34653449448573165	0.8974001866539721	0.45092676309065877	0.3889180464067156	0.3855962654464966	0.40507639574593207	0.3273309343926927
0.2520018194462494	0.7973740491208853	0.6731412653437746	0.6145211293836385	0.25350746296458293	0.32889080256150444	0.1890047138631952	0.11837226666056379	0.27167954585939236	0.5287777841142657	0.912873047211215	0.45152289518562594	0.5320042612538218	0.7103017316927088	0.594697332617106	0.	0.4081589825174281	0.20263079099991613	0.47904001841099736	0.629743659380186	0.26001525153553195	0.2448894472958494	0.35228802404943393	0.8972845244279462	0.8349213704280308	0.5116990340775366	0.5453377582683869	0.7357963283918588	0.4730721517695127	0.3969806073772429	0.3004766595862189	0.7738184451497564	0.1805800756691694	0.751095440092724	0.6415410696411907	0.5225193043156318	0.06691388111901594	0.6166900086089592	0.	0.6259031394533102	0.36310905747143657	0.3283961577427576	0.13508065116725995	0.8863277639046524	0.3097834075995717	0.2791749637341456	0.32298289450070655	0.20667697079798217	0.3745623612398157	0.8399614417268018
0.358551341518008	0.27148191633581276	0.23650179082310477	0.6655079632313751	0.14706409101366077	0.8242337157490299	0.	0.705360191802348	0.6901517691579921	0.212083766523972	0.38798055542971016	0.9053348901300906	0.7974602442005795	0.7733637960030699	0.4546541879131725	0.2723962549236834	0.7730100572452211	0.7450436740548849	0.8767690909542089	0.653548558555237	0.7270287396175017	0.17094337389197492	0.7423676447839331	0.8546919939531968	0.7288520825191203	0.2548318716114645	0.6490437344582606	0.2466272206402499	0.43538415644069445	0.11247741217979527	0.7646561779198175	0.8991726718917517	0.24036646513351512	0.7433669197708047	0.7823554869410138	0.748199432588116	0.36017194816846315	0.19245229186499332	0.40332205171792207	0.34494513489651873	0.13999570844295153	0.5352773892751502	0.36646527855615757	0.19049625903525846	0.35929004879666226	0.24796861915531862	0.1585185117831301	0.6382954882947071	0.2819935856289316	0.2421846063174275
0.35417918583281033	0.678818191404144	0.4060588134945936	0.467990938490328	0.3460106375542019	0.3140395686503983	0.17430493554799148	0.5439634091041691	0.5184916051296895	0.23072261261894073	0.43338272334059164	0.16289075591124555	0.13059091904630107	0.3151353280201814	0.1593782952002625	0.18790174049320732	0.3088166727679936	0.5658943879468735	0.	0.7060857946982977	0.16834507417586364	0.8815886416561052	0.4005054912185647	0.3214752928911395	0.2834931321387489	0.3070621883248392	0.3499390785463753	0.28000813833763555	0.2576021137521744	0.250621119877019	0.34822933758738756	0.3366001900485759	0.46107944266796785	0.25014702027467983	0.9164891542440053	0.8714125227817063	0.4202211423007371	0.630294985310999	0.2183408548059558	0.19897887914537707	0.2646395500901142	0.	0.2907428411687349	0.7207534015867377	0.440451589076939	0.6941667423773248	0.13310996759380897	0.1939967305956017	0.6301738078870565	0.4466014823108571
0.23332534906058008	0.2723973378277987	0.7747648950693221	0.7167645856109272	0.579232549827222	0.6853600774325289	0.26583928415509467	0.30724104141766784	0.38433007143666037	0.5673029010506898	0.441835741163394	0.568680447207063	0.	0.6039759089003449	0.4263227454222589	0.3532090099743723	0.3591551691594103	0.32793770150710705	0.36587004056406763	0.305410135897437	0.8879613052084587	0.2825512888576589	0.5959169850974183	0.4125187539957755	0.22831489305200334	0.2597922527437356	0.5071485281249659	0.43245204456082553	0.18708543472862837	0.2872358401727795	0.41381973773480357	0.5150445295405532	0.20288252597464032	0.6904443297832057	0.5359795362971477	0.4314688758564522	0.3993710845373634	0.46512018835866925	0.7337805421958133	0.18311194014682122	0.41136290946611387	0.39653949492860474	0.4109989573576697	0.24829854766940876	0.14828396380145908	0.38033142916671886	0.30659386960415913	0.7767119114087548	0.44440061912501067	0.2828433697001293
0.38954117908951513	0.42754474153820826	0.1840469448130072	0.1899376234377483	0.7613759289777441	0.28845617189418493	0.4663530268173414	0.7971875097453653	0.1768428992687629	0.11845716173802286	0.43689806557950783	0.	0.4184271124995049	0.7240342758269267	0.554273788024649	0.1985257201631521	0.21984672610198425	0.19440333736748738	0.19636860624118604	0.4661078534726499	0.2622906160326973	0.7135939406300827	0.	0.10426109925914681	0.19942466104871534	0.5598204772159323	0.39105879282703593	0.6160334461949797	0.22178648238743412	0.26646775780600557	0.08549522272413614	0.6744930754525745	0.352968480264516	0.	0.14508589259967133	0.49557967285743704	0.8135406579518257	0.14008238438595685	0.15987372700320732	0.34657727045649606	0.14513881181473565	0.3317343365514542	0.4038784764600572	0.27589659709671965	0.17319564839683152	0.18895207491382135	0.4549662922999903	0.4814101383967496	0.38179422693670867	0.8552245096216957
0.689671712746433	0.46048589134173346	0.8078833108870976	0.8058664523587873	0.	0.39056557842549017	0.7674660622178504	0.7096929474561322	0.2008384491382959	0.5212028421400071	0.8420120947354723	0.669147390264134	0.34526871223953	0.6287530721093706	0.2784010778837073	0.41605054259986235	0.23310275280867085	0.4495337036489976	0.6625656481156958	0.34192416660549535	0.6435876010033418	0.5383538786373201	0.31997709941805286	0.6754238653388871	0.42322607323807604	0.6886007954646324	0.27393324306220734	0.5269451764951748	0.8159823473848289	0.6101923194714327	0.3472222430786186	0.24774305094095828	0.7879089574029784	0.3640245253055619	0.37546324402561176	0.4293765416940627	0.34867371880438336	0.7475240511268124	0.3532317784429851	0.49881918910708545	0.35635631912515386	0.31518661038198037	0.7017284018795062	0.4908220352572095	0.8498072592452165	0.44623947764981337	0.4912860525124451	0.43483228136063906	0.40014589066747563	0.40127758112340867
0.4058016881739771	0.9107081716739558	0.35441270569936345	0.17937571627651935	0.4959328833639453	0.2947479331435704	0.4740780829070598	0.38570274332456633	0.	0.48112584283157694	0.262079138006179	0.2133352831676946	0.41042344423592747	0.5863444147160395	0.4386669403001372	0.32553230922624965	0.332847151832437	0.37714802020182053	0.4000080838347002	0.3915626916628392	0.36613808818083476	0.22118964791847498	0.32130584212921015	0.5253021266816583	0.8400512725801216	0.325119513358401	0.34943272919079177	0.3471596997699558	0.5588410745169312	0.33246323361520114	0.16954056726421432	0.29656959088155593	0.499335035384467	0.6587677482777358	0.3409995419697209	0.46965452492234994	0.4419720943089182	0.35982238662862537	0.3301306122120221	0.2937612609615449	0.35202797627548105	0.2716839962563757	0.3168387463014308	0.8970775617889586	0.48377771057530183	0.	0.3883451035509285	0.2902084108806041	0.5180005252268821	0.25126549808010795
0.2628411270832018	0.304070307729169	0.32009250574061787	0.49495794243534263	0.1691191499082208	0.	0.537408599554005	0.42307736411061986	0.8017995324985341	0.49229357707003335	0.6855615753248043	0.2632064316604844	0.3821475991950072	0.6919358529144893	0.3037053278937786	0.39578576592583253	0.46278636721497807	0.32089664285853675	0.2910012597585207	0.273749818209158	0.3326239379025219	0.2399262367138922	0.6114758212466351	0.3275856390903749	0.21208075274517213	0.5606585148500851	0.6738959816562041	0.3401123140021686	0.5661834996112723	0.36453661011491006	0.4541843738569616	0.3233437466797013	0.36712424030911683	0.1574321733123626	0.	0.41790959747221257	0.22160476540278276	0.30395677066325366	0.38818127685930237	0.3935286774615729	0.4601399003009157	0.3403260513588144	0.2452254844607671	0.19569967144993008	0.34410061637259415	0.31440706515241634	0.3078129368138013	0.42713510628551643	0.5215946837448044	0.34078628079354817
0.11255171687308957	0.2127958253502549	0.09132208372404028	0.8137477012012972	0.35186545185095447	0.08588578850307425	0.12811716292976744	0.18624416080814218	0.2532745835042447	0.08133624230978298	0.1609470661129175	0.0831221118977412	0.15711128417398254	0.19999484428143574	0.16131247969336124	0.22436699382270536	0.13508926383877992	0.16945592035175666	0.04008051480222142	0.2414147908865733	0.28854783050328126	0.18536980967799188	0.612096453444665	0.2516469203463136	0.26057221158597044	0.3022792968491261	0.17311707095873768	0.9511205438453033	0.36131521530520616	0.20936430399711314	0.4181257097015934	0.020756455731775328	0.810105516281858	0.2673329130394636	0.8830708800180883	0.	0.16127971499769658	0.2242343271260809	0.29289802034920653	0.9935580282555847	0.253998856248119	0.21519037577711586	0.25215211354853323	0.07455408136675658	0.893660488825348	0.028936414617954136	0.13246086372122576	0.06145120224534281	0.5095545033478819	0.5265330344639765
0.31431441569210894	0.40983799751389455	0.4743446375278313	0.4417207027723185	0.4732778238994002	0.30826118184460877	0.7947301646496014	0.2648323954932908	0.4872317331542331	0.41758537817989894	0.2048335337839502	0.3101851522229488	0.7777524362643506	0.8296589831573946	0.8453988097185081	0.4324158203054857	0.38115273788201226	0.4507384486550683	0.	0.2459801176919456	0.5098232743198238	0.5290282971834239	0.9955662062613138	0.35666050237256863	0.39477429981360834	0.323788937832855	0.4932298895770263	0.5086867394425698	0.4915120658497186	0.5055705632668388	0.	0.21867013574740599	0.4271653669844202	0.17661335799388345	0.6400674976723363	0.5375023541477681	0.22015345978948916	0.9809386674090338	0.7337357495653373	0.4149033174098369	0.44973321036030195	0.35458464638932324	0.5134007829375251	0.9688847944595962	0.5265610381877068	0.6506798377909033	0.7514368562347866	0.5522956108697803	0.5376020641411681	0.
0.2766694020189181	0.10489218142898668	0.1813659409318643	0.15894976949923795	0.20238757312519443	0.08769739692697828	0.1782630157143677	0.14790759573704093	0.08220900635039381	0.2791421895674239	0.19219591068786554	0.2411876928302776	0.07684173021330334	0.10284168341754514	0.15175329456042283	0.08692394641617235	0.18047315464086194	0.07789800662479957	0.34877160509123684	0.6423754676851109	0.08517843064788291	0.21804781207998764	0.15725116979719067	0.055671341966937696	0.4341683526669083	0.13303988284524598	0.12601045223653454	0.057173685174524216	0.1328141165493364	0.09720706258303395	0.2333007475198172	0.1320994626230868	0.06699260113616749	0.08785292212642369	0.16404371770381476	0.120442061919177	0.2098037096248694	0.12679436371891104	0.1024780003497218	0.09400580860998796	0.1852391567433779	0.1377399290123931	0.11971791644023944	0.10732313536284854	0.	0.11404194887868728	0.14339574725999638	0.2755224711568176	0.05988733294119249	0.0735005324660531
0.3094026882262605	0.38984363185042836	0.	0.24493522801997228	0.5046123983193447	0.	0.20504970094236602	0.21477511151927012	0.39538707712688176	0.05506537521713498	0.49402308516357296	0.39012947772605056	0.5122199525651187	0.1221268063189151	0.8145797551045982	0.27552168976600094	0.433427947649552	0.27619394117939766	0.38245939090403885	0.2995416465869887	0.24575006417725867	0.4896563941694296	0.24180886861004053	0.6709100810171359	0.5221418799346432	0.	0.13762679010630227	0.17853398018313377	0.6603101793739143	0.3832498324696675	0.56079402299779	0.17212381144719566	0.1344688858903836	0.44994187812979813	0.31350169010368584	0.32062744909893176	0.3040217856035939	0.10925957808955299	0.13085456281254873	0.1007088638263503	0.36577996689394315	0.2730252397988239	0.7458483985910455	0.4769976737976285	0.4021192667472585	0.1946374026853888	0.46941892053520035	0.2464501021280635	0.6079432919920247	0.3479029994166634
0.42846688916917214	0.26350260602265035	0.16134326802260712	0.4267567896866212	0.8022471036194658	0.	0.31439119693780493	0.5423978159768288	0.9363184731791212	0.32436431004728994	0.2789575229665103	0.4587104629687152	0.22940533927065412	0.1943479841834297	0.5324253362874412	0.18091293848372772	0.2556825379318865	0.4677237306727437	0.5394766923051274	0.39801654076945325	0.7744697851011471	0.30801539815394774	0.2996351045924681	0.36806723928704926	0.6071377808232351	0.6075016661117026	0.5670016544075575	0.16490291725905426	0.4602240083097111	0.4267790497492598	0.26692909561852995	0.44649588716893285	0.7430884148855387	0.7743995090185892	0.21861560622789913	0.09397234281347353	0.18717708414628717	0.6608747547595082	0.5495204236694775	0.3997825966062834	0.08911239718340006	0.5010542324078159	0.1942596477466785	0.3019484736016314	0.6997064622746535	0.17389708424408554	0.20020553628202145	0.4682374619320608	0.12817963624927622	0.32404281087904163
0.16797075060044697	0.09475044820204531	0.34331042395617656	0.9550031008293067	0.21132464366871692	0.9021914066930535	0.22947604731864435	0.43134301813240766	0.3050121505798674	0.3067302811913248	0.2031133931667415	0.12997765312176635	0.22483176783107303	0.4395457498547862	0.11296299312964471	0.44990696977009403	0.3450593755728853	0.551924815921647	0.8251890751424603	0.1455691109961745	0.2023352574446586	0.	0.	0.6337117611791583	0.2019585193164568	0.21550195781444953	0.0929647537638885	0.0696448789098753	0.17166418492350635	0.15127256251494237	0.1735538118996092	0.411263563057715	0.5873913960722688	0.22497614695743967	0.15308871114807074	0.1291671565039944	0.17711487939607706	0.6130071194460628	0.2622710030842271	0.37230643889669757	0.3060643700077886	0.7102508288579843	0.7969308572901699	0.21233281036484714	0.1261818708252521	0.2913267039941316	0.3891715219455172	0.1865273435425675	0.17578924730136855	0.3348174800251424
0.3491806977030943	0.409403723508365	0.393157402895023	0.	0.44077861387084727	0.4000691113143724	0.36848974305883636	0.6293304936237671	0.4165089664530308	0.31510571432108647	0.4370691154642142	0.48799350148096504	0.05775464767723936	0.43221672779531517	0.4181422084739206	0.33861002480568414	0.26216369533461975	0.4691648452803381	0.	0.36995895082240643	0.3182789456902082	0.47904227644975833	0.46410569080485387	0.23251992093930396	0.4899301042274892	0.415530432880136	0.37760583172139217	0.38800500568563556	0.5875464058543934	0.4996425599745147	0.3445381955391083	0.4654077230387861	0.9422667989651722	0.3124558440423282	0.3382133107572292	0.3872969129847172	0.47367780002225357	0.46288010837130455	0.48892848181985743	0.4493049803738371	0.	0.3231204110792698	0.31293491020605674	0.8677129610299058	0.22938047481990367	0.7714714091185244	0.7170836131140038	0.262760179806056	0.3819308790285179	0.25233759714670767
0.26462167802412306	0.34065691090593836	0.183631165574391	0.1577864321169188	0.3723190906054595	0.07198670986584901	0.7984605589498153	0.39105997888583605	0.41933490654789873	0.2903867683452603	0.5173550753495113	0.6640682449396698	0.6784104602747921	0.27580464614076705	0.19704006502001703	0.15982514778590415	0.5970175315119949	0.5356521670734491	0.25054890951173164	0.3470644654708375	0.5851375614750274	0.5753079483485332	0.859590264998623	0.2258147077527619	0.21926820651945741	0.25873154709368795	0.29914317924768746	0.5756719387300577	0.09567106169082629	0.45214927919583403	0.06999543826626049	0.13469346603747603	0.5241264979551234	0.8250152410827387	0.37077374604337543	0.7723001839419837	0.02027249180879845	0.20693295239210197	0.18286797244913017	0.3079860456687288	0.3347050710225622	0.	0.5290915728562455	0.5672974695022452	0.22316261952925343	0.3317375711328266	0.39803009812215584	0.13819166025126564	0.3517564837319427	0.7979199899267484
0.2942963484674886	0.42138721934371626	0.21996420192141994	0.33402731683595915	0.16023227624069097	0.19120587646484952	0.20522720716600623	0.17227580611386772	0.17692860999253213	0.15038509933632987	0.18836114211556712	0.7566742862573588	0.7025857794931232	0.42641738906664023	0.7551942356646276	0.2689005680435781	0.333824214881016	0.2849833731002557	0.17812665028532737	0.34482847851874115	0.2990769243109756	0.1061408476112	0.	0.21489319933495105	0.1466178367421391	0.05967344635007787	0.33453907175064135	0.15228140018932287	0.4106763226130494	0.2129318014943926	0.4320201655005424	0.8475596922230174	0.5860457904386879	0.4010530582651517	0.7015307708826715	0.2667874924900869	0.4272431256246908	0.39435349909205253	0.4556493286808739	0.27949074704187665	0.25829529498724196	0.382704246495052	0.24687589628069567	0.17427620114208783	0.20292081233706896	0.4955642035962444	0.10350699020601002	0.9906143913819292	0.15638178365080563	0.18559470221725782
0.9344842608254521	0.1179435297261074	0.2922669337905631	0.19606057565619903	0.24669255917257957	0.06268554886161239	0.44135768644587314	0.648286515155814	0.10441577948743345	0.37693787101988185	0.8461699256048862	0.32392422424062856	0.7405057317838605	0.14207062986203073	0.6674347055589633	0.15985147082388598	0.4320621152993601	0.5374246222737807	0.	0.07118191593509016	0.3538229326220497	0.5366200781039144	0.13894431281071454	0.1698133778516983	0.17362422744455813	0.9272023887314923	0.6614843116688863	0.46385866237087026	0.7378392744118207	0.4130122012714025	0.40187549762147284	0.09570150281359481	0.7615406579677789	0.08428339686812827	0.2241165370472558	0.2481752701300542	0.09861511659016725	0.2093220518340513	0.09011182689416579	0.475451545979819	0.1288881225083811	0.2322492060989306	0.11893613922256784	0.36419640133537207	0.2431119831017114	0.5273546535750281	0.3084300623116195	0.6479607435956867	0.7455252352573648	0.17263533625694255
0.7509017093591669	0.6418875119075796	0.1846722415094182	0.26790383788018524	0.76689849808385	0.4302416769114984	0.41254790812173336	0.2599151443247491	0.09792596393139164	0.4927962617354548	0.5236513800965567	0.4018489424813724	0.46950158147822163	0.14074149356390084	0.349650226861248	0.40330746506874643	0.15950829876604222	0.11606045197074406	0.	0.26590575045157067	0.20001368640729042	0.35351606217575743	0.4612280711133289	0.22826344340612642	0.6897320919562429	0.4006234868851403	0.4602177403812639	0.1916960979949472	0.7992735174803525	0.795444597527344	0.060069339663504084	0.4002741032431524	0.558678840913841	0.6521017286392978	0.8377852646507286	0.15972619603340066	0.21039584204130754	0.6080729334363504	0.23553432728763088	0.4211809674054561	0.23225892039560517	0.11694997544039215	0.15310198356347718	0.21958284067712364	0.	0.10164717103992069	0.16913024095583842	0.7745891125976673	0.7572251493194069	0.30777018842596743
0.6646324033173432	0.28673088627126425	0.18866360092564693	0.13032213238094356	0.29215399948093596	0.6140903001994233	0.4114585917158031	0.4412026781369987	0.343113641789471	0.6216974695044337	0.7929165551803699	0.4496247358177928	0.7818911549290101	0.45319456256856927	0.15318813225848793	0.	0.46314115626681285	0.	0.5353992165635953	0.6394917921024396	0.37698928095526046	0.4698632652762574	0.46845204952979363	0.6347917373505948	0.1495611696833353	0.44628939670682677	0.30022143650667293	0.7207274905040596	0.7744107964749419	0.31617920069546	0.1826124672572457	0.1700749468897959	0.727217678421813	0.44480581419017773	0.33738539617089947	0.15622974746445523	0.6767941450406723	0.7518653174809133	0.	0.35038423698244	0.7317612521168649	0.27680645042979063	0.3365236708893619	0.29981989531778785	0.1642877023061626	0.19824617984887502	0.5951854454718312	0.6579631471289121	0.7851699162364846	0.5616687870541107
0.3957431758067906	0.5200882524394396	0.8588254317648896	0.15793975723302534	0.3680327973917165	0.2187507204279864	0.13401710851672746	0.51054260091351	0.5133780095462588	0.34651481844658794	0.7321116198116802	0.6721507582471604	0.9939614691791276	0.9520219925591511	0.8104687189268115	0.40333203837642523	0.6727548067923145	0.2111814729893412	0.6899884344256635	0.2555501774053095	0.3209501469999718	0.6384691582835206	0.7529911912713645	0.20832020139822305	0.23378323967623144	0.37650812880163576	0.5138709965612364	0.1399637753025238	0.3831882022339791	0.8531505114979858	0.22872583121140191	0.23581770459208234	0.22824114256641764	0.31780085875919517	0.2840925521758134	0.7843882657142394	0.23746551023246318	0.5847584333640228	0.	0.9608759088878052	0.	0.23805162621865408	0.530433429309075	0.5076352124898766	0.7208426462502846	0.8785645460286992	0.38508787848999365	0.2893694259079878	0.21002651296033686	0.3022752622091532
0.23780267973307906	0.17516732205589225	0.07505368187752265	0.14091919126258048	0.13834382375041623	0.24088782211127022	0.23842219557803676	0.41406987944000284	0.2281341844513913	0.28448133629515177	0.25358340513948474	0.0233026544977557	0.	0.797407777123269	0.5392813594644038	0.06668123856612546	0.03262597790060318	0.12926634482618082	0.1749388823004377	0.38696235956087893	0.18252919747843824	0.198071691410036	0.05825330179911453	0.13232622533828078	0.07494186330103182	0.7958223997141954	0.08899237569762752	0.3526491840407162	0.09718202159568916	0.13442090125678058	0.07361716950021355	0.33333847745597894	0.31074952937232286	0.047514998272978996	0.11840240574003827	0.1676139609836082	0.07313344960018418	0.1602981833877161	0.10041174404225822	0.166454376680438	0.23670405152008606	0.06620859181105149	0.3034061888940091	0.06766230920958288	0.06012899346131027	0.1312834539001179	0.028521296186653923	0.1627979930387285	0.0882716226469547	0.08212512821923826
0.14381162769807312	0.8247415605259629	0.09623227663451231	0.3887655511185614	0.3152245740411869	0.35791168079038227	0.48398541875992923	0.2679037024741781	0.8427564879647704	0.6957651893889123	0.17751135916206318	0.16057345906044912	0.	0.10883532416573431	0.24945426744973204	0.3400341592129216	0.4167610465664468	0.21984300045499522	0.6269968742650305	0.3388482973513903	0.14611363652792944	0.7464674584942482	0.4213815391300012	0.4587604152815145	0.5057998633222349	0.7430044619273956	0.5048114162822427	0.4822354946433465	0.37519237571745506	0.6517251084379249	0.28236876652564613	0.227246928314598	0.46644896765029886	0.21642650059512003	0.28772273798239634	0.9196927971089516	0.6891565889863979	0.363284373113825	0.2453739667709407	0.18078983861938486	0.9399994275094822	0.6310810683204545	0.3800316300948314	0.16334820648394185	0.22900037346755572	0.2148289934467405	0.21118707305615242	0.19495851413271187	0.33904388341874364	0.4019570808067443
0.30148465321208345	0.2956315757156233	0.20792893052436295	0.5155341328838821	0.269703029044385	0.291813694408471	0.5791049450044176	0.2150769369288568	0.6939901734713645	0.3706348380219524	0.3142373916550533	0.2526190128545404	0.2688408243430178	0.20621961274072745	0.4380023418996057	0.5944696324796084	0.3315818622487714	0.	0.3190992265342537	0.420027641262562	0.39633410661181345	0.23700445524420394	0.2528213923106352	0.	0.23899012243396636	0.35521054755796605	0.32752394742799096	0.20125786440877982	0.5277078543719309	0.46070246944090476	0.3864824403533451	0.10474431552038686	0.2956773041783558	0.20663959901895948	0.32668682699141915	0.4633971700918641	0.40133864838483235	0.5385266749258822	0.08082710897795277	0.2737819741434469	0.29624983333363186	0.1598371068858392	0.11871935172208248	0.2748736322146703	0.2549762694887674	0.41854617104003417	0.279021748394983	0.5247349178364036	0.21519630030147444	0.17293005645080256
0.3155372362524023	0.48272630807106665	0.3854060248446804	0.3989573717881386	0.4083073692376556	0.5584810988246208	0.8190815696256639	0.20536484527487353	0.26183471984971984	0.5394220534689547	0.27142686618714307	0.29578942754954207	0.646928610434685	0.	0.8061406639492357	0.	0.627308777748311	0.4766962347997728	0.2946612136556405	0.5927557638111776	0.21013761104376658	0.6718324945184531	0.9371596019471706	0.15139806387706695	0.2523240868123587	0.	0.31298191648946744	0.3580243122951123	0.3156086938080788	0.9876057830144128	0.7864627887784207	0.	0.7610315566760515	0.39988921711999	0.2139757665361655	0.48495500713849865	0.6288115473628079	0.9752814834553144	0.9309958482542652	0.	0.5722463927270078	0.8699627706649272	0.3242993183367501	0.39349600870941065	0.6973059891582606	0.6666094029410512	0.	0.5169919528090802	0.8197508142046604	0.34119371284642347
0.5949747064745562	0.23072527505247997	0.20245295384573375	0.6841936457007561	0.46679643439008967	0.7385622751344282	0.27100040954091176	0.1761442758640928	0.5268536215928886	0.2550878636821463	0.9990223508069896	0.8094154645516091	0.49460796266322365	0.9030815236394303	0.20806661246464167	0.18556102183849124	0.34259288307411057	0.19838135374982013	0.	0.24016248714866317	0.3324557231664844	0.14747046051440554	0.38110334128321627	0.508868383974739	0.5913272076136853	0.30922781306086994	0.14917199942549386	0.45639260196750336	0.49889315274673235	0.43490790949021746	0.5210763801857248	0.3642674827794944	0.4112665095389034	0.11732431180849058	0.23378558392311463	0.5015753446428813	0.19854952976859788	0.8389635911256967	0.25938567207895313	0.6572361513109332	0.23866272225917448	0.2872368759255948	0.17644968925809576	0.17731137511517378	0.28502734142955605	0.6351906730404355	0.3733430604238596	0.4689389442352465	0.303929030061539	0.5730263379073613
0.19944646650942682	0.2692267213735412	0.19716299864661382	0.	0.3303152594497928	0.35498846377581655	0.30458707584341604	0.24629670976397783	0.15832577499011838	0.2789345392436103	0.14353467045075302	0.3561914221127045	0.14756543503199296	0.40267976060157423	0.51629669470085	0.7233718563022405	0.1247985409310578	0.19068687629428063	0.3030201040249744	0.19966291059254332	0.816157139319361	0.18965824998585887	0.5062615799820458	0.3685060592805265	0.15559989460628815	0.14099816856392028	0.16499396846916226	0.4028619885379544	0.07985909445566948	0.24869454161597015	0.08646349580115548	0.28657194413174564	0.27687117359249347	0.1844140988359372	0.18574669221062345	0.11748409213554538	0.19583692410218934	0.320086956951858	0.21057145919998665	0.1851525559403572	0.26916475931454953	0.0651813793714145	0.40048363885570404	0.20936525833534425	0.35828492441756293	0.7029598742523948	0.	0.2725879638031287	0.2927011532116504	0.46350719040448857
0.1557120825226242	0.39621821662823076	0.299328843045206	0.18425930230712767	0.307863003210035	0.2620455603867243	0.5020898563012809	0.3368222577536136	0.4717564167379042	0.24550045816012492	0.2235752943350225	0.5905076803559908	0.9175572879323192	0.19190407131826412	0.25781233355007077	0.5987439218596629	0.7168309001546895	0.844187637735925	0.24910900227682753	0.3068398945285453	0.15067737544159712	0.5309802073518853	0.5800387824026553	0.44362482381890905	0.5595929179963813	0.4553531494118982	0.12386431716862946	0.26644530727903226	0.3672344873895026	0.40032558732167384	0.4347560759601849	0.8274756985122925	0.3260540428271174	0.	0.2861581867563066	0.41286930284935774	0.291026704630407	0.29658385917245933	0.23219498366676458	0.5901969759576188	0.5080223035212215	0.3800990960424019	0.46640739861375374	0.3062488171725603	0.42999812873402016	0.4828039292410646	0.7397700322664538	0.5549054108202901	0.5068855637070229	0.2082122659398474
0.3944488575319995	0.20848599293231118	0.2815096832627018	0.3277919930977429	0.20701436970266412	0.16064600618277017	0.18920117094086675	0.20668857164601093	0.3552051992359931	0.32524095162140015	0.32642297775252865	0.13872050837481845	0.5023327715135649	0.3607394138837939	0.3803421797187391	0.2732282608558991	0.27591700249768375	0.2598942522263293	0.3167515544155316	0.561606536648643	0.15643255303199755	0.17189704503447908	0.48842179330181834	0.21591061328072547	0.2485484982142866	0.4640631067939574	0.3380922146523412	0.10995622085465294	0.23038655220898413	0.38959271900237535	0.3495566498684429	0.28387739631481534	0.32698398099255216	0.503318372240554	0.1783919480484335	0.44519044847946593	0.242790224004048	0.19506057587100903	0.2859951759755728	0.36835333900537126	0.14244265701105419	0.3151809657923696	0.4758109109541311	0.23806249409827926	0.408773828962096	0.1504290387003088	0.22691041276587962	0.5418916486119979	0.5427742267688438	0.21011048000071758
0.2746749235567724	0.1788250202982487	0.32035473504182976	0.4189314808777465	0.351522525843217	0.28369391070184874	0.13977464732117278	0.527908468774642	0.1622051068302791	0.7102525517671253	0.3796994514297247	0.12038585303209595	0.11967139703978057	0.2998445836884409	0.17427096932662048	0.37772836867539283	0.3694450097975222	0.1612642437886877	0.24559014625792275	0.17406207024341797	0.27897007249939154	0.13129675895852994	0.655732244015074	0.28468557642618797	0.35049125055451785	0.19630728605062178	0.16707514306128826	0.29360630198823967	0.32926710912046075	0.43544035091116845	0.5061116659334518	0.22364064727112323	0.2534605057986553	0.3805138868393858	0.3578385716493675	0.8658950273225168	0.318869507653103	0.2073057230467692	0.6557416738816201	0.39957859923392525	0.7935146818155695	0.343809450993661	0.1912345741732327	0.3620663198651002	0.2026827461916966	0.44080091993784626	0.16792610311316938	0.42481126141133774	0.3808029611348221	0.
0.2553067072264508	0.470802782007706	0.26463464259866043	0.33177000137243273	0.5280084757746429	0.23426183254886004	0.	0.4785687141745107	0.6408722442697279	0.27583372889994584	0.24875487966359655	0.18303368611955206	0.24002765133308074	0.9177884651014644	0.45894453816511166	0.3151354653943723	0.3696400439841112	0.5349620029830647	0.	0.41394339572230976	0.	0.18735539862190057	0.2890197515932913	0.5565188205326631	0.5863339765081838	0.2653788181945477	0.3725314210968324	0.	0.5139596018367651	0.6876408401687857	0.40836013554629225	0.39902279733465534	0.47360109355788754	0.9476434237901072	0.2542997228736558	0.6301674391447625	0.21199682058739505	0.7306701875926354	0.42488409729449444	0.27780281111624444	0.48226885484139626	0.49447449789501646	0.4331369866432187	0.2858011592434133	0.2125296888648381	0.6876769181622087	0.1520538608287752	0.746902632099789	0.21408174900590513	0.7337221606369684
0.5098460696905457	0.21018121758060077	0.40429243658511343	0.18833791920150744	0.38439724962404676	0.28763125489316094	0.20594912047966937	0.230285602482788	0.2025524066000952	0.1432621737964645	0.2000540441271954	0.22454868499756747	0.14253651483972646	0.5070322153711322	0.33062795288508773	0.17126212949474995	0.18203154303299954	0.16929796754289983	0.	0.24757212636033873	0.363850055492546	0.1805100855630471	0.33353826898051403	0.277218796583816	0.3655480603026309	0.2654828372871246	0.19952649965968203	0.22888063136026324	0.43134778845768057	0.236763341696439	0.17374775474148738	0.19534440104607706	0.43981870257536276	0.733614288281715	0.26784177559899325	0.25312653380246114	0.25502336068340414	0.27259306350253903	0.16691120489724212	0.28056496509505774	0.4038853383245042	0.20823898513554456	0.32052393297119885	0.	0.4078055812483644	0.2294906487000327	0.4195625597197508	0.18967159896336902	0.17222747637634034	0.26298293627715297
0.7942491812765204	0.16779404064280648	0.575916805277264	0.3986588564875185	0.1774857101364602	0.9627700839553808	0.43312428555529375	0.5383455144031589	0.6951327927025931	0.14898601195279668	0.5626136726923066	0.11507120869751078	0.21201110894338518	0.5007249179825146	0.8457535302336319	0.46432941980546816	0.27100232973894733	0.	0.5183364225008856	0.19863779896785305	0.34965810766353983	0.48583830837932157	0.9883760829405925	0.4857827802318505	0.09222717352576497	0.4751084619719616	0.20308084999858672	0.3915829005090589	0.	0.1844195783948224	0.3047332185124322	0.3696016517239684	0.48160291522135695	0.23357540594692366	0.14252435449013015	0.25569747564504025	0.24747861056400042	0.33387372596956716	0.41532114589679736	0.24328596105792458	0.12542563937421772	0.3728272927678396	0.578421708929728	0.20203460047301514	0.09725946014553294	0.27783584835134956	0.07376147963864377	0.21566519409167517	0.29799251564754503	0.1703882309782258
0.923127971194696	0.1391457463792565	0.	0.176350011791956	0.4547445206578543	0.260995031990357	0.8919756673850366	0.11767372548129897	0.1314554828960469	0.259820968388262	0.17188158082325647	0.1571602830843386	0.31511026808692233	0.2092118100894908	0.3266509320751471	0.14450693855129884	0.17037304243961965	0.15497974533624093	0.10987903141579047	0.23076769641949108	0.14192850403858578	0.10929864164852326	0.48460795663832623	0.17531942815409804	0.22196427634616167	0.1254865156224992	0.1265055290686506	0.30896224246443743	0.25514328254259505	0.10169284703386121	0.1701121510999188	0.35704342596814775	0.16660875269588743	0.23407826689160696	0.25070374650228144	0.1302107727629743	0.07717660653174753	0.33051235283062247	0.2225279840766693	0.32706865302422583	0.9657420153921136	0.1868526062890615	0.205179654289274	0.21402002487861477	0.0933804779701111	0.35301133620972736	0.12191400761173099	0.2629572603342619	0.5401426486942031	0.09291892287344132
0.17967782133477314	0.9571035835044418	0.5416970102222947	0.5773463372576176	0.6148137019699885	0.6478694679857209	0.41196366111915245	0.8346027657116264	0.10154651313565644	0.1773986361573732	0.6323637096143908	0.28297173537346154	0.4468594246260052	0.11263644041285248	0.01939691750948977	0.4962547800380758	0.12172490741335072	0.06450211443982921	0.2265971764063743	0.49230161001137956	0.08631353739982763	0.8040442812974031	0.3209459138752058	0.8208634777097383	0.23680638045943975	0.3967901563244309	0.8981180803659731	0.08618150042536465	0.3439509256291681	0.1214193169386971	0.1818745889543921	0.	0.5579696828137801	0.12657591574465382	0.1293630674329428	0.3593866037185497	0.16938222106299894	0.08680278272187332	0.24727209315297702	0.4524471368631872	0.17784392384081515	0.19210855724251583	0.21040840932324645	0.42510190663805003	0.5064075373292274	0.05785275433507159	0.6818122777816135	0.16358003183332598	0.7453955945431043	0.3305066976658363
0.7399911763830257	0.6079763910787451	0.1555381969320353	0.4423564843637268	0.24813173918496578	0.27567422343076664	0.6420820312287688	0.	0.5917039602417257	0.2913565597021917	0.7329197967567367	0.18173721557987113	0.29041237023911853	0.4559206823267344	0.21184985810530318	0.12924538350863468	0.5989666419876618	0.2828548957229913	0.8280054165981944	0.24159330394961498	0.6174149313000213	0.7465231433235825	0.6720020178478635	0.8833983188626313	0.4350243220503411	0.22406202557017355	0.5845428808177973	0.3707710597970405	0.5787048966068459	0.5777791408647449	0.5309825057206142	0.	0.42756798075534536	0.2157035037513727	0.44409689260700974	0.23782098198335455	0.4273966985285688	0.17651883538217708	0.15172510484426588	0.8699468234497946	0.3488101912144392	0.4857781517289048	0.18691156430713854	0.4323658766282402	0.42205469687718294	0.27504916730047846	0.2487413645823104	0.35816866223762284	0.4729918337073384	0.5472633854184897
0.23263903117260845	0.3087720007655359	0.42349930577678163	0.16121008256846975	0.48230120526153786	0.3169611451842994	0.34775270539924363	0.4072527869658757	0.2478721739834696	0.3609680672029428	0.	0.7079430738106482	0.	0.33874606515531364	0.2725779530794182	0.5271856877315333	0.4680714472639321	0.36513258393768483	0.35469351913734415	0.1369476631695605	0.5219203677809089	0.7110199856225918	0.	0.1882821899177601	0.47967811721020465	0.3772055102188028	0.2572721561618118	0.2583346285539227	0.46376709149035017	0.4759381307459192	0.4334131172993994	0.915467710414962	0.	0.279339935026269	0.29312267394678787	0.2658134180215307	0.36060706655766395	0.41389502880177	0.23509520155742986	0.5279366049856278	0.5865686277943042	0.6009099356388893	0.3342867986695058	0.20320312861764475	0.3421422824897457	0.3061775985177494	0.741780852592835	0.3916521254135281	0.413861401196425	0.30832162844767375
0.4180515012555475	0.2760742452474899	0.31089244715514047	0.1599564013394039	0.1861628836967214	0.5852108819187555	0.5197601675087432	0.24882874703345423	0.5273140555706419	0.26987683492049025	0.3525561270778982	0.4452800413884591	0.43233136514199055	0.3416947192689458	0.32084552417499185	0.6777518685539848	0.2956005416781557	0.30874655321219296	0.3138978809207612	0.	0.39365219621219283	0.4084223382586467	0.3590848987742913	0.2736550753318511	0.	0.4230309870601829	0.5440539917311831	0.2606951749984397	0.2713877325196268	0.1853999312704434	0.3070467248238109	0.1624216944196363	0.4512081617968368	0.3429400602234374	0.4532129738888022	0.32948134063416706	0.32781713202757934	0.39996182420492615	0.3539463175397961	0.5497211245504561	0.3839006789757212	0.3214366411542196	0.25913837040179216	0.46900854904173833	0.401734690050746	0.	0.44887269932609924	0.36268482106550876	0.4495120684566732	0.
0.5277886065240632	0.5767588288505715	0.819893826831597	0.8302319033791843	0.3560142995137923	0.	0.16124165809678848	0.4200316919280635	0.7625632834514401	0.34821457862065525	0.6364090404721181	0.7536194003577217	0.11739859683967505	0.5047836181214668	0.7261686161559556	0.2774223690401023	0.	0.	0.17902200803811083	0.7082520745809331	0.41225665246459864	0.6841144626200537	0.8157760301144319	0.5679975235434882	0.6924531539297145	0.7105215552070985	0.2549896978719928	0.699133419542232	0.9689829773260867	0.8049688657850415	0.35961950814102006	0.5614334774098795	0.40480639489721804	0.2528670722415515	0.41821270950914974	0.7405499985267626	0.5654500844960633	0.5309338982967154	0.7130885671423591	0.44294081602799834	0.20489909373052437	0.39964485017530904	0.3145212630652246	0.2606713753933573	0.24231276547933966	0.31899112202226454	0.8688084606917871	0.6753338556147641	0.4582041123398554	0.6109768876168016
0.2735493750400309	0.47272682946658906	0.21071267946312858	0.4865010907313487	0.211643627009016	0.	0.3896908670929231	0.4484169958748227	0.42853437255842936	0.20186941680024229	0.3015932892383023	0.3855633912035905	0.2600713042872104	0.732541063045534	0.6473984978105016	0.5675870713398781	0.23587002358328246	0.3828530041803509	0.3784063365373382	0.3233923599310194	0.3638826987212965	0.11713534616750021	0.6536329183130872	0.8180191795886959	0.4400369806160215	0.30742077506705406	0.42747099552834816	0.5588536125170389	0.5707820630516351	0.500323094067426	0.280922344636882	0.37948228458704336	0.31735850311177605	0.5959660378873072	0.2732432715204177	0.2102860096032073	0.5633866214401991	0.3069889397171928	0.4019519772174654	0.1685042826838836	0.5015363432546703	0.22007265787068234	0.18071640401835434	0.30111257596115015	0.487993165147875	0.28160812807407465	0.47548088828485435	0.5253112235726567	0.36514004689214535	0.4523607496934234
0.5313540414929507	0.408973907921799	0.31041169696288934	0.5909190224707652	0.7801752427614624	0.26994108303118414	0.654912615203468	0.458955148104924	0.5270608907513207	0.27577225097554525	0.39421721880783156	0.2325063746022917	0.21114700233242123	0.3198707382189805	0.2894748867350961	0.18474930242031434	0.45014682123971855	0.36772127347855965	0.6256410200806871	0.	0.6393758413291244	0.9174613697971998	0.9212713165103619	0.8418998472912137	0.4077994107691277	0.5865492286703708	0.966364249189447	0.6447520430513685	0.4948069195558611	0.9360402096343418	0.28101720962702825	0.26218830858092884	0.4828080476442007	0.2961370580897365	0.29319373354052713	0.8632295868424599	0.5230806884462531	0.514380855086251	0.6080657163287401	0.19417199406826469	0.5194839027704291	0.4206173196278866	0.2325936615909215	0.44750963349524286	0.16976905651106033	0.4632187330005771	0.8402666465579731	0.3164229724895819	0.19491340076358057	0.5747464940646613
0.1934217671147862	0.4004910878300549	0.18670517146963087	0.37035777082174887	0.14786460960647893	0.08957605804507501	0.7566380509269685	0.22311608156621915	0.35783999492413315	0.3784259212081326	0.15228636413015068	0.	0.35658705549675473	0.19762857192209948	0.1066873162640484	0.292497657598635	0.14320922920426865	0.11204397053699923	0.8797150564704893	0.8431950891042231	0.3995784792266417	0.1251088877899524	0.9166578806437041	0.26105592219756774	0.17324344062732155	0.1501065106266395	0.470276205379965	0.16718608634968324	0.35320927254785534	0.08334770439976409	0.312982968304598	0.20258186350580615	0.10767902687118631	0.7553193210407007	0.8174410260880104	0.23576779120407076	0.47035928077017714	0.	0.5165255079683081	0.5340892128009792	0.23082381614475853	0.3908243347523094	0.13764330144338818	0.8363365966165444	0.35242278130027266	0.27794537406470665	0.7557590936798468	0.7401336629050635	0.22517862775083164	0.4165709736467685
0.49866932263197516	0.6543719175931794	0.005623016477415426	0.	0.18930387613728175	0.4082741208672578	0.1468152981784107	0.8137696858282424	0.5535507971695139	0.14066455838455486	0.09374680134936869	0.30350808278903085	0.3310053844096596	0.19186219477614352	0.07354624574222322	0.48550356294628305	0.10880538063714039	0.18477230367410155	0.1231635422978717	0.17742347477609918	0.3390369060903775	0.36465261215972666	0.24732785352149864	0.12234907881135199	0.5105130368279014	0.1283357469372447	0.7465938429213465	0.028018111934538983	0.5569367908674406	0.15396161835413164	0.07919339466539871	0.5059426378593767	0.10527740390610385	0.08791311478498143	0.40203216221901744	0.030344568864566723	0.5401306436960281	0.5769530961381764	0.26325113267727424	0.09752792296587987	0.10788328247907142	0.25529870105868974	0.27084338091050375	0.060677721758092384	0.09353358817145718	0.5483124610743824	0.14353012912132324	0.09146954511712059	0.06655147743599278	0.11882609603629941
0.30978962868091886	0.2902977952113352	0.1628870469003463	0.07280365037939415	0.5517028733788517	0.	0.12111609403637605	0.47329577413896406	0.1899242855025186	0.39324439336959927	0.08896379389017048	0.1849844408770098	0.11052745976693328	0.28727401200783703	0.4807509595440948	0.622875195191805	0.3969744386587111	0.27097732344644937	0.37828955625008204	0.1931183711447055	0.098147648694525	0.3379599058824053	0.3043578996112736	0.15991124710036567	0.31922928017746377	0.8497433124033488	0.17969249327955097	0.7098757871264546	0.20065520377687532	0.23229878561443779	0.18363575546618904	0.25068470581968066	0.20849244621824917	0.18113983932886496	0.52611073962343	0.10658820233916551	0.19448352291978546	0.3347986490901941	0.5631229457831501	0.13438399342932653	0.21523347768819573	0.4604373844514984	0.12674040153858623	0.14031124532507627	0.19830014864668458	0.42883700574771383	0.3222027079026331	0.28267686826297256	0.33640488518532097	0.08141967445702555
0.4927654604121322	0.28218727276480093	0.13937669569727776	0.3536626997940495	0.18379021485054647	0.31111158030974717	0.15495196257838198	0.5043195351619515	0.17594234959073035	0.0861992908012469	0.46349827931089804	0.1750425512896361	0.1571401839478414	0.36742366070092997	0.3777305165687846	0.3278067413313132	0.43284394753891814	0.20644727031032525	0.9146789768970369	0.4386779316230831	0.19975720977765515	0.2371561660548706	0.24775726419504743	0.09071777496162067	0.3304677946597285	0.3097046425071242	0.22835407546611933	0.336581018655142	0.1457764751580862	0.	0.1550419180848041	0.2845416478864888	0.18271281346206805	0.3632723276631341	0.2034891077061693	0.2499485240497848	0.01701891384849342	0.28192026457122166	0.238512475503892	0.31506119607460775	0.7184510222896251	0.17095375182789072	0.4327056246507251	0.4831936350610979	0.2210374619456816	0.5061021217263596	0.24709013139971883	0.1606634752857431	0.17017827096529392	0.5647843172608202
0.1490255129138503	0.4391554092971486	0.2069544927283458	0.42355765207931256	0.5979133886322768	0.15299488237475115	0.7902523440028218	0.08349849026687947	0.2518369954908582	0.4497274487692012	0.25428194953948197	0.5112127491135479	0.1776753765664746	0.14595592421037132	0.8825585929787138	0.2165756962971836	0.21252248542754423	0.10621691398720945	0.2580593540437537	0.8754459426454125	0.10789346101452749	0.1838451380689212	0.22866052664548145	0.31273616859036535	0.6811318896944328	0.6381126757918212	0.48919947058921553	0.16393953038599718	0.4196469358235345	0.41213886971025837	0.6165892960502093	0.7004112992025188	0.20891923061967146	0.6349648827851043	0.5376356975336455	0.6316110452332174	0.21487182555412515	0.8665403787810912	0.6058483776985817	0.566027224828467	0.343516727422222	0.2023325271721284	0.5851528625540842	0.2906622861360895	0.34393701941237664	0.6465733610568902	0.32796414820829717	0.3932716608100002	0.5508015772338087	0.6793874480110728
0.37061044013356725	0.2347267199635607	0.25668269400326416	0.3322913699934032	0.	0.31400454424422886	0.42111211957464884	0.2548578599751986	0.27112265756861714	0.32719149685516596	0.	0.25381705339010846	0.20765495814949236	0.	0.17284238571484137	0.15015572407702285	0.24458898866915257	0.30161755547155483	0.22942611050524067	0.7704246050579121	0.09674625011974848	0.6288170856472027	0.5046929774631019	0.5244099164494695	0.6314254625326361	0.23327499893157003	0.5058501238955413	0.31986532897428205	0.8973880301830953	0.37454449031740816	0.	0.18012405595793438	0.38398689487009846	0.14953030730138359	0.2394668480280797	0.7682230008555694	0.8165152224065259	0.2057706100270979	0.38182566255793116	0.2655978821837424	0.21254093787544723	0.29706044125066217	0.20391396985487603	0.3650571580014933	0.24102368627002094	0.30138091467746314	0.2543949345967864	0.41117104669775867	0.4641522454166945	0.29757741109080615
0.0987074651864048	0.31373530434318325	0.5359581721093194	0.3246463363343192	0.20888141344324238	0.37693461613252	0.2179300267339709	0.13976941432453635	0.24706249691119245	0.23972520917648457	0.8928469255304982	0.4979327074506649	0.8943293452752861	0.11213833874440236	0.10490973260103613	0.34738245394803385	0.6157522417408812	0.	0.3613028977068359	0.3304907592157152	0.5983707261611404	0.09273499469555974	0.5542167707588995	0.04679183611291417	0.21853939230058422	0.9916572131626646	0.2948189517565928	0.4175049496143646	0.29913458063238896	0.04459840903409524	0.41453855736940914	0.44993256615891025	0.42545507699016877	0.17082877055517454	0.08238199577457517	0.23553363037499034	0.6221180298237008	0.9968760918399786	0.1340235194001608	0.06727348308976153	0.7134785767739288	0.4791623505658643	0.15571565512739055	0.14598016972942754	0.03954716370742223	0.15464465895588594	0.011618549509942806	0.08476841163232353	0.999136165086736	0.4903853674970735
0.28425225973635687	0.5096381496638197	0.4563039562404754	0.7574648153481713	0.5583380768161207	0.3197349871385068	0.28892699390288323	0.5721855708099444	0.8468463402471379	0.1538387321755818	0.	0.4192036358117847	0.48362084397799715	0.9369982234031172	0.3075270043909106	0.3632009668612274	0.4940473215864801	0.8317170676573469	0.38257063475698	0.38656946169895645	0.7108791986319287	0.19725089990255168	0.7601193793141556	0.3642022709423822	0.39688185087325345	0.	0.3547896620116685	0.2827868478605597	0.6730821582799597	0.2928908777349125	0.5978491280624179	0.8995593797059446	0.3334892443373466	0.5767617334550701	0.2786368142958202	0.18583762292436287	0.23599681335249062	0.3810915157583723	0.5034472789046665	0.15292862203381516	0.3643753933660968	0.1887120094434798	0.21002990488404552	0.5387659836144083	0.1961227769119267	0.20692007803357268	0.	0.3267213510274283	0.6272103397696083	0.2525232369634225
0.11552002433495118	0.13605003477231978	0.16374963536664944	0.6156271218873605	0.15889572993191392	0.21987840733164454	0.3679858135864651	0.3030336152442465	0.2317993930040093	0.09981614166848943	0.7505669752384965	0.8136870366924864	0.4117344445837802	0.17942847680490728	0.2629714682926136	0.08188856751097598	0.7672401259673951	0.39477356135400976	0.3314301698003702	0.17488135914429684	0.2292297401470833	0.2609502642590864	0.25890554801328824	0.	0.2455792652366554	0.6159880893312574	0.5358240854591034	0.12955216466545608	0.16554556258083325	0.20085244964682528	0.259514728709713	0.48147358405577284	0.5811392698856576	0.3795350562087287	0.4669769103504919	0.19737315839288622	0.6568077308516337	0.17449898535028477	0.7128021485577414	0.38836646162213334	0.24396875328414666	0.6706835029729179	0.7335545350611058	0.37576095693746403	0.25037489239637156	0.39133996403299565	0.23733633305696372	0.2548933452235408	0.2222861871597987	0.43611571369333757
0.4491133746118081	0.3646047301634788	0.12679950373359367	0.4260842810876816	0.2548099907397103	0.5687307531474803	0.41742585640977875	0.	0.3408109874749077	0.405314161750131	0.4140996267646626	0.5644403414962498	0.6101862540264802	0.4816869997608739	0.27419798754814173	0.3616286836832217	0.44290034823061386	0.2485183969471279	0.17228737167397784	0.381326742402964	0.4306134835172007	0.19439513209544437	0.5304040583355518	0.7999409737527626	0.4001372925523933	0.7334029638744497	0.18270197084551945	0.24980129552067415	0.21705406682264328	0.349021410662282	0.29845624103349383	0.7744857922482817	0.28758599330334883	0.4269297449199442	0.	0.7887808948621589	0.36607758215527053	0.5178335235942166	0.7365593561854076	0.40003328968066315	0.3091555110283111	0.664180004334534	0.5803577286705145	0.8583335853074547	0.3183154826799859	0.3003263476764687	0.7500945304608945	0.6272540583929966	0.44686601226338074	0.3443655769042128
0.6871884871284152	0.4760965488802904	0.404435652254858	0.5057153889765066	0.41231641226664917	0.20547532480492484	0.263449077435325	0.5952769919080497	0.511293511876085	0.58008094369468	0.28132425437573544	0.6175746285020395	0.3447124450648811	0.45218919087417914	0.45561401363709375	0.6597213550748613	0.6873016471580735	0.5333121383484208	0.6524243257525525	0.26042992485187133	0.4961652816145738	0.5987602013555257	0.5613994251181486	0.8813999581108267	0.5548007733767473	0.5652853524422786	0.6299702403218969	0.6094787194096064	0.44370588272815875	0.637409720252031	0.47939838567040494	0.37977586886575027	0.7497557852484015	0.8658281680409141	0.41596651108421834	0.4666579325028485	0.7223439545128674	0.6208424834982226	0.862863147158468	0.5728828289582185	0.5681080685800003	0.37851361436916	0.3233231209259068	0.4480143921579737	0.6042492857064463	0.40174470432682796	0.6783944923513066	0.469077707782363	0.3774140033286917	0.2778610751932908
0.5011966952704549	0.6451602932483114	0.5435312330537051	0.31282092853347404	0.8569980845486753	0.28612312423351904	0.4470614362512536	0.46597397308499183	0.1855887751350739	0.2987052346208872	0.41828518819211796	0.3823187041796039	0.4212473372017805	0.7606904988650208	0.41953031892568476	0.44444920201134863	0.3807343200886102	0.5205986975176631	0.43060172147514264	0.4336583088939351	0.39013148333372494	0.5691791770095952	0.3300048777272546	0.282611976343589	0.778398023236322	0.5046337539084835	0.41416081839103647	0.38959700377352596	0.3345613883221399	0.7937775573046757	0.4286091569456124	0.24556349345707784	0.37204993474224435	0.41637067302166725	0.8486172870169336	0.909261622286717	0.3365463495520925	0.47813427570250155	0.3552570721423053	0.	0.21992837290357345	0.3310595666439351	0.6152377136667375	0.	0.9957049222667236	0.6831229012520706	0.6191114201239203	0.4503085320357274	0.823134047524098	0.7512138387151458
0.11055965877960006	0.31808807986405424	0.8040114460785828	0.2720767597545558	0.40979334848226806	0.4778329386434447	0.43240988142015263	0.	0.25850030006706115	0.39801628990492666	0.31029920265753874	0.3313470396452928	0.37434392684462786	0.25866505574529464	0.27165566397114194	0.30602948101754274	0.36421073895419853	0.531937462776047	0.	0.18656077363049253	0.7845365717135806	0.39623545166445356	0.6465533861810259	0.2586253216725583	0.8230495117595106	0.26692857571283896	0.42623810862338485	0.5085683282268654	0.4234348648580747	0.2505840702319702	0.572695602690804	0.2028065754927565	0.2240682390337274	0.39808986431339155	0.966364249189447	0.3400068594950924	0.3353596608554501	0.1394201150909061	0.2832950779920094	0.30120168980554796	0.5949780670312058	0.4547033818078661	0.14477352422307715	0.3889295600125105	0.3246110405994363	0.385696200694016	0.39273571588630024	0.19022775520497667	0.	0.39339644309361393
0.23381872559087058	0.11087423480212394	0.19773458703265326	0.13613741745842162	0.3492272314284267	0.47728977386680727	0.7197470516269734	0.22933820758475937	0.5946918031957443	0.5417473173511352	0.1495489587473356	0.207964458054492	0.4729700561980181	0.4244787248414155	0.5668216545286097	0.5434190378373359	0.5750477326458763	0.1536208310365265	0.15920518022086233	0.5815254349809288	0.	0.534900382645534	0.7853910308720377	0.15054564472348003	0.2463200631308384	0.708362273482408	0.33091011081392163	0.4957407521478765	0.5236227546586222	0.28260635090241215	0.587246278941707	0.4830948660446505	0.2099778007634902	0.18808223207541133	0.47658963548557776	0.4658483904136119	0.5262351276414688	0.20375493103133996	0.3334225231527422	0.7213813769332463	0.6532615307791815	0.7281949673204194	0.1516232960151039	0.3062097282555971	0.9217747073369774	0.2254322322938228	0.4456028388739094	0.8415022257012873	0.2726578728335353	0.23352813029382338
0.29133230289300577	0.32943915463634343	0.26814979798704214	0.32945006244378033	0.5881496480889711	0.3127968190176705	0.324272218811914	0.	0.1425286692007584	0.295165201915846	0.3757075069288673	0.23735732225120681	0.27899234714405025	0.3787111636523543	0.1631382228927707	0.3029524624124665	0.21664152736968076	0.23082715782279623	0.19963724976225258	0.18581655943561734	0.24284758087002645	0.23641925878106929	0.1928111068648418	0.2548795357607413	0.25437239989366384	0.2538340354358355	0.3340767945419144	0.26525936459273597	0.4258401817458446	0.7171542319310114	0.1619065047078688	0.22767415743803707	0.4651429176564266	0.8325956441421782	0.336145972652824	0.20110483741870097	0.29383913423065755	0.19593034854130126	0.16419253979862092	0.18362003480247055	0.35734183476018	0.7927429681966804	0.5409886774573359	0.36572261482707763	0.21970415413427802	0.35171713502835433	0.23862194528012307	0.29586565611140403	0.24067133401012816	0.22058883045360506
0.48318500643429935	0.3784046720737104	0.6988685044872212	0.7489568751904667	0.8379376333236168	0.15612693365022187	0.4925178748219088	0.6090541352561116	0.4660745662579834	0.21996024140152065	0.4729581281920314	0.8247999210673569	0.7725299077363188	0.4979683089817128	0.8265026045711549	0.33277895151201653	0.682501890818095	0.3160040483866739	0.9863229998495333	0.8265289829084451	0.2951717783717628	0.	0.49527393742910253	0.3482565352816306	0.7865271590149617	0.4971137476220611	0.	0.5052836409116798	0.32103923963511355	0.34691430224282327	0.5536120109152317	0.8720168484845393	0.5628852111744918	0.41729650809308283	0.3545575234576737	0.	0.43565837005864994	0.601095699569334	0.6159406825883366	0.6728873112439109	0.6668589455710302	0.5542406098670046	0.4615521945932673	0.7254784211616602	0.19597004432675338	0.3882590058927186	0.9848419290850802	0.2499151989234799	0.5915632203390129	0.6870437938525727
0.6148782690225331	0.4167226245988664	0.47744858206747387	0.42132918651833884	0.42518754384571933	0.37837774531048257	0.4580059466942821	0.8729784162370133	0.3536256969131572	0.3568243990760185	0.49865637606157304	0.366834214209611	0.2070750552280537	0.7335416168460595	0.47388374955061247	0.4063317165819906	0.5657801526823467	0.5459784445600969	0.5999754588647591	0.740624058635078	0.2132525586487473	0.41522092865561916	0.19956901190680906	0.	0.3386251983369087	0.21401614463057483	0.26612023192644785	0.	0.1733711303471491	0.3060526941196745	0.26773559925140616	0.49462824718633075	0.5502249491292626	0.3108589988254837	0.36059326661571073	0.4424439066503374	0.6638107690298762	0.5166213279371871	0.2997478673998868	0.43574916746629233	0.14493143281981963	0.5162998893194563	0.4392422432342657	0.6671686161070797	0.10208725435690691	0.44462328317738237	0.6221869575896481	0.5553993651138797	0.19855034634117175	0.5148078905608513
0.5913856464603242	0.25895524669519027	0.27746166037884856	0.4113506964649754	0.	0.3665091410536719	0.6793794365975783	0.27547444384952147	0.12778709376172787	0.4553553946629463	0.7722376349985844	0.37210486097555057	0.1449005877189714	0.8615736427176215	0.23132000179638113	0.2976216859078514	0.2593468238614471	0.5367105176506001	0.23398905605501635	0.5454801947072927	0.4449176698021985	0.3933177604419614	0.2094951351486887	0.2691279787299712	0.22636701925291539	0.3830736482954165	0.4916060344800899	0.4104765956718741	0.5768888853681698	0.8094427175046961	0.4036183406885523	0.13681985047008188	0.508938614158209	0.24353684555091204	0.8121887752986394	0.23581343741612715	0.	0.16763508607477567	0.2127462632841181	0.	0.55492282454771	0.15288918624050948	0.635242839557776	0.6572851653983891	0.20521605991935093	0.5693311260485223	0.17317846825511563	0.2813598101886756	0.2623386211661622	0.32818028106367514
0.15550624607773236	0.13192865643241453	0.3246706425137824	0.18950319399199167	0.09757327910190366	0.	0.6334125928872139	0.07447503564656097	0.17726347793888897	0.010353771057020589	0.34081150300183705	0.41569497552316087	0.09520088571555439	0.13981880147070475	0.5233019191253062	0.21353113397650927	0.06615226321190931	0.06585786337419976	0.2758593293134806	0.8142635489427806	0.5395067468325947	0.18849361277890542	0.18573064809276119	0.2896940212715211	0.8127579996353576	0.36380748554843534	0.12914773217260445	0.4636935308515293	0.	0.31078157180636246	0.15726947706630728	0.25855665296382774	0.09775534509885055	0.14242283507086786	0.17186418152234795	0.11408390026451438	0.40581488781725755	0.4969724298944883	0.21552179390634066	0.22766885953116478	0.	0.2254461044093764	0.1945005463887479	0.6275531255817742	0.10259763053848844	0.12130983789059158	0.17885701460842474	0.16623226834373248	0.8732711370280106	0.1446780359471444
0.588682909717486	0.08260318581970846	0.3189334558215615	0.7144766527537457	0.4917164698492351	0.	0.48389114893888263	0.3134131685608264	0.08302662059411292	0.2954390101428035	0.15632500467582025	0.07836732626182909	0.45281128522558056	0.668985443617944	0.29793991220470506	0.25121967303242243	0.45126762214049254	0.43790599334231084	0.3624086872527239	0.7685972300814118	0.5877781495592752	0.08245613722710728	0.3173415208793311	0.2572624508916897	0.1386752435426295	0.30875356739856513	0.19726058777266336	0.3857841801677615	0.19489712634600748	0.27204260184313306	0.6603433081369675	0.2084360224953649	0.40461353098544905	0.7511931307675346	0.4785131406348959	0.2310828885220233	0.2514525806899578	0.2271864448375574	0.6726035795101067	0.4192136051869293	0.4413974653440039	0.14547837888090162	0.2277798800993143	0.44070565350958635	0.20551187143418526	0.371169601017804	0.48005650665313654	0.7179110763551539	0.5170561767245097	0.22116016836142163
0.11239655836255984	0.4232788087340221	0.24466939986629818	0.17939409938498568	0.18112318608830058	0.3637898832537081	0.15673340051229248	0.278111102862192	0.5390132741059553	0.24995615030940585	0.47247640166703375	0.3458926021140432	0.1939618912186453	0.19196831274528642	0.20914572425428318	0.1539783645976267	0.31336785018126895	0.18258555786941663	0.21177659711778055	0.2225476029485799	0.27419024048141194	0.21815864464899948	0.15577969036353	0.2154451414381268	0.26525427032774085	0.1580991310594464	0.08859400289686203	0.15026030248980599	0.24808243834145025	0.3706180885373817	0.7819273781992516	0.25098137355182226	0.29954469807948353	0.1585485568379545	0.6417403653678598	0.40462284625436057	0.2427448629207351	0.23873336912660728	0.07823316262370142	0.10772972657907247	0.481274389823642	0.2348204385351701	0.10886712905987037	0.3666826357440697	0.2938104367099814	0.14110994309618927	0.564438947821248	0.22605902618087514	0.15689583148759995	0.19930374075727614
0.1854379970124569	0.2069877035992658	0.17206371891979003	0.19943361766563347	0.3976665372492609	0.39806736723801034	0.23261143948820265	0.32281034394846647	0.3006744942486892	0.38223810128564417	0.2492290326772319	0.23973715336504545	0.4101479992592846	0.27798703842144434	0.8812049815728624	0.25741153000211814	0.554702617459834	0.2021012286184421	0.19043221468257013	0.3155886843006938	0.2662195819125047	0.05906563124770249	0.	0.3161622783681091	0.14034181711827926	0.16957561379643385	0.19666625368463406	0.11656511789789294	0.22535645511184998	0.2331177918727487	0.2832024693258918	0.21831811801425136	0.5824585122472439	0.37847851526444015	0.2762449823151756	0.1867511415175263	0.17773069198850291	0.20587277206970137	0.43304661960786917	0.25284147243416244	0.3201920189462845	0.2589336717663997	0.3718722765358986	0.2637176973915496	0.4992252162381268	0.32992746762101	0.2729503362395389	0.25360250003642465	0.41310236953720786	0.20277803084022486
0.6365069309828061	0.	0.6185750537278045	0.8101454088952464	0.3812712631425279	0.6074414254497861	0.33970500276635285	0.07604180113075978	0.9395985747877839	0.5002387054011757	0.3448951571207959	0.6227947330656678	0.23197083034761085	0.1857768348788457	0.16525395466077772	0.35018721195397423	0.6688077659042998	0.5026429121572412	0.5901023304411747	0.2725556645545383	0.3853304485711835	0.29712586633067073	0.501359566096295	0.22543766873136034	0.7238501376380897	0.6557829252206706	0.5828605025337009	0.38699589454234223	0.33315726280093083	0.6278818163049666	0.	0.44171661694654923	0.9594367440508516	0.1927319128346238	0.5027384385684562	0.35881094052735035	0.4183389362607355	0.5244879229840772	0.7067726935719152	0.4010783698846742	0.10959112635608723	0.19518155615287466	0.7300275468136661	0.4769192090925023	0.43205180389657216	0.36307465365335456	0.4339719319222514	0.5783454226453012	0.44613240205449356	0.4642574279454929
0.2683461533512584	0.2642643059430842	0.1369553167509408	0.5798358414084357	0.19590195730176652	0.37557131662917387	0.9500755761024445	0.29044932964973436	0.549851251939529	0.425732377267048	0.4999886965057181	0.16311458338823295	0.3494357845338513	0.23187633206550654	0.4085766727589776	0.2444660494679348	0.12751192976982675	0.4289559478410294	0.2318848316165544	0.3781686594039871	0.11286264466511702	0.291290087456463	0.13416733028668962	0.11541135014893823	0.1271976797477812	0.19234766144538085	0.4333919718788384	0.2601213508932804	0.1500794726696183	0.19186059973503222	0.20690978663234044	0.4385518918812468	0.17382876494245464	0.20608800475167707	0.29379655554232914	0.24063645958896832	0.3213985412382305	0.1753094928533176	0.27894331369181524	0.25003932253303096	0.49590311868211445	0.2748495274248336	0.16240034970587186	0.3294023235625544	0.21661013498181172	0.24330582589218475	0.17874843794253412	0.18628449482381387	0.27162178714280855	0.36968314324540097
0.455166167063827	0.2354990705990264	0.29101676026985107	0.	0.	0.36467464032664987	0.	0.35999229638832053	0.41707635403176246	0.3501636403472264	0.14710508412277423	0.17700451861069064	0.4117693247840275	0.19215802444197708	0.24020510911341933	0.	0.3615595225426952	0.298244540930742	0.4096699694253472	0.31611020825111064	0.625746679991047	0.37468495727230167	0.3216235470791789	0.5264242251526011	0.2859585161740427	0.4021852038381416	0.2670961979388376	0.1331499652571849	0.1838138641900545	0.2298444998086926	0.286338211295875	0.19823728122026488	0.18490122009436966	0.3921622847135573	0.482943585126159	0.44397009392052106	0.3079053346149048	0.396057214662211	0.5424229288003414	0.08997091783356025	0.28993566006381744	0.2255993779601768	0.447334909253555	0.45629758229725803	0.42430128397731137	0.3796241007921932	0.18972116577942255	0.19554826020288055	0.28966142158263386	0.5389324247939113
0.31418507211347146	0.1958949053848157	0.24702922442802158	0.23326991876748873	0.15230484354012563	0.1746328473772063	0.07487040456414178	0.20923009815916388	0.30943800790320214	0.17258776337117684	0.42348463509180745	0.5239125976013675	0.20060886677470768	0.19811879820907569	0.10350230780088603	0.5248991674327056	0.30487970124590136	0.14454278069879714	0.14574552043902644	0.16700219268284133	0.2891088929264612	0.23755515117359557	0.09032614906684029	0.307373973504314	0.2359656149732563	0.17862163481463758	0.1761515031725572	0.2743496570098985	0.28135626537525876	0.16487068775260616	0.5179399444757373	0.11886581897841074	0.2546525371133405	0.13159907209744082	0.2825337075382175	0.14104969892000618	0.17132518460156865	0.2676259525053812	0.3068775849078693	0.24117979427885697	0.2385827628988246	0.19658405104327104	0.	0.3585208513326518	0.31122471803414214	0.20871269781765311	0.34537631721212625	0.16844547842096846	0.4266788048549939	0.31132248729270373
0.3608338086828837	0.4046525685508635	0.354132966830248	0.33888727175421895	0.4757231896132719	0.6052282007160159	0.2660771918653451	0.3549999208977939	0.28229121146382763	0.3754162721422617	0.26200740746437373	0.6634436307056863	0.31479855446623534	0.340845388958523	0.4134171784810644	0.5177829805379206	0.	0.3150312351814599	0.31238969665864674	0.23141168180665067	0.49737063370385576	0.26275251770078206	0.2694510509422738	0.4015466857858949	0.8952105244434582	0.4666908180504496	0.39085304709151536	0.6447882699484024	0.32122688578140196	0.21803470121356433	0.2677744716738581	0.24270088556235092	0.8158003810330622	0.4608825876266234	0.20285781329940208	0.43535092593786834	0.2914075808455833	0.3252806136906154	0.4625397413664674	0.	0.3088647751886254	0.16683950435955977	0.7605944268202922	0.6868559509814612	0.5851820242283402	0.4115162258626267	0.557582905639806	0.675576226140271	0.2825936280710705	0.29831378372694306
0.2140236826605678	0.1535305532695778	0.09063517784856245	0.09566996471215508	0.26900271093871	0.18454399495996318	0.2241613315343882	0.6011152787442984	0.30333977550644176	0.3895100752847168	0.14687695705720882	0.17999176969961853	0.	0.37098360987024337	0.1271190424060408	0.10214424952512909	0.26896906373756596	0.	0.8408380847306749	0.1425224415505602	0.3421284818449037	0.2221000174079282	0.22723932408997383	0.23019757524604806	0.8540224973258146	0.139917011675372	0.7002642823624384	0.1128910407281936	0.10749935035186016	0.4219313435789279	0.24125652611225046	0.7350371444906668	0.20721104906372018	0.2324883064263132	0.1249004852039502	0.11413401738342499	0.22875596339348722	0.23493775562015914	0.148243405802917	0.1544761452353026	0.45476106088964113	0.3350056856749747	0.32551950085698533	0.3019275062914638	0.4839174922550944	0.	0.	0.4249525328021519	0.36130143558902694	0.
0.40387981504511106	0.20268620245047103	0.13427142253280588	0.19495180634322715	0.46024909008770987	0.25785820467839476	0.13638359456046406	0.260889757601725	0.20590215510391333	0.	0.2719497347781761	0.18915646286457014	0.24530711253353676	0.20791987923435287	0.6594576024943338	0.8665735797438718	0.15138293847642156	0.17532161514551936	0.15734522508272067	0.20201234919080122	0.2687849250002591	0.13985601537661563	0.7782095131071789	0.32043195488035264	0.3691365249663505	0.350615922686802	0.3890389531855761	0.1473821491201966	0.3278241592108816	0.11301142787475825	0.14154463160040415	0.19537796900005605	0.8281920381442701	0.5191962811794949	0.	0.16552567347335478	0.1134981893320268	0.26504592242083913	0.12714884129401396	0.5230871750190399	0.16772160805114772	0.16879651787356512	0.23202239891100906	0.1951913511362583	0.23426965671598624	0.343316415510011	0.22202284054877422	0.6934052924848848	0.1722629229355231	0.7651698818129975
0.2222847920665183	0.16011733174257267	0.41444457386303324	0.40461239514956177	0.36511287407660264	0.13053493911703812	0.	0.19816981231520994	0.3123488697137284	0.25436786687689594	0.26238664072459655	0.15599857832871633	0.12490466126907886	0.12399859232894636	0.3476541651327927	0.	0.7332652604153957	0.40334340678687264	0.255898713027417	0.18143299973502675	0.18820460834730757	0.3840974840319616	0.376130781957054	0.15894021750289689	0.1175958779835591	0.35375761936379424	0.2883903275547457	0.4375193617454639	0.24801972906781428	0.3546153555653174	0.15539876581539325	0.09083357146754398	0.06960365425966474	0.45760947237588334	0.13148479235612465	0.3398209324423926	0.15911270323428048	0.9310918785311811	0.45748151779859403	0.13393397258012454	0.27994902225883567	0.4213430874208525	0.17478025463964217	0.8988750632365283	0.15712050675480388	0.34164739206030387	0.24148878451958025	0.20340829778776612	0.48406286189333475	0.2227772662298193
0.5082745953551493	0.26512413646633515	0.16950908063132253	0.4382884565576774	0.27198742589133984	0.	0.22677194818608634	0.17949753423000026	0.21644867854785346	0.0189974977026575	0.2304467833947089	0.20461561414433618	0.2978328324148107	0.2851816641278526	0.48777739173270857	0.4709695118258709	0.2995941445760633	0.1271328814915402	0.1263469394700538	0.16727159578027584	0.6567063164047873	0.4560181150021341	0.05778829272394718	0.	0.20047898472955758	0.2758163209123382	0.39099866152721996	0.12986662441449667	0.6412129638402632	0.26032830007774965	0.2782152177433682	0.	0.29723780081553003	0.20727630107300288	0.1653532002480812	0.2028795442188	0.2756383689745112	0.3506615392980953	0.16272414776706842	0.20757410346322347	0.1957770013989456	0.3939705996024903	0.433141587150372	0.3803107339255557	0.17734286941593588	0.26205095851609717	0.07567885386331587	0.4301714677856071	0.5246985147426461	0.20754951031963492
0.5026136850910141	0.3455455457488383	0.24957280697429932	0.6660062415111075	0.7759060527265154	0.5483641369722652	0.21437929072709064	0.3655201979535974	0.3131500098100444	0.24855559980324984	0.25520364104332743	0.4215569544142917	0.5709488259890064	0.23622124884698495	0.5809859175607867	0.2760404615103671	0.36774801078714225	0.34722875421803556	0.8102198184722416	0.2262445026013491	0.20768236758896036	0.3399387407741563	0.12531675817149934	0.613259539788411	0.3046722023712047	0.1400750004835355	0.5247861453686853	0.23222784051327133	0.2527566944769841	0.7326423774732248	0.2626174685138412	0.3595750246525655	0.1752279471051466	0.36352437297497114	0.3291422319741309	0.2533761541722343	0.4069209049730683	0.43716232146169204	0.4671869099557433	0.	0.4455075775670885	0.31619970666405794	0.4138424448035903	0.15785291756787656	0.5070311961125918	0.7262547539687306	0.9031538060961405	0.	0.2826692944430919	0.43984454592136063
0.2995155068673103	0.23364055952905827	0.23617866709424848	0.162774617946936	0.29642523946943944	0.3893370590715018	0.42919417297276685	0.9615429136305023	0.1987903860266536	0.14330732693568304	0.43927738516641185	0.44523598099680306	0.29152936658656003	0.25879102936856396	0.617430824326058	0.32114102283361695	0.4623999502739551	0.7474617290459895	0.21838398318610625	0.5996782258700042	0.3249869484312122	0.5518501510972833	0.25323512807991716	0.46319693073925733	0.37564751832503807	0.8565149413345524	0.6016345828716451	0.351315394089852	0.28194475899290633	0.3078057108470822	0.3360314130599221	0.2540411849343567	0.24438493858148952	0.4322158794952169	0.23485071390817366	0.2437156024287085	0.30896558847787453	0.35545210118984133	0.34919803932466187	0.5112666471680473	0.17872707262705068	0.25122292283149794	0.2995552805214975	0.7838114308027048	0.2879458730575024	0.22508667157589093	0.3250944888286613	0.8114082547071275	0.	0.3599354286415112
0.14484717467148386	0.329527993318029	0.9363787785717448	0.18438124818409204	0.1416980480663645	0.9861048238451021	0.6898690872731033	0.3267017028636496	0.4795281026067727	0.9122136556777338	0.2854810214910932	0.9241949759740874	0.5270072352868624	0.5427906131947713	0.15247286743777672	0.3494202278284024	0.6693536686084446	0.	0.2493876769632351	0.2860134240290515	0.6298328071806093	0.5981500074361451	0.19117211421555486	0.3504770160370848	0.33579119303495003	0.33060356038389543	0.6156537190280015	0.28497278857664904	0.30466918578714003	0.2533593313782812	0.4065124078886934	0.	0.2549994973357872	0.5857287325104696	0.5773248395416204	0.3889692777514922	0.31516607571238225	0.4442370871837807	0.31094802903949165	0.10393518637277056	0.4063505968712822	0.18670858790042547	0.27006143659919196	0.4658804384601164	0.3542350498675195	0.3659046109329048	0.31541921138084467	0.384010364317678	0.47329345703410297	0.8824262245278517
0.	0.	0.16325968500843563	0.5831561216795967	0.160047834552935	0.1639206617836198	0.2821299321053231	0.2615219978790977	0.2678790788446855	0.22545185805861195	0.7472521602433435	0.6426599010142485	0.38112555212510685	0.1552779079971431	0.43386342216140517	0.22915706038530512	0.3778405259346316	0.6192512837013135	0.17186354669619605	0.18352647301447256	0.499046269332825	0.3082570041181719	0.1920851327519042	0.6571750003647884	0.28402630644088683	0.3364629019536446	0.19038568820534507	0.15713816522468846	0.2210823429955254	0.7467323217724512	0.043374319110507785	0.26569305557801604	0.11898585124178437	0.4214389638708177	0.2641282324829948	0.2769793537984084	0.40228395966135316	0.3800455895271285	0.5564740040028449	0.4968936014169156	0.262787882654516	0.8836876831071946	0.4134317446094058	0.4525805498777093	0.2798548425312796	0.19811550945659165	0.9738725482772422	0.1856624888015627	0.3852320870125929	0.31546546852644664
0.3247870688340731	0.1963163006010937	0.15112026005217247	0.31800811538240314	0.1466833303197719	0.1711145135218573	0.7112609906837951	0.2526409449337954	0.19474730632616286	0.13599339096945162	0.23535228643237086	0.48885653915676314	0.4986823931511496	0.5234192672117006	0.2238532952300307	0.20905668489722717	0.26259894659859556	0.4405409308812638	0.30840185325722475	0.22223159000804116	0.21324242448163014	0.18319667597467787	0.19131664047882654	0.2142204802752129	0.2130751536669947	0.8130038488464918	0.1715015891978614	0.35702916559305603	0.11091226505309842	0.10356656341866632	0.13037265064313733	0.18163066970272537	0.34779394607550146	0.25599236296041666	0.3468604347105471	0.1801326817646669	0.23431967089268607	0.44925381271960163	0.28773591047660146	0.283160779133198	0.18028369691385812	0.19414048080753923	0.31108090962163154	0.14234919498136966	0.2080136997122033	0.2334953167610744	0.23944518926515174	0.3981288574237784	0.	0.
0.26045253489676323	0.8138131926518141	0.6612649740838213	0.43011580235587793	0.22501287893725794	0.	0.2670871599060735	0.6761423593394812	0.673880935177695	0.7940718827979227	0.3607757937071623	0.08635521963251087	0.21594972700957535	0.6190599635012437	0.21884476508993705	0.18673638758253305	0.23066529084522175	0.4049643229515849	0.7020746523280684	0.24193428669557857	0.	0.08647232634273297	0.	0.2442494296276658	0.8088501164277362	0.5437382068653668	0.2223304183160496	0.19516823853638657	0.6168189502283833	0.27530556087122776	0.	0.7702767354596908	0.5088269303931058	0.20631173831776978	0.3385604680799749	0.4434917312316659	0.5183310900156702	0.2614485724310748	0.21632195605086638	0.25377459798821644	0.2918942764767397	0.27199614602253397	0.26185831091258255	0.5834997834643798	0.5823901144532228	0.45999244774619236	0.32975674465056193	0.1833736179567619	0.917917808944506	0.4271560266411571
0.26764583966282135	0.3683325756101675	0.4166031260194576	0.058362593008777934	0.21381106250468523	0.14526895725927844	0.3899267442365482	0.21010269950149776	0.21987055506027753	0.298716187512425	0.	0.37452896625074333	0.3256392573135112	0.7186234595105427	0.20365383604092843	0.22321328889823888	0.0728599704915869	0.05509429557115004	0.17921509867369756	0.21199471465835018	0.30025668584065146	0.33195332548289685	0.19165459947132182	0.1845032521205283	0.7309607155932736	0.1432232172340556	0.12689234081176415	0.6091184080597823	0.27608574514713924	0.5731928116719647	0.2877750102546611	0.398005688342507	0.5309846062582693	0.3238223084370678	0.2648421539151478	0.20336038618106794	0.16514580789336825	0.16978784927943036	0.16679946834844905	0.21152136015035092	0.7732368867624755	0.5992433471536127	0.47205310393344363	0.29772034779404105	0.35760397358176976	0.3106941638584801	0.24451871237061182	0.26224000745247045	0.8130944885526762	0.8113540758830918
0.2840733216481616	0.34020961723980225	0.16611071043918385	0.2593608537328608	0.47625107763632074	0.4698992353318136	0.16331384787545075	0.16449801444482656	0.14396673400067697	0.2021332294769928	0.2935729768198721	0.2748372302753871	0.38384835860724037	0.4045103557187866	0.2154870385693141	0.7090229027194439	0.3750374692222726	0.4535668879558523	0.2008943354586695	0.3806427448729621	0.2273683104354235	0.34474187466610107	0.2460237857774228	0.20832699083242695	0.15042573502970544	0.1987422179157699	0.18568467041566758	0.22534496601908102	0.445116731677253	0.5794654557988062	0.5693080629782423	0.15158861478269717	0.45575559208644273	0.6094525935907479	0.327963959818641	0.4278415486444123	0.37379806139258914	0.21952303904024711	0.5591144994491379	0.2855987985297749	0.3655950477821393	0.434556894415025	0.7484379243181294	0.3432571333126485	0.9653988870083632	0.2986300201113002	0.31051397343340364	0.78753265636055	0.3579167753607811	0.14384613985830105
0.20344283893718054	0.13606347655516685	0.5574158022505937	0.13165101759668127	0.8408493506362974	0.11743726050099448	0.6084696196944978	0.6809867842077219	0.640165567725911	0.835464611074653	0.5849766621764673	0.	0.8857405552882917	0.3205781436930394	0.19099547542613823	0.3053716594545958	0.22439189201155424	0.26714057803066005	0.5778962048937611	0.	0.19980542475175525	0.17521996840679102	0.06260976838107397	0.4426789152098039	0.5509070608325216	0.557137049603154	0.37086949819611154	0.8557796272816092	0.19368820277933604	0.	0.4170259723870298	0.578490608545431	0.9670298432675494	0.34256810380762953	0.3474174586275526	0.3193545515399506	0.6350414075304809	0.9077266518818499	0.	0.5683185812831555	0.6128452735853183	0.7237240237754732	0.7154420923951399	0.47027067403357065	0.5283448987903365	0.1855740260020654	0.48919089929489945	0.27629707139633786	0.15818952926459925	0.8228005792530775
0.18657860567822687	0.40795999830813334	0.16259611877918762	0.4585528056058455	0.15572894011873573	0.3714663893320605	0.	0.2137153257184702	0.17847256677737572	0.2970549030798965	0.17504498895069887	0.4826568793731177	0.3566724110332231	0.	0.	0.4668227089551402	0.2115700307504237	0.17370216862210605	0.20089044293089534	0.1477001072916159	0.12207505456601227	0.30868034438911024	0.3280411698690705	0.45984644195243635	0.16610446634262052	0.27231763134482734	0.3635249554220257	0.4665290862277247	0.3432501325297312	0.1715803286614894	0.9221228747353385	0.2875341708640628	0.26110903166660276	0.16153142836079903	0.2031427722856254	0.2205693234969479	0.1368513061343359	0.24590636698764276	0.14888313402359601	0.16748579528638188	0.23772134249888732	0.5096328644498086	0.406232869622813	0.23361966400562248	0.15814553845281104	0.2015240647544783	0.2005853994222719	0.13126344889248182	0.	0.
[truncated: 578 more rows]
[truncated: 14 more columns]
