# Supplementary material for: Beyond the Hypercube: Evolutionary Accessibility of Fitness Landscapes with Realistic Mutational Networks
Source: PLoS Comput Biol. 2016 Dec 9;12(12):e1005218. doi: 10.1371/journal.pcbi.1005218 (PMC5147777; doi:10.1371/journal.pcbi.1005218)
Supplement: S1 Data and Code — (ZIP) [file pcbi.1005218.s009.zip › IN_FL_subFL/KREL_SUB_FL_L3_K4_R1000.dat]

0.28934523111941085	0.20710154742945916	0.22920542250620032	0.23014738667656431	0.7806471172776829	0.8914454100688999	0.04404249913602184	0.6616999475097706	0.6343096749452687	0.7510733594089939	0.31886659508970594	0.31220280729038585	0.9498349320961005	0.8616361775302535	0.8489764301582684	0.9684131401446787	0.34846766547495045	0.3794226884099354	0.	0.16395626062616028	0.5751137584661423	0.5480471272931612	0.	0.47991441098549237	0.43738485812289457	0.5000768424140247	0.3254670991953605	0.	0.4586064159437322	0.4443347769030418	0.5539614629215212	0.5101375031263696	0.2593755803940948	0.2749692293824738	0.14799178403635632	0.13475675315247732	0.21695266452180342	0.23849264153846556	0.21492074400893252	0.24078225800483619	0.1220678284134085	0.23986883583026816	0.16876629664164952	0.16262184482808348	0.3276515425723244	0.2299118990729815	0.2659988052406136	0.3087974212027291	0.3320715061442273	0.39617453728678786
0.20169765275057228	0.27828147176212614	0.2351186458996255	0.2793367855418922	0.17014459785105626	0.18511763940667908	0.13046548759879248	0.20037058693335713	0.3963399489104902	0.30549555854046456	0.21837074908422677	0.37574920885767427	0.42320885552712884	0.19174426826377888	0.1888625111505284	0.327436546576497	0.35403249074899	0.1334737853962941	0.36853117983287725	0.49452074405324187	0.44912410786039325	0.38887286971558294	0.12325040358277319	0.3117748336737525	0.956102228897363	0.8056927069488609	0.5313323004974206	0.8184862051908244	0.8575837265462346	0.22105799278597502	0.5699520173129458	0.9546215912183084	0.5587209469140328	0.36313414494636587	0.3689219667906156	0.6055045116721888	0.08124784959429975	0.23310567437795043	0.22383174306987458	0.20273032971753818	0.537713970357801	0.4474605530811422	0.3732713154195667	0.	0.49412295333977335	0.1968489163010047	0.	0.6690576423158583	0.9533375404596067	0.5205349961455316
0.4984290845283192	0.4988185597353944	0.5556705736447124	0.6768127947137927	0.5642591866854089	0.43256843644289406	0.34128387626089035	0.7039472528274061	0.43500058876621717	0.4928480321900418	0.35058257924206254	0.577953075384023	0.1924328330749719	0.5145380333894671	0.6548363363877834	0.6642937773244422	0.5351752594251689	0.38437454860552295	0.3556707847466958	0.5743312277977943	0.35124417306638206	0.4792331932495578	0.30793714863036276	0.34937863046238843	0.12280127671763745	0.30872041147042995	0.2932651984741835	0.46853068052790153	0.1595055718924285	0.2874957155718177	0.3971326858456832	0.514087776432836	0.5693967762006881	0.31999733574914685	0.3552720975457283	0.7294456655949016	0.2677107431446883	0.3781241719796866	0.5179049490650379	0.4782796591014925	0.4536522512675787	0.45661030143479625	0.4103267251475135	0.9149149604181924	0.3824084698023764	0.5101996315010168	0.7570355251998894	0.4914463564986138	0.2607531008284562	0.409210211783433
0.5736936968677427	0.4321599675685287	0.32833688331495914	0.7190195708591103	0.5259001604913008	0.40982575009123867	0.27395348780469214	0.	0.6015753207220255	0.7539597013195695	0.	0.7749366097358914	0.819516322354707	0.	0.44832398921564287	0.8143775924529832	0.40210326305995336	0.32893042167979786	0.25224398154425287	0.35510259718953924	0.39035467019732356	0.24218717352999677	0.22588592434139818	0.5742222578918282	0.31193494799052135	0.3827736271224118	0.4655297087609914	0.6844093370148482	0.6538266295968022	0.5061402530888723	0.42070132403445526	0.7585078133750014	0.6824521047030669	0.3898152019625874	0.24992404101180127	0.6918312103939795	0.	0.4368923790297759	0.23718691416277055	0.8791415894667995	0.6544967380004488	0.29969847510712566	0.3177052033452174	0.7984371715956531	0.8407980607736193	0.5354675392920177	0.36216945026927705	0.8933081208770876	0.7816627555123269	0.23145495519516138
0.35158125472287305	0.8543069345567347	0.726815951331566	0.9047208411055429	0.3957334376187188	0.4382562750153279	0.34600899981976907	0.2198377827617266	0.5502272733844036	0.5383199295517456	0.004205023652430811	0.33454312547351595	0.3395434807803091	0.28535034351259925	0.0535820070289001	0.4126500481949092	0.6261874795203757	0.7194084638056227	0.5824283121308754	0.49968370241779586	0.5568934252645531	0.6852722336187221	0.5963682643277849	0.16175786303881085	0.5790229073845992	0.42703096890578257	0.4709705621843366	0.1606579200106432	0.48448961471389995	0.2010631531893978	0.2084393547768136	0.5737940340291167	0.5215750250633128	0.2488052275572722	0.4116392732115695	0.3429335044127914	0.3653638472557422	0.18481631557024028	0.35326066585769456	0.2846942532156367	0.2927395609821001	0.45075531917971373	0.3709408094590789	0.29984160424662604	0.17752483622522597	0.10893654738005229	0.0629627007751443	0.27471182201840877	0.511336867073838	0.691519976199204
0.27322082597404773	0.2678464270668422	0.4101208562344558	0.35510259718953924	0.39649747684462755	0.2363783642767536	0.3958671799886552	0.5742222578918282	0.5584295334946611	0.3653783472595076	0.4372864351025237	0.6844093370148482	0.4680884114982479	0.34600428743360695	0.5687707491272698	0.7585078133750014	0.4633460042028503	0.31272483271028917	0.5033180017887853	0.6918312103939795	0.6226006785732702	0.35941960045561205	0.5269196157113331	0.8791415894667995	0.	0.4025321682906398	0.4638479992714217	0.7984371715956531	0.5074568450044661	0.37593027217286207	0.5623596488603495	0.8933081208770876	0.32323158842356947	0.41022826734008006	0.5153904457223962	0.7190195708591103	0.46349139314647364	0.2659028179711339	0.603693557816147	0.	0.5218803396512235	0.2933203322087541	0.6235234489098874	0.7749366097358914	0.47205027395649973	0.3273747783796596	0.633517552957123	0.8143775924529832	0.5765391816454605	0.3152518184153198
0.3404321214525527	0.	0.4749532230132165	0.6545775165873989	0.15491207102866184	0.1177745333280674	0.38967597119788755	0.3208883563457356	0.35858531600115406	0.2083323018774763	0.3419783609831375	0.6476668068271647	0.3537410185466256	0.19073421576783395	0.6425249481680032	0.7606722466514579	0.21862900164509141	0.1348312914256191	0.3193782719677146	0.5164968919471665	0.2855159903345917	0.1651713743216168	0.6894058772612401	0.8323723384314485	0.5532718430560198	0.23174432389528632	0.19648927576443592	0.7023159190000837	0.38233575796019853	0.2911274077323805	0.7641021555012358	0.9578057319921942	0.36533143155664005	0.217027364931312	0.37434310467059134	0.22899205178939613	0.12558308244142222	0.15456844753164695	0.3616286836832217	0.27419798754814173	0.1828886157527505	0.164078740221116	0.24439088031278944	0.18703686362498065	0.3936179637345637	0.21725795595649308	0.6101862540264802	0.8239026387817947	0.31018683779813416	0.22962775685350534
0.35855011915451285	0.14661338207057178	0.7517480188967905	0.7073086002862092	0.08584024489520944	0.5477693943590838	0.6206301704108976	0.564416314455235	0.3971742977432589	0.3862664958225755	0.5259705515250545	0.5424240208062322	0.7006296565723671	0.48056947529427796	0.6046074943626815	0.7585378244697871	0.3717554187761723	0.2810903797303536	0.6658571498501844	0.7884680648901565	0.19162981541107968	0.5438611024175808	0.5813459357835125	0.57096183324884	0.3164073510225051	0.5621674577851132	0.46703419675216895	0.	0.4693346993705345	0.42293173716333815	0.7007042579847708	0.8558593016303013	0.30731063682941323	0.22916500476340373	0.3834599249759412	0.41380867212955075	0.16803755956766603	0.4201427308449256	0.3853152220061513	0.44023995893845735	0.33797591442520863	0.3446123810739115	0.31572743070055703	0.47430032358493224	0.4822418572536765	0.2634668205670733	0.3508735137054705	0.4791427888716821	0.4295132642549446	0.20510679824794942
0.3061540212174386	0.14245480512367076	0.42903392017773484	0.12796096237810206	0.348164353798811	0.57923730996933	0.29470754541329575	0.5231973153187124	0.739737841886171	0.5152504522585003	0.17112882308787228	0.7729641681824565	0.4219500960231118	0.43254329287765386	0.10660825205388723	0.8414954763759537	0.4696507483613244	0.2635661769384383	0.44490358293772336	0.29410638485415014	0.28197621877802254	0.10986572263101169	0.09434081365153582	0.2209515696286245	0.42407072647180827	0.3028198107872706	0.2325288554149791	0.4990631520522431	0.4685577767685237	0.2355594807107945	0.3222718053423395	0.6646400314082078	0.2120709541610292	0.11776399934148629	0.	0.33684521893474656	0.7929795962981915	0.4210916602092524	0.030851087748650956	0.5287616707484433	0.7105877595839133	0.528824508564975	0.44878028242963547	0.5911813168066773	0.5256173698140238	0.6106336440543084	0.2216483520655872	0.8052562484668515	0.23026044971074422	0.2429144542159019
0.6505630019852241	0.30303649067469773	0.304307958810361	0.6549990377562455	0.521219397090712	0.4921761281095896	0.3243347015493219	0.775571218805215	0.18062621831046016	0.28369391070184874	0.1343372488677512	0.32926710912046075	0.3729987470939441	0.1566571506258137	0.387963285702777	0.3223859676705166	0.21517960527174304	0.2565112456349306	0.18626891053252223	0.29878284290543944	0.2784715375635652	0.18306029710307065	0.2552776491902835	0.21385660607467455	0.21438443283294495	0.2198331132324786	0.23201340198193657	0.23668144617694628	0.14244894242241166	0.2359742265892476	0.2770501276782542	0.23765413451760972	0.822893255481987	0.46985849125552964	0.29292399537326014	0.8061095878573642	0.6761361495933468	0.676529964344639	0.5424272548156899	0.9205218032623143	0.	0.15276969100829896	0.2679729069180413	0.04547903917272538	0.7874524562401288	0.38072456731960136	0.5074383206707608	0.6832827024743945	0.8105769753701556	0.3370168041329573
0.7109003884724749	0.5666667693082323	0.8171768311692694	0.	0.45078418704021794	0.	0.5071094279960379	0.604040414435455	0.6100414166556875	0.691245833499653	0.22476380695035122	0.5847453874839583	0.3998713498758621	0.8055284473872679	0.7111449658973625	0.7927046521329573	0.5630228622079531	0.46239044673732305	0.6766268425267032	0.7066727648457477	0.4873945291973958	0.5614749066108073	0.38804568874060186	0.6574621620264667	0.5246945596302531	0.5487884361249814	0.	0.7238987630452587	0.40170526447492444	0.6019812680216362	0.6819789728908137	0.6904135697690563	0.7542542418250019	0.5103543841395358	0.7435709538448798	0.7042799352077489	0.5272584593541979	0.5905465046249404	0.417038892728259	0.5642476071993502	0.4156528836392814	0.7268390150780205	0.3532521943955483	0.7445011359940105	0.3231800237641967	0.703948316666898	0.7403136174511298	0.8502916319003249	0.7731045367852151	0.5937502651316995
0.34300644273771497	0.3474904165450448	0.2490039522297673	0.4346294980426452	0.3697094916821581	0.22629810657062716	0.22805767092641552	0.24591060882100266	0.31511192875887367	0.2603160177578355	0.20370813922942682	0.40558545087864367	0.243716282682956	0.	0.32090351657930494	0.5231130548325271	0.4143178151507368	0.36713475919942784	0.1935100397498146	0.47172578181713826	0.4574941353655046	0.17705676924720198	0.38211184788871844	0.4643251252277555	0.5636419083098853	0.28533925242272673	0.2828925178434792	0.7144141559079921	0.5598222172575702	0.5418739741658821	0.34968398655405875	0.7742344313275343	0.5127313106369494	0.5183803101856699	0.2162350339804856	0.6636593972738923	0.38410031229033387	0.27973686139394927	0.26166834979711173	0.43114029952762695	0.5399955311261487	0.43931871317103066	0.2520945566687065	0.7895573292949221	0.6185334396987936	0.6331268509919047	0.4756108315355283	0.8930228228065092	0.662141701028218	0.49217946295869075
0.21553832579854898	0.2660134169979419	0.2134601753913602	0.3152519519536571	0.21208476518539754	0.35242278130027266	0.34709074219233316	0.35934518457385234	0.25778331802203613	0.2913076589291965	0.40766517717175643	0.46797350045713865	0.16860863010503743	0.30677578589391713	0.	0.312982968304598	0.49789913576664546	0.6747944441782582	0.5196614549085745	0.609951345088417	0.49077791115348485	0.7268332089989445	0.6830260028334261	0.8256118852256491	0.40036844134559596	0.2461984487227641	0.4936147568531692	0.4082995408439188	0.3840491061737709	0.7098697594443232	0.7283119084663231	0.8285879868739806	0.4724549495817662	0.623384560575276	0.5897066058136928	0.7119648979518585	0.5505052190720057	0.606133812945028	0.59171016629238	0.5780960417623237	0.5057742025064996	0.48961811984131	0.	0.6637462555058561	0.	0.7681997939202472	0.7562323125190908	0.8373184813787727	0.24798159128763214	0.385959664835259
0.	0.28424615051429214	0.24524085033652837	0.18362439698442246	0.	0.36534230142496465	0.5590949990760362	0.6670042246161072	0.	0.4934212236015309	0.557704218345682	0.7329698943085712	0.29597239211475274	0.3001474972639123	0.3175324733773443	0.4345059322710848	0.2673125642197659	0.2283667528546215	0.4200179077112936	0.29305193253629847	0.22786620310736314	0.6286997393306352	0.6646966539489234	0.8426373827411108	0.3283353112134895	0.40144100014975315	0.11285608446562254	0.33349823505859477	0.13848798081914676	0.34895914690428453	0.3955496755149573	0.4437195984279271	0.470237186990864	0.3769426406498305	0.6489641579526364	0.5498929599712316	0.3222516995040328	0.8161634531518245	0.7916296789581722	0.8507279759483125	0.7241328148731236	0.7496400733694417	0.5335232053567167	0.8548222808753201	0.194875316092412	0.	0.29242554376992913	0.2459339740576977	0.600710586640921	0.4743497941509116
0.30335676983539384	0.27781230541184426	0.11538375551604754	0.2810769693886803	0.32898406096334953	0.15751330364585875	0.2532008555865451	0.23016898758608934	0.1774909393446729	0.11891541511208638	0.3907954967672498	0.11091175517812195	0.37134586484770493	0.2695237186538055	0.38624221929785046	0.34745124023909696	0.11595618165243075	0.1593382742993771	0.	0.27403489906003686	0.3427682852597918	0.08257564273300486	0.2036440852214911	0.26201819419937916	0.10613311964242653	0.09583252315970979	0.15854698526547056	0.13287232751770758	0.37399797869713597	0.20048490854577491	0.39275607090435155	0.5056839523530923	0.3030035827670134	0.3589048846331005	0.1520714519096301	0.28600744321501187	0.8254974517053276	0.36767923046397744	0.3942440411459887	0.8036174974765403	0.2885910231030788	0.1852505249487336	0.390033064582784	0.3198200097466608	0.6814598228259755	0.6669788312342748	0.5136400836564047	0.6845535038518898	0.2827216386154013	0.36854874043972
0.27120976279842496	0.8581479300649397	0.21261238342753236	0.7475743458308246	0.28031389924562405	0.7351944203066166	0.430244665015451	0.8373981683582763	0.	0.754294494480858	0.30631615686586344	0.9189078390723975	0.23288582527789845	0.3977500889793084	0.319482019446464	0.4651207649229415	0.2922394613696937	0.4228656598601683	0.20067335863944796	0.34290319990885126	0.18226506852574598	0.2549815982171268	0.32311698015396567	0.5142150222522843	0.25773844553774816	0.5112245030743849	0.19165261555256555	0.6095585567813732	0.12251378988498396	0.41465161774823506	0.24192929148515405	0.6167674249258692	0.2895248093016383	0.6317114084681494	0.18092400400933512	0.5512653256102161	0.3284071434963823	0.6988677903424211	0.32635975993993627	0.9227641589881506	0.31841402556097337	0.5382004191814961	0.23084127437069635	0.5138168345168547	0.20799074890307223	0.5156617275507913	0.1846199987020209	0.5967917135536266	0.27436352588098417	0.8550656557505198
0.27309443548018225	0.2139991179190183	0.344680622254891	0.4218230726699261	0.3445706343834516	0.7804483884639416	0.576617860620012	0.661176633001462	0.2715136471376838	0.5813287063096736	0.5151262311254187	0.6618777384141857	0.285024115136892	0.7361885671564937	0.9197177165745367	0.	0.2442041378435084	0.39744620462625846	0.48819282938381064	0.26758119905342753	0.22104567448049212	0.5834713451863826	0.3908020392968347	0.7322958990607003	0.2745030424211335	0.27063047129083123	0.3355562663103258	0.3790055511329471	0.15499365892063105	0.7920492818412966	0.6611757880526361	0.8100800356082457	0.2286884095554526	0.3642627771982773	0.29281682977217055	0.46576378229204646	0.2655157460943611	0.32330923356574326	0.46464777909579996	0.7335246485415303	0.29716234211298365	0.	0.5799570109880742	0.6687537832483438	0.41484142286736164	0.5442598066521372	0.6217620113642577	0.87166052875181	0.21195771469294242	0.3159062833530829
0.9292823866227767	0.8733810559699904	0.6465539743219274	0.612537938402835	0.26408783345370035	0.	0.4697965518335796	0.4893217411932131	0.641050884785879	0.3277252532845002	0.15370177565376028	0.6332163192198557	0.8318069621793255	0.7698608347586191	0.6924053314053681	0.	0.8562753845471086	0.6771689556914938	0.2817615656662899	0.716546239983617	0.	0.48574155574495653	0.6479269843156541	0.45642914101145676	0.2693381056674706	0.4361531527068365	0.2819899417765882	0.896864072223187	0.9031581386747033	0.4716857453978172	0.7399798638337833	0.8449196032312254	0.8893040541800399	0.9721047373151531	0.6119078587354101	0.7002233163576009	0.6881247474165265	0.6692616858741356	0.6158826766748188	0.19437566509260482	0.4088610320217039	0.5778349371952706	0.25867617298286943	0.5078099042279903	0.9770841317326939	0.7169970766979537	0.6772884527507003	0.8733860720478452	0.861589143800145	0.41686081977751127
0.7522644981612292	0.47071667661293043	0.5054388138982243	0.8373253313604265	0.7167113221094171	0.4263579062647244	0.6923435402329605	0.9198580047248454	0.6362923182482516	0.38075749843415274	0.2184996766048315	0.7518653174809133	0.6582561664874446	0.43590797358993516	0.6462303965541896	0.825431239837959	0.48804239003592015	0.224276297606548	0.2746518207845057	0.4433430055540362	0.25585201493654125	0.16847720576750447	0.2921606784164445	0.18762080407912568	0.24545823903722458	0.24709779582412977	0.17664633675521915	0.31859544097001885	0.537714387078141	0.15045310606441478	0.3659860993218534	0.46265575597741426	0.23454196250412201	0.15346776043117333	0.219724366586306	0.19007908925072217	0.3850030457781097	0.15161040371916581	0.2616379662430136	0.36457110051234687	0.1867267392606517	0.16833859339718016	0.13593033525600348	0.22330489059510597	0.44391348612609816	0.3390419839258423	0.3125578964095148	0.4210509427620115	0.6553653891828392	0.5282290060714576
0.27233782919524724	0.3666410467771033	0.13466018069322444	0.16722661111994644	0.	0.22249940841309865	0.4442780973355581	0.5549171984706588	0.3905124239323212	0.2800807016313102	0.11039319836404035	0.4678222525566311	0.39505802291728764	0.4343778129421733	0.4738310053164495	0.546955709180225	0.6278327971432767	0.48013704664379026	0.19790544594651652	0.43607111683419886	0.521928240652706	0.1723440310105557	0.4277588899318361	0.6976671065699172	0.5057148907880026	0.291575193221491	0.2550294729764842	0.47853943264845084	0.6168910154241056	0.3950535861967355	0.5471620617031783	0.6318894725447243	0.3008900871637617	0.25435199312720447	0.00020898648918982044	0.29604722641667847	0.	0.24306722274459422	0.26083726211071423	0.38217773912115777	0.3278975137391457	0.21024359927250433	0.15209148288901572	0.1905305514100208	0.4031280946958709	0.3820411651016692	0.25921937949360035	0.4287146115179653	0.5616401119257813	0.4519990901194498
0.18776247681157227	0.3286568688693176	0.2115530804150712	0.3216720580345819	0.5287192482508967	0.6238697321384831	0.33666278860899435	0.7619669790245825	0.5252605511978762	0.8165276500989965	0.24280809970856537	0.6373769132779107	0.47140580924264847	0.4495738637613696	0.2738791940872988	0.8514400383059162	0.4957676944261968	0.32508632298516177	0.41697852979714695	0.4636075924563771	0.34375829066362784	0.5083546448511348	0.232326469456425	0.5095044316798331	0.5544386432790156	0.7014848873514337	0.270845106318956	0.6071377638736166	0.20365153548140813	0.5122784128292748	0.15482953906432187	0.4218483818205707	0.179091155385021	0.2166845876857111	0.3573999979743335	0.4270325311399975	0.4218292349390116	0.39225476772775064	0.2498324204924263	0.4771084477624691	0.4056593511882682	0.7848804436313056	0.6103596083906827	0.8112995058850152	0.4475411360821471	0.6243861598789753	0.	0.8605250414602389	0.21842015622618732	0.3607588424753512
0.5733343733973439	0.5906484794367565	0.6703975679471558	0.8342715317808669	0.494881368423502	0.6590071380588347	0.32150128885658236	0.39000033412411794	0.5461256813401284	0.28932761700818777	0.6405518190445668	0.6893388328971122	0.5993816628599263	0.5239084472354717	0.4164755245910223	0.7395973378754708	0.5769721579855283	0.5798366313375378	0.5709292030799056	0.7416307530992818	0.468199096072515	0.3155117057832186	0.12463194142680639	0.5135053718885413	0.6237148969828928	0.33544213277582835	0.4951821294988019	0.7904587122916508	0.5176368826998009	0.4045866794959717	0.42061135893273377	0.6695386506760671	0.7858728944031741	0.618314574278688	0.6372251358199205	0.7774272770005474	0.6073117891161414	0.6342722036429793	0.4073553778024461	0.48511865088782546	0.4554391114530203	0.	0.33035417232193925	0.3934823244511191	0.5192244490268686	0.	0.27671571923616306	0.3860457120757273	0.43387374807874174	0.5026876637085874
0.7262912996274411	0.	0.8839347109870151	0.8458649462559242	0.5598829666654013	0.1940249030056962	0.6988211597406171	0.4006674468584479	0.29912829693832377	0.23028727044956626	0.2311414280394983	0.1530156723387031	0.	0.7180627103688816	0.8707048206840375	0.9452257248122098	0.6037020315248062	0.3230619424629352	0.	0.4135674639975443	0.41766576365670977	0.12652091304996635	0.4770742412461681	0.2733162291517587	0.	0.2942169573657492	0.22566880234254166	0.1298451378955733	0.5304096277787607	0.5843917559072889	0.5691067642538151	0.43581921562947934	0.22475951923426488	0.27503361849767816	0.26461176261365893	0.19918921440019685	0.1687053132347102	0.0747687084921456	0.19063162970641961	0.1985410453872896	0.24172286558221862	0.25477551034102003	0.2495274216680799	0.11538418566205136	0.25199868054564667	0.29317115113156533	0.3407685279489591	0.	0.5248727423568427	0.24741476703543838
0.33065323894850585	0.13712626399231528	0.13801007521558506	0.3797822040876974	0.2507803583741127	0.23466500923526065	0.	0.23917559094163546	0.49862989881532227	0.3874024733964391	0.4703701179778786	0.5898790963427575	0.5125721718792936	0.2900390909712928	0.3230890332873246	0.4449995554325284	0.4407118320510381	0.5227596033282514	0.15753578576392466	0.515259484400888	0.1569810927536834	0.30054414088627524	0.16229826064606515	0.3610497444016298	0.5716020444580084	0.7229049735609941	0.3383877601820493	0.6070484551963959	0.8027741724258562	0.3406181121041143	0.2428301703428253	0.76837337595611	0.22135632863225882	0.2501724242729749	0.17978449716406816	0.19134542920524608	0.37979092988055063	0.07222632910623103	0.25106053194336786	0.2023703977616285	0.6397835397277312	0.5130383007336925	0.29724168689337194	0.4919850510899814	0.3663039140086003	0.30078740649468927	0.16490556331316797	0.45693423009124134	0.	0.6964153698274482
0.7476462394411255	0.7097335949629242	0.4372654056838043	0.4817067679682119	0.7703960721365661	0.6330481440978294	0.7573723277504095	0.7362212012159945	0.6934513876450618	0.6590985146828987	0.5714570044478434	0.5765088076770174	0.6695470251248601	0.2252523795666703	0.7792557193670566	0.9023102002991241	0.6150740170515827	0.7056561526064438	0.5039817680267883	0.31163603078125396	0.626917444238646	0.	0.5244949055016688	0.5227335432187589	0.7314800941847761	0.4225356671859509	0.297635175699931	0.5219025737219941	0.819142662517349	0.29777401753364346	0.5458356252268773	0.7570419813301731	0.5139406215941407	0.3578164859325715	0.5106678063177933	0.35312283188626903	0.6330608789899502	0.4819315767704726	0.593576536975647	0.36020832106968564	0.4442165227568331	0.43905679134649017	0.43895046593951226	0.5406943066408397	0.5966325241801007	0.	0.	0.46815944533188186	0.8510182550864918	0.5975320514667525
0.7489754176689091	0.38319021883181414	0.822394353045728	0.5864140903343418	0.4190272174332956	0.	0.	0.35338750626551285	0.5993819431033182	0.3393213379280619	0.8001328018308229	0.	0.6479328619459904	0.5187166874760584	0.6384162787999882	0.5193514494409435	0.5855300553266692	0.411500412222566	0.7630529095862743	0.6726317888720688	0.23016839367430839	0.2126924840384866	0.34844449899829055	0.3783849922788743	0.34064385865184454	0.35135876337224575	0.4586257927108515	0.2552102760500388	0.43688949397186794	0.38446216036870856	0.6088271618019901	0.6307551808198664	0.8538238569831661	0.47497072368168414	0.	0.6367287618556975	0.3347487077557027	0.16484621020765408	0.2907306204626789	0.34950658675734614	0.4781877842738579	0.27844202192406425	0.4349238097328136	0.4231158714924531	0.5922744389943084	0.307250381916863	0.5581067106911992	0.652535764930238	0.8385395994020524	0.4227584347955652
0.2549495872177135	0.6131927629260748	0.35906757247223087	0.7419766208034001	0.5258201718353892	0.	0.44474595589661536	0.6730789506288369	0.5372984156063582	0.5056947508104597	0.2406269163272408	0.6631896148528184	0.2659230096612625	0.6656740149101903	0.4834611488753738	0.7564892435367487	0.23196576948861897	0.34889412816451404	0.18997626577775242	0.42555109896402643	0.3161101765104873	0.26112290305519664	0.2889754296142167	0.503426886957573	0.28256136440088647	0.33804597192225333	0.10451733642078388	0.33062507620766585	0.21911907623335608	0.31007511145214517	0.3229423385837447	0.40143304904277455	0.18475460449734704	0.30210775655234423	0.250271810897099	0.2282173021181477	0.2887964809839971	0.2597524137280205	0.26879647222550984	0.2576884221556185	0.26689764054127946	0.24225698588482222	0.15721321334818267	0.33346115447408425	0.27389927642488415	0.2104183492310507	0.26070629487645913	0.2223688895445144	0.20510679824794942	0.7815403723444806
0.6827286247049326	0.	0.3186991349286139	0.5523036958700229	0.20268620245047103	0.15837892155369646	0.1505309458287546	0.16503789570666047	0.6110321979866683	0.34616540708142823	0.6623253345081092	0.7637671623340391	0.6934052924848848	0.16129400323364726	0.2861907962840903	0.7651698818129975	0.1362224527048439	0.1169255581339887	0.0883185596881795	0.1532103393323622	0.18672494984799118	0.16437363021187076	0.28367378693693307	0.3258468200474979	0.27574408157277513	0.19275768368362856	0.2711996601987188	0.4143766815599265	0.2035516523180426	0.1450804735935983	0.20818997988440802	0.1728453276869781	0.26726378077331425	0.18843008529666652	0.12222594829358044	0.18921442909020245	0.29321710637722076	0.098031098506254	0.510156723303324	0.6003358375862405	0.527424534432051	0.4202484860509024	0.6159511526496633	0.8877474529268513	0.6577731119849548	0.23025322164587733	0.2112803312011857	0.7960838868971949	0.7675122273230282	0.3667727709667314
0.2042985168961015	0.28489435421889414	0.31077914229529074	0.2386677403068465	0.19514190098994763	0.	0.17188047319131758	0.47816337118341434	0.31349343917823924	0.24060584206486227	0.2704545412459984	0.35538232209436965	0.7048508569432254	0.5273245966055043	0.5378795363745846	0.9074489784282355	0.4265502875831063	0.3320878659262062	0.47660101569320945	0.45655902988148467	0.3059618757743676	0.3291630989137112	0.34371411385049283	0.43942163100110077	0.5159081643909808	0.3696106069322118	0.5053014258874218	0.6353201636390796	0.4877192425177548	0.3332769613385335	0.4840856408853144	0.7115349352066446	0.20502354969458483	0.22380828740673311	0.2511378081167994	0.3168797406160518	0.31076641433085145	0.31384294041423233	0.2351673348404774	0.40941535560188846	0.28587148846044985	0.17760400434533805	0.21685644370428941	0.42323472646565485	0.21257130670980456	0.23154162003434517	0.37359204908918964	0.453234799939317	0.	0.32465650841317284
0.1731720907279061	0.17627309256776924	0.1876469562943405	0.22744548310193607	0.15015776807234887	0.19516769536884074	0.17285619813911754	0.	0.13158234842405356	0.11180882655138809	0.04955268686552322	0.1263404122394185	0.22100051478698596	0.	0.28843513681308675	0.3346677014094835	0.4102221070394721	0.	0.36483211758152684	0.6878848541166327	0.30961333069758956	0.6109981170087442	0.3396791164903903	0.7620012089019845	0.22740514713565546	0.2988549399715083	0.08804741773719049	0.3780666183532443	0.44032223220036193	0.5950869664845271	0.5423417930086735	0.838044171267905	0.40199268895108387	0.	0.19760144044534614	0.41850403387472046	0.49036505236565664	0.7555465791078411	0.5242092935427011	0.9435668188020333	0.18113932675252012	0.27680645042979063	0.08385127030733283	0.31617920069546	0.33048424217412753	0.6216974695044337	0.5354141927463784	0.7744107964749419	0.5282290060714576	0.6553653891828392
0.25647322515530135	0.26982135881784636	0.23982661767659053	0.2704087886583416	0.28612312423351904	0.39105418287089516	0.19166208659987363	0.41953031892568476	0.32798870232149063	0.25608623559392124	0.323574285101253	0.48311903693803454	0.4503085320357274	0.4333625436651294	0.4015213802055728	0.6191114201239203	0.0781011387082694	0.268912776379098	0.24746481683334084	0.2764920512090157	0.2811605727367239	0.3936846878697806	0.16980801914106222	0.1949168218136627	0.21520285937030198	0.1990506658919745	0.14046183145683194	0.22525441011759925	0.48717332455516293	0.32176709996469344	0.4314772746727674	0.8297333312254579	0.18339556875933374	0.19517344727043595	0.26034038391976083	0.	0.21311852143235654	0.20988888597031466	0.28291337253387605	0.45213817078563373	0.206249585868479	0.2434708199730912	0.17283466909492706	0.23389261574022022	0.3586373228718364	0.2789630066849822	0.4734757511299501	0.7267185560463811	0.196611984137499	0.
0.3384957350773659	0.2507621300267007	0.274440691340107	0.26905979945350844	0.35589959166450946	0.4437980606860054	0.2683334720741349	0.3422210222272534	0.45311912004992044	0.27710590674789265	0.37537249629452984	0.3422938367953648	0.3333193875834355	0.37658670061840943	0.2996772828820094	0.5024039862334141	0.29260972224581	0.2590149891395476	0.2247578172059857	0.3599134021314871	0.3392677945935509	0.20168295837112965	0.26317444871462786	0.34555332207868805	0.5024937689457022	0.30492196038726643	0.3704287616980166	0.5136127362826756	0.4843455263212641	0.3355057903250597	0.32944260118555757	0.6316300466411016	0.4901030689913999	0.36674647868786603	0.342947296077615	0.6524244889622228	0.7990411852219643	0.4577214140918264	0.3866944542084025	0.7595649395134634	0.5084408599711819	0.240014815544495	0.42077477807921526	0.42120786173979574	0.6767050348327336	0.1988453484475277	0.48603485724068163	0.6231208571927588	0.43391831984175067	0.5194516649158751
0.17467315998832755	0.5245975588392241	0.33860387993683877	0.5498852392896911	0.2541033547426499	0.5696565273747966	0.19381605520017625	0.6139758061954229	0.2713989794992256	0.2289506404355161	0.17777098530612553	0.25277662763320424	0.5800994971182043	0.6272321567467122	0.48928979485713026	0.9633036751296865	0.3269956402872063	0.37536804839126653	0.5851833429344011	0.6764536214603082	0.2852416650970141	0.4117841585886958	0.4218223611473473	0.34532996748897854	0.22430919744321862	0.2660712622572339	0.16239833821964714	0.3028362049160941	0.3884240051683795	0.5680219873516135	0.5581870152389412	0.868048688784863	0.19409330870051014	0.24997302079013242	0.4214060190330102	0.46541568763107516	0.05989787186893299	0.27980332466717744	0.11659946476717842	0.33564635028372897	0.18293781864235076	0.30858578900152245	0.1328123283656385	0.10352230384675423	0.3094435059508077	0.3598314204854631	0.24219684555480714	0.42787188664085185	0.300839440093228	0.923665995554573
0.3143309723331043	0.5226861798264323	0.7163914463322146	0.7972188756589575	0.24357169991432703	0.10459832312428763	0.6002760700094509	0.5942548542992686	0.059382136229537405	0.4495353903669716	0.5347915132264749	0.4245776602341319	0.22086823318182558	0.5912602696056659	0.2890653141213228	0.2444813734435678	0.1343962341745666	0.17138338185581597	0.5453143559968431	0.7623444048211703	0.017040597215739493	0.18621584677768105	0.2902274845177342	0.44864762627339133	0.	0.20182982167411953	0.49476839709710857	0.5780441009208523	0.8168781523119151	0.501914493542251	0.8314522150805032	0.826460104623303	0.05405695754562024	0.026993201805648646	0.04853548243854696	0.10958253527977971	0.07593912180541436	0.1156945635296938	0.2087309885029755	0.09913948583123257	0.0692391931439191	0.14894576661235887	0.010983529604538793	0.11087396007936788	0.14707796340548684	0.24541647263154723	0.19548857360380045	0.27072180511555877	0.35663111812615983	0.5000337981538204
0.5061350062908141	0.4515828790699467	0.14480428699586825	0.54387145140572	0.266870302575229	0.46745997923994664	0.19883333416348262	0.4618650264353388	0.3108926333149474	0.30518247674944776	0.2125080298140916	0.33345857026623715	0.5530706589919271	0.7619684991679444	0.1815612941777684	0.9379667828511762	0.320634427429836	0.1713331127504442	0.13815994534619583	0.4206441170141483	0.2640218881918703	0.2757402830118036	0.18648719897536242	0.363469201091788	0.3356390618746665	0.3109471951511246	0.17263654469736528	0.39171485215375995	0.3762060486889412	0.4505848897780427	0.23864414908654585	0.5062245162734758	0.38112477893663993	0.34900616071956564	0.18047331479433465	0.3288709544003312	0.19800803269931028	0.1732615826349616	0.17248788002714693	0.3044779230589673	0.32006975839438306	0.440541124937315	0.2454123226346401	0.35653998860959984	0.45529920937901514	0.3974956318649927	0.2587369761752646	0.3961168399774918	0.6869876195012491	0.49222472006108287
0.2898658752671552	0.0715931642128374	0.6260645740786795	0.6387686849631332	0.7368776842942011	0.7228486367524852	0.7752883746705029	0.7814677478314725	0.13477728369852843	0.44953678146625203	0.3521829352269101	0.5048036987173057	0.09646759870817864	0.6955212750914185	0.7267864797303578	0.9330191884321933	0.2270021209723088	0.04079421266537978	0.4032262764537271	0.19056605329962917	0.3493804536320312	0.6091227882266768	0.6917241462639975	0.7666798685291415	0.14530009854425552	0.29075824053637583	0.20236585010004346	0.21598553500199036	0.3891957503424968	0.685555770190248	0.9548373285556329	0.9149045796709206	0.09251775499451917	0.0978532734428803	0.11754622977968264	0.17755884073943276	0.02937125096810088	0.271735816895187	0.11543116959109044	0.24491765930719228	0.08812210358729503	0.06089569769945406	0.	0.13194061583297273	0.0919422809902503	0.11906748487968685	0.10016927731211553	0.12989996928228148	0.2377500565750641	0.1234314156713649
0.1676172743794034	0.2813150111595427	0.29849899658833645	0.42714566476561444	0.34515948915397426	0.35871530223132725	0.48660644304117756	0.36195031258172267	0.23276222411423778	0.	0.1408171729913822	0.15916584242715623	0.17560776835098638	0.10023075054755466	0.31402752725681854	0.4801356362233086	0.2872901926137988	0.388001674791078	0.5137573359528335	0.7666528586529142	0.14392703417955383	0.2688856188745395	0.3601592300970199	0.35793309707981913	0.09866329962555355	0.07326530704305537	0.43641473826838745	0.4052347561033428	0.2706672809215891	0.1329538438019986	0.6702597166057499	0.7851335900235995	0.1857217853158068	0.285491957918116	0.5796389067058152	0.5714344052406803	0.13607442787970214	0.21401597706205908	0.29251699192193154	0.2989817790607589	0.22079172193658284	0.08222871016342136	0.47898855949039165	0.3790777591213527	0.25595210227803916	0.2514148810369594	0.7638738592492089	0.6991736774634382	0.1470885162588829	0.18451155400404254
0.4679661041605615	0.20631737050884086	0.502461175826878	0.36922726454588145	0.5097178859267193	0.2756095974899925	0.49958296475765607	0.47623792872552384	0.4420785246883276	0.32861628846538	0.5842667918882933	0.6842246060450289	0.47471181510297916	0.	0.	0.6733683913598897	0.29403705372441497	0.46730193886936483	0.44180712485250984	0.31960452815231255	0.3639065043892476	0.3424994040532031	0.377793625819361	0.4083801750722089	0.18349986510211166	0.3002705752269072	0.33001573774063303	0.27338154757358024	0.3366531487996821	0.340680307028687	0.3606527817104755	0.48705464752946703	0.5554399361566941	0.3687101836609765	0.4541859139040066	0.492001913451506	0.18325045886839683	0.26104566855936745	0.3670488411731337	0.40515783641417935	0.3081765454621761	0.5050109012839235	0.5983446292067807	0.6520459579541754	0.5424468242734911	0.46637214443432656	0.5337415317914213	0.	0.6765404951262134	0.4217989736328443
0.5496967992841963	0.6566653585339634	0.3515454281487008	0.8183875162655206	0.41151718845057594	0.5922474047332753	0.859881336690217	0.6102953617108926	0.4544326338874128	0.	0.6089607295686214	0.7072983949437297	0.633261989093286	0.48913429935866365	0.5153758494817146	0.5779580239490824	0.6563292902345116	0.740508715296123	0.2600774133383764	0.7919921066712841	0.43775649395715366	0.7869262660921731	0.	0.586840696687719	0.5828533310229463	0.5893133065622994	0.45333721377567887	0.7238107643422241	0.48757601626921376	0.5625278157227698	0.5904678264181075	0.7658093841191654	0.5235195309292484	0.37389923948048936	0.23119978200805827	0.4563175134295183	0.22091568734478753	0.40495021467292236	0.5616421843639176	0.6077140840638116	0.	0.3891177394100521	0.3878110016274372	0.46510403845684856	0.31347515850178687	0.22081268192013415	0.3871945133284888	0.5426780654816608	0.8422027154006017	0.9333308476633957
0.7757971229123589	0.8903863621839962	0.5446957765661342	0.6550732596003448	0.6197417843557171	0.4700502543162063	0.4376950023150999	0.5759082185294119	0.	0.5107770038989056	0.44316789074044916	0.5282394286569413	0.5542179632886371	0.5823082977900461	0.5437167515008687	0.3000024589743865	0.7613174031913188	0.5315665169589313	0.5843054753583551	0.7205589237425832	0.9039399892020953	0.39647553372329314	0.3226305231583022	0.3613320058243455	0.802867295706273	0.5895382848215848	0.797730577749632	0.5881892469316564	0.8798397435229043	0.7844516369505413	0.8835339797477682	0.8615457115140019	0.7175775967024921	0.5843641345315006	0.6647015054453341	0.6561668810962636	0.8982006710797081	0.6285515051949593	0.6430366752288837	0.7330729392633201	0.6529147493076293	0.44661118004792283	0.4606522127871044	0.43245424431027885	0.5971465402780626	0.6274919282379148	0.	0.7786434649296228	0.8621603196085791	0.8621269310085924
0.47484997027810283	0.4225449090491523	0.	0.7766499874780542	0.524598944852972	0.2834606012244656	0.4490979607289321	0.3591257065631745	0.5896870040152158	0.4969761328842526	0.4856400886575078	0.6615586048259527	0.3329571343331188	0.654541292962193	0.6613010114097753	0.7167621929640832	0.5703805081804603	0.7090530771300712	0.7172822703946119	0.5122764034098505	0.49126808174632197	0.	0.8109135078255201	0.7903273194827312	0.6383636759767259	0.	0.720638466070961	0.5650977525450491	0.891161692178135	0.7779168196962699	0.6730410430824881	0.6307055160793177	0.6072346085255722	0.32971635939924965	0.45786686478091454	0.	0.45532722935521985	0.5485910997511763	0.6118793790416095	0.37776435806377345	0.646559864684719	0.717961361173557	0.5586468268323561	0.6066143333277559	0.4613258595838739	0.670504824632135	0.40882288363354946	0.830153076133592	0.7402060948726182	0.3574200652376037
0.23202239891100906	0.09077887654391974	0.2023300817789684	0.343316415510011	0.	0.24179307416864346	0.18755937828874933	0.6500938892057515	0.4539567673363594	0.21173547191629025	0.21060584234664015	0.46577700123433224	0.6594576024943338	0.	0.41232364997329524	0.8281920381442701	0.494781232419126	0.28170832157341913	0.1786927434345438	0.41659618680990623	0.5553274900039517	0.2620885179213053	0.21013302196167027	0.5642756698366707	0.2885264466105443	0.22100198605935836	0.21211537147236093	0.4273882802839956	0.6062885505119419	0.3019623435234216	0.3217430080261992	0.7404820660053264	0.5409072234835433	0.3019944915068115	0.22834299651522816	0.6405098629355187	0.5572142455544771	0.20783716685810938	0.2537528689924738	0.7642343785100278	0.44540708956724784	0.18601448486334718	0.2956657300279983	0.7104799229967903	0.45729563234654463	0.1286287504278145	0.31208988728922826	0.5492147019756002	0.5272973985954563	0.20777404314674072
0.19011917004364273	0.3460992295031639	0.2688322140145609	0.29261890599636387	0.3223893206012871	0.16484712392731146	0.2798100635781114	0.2668643365515738	0.5570450319458807	0.4402490052563682	0.5680750051728106	0.570431419695422	0.32907261980669955	0.3493066727543565	0.6777864969687355	0.6611208351028526	0.21831179674874635	0.16472737913508856	0.	0.13565107513576566	0.	0.13403870006155993	0.5360244929453558	0.3448667871888342	0.6691253600497257	0.6997113300251124	0.903402623973116	0.7376419944360479	0.19122665516629994	0.4930874943239514	0.7104617782063262	0.5695171516107174	0.	0.30493104369318436	0.16443334941090926	0.29638078485130603	0.5711279144697872	0.15709778440853925	0.7019739707822752	0.796421918355977	0.8842977384091308	0.7416800761601299	0.8200680801093362	0.8739397785092724	0.26368328917027534	0.4985552207680221	0.5463809551686587	0.8261625108685676	0.15489809917884614	0.3948869569313545
0.3040292962076616	0.	0.30194115834589097	0.5505038063949105	0.3812911361220259	0.2836344220491544	0.36502776386641894	0.5601880018778064	0.1437050914571758	0.17633696793953002	0.3525744921573696	0.3515697018949055	0.3488666408843537	0.3397329258071939	0.3795540091027269	0.45690875430703576	0.15603888580993577	0.3774023199533264	0.5031197804669887	0.6300142178775561	0.15866622194969765	0.08908838683770376	0.45378145182022983	0.27516738854448053	0.0329008797025452	0.20945784551490643	0.45302397715416454	0.42890123696370935	0.3617650479388796	0.26978035038383535	0.40846248796278806	0.6956763101252829	0.42636465677600793	0.6585802152259792	0.8039515931511277	0.9357426356991939	0.31459517849618657	0.2846728092090619	0.	0.803363421162688	0.2034748934056238	0.4921832532563137	0.5436209092310649	0.7488812723759112	0.5677783367927163	0.5676780551382206	0.4724074192965967	0.9970737151239898	0.4319544770611455	0.17287018943864757
0.37421283366032543	0.26904013295602797	0.539569066397794	0.5023295423364964	0.30872094702398084	0.18295747547202573	0.22438499342372445	0.34135641801909467	0.18336286185583925	0.3545940767353127	0.3872269441586727	0.3341364868752272	0.5297080732689295	0.5253851823509708	0.5698085604669765	0.6564376156239923	0.24917840376349476	0.4121173981772991	0.33049358868855894	0.31779146818231846	0.	0.27575264067109023	0.24914289023564062	0.4012260623897883	0.17524957278735132	0.17603566309968308	0.20117832704278493	0.30935290022038686	0.3629552910503952	0.3087535376608935	0.27635753967547955	0.38092211061584236	0.27399236198114857	0.2816487539322873	0.2813190529491289	0.18103753935316588	0.24935074387716247	0.2999537411900695	0.22713390090886842	0.2102828953255252	0.2493416041272201	0.4475946015938789	0.3251943754653275	0.36224852827691745	0.	0.3523423916476324	0.34712457340038017	0.3425612276313859	0.2613860807791391	0.
0.4372654056838043	0.7097335949629242	0.7476462394411255	0.4817067679682119	0.7573723277504095	0.6330481440978294	0.7703960721365661	0.7362212012159945	0.5714570044478434	0.6590985146828987	0.6934513876450618	0.5765088076770174	0.7792557193670566	0.2252523795666703	0.6695470251248601	0.9023102002991241	0.5039817680267883	0.7056561526064438	0.6150740170515827	0.31163603078125396	0.5244949055016688	0.	0.626917444238646	0.5227335432187589	0.297635175699931	0.4225356671859509	0.7314800941847761	0.5219025737219941	0.5458356252268773	0.29777401753364346	0.819142662517349	0.7570419813301731	0.5106678063177933	0.3578164859325715	0.5139406215941407	0.35312283188626903	0.593576536975647	0.4819315767704726	0.6330608789899502	0.36020832106968564	0.43895046593951226	0.43905679134649017	0.4442165227568331	0.5406943066408397	0.	0.	0.5966325241801007	0.46815944533188186	0.8744209000445882	0.5975320514667525
0.12118891704062151	0.4967035214025651	0.46282665673174217	0.7291682469310612	0.	0.4551828740927146	0.39316791107726534	0.4073368259588446	0.10022553014465037	0.4991189701501289	0.48912936031085724	0.6550204579925887	0.13033795368179293	0.6251952452274891	0.44890199599834046	0.7208033272231544	0.05076330830065783	0.39855749356431686	0.4085061612501208	0.4413397898266541	0.09004208654456995	0.4217463601064369	0.3898413944885108	0.41290800057292876	0.0918683960746587	0.39208534018039015	0.41189410986220515	0.5486752245755732	0.0872770343592134	0.27524193681160586	0.34065668655836107	0.3834751764076808	0.1120826744766206	0.30428304628981595	0.31418223456003236	0.33133100461936366	0.06996169551854146	0.2548961270516858	0.28453932864235904	0.30164495013679815	0.05312535807430767	0.3176328181429739	0.3003360782195652	0.3611119768327074	0.0955377491559543	0.3598573842139135	0.3175881642352679	0.3305494300128963	0.13607073643375378	0.5869800911083375
0.342687387035045	0.3823910694573064	0.2983244816353523	0.4997140614259521	0.23740462122941547	0.2039337989376156	0.19721110808728573	0.2648946996161653	0.26785706946806054	0.2293468460820361	0.1481215801157849	0.2569442114492432	0.26985431420222994	0.30628992072194683	0.2619438795292314	0.3811603346238287	0.34735922883618364	0.39305469221957295	0.42362206652429457	0.5641597683292471	0.2255582795108	0.1347310518636043	0.2285093224382519	0.24719333157129214	0.2624633752895237	0.5059096943432558	0.	0.8167365296507183	0.31021592463086567	0.46654348479628355	0.39848367047370836	0.7073859324789344	0.16824381130381352	0.25684958087856546	0.22844503352280046	0.29879798193236407	0.14431974436102182	0.10074057446803465	0.153432651325379	0.2048591646048644	0.16368933096007285	0.21813570733611123	0.	0.3920932084477563	0.4337387768900947	0.7250564403970731	0.6130753847587967	0.874261213581657	0.	0.4261120279021972
0.5909621141808831	0.5668233855544316	0.2009826261718016	0.757641936417425	0.3239879319282029	0.7114429554035243	0.26536343859100514	0.975763217121471	0.22977202166504615	0.6811942167569294	0.4808993055811694	0.5462771873152432	0.	0.46551168000504906	0.3871630169926424	0.8178124890648797	0.49189228768517973	0.49068454530774763	0.10018431211817358	0.	0.4661280862812833	0.6619001706117822	0.22882238359441473	0.972254772040073	0.19662511583022935	0.39066507917490056	0.20247406571776924	0.	0.554944570676437	0.5652649809297575	0.4142625117915449	0.9898197243275157	0.2592752498926928	0.40441685993315	0.1426135678821286	0.166743238510077	0.1569772765611837	0.6950740073227691	0.21606572388337103	0.4283180223282847	0.2682714924269605	0.6865824751324715	0.4179326153981883	0.6319247700466606	0.6540925863316166	0.6060447688434091	0.4365469862176743	0.7886472928674176	0.607066825857775	0.5282363588314879
0.16022498921067097	0.24013224918919376	0.23135680883050963	0.12645327748306034	0.34731587654656254	0.3443377031692482	0.6860667846462507	0.8695872603214754	0.3784093938724539	0.3804390737521228	0.8156540353202164	0.8368922284060499	0.3272947988587108	0.44722117140674733	0.6617094296630114	0.769047639308935	0.28613512267780433	0.22337747515994189	0.37425111358404517	0.22802383528352696	0.1759697890589077	0.	0.3783785901034362	0.6053452536453912	0.2587861324615702	0.3344354435341029	0.5487257170987393	0.4925917057518931	0.24530909374046847	0.	0.40347031828733154	0.5068914282108464	0.30096118477714195	0.3527886823406983	0.3930650230747805	0.3043564064292239	0.14693079359916147	0.4019500703919645	0.	0.5838155847519639	0.4080772872997495	0.4060251260002312	0.67044643596025	0.8049279899939132	0.6264488511464539	0.	0.5823196296319404	0.625746679991047	0.23393105880365284	0.17700451861069064
0.3077284176806912	0.3344036588165089	0.18759777159069604	0.38746747147558375	0.68964300808284	0.45453757802269285	0.	0.6987709149953807	0.6863034375789439	0.58752863428705	0.230622399525868	0.7705696634423322	0.6212950294584437	0.5146014801193184	0.1809742955163741	0.7005051294760138	0.5194283439917532	0.5303855164639393	0.13637797050353714	0.566547517503951	0.5449678853817099	0.5098286866432074	0.1796384714376897	0.5352335739303357	0.5123001029916724	0.5341169042680051	0.18164991549640866	0.6847636352861525	0.3836121858371133	0.4556580836232917	0.1765931235934976	0.5028171196967367	0.4026770116770173	0.3911183920034032	0.19963220370065002	0.37311773605538157	0.	0.	0.17683353379781552	0.21828090226392316	0.6468553351511208	0.7515501525813274	0.25936037360008124	0.7820768885251459	0.5991369842281029	0.5872593492757533	0.1621073418003568	0.5311136882614664	0.511704970581624	0.46071072786976547
0.5574008261838034	0.5209377614359295	0.5873851576225283	0.6190056780714013	0.6254476370228712	0.6101674582891958	0.8473732575120502	0.9162134619031559	0.6148675348045478	0.6310454171046491	0.5974676247668212	0.700202885904712	0.7345872727542831	0.6980938937036161	0.7283541345280607	0.77747384116341	0.5601560426509874	0.5228542954599734	0.8333987309357477	0.6809212326489534	0.5526131262123646	0.4984396909644092	0.698459493406971	0.6202253483015234	0.5384335932189539	0.5505030019239122	0.8081484054995022	0.7545045195394255	0.5288878979984297	0.5316396755934072	0.7671045257297806	0.8366422384680924	0.4189022286617267	0.46165287128022314	0.6239235223435661	0.4756959170318661	0.5056833854978448	0.47125826275677307	0.6389707870841822	0.652052142624215	0.41519770288780833	0.4183256326985683	0.588462577428573	0.5102450579390069	0.	0.4230946938872372	0.4695827857575892	0.46322221271601155	0.7583806053104302	0.6116757434862706
0.27234104967992845	0.1989518024249031	0.2010775248858394	0.30728288385660907	0.20021443942373776	0.13140184513965175	0.19299145167164486	0.15491852502000003	0.3378002885058025	0.35464932923974873	0.29506752855706825	0.25870463688710005	0.27418948557786604	0.18161920963721367	0.2434389813871885	0.3055175337943454	0.1593879777833723	0.29074820333471607	0.185704690099767	0.2352558536711825	0.12786556253575554	0.2888695828075301	0.17909669794542463	0.3830089727359923	0.3041829591566421	0.501540418825433	0.4067439865418987	0.582743369867354	0.3520222798936194	0.4472101877620045	0.2819655027931563	0.6076182263766372	0.3682819738672095	0.4546023400851839	0.3094770379916482	0.5312142605544894	0.17808611125768445	0.2298195417491491	0.12375824455952122	0.5753733506985028	0.5590526380502967	0.8267733109302435	0.48581761574597504	0.	0.22375361904620908	0.8101319623038757	0.27294840545753546	0.9094309938722585	0.43952904575303153	0.19167256482005604
0.5357190162000096	0.3589324149839868	0.2727364972036727	0.6840048887088693	0.6569165861650625	0.23724874610856864	0.3740216014206819	0.5531110052628735	0.6630202966818389	0.	0.3609631892612738	0.7190982147575823	0.3120298891488126	0.3735367648938597	0.13749187140285357	0.4025157493055774	0.3505585682142065	0.12338341343850219	0.2665336681827387	0.3995024671340499	0.8049638481353868	0.4271752940621014	0.4009126839511468	0.9831313700771407	0.46394669344916556	0.3221853537610429	0.26556710999607097	0.4944502614295769	0.17632438541032808	0.1613611810476702	0.24985886777442648	0.2876141959682304	0.21740434752244575	0.17968520322904594	0.11042533379705814	0.22837253118043832	0.3830739646268124	0.2816236683422172	0.2934223464944028	0.5674395705722537	0.29992435846895266	0.13942389247515855	0.22082000919711747	0.15197034072102397	0.2834219462780864	0.23413671672437122	0.18322174447820141	0.3647967829172933	0.7794104620077683	0.3867234902355295
0.39006170829510206	0.38192836875230723	0.35395976713755	0.5054856944384987	0.36390725062730467	0.3157770891489165	0.4111067080829173	0.5056660893205083	0.32287383800964864	0.30388051812448597	0.3351951022381405	0.3623328324782542	0.19842054215868704	0.2985104322408881	0.5265168751470533	0.6810915856148629	0.4635805117746612	0.2845816060221082	0.5259087863153359	0.4382346571521125	0.	0.2096671391969165	0.3703059366027836	0.4269602983400921	0.17420552810250353	0.10624209156133525	0.36982428603567835	0.4367586300949045	0.24630156769364406	0.3312060785345332	0.4118770465383623	0.2762708710910786	0.512087324872944	0.4925775445247857	0.6302142842502335	0.8151521570737701	0.46089321414620515	0.3846876823074643	0.49018816828988626	0.5593323260794801	0.31541117066553864	0.1379969820061701	0.5861702640957993	0.36516159343201826	0.3996776551334316	0.44218123959417427	0.5180805196384419	0.	0.21212699509868502	0.5803035464748143
0.36923950822835344	0.3850407769349171	0.46054027097072314	0.6302255494980278	0.16783462564150262	0.46650877840023464	0.5226221397450697	0.	0.19238064138568675	0.32146597621192946	0.15515331421159934	0.09600320055184322	0.07215806140352961	0.46128598210764643	0.20916649565539752	0.6046150891363088	0.4073649598031383	0.5090817939107328	0.5272786775057627	0.7230660868487049	0.20707364885103322	0.5691503420310118	0.4395708991260138	0.6895334850334586	0.3268252133518456	0.40610291794744335	0.1903095014317023	0.41761728405511056	0.2220732897367452	0.4734100927733554	0.17876497902608351	0.5303537089688795	0.32147003172058547	0.3279045823639978	0.42969440226838695	0.553203195447327	0.14054117197731286	0.2076424665706948	0.2288098860005088	0.23435300669292	0.1965843797202399	0.2526382555670554	0.14331190411248043	0.39643104016935343	0.15453821715847155	0.3602786297934129	0.2869136424917891	0.6013505745602694	0.4887270933214726	0.
0.932097102234758	0.4510866109082702	0.533940942715326	0.886047292897609	0.3656847398005243	0.5003966589442777	0.34085517631452567	0.34566341600059985	0.4298285659285269	0.3421732932102088	0.5392812970044373	0.7593915121683472	0.7099134637706518	0.5739565150829902	0.6343318268592876	0.9552618232735147	0.5717147737213886	0.4000546990633438	0.4278169090180267	0.7610658709910569	0.24675965368231756	0.40274494499839714	0.2853318312472458	0.5031115608431881	0.26516311451771807	0.37272380591070486	0.5331666468813109	0.4847865797804447	0.44043552925860563	0.45883298827058766	0.4218843204798522	0.6532959409461173	0.789389600562386	0.5669691254941718	0.2319569710656593	0.726882613904397	0.49207899438889907	0.6139488569466394	0.4845757778271769	0.39601686407622266	0.38931723557085063	0.31343102548522583	0.294472173907223	0.26270542002876707	0.763169929213806	0.6664794710810591	0.6973826971455083	0.9146642269018642	0.5931061639898306	0.49084197234734583
0.793173720036731	0.5676493783758592	0.1918136586932549	0.7571111253579393	0.4919352484242745	0.5100432591877606	0.17199780466275874	0.6063824278548616	0.2187274693012262	0.28514685083486474	0.30174969662432716	0.385405350872109	0.641923484354554	0.4886454974014861	0.20117944271970456	0.5949620135422158	0.26225868887487697	0.2708120154583591	0.18577568817429593	0.3322707286370409	0.43291441654565405	0.	0.292216690748474	0.49843060903218567	0.22649044270886448	0.18226840932110916	0.31533500082488947	0.31914291833212505	0.37577162631506195	0.3245231966634593	0.32551849301229785	0.3519074302408488	0.9232850216365165	0.4411911611860149	0.29669458584381514	0.7417214747250497	0.5112018659273129	0.34068727836707297	0.23047727290432551	0.5267501978281751	0.2191729290446427	0.28606135091486806	0.25918175921259295	0.348352846836698	0.9654878196279207	0.5711899813614538	0.35625358343251273	0.972904113449539	0.4825609975452487	0.3856844235171801
0.4762204748932691	0.5716546308870181	0.5311912501934727	0.675180807451831	0.5123891373573528	0.4332335375950723	0.4784896469832549	0.751494793029081	0.	0.5294703775830729	0.	0.6803758011865702	0.7830408629975816	0.7149210067492346	0.696738549997076	0.8297542648492643	0.5806649701321979	0.	0.6498030559085409	0.7955903843964169	0.3911775684147697	0.6218009301445673	0.49319317533950174	0.7482582398914754	0.6633967290283902	0.6836860852758613	0.8431719536731433	0.8341105548438112	0.8302271582251931	0.8817827145119395	0.	0.993491013177825	0.36952003982716014	0.2431780190713229	0.32142783024066696	0.4202569643126668	0.2224588412336659	0.	0.29394176862706534	0.3459666245177162	0.34344593563370573	0.3783716199018959	0.4342560299898646	0.295597049933978	0.6248528350183195	0.6045056663156106	0.6306211555715815	0.7396919843464835	0.	0.6272945764607706
0.42565869329701583	0.5951473839986002	0.09622796931280951	0.7474240725874658	0.4107230975736558	0.6486871862751165	0.09328508851326082	0.6500357886424044	0.2935787550821933	0.2899935410871315	0.045795096992994375	0.39657232881693816	0.32983194560158213	0.5737384577115081	0.2255725579951077	0.5079313895086593	0.1114019925589742	0.15570009285135686	0.017171589681627897	0.23590096821640413	0.12818742377525463	0.04519411043145242	0.	0.12841369188195154	0.24657194119257825	0.2735465229524428	0.0623730907799791	0.31791439010423445	0.08711089246105543	0.023530259042620072	0.004866327066662117	0.1085570270820229	0.3061522113332602	0.41737710594733357	0.026309602506045828	0.594789750773092	0.37522802464546545	0.5137834091431805	0.06291565724619741	0.7040454715781331	0.501719690618927	0.585668355122607	0.11383911832713252	0.6749331577461676	0.48802062126235907	0.6535203142424353	0.09876017778347643	0.7656107570384973	0.5367067567243486	0.590260491026752
0.42804605078356067	0.4016457630847657	0.1982059599636809	0.48574758219160413	0.1466532761447988	0.3340588471467767	0.2628657537023804	0.2446851058922725	0.3542057471257102	0.09644485920056556	0.14273089528269	0.3565974239401306	0.6209606799164733	0.6850674441169918	0.	0.5035965298276807	0.6381167304883818	0.6872974615624114	0.	0.629117825050838	0.36341990426169035	0.6809864810498794	0.20555777549600893	0.5425895442833536	0.26848645375666025	0.3243539807806101	0.18291544063999385	0.18979832931653876	0.5634815213221749	0.8662360251585112	0.33620396705825367	0.7392592664767635	0.4410668269988521	0.47591637640774015	0.3105042795278919	0.510243379395715	0.43209153078687723	0.6821291363427953	0.2469119843878091	0.3006560838853191	0.36045756345778923	0.2693702178661504	0.3069419445432334	0.3763084908008241	0.5596300092407681	0.6753051502801273	0.22175930191667287	0.6314069863253648	0.804479729965845	0.9508969239332737
0.321913502519037	0.2419989676356554	0.36402032963376507	0.33573345366001245	0.	0.3022386225327867	0.2150465279426455	0.4430025999229594	0.18640967792508295	0.1946901030270908	0.45687653131839656	0.4103119981509432	0.4149482794098708	0.22176723738742904	0.4846778979228873	0.5540265881132092	0.	0.44261725047215206	0.2585270494061048	0.6650783000840872	0.42988942003143304	0.24861810970104561	0.3274698279756696	0.28454078981326913	0.18603221895407604	0.27196373665665724	0.	0.3732126494752777	0.34447160150256967	0.38841846379989214	0.4520554697932066	0.	0.3613301090294338	0.21262250045459496	0.2697648093058459	0.27788502658847514	0.24497278534425437	0.34074394612395914	0.23950789702228117	0.45753958589835964	0.236147481493083	0.3000225282898806	0.31673114887682374	0.4315194072789134	0.46951523691630975	0.4821381476577094	0.5245484819670914	0.6314537265350371	0.19078956138534597	0.39857392379658146
0.9247885338210626	0.1045775953868134	0.5342679849112273	0.6433399433319633	0.7921707263837032	0.25661220720333944	0.4252211589307526	0.7205219653295308	0.7027352223519958	0.2645171444933007	0.38625198805488903	0.5101680666805474	0.8171081645579156	0.23177921352781236	0.49364645383547645	0.4939360163492492	0.5184896733701784	0.17947951928530997	0.36628758307968146	0.30218271357878684	0.	0.24406093356988248	0.2681896263971142	0.24406987975401948	0.3552684578570794	0.17153805716426268	0.24390118953811865	0.	0.5691773715491194	0.25731221348813477	0.25585032678533703	0.4561657859438613	0.3453089301106426	0.1727015158184321	0.2494733037988312	0.24688290997035983	0.	0.21071442644636343	0.382640118161138	0.4143829313822712	0.2378417032460209	0.2307930631955434	0.2094524784820106	0.3669426030748394	0.7399488640260053	0.15420275441543482	0.4452315568435391	0.	0.8922553968632304	0.1598641363353164
0.28720480058125364	0.22996445230027604	0.13774182784473105	0.3619915208506575	0.18427693717212448	0.0640602135784362	0.1388077873565427	0.2523755710565169	0.25501260329790976	0.	0.11859686352081623	0.4079793969948058	0.45656183155807156	0.13489666483098414	0.26638188710763483	0.6791061534950658	0.1887120094434798	0.10531135145816115	0.11993793240021546	0.18583762292436287	0.141530168143635	0.09096954324621903	0.1838986800659325	0.27759681558739374	0.30885197908625694	0.2215127450533797	0.08730876587502516	0.3699954718668493	0.4192036358117847	0.15927128175811775	0.19787334517080887	0.	0.14641159714233073	0.2161432775218062	0.14649659464186449	0.16514498650230372	0.2301790956674801	0.22353922131840887	0.20089044293089534	0.30868034438911024	0.	0.27089887358164794	0.0990256984944819	0.3934692289877998	0.29396428805852054	0.200844069802036	0.16153142836079903	0.4668227089551402	0.2928908777349125	0.20130245941835803
0.2907475505558239	0.38330571176143474	0.35714018462891156	0.4056816802972991	0.323805149330907	0.1012210817791652	0.2358806437627967	0.2534269680975068	0.23755163498203374	0.3530926872917702	0.3260262901436897	0.3692106795638847	0.25798766035456566	0.589185338235521	0.6366342268802153	0.6092057240989202	0.32133765458176994	0.606546818320982	0.7114198820641532	0.765604493846241	0.2691499264273533	0.19706897219839936	0.401516907727851	0.5603614912412963	0.18074121480149508	0.6759459598371548	0.5986668871403414	0.7150235784748807	0.	0.6951723754537035	0.9266860891913652	0.6687363928680028	0.24208622636173513	0.4706627675575287	0.4360376489454299	0.5492971985391919	0.2615088383740371	0.37023483470035706	0.3866674039802139	0.5096886493255243	0.19374009055751548	0.44962194252796145	0.24025843884488804	0.589864371461632	0.33464792519420083	0.5275493831344906	0.6318499701972399	0.7098727737587234	0.38327440431208687	0.5935058004258665
0.37487384660960327	0.11296979646475534	0.36949546921695536	0.3160369291649311	0.1794000500531627	0.1289244723264278	0.13721488160265347	0.15873586607963094	0.09833401381193733	0.09896779980235143	0.2723439508596291	0.2371132941210032	0.49940337176615207	0.1349258566114419	0.5862297085205311	0.	0.2581798501609879	0.19999445475970856	0.2896177951600812	0.12871275372356267	0.13062617184240657	0.24206674195083583	0.23822600238149985	0.1684846800034772	0.2554821393130561	0.21479720312136605	0.20241246297329735	0.15073288939471363	0.3228505122002308	0.17402360408881531	0.3745318769805213	0.28485461229600406	0.6442201815645088	0.3901731944829419	0.6755491587623313	0.49550104541879275	0.	0.0896942652281511	0.5888097195229193	0.5648822732388905	0.21895229136635133	0.37037922337203916	0.5168489576628036	0.5618322891285553	0.	0.42946447772950014	0.8916263176215102	0.9342841146188122	0.4713084269394573	0.2945874761378933
0.29529601878803885	0.1262219690831246	0.25029074681716207	0.46862933236493165	0.28887854118195433	0.13215109545851172	0.23777284530755366	0.	0.3421769370082188	0.42030424516196707	0.21024486564314226	0.23037108928788883	0.27135218290061247	0.20439777587371138	0.09433019160369256	0.3716290446753412	0.40091393917995544	0.2995364843322501	0.38389096738725503	0.5452760947507725	0.42421849387705307	0.18729238677114213	0.30191354116258023	0.34656028057695315	0.23299632667134845	0.28889347555338446	0.23633037417837988	0.3263006592747207	0.37551213751409873	0.1746367087243275	0.	0.6007593877556731	0.469431606686184	0.48143221871954633	0.4338114261929374	0.48971077371971333	0.21863917926773105	0.	0.21128523013043726	0.3463253323352804	0.5023332350492169	0.3364567159696601	0.19030684140958434	0.630462097279052	0.42291591543256485	0.2028281250815258	0.33862813805580827	0.5330411438442189	0.5112688074348573	0.5744309151038478
0.6377435632691495	0.5875559273068696	0.35936541198904054	0.6724811033634754	0.3136215359521776	0.27990196867135236	0.16941758077121233	0.31816411964563235	0.3162382268803359	0.3017452964990433	0.23099311831011596	0.24382586487868585	0.677823784814681	0.6957564469764391	0.43546306960999465	0.8196241514438309	0.42357624774715913	0.7203968487589878	0.4237682642929024	0.7347491868823977	0.16624774662563813	0.1787519028328301	0.18046860021956046	0.2055612075350978	0.28819493256767387	0.2823427614335337	0.14350771139870316	0.2359259968563829	0.5011512417093029	0.8228557278375138	0.43249865787118535	0.9127245004593441	0.22535594355773134	0.2261365747547427	0.17758814339496648	0.23063777265241453	0.15160529115802385	0.19182490470014654	0.058100922342508236	0.34671044328008455	0.2305280759974798	0.40317106140658804	0.24440434791684423	0.23889387901102105	0.3961019461516324	0.39626068678674015	0.2617366534538	0.38061643073456286	0.2888848671952397	0.40140593365591093
0.6603437341700404	0.5750108618886444	0.3934163264303423	0.9603250318352496	0.40908417785185025	0.4718813715994306	0.21664872982161926	0.4074671440432488	0.33405161690159635	0.2655443715347232	0.4260531054174419	0.290487535691827	0.726921887189468	0.7553038196327314	0.	0.9191728036000816	0.559216116864584	0.6015945129203739	0.	0.600920200383204	0.43276427412859647	0.44221734634377863	0.2794706795707359	0.5175502979972612	0.4219781238701404	0.23888971500649267	0.5633111615198078	0.	0.528794321010938	0.6778063430324947	0.6074296790958879	0.8857669218523854	0.38746264625385995	0.2355764632557916	0.	0.48678052693359625	0.3886083629121496	0.3088180684177157	0.18833599924784145	0.31529512044453506	0.3875211858202364	0.24663063162129656	0.27037854891043916	0.2106980517815675	0.4049296783415412	0.45527808840255063	0.2982201510080481	0.5296336227896061	0.6354561291068163	0.31430938813350306
0.3508715789119467	0.24548136635578804	0.3417407591266978	0.46401187677659045	0.33273838116549675	0.3112391256344206	0.3022820377602073	0.5066211759127366	0.6121414538379885	0.	0.30369642887238507	0.660084358816712	0.	0.522156028277705	0.2836375948443605	0.7116814691521495	0.4099807338524096	0.23401883595878592	0.2578624248699085	0.2657377890177092	0.27583942490488855	0.2787336420218551	0.19295740968574177	0.38580968082269235	0.46298526494446524	0.42751938622150343	0.2354287958494433	0.	0.	0.49745207800724073	0.17228895714899822	0.826736322641626	0.444876728759168	0.16455533828983981	0.18926195770656667	0.295909714948591	0.8448348093980845	0.3926039700122588	0.	0.7313610054182383	0.2938161522844636	0.	0.20466179309949656	0.32407118706706456	0.3343679305252112	0.31074652033081285	0.27869002978682095	0.6769441555826883	0.30052533664404946	0.1782597209995649
0.18237909075975933	0.41819977154597	0.19910282712404237	0.5915388928484769	0.	0.14610351896672955	0.17228737167397784	0.28758599330334883	0.34701764483349834	0.1452095963781148	0.24439188135894974	0.3158419919021525	0.2900897664371682	0.45216062962091397	0.7334029638744497	0.664180004334534	0.3502093963111344	0.3017044568730913	0.42702989052062923	0.5308444142624347	0.2916919765784721	0.3922173470219266	0.37082369450057107	0.3726275013333953	0.26338656829604434	0.2312484677249379	0.2390148733290306	0.30599886518004776	0.46015823805068506	0.48129565803644747	0.5472338321238593	0.5076322405731872	0.20160189865904637	0.22700330289919798	0.20673815448497937	0.3565647218397106	0.5553272770425934	0.36485272909260613	0.39964584048372115	0.6609878745744489	0.320762358139333	0.09565714154716339	0.	0.3041116497793321	0.5720614990636287	0.4353316602038476	0.642347996457857	0.5169928739648445	0.568546688184996	0.4960680795007311
0.20875466011619875	0.2689854667336389	0.2995049284423164	0.279809496459513	0.31559841629537233	0.3249668338292347	0.19278827315993674	0.25988523366498856	0.26877890207574245	0.24382966588790078	0.17110790160896602	0.21753840777980427	0.33678238817441714	0.34428939885441606	0.293139671947183	0.38096994545466567	0.1276782237360917	0.2150987280291978	0.197464614546568	0.17548996283686774	0.3251651077659643	0.45181737950610307	0.32569853533519133	0.4844197374278447	0.2878561024974287	0.3989050227092537	0.16320572840231917	0.39204459398301617	0.2785720889124739	0.40540287652235923	0.3891546466734029	0.4053951376588018	0.16871005179462742	0.18837389596761953	0.29625109080547296	0.18702087514822244	0.3456527272668966	0.4491742776581562	0.37999243757943524	0.6538411608249546	0.1483020917059785	0.5677788811226017	0.4517929850484021	0.6863306090868578	0.	0.39129589056825226	0.4224854915756324	0.592382048359133	0.18083314197859532	0.5127981337040334
0.29020701997765674	0.	0.17644524972749723	0.3645954712547858	0.	0.11341920919726672	0.23000278139523098	0.5184132243800325	0.8571323525281184	0.27060095569836135	0.5499312682648549	0.87284693706156	0.2996307001918204	0.21418098594069904	0.37969707494325483	0.6042577513197793	0.41884926035532954	0.	0.4505904053397312	0.4500853496038102	0.20724417038106657	0.16919719976326691	0.14158822137027283	0.25242113084395723	0.28753083285195424	0.21452051247664866	0.3093139920574791	0.2961763065274202	0.3545299260373634	0.35989427277364433	0.33533451163787137	0.5822444460542008	0.49459319267862534	0.29466628798354594	0.43067942238270673	0.7192772474801622	0.35542488400216865	0.1612966895365022	0.3301787412295784	0.4592592955627482	0.20930965717269068	0.19211621806586368	0.12979929871403212	0.3282044690266245	0.5161384855368427	0.3428671587775641	0.38050157770119813	0.811228196947323	0.4759525371996788	0.321676013184299
0.37917711462477666	0.	0.	0.31977983623828227	0.20827904193392183	0.1924651169298519	0.31530691621023416	0.34240002467730285	0.3029136147973147	0.14916909389857932	0.26308171215073484	0.3162679978660364	0.48832907320657115	0.3951699626377447	0.430532363819311	0.508340323135633	0.5276233724244133	0.23294562156983076	0.3755061202375699	0.4310356729505466	0.35929378921335187	0.16436342984049276	0.2957308847277153	0.	0.271933314493308	0.	0.2627868121591097	0.43074345517738066	0.759138375330713	0.4583204514444269	0.6727891325979363	0.8296359372899629	0.39447571021654293	0.19505248526734878	0.5310719695068298	0.24222428585693426	0.2163897685144769	0.15077453735268986	0.3764466222855281	0.21220189271948983	0.2023956575163625	0.010756618364508036	0.3103530302896441	0.27643351777210523	0.42677492370988146	0.05692393788602779	0.3811982940729429	0.28930139102745	0.6873540573940726	0.2660158444084105
0.31370315646013713	0.3203836088587687	0.2907306848498506	0.41518900103919937	0.43243979178160313	0.2241981706118052	0.5029810765805087	0.5304602887685715	0.25445693643941913	0.30117579573191355	0.36126787832271906	0.4287458116225718	0.	0.4693951708965162	0.5090549676560596	0.6020877362560044	0.233745789482131	0.3807694890332455	0.4319638439432997	0.3599512538645723	0.299689929012464	0.3333761756063995	0.2963250365356109	0.37119166521967095	0.3161312379939174	0.1596196324975366	0.41832069807604594	0.41267909182423035	0.5151935750650398	0.4429950346544892	0.5299947305844952	0.5391084988649454	0.47664187614254405	0.17423400139207262	0.	0.6923022935810773	0.4183451423923126	0.3568868730844426	0.46610577742075976	0.3609130070184161	0.	0.7428578266614388	0.6905283547076801	0.7420251755399702	0.481474173220177	0.48390767450304945	0.7950312007099577	0.9545026001269626	0.4045866794959717	0.42061135893273377
0.29272248718042876	0.2907102321194985	0.5176000572584808	0.38565922210403986	0.5865863413849717	0.6742273035026164	0.7073199787483515	0.6567080293271894	0.35584775413851855	0.3197995145170608	0.5047036462776089	0.3949202600163632	0.3830089727359923	0.2352558536711825	0.582743369867354	0.6076182263766372	0.30258469835576196	0.2984522793692135	0.4666629142304821	0.42499923016438845	0.7028291051246874	0.7836754237923136	0.7661060863049052	0.8921966270954207	0.28581098561114626	0.2595183598489681	0.3753897815295087	0.37230629029076673	0.5753733506985028	0.5312142605544894	0.	0.9094309938722585	0.3464501072776278	0.4483529844260208	0.4351124628106462	0.3830231620079531	0.4499155847036215	0.4872107264719508	0.4697902223858013	0.4914958876651096	0.2465377270508485	0.3082530988637302	0.35900901907056965	0.3207941643626084	0.15491852502000003	0.30728288385660907	0.25870463688710005	0.3055175337943454	0.	0.446792785848602
0.6887063755325473	0.8267442614064702	0.6144938642631136	0.5650302027754303	0.7669727018962988	0.9876650441903114	0.748824915973631	0.4735678519789671	0.678949417959882	0.9030096804598416	0.6821870433581653	0.7250363192359014	0.4613258595838739	0.670504824632135	0.40882288363354946	0.830153076133592	0.6651345466487345	0.	0.	0.5358546539491167	0.35582440405076254	0.	0.4850723912984431	0.6665962898900842	0.4531811867018048	0.7257952681181182	0.6292102075499161	0.7242503454119326	0.891161692178135	0.7779168196962699	0.6730410430824881	0.6307055160793177	0.7397031645374276	0.8370539385443129	0.8486714781728931	0.7358649920429039	0.5279727340224899	0.7616062834291917	0.7232061385613563	0.8234880937385982	0.8022671626307751	0.8685610120366969	0.9356687451756278	0.754892554195306	0.3329571343331188	0.654541292962193	0.6613010114097753	0.7167621929640832	0.3491184340914543	0.4969742711860399
0.557217797140806	0.7460253039358808	0.5649091221689032	0.9510539256240097	0.5621370466254432	0.5721256851209747	0.1732710316799509	0.7280120138194116	0.26548313983311383	0.6738592112033956	0.28498345038632933	0.9004091654282624	0.5572000137607903	0.3876765291121345	0.3188523231256068	0.8797892042118384	0.33389688456462485	0.2637319277308852	0.3142116592206637	0.2796034825824379	0.5008883509465761	0.48648439030524543	0.19983310005294083	0.6370352266024261	0.2593066683294812	0.7170784872913663	0.2669522177752131	0.8209301516915505	0.6517939060086715	0.5783279513085072	0.41524631007318846	0.9861500853930479	0.23389515002976	0.4544517504493386	0.37036079292316887	0.45647033601282583	0.3830736482954165	0.5133612408702461	0.1741747899985053	0.6793794365975783	0.3990040906075044	0.48419125291572707	0.22884628085548855	0.9525952351607498	0.508938614158209	0.5079482847825263	0.34160005390218107	0.635242839557776	0.4946802320393913	0.6663687135871661
0.028335784911349055	0.20040241980282372	0.25456760058819894	0.2974033134796323	0.24129165745463632	0.030538632910597746	0.35421139917857436	0.21734241021850248	0.14759050712427435	0.10428522004845493	0.26339186721815677	0.12299713215990796	0.5600717994610654	0.4937113745502064	0.6764789072760893	0.7094639753966349	0.	0.25758711773878784	0.182821375305666	0.3160156949591918	0.43318843788043465	0.09484881065457504	0.8062213679133468	0.7121189968439195	0.23786078455956586	0.00991411416823191	0.36003903696861916	0.22380069549224266	0.3957370065793435	0.6617977330998682	0.6742042150737835	0.8076572148042961	0.009804581476666085	0.33261480391944453	0.29011530170208305	0.35508153542676146	0.2579277057218278	0.0193911922884334	0.3120677040044568	0.16566642977017731	0.30179858783554825	0.093363328829131	0.30094733919720695	0.2924776692585296	0.3682851430081577	0.31530360913583627	0.5145917470263585	0.49533596225245713	0.06524159335814508	0.49879415873350685
0.29812950313663783	0.292388193151213	0.2731406856249198	0.4103245488953999	0.12465520813693096	0.13577970274768142	0.2190803423017556	0.26578412296474785	0.28967319548843357	0.18223462004110627	0.22975977707280854	0.34858480406184117	0.208932038314234	0.262012292804164	0.24256044900795717	0.	0.4863397662811091	0.2737288952160064	0.4040385101418622	0.	0.28600635066629554	0.1954389311799935	0.28387554865548187	0.41725544626757927	0.25598795498156207	0.1832461720943904	0.2666761252672311	0.2666710346024456	0.5158483944671958	0.34644548387538915	0.4463023475010128	0.7646960062583331	0.33416512232976325	0.3436016305503682	0.455025262592165	0.4692594134557679	0.37825001830019683	0.30510902257498235	0.3101552254473447	0.5864159658533135	0.2935227402228598	0.19050738340072534	0.2634526763203889	0.2576871644629589	0.5835580811872355	0.42745566311761596	0.5437567923890779	0.7376006343086172	0.48364293840002254	0.4717771191099583
0.1731983970810892	0.26808930919505913	0.21630900538808262	0.35118052476923967	0.29981273598038743	0.43807929365781145	0.5392356343874362	0.7532688040602409	0.23630063012605412	0.23690613996088597	0.18483529487136724	0.3854724608878186	0.3828231268416981	0.48045457900792604	0.5610974317954616	0.8086888282901421	0.37070599450388253	0.33875460330713436	0.4027398182674317	0.5084602336392346	0.3553126188906739	0.39558182220681176	0.4455681451050626	0.6307457779158149	0.4096713732202229	0.4726880786595978	0.4528511245305615	0.6611532820118619	0.47561679996572115	0.5941193654790615	0.5712458422188219	0.9173085837074564	0.	0.1285483636827197	0.22759446031395317	0.2883808330887814	0.2461286498260688	0.1994619005543135	0.25118606705326885	0.2788058325502662	0.18819074735009472	0.15550123690495501	0.1852391567433779	0.2411876928302776	0.13558938345619495	0.1534689065384494	0.12601045223653454	0.12806250823272947	0.5019801894151075	0.5635815020512839
0.48737032123319995	0.5196765044024637	0.43003068149250206	0.4157648258630829	0.49108692532350107	0.4401882198999204	0.46405195047495446	0.	0.30513611238620486	0.2230275162354885	0.27339042676072134	0.3734194814396429	0.4201895813440713	0.560307799652717	0.479038137862499	0.7250488466732965	0.3221032905550189	0.3690903397053355	0.40944742466504347	0.3643943608069182	0.39275656864473024	0.3804122762030308	0.44294430952665637	0.40716455295490245	0.3217259157254046	0.351924003131815	0.3789348787631421	0.2732584400958226	0.6215799374718846	0.7544482415551127	0.5077356132203071	0.7867079676245243	0.2698155954163342	0.30951192091631147	0.2531146765261445	0.19968328580859268	0.3767634956401661	0.37848802430285944	0.44405960298553826	0.45185292766272894	0.24080860782933727	0.3850975726534992	0.28227599921193536	0.43502672798188324	0.32660309590115827	0.39457586791826554	0.2960588343993767	0.4180373940542665	0.33215865889678753	0.40066718432295795
0.3655236427662998	0.3414856216455336	0.3035742485664267	0.27434218207832894	0.4483657460415878	0.3286205085916475	0.28810289296399716	0.32687512573170774	0.285724416710392	0.3228132249752432	0.43991493685083327	0.6779716142508543	0.38110019210752766	0.4130225114778367	0.3859057255184746	0.5913238163962993	0.390157511399909	0.22673688442778314	0.30639220157729585	0.345713229612712	0.2888357057836853	0.1148916369440438	0.2743759642572148	0.4383525829957924	0.22434232329601267	0.35817073976448927	0.5110116169601705	0.	0.3084365438869355	0.3077504036257514	0.5654631341199874	0.5192333922278691	0.4465732300289074	0.416006470533376	0.25149140513584767	0.35765878993730565	0.2689780941968112	0.1492318056151358	0.3715533386978377	0.4809753428142411	0.4193580535817592	0.47818078217701293	0.5165190806852741	0.6840206923201902	0.4416441125359215	0.5326800289851051	0.4154036529109659	0.7634146382977509	0.3097376727550769	0.5178375801016494
0.10444742597194444	0.15361163782076603	0.22284244304612144	0.2629679435687078	0.1446258491498145	0.4650465782943173	0.5603439808113068	0.6283868483137316	0.17978047667314578	0.21757755648994404	0.21726640008767148	0.1336890804614114	0.20023309863971697	0.42039266145034343	0.4242886123507701	0.5347525658646373	0.14502848294804152	0.2676300405656977	0.4192277379025322	0.	0.31264222001124364	0.6190778958015117	0.704594255731054	0.7674746349431658	0.24179589774869067	0.31610974293748795	0.17026143874788158	0.3097537938253048	0.1628113588611973	0.2000876495095075	0.598933330086573	0.8499109018488225	0.11169569049605307	0.2763955123516434	0.42810752356649273	0.5451629525882786	0.2569090854584634	0.7710431948594123	0.7229857865840433	0.8262374143123347	0.32239005976108154	0.62948380137865	0.585607298361541	0.9103812460737759	0.19082029101961448	0.3703873400730494	0.6055747550767557	0.9008886313016196	0.	0.
0.15552156166504694	0.10870622853113197	0.28588842910666634	0.3713555413099294	0.1053248820435609	0.	0.05730486729582306	0.21152133892710306	0.13830309888233425	0.06304958781281184	0.12977524387287795	0.13552019585907815	0.24754053719065294	0.06819055325564231	0.2743515289762926	0.38462198020894256	0.10288444473397361	0.17593150584544096	0.2337249268125434	0.15134228510349024	0.08330163966321792	0.10090324081038224	0.14851894331883855	0.0969033224221693	0.1768340919416659	0.11966301311052481	0.1446710742367039	0.27036112888881003	0.22679606120195483	0.09636340259069034	0.16145620492078855	0.15128815795578748	0.18114689629833725	0.2972311014960482	0.5805627533949834	0.7241476657176664	0.1132459227757402	0.05400128147471837	0.07838548990246111	0.14889914549194633	0.29318984150972915	0.1439576053228263	0.5909506995861878	0.5767948152938067	0.15248680862904437	0.15355920568864137	0.4456018292952879	0.44934332433057544	0.12557570436402868	0.3757730759705729
0.3700792977509954	0.	0.5770297063929394	0.9194987473574766	0.3504211492605654	0.35483983121231555	0.3797736819343098	0.5437215084590397	0.2836070157433065	0.5199426435001613	0.2829761106326363	0.477434453739699	0.4060912082545843	0.38196313849935315	0.4897986193941485	0.7019588036291431	0.33813698986233465	0.66769739804133	0.4943227987645664	0.6110333643118577	0.4351063488987721	0.3985050825361473	0.35595701958694753	0.5607427359978512	0.34299658006794226	0.4954982030224013	0.34506169089011346	0.6798139465621608	0.3778463566410957	0.45723595663064087	0.44050683190828005	0.8310763365521947	0.3748308835248064	0.6176573163950536	0.47183449879470024	0.7317692238821375	0.4094801982040396	0.42849094741481975	0.3541842858495835	0.6436009357473637	0.29033724572415637	0.8088569524299382	0.4911985522505937	0.6655221504177636	0.4824511539441869	0.7614546910943963	0.5173981116774042	0.9491004578512827	0.34185991551749245	0.43672819473269714
0.44438972319440495	0.3694637719755226	0.1879501754766657	0.30816084642305	0.4781974455766652	0.2711155765628794	0.1802111212175688	0.6185865483491348	0.5962958541166216	0.5693963284960919	0.5376911438463928	0.7775032316219734	0.5826562929832032	0.2399664387370472	0.	0.5532848224984974	0.2853524463892654	0.5462521940770737	0.1705344276366034	0.39398144303157057	0.5901824467933788	0.	0.2820881433163808	0.5042525354618946	0.5437938550259398	0.6997429431883238	0.7486993144915202	0.7073036425759406	0.5252298212707699	0.33317652443084167	0.6290718130401706	0.7067515610974159	0.6977159201017646	0.8577322653033227	0.29493002051346584	0.5845183741334367	0.6994240007143605	0.5162093238840175	0.5518430314599652	0.6222810013093878	0.7180653724233962	0.8070093565419276	0.7368043851841597	0.855152632521035	0.6635567721736401	0.3843198059700291	0.6445770081316962	0.5826805313643414	0.7396484774727834	0.9112999112162075
0.27374667410331627	0.45831628204623776	0.5352773892751502	0.49593270621015906	0.5761363280011815	0.42635819775588096	0.5575965667548812	0.809726718523333	0.29461753448080313	0.16344419663073936	0.39474662741471495	0.23291928471955156	0.1845899823896649	0.23546420265746185	0.7450436740548849	0.6490437344582606	0.1369317369275878	0.2703230028940148	0.20247446836763344	0.18262322785491872	0.25249621491077856	0.260995031990357	0.2634044041224129	0.30896224246443743	0.21372674371394193	0.	0.2653814676916603	0.16869508065696573	0.23473435107555224	0.1903591711397988	0.2814257318670568	0.33051235283062247	0.4123016461542726	0.4172004562667762	0.7108680625750453	0.7789724561113793	0.6830559957261099	0.4048206544342809	0.6105115707688838	0.8422097326698018	0.3011420545595682	0.13948869859270835	0.2956588909079626	0.21418061258145585	0.2279944796732353	0.	0.7528938961256951	0.7564137716435708	0.42293421123920283	0.5514880223852264
0.25248828884881247	0.3538213120419411	0.19220732058886564	0.45174678241452226	0.4194010992501079	0.3426056824272746	0.2959388515064452	0.43854771264522296	0.38980728353767286	0.3649451191657753	0.356205752146008	0.35044632069138154	0.7092009570003502	0.5172623605767589	0.	0.7345478221927496	0.5815559219792364	0.46295411764659106	0.3779914257584843	0.7667073878126238	0.540504895888911	0.519838815416659	0.3319018037588809	0.	0.	0.526600249343703	0.	0.7353006619307628	0.8887425939133071	0.5684905754708939	0.42324339672301803	0.9446026767462973	0.7432104881179715	0.49796092930354713	0.	0.6445217073825482	0.	0.580766538725605	0.41348028294474887	0.590827598774805	0.7828951856475426	0.5094365978392158	0.	0.6758455861514361	0.9650240754977362	0.7115866196727836	0.45363778409565764	0.9206935028147798	0.4439821512031567	0.4971214946321834
0.5554635557498612	0.34264125660513	0.33999762993168453	0.3694640907130361	0.3922103573011898	0.2524400382227027	0.2773308008104622	0.4433683992147587	0.4315920024339452	0.48358554729187747	0.2612317208044198	0.490589938156966	0.7292958839146524	0.46812353422492564	0.43868857705730685	0.6981710160879746	0.7363574600989937	0.4260375447376616	0.38966460707488265	0.5823341991897787	0.30211482863771477	0.2593180805190644	0.19587333802847717	0.33979064753160787	0.27562468405887686	0.25634402718523636	0.2782717281873232	0.3169630196027017	0.6665494410439927	0.25458334797226806	0.36088370043129914	0.7161913394038041	0.5770847923288989	0.393139032877355	0.4202857519216021	0.6477591979395565	0.3807819241429968	0.48436776913826357	0.2900335534860357	0.4217318210148167	0.4654094366446732	0.32971014014793204	0.3118877709499494	0.4904358708586848	0.6785940796024249	0.3517020322351301	0.34154227397376036	0.	0.6873540573940726	0.5740972587874206
0.3018926165365458	0.6888316319443103	0.40823208096999997	0.8068157194035828	0.37856223286332946	0.4026241259697504	0.31596956409763155	0.4594168188514895	0.2366571322473494	0.4191040355369946	0.2612801278081296	0.3531466715764871	0.3966446426002558	0.6637022308472997	0.5319010982427507	0.716230617459108	0.388087904468124	0.7210022002291835	0.3884900567028838	0.8492264197184667	0.3282818251797804	0.42553396816796546	0.36319284435796617	0.	0.3354477568658062	0.7071128587119357	0.5516095268159271	0.6998680346682135	0.6075472278345564	0.696414477062293	0.5566099813141316	0.9130392370335768	0.5868770857207798	0.7430982217032523	0.5065678580352847	0.8761725234523157	0.25906816019926443	0.4814606012919107	0.11334609413469184	0.299931489383362	0.22480877091866974	0.4631326269281452	0.25282414810931986	0.49801711903787654	0.4830610928889834	0.5172050463834261	0.47401238364653697	0.9135054781954897	0.27671571923616306	0.5192244490268686
0.4770961779189857	0.3590173287276956	0.551706329746865	0.4865089509287972	0.42075754378326036	0.37417111719638196	0.3460501664618498	0.6717188931008532	0.24352623006400095	0.37114096182756673	0.32303251481768835	0.36771501043443844	0.7484234626511009	0.4546654999712706	0.666272761498445	0.858749256612433	0.4120230925589542	0.3937429684887825	0.3405722003509539	0.6188659282543669	0.6021350006947154	0.43635955488094125	0.44251176943731957	0.5590173268712941	0.3607146523468345	0.3607014306428534	0.3963615991713509	0.	0.8124467404767477	0.2683174814531291	0.4578780541461587	0.7557988288890928	0.341202551655445	0.3369536894244489	0.3651781393448947	0.5228250882724833	0.7029030519631245	0.	0.5033980541460265	0.	0.32186405308157345	0.25373725322784213	0.2962103143649975	0.6048877314678492	0.8574892617952278	0.4323032846110697	0.	0.49815400964557266	0.3831896507910355	0.41838424953177217
0.21729763053056841	0.27999329229749353	0.3117617170630657	0.29126027915620933	0.2468604684274617	0.5853496040455982	0.5917986731398759	0.7576536820675651	0.1606769513946644	0.40133369605307523	0.42646277315035375	0.4883198539187088	0.19916064971316244	0.7585512974483406	0.7745526910790161	0.8273621558002263	0.13290326296314206	0.22390131987887976	0.20554555683076534	0.18267162555855113	0.24913352843669634	0.33162440041133506	0.3720902603791409	0.23308013571996308	0.24638983734803568	0.24329995395826362	0.5922885530552683	0.5482272198310786	0.2623364649944086	0.7958481690605197	0.7445323617837235	0.7816325902100066	0.1756142568566175	0.1960828142700668	0.30837472101601365	0.19467442310912283	0.28919479303164286	0.35935811032608217	0.48222183063148644	0.6342111698614187	0.21038526568637067	0.3649570287041076	0.48594389080454925	0.568172606118716	0.25788916714261845	0.560211094849988	0.6654238924835414	0.7342929644425656	0.1882334662683656	0.5337836258714372
0.13555569303749954	0.35633232496086165	0.3477966111346281	0.26879677495234755	0.437144608679938	0.24326059537724384	0.273215184165669	0.5721045922065333	0.31135126493682175	0.31091390841010547	0.2462456419598369	0.4671600996416679	0.2415089139053248	0.38433410787387334	0.31266038091013787	0.2771896317131285	0.500207279553263	0.26214060726010074	0.6307807425771559	0.2526090223875343	0.18632824406975065	0.17836750965517373	0.3121152320977416	0.1834482615461062	0.3434737102855993	0.0002768182801810377	0.3548113813340326	0.21693829507003917	0.5248145036160679	0.34862540726688923	0.5793337175468027	0.8605696535499926	0.17843551655299944	0.24404357829767961	0.17420494678402149	0.15004016481484295	0.42923424636941715	0.	0.2807859131567585	0.31708708967262084	0.22288636931287384	0.1706586731149044	0.24466311291192258	0.31589472605177915	0.3877479233809571	0.11863296548552667	0.3060262952485133	0.4325684901369625	0.3621071977004213	0.37500759532379496
0.9680837947929537	0.42066960117366803	0.71947315544838	0.6153732313088524	0.	0.5287132441117048	0.7288311911674846	0.4288600531461556	0.7204581901175346	0.437138329801185	0.6407429571876854	0.511856007446562	0.7890462781559107	0.41323565344689717	0.7868087107902446	0.	0.6165152002230049	0.1470736543454708	0.4741769642825282	0.4735088665423946	0.8683038752042566	0.3939536217903922	0.5050954424040707	0.5328055168168276	0.4248319398423107	0.29024760247729686	0.48969974594079413	0.3067502255880301	0.7278321744528923	0.4584970758353788	0.7159072614855612	0.6531721010871641	0.7988973650595986	0.19103276426534366	0.85376614824909	0.42610816239473365	0.9590265404233025	0.6818877382506662	0.	0.882991863649261	0.8964626252788084	0.5325330326915226	0.6880316740056384	0.44035981516466205	0.9381068148829595	0.6121228397746733	0.6547585956809535	0.9296790816410894	0.7206842558529373	0.640955723122707
0.25110690328477464	0.335098200506342	0.10942669290535643	0.2791977811820975	0.22059782829463037	0.11066904539068756	0.20139573867629973	0.27374601193196413	0.24544990766438957	0.31173345265305324	0.22864827667585524	0.	0.2667853084776432	0.18885436343271844	0.23649689330147458	0.2076853580249415	0.7237731047929492	0.6235874938155632	0.12741950382249786	0.4988547320016	0.47718764751468773	0.19857033782214453	0.412241694429702	0.5443577059068057	0.46610436920585757	0.3462916854263507	0.33571476008595524	0.5618394560629117	0.5680458599259786	0.31744735873592805	0.3181614532389058	0.8179464723983935	0.3457844761027777	0.3854544902475894	0.09253385426370331	0.23999622937146406	0.3493899580769277	0.13947500754033942	0.2316098841645293	0.5127090523462734	0.329374622480903	0.2230910791134406	0.13806332803980384	0.4305396277174084	0.4034105513830551	0.2133561166751653	0.11776993243746867	0.40539981498485417	0.9021847180114664	0.6743054714909003
0.3445706343834516	0.7804483884639416	0.576617860620012	0.661176633001462	0.27309443548018225	0.2139991179190183	0.344680622254891	0.4218230726699261	0.2715136471376838	0.5813287063096736	0.5151262311254187	0.6618777384141857	0.285024115136892	0.7361885671564937	0.9197177165745367	0.	0.22104567448049212	0.5834713451863826	0.3908020392968347	0.7322958990607003	0.2442041378435084	0.39744620462625846	0.48819282938381064	0.26758119905342753	0.2745030424211335	0.27063047129083123	0.3355562663103258	0.3790055511329471	0.15499365892063105	0.7920492818412966	0.6611757880526361	0.8100800356082457	0.2655157460943611	0.32330923356574326	0.46464777909579996	0.7335246485415303	0.2286884095554526	0.3642627771982773	0.29281682977217055	0.46576378229204646	0.29716234211298365	0.	0.5799570109880742	0.6687537832483438	0.41484142286736164	0.5442598066521372	0.6217620113642577	0.87166052875181	0.28267156367477697	0.263121081831021
0.3881313937772666	0.23942133937520055	0.2375740993631966	0.25816385430636235	0.25766596402702596	0.1936679926202738	0.18816008235165518	0.13873928726541587	0.29838167947352545	0.3266082109914217	0.23790829021193202	0.2000827894406846	0.554716675448395	0.4658469280515405	0.3569642171954477	0.34808545261062424	0.3015758706647613	0.337906475659876	0.18253624534876348	0.3428008093400713	0.32511061262860347	0.34072578718049806	0.24887981711102292	0.2627062533372744	0.6330526762027232	0.6871265367181593	0.38719247857325884	0.7245539401352422	0.7496315844562892	0.7303103262656434	0.4691826748606384	0.8830908487812933	0.2740578586252795	0.17639303761035008	0.19378551327389598	0.3098046540815974	0.21207365979192766	0.27200675030248783	0.17725399267040015	0.20772108147271942	0.43665085766988887	0.3383311417569507	0.21748601531155815	0.44285470454352904	0.8227563963868846	0.4900657704639172	0.	0.8488670658046248	0.5095971193244002	0.3271023596739465
0.3627970000954012	0.37031797162740276	0.21394835419429115	0.6268640230733673	0.13975101544738977	0.13451303923602406	0.21409349745969358	0.20615822396661287	0.18366220626217802	0.20554461116845357	0.	0.3710605628173879	0.41812162082654336	0.23645757681052781	0.41207647203956077	0.47244514700122503	0.	0.21519464944811945	0.2456745924404728	0.7529922916212954	0.18565451384962012	0.1674272332503589	0.21889385101045325	0.18954802629546602	0.2025473185078254	0.17679347615787588	0.2573221163113413	0.3862801708028768	0.31967542291546847	0.2906359510766961	0.3831101271892818	0.6718199075666655	0.6599549695795448	0.4807382214113683	0.17431273963341373	0.9326376667146749	0.1702437415479034	0.22202750434402857	0.3245504572759676	0.32054977392408734	0.3354758004294672	0.	0.11461076498210467	0.35660272597144854	0.572145439346939	0.4415544878646683	0.2530522489767681	0.7210892118153911	0.6427120279726611	0.2967328635695576
0.281384381943679	0.23731119802270523	0.235273336369243	0.2920559526524144	0.	0.	0.14790759573704093	0.2098037096248694	0.34206512438341924	0.3187381838225719	0.21958810792547398	0.3930898744487207	0.302744756696924	0.281438982999436	0.2791421895674239	0.34877160509123684	0.5860099207939831	0.3762971646315522	0.6069954370138627	0.7899626167325837	0.31681788439630837	0.30381634060595475	0.3789401099014238	0.518559948049906	0.5246717722705115	0.42692441246368207	0.6368940288700963	0.	0.5635815020512839	0.5019801894151075	0.7016363654738154	0.9580658817932531	0.08547482011707658	0.1391632146480561	0.11613793168478838	0.12780684318970628	0.1403300426322404	0.13943349259484406	0.09848754635815293	0.12084403418679696	0.24548406577284668	0.2437607229735856	0.	0.31071271772861736	0.2011876447778092	0.18743554424000644	0.19386007296558574	0.28857640316578737	0.39820132395733415	0.3243884595098964
0.3289665582230389	0.2541602024296738	0.6810356715544671	0.8919755472575208	0.5941841843686403	0.12983906359671288	0.6036117485307297	0.767802867695214	0.49436985129205635	0.4960261009793476	0.7653504245283904	0.8698643961265483	0.5649483041741262	0.36402906201219404	0.4823886714375085	0.9412130759634617	0.414683345330797	0.24424209118418544	0.5865791365086533	0.9234972372783187	0.5668095465838972	0.15825878059791465	0.	0.	0.1812028963706678	0.23472694254194865	0.4071546606071121	0.4245060495909062	0.5806931061005075	0.451338120465443	0.	0.8813319504464211	0.2676068800829181	0.2746727823565077	0.8377199499734908	0.9694021599240303	0.181032775315058	0.18997869531168327	0.4433049790390472	0.19706925420230006	0.5142231577142137	0.5241877381566483	0.7126035503949639	0.8187681249843477	0.7976065720850561	0.4790294048354791	0.6692547046965291	0.9749473390011356	0.13788239921385398	0.30074111061551334
0.5282752296832834	0.5397864760406611	0.1785391430417258	0.4458794891777434	0.43085776364554046	0.3154872161351059	0.1002466942586938	0.4182445669884407	0.5361593749698871	0.269123817513671	0.5106175122887798	0.806752062396209	0.4936362323426158	0.41289155649333564	0.3096320637125674	0.766599332811113	0.27756227131859446	0.24792052777118154	0.03702171007307156	0.18815339591928476	0.49932503608463974	0.18971242545908104	0.23569241002948607	0.	0.5884734186548145	0.14955528084920147	0.5097651640315812	0.6964153698274482	0.5298840881907892	0.43381003256741546	0.48262105416056233	0.8174942388140949	0.6712671287673107	0.7370049911616482	0.40707606727998663	0.7388681380645463	0.8053318478697957	0.39811807172401364	0.30357029981023176	0.6764467531627069	0.5386799108568293	0.21736812553507426	0.4596223548367308	0.29664548139293145	0.7132808991106746	0.6512533344826742	0.7828096662160081	0.9206417374484342	0.18732964080413206	0.
0.6983917760872856	0.6439809999275049	0.	0.8260269522962561	0.4956370750035756	0.41319447262093495	0.34909910141123457	0.5882126055027181	0.39886442969071595	0.43954639839858606	0.43038123292101593	0.569613503985262	0.6900587750450864	0.3075859553832901	0.5932805166871938	0.7277585462384932	0.	0.5880663251573669	0.7880360513265671	0.9152915897481808	0.5538259948789802	0.14759616504956533	0.5009238806609841	0.	0.37771920908000217	0.3638348230965064	0.342431939471643	0.4082997334793108	0.7890562307603348	0.	0.5856629224707414	0.6844313023657735	0.5875922503260314	0.5530892413827038	0.6422965828953816	0.8942201154521671	0.7322556632597248	0.34999455101408167	0.	0.6256400487870118	0.5933127790946283	0.22359291573466358	0.3363805843680019	0.7674974166141556	0.867794676587813	0.684686891676473	0.6404751664426934	0.7720812264470139	0.7955507683934234	0.4827540456771939
0.16971171981906288	0.08224352106272308	0.17929504053969414	0.1309359585183496	0.17955782319802105	0.057846304327505996	0.18268638298646842	0.2725839037390135	0.07194992125966716	0.3623009748505652	0.43486400404366427	0.6490211004021273	0.185873822052203	0.05479910889729428	0.3125343646498845	0.646255707536339	0.1759233968541566	0.20478679266239955	0.5824520196958	0.725426316035448	0.2820765183468006	0.12207156295110727	0.17200598808113965	0.4863794560245782	0.4310440880354199	0.3354527561770114	0.9155065590545927	0.9203880332855573	0.14217485291125573	0.06615640887934196	0.34158158931329285	0.815107791761793	0.	0.06855578726584849	0.21278996934669978	0.2561032691442225	0.15262208607294717	0.03248824197900331	0.23166067025413117	0.17844402685912453	0.16455736446565775	0.036261134025705945	0.36891697617307423	0.40274419675608447	0.020595565655087755	0.12359979953875364	0.2741229342790229	0.304374486325924	0.023815638028137444	0.12875954180433535
0.27643849576726914	0.4724043052852601	0.5784062837732398	0.7023159190000837	0.45232458885015353	0.4910745946272862	0.31740592246307137	0.5164968919471665	0.89504059715669	0.9386355243412524	0.3664886320454963	0.8323723384314485	0.9667134377767718	0.7313241992321574	0.8133066082262908	0.9578057319921942	0.24468700707016358	0.4848349285868798	0.5796071338088535	0.6476668068271647	0.3248317948555206	0.6171330178487723	0.3629231548558672	0.6545775165873989	0.3526534289184659	0.4618328468726864	0.38756588072477294	0.3208883563457356	0.6922974328830465	0.	0.5873582879548247	0.7606722466514579	0.28469494096584186	0.3613856890563076	0.	0.18703686362498065	0.5073365751303243	0.	0.38389918279645907	0.22899205178939613	0.21705406682264328	0.6319680290477443	0.40187782398192173	0.27419798754814173	0.	0.6325478631637104	0.6341176192152458	0.8239026387817947	0.2619166311314442	0.568546688184996
0.16527301565015112	0.23897190191043083	0.27271081713166195	0.20411410329521262	0.835464611074653	0.4738618392963547	0.6467847557397954	0.7285392171696803	0.5108597690715455	0.39951419733238525	0.2370835135852868	0.7319644830547307	0.09263741818850832	0.40171860619363925	0.4887393769945414	0.5740007760222938	0.16978714879986329	0.2512229458169384	0.3715120620150857	0.37235234090293295	0.19793706018898755	0.40519083618435797	0.5126541079381061	0.4437040260544243	0.3047332310031732	0.36231335801146686	0.23757723354821828	0.3388103450687565	0.11315140306326066	0.14883114110502935	0.3743796017281426	0.30829218101032874	0.14846043083668323	0.15786373674294266	0.1420215683001756	0.21240399505107965	0.2466055750175785	0.2943543086882243	0.4840690740088539	0.3486364648367982	0.10190294635280113	0.35761480565358034	0.08279887834919311	0.	0.2087953044702497	0.1369877047125845	0.32845951392161854	0.32437665935439153	0.1819499461123009	0.2452917799815402
0.36340580335588696	0.48574377994362433	0.2960428347048978	0.46984309343811337	0.2519832416434741	0.19899441702361503	0.2338778228242597	0.3810808915849756	0.	0.58168017690493	0.38454975126117774	0.8084350244407512	0.5493064440003782	0.5862435879676631	0.44200021841127646	0.9126182699352969	0.3454297946631848	0.34563098986441165	0.27711953482059837	0.47028347423093425	0.14226774607152318	0.09352329538559186	0.13041826856164274	0.10925675778194975	0.	0.3551077281629849	0.3003550157782152	0.45455756518020624	0.26628469638814484	0.2514468409554326	0.16569868276634742	0.39622997087153167	0.24089350197163326	0.25262041418664477	0.20721104906372018	0.	0.33494890414531797	0.2970886726748248	0.21449942123780819	0.34309250917572676	0.37878230518300054	0.272820464922855	0.2814158620632196	0.4565819553952347	0.4703109883045659	0.48678547570772923	0.23840812774335712	0.7350371444906668	0.6253145308414736	0.6466548126911341
0.4960623038579965	0.6321315713101195	0.5434519635061537	0.9732704831523127	0.	0.4014324664100483	0.7917931293065172	0.8714428417171542	0.26989347548197784	0.6875747775537548	0.8031692514873578	0.9017845837828153	0.35394309997970974	0.28377867825384817	0.7499540036125022	0.7620382663428499	0.544487597517686	0.3611478542186306	0.351507104346916	0.524848517222897	0.40595897078644116	0.3110739118241404	0.48340387600064166	0.30333657598340424	0.21954248447409844	0.39134691980235753	0.3601293383607157	0.4534465981090864	0.2984569055825974	0.28645578496810636	0.38964677182130275	0.5771757344369247	0.	0.	0.6073156436173698	0.8618929039987216	0.6364237060563144	0.40886588346501035	0.6532610781995216	0.769563198756384	0.	0.5319376041612345	0.8070774941028482	0.8177597284632848	0.3804390875975553	0.24131947502596024	0.6681880022946659	0.5626013187021731	0.47588426814597096	0.6315521187940812
0.22693385992355902	0.3186582229424549	0.15899569770002153	0.3144169406652778	0.49552361617977925	0.7480659142118631	0.466213491934302	0.49732712418162806	0.43564001254982465	0.	0.41182203048316623	0.7859124245965023	0.39958143316141903	0.8155810469140059	0.35941487222120166	0.570417439277126	0.7564399995232509	0.8373424654423635	0.31596116157027243	0.	0.5771676176695061	0.9400704110643855	0.2211933156515847	0.5597046042526012	0.2738434663755441	0.6072429279434038	0.47045837372721244	0.5187147386995451	0.5815048592522502	0.8801825090385272	0.37482562123571067	0.8388032946466328	0.5889970622401463	0.5511441300600886	0.13178987849852566	0.2939639342245528	0.49635087522363075	0.6678626369816953	0.29021197405537746	0.4245343132489633	0.554525693826854	0.49718639040753093	0.44218318882694746	0.4112141854334595	0.32712568835989514	0.42532213592966434	0.10146332285492715	0.3266647804086547	0.6517076376069104	0.8145444762461657
0.40539053378552015	0.37464073313290835	0.3659659063661981	0.8798616116866891	0.37541258866487753	0.6953715197249338	0.39730893138623075	0.746842879931561	0.32791590611094235	0.5005527383850589	0.22766885953116478	0.6275531255817742	0.36718788135577496	0.7100519485296043	0.2896940212715211	0.8732711370280106	0.1931511937422213	0.20335310085478076	0.17745591595568236	0.3372285967230944	0.12957319765260075	0.4643057445692919	0.1919858004749654	0.36540032029578995	0.21280552043993117	0.2312790088824285	0.0973434956339784	0.2513056104133353	0.14509590964193467	0.29871410258894004	0.0910482086978254	0.3334098786677499	0.13216947775831717	0.19770293249811605	0.19606062873237542	0.24489366780316862	0.29198967801265996	0.33008085866946796	0.13957301956812435	0.44250031988875593	0.14497653392064225	0.19592268380610767	0.19089202280806306	0.17053710453583631	0.13056988533612218	0.26586523198400164	0.1993761443063272	0.4410486566876859	0.4549212920883811	0.28366421315779
0.6946815597494586	0.39580660017080077	0.8295324134171282	0.729486686124432	0.8734087105521802	0.1923668727419029	0.7327654258344998	0.8562665830601734	0.698591976208506	0.4685817128831525	0.7296045954285527	0.5580329627925592	0.8230045112837954	0.514952909362221	0.9446185517544223	0.9987079342383811	0.2792910805330912	0.2674005424538743	0.42672839136412616	0.37448268529706585	0.45612762365666454	0.3254463321862291	0.41426030519414503	0.42369740097706027	0.2780707914692493	0.21563395944598598	0.3310380959191586	0.24068989373576416	0.5197132751368635	0.3514776062510811	0.69386749999408	0.4687589335570646	0.5244920847692846	0.3348027397324316	0.7242460222949769	0.6865437235958983	0.6035841451804913	0.41814359732840506	0.	0.4901464832800185	0.5488268388092903	0.26935147917819274	0.6945786463771052	0.4577060664069796	0.7258260113022369	0.30681237769571484	0.892289212491438	0.6080678795006729	0.43688949397186794	0.38446216036870856
0.26308171215073484	0.3029136147973147	0.14916909389857932	0.3162679978660364	0.	0.37917711462477666	0.	0.31977983623828227	0.31530691621023416	0.20827904193392183	0.1924651169298519	0.34240002467730285	0.430532363819311	0.48832907320657115	0.3951699626377447	0.508340323135633	0.2627868121591097	0.271933314493308	0.	0.43074345517738066	0.3755061202375699	0.5276233724244133	0.23294562156983076	0.4310356729505466	0.2957308847277153	0.35929378921335187	0.16436342984049276	0.	0.6727891325979363	0.759138375330713	0.4583204514444269	0.8296359372899629	0.3103530302896441	0.2023956575163625	0.010756618364508036	0.27643351777210523	0.5310719695068298	0.39447571021654293	0.19505248526734878	0.24222428585693426	0.3764466222855281	0.2163897685144769	0.15077453735268986	0.21220189271948983	0.3811982940729429	0.42677492370988146	0.05692393788602779	0.28930139102745	0.41101707583417146	0.3182477647858048
0.5370434590919442	0.	0.5594950825678185	0.7917556038007292	0.3239992142010642	0.6332819442010587	0.6953599310611792	0.4958313002977522	0.47065636171010256	0.7732600908973701	0.46828949935110026	0.9283645304446563	0.7048238635403421	0.	0.2631998584413695	0.9255314015154353	0.4039013093480698	0.4401284117862396	0.46246603955032806	0.6537749007840669	0.3479363607191742	0.49508382128149403	0.6451849002134877	0.5687310383484995	0.46831685757155767	0.6168591755807732	0.2900395880375437	0.5800360034613182	0.5446295923467304	0.5635619248010851	0.3681027533260613	0.7649622850123653	0.4473074387527178	0.5160690191520415	0.5417014830260529	0.7025616985926577	0.4016024775124031	0.7219345513881367	0.	0.5383739155174245	0.53471586371962	0.5406423141939964	0.4158963960879634	0.6640317167709103	0.6021234925367793	0.6793505951086072	0.23859779348454926	0.7265820075774512	0.7056491758800283	0.570982673901153
0.2070143497688911	0.17625903899896905	0.20250053395057357	0.22906963096222543	0.34587967353885757	0.34924837084362514	0.3032616356611488	0.5711528487901625	0.40789338539354475	0.41751704606367146	0.31364272285640166	0.588906078555153	0.39848367047370836	0.46654348479628355	0.31021592463086567	0.7073859324789344	0.3895819864254907	0.38122272061359846	0.40253019351457603	0.46611276066609786	0.4298287471561947	0.5111431916170345	0.	0.7919568939285635	0.3958523973415234	0.3184128562826139	0.3773933982497692	0.4842298602293787	0.6130753847587967	0.7250564403970731	0.4337387768900947	0.874261213581657	0.35904806048349014	0.2911341652535649	0.28249434513457516	0.3551894434353711	0.19822738365430184	0.2647706095547224	0.22966694992148373	0.41470251974646616	0.2636059033884921	0.2608450100507714	0.2649146183329447	0.3388347980845333	0.2619438795292314	0.30628992072194683	0.26985431420222994	0.3811603346238287	0.4952053397931623	0.4338020160203618
0.6268724914010533	0.430833132513028	0.11848020950802914	0.832129638930445	0.677738745534045	0.3090657220582039	0.5701078767875243	0.8403395916222115	0.7732303760093351	0.4631128687771128	0.5707669985296595	0.9069595331004808	0.4565623346338786	0.42401324270906904	0.5394659329962539	0.7276429914354514	0.40467977939618927	0.20845529403684884	0.24501990469972484	0.5313335624101496	0.6455014424863577	0.3661244331463545	0.	0.7801741591178701	0.1935141903032174	0.16099693055959222	0.19038751640063392	0.1898118140627044	0.6370734763145381	0.3670374597826641	0.4998156258750483	0.6736739430761026	0.	0.2596724140956275	0.18592154126858806	0.	0.46399970748129904	0.07408832243488996	0.44751665643532373	0.28464619020731896	0.2881222172013906	0.2757354406037475	0.2765090067090908	0.2756937875697504	0.5331521948993753	0.43636335827477135	0.40102407609039975	0.8142672246013924	0.29336178945040514	0.19197297228244775
0.34473115740687243	0.4546378981686441	0.28422574302011594	0.3598223741968673	0.43962125161713944	0.47659691265724696	0.5482343276951053	0.5794675537147961	0.2539141905184517	0.3500791621048826	0.23779831367787407	0.	0.40364698076426186	0.5280982187916771	0.234566182584938	0.6658288640159689	0.36464690929752297	0.38365460446024635	0.3175862747677937	0.24167083008047882	0.6366346615763542	0.6251979828863188	0.8196935216859969	0.8061365896701935	0.31354498150551624	0.48156773701987876	0.5432988154786415	0.5053856673261036	0.2799095562290904	0.7851796718625935	0.	0.795611296525322	0.6235046883990693	0.6770206290537307	0.6136282025407254	0.9656512864550889	0.7433939912974477	0.5673735121133436	0.	0.846396251118706	0.44654480014890463	0.6551208823061302	0.3793049835820178	0.782871763120472	0.20522007677349682	0.8234477807004792	0.8090316006342543	0.5701793662860717	0.42949526313005276	0.27250885212925663
0.3025688271109623	0.6766035096893565	0.4014215744246512	0.8107033892440189	0.4070993953372431	0.8449889415535803	0.5029251195973388	0.8988472225733064	0.18305784728882993	0.3913491554237955	0.18229298980458677	0.3940176730725418	0.39513317100147194	0.810934493808906	0.384001352671014	0.809222056120539	0.21669274494464813	0.5812550947907524	0.40077236815602646	0.6817851904639664	0.285093900516948	0.7081380572548144	0.2769517535937995	0.8262169374288713	0.21962464438965548	0.31946211167904925	0.15836783280514663	0.416698767225261	0.22539085157611033	0.6438825949726366	0.206818620952705	0.7792725935002843	0.1452400535382632	0.19218891802744767	0.07333398659624447	0.18959699702889307	0.1780513675953803	0.28279050678616907	0.13630380821781912	0.1875498581893598	0.08361853956290098	0.10675625121362922	0.0861560232750981	0.07582555273592438	0.12907609053737124	0.	0.13837042610230518	0.17277807409660612	0.12884925965756452	0.3536312806197038
0.3379319196551449	0.4611111908082642	0.4526923840148361	0.8074389307107723	0.31582568498893426	0.3797380915924058	0.	0.6671251597265279	0.35611033311756624	0.4943770346163189	0.5335717257526492	0.6433338427292353	0.3752807086782563	0.4506924286445474	0.5862699818020697	0.8157434236414586	0.3791862349217571	0.	0.46502226035470606	0.7859913203535958	0.3699224163381048	0.46537500734349196	0.5182176528507367	0.7683927898854619	0.513731695620155	0.6615401280295182	0.6812463855193895	0.8371041311084488	0.5554670166432849	0.5676855468933986	0.7707261364968666	0.9021903431943424	0.3727719023897011	0.48498623672957375	0.4887310227423576	0.8565349854148209	0.38257996611120243	0.41912846867067804	0.4875211707255151	0.7506189959719978	0.36222296753947386	0.5781174594695564	0.	0.7677214327772517	0.4245076330472209	0.596916442431233	0.635003297637866	0.9335924253728018	0.44535364063890887	0.47584025431887905
0.5365789733683418	0.17656121791207213	0.2850628133199392	0.2623555383071944	0.3133963327039136	0.13960644889465354	0.3356771289194343	0.44073019089059834	0.1791506177063092	0.09324474473162084	0.20581042669409857	0.2644821389587372	0.7283656971054883	0.24203588222349506	0.5789125277222998	0.9335924253728018	0.7400418025460882	0.2555929123463914	0.33882713332357395	0.7478730952714796	0.26532041707057374	0.12923560715678367	0.35115420832899563	0.4015224832459584	0.5388904620579672	0.1488262385183859	0.30180189940084207	0.7568608072964589	0.6243767571348908	0.20255065456985336	0.5044037003342112	0.8157434236414586	0.38181494261090526	0.17298982719044675	0.17038993375144054	0.29541009033022014	0.7737037565706305	0.19943638637743127	0.5142052061038744	0.8612503810019749	0.44579295685381215	0.17759519135503782	0.	0.6036173439377418	0.8059046036338138	0.29696462196245993	0.7153531319530592	0.9021903431943424	0.4433667296435101	0.1708406996231022
0.4174566257411408	0.7366188144186252	0.33186874182223525	0.49715981911862894	0.5472862532799985	0.37136643823713467	0.49822620085667535	0.5485283122533765	0.38771242555001534	0.42793494021693684	0.3253732761666419	0.6199558083364413	0.5090549676560596	0.	0.4693951708965162	0.6020877362560044	0.6511119743705067	0.7149377646990664	0.3331214003252407	0.5097914125735236	0.	0.27061024090936253	0.7246681538539174	0.9515897045554987	0.	0.5752476463242784	0.5521638982037752	0.814047454108267	0.7950312007099577	0.481474173220177	0.48390767450304945	0.9545026001269626	0.5453083112622963	0.6314194934103434	0.15762732522397643	0.46853625646544966	0.30599000305128665	0.3370892219793046	0.4966580526732704	0.5231885992218258	0.3998947281485143	0.4034298838352352	0.4612245878530713	0.48526407409158223	0.5299947305844952	0.5151935750650398	0.4429950346544892	0.5391084988649454	0.7332317334337365	0.8315407655662431
0.37917711462477666	0.	0.	0.31977983623828227	0.20827904193392183	0.1924651169298519	0.31530691621023416	0.34240002467730285	0.3029136147973147	0.14916909389857932	0.26308171215073484	0.3162679978660364	0.48832907320657115	0.3951699626377447	0.430532363819311	0.508340323135633	0.39447571021654293	0.19505248526734878	0.5310719695068298	0.24222428585693426	0.2163897685144769	0.15077453735268986	0.3764466222855281	0.21220189271948983	0.2023956575163625	0.010756618364508036	0.3103530302896441	0.27643351777210523	0.42677492370988146	0.05692393788602779	0.3811982940729429	0.28930139102745	0.5276233724244133	0.23294562156983076	0.3755061202375699	0.4310356729505466	0.35929378921335187	0.16436342984049276	0.2957308847277153	0.	0.271933314493308	0.	0.2627868121591097	0.43074345517738066	0.759138375330713	0.4583204514444269	0.6727891325979363	0.8296359372899629	0.6873540573940726	0.2660158444084105
0.4088610320217039	0.5778349371952706	0.25867617298286943	0.5078099042279903	0.8893040541800399	0.9721047373151531	0.6119078587354101	0.7002233163576009	0.6881247474165265	0.6692616858741356	0.6158826766748188	0.19437566509260482	0.9770841317326939	0.7169970766979537	0.6772884527507003	0.8733860720478452	0.641050884785879	0.3277252532845002	0.15370177565376028	0.6332163192198557	0.9292823866227767	0.8733810559699904	0.6465539743219274	0.612537938402835	0.26408783345370035	0.	0.4697965518335796	0.4893217411932131	0.8318069621793255	0.7698608347586191	0.6924053314053681	0.	0.2693381056674706	0.4361531527068365	0.2819899417765882	0.896864072223187	0.8562753845471086	0.6771689556914938	0.2817615656662899	0.716546239983617	0.	0.48574155574495653	0.6479269843156541	0.45642914101145676	0.9031581386747033	0.4716857453978172	0.7399798638337833	0.8449196032312254	0.6511173471019002	0.6312253923328093
0.49590709984685233	0.7012292557879083	0.5563311434779569	0.7231899710464225	0.242790056971696	0.46987471674539055	0.4805049788313657	0.4795341521847079	0.5156500614498902	0.5412727768683964	0.14749350689534094	0.46718049878168594	0.15842678397562693	0.3252498388355863	0.43047139351911895	0.492216635291489	0.4692294234838748	0.9071303187317508	0.6268442658389788	0.7491320257423512	0.3729135074352374	0.6829252410669184	0.5740302028154621	0.77241740899044	0.20495778598610953	0.17156107639023102	0.22067100190139022	0.30045091614666986	0.18244246193739352	0.6606126956591002	0.3699715997140447	0.9278172343919745	0.8876912953742825	0.8177935748905771	0.5921976292136771	0.	0.28234282331415544	0.4752931030381578	0.17659128536730906	0.500250487482343	0.38203631453401504	0.3091849077280116	0.13839968411669948	0.3197137778562282	0.31332512765525095	0.9071992260048629	0.41535993242955976	0.9167994170679213	0.5462771873152432	0.975763217121471
0.6690433206974311	0.08503364487793795	0.21910040277016574	0.8283113508879004	0.11992253022677983	0.1591974904105239	0.5173867762724127	0.683425413536495	0.2568237880265271	0.05123407259288201	0.1445867102107196	0.47641860810544123	0.7522567471225261	0.2253516549044571	0.3269599213384457	0.9680471277197942	0.4117513573559443	0.16043416189619086	0.6576785881598339	0.8450828476441591	0.23306879437346725	0.27955914042915236	0.22765694780168869	0.23837881484031354	0.23092337398973767	0.057899047154849205	0.12204628740173726	0.14620279848165127	0.47379751488985355	0.4839393924033767	0.4899686834985655	0.6543697813160669	0.10844140733792719	0.028019227346086528	0.11383219264737986	0.1092765895851822	0.12823555806260503	0.030340771588973626	0.01381100736228886	0.25571700172188516	0.051092221671554916	0.022497487010177727	0.033530341878876865	0.	0.30604509590748885	0.14663301416199848	0.11065388873179727	0.25549792814274763	0.8262149286487305	0.0783934994010522
0.27652829333548123	0.3944481361761724	0.3279036820353055	0.29868786940435305	0.3811722430616346	0.3818439091166609	0.5473641908515644	0.4467859651442022	0.4359432108195079	0.00030774225524098347	0.3745450545317728	0.4430745468877058	0.615343017795147	0.24117294612670231	0.7385457616613664	0.5534316175516768	0.5276242658852899	0.36262296555069723	0.	0.3276303482833395	0.34366661266046267	0.2706083679866114	0.5015010203828413	0.4427628071666985	0.4682098937007286	0.32872459752098204	0.43308810936642816	0.4313940899659758	0.407282466577115	0.5016635785901273	0.47749981144826165	0.38539430791532336	0.4488938938557371	0.24059454938989625	0.4059772739256758	0.2950729738883518	0.5781691888618421	0.4336707684500835	0.5882890083038061	0.6008249486708617	0.5276513933621546	0.34091634160249806	0.2534180164792939	0.4505672320337534	0.9626320263614595	0.693039100129229	0.8663829925089996	0.9967194075669029	0.45937043981142617	0.5347607042015339
0.34241007428671777	0.46632098763367885	0.31960707228209306	0.6387077640739173	0.4676845062305358	0.4325292235355909	0.17745889213698687	0.5821777905029126	0.5120530104605321	0.19196321413812795	0.25815614501134143	0.6105464275965347	0.449659686379576	0.2468149630588365	0.2569294108007315	0.47244514700122503	0.4491722083771987	0.5309071341191682	0.35299085509618505	0.7869458110544121	0.5464643539830335	0.42175241903232796	0.1868993616920196	0.7110376170940592	0.5390726446320326	0.2312153833965619	0.3189300578920601	0.5146495431213208	0.6111676329094446	0.246865854642995	0.5575392839451964	0.6718199075666655	0.44213672841669643	0.5480985154949835	0.34089540481145864	0.7677268923628824	0.6571751504878953	0.4869658218823747	0.20388252371198048	0.	0.7555169291573051	0.3068125829896768	0.	0.92039705159504	0.6239623029210806	0.40649452801035396	0.607602852563748	0.7210892118153911	0.40762833596188613	0.58587636173753
0.3297690253304	0.5402109802475041	0.718640437671685	0.9299684572809018	0.2780786534737839	0.2730320476472106	0.3202044042665013	0.3330737381329387	0.3714028103223888	0.4059843076813925	0.7517887130866604	0.7032950477341919	0.2770022934817704	0.3660621709063254	0.40180491453304346	0.5016509916802777	0.2387879891909014	0.47021438710263147	0.4034495852160884	0.4058222717586533	0.14368505492911	0.26088861357851634	0.3646026891952908	0.4070243452559056	0.36343651774904256	0.6487072738842364	0.4377319400074833	0.588066600076131	0.32820940303767865	0.5937019091557938	0.6979042007782768	0.6428967506397033	0.2395912877776648	0.4321210048952611	0.3859298288347383	0.7633429967930374	0.	0.4328506803521673	0.6460329445457935	0.560248090010722	0.16707549646900574	0.3075578557029569	0.2194745032748185	0.39267920555235325	0.32856763689407825	0.4024211398983281	0.5055153159176805	0.666457536959543	0.1778654534103525	0.4010053922231149
0.46056406750100837	0.4098900502060687	0.5042410271507914	0.725361420584241	0.3965118163870612	0.	0.3307699109185176	0.4764888024545187	0.2297809303501979	0.39757876276350285	0.34349099128533267	0.43721722909449356	0.3759603310113943	0.6002264782933192	0.5022459502382755	0.7268193293777553	0.2976847071191941	0.	0.18191740071119922	0.27200156711570517	0.19145279614593663	0.353613510840514	0.11502322287225898	0.28045956696214847	0.17602741690327883	0.3019900302869166	0.2665055331349958	0.2559712858945056	0.9154765767492916	0.8322702029934178	0.7832725350825804	0.9753793109485571	0.22496050652969535	0.23299211192710742	0.25120099174263755	0.2588446876961484	0.2447685377908115	0.390852415556679	0.45689122024441214	0.45828980243347894	0.2387036716834864	0.2976622849243192	0.26336746680242856	0.2890832038170269	0.30916438006510233	0.43581229349385037	0.394836858306614	0.48013468205588944	0.4988547320016	0.5618394560629117
0.21557964672914076	0.3910431347548282	0.33472256314877646	0.4342497108987948	0.3479531989527387	0.3142709631488856	0.3918205779880353	0.3295906226679569	0.4110830887902079	0.4136913952065892	0.311089250498477	0.5634740769395048	0.4543079598202919	0.	0.41887185003501665	0.	0.4495941987311298	0.4688179449661507	0.36512360073061884	0.36923549457731447	0.6402211496071226	0.40721974939903904	0.5795936339949121	0.3825471598958424	0.6253625714988739	0.6401297601074932	0.5428081954181916	0.3248791247951091	0.661061736679548	0.6763436552835763	0.5569881062045441	0.7251369677117444	0.5681021182740983	0.20447242959139783	0.8204478382848749	0.8060841785011321	0.7800196451559713	0.44491797120136084	0.6527341797510435	0.37792311926060346	0.9621332755735061	0.6212331683283425	0.6745541424726269	0.6113926639730617	0.8433127040211845	0.7406856967118438	0.5653064862443429	0.	0.9451438947536493	0.5313135510943199
0.6119078587354101	0.9721047373151531	0.8893040541800399	0.7002233163576009	0.25867617298286943	0.5778349371952706	0.4088610320217039	0.5078099042279903	0.6158826766748188	0.6692616858741356	0.6881247474165265	0.19437566509260482	0.6772884527507003	0.7169970766979537	0.9770841317326939	0.8733860720478452	0.2817615656662899	0.6771689556914938	0.8562753845471086	0.716546239983617	0.2819899417765882	0.4361531527068365	0.2693381056674706	0.896864072223187	0.6479269843156541	0.48574155574495653	0.	0.45642914101145676	0.7399798638337833	0.4716857453978172	0.9031581386747033	0.8449196032312254	0.6465539743219274	0.8733810559699904	0.9292823866227767	0.612537938402835	0.15370177565376028	0.3277252532845002	0.641050884785879	0.6332163192198557	0.4697965518335796	0.	0.26408783345370035	0.4893217411932131	0.6924053314053681	0.7698608347586191	0.8318069621793255	0.	0.5454803330021282	0.41686081977751127
0.3337265394597201	0.	0.25256845804490663	0.39279291578102965	0.2504963552427137	0.17062702910794883	0.4008985245892857	0.39505948201582547	0.35891398822116166	0.2930097242304496	0.3198559612845692	0.45286917308006247	0.3741716831101551	0.37426231738343496	0.46090052172711465	0.37866059358089177	0.5432528177294278	0.4918713320492124	0.5817405755762861	0.8532089803738814	0.4481516292852875	0.3431555588739427	0.5514612053090265	0.7882681661231571	0.3099207230683712	0.4085536813889091	0.25382303844105947	0.604866566163676	0.5052780810003002	0.5155928899111831	0.5656369972232845	0.9499944472445467	0.7163884806804658	0.45904834426192476	0.7434464697060001	0.7319332612794507	0.5277714497525355	0.5876967840974424	0.6422746545699809	0.6763553427984299	0.33608976155307524	0.44413230333204734	0.44852912535869777	0.5851165908468773	0.5512279950180364	0.5058562523458	0.5792042070418989	0.8188042809818531	0.559946456265718	0.7059611623731467
0.32291651398419874	0.4345463331010242	0.5744382572904828	0.6727817509944515	0.5521385012788461	0.4189921818115918	0.5499772818613702	0.5969466553409674	0.4774496359487155	0.	0.564879136171594	0.5557810219593128	0.3356784646418048	0.3220828576661938	0.40201701543242624	0.48355750702765843	0.32701995139344686	0.3593030572432352	0.5083008578968282	0.5746524000137352	0.6268136965498533	0.33842268838804934	0.5593785142714369	0.63589833149881	0.4440101589273773	0.4405813977785271	0.7200388577774244	0.4787991449877193	0.6067595980572387	0.5685827107651824	0.9454978982737906	0.9051292113335422	0.29502858451195935	0.18014372340486037	0.3242933621290978	0.2685738151271027	0.3108929390599745	0.25919731630339377	0.2931224402916669	0.39998371428432394	0.3953157766181726	0.24165522451869353	0.5241125085091072	0.15467086213789397	0.45069691447403476	0.22908145670123745	0.5421762818532132	0.3758503125049725	0.49646235071021605	0.3028068731891887
0.398546249688556	0.19827130096448534	0.15964413234982883	0.39372920196119454	0.4877764380933689	0.2672538003773826	0.34270529518228054	0.47565025571195185	0.14231858426153424	0.20132217248509862	0.13715751158190104	0.24321393929291488	0.22094529434774807	0.4271118164401007	0.23927007250667348	0.41282920924141436	0.7806611222165999	0.27458305641628733	0.3540079726574478	0.8416093006375346	0.	0.	0.4924323491566098	0.8218591465559629	0.5543269668708585	0.4225215925813709	0.25209954580286575	0.6495393567521539	0.4974323882053954	0.593492582655964	0.4020175855789119	0.8381326681977472	0.3425332748453037	0.16427705692713745	0.2742658785124836	0.43172725822223273	0.17708294096112578	0.	0.17112673976574963	0.28050008504730134	0.40685592995253533	0.27250717355223397	0.15413566440699472	0.5106316385041948	0.380207837271025	0.38992752099522615	0.35135790131519057	0.3966325903759653	0.9578504933479438	0.614551457614793
0.3394331624882419	0.21655091871481907	0.2817893310102948	0.4854599864863215	0.41863188068680246	0.34093252067858004	0.3108617661618775	0.8086230748118499	0.2391878465682982	0.22454083024473023	0.28458661599640833	0.3137158368550712	0.3081364893827772	0.49180573945710965	0.4569659634093441	0.9617457199893424	0.17166096853770715	0.21792567107633598	0.35861283655139525	0.5161017092241198	0.26404022524216697	0.2908989869664602	0.4344677141094759	0.6390891635963771	0.	0.2728347098410267	0.22454845653854494	0.3511950229900249	0.2622109142552077	0.3939770138250938	0.5799489498758547	0.8997398352994589	0.20347844564917322	0.1911993961882946	0.271418358391245	0.	0.21882005402660834	0.22218711657031162	0.29495187025514286	0.4713775029174115	0.25383096267398125	0.2150258948398501	0.18018911031988558	0.2438451877815882	0.29083340888695935	0.37389801753425245	0.493623037559016	0.7576418015706595	0.2453797266786179	0.26347539450422536
0.5345476139515722	0.	0.4262838316570028	0.5573658940382609	0.5653868674259266	0.3731400249608859	0.29864064423203485	0.3665811167081919	0.42047812046864774	0.5092104483506981	0.4851154092367093	0.6604223335995358	0.5371478270793076	0.52633281370658	0.42653849285811396	0.5962112026685513	0.34454332916629155	0.5580011886139763	0.5376925441412642	0.5493598347996047	0.333347945359334	0.3366480241369833	0.2522555342844885	0.43916511339334174	0.3796754730550977	0.4347275145544844	0.413729688620352	0.6145617480849258	0.44110170326139037	0.48206567018659413	0.3961241438067447	0.5076452718326646	0.7888453288546096	0.7245384581862433	0.5525488953531144	0.8521476735340489	0.6937945158955818	0.5734018954621439	0.512908335460014	0.7409379232775363	0.6633246252546963	0.5343667378964786	0.536735365303962	0.8343576175517184	0.7317590730785134	0.7393716013682847	0.6942535980417469	0.9671321449197896	0.6155696425257743	0.5877963929945847
0.40117013654340816	0.6155373811828081	0.3325598594174381	0.	0.19689922281103492	0.3320574661710073	0.24341593574414455	0.47361929475926406	0.3464105853519086	0.6985908162838083	0.3435442353693325	0.7424951005431413	0.2765450140175021	0.34397598675652297	0.17933604590436472	0.49824221351760467	0.3653055974843589	0.5736075773345688	0.24707852056938368	0.6094308858873138	0.20445969639712172	0.4465094602054471	0.21674421064881996	0.5447082159436133	0.265938950192404	0.4655811147630635	0.17050268116762848	0.47197970955522933	0.29805584810771824	0.	0.16181318387341107	0.5997662230620777	0.428260027877517	0.5843265133761923	0.18407863579138695	0.6040059229593008	0.22913900324909983	0.3824979467369117	0.26173198158247446	0.5160955760866135	0.	0.35044877576750716	0.302641852275924	0.3336767375338809	0.2836968078909832	0.4110961979701758	0.17708844054754214	0.6054281980100167	0.6174996784512018	0.6553232053466316
0.32763255923920703	0.2680810132082185	0.21330967672109064	0.14274885568441267	0.21450670164608263	0.3036908951905654	0.3171699663290757	0.4180800607468862	0.4124277738070997	0.33516442682596514	0.2566397814631454	0.5895313791565772	0.2766767889593972	0.3566741545919029	0.21203043677869923	0.36328216524794316	0.	0.28206029377882885	0.31218579331889373	0.4542370882923839	0.19840399996268213	0.22775852834472643	0.1992939505618073	0.3502254061312675	0.41090988358298214	0.31287061314547276	0.34954685423901466	0.4312505258550059	0.2821004994459068	0.3741592570807349	0.46656741555544023	0.3597788995348475	0.45097390551445504	0.3295670991145526	0.30718988092703703	0.3115232244678458	0.308377811169467	0.3873756221462915	0.48601801857368904	0.6843885744153682	0.5172684640791451	0.6397973319993658	0.5716806781931519	0.8609133325138533	0.40653407054269525	0.8400365250246883	0.4812051158743136	0.7985349242570406	0.4267723345688358	0.4072137195507079
0.3993126772432854	0.682178680185562	0.2997007996603324	0.6008744599213784	0.3529974597694199	0.	0.17299958536519075	0.2511740824093194	0.6646070577142933	0.34930303182422767	0.06232860482825427	0.2100666850753664	0.6756486172281624	0.44567809831397076	0.38498243561245904	0.7388381571154706	0.6723984953782471	0.2840260436542868	0.06172886496207542	0.702923226102927	0.3653711851503648	0.2361770331760325	0.13673676018461473	0.16193118345868068	0.575554480766494	0.49085867423909874	0.21156471166613225	0.4183056500644794	0.7474155753133476	0.4406974623706161	0.3206213249534892	0.8660122514490799	0.10668316645383279	0.22478126526598402	0.03642899341404038	0.3389080475514225	0.18507818126586636	0.05682944140772517	0.2329862181470512	0.14269267776405292	0.2794988781974989	0.07072573553504477	0.22619219237932764	0.24310059415524748	0.3494057290672309	0.17015830581948369	0.1631214399123714	0.27736862910005544	0.8203855224212544	0.35674691519923335
0.14136439077606933	0.19430197689731438	0.15514329591129272	0.20042037914005698	0.5176272352552644	0.15344996316267914	0.38475977916073106	0.5375736862131124	0.3634193742627647	0.16360318103378133	0.16778844179680022	0.2981060949920005	0.511704970581624	0.10014414789303196	0.46071072786976547	0.5687980202137869	0.3573185641265904	0.16857907211912285	0.36394524177137916	0.2588479876804484	0.4982991440589381	0.1491081038493581	0.4080501547849735	0.5721180655904101	0.5402416770714102	0.16720057880709496	0.6524911323854243	0.7762090890859142	0.7034555084765086	0.10639076235867075	0.7490721975943314	0.8236845229394257	0.16333827260489484	0.09514152835321617	0.1503303026644677	0.14672596103333152	0.2342200104054529	0.1237663399470321	0.15362226198986986	0.1950213524166082	0.08770647077789578	0.15232248069401313	0.27272726406433634	0.2261359177536647	0.39162263371278017	0.19394109962937264	0.	0.6036269593790821	0.2338938171994325	0.1827645398565089
0.32082809535019796	0.30473768632142806	0.36173767882085384	0.15686728834101374	0.	0.32645174167140756	0.5272298381187096	0.5095793497669643	0.3529875923590507	0.5204606432601143	0.4435430200170533	0.5480863267928275	0.4457814508525819	0.6285386469922841	0.5529456732874602	0.5854556244835991	0.33073935632902307	0.2794345513951634	0.3967301065759145	0.47083170618079007	0.2462055705973707	0.4748882892044063	0.5523539403611143	0.582530525200616	0.3518326176072934	0.3444964087962878	0.31926894835177033	0.45594415256672	0.5154712260624569	0.	0.5590240474985698	0.6611889572964399	0.38436238305525583	0.37391380476453756	0.38391244442136124	0.24705957003797566	0.3118981056847436	0.41745027699281617	0.45399358014906915	0.24697583795332564	0.23241878906742477	0.32128401817049707	0.5010769941475499	0.2911594995189828	0.5409139383442771	0.4319462977793638	0.6101893766404713	0.47501640878853724	0.31665962782228296	0.19460280798833954
0.5505870526393439	0.47334705054799947	0.4320706229568519	0.8477192898767714	0.5988781250996095	0.699560994921459	0.23507741099567567	0.7854550201812226	0.3496479665718489	0.6896523843310519	0.	0.7590273410490885	0.24717143258301563	0.6532104758006307	0.3082846943018069	0.6637358773182801	0.585254440713118	0.5255760550540871	0.4177756888254081	0.8677923069940999	0.7660681029485465	0.6593508600581943	0.2643705263067456	0.7971845342517277	0.4683727912856242	0.7579208777882802	0.5608547619598049	0.8271857181873885	0.22061891935512257	0.	0.2844119404603451	0.7646805647603538	0.	0.42886112271515664	0.3566809884113992	0.7534246664380946	0.5444346224932255	0.5221963786331699	0.1851589088062078	0.6979914477431329	0.21168166431126753	0.6275625921615542	0.443037253334315	0.5032678188937216	0.29847978944670905	0.6554297941543277	0.24447090608007654	0.8989396545202226	0.6365646915083321	0.5506956450193653
0.23910009982244912	0.10220146391212921	0.20265949671192396	0.3794474460172487	0.22392447000262464	0.	0.23341089548457056	0.23102637000420453	0.32965452791010547	0.34270711041039503	0.25409664751067607	0.40495141786751576	0.	0.32491725445147535	0.2278542482372303	0.3746345637451412	0.29525185742365584	0.28281580609373475	0.30758484053768137	0.4379456860266623	0.5116011860113884	0.46749983366222053	0.44678344206849335	0.6131574179910941	0.45347167780430375	0.4096858949267958	0.4893830126693078	0.6703633967056644	0.4759000009403777	0.4252328380919013	0.38475943901237913	0.6403725605928794	0.	0.	0.2581122508525626	0.34763074466342747	0.4986565260584442	0.43974367624786115	0.28022668819268987	0.5021260899552075	0.43811716470137674	0.40089481576015307	0.4121706617488764	0.4071038292991485	0.3449909854246435	0.23513628925930463	0.40689857431574433	0.4581752499984941	0.42049208070172783	0.5128114059375042
0.6293861687470836	0.4017851345641961	0.7477225406071969	0.6356811441963962	0.5042918116051539	0.3363366502239551	0.4972987363938655	0.6284734627725814	0.2734207056510165	0.5711966771517832	0.8220441415764099	0.34711088532670453	0.33003045203338943	0.5995739220964916	0.7203850473546743	0.6853249172348019	0.27732253847602883	0.27899570424191455	0.3356687688361296	0.4148384615296526	0.35615648873684286	0.22911427709860988	0.39964006902671506	0.5121749693433186	0.4613345529925087	0.34680895546542495	0.48113993838985836	0.5216778878103987	0.41928050230241276	0.3234301670893146	0.5043439516033752	0.4748054341256559	0.610240973031064	0.4083194752351046	0.4571854041646364	0.26066401179186244	0.34480846083530775	0.37014935044943476	0.4382547568745977	0.3048960607380778	0.5178225300505078	0.30470951182785283	0.3982373013909981	0.38660021011967977	0.38103226026968	0.5648815122434586	0.5956050524783657	0.5504415519860486	0.6863417759795252	0.40772551775364996
0.288948623451531	0.2770555827419805	0.5203612737785	0.5809408175013957	0.44740128406525004	0.1921426911561576	0.5046263605733292	0.6540864743002885	0.23380672134770586	0.4779742135471452	0.46375466062840387	0.4835872984774022	0.4615555815442719	0.3718239020193507	0.3734720440585565	0.5805640266062927	0.09420486834454779	0.29647293489498844	0.4048901482448075	0.39303714362183534	0.47984281053151395	0.25290383872243033	0.5038452759388913	0.7581294564048554	0.16777866431376642	0.5072537731603844	0.49643630475808476	0.419006520725054	0.29097067003547006	0.38800675680791186	0.46388498515402965	0.720396714869489	0.23620689807876846	0.31765597646861926	0.6300709945695484	0.7512651756907973	0.5322185642622441	0.21835961976553936	0.5754764369423714	0.716358134773129	0.30370087876109436	0.31614650454215537	0.5532972563918713	0.5813343102560714	0.5737986545626466	0.3932701142077583	0.42132875239309653	0.7859171373436619	0.2542300935108688	0.32774194720105854
0.362226871566895	0.	0.3080797560194421	0.1713098429922886	0.30454412128068203	0.3478386217527239	0.40468258811583463	0.14581492102633187	0.34221320875870015	0.13071173023411015	0.	0.2751312684741018	0.47849121744987433	0.18480759148852377	0.38909219626719566	0.2710220724845663	0.3773362064371102	0.2820097623177513	0.38800390059909023	0.31489346352781505	0.19440899834982928	0.44851202758502795	0.7054478450104034	0.796882781430564	0.5570355389571159	0.40521644705605514	0.8724022697798222	0.4112314396192656	0.4647524133167195	0.798771254620965	0.535671654936657	0.5506818864317966	0.4144924176517959	0.2760277549729464	0.30853456414087455	0.2857511859265469	0.2920797369068352	0.2852214256193465	0.3939510373706328	0.4222941074640332	0.511204441722755	0.3752618832987082	0.5893107673664467	0.9782646020758665	0.3762750743467163	0.5654097784978325	0.5421092263780984	0.7614342151954016	0.5620032044495319	0.30681608336789934
0.5943579036160761	0.2998626050005994	0.6005089342469697	0.6467390637201768	0.7497903273243655	0.2515231753626869	0.6613622833267745	0.8010350412253286	0.	0.	0.3225975695515227	0.5384085014860027	0.5909610671508964	0.6088359840930194	0.5996072050705824	0.8547126226781927	0.2480653583928859	0.17236573435690963	0.3601649754083386	0.2556248223603613	0.1696151293045431	0.09253148045532741	0.2352462309489469	0.25454364317828776	0.32960743207451426	0.18335617968845322	0.	0.2458007356046262	0.3450088543541638	0.17971120016145883	0.3370589134712905	0.38944923273838755	0.5023158607005204	0.	0.29919890063630794	0.5182571568601573	0.7261686161559556	0.30159318177618305	0.34701580776836366	0.8302319033791843	0.6134875303281901	0.25859176756535485	0.4343207888925854	0.6603106856094739	0.41821270950914974	0.14424453559275074	0.2099718796794128	0.3674807770749783	0.4182588258976406	0.29082379466133923
0.3745888336038707	0.2505840702319702	0.47680054508904396	0.4335734234308867	0.32847699228667554	0.18585019544389633	0.3065265694570509	0.39534961076301245	0.22675284452723063	0.1440380785390016	0.1276956085739274	0.	0.22044997485055046	0.09987735782494848	0.19189382094094307	0.2832950779920094	0.6772217507308446	0.6110929452519733	0.8260924994606647	0.7932225599390155	0.2661801520482905	0.2230260144867794	0.2416726159486927	0.3815773277915696	0.14734166754116534	0.31880773400211615	0.4154700630611437	0.37278386071763153	0.3595542549366677	0.14953682688557154	0.33568859835036496	0.47207987009385394	0.6755451780445094	0.6357303863536055	0.46476072956654413	0.7120032633317146	0.22308446327711035	0.24677969572988356	0.3382205588557673	0.3902835020969932	0.1785090769619125	0.5216008714526746	0.6042342454601789	0.6062619477599953	0.305339680970642	0.18912023396244645	0.5747464940646613	0.28101720962702825	0.7449574807922411	0.7198923952512283
0.14071319445866104	0.47024449071787694	0.38507659407401074	0.5399073460022604	0.1577870481342367	0.5098256244826479	0.6157553427589738	0.7325078763222204	0.1590879311343405	0.33720123386741674	0.3434548240880265	0.24427463219913273	0.1004008745728898	0.6638503823861572	0.7068988142331707	0.7773104040412208	0.08709093010786453	0.24906849150652532	0.2790587713258502	0.19424140065887646	0.11872543099039554	0.27114197291101666	0.29297786128883424	0.2803553164366696	0.	0.30266960035046186	0.24375699127289607	0.19239803399857858	0.16315488828781113	0.31275135368888435	0.21371739623240213	0.3043810037919734	0.12922564038370735	0.19607503167566104	0.2512873011920347	0.19667183854689343	0.1770106112734195	0.5033133693412959	0.41432543964589746	0.5541000964492245	0.18640936047314954	0.45021155771933	0.3360135588712224	0.2656462315668982	0.20155543914355967	0.6496742518154303	0.48140766697621074	0.	0.18772283523858946	0.5486623647303517
0.4936147568531692	0.2461984487227641	0.40036844134559596	0.4082995408439188	0.6830260028334261	0.7268332089989445	0.49077791115348485	0.8256118852256491	0.5196614549085745	0.6747944441782582	0.49789913576664546	0.609951345088417	0.7283119084663231	0.7098697594443232	0.3840491061737709	0.8285879868739806	0.40766517717175643	0.2913076589291965	0.25778331802203613	0.46797350045713865	0.34709074219233316	0.35242278130027266	0.21208476518539754	0.35934518457385234	0.2134601753913602	0.2660134169979419	0.21553832579854898	0.3152519519536571	0.	0.30677578589391713	0.16860863010503743	0.312982968304598	0.	0.48961811984131	0.5057742025064996	0.6637462555058561	0.59171016629238	0.606133812945028	0.5505052190720057	0.5780960417623237	0.5897066058136928	0.623384560575276	0.4724549495817662	0.7119648979518585	0.7562323125190908	0.7681997939202472	0.	0.8373184813787727	0.3172019562885042	0.42409704474186727
0.6662866489580178	0.5723492946336385	0.5534817631784756	0.7434387789925924	0.	0.6327760641388098	0.	0.8131248504881251	0.575894265884558	0.45444943408235317	0.5548102648998912	0.8193807393593834	0.5487189580557569	0.41720941268978806	0.4971436968087388	0.7949374384305599	0.8114331738094173	0.8682037695423902	0.6305921023958093	0.8202006824496033	0.9358210323479813	0.8544102181617477	0.8326801575065604	0.9916487496627325	0.6602811425033075	0.6235153003366147	0.6914742651502903	0.9016052552205628	0.6652554307875489	0.5850430004786823	0.6013972529366581	0.9524465575642121	0.5644039659784172	0.5555518334063704	0.46636466489202155	0.7233474137033572	0.5691365004041192	0.6831909445635733	0.6348326985482056	0.8069162544497598	0.31834589669735913	0.3145827519804361	0.33700901056294535	0.4551241891869266	0.6233308820268879	0.7659104605164943	0.5915925524167527	0.6990220539146172	0.5804888722334498	0.36121848908618714
0.07278193140940353	0.25230182779854454	0.25700047897515105	0.3012598653902385	0.09100240193824295	0.3294399019917197	0.12206782861864098	0.2505814186801509	0.20973872973601645	0.3458719374781263	0.17901361967573354	0.3027061496987602	0.184366856563902	0.2877647562669555	0.3160497004303159	0.3399645289097681	0.4744055354122715	0.5683207658128684	0.35807022647235276	0.639666592745489	0.2070949985246163	0.2966545845634886	0.3734605455602353	0.3242208541984739	0.4977884105323793	0.48912754679278053	0.5029372469832414	0.643330927042902	0.3685764522649761	0.39667727832560074	0.2485346024958807	0.7757182237600512	0.4752072560627673	0.83452197174304	0.353818126430873	0.6957404129329358	0.20919561354711402	0.45459812930558785	0.5275988493179602	0.7737338324679406	0.27696212307002127	0.726923503624711	0.36373258043634393	0.9112021128050211	0.5551288559041908	0.40546198583388343	0.3069750408081479	0.9196763994584013	0.31551847543896544	0.
0.3613923079240409	0.37616495525367405	0.37374892892163286	0.16974150174578137	0.6576457315225102	0.3043133970396329	0.7757479724473592	0.8153778603501622	0.5310872182415426	0.32128323673711506	0.46540966781749643	0.4830712415832766	0.9258646459215439	0.6440045834925016	0.7904973623309682	0.8705470016397487	0.3995285632285656	0.2776846597944499	0.36659686519183965	0.33706683503372314	0.4236197266928745	0.2663139659123586	0.3953778005613192	0.5026074772341326	0.2572839217492373	0.2831374715028234	0.38479470200316623	0.295367745158808	0.5846406809342015	0.44985338532942776	0.7167923393495096	0.704400861646249	0.3798933728853842	0.27283321557739465	0.2504758001584037	0.34361556375060076	0.41016044531999407	0.18886286867386645	0.45982192542286343	0.33353104165316166	0.31084373519694447	0.25819018933733	0.3258348460221789	0.21686109501356157	0.5129536308345574	0.37433358168010394	0.35123635568819017	0.5212347259249536	0.34554439755986927	0.
0.3118966591829289	0.2904772156353501	0.23447419280084417	0.3220007936644363	0.15478101576144365	0.21915034895201432	0.	0.2523722563040098	0.19789415128230003	0.21683438248973574	0.14158290024620537	0.	0.	0.24950861818798634	0.1872316058600764	0.448485192247562	0.26480420753054823	0.2553603731475824	0.2184057238612285	0.3287525638525997	0.23062908163537213	0.2453319303546359	0.30155098030339483	0.2109616988522123	0.27860747180130174	0.25372024857705094	0.385513468246918	0.32869158954063477	0.1754997807769591	0.11522937641865931	0.16507622907091507	0.2343226045286868	0.2503415183857576	0.18703869077998944	0.23971191390071703	0.3404851569356197	0.20640288103693608	0.17034128250685626	0.1980532338692238	0.1906413515133515	0.3301550767832593	0.16610927991956265	0.2618903254403913	0.38487954999966284	0.26130066160308213	0.29379043344072064	0.19244112479216072	0.3417719753439068	0.45278503860396907	0.3642079178809112
0.1660881969656631	0.24723844649804924	0.713925227006896	0.6732819931370269	0.35754074025473725	0.520128003038662	0.6439381416073408	0.5176564027008288	0.32650324014051657	0.5897526352119281	0.9023452913676668	0.7961495213622072	0.3298751740418674	0.36781926700227824	0.80127398640805	0.39577906450544664	0.2941521330279811	0.	0.4778156311888353	0.37578120219101563	0.3300036687387263	0.41310664579958206	0.5220236621379534	0.5459269953638123	0.2479053948221796	0.27592386301930116	0.3947777538892285	0.33969823872593596	0.24225066347030727	0.	0.3835911866580806	0.3477794108576059	0.26168441488791605	0.11740948308329098	0.31152811952078685	0.2959475262818228	0.1791418021619022	0.3387101908158025	0.3905972927982687	0.40655039036961216	0.14139796182013029	0.2567359440429055	0.35879916078807117	0.4005455741987415	0.22402244273221797	0.19477812284638202	0.3502574842523551	0.5265842787374342	0.23686825498018477	0.42147857404578204
0.15918140091945138	0.1794125794926343	0.19276813449096314	0.4066472486313575	0.19647748295678782	0.14421470357687996	0.2214098614804718	0.17091017289919153	0.18293723803424175	0.15995339675075806	0.11604108279612609	0.2582197619444201	0.22142124513221656	0.2426203044384016	0.188371804111899	0.4039545513619237	0.40480998766391785	0.7663128189202385	0.39964485017530904	0.6924531539297145	0.13817899116907284	0.39728033641339233	0.18744453097859515	0.5814289385267735	0.26946256739415025	0.14572326598305563	0.21480601989058676	0.461372399153437	0.1230724396472038	0.5969850404231415	0.24231276547933966	0.8157760301144319	0.12341823965848285	0.48465670520656645	0.1986560876166384	0.2924723276201064	0.09052698972039404	0.	0.21192856789248934	0.3085368279703349	0.10333477781363114	0.10645869839715155	0.15928318494202257	0.22196368808331918	0.1179287041271019	0.16468184774865874	0.10816894499598916	0.19497413570592836	0.39283611880163394	0.7576845906608548
0.7255442896107314	0.47387618740605775	0.43039713412271263	0.6687314861999357	0.157612589874348	0.3328315798698634	0.25741009981213736	0.27803108065722226	0.24895272809169386	0.32717268516883496	0.09639027578398084	0.41388999864323645	0.6352022623021236	0.3808184209893319	0.17951037138793174	0.5122102814857308	0.7781628387446677	0.5022865481882735	0.5623688058239286	0.7188258029613106	0.42107696832663793	0.616638183492945	0.5688774330676758	0.53894468928667	0.44909235326180896	0.	0.39940147402736553	0.7530647973554231	0.24845079296431996	0.2806632479738387	0.15536085869246818	0.1821140947624299	0.97337782022347	0.7293286907291032	0.9371390456968557	0.9869443802705997	0.17276065365344226	0.3497054033874901	0.23680915846553463	0.25814919500016315	0.33895047804146766	0.6688927229843038	0.37186512174948005	0.834203984187541	0.865853177137411	0.7749260113250235	0.2570516102638943	0.8793935889262205	0.	0.5937502651316995
0.2835315550848965	0.5021155196538164	0.4230940517798743	0.31303160080884995	0.5008020041555354	0.5814080022009519	0.	0.628033318434212	0.4331256571642458	0.21258289862096771	0.6044750158016521	0.29033830584930453	0.25936476704898287	0.2989215013060146	0.23052569125015093	0.2558293368202352	0.3616881613599197	0.8252677700527018	0.9666208384133729	0.4890901687762839	0.694335430895294	0.5507252873268529	0.8355442750708165	0.4368093265133813	0.3689916012094446	0.4912651989500432	0.35043869076813783	0.2711780775500793	0.4122426799489924	0.7235285813290726	0.75977900910514	0.8639791884826179	0.4535436458680939	0.4823714521799677	0.5504130124630036	0.37855331473578163	0.29879370615965223	0.5251270957821564	0.6370742492507377	0.32545868890347746	0.3998553287238431	0.49841703332792925	0.4228303143993807	0.406368142021831	0.026491001577344422	0.25011534318711265	0.3194953451271138	0.22884957755505975	0.47520761899117914	0.7951610155943547
0.3401369646606378	0.35406424701263745	0.5436182151543618	0.5583332464540309	0.25481208117814386	0.46135871211180307	0.46664982910556335	0.5030930340299651	0.31901510220828777	0.44260436745119125	0.	0.4521284908182104	0.46066212545449686	0.5838083133530684	0.8350496207481617	0.7135436032369886	0.3986392456948728	0.4976846271422244	0.632260081997644	0.8590429291306843	0.25320463626992107	0.18077470787976604	0.4084001463081865	0.5414932198207544	0.26254693162829007	0.2253406980888899	0.41105611614309817	0.3326017371762678	0.575049480804513	0.4300500032459334	0.7090714724514657	0.8238751730137133	0.2597948250182066	0.3516550243587741	0.6174591753842137	0.545240108707927	0.22356207885980525	0.43929008563424166	0.35096919240284297	0.41384733356241427	0.2514214846774174	0.3019432734164155	0.33355657255710347	0.41100243292141847	0.4371845295954696	0.5949451754945451	0.5859868901984816	0.7317763852427972	0.3403282343690721	0.39147045479557624
0.251099519621246	0.162834955232676	0.31232602526813463	0.4523978886901172	0.17122095092923045	0.31243856782417123	0.3054342116794736	0.3174839040158375	0.32552789422451606	0.26512413646633515	0.3983034109453133	0.6567063164047873	0.26956468340709805	0.16727159578027584	0.	0.5246985147426461	0.2575932617429088	0.1607941568208826	0.3732703632179707	0.5497214629798045	0.5484100412288179	0.24859081188637897	0.7461130234846567	0.9982257720078708	0.21045338197767202	0.20019138861386307	0.331152613278918	0.44198162841140753	0.5510955931298716	0.19839914223228222	0.5896101841606477	0.9072407149739704	0.27063109615642716	0.1469244089731677	0.	0.5445804583784885	0.3193618927579412	0.1894817998131275	0.42771477822235804	0.5096433860362007	0.2538647898290825	0.16969930412864284	0.3257665817349991	0.	0.15002179802953908	0.13992405966562763	0.24180351353320897	0.35569949614546337	0.5102220607974487	0.24710522547897754
0.1828638606372673	0.7861344267487825	0.32446310983770754	0.8674960992132993	0.	0.7740299675014326	0.3613187906954145	0.6261633045632962	0.17955894489717877	0.2297914413117377	0.17066145887488968	0.18710842409096418	0.39245812918589684	0.6927455730369537	0.750898143997189	0.865905793968399	0.17681878669142215	0.4578906886304358	0.2197915041904957	0.5917487204850803	0.33387611468171335	0.5678394437172826	0.33402746815960155	0.5791524078287705	0.09347279543625382	0.16047340426807732	0.14769358735396965	0.14415246400015108	0.32243146227985775	0.3404328560609303	0.37947965190724325	0.5328918209867443	0.15341412816782227	0.16280100434180864	0.11323971950356214	0.16807582863403045	0.17353352843601502	0.22210273552343665	0.07577742055655849	0.13417626062767582	0.19089402129378802	0.13888493289624032	0.1524221632028496	0.19690510994383978	0.20099336397409556	0.25089907901736624	0.23191926048989903	0.2036601338663813	0.	0.8939506003320862
0.6770206290537307	0.6235046883990693	0.6136282025407254	0.9656512864550889	0.6551208823061302	0.44654480014890463	0.3793049835820178	0.782871763120472	0.5673735121133436	0.7433939912974477	0.	0.846396251118706	0.8234477807004792	0.20522007677349682	0.8090316006342543	0.5701793662860717	0.38365460446024635	0.36464690929752297	0.3175862747677937	0.24167083008047882	0.48156773701987876	0.31354498150551624	0.5432988154786415	0.5053856673261036	0.6251979828863188	0.6366346615763542	0.8196935216859969	0.8061365896701935	0.7851796718625935	0.2799095562290904	0.	0.795611296525322	0.4546378981686441	0.34473115740687243	0.28422574302011594	0.3598223741968673	0.3500791621048826	0.2539141905184517	0.23779831367787407	0.	0.47659691265724696	0.43962125161713944	0.5482343276951053	0.5794675537147961	0.5280982187916771	0.40364698076426186	0.234566182584938	0.6658288640159689	0.27250885212925663	0.42949526313005276
0.20368981902111666	0.36736999119942154	0.3281003149962056	0.648960145045413	0.	0.34960404966921094	0.6963533037847003	0.7389943809837392	0.	0.	0.5564242260713667	0.570784572630103	0.1366797400014958	0.45586282466126976	0.4870329359111665	0.5732573547969354	0.15121326969486298	0.34091688611071697	0.32992154165029974	0.38510309508695745	0.21416628354964465	0.3244711830280492	0.6555732881622498	0.6276196321516295	0.24723460114433835	0.31832316755813067	0.3988617996187127	0.373772966462829	0.19980853285511263	0.17563875446607838	0.	0.4093672165819722	0.20300689041684455	0.39975528450324943	0.342994829899948	0.3450119820966396	0.3607203461877401	0.4783261851558713	0.9301459856445641	0.8940468684710198	0.44251834099266796	0.4266369677990928	0.7928567606902239	0.639224927929839	0.31816779615267676	0.5854577161351668	0.8240998206634547	0.8577757651468589	0.28035490652169276	0.45926326378755694
0.5912569910723809	0.652008678153959	0.32785115465859327	0.5927243767544255	0.5107520248392218	0.696951207005051	0.4812819176392798	0.8461385246354873	0.18469588059769895	0.6617453846081796	0.3157092907012337	0.44939575259926945	0.4528817465807933	0.579404892085058	0.47937768059669106	0.4254529358216621	0.	0.6302531037482039	0.2543709994671505	0.697950081228838	0.34324117156230605	0.	0.17363433507376358	0.8212038223189959	0.21595028040598882	0.5160336817302235	0.10978598387722283	0.4391408510829307	0.44768990045220397	0.6785093227762531	0.7476085590433151	0.7398131875086187	0.3167664116101816	0.41444457386303324	0.251375815614795	0.35375761936379424	0.16481605248034456	0.27291376376711296	0.23976330466785128	0.19724860657876778	0.36043175320024784	0.4711758478320557	0.436088042804226	0.3423478934398227	0.34919434173774583	0.40461239514956177	0.3768591409434216	0.376130781957054	0.2644983626939793	0.4375193617454639
0.2076424665706948	0.14054117197731286	0.2288098860005088	0.23435300669292	0.2526382555670554	0.1965843797202399	0.14331190411248043	0.39643104016935343	0.3279045823639978	0.32147003172058547	0.42969440226838695	0.553203195447327	0.3602786297934129	0.15453821715847155	0.2869136424917891	0.6013505745602694	0.46650877840023464	0.16783462564150262	0.5226221397450697	0.	0.32146597621192946	0.19238064138568675	0.15515331421159934	0.09600320055184322	0.3850407769349171	0.36923950822835344	0.46054027097072314	0.6302255494980278	0.46128598210764643	0.07215806140352961	0.20916649565539752	0.6046150891363088	0.5691503420310118	0.20707364885103322	0.4395708991260138	0.6895334850334586	0.40610291794744335	0.3268252133518456	0.1903095014317023	0.41761728405511056	0.5090817939107328	0.4073649598031383	0.5272786775057627	0.7230660868487049	0.4734100927733554	0.2220732897367452	0.17876497902608351	0.5303537089688795	0.	0.17136898109660448
0.24961877015189846	0.15223409109211142	0.5299205166337272	0.6258306110318621	0.4653315922008813	0.5808273676416036	0.6673683382675141	0.7842274708056737	0.7731223781681049	0.38271402788301345	0.4786871311001818	0.8487087459028068	0.2774642756742838	0.36355453405683363	0.5793542434212633	0.22715881701558885	0.525415192223621	0.4901230763792278	0.	0.6560666724143519	0.5141673300896915	0.5532527662809729	0.6262075607707462	0.5225404462402277	0.5121052507896354	0.3731338339443326	0.5546197489099579	0.5799370583548459	0.3135415083590301	0.3897907551519927	0.48179043923053505	0.3584710760781182	0.6535208442814257	0.490814615952937	0.8252538735227987	0.7255218346238532	0.3954019529015025	0.600831217977177	0.5226343741075403	0.6833283083901943	0.686416270967603	0.42396002517711256	0.5299631214467876	0.41344217713391135	0.49356668293263906	0.628260528646353	0.6917558317214096	0.6425726766149641	0.	0.6381471349719714
0.5516095268159271	0.3354477568658062	0.7071128587119357	0.6998680346682135	0.3884900567028838	0.388087904468124	0.7210022002291835	0.8492264197184667	0.36319284435796617	0.3282818251797804	0.42553396816796546	0.	0.5566099813141316	0.6075472278345564	0.696414477062293	0.9130392370335768	0.2612801278081296	0.2366571322473494	0.4191040355369946	0.3531466715764871	0.40823208096999997	0.3018926165365458	0.6888316319443103	0.8068157194035828	0.31596956409763155	0.37856223286332946	0.4026241259697504	0.4594168188514895	0.5319010982427507	0.3966446426002558	0.6637022308472997	0.716230617459108	0.25282414810931986	0.22480877091866974	0.4631326269281452	0.49801711903787654	0.5065678580352847	0.5868770857207798	0.7430982217032523	0.8761725234523157	0.11334609413469184	0.25906816019926443	0.4814606012919107	0.299931489383362	0.47401238364653697	0.4830610928889834	0.5172050463834261	0.9135054781954897	0.5239084472354717	0.4164755245910223
0.20581042669409857	0.09324474473162084	0.1791506177063092	0.2644821389587372	0.2850628133199392	0.17656121791207213	0.5365789733683418	0.2623555383071944	0.3356771289194343	0.13960644889465354	0.3133963327039136	0.44073019089059834	0.5789125277222998	0.24203588222349506	0.7283656971054883	0.9335924253728018	0.	0.17759519135503782	0.44579295685381215	0.6036173439377418	0.17038993375144054	0.17298982719044675	0.38181494261090526	0.29541009033022014	0.5142052061038744	0.19943638637743127	0.7737037565706305	0.8612503810019749	0.7153531319530592	0.29696462196245993	0.8059046036338138	0.9021903431943424	0.30180189940084207	0.1488262385183859	0.5388904620579672	0.7568608072964589	0.33882713332357395	0.2555929123463914	0.7400418025460882	0.7478730952714796	0.35115420832899563	0.12923560715678367	0.26532041707057374	0.4015224832459584	0.5044037003342112	0.20255065456985336	0.6243767571348908	0.8157434236414586	0.2690591422853616	0.2753800869666086
0.4377319400074833	0.36343651774904256	0.6487072738842364	0.588066600076131	0.3646026891952908	0.14368505492911	0.26088861357851634	0.4070243452559056	0.4034495852160884	0.2387879891909014	0.47021438710263147	0.4058222717586533	0.6979042007782768	0.32820940303767865	0.5937019091557938	0.6428967506397033	0.7517887130866604	0.3714028103223888	0.4059843076813925	0.7032950477341919	0.3202044042665013	0.2780786534737839	0.2730320476472106	0.3330737381329387	0.718640437671685	0.3297690253304	0.5402109802475041	0.9299684572809018	0.40180491453304346	0.2770022934817704	0.3660621709063254	0.5016509916802777	0.2194745032748185	0.16707549646900574	0.3075578557029569	0.39267920555235325	0.6460329445457935	0.	0.4328506803521673	0.560248090010722	0.3859298288347383	0.2395912877776648	0.4321210048952611	0.7633429967930374	0.5055153159176805	0.32856763689407825	0.4024211398983281	0.666457536959543	0.6414127325337842	0.18594538111885847
0.1645232484419065	0.15192304316717611	0.29368413171141056	0.28386334255909357	0.24159537665745337	0.26143273087007624	0.2681160319757292	0.27272646981273363	0.27642921831926964	0.342036893834621	0.40808834386094206	0.5763040389989851	0.3873425205012455	0.43124181898309677	0.4857341935079516	0.6876047920172623	0.2545925086325829	0.	0.3981741702464283	0.5437892487327778	0.15840817190131112	0.18129088824855955	0.18424773180023335	0.	0.46360615222324997	0.5085425523313677	0.4696796321242508	0.9164891542440053	0.4466014823108571	0.5152988722171875	0.4936737021475236	0.7207534015867377	0.42682342169458015	0.523990890043413	0.5598692835411508	0.7121426412889174	0.1627690357284996	0.13291625518585362	0.15612399155710177	0.16681530176250395	0.3597033892174553	0.5333279134897225	0.5572493460969213	0.8319474409499575	0.40412354259851374	0.36929187115855916	0.4390450775459783	0.5542957328320285	0.	0.46216719440261583
0.44579295685381215	0.17759519135503782	0.	0.6036173439377418	0.38181494261090526	0.17298982719044675	0.17038993375144054	0.29541009033022014	0.7737037565706305	0.19943638637743127	0.5142052061038744	0.8612503810019749	0.8059046036338138	0.29696462196245993	0.7153531319530592	0.9021903431943424	0.5388904620579672	0.1488262385183859	0.30180189940084207	0.7568608072964589	0.7400418025460882	0.2555929123463914	0.33882713332357395	0.7478730952714796	0.26532041707057374	0.12923560715678367	0.35115420832899563	0.4015224832459584	0.6243767571348908	0.20255065456985336	0.5044037003342112	0.8157434236414586	0.1791506177063092	0.09324474473162084	0.20581042669409857	0.2644821389587372	0.5365789733683418	0.17656121791207213	0.2850628133199392	0.2623555383071944	0.3133963327039136	0.13960644889465354	0.3356771289194343	0.44073019089059834	0.7283656971054883	0.24203588222349506	0.5789125277222998	0.9335924253728018	0.7254182013261824	0.2753800869666086
0.4291983825560491	0.46915638241827623	0.403996151547086	0.6531703353612979	0.5348657102169027	0.	0.25564853027813933	0.45698985453378616	0.43337686124341235	0.24570440242174343	0.1633202577655867	0.5606075465494416	0.633868250262964	0.46782595473645955	0.5001197791526629	0.56395572509522	0.	0.4327592936272299	0.42682840571500547	0.6824528671673131	0.6168254611035952	0.38836741079215625	0.2973072197848061	0.4090856127820474	0.3390166394897578	0.27261623988774536	0.20273120457267593	0.22739898494800434	0.6293060685331083	0.42566889958661525	0.5248978145850848	0.7390704040514707	0.697885612039826	0.5577857874458615	0.6088306359296048	0.914967979185989	0.708606593396922	0.5527747697790868	0.33615637069351123	0.7013464650848253	0.4264328838644643	0.3639600680652886	0.3289753013946167	0.	0.7225252753382907	0.38931071929630123	0.3889077175383935	0.8510203610149818	0.819680928050174	0.43642213328906526
0.7114198820641532	0.32133765458176994	0.606546818320982	0.765604493846241	0.401516907727851	0.2691499264273533	0.19706897219839936	0.5603614912412963	0.5986668871403414	0.18074121480149508	0.6759459598371548	0.7150235784748807	0.9266860891913652	0.	0.6951723754537035	0.6687363928680028	0.35714018462891156	0.2907475505558239	0.38330571176143474	0.4056816802972991	0.2358806437627967	0.323805149330907	0.1012210817791652	0.2534269680975068	0.3260262901436897	0.23755163498203374	0.3530926872917702	0.3692106795638847	0.6366342268802153	0.25798766035456566	0.589185338235521	0.6092057240989202	0.4360376489454299	0.24208622636173513	0.4706627675575287	0.5492971985391919	0.3866674039802139	0.2615088383740371	0.37023483470035706	0.5096886493255243	0.24025843884488804	0.19374009055751548	0.44962194252796145	0.589864371461632	0.6318499701972399	0.33464792519420083	0.5275493831344906	0.7098727737587234	0.606470024893915	0.38327440431208687
0.4239369987028053	0.1660629711943346	0.4254113319792992	0.4277419747637924	0.2947322348957987	0.1552866526315472	0.2861327744519401	0.2828602489810956	0.3250381505857808	0.21562032231681938	0.5966023216399409	0.7507275464459322	0.5383553558802885	0.	0.6451474784324613	0.6147848439208438	0.5289422080381088	0.19161904699493132	0.42807696955508223	0.44265454661227455	0.2834627352700801	0.19977622927577213	0.26053515620050666	0.306818922398983	0.8265052631432296	0.2828574484873092	0.9574423881872813	0.960655393982725	0.9030351440526336	0.22476767658092056	0.9226757651747437	0.8309039828277983	0.5261570056875376	0.2426834250511765	0.6693977062801125	0.5786254537466282	0.4549449134229608	0.2373586370647853	0.43364225085968816	0.4985262917162318	0.4951835266520186	0.2800113264143076	0.6047493803069002	0.5811282688550774	0.27010320013451644	0.2410924343559313	0.24337178931128842	0.2675347686405524	0.9521323946295259	0.2752966804158718
0.22186857328209078	0.3837874198103045	0.6415393802803686	0.554882702409312	0.1942146341650093	0.31896617778571884	0.6987907327306445	0.5988981061320369	0.1668960824935807	0.18303969158579664	0.41093802589233447	0.43266466104138185	0.14737382364067336	0.3671277637046036	0.42381908324429907	0.7642726631099405	0.1106530965642348	0.07509002690689444	0.10812054031664974	0.016316823475257133	0.11289306964903661	0.09210529968428474	0.33284846082399216	0.14733102050318783	0.10169097795038258	0.2441319169405971	0.1959362451096844	0.18897806784514026	0.17239670195419468	0.328822532539512	0.4711063813973634	0.38955056034077024	0.1275823444994514	0.22029853141922015	0.32489573994296883	0.2622753963918187	0.10311450600907189	0.318947485561497	0.4036590708559816	0.35894058883710367	0.15358951337375318	0.17685587098531094	0.2268929001030095	0.17914603485366398	0.1283743409230165	0.2541416426213493	0.4577556126891267	0.40645931276086594	0.09806579078621273	0.2505309834388557
0.6726305287194753	0.41360321978982617	0.30880707134316066	0.4915032892846906	0.42737351431619675	0.3683076308082675	0.290983385887008	0.5099608962522482	0.6054585395551515	0.3587567485375932	0.367032045986631	0.3461934786017168	0.3828081757698532	0.615863163379304	0.5918294532615083	0.6583009968459156	0.3681086740754811	0.2680166052065393	0.18824826982958598	0.2585205817051344	0.6319869955234086	0.3086448393821218	0.33299385079120203	0.4784859533706053	0.6017585660107619	0.5300640140052657	0.	0.805585518669238	0.	0.42006177720290105	0.30486545011884075	0.498492300685015	0.29559096195290924	0.28952428298102534	0.24705886744654484	0.37912646510878767	0.3591380949619062	0.19337658162584456	0.2622599138338698	0.269936909158271	0.45314330323848384	0.36616331425221815	0.346891851740051	0.4749079319593996	0.6016441435036216	0.5019486263798303	0.34726042345332325	0.5499799600989597	0.5772860672538593	0.4087005479048199
0.13073866861973404	0.1362506275193013	0.1962040525631702	0.163145739011617	0.31738861645449207	0.4325045857787523	0.22114062933193648	0.38582876395344534	0.27659691806695297	0.31698788557881846	0.23760243956709326	0.34130430043385546	0.3468874692442935	0.44707081663645254	0.5012258824478397	0.5172349349789034	0.20668469294793912	0.26773559925140616	0.4842025390960681	0.4644110976999014	0.5865361845070723	0.5979020417331438	0.9339080218772006	0.8128139723865694	0.3929794878014926	0.3432342763493489	0.3444110952627264	0.4388166452335119	0.563890991609763	0.5657801526823467	0.9921897454221003	0.8729784162370133	0.029932253374687245	0.20044509125554588	0.15212304101696028	0.22441060167031246	0.32912320809995665	0.595872532368663	0.5973788967440994	0.542723114105327	0.14195959222347398	0.	0.24485982176053203	0.1514570305388711	0.1443498654242766	0.43642029331407717	0.3604959851476966	0.4271133882049559	0.18511547775828788	0.366834214209611
0.19161904699493132	0.42807696955508223	0.5289422080381088	0.44265454661227455	0.19977622927577213	0.26053515620050666	0.2834627352700801	0.306818922398983	0.2828574484873092	0.9574423881872813	0.8265052631432296	0.960655393982725	0.22476767658092056	0.9226757651747437	0.9030351440526336	0.8309039828277983	0.1660629711943346	0.4254113319792992	0.4239369987028053	0.4277419747637924	0.1552866526315472	0.2861327744519401	0.2947322348957987	0.2828602489810956	0.21562032231681938	0.5966023216399409	0.3250381505857808	0.7507275464459322	0.	0.6451474784324613	0.5383553558802885	0.6147848439208438	0.2426834250511765	0.6693977062801125	0.5261570056875376	0.5786254537466282	0.2373586370647853	0.43364225085968816	0.4549449134229608	0.4985262917162318	0.2800113264143076	0.6047493803069002	0.4951835266520186	0.5811282688550774	0.2410924343559313	0.24337178931128842	0.27010320013451644	0.2675347686405524	0.2752966804158718	0.939536916628911
0.3084359962786835	0.7419679145867009	0.4578477735805454	0.9305965532460432	0.15937321831690893	0.4122087260663298	0.3090375326849625	0.6517327110687178	0.41438175248400944	0.3855955169681308	0.15696583133119474	0.39754569215083846	0.47561679996572115	0.5941193654790615	0.5712458422188219	0.9173085837074564	0.12011776496055188	0.	0.1287670416019915	0.16078668023079112	0.09144642299983426	0.1359243991003197	0.12550508456740953	0.14212908272346259	0.0955286469207501	0.11807562942610134	0.07684173021330334	0.08785292212642369	0.13558938345619495	0.1534689065384494	0.12601045223653454	0.12806250823272947	0.20974794960991874	0.5991949235766536	0.19246469580568715	0.7251883895504695	0.08930090863752699	0.26710456606667277	0.4647245581525732	0.5468727434560163	0.17164938563414692	0.24346252192037984	0.11134107857624179	0.17236387944799	0.3828231268416981	0.48045457900792604	0.5610974317954616	0.8086888282901421	0.36770956700714913	0.7546528448468928
0.16480419850738653	0.24289074425842894	0.2562972053708007	0.2725643741515405	0.217573065029893	0.29663378072264285	0.2335608625537685	0.	0.2371178324810274	0.21940153493361744	0.2527373617346833	0.20810313040856127	0.20004716728779304	0.	0.19708468027365805	0.1944937788775099	0.30124807493821865	0.276164874135476	0.25116648669550456	0.34773865073892585	0.13137584890890072	0.21228504570077603	0.3134204517002661	0.40968525011934787	0.14342270720078948	0.24637108454021206	0.22490176338707127	0.2436654826719778	0.4261120279021972	0.	0.41010008347026944	0.5185603159335666	0.3478698437161706	0.25116366595665385	0.3922014996023378	0.40173708567402644	0.31945348720570343	0.32951808991497544	0.4435273149935451	0.5346252081472347	0.2958006551088181	0.24262949712982557	0.2820692695168322	0.	0.5699913962828754	0.27915907190955774	0.5507009356044394	0.8606765592150974	0.4636209167061401	0.35818424706890745
0.12797908917994186	0.12630032480382328	0.18264893680272154	0.1838195142763376	0.25238980101608005	0.11146187205737892	0.18025756266445367	0.21999157550092113	0.2538481669088814	0.17229053394706537	0.15639533266182865	0.26740826237535326	0.21371739623240213	0.16315488828781113	0.31275135368888435	0.3043810037919734	0.3164059267422625	0.20620095240045164	0.36408266120577876	0.38281723464860073	0.5019569297524269	0.17409313328047582	0.7839308603058229	0.9158894747740175	0.19434622084867312	0.15918857557374103	0.24187337886647334	0.19365455399898282	0.48140766697621074	0.20155543914355967	0.6496742518154303	0.	0.	0.18302205555001394	0.3695739560051863	0.5696422630483655	0.8261057814965622	0.	0.8047037421637773	0.9436991741295406	0.4347723334033172	0.09450594966056083	0.4828955581358595	0.5367742219222685	0.7068988142331707	0.1004008745728898	0.6638503823861572	0.7773104040412208	0.47531925153108223	0.21286979906281894
0.5910715517570698	0.5078566499791948	0.17085568988263095	0.6844093370148482	0.	0.4525504313042559	0.	0.35510259718953924	0.4140205865530155	0.6213261097882112	0.22586391891933322	0.5742222578918282	0.7568462845081344	0.496573223073704	0.13074480569221	0.7585078133750014	0.7057544458985298	0.5525740119470196	0.36107753897596256	0.7749366097358914	0.5517409917673497	0.6338163633282214	0.38775404180693085	0.7190195708591103	0.8045524176956098	0.5999851849740873	0.4475616849392703	0.	0.7901501656514741	0.8239412267708542	0.3983623999659332	0.8143775924529832	0.45249032606326794	0.538882352769359	0.3597197551500032	0.7984371715956531	0.5468568890342431	0.7017669584549202	0.2942153204523978	0.6918312103939795	0.6055129964314788	0.6239652047850218	0.4207346522252573	0.8791415894667995	0.7250456006727852	0.41983381797919034	0.2912375386667343	0.8933081208770876	0.7947658407680874	0.6979500036466691
0.5179763747222899	0.5385684142646937	0.3307126901191855	0.	0.44303083866395865	0.5340900623064314	0.21166274651316175	0.4890724362841531	0.3028562126630193	0.3012476701990274	0.4132132602311839	0.2655152333440005	0.6969607283564988	0.5898520380560083	0.4023467290353509	0.9841414948781853	0.5247135842756925	0.	0.	0.7326662802055761	0.30875283380575286	0.6305006685044078	0.26448132349520126	0.33549283623758963	0.38064098344568553	0.5449632229550314	0.3512214174382436	0.3556501904777056	0.	0.5192474896746669	0.4506084282491653	0.8937981788542501	0.4612954793095526	0.5794723657248283	0.37663718557368603	0.7639604843544988	0.3685048109289991	0.5493110548964657	0.285700697302415	0.4363726164045732	0.3147126833126438	0.25283338095370156	0.3368660908030914	0.2797736135729017	0.5186855390365395	0.5634315753164837	0.3500749913739089	0.7744597795827833	0.5664538287895717	0.8855584715957064
0.15036207199811108	0.3077952796407043	0.3313299370980586	0.4281252111474998	0.22529857597640407	0.22435722708272354	0.48165325186761143	0.4849375318650805	0.17509216643098988	0.289585802705658	0.2322305527326358	0.2233050529135741	0.2772831797371685	0.4641279149764058	0.78191793199767	0.9683033223624928	0.11453565647177329	0.27653662824196834	0.29780850368873407	0.44165396313469407	0.27030318756148086	0.1949113230593855	0.39317822156043997	0.5128523046534426	0.24748387878141356	0.32569893355446683	0.4861168982717137	0.6206730111251152	0.21798844369124265	0.3035007922322469	0.7100904889015976	0.8560230585655645	0.1577269912097343	0.13198967937245568	0.1931946833972355	0.23530900949591044	0.10291357714386139	0.106036587030563	0.13139033224323055	0.09332235305418622	0.1717258157118571	0.13160156964560862	0.22137802152106123	0.22547943539249257	0.1477391050719847	0.1338161965107469	0.23697958073475156	0.19968442933468647	0.10573029953865763	0.21441044373132698
0.19275768368362856	0.2711996601987188	0.27574408157277513	0.4143766815599265	0.16437363021187076	0.28367378693693307	0.18672494984799118	0.3258468200474979	0.1169255581339887	0.0883185596881795	0.1362224527048439	0.1532103393323622	0.1450804735935983	0.20818997988440802	0.2035516523180426	0.1728453276869781	0.34616540708142823	0.6623253345081092	0.6110321979866683	0.7637671623340391	0.15837892155369646	0.1505309458287546	0.20268620245047103	0.16503789570666047	0.	0.3186991349286139	0.6827286247049326	0.5523036958700229	0.16129400323364726	0.2861907962840903	0.6934052924848848	0.7651698818129975	0.4202484860509024	0.6159511526496633	0.527424534432051	0.8877474529268513	0.098031098506254	0.510156723303324	0.29321710637722076	0.6003358375862405	0.18843008529666652	0.12222594829358044	0.26726378077331425	0.18921442909020245	0.23025322164587733	0.2112803312011857	0.6577731119849548	0.7960838868971949	0.4088955555747074	0.6945853513409737
0.22446810863010613	0.2619195684552525	0.24094954372012603	0.18691996875164424	0.28202958283349344	0.17086803883656668	0.15854935978875825	0.39771941374016406	0.4641999172912344	0.27675558135419653	0.2147651254062705	0.5937751143593782	0.7046562328841156	0.6379813418486955	0.2637497002764487	0.9707203076796548	0.2523596939732948	0.	0.11017123319801214	0.18758332700845107	0.34560132061544807	0.11158463271922285	0.12403213618503073	0.20801262171426343	0.34327146509216316	0.29693926309690705	0.19993869032923978	0.33812090276166223	0.4257793677457809	0.15776462589116372	0.11761460869298823	0.32385997375981834	0.1611677675402501	0.23563650793852217	0.23765288399242956	0.	0.44370543444032307	0.32034966828465294	0.02206483672595658	0.6128242620302858	0.20090010197169234	0.24348486524037008	0.30723417512383694	0.4334694495835633	0.383406505073281	0.4826731492004513	0.26765664086841806	0.41903409233679584	0.22119569256140084	0.24074316585895691
0.1911993961882946	0.271418358391245	0.20347844564917322	0.	0.2150258948398501	0.18018911031988558	0.25383096267398125	0.2438451877815882	0.22218711657031162	0.29495187025514286	0.21882005402660834	0.4713775029174115	0.37389801753425245	0.493623037559016	0.29083340888695935	0.7576418015706595	0.21655091871481907	0.2817893310102948	0.3394331624882419	0.4854599864863215	0.22454083024473023	0.28458661599640833	0.2391878465682982	0.3137158368550712	0.34093252067858004	0.3108617661618775	0.41863188068680246	0.8086230748118499	0.49180573945710965	0.4569659634093441	0.3081364893827772	0.9617457199893424	0.21792567107633598	0.35861283655139525	0.17166096853770715	0.5161017092241198	0.2728347098410267	0.22454845653854494	0.	0.3511950229900249	0.2908989869664602	0.4344677141094759	0.26404022524216697	0.6390891635963771	0.3939770138250938	0.5799489498758547	0.2622109142552077	0.8997398352994589	0.26347539450422536	0.3715525702099021
0.2930406644547684	0.15358370871900304	0.2211864034587862	0.4082995408439188	0.48246309362482215	0.3892041201951937	0.23928165829076942	0.609951345088417	0.7694824542632183	0.2607378194688606	0.2742823801810788	0.8256118852256491	0.757892012103068	0.	0.20470330970399261	0.8285879868739806	0.40844556751916267	0.1861753946171529	0.13673434387638905	0.6637462555058561	0.3710717519509993	0.5302939034649214	0.23988414772924374	0.7119648979518585	0.3724182878550018	0.26165031936448885	0.1599330826090044	0.5780960417623237	0.7363325044139317	0.4288831350402258	0.15248749726414773	0.8373184813787727	0.2738216447037884	0.28145433840208445	0.23230562481634762	0.46797350045713865	0.286647894553222	0.2785693392822781	0.25068415567043373	0.3152519519536571	0.37035777082174887	0.34331147650125726	0.25877980041046866	0.35934518457385234	0.23576779120407076	0.16075472659637	0.14768744799099792	0.312982968304598	0.21627866904544432	0.18018214503136273
0.27255815895761987	0.15552152435112895	0.22841778478570365	0.1968489163010047	0.28734532780069294	0.21029109818234157	0.4251567795353682	0.49412295333977335	0.	0.23729029804282187	0.3618640723780531	0.	0.41194597652727283	0.4661378929171324	0.5023888567968677	0.6690576423158583	0.18502959317913018	0.19616715608539875	0.3235986642879657	0.19174426826377888	0.10975222264151763	0.26498743296439586	0.28537091599451603	0.42320885552712884	0.11286274991510557	0.18584654977477286	0.1492241484967731	0.1888625111505284	0.24220812004884337	0.28194812842226114	0.20093044028804818	0.327436546576497	0.2626931449716212	0.16504772710406654	0.35949999286962464	0.22105799278597502	0.3662354290681126	0.282108642617529	0.7221196440487158	0.8575837265462346	0.03710538126830675	0.48219195313495633	0.4858571801248908	0.5699520173129458	0.3799542866323497	0.6833762085538074	0.5551802359758523	0.9546215912183084	0.35184130598817004	0.3163143436748172
0.19775456106730002	0.28101984825337306	0.1419499159747361	0.14837094392317013	0.2953532873991709	0.3924378804245965	0.3210156923690709	0.	0.17949584284009903	0.4922962169666994	0.2524434453888677	0.3817420694132242	0.4344559544459363	0.	0.27779107636313655	0.5933395351321308	0.3160579198832388	0.4411153466208648	0.15470131411134644	0.5458114480068468	0.	0.3239311616386866	0.3864521300581741	0.21167378762449837	0.1838531039781401	0.5945550709608075	0.24480541591722843	0.6304134352698817	0.538657440583403	0.5622531045031819	0.48729598189217005	0.7864287299518276	0.2058518392067929	0.16832604145443036	0.13664784344832293	0.1823410456908199	0.11421344515257939	0.2217527663818811	0.18716231239708436	0.24165503946471045	0.06791453321589472	0.1360321325776909	0.09674625011974848	0.15015572407702285	0.2010364562930544	0.197810184014783	0.17284238571484137	0.	0.324613192782381	0.6136550951219193
0.42741027852737573	0.6495410118948026	0.5789542271893129	0.7110046549974257	0.6772755247635047	0.6530550082820189	0.0006113708026741135	0.5021503501623596	0.021724507973263106	0.30451044444332437	0.39393600551794844	0.11496592149768099	0.6277251774580274	0.5798167502768631	0.7699614163268256	0.7938492263439003	0.39559383344766735	0.5620090043991902	0.7869826349169626	0.7288555344966934	0.560108668846864	0.5275943060516322	0.6866731692102064	0.8859934569684611	0.7215317350081462	0.18093586075728055	0.5372565184550119	0.7848913482163844	0.5857636695572577	0.6299013441921365	0.8488263559480961	0.6897927957202117	0.3343602897155828	0.2969946868887046	0.5389857861039326	0.3170602059026587	0.28112645263346453	0.4042266343206815	0.376910549033551	0.3573310075343	0.30126802494515503	0.3887104502204597	0.	0.7981014769887121	0.5121867430229032	0.04648389705650419	0.26200846015322193	0.4311904780899794	0.05948140076545958	0.6406540239290233
0.17816240394532531	0.1727609268054777	0.07157771396656999	0.2279560651157637	0.21365486810745363	0.19269151224716344	0.25785318459020556	0.2817470321759174	0.2137122546906834	0.14339050374469628	0.18699805892319632	0.13320589919043072	0.3847735230059883	0.1189645997588642	0.32161936741229025	0.3763268488103894	0.2285551252992642	0.17209222049712336	0.21336590589544904	0.2684181665990482	0.16440860526401663	0.1432188956862912	0.14386131086968484	0.252811918695376	0.21794629347133102	0.15983939702404956	0.16827312169125552	0.3460829755142083	0.275743779467821	0.17894454301317533	0.30379047219255934	0.37955495361484926	0.	0.2307400907186284	0.1315434935856887	0.039160069371192874	0.1555295663224094	0.11567210038929868	0.2442767794868443	0.2835179253862122	0.18459733131030578	0.1997768880330245	0.1892889586249646	0.20379634266156474	0.5755961230022484	0.2738883880166261	0.6115683115607173	0.7548612488321305	0.2599969649387884	0.2048744185723337
0.24280809970856537	0.5252605511978762	0.8165276500989965	0.6373769132779107	0.2115530804150712	0.18776247681157227	0.3286568688693176	0.3216720580345819	0.33666278860899435	0.5287192482508967	0.6238697321384831	0.7619669790245825	0.2738791940872988	0.47140580924264847	0.4495738637613696	0.8514400383059162	0.6103596083906827	0.4056593511882682	0.7848804436313056	0.8112995058850152	0.3573999979743335	0.179091155385021	0.2166845876857111	0.4270325311399975	0.2498324204924263	0.4218292349390116	0.39225476772775064	0.4771084477624691	0.	0.4475411360821471	0.6243861598789753	0.8605250414602389	0.270845106318956	0.5544386432790156	0.7014848873514337	0.6071377638736166	0.41697852979714695	0.4957676944261968	0.32508632298516177	0.4636075924563771	0.232326469456425	0.34375829066362784	0.5083546448511348	0.5095044316798331	0.15482953906432187	0.20365153548140813	0.5122784128292748	0.4218483818205707	0.3197076797859044	0.45080088186888473
0.33164356173274967	0.24206069005816575	0.24452377506266137	0.2843791156127689	0.4197475122631856	0.43369830542941834	0.41074098436624046	0.5022041021938757	0.40253535690035835	0.34966059668844734	0.23903694001026948	0.25977995282836536	0.27090199833639417	0.23337346560169572	0.117102125395265	0.15377506617988196	0.48130827211453703	0.1982228157400036	0.34339205328565675	0.5552654038442982	0.42650344419685066	0.4066151556783719	0.3430677211837775	0.5217240177343392	0.42230602437431847	0.4038155292789416	0.20721389401906165	0.4695361047379368	0.4385854436843556	0.21200998471213706	0.27692633119265075	0.6489204195188845	0.48758809160872857	0.1623797168898783	0.39436782742892806	0.5165620978756422	0.6605461149357251	0.46732338484678393	0.7811979190810935	0.9419556916276429	0.3956225928762102	0.46684320639209465	0.3368870403530901	0.2660221108091126	0.7747866801164173	0.32471178206739154	0.45852754871563384	0.8005908071846002	0.570343595712456	0.19444823241809794
0.37452664217915366	0.6607376747319585	0.44022268284171895	0.4863915809394023	0.43373168477060214	0.755989414203274	0.4076235594275721	0.43447030132877673	0.	0.	0.38161990912411903	0.5489662646903684	0.6521052676149979	0.6887537057072305	0.6710963769593025	0.7642355357344921	0.649077932015664	0.7667001849217016	0.3614305651172951	0.7879875131326133	0.332418536743781	0.49414359136240904	0.49418059808310233	0.5055568875464274	0.5332623563882527	0.579779649516833	0.34287798791235585	0.4732104132928832	0.7949611796961874	0.7619336789196891	0.8017643303651101	0.8485728200810798	0.	0.43560466481855215	0.4154248598517155	0.3565045176879235	0.3900564776232533	0.584142486424881	0.6041385339724322	0.5975378360912877	0.3226381532429709	0.4819494139077547	0.3441057191372757	0.6099801695139735	0.641100771868614	0.5685768470961331	0.6083744120349115	0.6756129480848322	0.36821151486886905	0.5433752960167306
0.2656740644822405	0.19762554332030452	0.26048636675351977	0.	0.18821828045900407	0.12113382447578187	0.24297757407749074	0.2725643741515405	0.16457094035917025	0.1027516802777262	0.12758792050392745	0.20810313040856127	0.11939096326795759	0.10278651612426991	0.20567151059257527	0.1944937788775099	0.22837134825202307	0.38576315374486453	0.48787457141298524	0.40968525011934787	0.10631785196218162	0.29742788339025084	0.3528003358027445	0.34773865073892585	0.10953195405992208	0.10594350038827537	0.20283142223146408	0.2436654826719778	0.16388138083843504	0.5417767474809513	0.2298765695852192	0.5185603159335666	0.4746913233906533	0.7783269728395891	0.5179902349086523	0.5346252081472347	0.27724142786884226	0.30424155711612005	0.44355660656174517	0.40173708567402644	0.14993001338014594	0.1942085689930318	0.1735825534656393	0.	0.22100705209335889	0.806200894557052	0.3922679867614402	0.8606765592150974	0.8557193161624344	0.9515622343322399
0.3380193807828051	0.44763279282340446	0.3287361807573234	0.46163569162565204	0.42051109689928995	0.5349227649630066	0.5740774307088046	0.7256173647216003	0.30015213465910584	0.3051163554850902	0.37210486097555057	0.5768888853681698	0.1874123462933509	0.25917254924765726	0.288754086343776	0.2535007055348588	0.3794781113544215	0.5626476575157413	0.587884172763542	0.877683817004507	0.42634026616422044	0.38959372084501315	0.463181615244337	0.5847681843769122	0.17171727628034814	0.1402233367774518	0.16470692028255043	0.17598598610808142	0.4502880729004573	0.5527973304704894	0.5906481414750013	0.7512927390514383	0.	0.4625965118308728	0.550109919479665	0.8523313042127365	0.4668046205905223	0.6598128588540644	0.7803307303834465	0.9409100496596963	0.4061637821420586	0.42602999315802803	0.34268689009978276	0.5211448646664426	0.4332168675511666	0.4192815608191159	0.4102850308484408	0.5016466177066579	0.3188523231256068	0.3876765291121345
0.4354474404212158	0.3382024471473707	0.5456195697539077	0.5112995161282492	0.4479305807155507	0.38421410450846577	0.8450822531812354	0.46494163709187997	0.4977334429982954	0.25007791400748913	0.8358490519793721	0.5810236989524082	0.4878905271632883	0.30997401556560655	0.8171113425937395	0.8107693888665496	0.4438575653284995	0.2929669263836624	0.8967858435457452	0.8585468801249729	0.4700632022953529	0.20580573383720005	0.8510074924698193	0.4159366151947448	0.5637048326069238	0.15418010409034713	0.9450622338087777	0.6053173314765412	0.5451284343637036	0.4128727940860104	0.795337784350979	0.9878975300063855	0.24026352419686053	0.27332636475536626	0.	0.5599903645732122	0.16833480325242575	0.4501033281714504	0.5811054201138021	0.5728323180973512	0.33288519508230685	0.32744402930279937	0.49868635111884396	0.3139205729646673	0.3373756022316476	0.4013791922510694	0.6093333746162214	0.582082557740874	0.4663543234759165	0.20685089229117046
0.44554396235569427	0.5488161022640791	0.4456518848818104	0.45088912087000976	0.4273759016923355	0.3808676572990747	0.34890057007320524	0.5392527946681532	0.29827788608375644	0.47736887960994495	0.20317369289368511	0.4704160547918863	0.39738401232881054	0.30074523712759693	0.	0.46771714691943983	0.5800408880593219	0.5851685746718646	0.6689988657058121	0.7038677548528008	0.6589694377863218	0.5720325077256123	0.628896915352695	0.7230335027227017	0.47025236778059876	0.850385345914255	0.7281241351110637	0.8157395008011331	0.5870768362773716	0.46430939215481637	0.5115259160692224	0.39962181041496264	0.3021059682302609	0.5297420978060312	0.4288825961072738	0.7424676924532797	0.5548814324534095	0.48292719819729646	0.3868985770534862	0.6520436128264985	0.5206584256539059	0.46000037739240346	0.42750290698770016	0.4344647096644191	0.4345428057120935	0.4995593404376693	0.32875578513422743	0.5681513024424119	0.527418858316253	0.7611184383156555
0.	0.2543709994671505	0.6302531037482039	0.697950081228838	0.21595028040598882	0.10978598387722283	0.5160336817302235	0.4391408510829307	0.34324117156230605	0.17363433507376358	0.	0.8212038223189959	0.44768990045220397	0.7476085590433151	0.6785093227762531	0.7398131875086187	0.3167664116101816	0.251375815614795	0.41444457386303324	0.35375761936379424	0.36043175320024784	0.436088042804226	0.4711758478320557	0.3423478934398227	0.16481605248034456	0.23976330466785128	0.27291376376711296	0.19724860657876778	0.34919434173774583	0.3768591409434216	0.40461239514956177	0.376130781957054	0.5912569910723809	0.32785115465859327	0.652008678153959	0.5927243767544255	0.18469588059769895	0.3157092907012337	0.6617453846081796	0.44939575259926945	0.5107520248392218	0.4812819176392798	0.696951207005051	0.8461385246354873	0.4528817465807933	0.47937768059669106	0.579404892085058	0.4254529358216621	0.2644983626939793	0.2612818046821125
0.7044342824091411	0.5562549824901966	0.9761739684249071	0.8272509296454468	0.	0.3333264595597791	0.21533051555799126	0.2875861792119307	0.31346897914362604	0.2677984594425198	0.3436527212865951	0.492541699776061	0.5514322583064615	0.44202869814627277	0.644842060842058	0.7610197174531971	0.3309241299859065	0.40143080521773217	0.6783218959781694	0.5093857846549323	0.26456853230299304	0.21734009547217226	0.284598305781785	0.26127164875963366	0.3036302287299934	0.	0.7159717898017038	0.5363366701084723	0.18837799675654998	0.3014064276582924	0.3634877546108576	0.3278352546669498	0.3380979547843353	0.3133757236113866	0.48582014906056853	0.6416740433166184	0.26627981351146957	0.1963406429143932	0.27407448122650935	0.3646429359078453	0.2954435567229331	0.37395302169054145	0.5177775374326135	0.4339242624930707	0.3760928153520578	0.5798536258152249	0.7466211670101673	0.7765989794660729	0.6264674291958835	0.5695398316339412
0.2256117551892467	0.30338412137297904	0.3772785705824841	0.2530635785966572	0.4631368832066454	0.	0.42484718243795416	0.5969659865155238	0.16819510808099175	0.4328461072079382	0.258411082135698	0.3916151893050036	0.6088870045352395	0.19002640663692094	0.5434502810894827	0.42382134789022746	0.36610395187063555	0.4050371522632127	0.47456074461682024	0.	0.7526288214221872	0.579391317328017	0.	0.9321645180985738	0.22873929845394841	0.4375111366414781	0.637673051895432	0.48405546826328555	0.8004978225816743	0.3552120832378462	0.	0.9023092387279207	0.1817528292702723	0.27343497319487586	0.48228842979365877	0.6238785628288214	0.5422910972828654	0.5742675201233968	0.6013971714708121	0.7841547800119723	0.18955809122060904	0.3726245384620104	0.4481914819879721	0.31079716573147254	0.	0.2420193541646852	0.5876409237472839	0.5580181800211707	0.3169564594998907	0.3940956006023356
0.7338546592341264	0.4157474805573613	0.7954581350362523	0.9172905985898487	0.8199626531679981	0.	0.3827602634228969	0.6633212486378459	0.24342778419999872	0.1902143780468869	0.1807888951177032	0.19821186037919905	0.8327854183532525	0.19371541494793512	0.34371748326032847	0.9189752761381416	0.1688705872461254	0.19413709783033345	0.12775998536024766	0.22079307913262022	0.22351613158473452	0.20299989758086623	0.1594784034905568	0.2076243558100823	0.17123860957353265	0.13698750401329213	0.2217908436878727	0.13358903796586866	0.2666512444515541	0.15858917157236055	0.21116186423796077	0.23442640657157784	0.5589442902343643	0.	0.6092943755690889	0.8808237086081001	0.6436653505471575	0.47285467646500995	0.2342331447145214	0.7195262695667595	0.	0.03120896202458187	0.2568913425410041	0.17879666869478664	0.8571690270120581	0.28191113439143306	0.3154375113469625	0.9071410663010433	0.5249967938658157	0.4276803992445136
0.42799489515794553	0.26268429276470795	0.3832395256630254	0.3392069239288807	0.5921271092983522	0.30087478692554936	0.3430317747038267	0.4785103815478994	0.4282125682722357	0.48001579137885625	0.3522541792885838	0.24543322241001472	0.5722405294622035	0.48397591936731615	0.461345395048955	0.641650254620298	0.36453661011491006	0.21113286028173228	0.35410974215911056	0.32010582152257555	0.38424090438896435	0.28358869192453523	0.3031646973400338	0.34186103777247767	0.3833025401940229	0.4712103402330056	0.16202500585882906	0.32111547284566516	0.394481870551428	0.4433448161506017	0.4047764775468958	0.4697931734897351	0.32982304524931055	0.21016890148120604	0.33027552223055245	0.3427810941757455	0.8677695239851642	0.30659721303527376	0.25167384465428644	0.8012857958608475	0.7555308923593045	0.5056550685070673	0.28378179127924835	0.	0.7184180965052707	0.4501291745953623	0.	0.954036176122746	0.4541843738569616	0.2526632217870285
0.6457671846818244	0.5799790634682854	0.5155206932814487	0.5213746424541721	0.6278852633164754	0.6208809433941642	0.810890555613117	0.7278007297607934	0.9228489736181574	0.39004060438997246	0.8750430147169569	0.7523213828573899	0.6716089718719832	0.48140609747417745	0.9033018305182665	0.	0.43664122163369523	0.5562416754489325	0.7145413748502292	0.3692000281366215	0.4704116714320711	0.590294874862192	0.7720775841590409	0.4608262610775208	0.8072792060939602	0.	0.835241234442016	0.5171671555470271	0.5434682037340258	0.4138595633414031	0.9574154385446104	0.8247829853077381	0.5495218108945422	0.3702358407661492	0.5322758391163888	0.5015855653530892	0.26087227918478595	0.3305430982075159	0.4772875739232536	0.49539124962692804	0.42427863675843136	0.38925081532524847	0.8373442958547636	0.6164966928851273	0.4980698198070782	0.39176383881695825	0.5582655448840764	0.6153886143191565	0.739513095561295	0.35646247902623174
0.27464818183931433	0.506498226910061	0.15944432433617522	0.4339264997703093	0.3973973680320089	0.5346289088761436	0.15849008859105082	0.5552305089953624	0.20941003526895022	0.39572657842197057	0.22895725105530498	0.3129527880555308	0.5101425058535861	0.5795142855894958	0.31412491808147597	0.8074237101302274	0.11904714845102017	0.1711501531160611	0.16128187680563855	0.1766954935083024	0.16023903953121738	0.14600756074451948	0.20068390305981748	0.20700326667191513	0.07966361868238497	0.23349313688828505	0.18243308806767009	0.14105740713216117	0.24381309626365977	0.263766283040511	0.21130118428049796	0.21410471781664087	0.4319838847082847	0.6755498326535039	0.31791766068312405	0.8451030522226389	0.4758429560358833	0.5285121250500708	0.10343342249365983	0.5874804187377132	0.15796698244857169	0.731314559557387	0.40702016197598906	0.5365933287100875	0.41665093003852105	0.4720470414039346	0.31410139483278643	0.4775541167130624	0.4879744434890738	0.7077275130287476
0.6649829638531328	0.43434811533029166	0.6426434870465807	0.9026282031081744	0.727871818172399	0.34223636551745995	0.5525971827856179	0.6844217888910346	0.5841812449407489	0.7612951626011387	0.41055249157397244	0.6710823334094884	0.5193358224988129	0.5456934262727984	0.47658913417410365	0.7714310567904773	0.5587802521795459	0.19736831812225178	0.5429820800945281	0.5408036662498749	0.569380444561826	0.3731717549194051	0.30312577221261894	0.6720689541735729	0.6887157876744724	0.44791425457848727	0.47554324003839654	0.8236696608393036	0.5583028444064424	0.4303380328452114	0.5804086955924106	0.6858256426057884	0.	0.37470712359297365	0.	0.4625333626828423	0.5673509578305296	0.2219763384901737	0.4947460513898705	0.8394917822276978	0.6736696101124706	0.6733997404399851	0.44496977662398907	0.6470733308786393	0.57940018761205	0.4740262723444002	0.534555326724545	0.7958783208245691	0.6714897052185905	0.20761174885280262
0.3380948296530212	0.44998443573178304	0.32590086019534714	0.5313335624101496	0.2901429059503483	0.27664923468162933	0.23273689796074912	0.1898118140627044	0.6008147252945758	0.705204795123448	0.5756538793755123	0.7801741591178701	0.8362697237554968	0.55780725763462	0.15413425536943254	0.6736739430761026	0.7497576219282771	0.3014561112785456	0.3177516306671781	0.832129638930445	0.9191254055241386	0.3171158671574549	0.5134048628312262	0.9069595331004808	0.7896912045046999	0.954544104313172	0.5674205640712825	0.8403395916222115	0.8843733952352456	0.889649184118318	0.22464559188494385	0.7276429914354514	0.2858824865874642	0.17756820886391161	0.18683200916631448	0.	0.37494770848581843	0.255728122564653	0.2585484530404273	0.2756937875697504	0.5707004276317977	0.4720619052132681	0.46289224038367793	0.28464619020731896	0.6636388139444328	0.338803551141785	0.29118700776259315	0.8142672246013924	0.39973153961226515	0.
0.7928567606902239	0.4266369677990928	0.44251834099266796	0.639224927929839	0.342994829899948	0.39975528450324943	0.20300689041684455	0.3450119820966396	0.9301459856445641	0.4783261851558713	0.3607203461877401	0.8940468684710198	0.8240998206634547	0.5854577161351668	0.31816779615267676	0.8577757651468589	0.3988617996187127	0.31832316755813067	0.24723460114433835	0.373772966462829	0.32992154165029974	0.34091688611071697	0.15121326969486298	0.38510309508695745	0.6555732881622498	0.3244711830280492	0.21416628354964465	0.6276196321516295	0.	0.17563875446607838	0.19980853285511263	0.4093672165819722	0.5564242260713667	0.	0.	0.570784572630103	0.3281003149962056	0.36736999119942154	0.20368981902111666	0.648960145045413	0.6963533037847003	0.34960404966921094	0.	0.7389943809837392	0.4870329359111665	0.45586282466126976	0.1366797400014958	0.5732573547969354	0.8556214886024185	0.517271785910943
0.14322832460328436	0.26514064803345305	0.23663358810498913	0.2689810207316227	0.16910615226989345	0.12071883998476496	0.2991340834260321	0.24315406688613173	0.3421075754643021	0.12592337673922244	0.2857758563054096	0.3686482831757039	0.3454396364413809	0.24748232824394803	0.3383376207234799	0.42539502473359003	0.152055140312415	0.13840801425680094	0.2150413900552406	0.2430903598001932	0.2813769852022317	0.17542855810880015	0.2797939108774746	0.2901268225681571	0.14778433506527963	0.22883587238555594	0.1614885431828938	0.2634144868705624	0.3616171527090023	0.28548650605131665	0.342967879853668	0.415905606876849	0.18641415657427599	0.1878636061975766	0.3045499766385553	0.2025700498812038	0.28624690634639294	0.20511820643133158	0.28255321129935257	0.3580281449444392	0.21443657496071938	0.16780556204042807	0.2595749708924132	0.33410297103278264	0.	0.2643458192885071	0.20076246314319815	0.43091690154802104	0.2405245033835638	0.25666312386543044
0.5043309580933101	0.03880901032005647	0.5081644676063686	0.5961203729963586	0.7147522387244298	0.397399226932602	0.5806703710084653	0.9984513814168574	0.17262560646303474	0.2747542438788951	0.37600580984339155	0.23120748608745842	0.295061170334133	0.3830504918814782	0.7552745116821968	0.8969581919448656	0.336155716305576	0.2008772123265305	0.45498449663271423	0.38545164805011545	0.33999199422926185	0.27255655351147123	0.3013433032188799	0.5172258040058689	0.19450324488096757	0.22377185777699446	0.17326504845318833	0.13960200213132484	0.107303550159858	0.20072036833518206	0.29204394735579203	0.3702872768713054	0.1736932604046028	0.09699669704402004	0.	0.12890923152110342	0.3407178176401934	0.23711178329530563	0.27623237322729705	0.3260894329608569	0.27010706173935156	0.33617872523448594	0.42029685138123146	0.40672729124798246	0.1317307493301546	0.21232915509146963	0.46442577685691855	0.46974486021055656	0.6144751616789825	0.16962000721652373
0.31096608826020466	0.14665562192537257	0.18952653103490838	0.2791546141795363	0.473315279791338	0.17744085192998932	0.2386261685992262	0.564357492876667	0.23709908487030162	0.1262263990248639	0.15539466175190705	0.279860215654091	0.5503945252081665	0.19359105592108358	0.24958851476741112	0.5933652109124119	0.7622845146344617	0.23489775857904335	0.2813792960458699	0.9708409599851314	0.6549371532100026	0.25802833727989327	0.27698107646947306	0.8751255540109901	0.6218178950228953	0.12127311589739882	0.2965792722407922	0.5850592670759599	0.7334626377323278	0.3716387816542698	0.34416384725837457	0.9090759083305501	0.24063250010031956	0.19399646330397857	0.27352926940581507	0.2547802748499727	0.4982908300693088	0.21372352402728503	0.29480242572791837	0.4757153800890068	0.28040183806637875	0.13236661476352196	0.23205456223969084	0.23229340507083185	0.6935674464497352	0.21780471240730223	0.3863870073695081	0.7672983683824779	0.2244787226742687	0.2060934633770164
0.	0.25498241325215865	0.3443973636308473	0.4369768528689782	0.8545576917270433	0.31447654206594583	0.28105230203833115	0.9043774929563844	0.23081228596685702	0.17967806649028997	0.11925957750326656	0.14104453858079052	0.9342706165894953	0.2314723319840334	0.29526763794163163	0.8138885156700191	0.17317261234301182	0.15285314120779714	0.13850523084127117	0.19380591796851818	0.33041666860129215	0.16437776743633614	0.1323537291192553	0.3264230722148954	0.24939772337307856	0.19067798486829451	0.14885682830494829	0.15195312273062497	0.46037629053324924	0.21847424661966416	0.318162792451162	0.37332069773227805	0.43884533581735197	0.128951831630369	0.3151951281069561	0.4040958286901827	0.5439990672120285	0.19834718957439362	0.27895603110966843	0.42183409605690864	0.2698009456705703	0.	0.16705615321968806	0.2607686070118921	0.687747865395998	0.19697300996676698	0.3152073350380606	0.6001657495384168	0.29399374263486855	0.18432941087138605
0.3956225928762102	0.3368870403530901	0.46684320639209465	0.2660221108091126	0.6605461149357251	0.7811979190810935	0.46732338484678393	0.9419556916276429	0.48758809160872857	0.39436782742892806	0.1623797168898783	0.5165620978756422	0.7747866801164173	0.45852754871563384	0.32471178206739154	0.8005908071846002	0.42230602437431847	0.20721389401906165	0.4038155292789416	0.4695361047379368	0.42650344419685066	0.3430677211837775	0.4066151556783719	0.5217240177343392	0.48130827211453703	0.34339205328565675	0.1982228157400036	0.5552654038442982	0.4385854436843556	0.27692633119265075	0.21200998471213706	0.6489204195188845	0.40253535690035835	0.23903694001026948	0.34966059668844734	0.25977995282836536	0.4197475122631856	0.41074098436624046	0.43369830542941834	0.5022041021938757	0.33164356173274967	0.24452377506266137	0.24206069005816575	0.2843791156127689	0.27090199833639417	0.117102125395265	0.23337346560169572	0.15377506617988196	0.8770893287230725	0.5171464074831932
0.21796124204320588	0.22477593497197665	0.09030495336676012	0.2875973636090635	0.21400565444120356	0.2999482843406442	0.31093215966221516	0.3073477811982787	0.26106702096165385	0.40979259360979037	0.2861328159058266	0.	0.2509798892859324	0.31880455366275995	0.3196957458453332	0.29312537739912176	0.25847674911575924	0.3280212861402951	0.25809028410614954	0.2752966804158718	0.42342357009156134	0.9962231475989133	0.4434488027706416	0.939536916628911	0.7289199565584736	0.8869062778004685	0.6515135284164744	0.9521323946295259	0.5632786279014418	0.8132727440883758	0.721208639794088	0.9596774671026507	0.2171175787205661	0.2883531589388803	0.26918990722369357	0.3386457693918421	0.28692373340802657	0.31913411047700657	0.3605600699996587	0.48102287241413005	0.3931998082303266	0.3471463542318717	0.21216937568069166	0.26945039132742565	0.31493930633169875	0.34666217051087456	0.27729281932172395	0.3798619768042693	0.29110978791414793	0.
0.3851761848009068	0.22093087294053626	0.41226041202013597	0.5489662646903684	0.15594982414676525	0.2361253193848189	0.23432815899681508	0.43447030132877673	0.3764161470290955	0.16089725430659033	0.32911396545562155	0.4863915809394023	0.49307262719137435	0.20173928774904012	0.47742930722959337	0.7642355357344921	0.3392704101984762	0.27414611873733535	0.6993166369611774	0.6099801695139735	0.355823295815388	0.1787775139977619	0.4153664384348024	0.5975378360912877	0.2379753840304849	0.23408556395112792	0.22441781734350016	0.3565045176879235	0.4029854015775753	0.11022139170739786	0.43273364675416487	0.6756129480848322	0.42069144478058135	0.2475042301184111	0.37570208641291986	0.4732104132928832	0.41507538554051177	0.26583390174711485	0.6383460537829305	0.5055568875464274	0.43173662615772246	0.18381334873445512	0.35331609569273215	0.7879875131326133	0.5460979355933122	0.2716792054886043	0.8680849155734475	0.8485728200810798	0.1782597209995649	0.18331184395986633
0.49886740282559733	0.4398138771509836	0.029138313976031616	0.32865291252664075	0.3413987160205492	0.30713818173363533	0.3210629718592865	0.45934837654421273	0.5542795292669137	0.6525485149436449	0.16423934436996404	0.752367626805992	0.4326081349520374	0.9459113136877374	0.27029066686875336	0.8893467253848499	0.39389051393639823	0.5664388219220715	0.2533884492084006	0.4419810874057133	0.3494762519048736	0.2823773859970521	0.17622340987986673	0.3233035936852655	0.4221999052847099	0.5129548122743617	0.2362654298383821	0.46704765045795404	0.21476892585047003	0.	0.22399204348657908	0.6408003491847886	0.	0.4264443348518682	0.18617037261864833	0.3169834526898916	0.1885587739089369	0.5840065938159603	0.20959290678676679	0.35150543540094553	0.5017761138835605	0.5800695400286255	0.3378618846226252	0.5713659784869161	0.2665949934082208	0.7194936576964337	0.19874839275344716	0.5472674693834592	0.4657920962058357	0.39695284507300355
0.	0.23723116537677655	0.3345056291117257	0.6101466576510587	0.6020047043586557	0.4529022302323141	0.30100947431986846	0.5824010935514139	0.4729497521686931	0.18016973660237712	0.38975658254617257	0.6058841192837873	0.450511540305947	0.2009739029468122	0.41140746310216975	0.5205194865259989	0.6170416722864156	0.39184969020032756	0.27700446890522207	0.6711613686442326	0.	0.39910566079026333	0.23555882854686122	0.5192394807040119	0.3525267302309586	0.3036481255932673	0.279617669192674	0.3820049002433345	0.616476052143815	0.	0.4241325339076063	0.5878532782020737	0.6558933361755331	0.5249043343880586	0.24724712701531298	0.8585308010108393	0.28817961128130504	0.2398839013449912	0.2667183687909677	0.	0.5546094132639223	0.3718607115634748	0.27762775675595325	0.446792785848602	0.6477222360358873	0.36029230905670506	0.5435390050153518	0.6708537518130009	0.7133966189068348	0.4872668648441023
0.6681577774036319	0.33875038138953484	0.	0.7353705036137476	0.40792228098742994	0.2625009561711035	0.34257009008817857	0.255971774586894	0.5512569557863929	0.34502309989911284	0.5370486724202864	0.6493989622049915	0.6050307855624554	0.	0.36037991242991	0.6242318016818711	0.6080031567889791	0.2050841170954681	0.42922897567010887	0.487582316759435	0.6005531118599754	0.1557550471909401	0.35226903977138185	0.41881296657905975	0.6486780832633122	0.3915297295371935	0.4344873457344655	0.7923131121270953	0.5037299913517576	0.17374005383995855	0.2529075055111611	0.44262425423459323	0.7342985258320169	0.4537748731562635	0.5433744299467558	0.8014045677522169	0.5648507503291382	0.3214700968667643	0.5195028453102047	0.441706947267486	0.31396253796162227	0.20737738245571133	0.313836765674999	0.30156738876200856	0.7389351430982021	0.3114693214183202	0.5231318949859989	0.7953328255899319	0.	0.4212376337978909
0.12191400761173099	0.15160827243555455	0.09066141337576136	0.10169284703386121	0.19352999600846257	0.	0.1908777023873159	0.30519298511615733	0.17367794191189545	0.27584440307392544	0.13295581609808843	0.18294312375189528	0.1903591711397988	0.2814257318670568	0.23473435107555224	0.33051235283062247	0.16228915345416906	0.	0.3918547410557204	0.7696587759741974	0.30359108115450545	0.6799834290186691	0.2627854675813263	0.8117568288104944	0.2780912191920894	0.6907442612459618	0.270149065534667	0.8059228030839274	0.	0.7528938961256951	0.2279944796732353	0.7564137716435708	0.20219137612697985	0.3453264609359087	0.2773741556946424	0.40381765361967714	0.	0.6548781647062446	0.26594355930736213	0.7977954016489036	0.24336841011410032	0.6382954882947071	0.3735382382631481	0.7270287396175017	0.23546420265746185	0.7450436740548849	0.1845899823896649	0.6490437344582606	0.176350011791956	0.599397329243994
0.3392677945935509	0.26317444871462786	0.20168295837112965	0.34555332207868805	0.5024937689457022	0.3704287616980166	0.30492196038726643	0.5136127362826756	0.29260972224581	0.2247578172059857	0.2590149891395476	0.3599134021314871	0.4843455263212641	0.32944260118555757	0.3355057903250597	0.6316300466411016	0.35589959166450946	0.2683334720741349	0.4437980606860054	0.3422210222272534	0.45311912004992044	0.37537249629452984	0.27710590674789265	0.3422938367953648	0.3384957350773659	0.274440691340107	0.2507621300267007	0.26905979945350844	0.3333193875834355	0.2996772828820094	0.37658670061840943	0.5024039862334141	0.7990411852219643	0.3866944542084025	0.4577214140918264	0.7595649395134634	0.5084408599711819	0.42077477807921526	0.240014815544495	0.42120786173979574	0.4901030689913999	0.342947296077615	0.36674647868786603	0.6524244889622228	0.6767050348327336	0.48603485724068163	0.1988453484475277	0.6231208571927588	0.7449872704531851	0.3792757256331332
0.2671050505296573	0.33116610914124767	0.41661295173836854	0.3547413596937845	0.3461147461599994	0.29402240629372056	0.29073633294601914	0.41006589189077486	0.38260935869742496	0.3888224801718122	0.2850402993128157	0.46576841056823554	0.441377342517217	0.6439412178185286	0.5699550935132427	0.7191417783207816	0.2681429523695342	0.11109606727491562	0.3538115558936942	0.27652660748308955	0.16116032158368912	0.3999408257091854	0.10889782827377659	0.40264131605342973	0.35092854980630644	0.3061183452351619	0.4531395219433877	0.3674748350594236	0.3277325194237113	0.6929865727245038	0.4472613947111474	0.8121840491262005	0.3179864363823005	0.3175109946583828	0.3386788585541786	0.4035423696487979	0.35662425850751095	0.5381389794409571	0.3474506895615	0.5667253300870883	0.47084725396520183	0.664468238848614	0.6984051890280499	0.6143343629063244	0.404099970285064	0.38507127867899776	0.41918215953950577	0.9429453579676372	0.35813265360038254	0.20416920299799576
0.13640795060440852	0.3045195541714433	0.22155130788590685	0.33758594769377004	0.1250251514217139	0.14017200967626034	0.08562333555566277	0.1759227656607983	0.07676195759086951	0.3203384041162339	0.143702193237087	0.39460887989025867	0.0356965007157631	0.15054604189221182	0.051196570552825865	0.1090261648677918	0.19298309928389304	0.6122046694759193	0.2917669418139331	0.7457950528391448	0.20519090055191613	0.32451411339362374	0.	0.38600624406583034	0.02193057035687314	0.21719699550811283	0.12519788396885378	0.2115134341876755	0.22460265293164636	0.6772500768291724	0.12940362404432446	0.8397136174999025	0.11019539823593939	0.7382470045866895	0.3546968426080646	0.7315047300044356	0.2343112374949161	0.3231912591004517	0.07394140582990318	0.6152444638706848	0.2231763881967857	0.642578659268951	0.20798279583322551	0.5995695467264249	0.403425318419264	0.7572139995476157	0.19541515788724617	0.9647127814692372	0.04646405842159173	0.7057868282877676
0.43775649395715366	0.	0.7869262660921731	0.586840696687719	0.5828533310229463	0.45333721377567887	0.5893133065622994	0.7238107643422241	0.6563292902345116	0.2600774133383764	0.740508715296123	0.7919921066712841	0.48757601626921376	0.5904678264181075	0.5625278157227698	0.7658093841191654	0.41151718845057594	0.859881336690217	0.5922474047332753	0.6102953617108926	0.4544326338874128	0.6089607295686214	0.	0.7072983949437297	0.5496967992841963	0.3515454281487008	0.6566653585339634	0.8183875162655206	0.633261989093286	0.5153758494817146	0.48913429935866365	0.5779580239490824	0.22091568734478753	0.5616421843639176	0.40495021467292236	0.6077140840638116	0.	0.3878110016274372	0.3891177394100521	0.46510403845684856	0.5235195309292484	0.23119978200805827	0.37389923948048936	0.4563175134295183	0.31347515850178687	0.3871945133284888	0.22081268192013415	0.5426780654816608	0.42905423226630784	0.8047164184425449
0.3472281024920684	0.17169043008646923	0.46746379430397916	0.2132123144145682	0.6598554075563547	0.17658098711113826	0.7355571095133582	0.4579812591032154	0.3779390624200928	0.3004313876389038	0.48202763601671245	0.3286515655945257	0.3979011404912405	0.17935315923532136	0.3079755616148288	0.21965795016036682	0.19047207920288517	0.1327157925144626	0.3313584156398349	0.18678579858254588	0.4917298461395095	0.34748803003845286	0.5121352233657951	0.6366090155274604	0.4163966958455648	0.31394401533563676	0.4268430529316707	0.4372756336924357	0.4525437823135046	0.3159833261343328	0.2883025680444685	0.	0.17815408729085774	0.009468264045685288	0.27318106291254574	0.24332419805651773	0.6523833195328672	0.09414128579264801	0.6031278961261219	0.40229328019474747	0.283909257761301	0.20458773388775633	0.28718457362365873	0.2231867295633231	0.5844940726320002	0.21682477282664034	0.4518906807539743	0.33979071367323677	0.3756587366802209	0.05010597719107141
0.37816522239702416	0.46207978329551974	0.3687398905128014	0.4886634591728226	0.28306399484413197	0.30660621713675257	0.20956416953903392	0.2417878286472309	0.5819189059367766	0.5373630281243544	0.3543099867452421	0.41362331615610437	0.3994375420717686	0.3301473939499149	0.29418121991590795	0.3354567494785139	0.357472689740741	0.6352108840032942	0.2919064986407347	0.5770324632127337	0.22991379031228787	0.31947582461689794	0.32160978743907614	0.41466744657792964	0.47634869107587435	0.6998614016541809	0.19582202787176814	0.6021689462712362	0.3802613186822825	0.33300382897047703	0.2192812694038827	0.24419759277004335	0.4726200220033199	0.6561553099018262	0.29832975062134476	0.5552847652942433	0.19489727146023508	0.26242933841429233	0.4226426979361517	0.3727145602217449	0.7252756670684363	0.8218192557288297	0.26722074201523377	0.6952013246864279	0.6345637732203434	0.7251045775790297	0.4695323672882539	0.9431392285409778	0.339580175100932	0.3538423363932336
0.375229228668969	0.3199152856535935	0.16948539577101684	0.40380820234866005	0.2900730323108572	0.3653663181431901	0.196498845218002	0.463043276264939	0.19351836585653726	0.2667919462801609	0.	0.23049824340346436	0.4612945719686483	0.4495024333997713	0.22054897221245884	0.4817225775086444	0.315850255133775	0.297238957941714	0.11900184327279967	0.3616633388835899	0.4383026460158549	0.43352628510689273	0.18283176596933012	0.5611395034935794	0.23089944556683847	0.2073708618330679	0.16093670154615672	0.21571550736361603	0.573655382120793	0.5618043025449376	0.14750394638158248	0.6127675484242084	0.4693040814021595	0.5802377007447571	0.1932344845931445	0.6147172359651722	0.40864208720745493	0.5727646141638695	0.23588835088373675	0.6607747949026346	0.2909872399706632	0.3946611925892404	0.2880561290507224	0.33841573865875485	0.6383631937477898	0.6787180866514184	0.2313965357929581	0.955635363197778	0.44856993390405586	0.5445565902342002
0.5151812709383795	0.8294258672143229	0.784862739959838	0.8432743349317179	0.6359548739866097	0.5075320021897857	0.6095824983592251	0.6883591059477578	0.	0.4378066343262711	0.7718818751294232	0.9329216841837651	0.7282973644550014	0.8145303038411359	0.5986317921071631	0.7184461044415834	0.26537704188890654	0.33542431717701043	0.5202127205500221	0.5380852886925112	0.18074772067458414	0.16820305131296243	0.3002216886854289	0.38970783102346523	0.29299148078612275	0.24926801499009626	0.4839105947526889	0.6353614716841017	0.537033748647842	0.3861659787528656	0.4611047465353387	0.404289214411248	0.29333063988602465	0.2841112926110481	0.30409125751682364	0.3308134048417544	0.3548467987078051	0.4039920962955725	0.3491521706313732	0.2783036278242631	0.22766281140209998	0.19251794724385296	0.2314016456726297	0.2269743943500702	0.40706268117222294	0.3696123756804966	0.3673521823565498	0.34694895403767895	0.380757339117392	0.5317190371002384
0.18616842967283023	0.33123391951174086	0.39574611304178975	0.49184702145994674	0.2319031641398314	0.3544314454807148	0.2775427408227829	0.4343899741487966	0.25548444289274297	0.	0.2944011858331976	0.5067626690214916	0.25901472477601156	0.3914633720788604	0.3458279060468981	0.5720649669953217	0.19984584497822125	0.3057059050947774	0.3196545818406502	0.5522959250021888	0.2845201993496931	0.454852354995124	0.49618175831928707	0.893503229124251	0.15857141203335942	0.27059872950442326	0.4466652223367655	0.4801432472516814	0.29257361322723874	0.4319028282888997	0.	0.9661741490464657	0.2535767510977311	0.31036090494128715	0.40769925099346394	0.6682032203799274	0.12720506608364937	0.3909832630631062	0.3862899218008587	0.5005637960467471	0.2382903787631136	0.32394371980487724	0.5909842742060003	0.44062595512076264	0.1732299801360984	0.27265919749714884	0.4566453139248224	0.45310109259330034	0.21794694111294974	0.2728312995718037
0.2459257399638459	0.22781162625692167	0.06685564500263892	0.2621437069108385	0.3661562570371385	0.2748835017178886	0.2934236540043286	0.4250490583564532	0.2783910462162128	0.21198955315993903	0.24453689133988937	0.41141446661627845	0.30079667808388694	0.305175673436442	0.1301623437998369	0.4892246135163717	0.28887103943267745	0.2630788314000021	0.11313071228409502	0.5225433013800256	0.17305172537819993	0.29992470082300554	0.23668636852807437	0.3571655710409347	0.28252264145089284	0.19242555089821556	0.31192120646576627	0.5717306671907916	0.25737143367162263	0.345920674161172	0.15083056185721674	0.7879978207843137	0.22122989907027094	0.31723409606257424	0.11879208325496937	0.5304245866459327	0.17739417374350702	0.16149008512637375	0.20203017900183937	0.	0.3570116487435715	0.38449435767150303	0.24717509078359676	0.9340716700349909	0.20766017009460752	0.3075693320351704	0.22565168374315162	0.7381196602413541	0.	0.20591507212432647
0.3901899843019175	0.2727173117516517	0.24502445024085284	0.335750556180158	0.4722628663749268	0.	0.29073374838838695	0.3714141942886939	0.379133417792502	0.	0.2394354333429105	0.3437378158373527	0.5159571493787638	0.40830587349859987	0.32616864819811753	0.5395826984991897	0.5551913654541587	0.2161014509132538	0.35397693405268044	0.3460693465147091	0.62233096001461	0.4012702461646745	0.31877381006759686	0.525284827685091	0.	0.5001582755247179	0.2754299906295003	0.5416500845835351	0.47837928955041675	0.45750438754389566	0.29907944003112225	0.8265388554819657	0.6619138291980878	0.4307129937585408	0.	0.571406681350471	0.7819849749070295	0.4907331975938708	0.31473283807847713	0.	0.7722378569180309	0.	0.35529682873638807	0.7161490772027178	0.5922541241521946	0.4957083554961134	0.2786104945243731	0.7360740063184551	0.35044479466548156	0.2931728967608038
0.20057147984999363	0.13591744118712626	0.1396697344289692	0.1727977909066267	0.10781021302241449	0.04834515814242637	0.12933757949880662	0.11838731160017525	0.	0.16130764221978866	0.10346523122837861	0.1445731499934506	0.03407879225704836	0.09155471458062842	0.11131224004447525	0.0766588683399432	0.787525443397963	0.7769850599568431	0.9056945807385145	0.8528877843745517	0.47382526542839165	0.10025011098391348	0.6791661921410235	0.6778130616921866	0.0888406831507163	0.2553741077874972	0.10778153412179854	0.34077425588604504	0.12357195398910233	0.520159371751144	0.7089873233097317	0.7974103929998916	0.7577572248166271	0.7523509428378164	0.8884166473240965	0.8682148103796649	0.5189690528988731	0.08465585850230133	0.669660972768492	0.6485229110288211	0.09369226961463516	0.3301912913716557	0.3869891934821448	0.39958924354165937	0.36202898988154103	0.6312011861879883	0.9265049872588672	0.9124336473439436	0.7727866816481012	0.7989750034910528
0.36458081930571234	0.20759952513507793	0.15957857508479928	0.32364756789581	0.3837452052940758	0.	0.316253706204231	0.4125806985293174	0.1744448684044824	0.3025485794956584	0.33420643266381744	0.4518761974236435	0.39592150818471056	0.13553190091016354	0.22504208200271367	0.41279138181264496	0.23169606125009087	0.46838812265890006	0.7991538229419646	0.5531993978191783	0.8041001966118602	0.8754285364662556	0.754429221047994	0.8274698936307935	0.14116136509932387	0.5956914507385581	0.7349207777023407	0.9179730407932134	0.7833280546819197	0.29150802896273875	0.8125796861865695	0.8595714543140291	0.23314787430865608	0.35840551681906047	0.6840940997791441	0.6166757459479343	0.32298289450070655	0.7331507060072883	0.5771734165903603	0.7357963283918588	0.1293695108484219	0.5149752277253643	0.4981499480877681	0.6840421386909766	0.4081589825174281	0.3543196600557894	0.24526199904446283	0.5287777841142657	0.5117094600398808	0.5229615177573702
0.38562296713248906	0.4709847517561249	0.3929663259196335	0.3489940746952459	0.2865086589012003	0.3107855064346994	0.4069167953815075	0.385959664835259	0.31937644689683464	0.1485575513022724	0.3437381722474952	0.24798159128763214	0.3511500847087281	0.3513286754662034	0.4694969792110844	0.4858130013717073	0.6269311655337163	0.7949183143954012	0.5010248603688034	0.707346217791423	0.5923721857129038	0.3995784792266417	0.6033957024930301	0.7566380509269685	0.	0.4228843234881243	0.	0.6092405302320074	0.4604312422220864	0.7401336629050635	0.6951101151951115	0.8700837018267374	0.3947260951825028	0.388921705614555	0.3634201163490745	0.3172019562885042	0.3354840421494263	0.13791402534126887	0.4929001304506771	0.42409704474186727	0.43324023696752345	0.20434422420335108	0.39010616394171677	0.36760827269246554	0.3965817398562081	0.4941938254414976	0.5251247991141335	0.5928936627352783	0.6857399153066615	0.9105818650384377
0.5698626229848506	0.	0.5498953065425127	0.5262229972033922	0.5681394467464428	0.5038875054076022	0.47861616482365227	0.24637326888696903	0.4818915382463258	0.	0.36081689898298835	0.5585358822723283	0.5792212964159126	0.3803042288653137	0.5448192982726433	0.773360753921113	0.6970072013427676	0.9593544173286105	0.534427735480806	0.7764274290523556	0.6029667810210223	0.6036734474854171	0.5872630765538465	0.38802783246780115	0.48682872935923666	0.6429075453104645	0.5344473252154661	0.45071103136814783	0.7440114149480357	0.7551950551583821	0.	0.7342305420204068	0.6770224258360847	0.6645875732998329	0.46277295257952983	0.7261636525455303	0.6017412764446447	0.4973405765866679	0.30564007605233107	0.6320994956332391	0.6110110916206302	0.44618969273354936	0.45925076689786604	0.32899666699408736	0.8626421093716252	0.5086211693130543	0.8515016715609481	0.9331758314888043	0.730912049773581	0.6771412436616887
0.1989524129926198	0.431264386722664	0.4064040841173478	0.4698734097651316	0.	0.1921624790529572	0.5121090522962776	0.45140972522056194	0.4379777456825336	0.6843895886093935	0.666649878660506	0.4184554598675823	0.24340453615089086	0.19826935614360275	0.5451971363293417	0.9199171171181312	0.23428832545063233	0.3934440382779854	0.30194355232400677	0.4732412536460946	0.	0.6276922956861337	0.6031511024664075	0.39867350175252353	0.43382632930512743	0.6428999049878436	0.6498513083462321	0.4688185210497151	0.5414012310038147	0.2711518107065528	0.2073338565557564	0.7178266403480525	0.2358009030548663	0.6639903686675676	0.5920134704884529	0.659646775089422	0.2249110519100513	0.529752888983151	0.5620430973983987	0.5094459924430936	0.274302251217138	0.8145126875905346	0.5840156824582131	0.5661368386681915	0.6226082656996631	0.43170774452675326	0.2557551263196083	0.6962899882541873	0.22284329727717747	0.5141114863195209
0.5689051219655239	0.26298333515413824	0.884373976512079	0.690337375916467	0.20336390107239463	0.22913129634663681	0.35596538830586816	0.3484002006084877	0.5726512065787754	0.3646365301526336	0.6757078658266418	0.8252797895198848	0.5105755206455904	0.29663616649055546	0.48692953090117375	0.9221872796921289	0.4081417256806144	0.44321759185369486	0.5575904400244904	0.5145628616404243	0.2020593951172152	0.29539414425964267	0.	0.40536592331720717	0.33932149301086584	0.29497920277234235	0.4529531757769952	0.	0.26040790306040135	0.23362526148449217	0.34797855737164385	0.2663144299666064	0.4052371656854558	0.5427835550183259	0.652157566309745	0.8095312562392997	0.17158432520731753	0.4147404303140674	0.24338723116552494	0.3729327843007542	0.3719392374723342	0.2307932020707648	0.47855954351462415	0.7063318174632917	0.3504987423166352	0.2592125827455208	0.39549915211262365	0.7769265871250302	0.6973912988951282	0.2550206222316528
0.1597516566584081	0.07479440858763559	0.16956125629318056	0.23477814973894276	0.5619627815488414	0.649068261400005	0.21793751470187128	0.8097002695482265	0.39334993372314436	0.458955148104924	0.1790468810826129	0.4948069195558611	0.6611015415634413	0.9360402096343418	0.2943403891458758	0.9375983562464744	0.2589632926121462	0.22449281415220532	0.11055965877960006	0.3035816707126198	0.278088474207646	0.	0.	0.2953774037120894	0.24029004915261346	0.20879515083247424	0.08204440433635848	0.33883109331134725	0.33466580808560215	0.23877709162400854	0.18656077363049253	0.3349272334637827	0.23570913609881824	0.11779813766357164	0.13682760791135035	0.22289893463478752	0.21741709492949915	0.32685753900575615	0.22211498491323162	0.4271331177451154	0.20129082430631814	0.20678166114609559	0.26107117397018764	0.2478597277987062	0.2618734535483588	0.5271381541083102	0.2272988332095475	0.6506834885430719	0.22044997485055046	0.19189382094094307
0.34963328422461715	0.2058739000536229	0.24593535251428073	0.367003184548159	0.2189258340056336	0.2214493896536772	0.	0.18322527926729185	0.5654272110771267	0.24841318209276325	0.	0.3482565352816306	0.4235887795719985	0.16380225278315388	0.	0.4925178748219088	0.2646221282979223	0.11516849947273465	0.11507522758589797	0.3022177671333198	0.1756772318260963	0.16322364239403042	0.2221207499900716	0.28233728759735194	0.4812628723789581	0.32114247507335136	0.2728270023065799	0.34818474193135274	0.28756636844682276	0.	0.18934318362224944	0.	0.27473341503342175	0.222268481677215	0.16192973005717826	0.29941860507640256	0.27746065688569976	0.2873454446540701	0.39073897238051686	0.531976839929055	0.44552367980496815	0.2503299525645226	0.6017110508872464	0.5734465632784692	0.3030778855777669	0.020636474824729027	0.2677718849031122	0.4131214020429164	0.36224901103328977	0.2948814668000175
0.34063745678227586	0.40679967385681554	0.15323490399291614	0.3310278622616044	0.4843476571646954	0.25164579572268386	0.19544074316795526	0.3318645804667359	0.5645512352146218	0.6771424336397714	0.3764697970504078	0.6692278935361999	0.8154910969617432	0.36094477737280184	0.3291765725709644	0.7036259023911936	0.42050969063426324	0.3923314638042064	0.20453135813991083	0.54092179931349	0.23583422951708705	0.30778775680453846	0.2961959319039053	0.3379643538391368	0.5439844511697416	0.46547283306643034	0.5655108139110605	0.5175027568769809	0.2767141990750766	0.1646674492464154	0.32454420306010845	0.3869053795763897	0.6720126595642181	0.36892558396974423	0.1314109064120935	0.4784954764399177	0.4290808053805758	0.276794109890015	0.2099314868192528	0.41740954797853813	0.757921399646513	0.	0.5662623403450808	0.35011794532558393	0.306637751832303	0.18530025033817862	0.317927907541107	0.5355710894118875	0.5168097494235809	0.5843736475317968
0.2561331665239113	0.34820008747244374	0.6352361950320167	0.47361929475926406	0.	0.44384606655631537	0.	0.7424951005431413	0.31487605082422393	0.4129340486614928	0.5787399599884075	0.	0.24708992530667087	0.4757573282621964	0.555198893695321	0.49824221351760467	0.1704449759788594	0.2908607129044695	0.4801107722731615	0.5160955760866135	0.20121643841433912	0.3203216914897018	0.34403131675560994	0.3336767375338809	0.25674472454550856	0.34611652100273954	0.4517265632826218	0.6040059229593008	0.3586793923408008	0.4564764436142557	0.5512832337281027	0.6054281980100167	0.27461469361617885	0.	0.3164454576271961	0.5447082159436133	0.21334651211999503	0.31610298755197713	0.34337260408200937	0.47197970955522933	0.2564664010635242	0.3461961974520154	0.38365187887886343	0.6094308858873138	0.24520252350987687	0.42474939411096846	0.3594740500949106	0.5997662230620777	0.2888199822140794	0.42324057386774655
0.	0.4766578856938848	0.5300168843268416	0.7922714206666154	0.3498575574156802	0.437215103204931	0.45284314654525953	0.6209913958167914	0.4242972231560737	0.483693328271658	0.4237174442171497	0.5201142320073739	0.44881520000625574	0.6174298998934609	0.6157932283187	0.9767530545484171	0.42121239445423386	0.48917279635216543	0.4318064439595561	0.6428555706974348	0.2760883511788949	0.2816145411886092	0.3690347694250811	0.4751079199528637	0.30296918453780597	0.4374328580533177	0.38791458197889805	0.5161791788739247	0.3981442874204144	0.5222443745774044	0.5040218081598372	0.8928207354542365	0.3385384848219207	0.4486101439841721	0.5253886649616334	0.8753060727348636	0.41973386025873494	0.	0.5400309612621409	0.8196180312639024	0.4454861048778498	0.6223911696377569	0.7417553942125533	0.9066781457013229	0.46294384794670174	0.5402714603334752	0.641746325521709	0.9299765325071232	0.4456107044168917	0.5476364227567115
0.48505821981227776	0.14362860164689656	0.12848153077460656	0.5614234998694492	0.5523533326783338	0.	0.2638784499410199	0.6205466697647056	0.4266267363412512	0.4432640480235887	0.21222076033387524	0.5593143147542353	0.42847499054450944	0.31992952066902064	0.18981858125341355	0.5105492167479145	0.25787546296543457	0.7663053713477462	0.3346128715816203	0.8156694571169758	0.6682456322783081	0.4298208854893732	0.5066292077118251	0.7727585275285496	0.47778173739711205	0.6379018978818296	0.5517798888238344	0.9777111814623834	0.6411351896057254	0.6149872214292711	0.36184231233919173	0.9082358503812925	0.2878411304195055	0.5344962378596506	0.2130555871522047	0.5463970527804539	0.46910748497413884	0.3307436059157112	0.2272665406858863	0.539784298844579	0.27937254870054756	0.31746963670319356	0.2540427402219226	0.44300200456129246	0.305977084788255	0.17152527587504565	0.3129938903457882	0.31804819402452195	0.5909386033085553	0.4356616924984269
0.19038751640063392	0.16099693055959222	0.1935141903032174	0.1898118140627044	0.	0.3661244331463545	0.6455014424863577	0.7801741591178701	0.24501990469972484	0.20845529403684884	0.40467977939618927	0.5313335624101496	0.4998156258750483	0.3670374597826641	0.6370734763145381	0.6736739430761026	0.5707669985296595	0.4631128687771128	0.7732303760093351	0.9069595331004808	0.5701078767875243	0.3090657220582039	0.677738745534045	0.8403395916222115	0.11848020950802914	0.430833132513028	0.6268724914010533	0.832129638930445	0.5394659329962539	0.42401324270906904	0.4565623346338786	0.7276429914354514	0.2765090067090908	0.2757354406037475	0.2881222172013906	0.2756937875697504	0.44751665643532373	0.07408832243488996	0.46399970748129904	0.28464619020731896	0.18592154126858806	0.2596724140956275	0.	0.	0.40102407609039975	0.43636335827477135	0.5331521948993753	0.8142672246013924	0.20941965794878623	0.42603521122273025
0.15929847407894965	0.	0.4357836182661968	0.632957391138928	0.5454683422393891	0.	0.27949080200304116	0.6289845809318011	0.	0.33304970756428603	0.	0.28087818815095744	0.43491125279163523	0.45709878296041095	0.6944226383412759	0.7850382368720197	0.32629414377753096	0.4261506853385497	0.3824841436745446	0.3299751531499567	0.41790919587883785	0.48297297226876723	0.	0.4934791005310796	0.41228453399955484	0.5149876695700679	0.5074237331432132	0.4127890532240407	0.6155696425257743	0.41201354486215835	0.5877963929945847	0.6367624485688996	0.442426584521614	0.7268802650824827	0.44020168560444783	0.872681603417122	0.6625488148135409	0.	0.2474132379591883	0.870018404409017	0.30456587308376065	0.5952979507045462	0.6536525251560812	0.46609154052986956	0.5048318107980264	0.	0.5259367950275069	0.7442664246428814	0.679179249166668	0.6313355162271213
0.5668233855544316	0.5909621141808831	0.2009826261718016	0.757641936417425	0.6811942167569294	0.22977202166504615	0.4808993055811694	0.5462771873152432	0.7114429554035243	0.3239879319282029	0.26536343859100514	0.975763217121471	0.46551168000504906	0.	0.3871630169926424	0.8178124890648797	0.40441685993315	0.2592752498926928	0.1426135678821286	0.166743238510077	0.6865824751324715	0.2682714924269605	0.4179326153981883	0.6319247700466606	0.6950740073227691	0.1569772765611837	0.21606572388337103	0.4283180223282847	0.6060447688434091	0.6540925863316166	0.4365469862176743	0.7886472928674176	0.49068454530774763	0.49189228768517973	0.10018431211817358	0.	0.39066507917490056	0.19662511583022935	0.20247406571776924	0.	0.6619001706117822	0.4661280862812833	0.22882238359441473	0.972254772040073	0.5652649809297575	0.554944570676437	0.4142625117915449	0.9898197243275157	0.5282363588314879	0.607066825857775
0.	0.5314959514726608	0.4875748722952696	0.7683547622593393	0.	0.20620076571537957	0.14563501322647818	0.23745959221173543	0.20333735101104122	0.3190856475119616	0.3618338343397563	0.3643514101512588	0.46780348221856	0.6321411946343878	0.6117992265048438	0.8884383613693472	0.2685887518353928	0.42006382659876296	0.	0.5736841054872676	0.2837323478521973	0.23083527877308962	0.21700122065450814	0.19849598254332898	0.3241938238349859	0.339225997309767	0.37122670438202887	0.4449176698021985	0.4928332783363308	0.5913856464603242	0.560082437122034	0.8094427175046961	0.1735679269757608	0.3098294399701505	0.16027502442420297	0.2994687521611228	0.1863502781151548	0.16027582458262246	0.19420654504636792	0.17937636351961914	0.16936699887882298	0.	0.16248348381998554	0.16763674578364826	0.42594167058726246	0.4979867168581045	0.37459905470261806	0.6490107924796084	0.4502880729004573	0.5906481414750013
0.13264159980434911	0.	0.49771188803797134	0.4501698596895317	0.5341847456398293	0.6955267374947439	0.4484278062106961	0.5426964162023672	0.2667141371273989	0.6548164035901128	0.4991313895630173	0.215073490564851	0.24700972223886172	0.	0.43889075455457066	0.49695337390960165	0.32697077856898615	0.3669304675375415	0.3394483871066707	0.30773645277552913	0.30248357982904256	0.43761965061776026	0.3240473017289357	0.3061019901780639	0.2641929265478759	0.2871653574302609	0.3969646539646152	0.419871799311064	0.16487502431548784	0.24563390974983906	0.2965198516860075	0.2697937590537887	0.	0.6150841579893593	0.709108402298212	0.526323071853	0.656914726943537	0.7758814357482168	0.6104163881856267	0.547246932547394	0.3188857835330218	0.47022643255780344	0.5011238705181578	0.33604181089846274	0.4481802188687932	0.5253553075014051	0.6469415674928226	0.	0.5284829597960303	0.8225534905388263
0.7969719841170417	0.5790302334197066	0.6450076191631203	0.44396932459990185	0.5014943554863848	0.5009073009379668	0.3223493903281536	0.487861639938101	0.6273690834518716	0.6180784107170653	0.6099530697974549	0.	0.5340876038457756	0.40442703067234664	0.3744226934745763	0.4439855985330994	0.5200692123693895	0.	0.7620033815777822	0.4846384985897441	0.3032469252058364	0.653776996155619	0.379888490633121	0.4191932632422213	0.5168434043250183	0.8037751546535745	0.8547907171666276	0.7617310740778078	0.00041668677990746856	0.599928359064718	0.5902724427513456	0.507138587714903	0.5458148744987051	0.6538287766885985	0.4001292186803365	0.5370931202516529	0.40694705409116116	0.5923452135509402	0.3222401414274383	0.5446655730043936	0.7436266119165088	0.7926111083463852	0.6526334361938804	0.6880664282599744	0.5170213261500534	0.6049536648062979	0.5161118820913462	0.741137813343161	0.6010051333369908	0.6583080063136758
0.23389838956387238	0.15941865645584946	0.27587074813314766	0.31063551698535846	0.1530607279863401	0.1020012046934594	0.12872621392972783	0.	0.07085339614491633	0.21450623183545867	0.0809002070211238	0.2021722104391538	0.26716792813691376	0.14371144935719002	0.1738000261141121	0.27169278798974156	0.	0.219353958109522	0.16460350799452755	0.39428298223708175	0.33967937674905396	0.24613050296214148	0.28782375056120246	0.19729847893297953	0.16697103201137586	0.21590124132873545	0.0874910930992762	0.23667849922330145	0.3536312806197038	0.21238231450160033	0.12884925965756452	0.4661029434697769	0.5253274867230906	0.4898423676315073	0.47671685680961967	0.6786227769149402	0.2792555299948531	0.37902398803601206	0.44742917777614044	0.39237494056926225	0.45241907202152687	0.3724294690697942	0.15911156223624875	0.4980703210222245	0.6543685592410262	0.38294439374265316	0.2494967281009741	0.7453362237313322	0.638428504174763	0.6138490844676368
0.2713801111852495	0.6768330502359673	0.7863798202392317	0.8183212802223602	0.42885269575166163	0.5395113072907008	0.6007720202822564	0.8908011647429777	0.5757254024710275	0.7780165775558211	0.48079134217767416	0.8491179228961429	0.29195290830183446	0.	0.226468463412198	0.784955492523711	0.1850286664736541	0.	0.	0.22839686226447314	0.23407200857124624	0.28610516672454556	0.2639609792091119	0.39300108032486425	0.3325217166478541	0.3326549770597269	0.21972404367537438	0.3195218558299788	0.10961090225804146	0.2801553120830546	0.24430334084390554	0.41453720839828423	0.2088839126981494	0.4213385826207753	0.4092442929317492	0.3904094187187981	0.33584236087478453	0.465245875941416	0.5080000044168045	0.	0.5504325713861231	0.5984803620611493	0.34060951473030043	0.4680049262066691	0.25565987375431176	0.5481298375598254	0.2542959031803115	0.5624021721797746	0.16962000721652373	0.6269032510175514
0.5432868078686421	0.5147652218866109	0.554217585177334	0.5020064926232491	0.6487456250378029	0.5525615469097994	0.5564952499119394	0.33356103807728005	0.436170673521103	0.6006514047591975	0.6996353468436792	0.5038684828888519	0.5977627928562412	0.4286573258744575	0.500770523872484	0.6520740243141673	0.45437204354811367	0.36960066231742345	0.	0.6413677254028262	0.5528814753783954	0.5450014271824631	0.3964454324219929	0.2830512608529711	0.23637139748602012	0.540377339274693	0.8425931025549178	0.49193862838058566	0.6811913901210733	0.	0.9174421958815482	0.	0.5299625409121981	0.5787280636710326	0.3578434064861454	0.5553887546754528	0.4161816315696951	0.25265201212235766	0.3258411668532133	0.25152762562740816	0.307983447399781	0.	0.6271688786773623	0.5439483716159147	0.46959255233899805	0.4301785832251762	0.6648742452954168	0.5269351089223404	0.40867644664414005	0.5072606993333056
0.886403418572064	0.7393725988392378	0.7168031996533022	0.8084350244407512	0.24689098118889438	0.2222713954210821	0.10814085640133217	0.3810808915849756	0.6922057574484354	0.15902980959028098	0.5245567059140457	0.46984309343811337	0.6872556355852701	0.6265741425279823	0.21291452457614707	0.9126182699352969	0.6647087450805073	0.44237531400707253	0.40539706946098153	0.4565819553952347	0.2598291343986033	0.37880732084122537	0.23677041659072331	0.34309250917572676	0.16585848709350176	0.148243405802917	0.12804360445100502	0.	0.6885137013159193	0.3350056856749747	0.18874499455538674	0.7350371444906668	0.5010869614299016	0.4478788948884125	0.510887925266145	0.45455756518020624	0.1526445467170805	0.12091769298633086	0.12141462771462297	0.10925675778194975	0.41183165487759604	0.023234691966051407	0.34908088223738803	0.47028347423093425	0.33463109945060965	0.16821859023693356	0.1647030981581087	0.39622997087153167	0.7354816828357513	0.7634015483666218
0.8333987309357477	0.5601560426509874	0.5228542954599734	0.6809212326489534	0.698459493406971	0.5526131262123646	0.4984396909644092	0.6202253483015234	0.8081484054995022	0.5384335932189539	0.5505030019239122	0.7545045195394255	0.7671045257297806	0.5288878979984297	0.5316396755934072	0.8366422384680924	0.5873851576225283	0.5574008261838034	0.5209377614359295	0.6190056780714013	0.8473732575120502	0.6254476370228712	0.6101674582891958	0.9162134619031559	0.5974676247668212	0.6148675348045478	0.6310454171046491	0.700202885904712	0.7283541345280607	0.7345872727542831	0.6980938937036161	0.77747384116341	0.6239235223435661	0.4189022286617267	0.46165287128022314	0.4756959170318661	0.6389707870841822	0.5056833854978448	0.47125826275677307	0.652052142624215	0.588462577428573	0.41519770288780833	0.4183256326985683	0.5102450579390069	0.4695827857575892	0.	0.4230946938872372	0.46322221271601155	0.8049100962843244	0.7583806053104302
0.6692616858741356	0.6881247474165265	0.6158826766748188	0.19437566509260482	0.5778349371952706	0.4088610320217039	0.25867617298286943	0.5078099042279903	0.9721047373151531	0.8893040541800399	0.6119078587354101	0.7002233163576009	0.7169970766979537	0.9770841317326939	0.6772884527507003	0.8733860720478452	0.	0.26408783345370035	0.4697965518335796	0.4893217411932131	0.3277252532845002	0.641050884785879	0.15370177565376028	0.6332163192198557	0.8733810559699904	0.9292823866227767	0.6465539743219274	0.612537938402835	0.7698608347586191	0.8318069621793255	0.6924053314053681	0.	0.48574155574495653	0.	0.6479269843156541	0.45642914101145676	0.4361531527068365	0.2693381056674706	0.2819899417765882	0.896864072223187	0.6771689556914938	0.8562753845471086	0.2817615656662899	0.716546239983617	0.4716857453978172	0.9031581386747033	0.7399798638337833	0.8449196032312254	0.6715229373583533	0.6729849143260389
0.12257822444030574	0.37121701662265777	0.3042398678326676	0.49620978848120445	0.10250461183113387	0.40655263435634004	0.3755496214262368	0.4388328611485721	0.29093472220895367	0.23677627095619738	0.25566077032533185	0.19418798156762904	0.2113819242031828	0.5079753816402883	0.4388391718574849	0.5794791940802075	0.15526932821410333	0.14347156923342086	0.14711796611421316	0.15839330329503135	0.08990193759346056	0.12087970494524546	0.18985525213986262	0.22035400713668318	0.17933435259047714	0.	0.10223740133848595	0.03043574121085356	0.21286979906281894	0.4473611748643698	0.47531925153108223	0.5866884811102318	0.1023555573079531	0.2784346603092461	0.18484415832485263	0.2911592148282319	0.10373643279204615	0.48566536390681864	0.6692546978343868	0.820766140530634	0.1472027262669334	0.	0.22548425579873785	0.20831737888211263	0.18199553757597772	0.8523742942571038	0.7512862019100374	0.9685238396767777	0.18772283523858946	0.5486623647303517
0.5655108139110605	0.46547283306643034	0.5439844511697416	0.5175027568769809	0.2961959319039053	0.30778775680453846	0.23583422951708705	0.3379643538391368	0.20453135813991083	0.3923314638042064	0.42050969063426324	0.54092179931349	0.32454420306010845	0.1646674492464154	0.2767141990750766	0.3869053795763897	0.5662623403450808	0.	0.757921399646513	0.35011794532558393	0.2099314868192528	0.276794109890015	0.4290808053805758	0.41740954797853813	0.1314109064120935	0.36892558396974423	0.6720126595642181	0.4784954764399177	0.317927907541107	0.18530025033817862	0.306637751832303	0.5355710894118875	0.3764697970504078	0.6771424336397714	0.5645512352146218	0.6692278935361999	0.19544074316795526	0.25164579572268386	0.4843476571646954	0.3318645804667359	0.15323490399291614	0.40679967385681554	0.34063745678227586	0.3310278622616044	0.3291765725709644	0.36094477737280184	0.8154910969617432	0.7036259023911936	0.	0.9971083757006355
0.4144753138521747	0.6836905527258919	0.5422651113703916	0.24085871263528236	0.2607257549837073	0.	0.35947047172704716	0.24417754967109911	0.3539790001409257	0.3694750576206603	0.46683412613605646	0.29185045264077025	0.45141463933435283	0.5950124926943505	0.4893822185429797	0.5629413964789978	0.24136477483544247	0.3447332748430502	0.3920758067634177	0.34452745475575575	0.20387579992716434	0.32015205104671196	0.3343810531663631	0.4345692468655313	0.36943244986128937	0.4824944247731887	0.	0.3329940462073913	0.4145383667312897	0.5611036762961388	0.43379564401205234	0.4465763193601191	0.24253471475523303	0.3477159068948548	0.42427413797060637	0.1477275337981493	0.149009933660684	0.3335902365780149	0.33396575776702403	0.28393460579994445	0.4062235484534545	0.6632744412685708	0.5069098577706284	0.363744357690896	0.5783773181717345	0.7307812127243214	0.5388121790740049	0.7785579954652555	0.3929233665627258	0.7571396297934337
0.5199256671193528	0.4781036539847805	0.7180159764602	0.6645430509914951	0.7759930269735794	0.47914453656883893	0.7477504948433973	0.7639757939633416	0.6729511472967455	0.42495517306840047	0.48290435226325024	0.6971887084337172	0.	0.4544517403412491	0.634642309474365	0.36374461331087654	0.5000807413410839	0.4494130427614032	0.5149348383863873	0.6905503855166873	0.4681648078987427	0.46357550204747694	0.3508030800193798	0.6107317916827082	0.38514399501512653	0.23509406303663766	0.2544106017480058	0.4182379345893143	0.29911665542353244	0.3829944462136611	0.47644331351395425	0.6092031732059833	0.35466500174903925	0.2967920677776681	0.4344176744858673	0.5291159719990981	0.6703921178686407	0.6134249404866492	0.5508761982630195	0.7059647885280298	0.5069300004145085	0.3883652007645129	0.3765217616455558	0.2820899901401727	0.4937380328807613	0.6485857638165501	0.5085781325671195	0.5121196299168043	0.3791554089922947	0.6122090810842883
0.40823208096999997	0.6888316319443103	0.3018926165365458	0.8068157194035828	0.2612801278081296	0.4191040355369946	0.2366571322473494	0.3531466715764871	0.31596956409763155	0.4026241259697504	0.37856223286332946	0.4594168188514895	0.5319010982427507	0.6637022308472997	0.3966446426002558	0.716230617459108	0.5065678580352847	0.7430982217032523	0.5868770857207798	0.8761725234523157	0.25282414810931986	0.4631326269281452	0.22480877091866974	0.49801711903787654	0.11334609413469184	0.4814606012919107	0.25906816019926443	0.299931489383362	0.47401238364653697	0.5172050463834261	0.4830610928889834	0.9135054781954897	0.3884900567028838	0.7210022002291835	0.388087904468124	0.8492264197184667	0.5516095268159271	0.7071128587119357	0.3354477568658062	0.6998680346682135	0.36319284435796617	0.42553396816796546	0.3282818251797804	0.	0.5566099813141316	0.696414477062293	0.6075472278345564	0.9130392370335768	0.	0.5192244490268686
0.30493104369318436	0.	0.16443334941090926	0.29638078485130603	0.7416800761601299	0.8842977384091308	0.8200680801093362	0.8739397785092724	0.15709778440853925	0.5711279144697872	0.7019739707822752	0.796421918355977	0.4985552207680221	0.26368328917027534	0.5463809551686587	0.8261625108685676	0.16472737913508856	0.21831179674874635	0.	0.13565107513576566	0.6997113300251124	0.6691253600497257	0.903402623973116	0.7376419944360479	0.13403870006155993	0.	0.5360244929453558	0.3448667871888342	0.4930874943239514	0.19122665516629994	0.7104617782063262	0.5695171516107174	0.3460992295031639	0.19011917004364273	0.2688322140145609	0.29261890599636387	0.4402490052563682	0.5570450319458807	0.5680750051728106	0.570431419695422	0.16484712392731146	0.3223893206012871	0.2798100635781114	0.2668643365515738	0.3493066727543565	0.32907261980669955	0.6777864969687355	0.6611208351028526	0.3948869569313545	0.15489809917884614
0.508707678625525	0.2140378305524411	0.2897189292024699	0.44920837045096385	0.289153891065314	0.18418666480209167	0.3619190524898248	0.3409574669141463	0.27480811117629855	0.20713926511375633	0.2487627811193815	0.33861363130736194	0.4827785260982962	0.3601843426217057	0.4901590116414738	0.6028904922794329	0.35161918025497885	0.2873573463734209	0.34446405975300465	0.44613793885668324	0.3676131345172194	0.25757954934222854	0.21707813635439815	0.4035383551408003	0.39351620292421147	0.32940351602844736	0.4299479207151896	0.5222328469731398	0.43884689991058506	0.45225098517199197	0.4609398264025017	0.506810544593557	0.3412389966210004	0.28237338838966614	0.11691222640934501	0.49503084765740707	0.2825669653141825	0.07843803617086882	0.20492077347637055	0.352444778917072	0.4199133460452715	0.2161311595009417	0.4455335781162676	0.34763141755405164	0.6026595737284746	0.4892747978448396	0.5426525602056321	0.5435598975377824	0.6413325280141129	0.22087705703302762
0.6075479950144366	0.37095354921045287	0.6328133932726282	0.8071675929501554	0.5304170415646435	0.34337048059060266	0.3655065571680506	0.5352614325281898	0.5204880906079692	0.2656072003578797	0.2789237288949218	0.6523948906356504	0.383406505073281	0.26765664086841806	0.4826731492004513	0.41903409233679584	0.5597679934733664	0.1599516382332299	0.25600728541692735	0.526294404947913	0.4987980089174968	0.29605857551906734	0.22163968014363195	0.5917764016280241	0.	0.13255320548779567	0.1270951821213071	0.3792105248025555	0.4257793677457809	0.11761460869298823	0.15776462589116372	0.32385997375981834	0.9211483481743303	0.294481188050242	0.6739210390316334	0.9437111613671963	0.5872220213147594	0.042647016617815066	0.271504965799286	0.5559534682830302	0.4570166622289389	0.18627445462999903	0.22857278194511307	0.45571422571635506	0.7046562328841156	0.2637497002764487	0.6379813418486955	0.9707203076796548	0.640131511858206	0.2558810857922134
0.6072429279434038	0.2738434663755441	0.47045837372721244	0.5187147386995451	0.8373424654423635	0.7564399995232509	0.31596116157027243	0.	0.9400704110643855	0.5771676176695061	0.2211933156515847	0.5597046042526012	0.8801825090385272	0.5815048592522502	0.37482562123571067	0.8388032946466328	0.49718639040753093	0.554525693826854	0.44218318882694746	0.4112141854334595	0.5511441300600886	0.5889970622401463	0.13178987849852566	0.2939639342245528	0.6678626369816953	0.49635087522363075	0.29021197405537746	0.4245343132489633	0.42532213592966434	0.32712568835989514	0.10146332285492715	0.3266647804086547	0.	0.43564001254982465	0.41182203048316623	0.7859124245965023	0.3186582229424549	0.22693385992355902	0.15899569770002153	0.3144169406652778	0.7480659142118631	0.49552361617977925	0.466213491934302	0.49732712418162806	0.8155810469140059	0.39958143316141903	0.35941487222120166	0.570417439277126	0.4282053364818753	0.2733259823135032
0.3980598794770827	0.36936568256876134	0.48261926820531337	0.6297598634008793	0.363000312192769	0.4540930589536365	0.6195562911875863	0.6242134370985176	0.7509283784980275	0.3418985486996504	0.3566387794973251	0.7009166826494921	0.5119853194582903	0.5091278600573883	0.2908642439006927	0.6320148225284863	0.4996995672485816	0.41066580025212823	0.21363473057741417	0.615667295823204	0.4592211553550298	0.406055157321363	0.18218404846473388	0.48339752918118023	0.6439881224858458	0.5959843989479965	0.6396864262131661	0.7336727582071125	0.8040947446695434	0.34993187474972065	0.4081401612088963	0.9866684369910593	0.37614894051180187	0.478985214996647	0.27835838645175687	0.4244222417225226	0.4896194947200432	0.38025607976847015	0.6357343826301373	0.5951608220714586	0.37268942021724544	0.4487429192086407	0.41923212836595847	0.33680204846997674	0.30874880333991933	0.5482451787988136	0.5107192426296367	0.4390874643906725	0.5863425029097447	0.4910278149544098
0.6198099219283958	0.7203643485869605	0.49030367117842566	0.20155877608539238	0.8665030312471671	0.7674601008825754	0.5795968169693723	0.7222550596899998	0.5372526350341158	0.5701328835329927	0.6331725268553167	0.29864527286929754	0.4635847436342751	0.531131722642941	0.5768848268845647	0.5684018197767424	0.3598144414673497	0.5865309332501456	0.5656951026301547	0.09365327650001828	0.5967221645883024	0.5549169919892369	0.3988420752220212	0.6128724065333259	0.5851310105781303	0.44497998435734315	0.5934932228671598	0.531224012121935	0.7214087617471753	0.4824063576518684	0.6588999451925209	0.6335055764381962	0.4257407109449363	0.5531054674462411	0.5989666419876618	0.3646897545661586	0.6839345437067195	0.4402106318400543	0.5517436715040457	0.6107137550069182	0.37674551190266226	0.40862936172298453	0.4078212229119308	0.34171916205865616	0.5957950539116493	0.42761213763781664	0.5777791408647449	0.5309825057206142	0.715567751287401	0.8458950463764052
0.4508792998588965	0.5888818488721459	0.519767216181487	0.28156237519658245	0.17580142161052084	0.4452885645868289	0.40604615736944305	0.36471567457652526	0.4291744494155905	0.48838837910492555	0.39747328302653545	0.32598086897086354	0.5555014180247707	0.45564817853656336	0.5297144427897531	0.	0.16795346981982706	0.28840063042911673	0.3726105382012653	0.2056964876461388	0.23800949809470928	0.1800904798639259	0.31542338650242235	0.19895751980178894	0.25732305047936554	0.2949905039735146	0.30889930970733304	0.3809090369597373	0.2693419228489564	0.46267472522006786	0.42235622646552134	0.4575937166135734	0.3096020236886979	0.44380716082234545	0.36225754990920056	0.3090574316056129	0.24368749432245151	0.32615591486604106	0.3547073738781521	0.1929634134099766	0.3268441380600763	0.32162138876826235	0.3915248794784651	0.23960484717888833	0.44529749987779554	0.4120270245094615	0.47463033095652757	0.3908090872713668	0.4730598806109745	0.6484346718692771
0.03702171007307156	0.24792052777118154	0.27756227131859446	0.18815339591928476	0.23569241002948607	0.18971242545908104	0.49932503608463974	0.	0.5097651640315812	0.14955528084920147	0.5884734186548145	0.6964153698274482	0.48262105416056233	0.43381003256741546	0.5298840881907892	0.8174942388140949	0.40707606727998663	0.7370049911616482	0.6712671287673107	0.7388681380645463	0.30357029981023176	0.39811807172401364	0.8053318478697957	0.6764467531627069	0.4596223548367308	0.21736812553507426	0.5386799108568293	0.29664548139293145	0.7828096662160081	0.6512533344826742	0.7132808991106746	0.9206417374484342	0.1785391430417258	0.5397864760406611	0.5282752296832834	0.4458794891777434	0.1002466942586938	0.3154872161351059	0.43085776364554046	0.4182445669884407	0.5106175122887798	0.269123817513671	0.5361593749698871	0.806752062396209	0.3096320637125674	0.41289155649333564	0.4936362323426158	0.766599332811113	0.17558273343474368	0.
0.3515059157586314	0.38777106783040083	0.35499526795360786	0.5700224308096976	0.33856909442938954	0.36792495616154935	0.2247691138824929	0.6157487128226307	0.44733607572315565	0.5419579625959339	0.28010326212416065	0.7234322392139159	0.4634771869320114	0.7823386710559862	0.45314471067700784	0.9388124011404908	0.21692611352813218	0.2640152011483748	0.17493097185982492	0.2851328214091791	0.3118912231144768	0.24925391181940632	0.4208039146209959	0.5221730414753407	0.271605496616579	0.3392149643105893	0.2185087921474873	0.24889858511538895	0.3210942905945894	0.15605577196112072	0.3801323995579824	0.41775058589202435	0.5857948267140741	0.6336565060057474	0.13289332517575686	0.8585353131231017	0.24548845312924233	0.4447746262193228	0.4285589142616181	0.865582746799682	0.4967677312844915	0.2790344347868967	0.305236201947535	0.43593818100187165	0.3999942641048109	0.46667325439015145	0.23676558253872523	0.41776270495238127	0.4651878749626002	0.5379587416229822
0.2008593362390602	0.6259051851750049	0.37176293802152194	0.38730700656583555	0.29456490322797335	0.3689829697847042	0.20972933002988428	0.427310696121909	0.3818768462993793	0.26897739384458097	0.3962176104258257	0.5114714673773928	0.31622639103915107	0.33626239036548033	0.5713350489342348	0.7769568477459099	0.3746435085851342	0.16819180406248888	0.5190705685237729	0.	0.3174774000764484	0.28326773999626886	0.21778244998272625	0.38910919567259655	0.29780884233386734	0.314038489811762	0.5478813026423582	0.	0.1759906051804276	0.23902448312982566	0.2781508256713561	0.36779788189836854	0.7201616465072743	0.897358056765136	0.7469951652345473	0.5033283714055861	0.5985416148556463	0.3899073990357044	0.16477683205261123	0.6577364400240866	0.7561474443342233	0.39817535659389114	0.26297251271204053	0.29926732814678314	0.7634076033327151	0.220690833052943	0.4934508779886131	0.7670816608458185	0.6433399433319633	0.5101680666805474
0.40505477058836703	0.1308256094680592	0.3871223066870421	0.45013196126800636	0.3550527677699348	0.28377628688537	0.30974560681672253	0.46549449913621477	0.43214920907341786	0.4703565232820358	0.15375491954906856	0.3748175418127353	0.2978411195721175	0.2919055733728288	0.35319949215739804	0.46982329693935426	0.5932112604164981	0.17965690017010283	0.5828544926889206	0.7548427479267065	0.6986941548284258	0.2954864572559272	0.27526746673928904	0.9335935613541374	0.7735199141720557	0.5857287325104696	0.5777539452690512	0.9861048238451021	0.40196426842796784	0.33060356038389543	0.5777355064861964	0.9122136556777338	0.48224371889368745	0.1709926081883613	0.5027805396368881	0.6445889042675494	0.6052835950988914	0.22576671101770224	0.27564343524201285	0.830162788933026	0.579548481501719	0.40914096956323404	0.19548613739196574	0.464763362047963	0.39604943881152815	0.3293917256960148	0.	0.6957809895203737	0.6413125401098467	0.13794863980592773
0.21664627545564147	0.42676705068781706	0.254443296549894	0.4127401331128011	0.	0.32551950085698533	0.26318161697598325	0.3421284818449037	0.2524935510145382	0.22622603289456897	0.22011229496045376	0.24958443359576313	0.12654319400811015	0.21943613713529478	0.11687218470692828	0.2324883064263132	0.2357952428912888	0.48180513423929655	0.6874468727576871	0.720124999352207	0.5969495420900273	0.6041235006288096	0.3204937629498732	0.6511233874898964	0.20941122156615544	0.21110866635080303	0.3517892103631424	0.7451900253514376	0.4358382173729092	0.6975113707095256	0.7380241993901518	0.7981963061170603	0.2157137981847308	0.2551801987257912	0.575630120610524	0.4804627913068405	0.5757979083090634	0.746638744938104	0.4640300987547351	0.7825379932383228	0.3687251809278989	0.1749543353559264	0.6033805643917088	0.6986889428607765	0.26381635058811514	0.334856421063044	0.8371525726598963	0.5763403559552098	0.25648138992968234	0.4428621760276479
0.3197995145170608	0.35584775413851855	0.5047036462776089	0.3949202600163632	0.6742273035026164	0.5865863413849717	0.7073199787483515	0.6567080293271894	0.2907102321194985	0.29272248718042876	0.5176000572584808	0.38565922210403986	0.2352558536711825	0.3830089727359923	0.582743369867354	0.6076182263766372	0.3082530988637302	0.2465377270508485	0.35900901907056965	0.3207941643626084	0.4872107264719508	0.4499155847036215	0.4697902223858013	0.4914958876651096	0.4483529844260208	0.3464501072776278	0.4351124628106462	0.3830231620079531	0.30728288385660907	0.15491852502000003	0.25870463688710005	0.3055175337943454	0.2595183598489681	0.28581098561114626	0.3753897815295087	0.37230629029076673	0.7836754237923136	0.7028291051246874	0.7661060863049052	0.8921966270954207	0.2984522793692135	0.30258469835576196	0.4666629142304821	0.42499923016438845	0.5312142605544894	0.5753733506985028	0.	0.9094309938722585	0.3820049002433345	0.5192394807040119
0.34999455101408167	0.	0.7322556632597248	0.6256400487870118	0.22359291573466358	0.3363805843680019	0.5933127790946283	0.7674974166141556	0.5530892413827038	0.6422965828953816	0.5875922503260314	0.8942201154521671	0.684686891676473	0.6404751664426934	0.867794676587813	0.7720812264470139	0.14759616504956533	0.5009238806609841	0.5538259948789802	0.	0.3638348230965064	0.342431939471643	0.37771920908000217	0.4082997334793108	0.5880663251573669	0.7880360513265671	0.	0.9152915897481808	0.	0.5856629224707414	0.7890562307603348	0.6844313023657735	0.41319447262093495	0.34909910141123457	0.4956370750035756	0.5882126055027181	0.43954639839858606	0.43038123292101593	0.39886442969071595	0.569613503985262	0.6439809999275049	0.	0.6983917760872856	0.8260269522962561	0.3075859553832901	0.5932805166871938	0.6900587750450864	0.7277585462384932	0.3193055166448215	0.4166591664125918
0.49438557257209875	0.5873472710205841	0.5770693519378978	0.4357163797409274	0.	0.6290215416860178	0.6508091934022878	0.40296997499239484	0.40688927490448007	0.48676909048803746	0.5589321305438821	0.48996554063179215	0.6363770673700637	0.5472226426006294	0.5982387144193265	0.7822060839395993	0.6859149053150504	0.7678632953910703	0.6980900878514288	0.41807003145939925	0.43572566204510704	0.6765543117355761	0.5475067119238403	0.642453341879117	0.4115794830403876	0.5739195808408314	0.7947736291302654	0.555570993797444	0.6623902773327398	0.852765443831489	0.6868870463455337	0.5665320198913038	0.	0.41358266347654815	0.44788103652321176	0.43218781148251806	0.3960281813728499	0.19363599329033573	0.4465267136940924	0.3761662817525768	0.	0.4389788341920913	0.37874054717090483	0.2835824639018094	0.29889844560464457	0.6078195026343547	0.4552364449808353	0.42819834498022047	0.7006746742145703	0.7524240369067661
0.3710717519509993	0.23988414772924374	0.5302939034649214	0.7119648979518585	0.40844556751916267	0.13673434387638905	0.1861753946171529	0.6637462555058561	0.3724182878550018	0.1599330826090044	0.26165031936448885	0.5780960417623237	0.7363325044139317	0.15248749726414773	0.4288831350402258	0.8373184813787727	0.286647894553222	0.25068415567043373	0.2785693392822781	0.3152519519536571	0.2738216447037884	0.23230562481634762	0.28145433840208445	0.46797350045713865	0.37035777082174887	0.25877980041046866	0.34331147650125726	0.35934518457385234	0.23576779120407076	0.14768744799099792	0.16075472659637	0.312982968304598	0.48246309362482215	0.23928165829076942	0.3892041201951937	0.609951345088417	0.2930406644547684	0.2211864034587862	0.15358370871900304	0.4082995408439188	0.7694824542632183	0.2742823801810788	0.2607378194688606	0.8256118852256491	0.757892012103068	0.20470330970399261	0.	0.8285879868739806	0.3513826456276073	0.2060436053829208
0.3891177394100521	0.3878110016274372	0.	0.46510403845684856	0.40495021467292236	0.5616421843639176	0.22091568734478753	0.6077140840638116	0.37389923948048936	0.23119978200805827	0.5235195309292484	0.4563175134295183	0.22081268192013415	0.3871945133284888	0.31347515850178687	0.5426780654816608	0.5893133065622994	0.45333721377567887	0.5828533310229463	0.7238107643422241	0.7869262660921731	0.	0.43775649395715366	0.586840696687719	0.740508715296123	0.2600774133383764	0.6563292902345116	0.7919921066712841	0.5625278157227698	0.5904678264181075	0.48757601626921376	0.7658093841191654	0.	0.6089607295686214	0.4544326338874128	0.7072983949437297	0.5922474047332753	0.859881336690217	0.41151718845057594	0.6102953617108926	0.6566653585339634	0.3515454281487008	0.5496967992841963	0.8183875162655206	0.48913429935866365	0.5153758494817146	0.633261989093286	0.5779580239490824	0.5483279593021588	0.5025361697963251
0.18110859282116637	0.19292248213697072	0.22953990818806452	0.253034754065046	0.274986999022731	0.33765721244831187	0.2507327374273901	0.6522136176404197	0.17466414513487846	0.2737776570438532	0.22728369337402538	0.3915589647000673	0.39667727832560074	0.2485346024958807	0.3685764522649761	0.7757182237600512	0.1728411355038999	0.12840968328924018	0.08592881205288701	0.26298792436735	0.19352382697411147	0.3679292509373565	0.40972223953795606	0.8514909192275436	0.16747910414400477	0.24923549410487061	0.37877488203184706	0.43031598921072367	0.40546198583388343	0.3069750408081479	0.5551288559041908	0.9196763994584013	0.19610095771126207	0.20115537085830923	0.11311035060106926	0.21279027919916138	0.23741398956141463	0.226036295269755	0.17071220521105943	0.13675951327084854	0.18821501072475924	0.23925558102541455	0.1402644054099005	0.	0.2877647562669555	0.3160497004303159	0.184366856563902	0.3399645289097681	0.30181763762142255	0.12363263897286333
0.298894535683974	0.7093204327391321	0.3012193505270489	0.796421918355977	0.12484673568457015	0.1791107228482265	0.18017622794963079	0.29638078485130603	0.33086178358443147	0.705114027652289	0.35727480130987166	0.8739397785092724	0.	0.5801523238354914	0.3028813956055886	0.8261625108685676	0.10820463722700367	0.27012926645643337	0.13438561053015238	0.2668643365515738	0.18589370903502903	0.23216442845262747	0.11134477094697805	0.29261890599636387	0.23994182368649544	0.5291215673468711	0.18610868793536406	0.570431419695422	0.20496139954755116	0.6492181305060779	0.4165346796637609	0.6611208351028526	0.22805807096911712	0.44474169417975473	0.1621570154140115	0.3448667871888342	0.08740081621774018	0.12289178551534476	0.06135416751314864	0.13565107513576566	0.3714530024885278	0.6667608006955624	0.20938647738347146	0.7376419944360479	0.2211578551024542	0.5371226112025157	0.1660933765594539	0.5695171516107174	0.2297718589891062	0.6986361898390812
0.22006223961915464	0.3434279972175534	0.3563992708077531	0.3508799775498235	0.3931686458814116	0.26315593935656495	0.37542967671278965	0.4067046396646886	0.3414193082591453	0.272270471568464	0.	0.3559935037087698	0.5038410414182461	0.3529168528809599	0.46276779232524207	0.5442726927203024	0.22501287893725794	0.22438562717900584	0.1766482919384968	0.20631173831776978	0.18331501065670455	0.2874570558363137	0.31489796050749924	0.31143980911021873	0.15862588106172162	0.11674496396631903	0.19007474314975015	0.17456375201952948	0.675247931334215	0.6152727442839062	0.5617680591626584	0.794141226841279	0.	0.19296673074287568	0.20114165022204453	0.1990867873197725	0.19034489635323254	0.23064130092130106	0.22131113326414323	0.21302885454668619	0.3679560082868078	0.19034394607846827	0.2061307072135236	0.35565156965862926	0.5914131482554217	0.44487693903350906	0.505851854773397	0.7707705909382323	0.08635521963251087	0.1462993910481133
0.3843718145765663	0.23887323543739825	0.3748732688208328	0.42043028067882343	0.6577319267660536	0.5024478878000362	0.39915052034210396	0.7792476002409294	0.4662286402168115	0.20634232512076142	0.28109400296860076	0.	0.4721135793955795	0.3612682380297636	0.28479722753895775	0.8261018524538751	0.32582635003406973	0.4902685541946501	0.35212157306460956	0.5261389343440576	0.	0.6144683314077839	0.3940906439620369	0.9791573202568303	0.39050719568989206	0.5070444572606126	0.30328190963744817	0.4746840885992646	0.5332137590560168	0.4555660155124622	0.5501542433588971	0.8085143432708389	0.3254611167872934	0.5216185339562383	0.29314627008801536	0.6682376764181708	0.4650638296833062	0.	0.3640403423531782	0.5913408281936109	0.36626230677702604	0.14530504326849517	0.32385855238801264	0.38554472515826055	0.8332484444657019	0.30598033670371555	0.2055494327435341	0.8835481877312725	0.5090441008837355	0.45660576107859185
0.1201525251791461	0.5498555534500241	0.5585797818061515	0.7105215552070985	0.23519878591254242	0.30442427398245187	0.6302275556184497	0.8254304323537589	0.33687096801018845	0.5228007924721055	0.4464004544199243	0.8709946350191058	0.4590204745511087	0.45748778803333373	0.7082520745809331	0.8049688657850415	0.19108336226175932	0.5044399117661021	0.605343319130439	0.6752498117602233	0.33011895866671437	0.15764272791558487	0.6006829482248894	0.5959268122862141	0.4191376561879717	0.42967952327845343	0.48676330999143924	0.6396890991743593	0.6008722738804001	0.4397335959411549	0.5951262508437789	0.7685885073639237	0.18884867382304726	0.5624655535016937	0.5960230458312107	0.7580506072862138	0.2787820659665297	0.	0.6891124547227714	0.924863230829205	0.	0.5274062149207269	0.47431004320780107	0.788368981290745	0.6236403369288843	0.40146768406422717	0.8343974731048199	0.8317094803413771	0.12740652557033996	0.6403542263238855
0.3944466024269416	0.23407625323351033	0.5043798232262436	0.7226799582241705	0.1431197533554044	0.29885181211164885	0.29214591777583293	0.5019989874396363	0.1973375254478072	0.21189029375660834	0.298807345543367	0.35330135896958653	0.3738472400464617	0.3292880867106949	0.6052596534576263	0.8042128342015263	0.35771763315489674	0.2345637106586257	0.3008678750802489	0.3345127416542937	0.1354786718769058	0.23714001249739208	0.15264461170729324	0.2321001722094358	0.12922194193684508	0.15634721406724536	0.25787941167266965	0.3081222678221222	0.15759950113124174	0.26030296189295987	0.26933486362112913	0.6566852703634976	0.35307867907950125	0.08174862487409638	0.10061036937997951	0.	0.1664785063271711	0.19874862663717435	0.24507431319076672	0.3833692176875989	0.18162550364300897	0.18529300256254472	0.20701198537259227	0.34866781887298487	0.23348256050591473	0.18387156678150066	0.26932705036870197	0.4944496556434816	0.48343930489926834	0.31719169615079124
0.740508715296123	0.6563292902345116	0.2600774133383764	0.7919921066712841	0.7869262660921731	0.43775649395715366	0.	0.586840696687719	0.5893133065622994	0.5828533310229463	0.45333721377567887	0.7238107643422241	0.5625278157227698	0.48757601626921376	0.5904678264181075	0.7658093841191654	0.6566653585339634	0.5496967992841963	0.3515454281487008	0.8183875162655206	0.5922474047332753	0.41151718845057594	0.859881336690217	0.6102953617108926	0.	0.4544326338874128	0.6089607295686214	0.7072983949437297	0.48913429935866365	0.633261989093286	0.5153758494817146	0.5779580239490824	0.37389923948048936	0.5235195309292484	0.23119978200805827	0.4563175134295183	0.40495021467292236	0.22091568734478753	0.5616421843639176	0.6077140840638116	0.3891177394100521	0.	0.3878110016274372	0.46510403845684856	0.22081268192013415	0.31347515850178687	0.3871945133284888	0.5426780654816608	0.9333308476633957	0.8422027154006017
0.5778730983480136	0.6215911071231371	0.767950532850105	0.6357943768171108	0.33446610772349494	0.45996854932643166	0.34267033749527936	0.3707567714747365	0.5171055171311754	0.7534071511111985	0.7642317610828292	0.7135963781613002	0.5441304691913786	0.6822258692497594	0.6918417838471311	0.7790813917079946	0.3044810133547849	0.3540206060318195	0.	0.29814901386209836	0.49512749940011375	0.6369193160665972	0.44840014624886604	0.5833348984951797	0.5741628207588193	0.8279867108065567	0.7203044089248077	0.	0.5422553586391197	0.8332149079831037	0.6671677388091612	0.8474036765000456	0.4875215969902152	0.7314420683671119	0.6068478518016205	0.695066321309602	0.45657975306881404	0.6771768950375605	0.5784083487699176	0.5723485540402333	0.46850709723940587	0.6855774814191516	0.5704707108759096	0.7160208609242931	0.3071214562866844	0.5680002396864017	0.427170549209741	0.5876253433611826	0.48014477500356273	0.7351420243274521
0.21862900164509141	0.3193782719677146	0.1348312914256191	0.5164968919471665	0.5532718430560198	0.19648927576443592	0.23174432389528632	0.7023159190000837	0.2855159903345917	0.6894058772612401	0.1651713743216168	0.8323723384314485	0.38233575796019853	0.7641021555012358	0.2911274077323805	0.9578057319921942	0.3404321214525527	0.4749532230132165	0.	0.6545775165873989	0.35858531600115406	0.3419783609831375	0.2083323018774763	0.6476668068271647	0.15491207102866184	0.38967597119788755	0.1177745333280674	0.3208883563457356	0.3537410185466256	0.6425249481680032	0.19073421576783395	0.7606722466514579	0.36533143155664005	0.37434310467059134	0.217027364931312	0.22899205178939613	0.1828886157527505	0.24439088031278944	0.164078740221116	0.18703686362498065	0.12558308244142222	0.3616286836832217	0.15456844753164695	0.27419798754814173	0.3936179637345637	0.6101862540264802	0.21725795595649308	0.8239026387817947	0.31018683779813416	0.217546745313299
0.6594524389694695	0.1748671442114096	0.3900358920046407	0.8167365296507183	0.3449681798660798	0.	0.3783209358182863	0.24719333157129214	0.5105707840730828	0.1709453545002087	0.	0.5641597683292471	0.588906078555153	0.22906963096222543	0.5711528487901625	0.7073859324789344	0.2815128046433268	0.22063927507068457	0.	0.3920932084477563	0.28741561544185495	0.18443563085778317	0.2873623079658792	0.2048591646048644	0.2976729665090758	0.16667033933290992	0.3364852624654672	0.29879798193236407	0.4842298602293787	0.46611276066609786	0.7919568939285635	0.874261213581657	0.22774338257006807	0.12587414346632667	0.22170649460714567	0.2569442114492432	0.2919535824025639	0.2897245464009316	0.2832441889190249	0.2648946996161653	0.3922946457219856	0.3181991493378987	0.3719203978412666	0.4997140614259521	0.3388347980845333	0.3551894434353711	0.41470251974646616	0.3811603346238287	0.40173708567402644	0.
0.2575698447878035	0.3054054430925384	0.2553580161250403	0.31698801835233736	0.17614657785272947	0.19388927891451288	0.15509077528485277	0.2124580385021007	0.22284176963885	0.25670030503593066	0.24083586023674736	0.21136620517107685	0.36970890804950624	0.437134189580569	0.35242146439886635	0.49015623606949693	0.40842068598451114	0.6360360808956763	0.6588130766741443	0.8573996940528328	0.3150435677213323	0.4548660895988242	0.40337433678015305	0.5367507271209512	0.4412069536420576	0.5029702015872621	0.44060406848168404	0.5408426059046834	0.46324028651661164	0.647195637734781	0.7713169447439486	0.942812445537882	0.15104322044525736	0.09277158572481033	0.1260523282814721	0.13871738475671164	0.14037386797636517	0.17830842325034313	0.17880686993519124	0.16394597648686135	0.25023420407425484	0.22842824214168117	0.1456715874330078	0.24748617813889423	0.44640995112306864	0.4889275408654138	0.5365869260565769	0.6310656871226297	0.35208066818205785	0.4321947470686795
0.31260769034947455	0.23548723822761894	0.23191862330702598	0.499594162065312	0.	0.494224961415449	0.3211807463698814	0.694210317090506	0.	0.318752579037363	0.19215543902794074	0.45609956367277044	0.20583121606069657	0.5596868833678326	0.7188429556271403	0.8262958096440002	0.1876309069135664	0.3106709183569554	0.4350054573195888	0.2153751055727602	0.08146585189971205	0.5446394539294233	0.42968723248699736	0.	0.008193431712756615	0.12862837023305249	0.16731828244973063	0.18264287461275322	0.1770414955464658	0.3754356352913739	0.16966722372474322	0.35950901721435374	0.2117787564544099	0.31615433452692704	0.43209885702427797	0.46356382116661193	0.3273835123849444	0.490846832164009	0.43589660770225697	0.3646418750249255	0.11362370059948558	0.3789838921957968	0.20436869395430018	0.4903078600686218	0.19192199137342553	0.3868560499440174	0.4043199525078504	0.4658187460823367	0.37790306501368004	0.24301184521587713
0.37824497127105666	0.3254923653298276	0.3660539128986559	0.6365132555099975	0.49549656434702966	0.44853295079935007	0.632614560873392	0.6970425807473494	0.4952180876477086	0.37099040875040795	0.46446598064973255	0.6706951625999055	0.5803937396551524	0.36865006978065396	0.38225186588719445	0.8372359777801419	0.390331166580497	0.3489489969797762	0.3432243938007561	0.7350569335834882	0.4965284224534099	0.3309584220756791	0.5019819816769344	0.5510137039772677	0.5015826787577735	0.39598362625973516	0.	0.6924094194804015	0.4084557380859907	0.3534851608028152	0.3648023846867723	0.8557771788573879	0.5078143005981894	0.4551913509378064	0.582117764580118	0.7992122722051959	0.17304686915336367	0.3922313558039405	0.42071444799301905	0.38922243654699795	0.32938489084571354	0.5575667632914182	0.6997937973609814	0.7423769080579565	0.501091301544072	0.3972508312101974	0.4138950881331958	0.607362761237035	0.49900671252127893	0.1386147143307887
0.24801398709278866	0.26545542953851103	0.2560619849567463	0.2887824372080374	0.46416232594071977	0.	0.3323808248573405	0.582271407825998	0.2928075174570218	0.4541179260221369	0.23165998660905848	0.46971972362711495	0.7240444912808748	0.6851432608294727	0.4497257391872817	0.7361334640990688	0.49187086786695045	0.5129029527535217	0.4052459088018783	0.3310238436063571	0.6283996821010306	0.6762314625013952	0.31485892101844537	0.9286671620309749	0.40252396744274727	0.31704319532222175	0.21103675999817412	0.3146772866603436	0.8151622030640009	0.	0.4561866385397028	0.9964082249616489	0.2406325254837366	0.23757093014952488	0.20999879957507206	0.26694377297606936	0.43284394753891814	0.1960628392987718	0.1262909255328175	0.3536626997940495	0.24382793362183358	0.19876442565739968	0.1418971597388113	0.18535594427144583	0.5061021217263596	0.4582432885440907	0.32935863705365415	0.4927654604121322	0.22944074266360673	0.17815385957405377
0.15262208607294717	0.23166067025413117	0.03248824197900331	0.17844402685912453	0.	0.21278996934669978	0.06855578726584849	0.2561032691442225	0.16455736446565775	0.36891697617307423	0.036261134025705945	0.40274419675608447	0.020595565655087755	0.2741229342790229	0.12359979953875364	0.304374486325924	0.17955782319802105	0.18268638298646842	0.057846304327505996	0.2725839037390135	0.16971171981906288	0.17929504053969414	0.08224352106272308	0.1309359585183496	0.07194992125966716	0.43486400404366427	0.3623009748505652	0.6490211004021273	0.185873822052203	0.3125343646498845	0.05479910889729428	0.646255707536339	0.2820765183468006	0.17200598808113965	0.12207156295110727	0.4863794560245782	0.1759233968541566	0.5824520196958	0.20478679266239955	0.725426316035448	0.4310440880354199	0.9155065590545927	0.3354527561770114	0.9203880332855573	0.14217485291125573	0.34158158931329285	0.06615640887934196	0.815107791761793	0.3290599966969416	0.17386644629224723
0.4102379261772991	0.510158859104474	0.27344068332966315	0.5077218207872709	0.2999428373592014	0.324963494115556	0.17258965142048044	0.2379718897626863	0.5198461070662896	0.6385396033445585	0.3194106998878111	0.34998710022368684	0.619059154428592	0.6015567408870949	0.21865959588080633	0.5991433287677395	0.3501698985639399	0.43610815098400574	0.26484411596608615	0.44318541629032393	0.30746940943428175	0.3483820126218956	0.2891377745609862	0.30615076057580615	0.2799035619686773	0.45083052140071506	0.3571982258060272	0.5517302207085011	0.	0.	0.41512897813593724	0.5124295486116232	0.41308371342967226	0.4985374400952999	0.37255282844950344	0.5447341842942874	0.3444620198322773	0.13838948836516657	0.33401871819024975	0.4407338747342625	0.4131946655606093	0.3615450154184424	0.27723347603585013	0.2575423999262579	0.7439272370465878	0.6218239901501039	0.23000804554732224	0.7275963030793178	0.5085781325671195	0.6485857638165501
0.6091227882266768	0.3493804536320312	0.6917241462639975	0.7666798685291415	0.29075824053637583	0.14530009854425552	0.20236585010004346	0.21598553500199036	0.04079421266537978	0.2270021209723088	0.4032262764537271	0.19056605329962917	0.685555770190248	0.3891957503424968	0.9548373285556329	0.9149045796709206	0.271735816895187	0.02937125096810088	0.11543116959109044	0.24491765930719228	0.06089569769945406	0.08812210358729503	0.	0.13194061583297273	0.0978532734428803	0.09251775499451917	0.11754622977968264	0.17755884073943276	0.11906748487968685	0.0919422809902503	0.10016927731211553	0.12989996928228148	0.7228486367524852	0.7368776842942011	0.7752883746705029	0.7814677478314725	0.44953678146625203	0.13477728369852843	0.3521829352269101	0.5048036987173057	0.0715931642128374	0.2898658752671552	0.6260645740786795	0.6387686849631332	0.6955212750914185	0.09646759870817864	0.7267864797303578	0.9330191884321933	0.9808540471559967	0.8994315485431373
0.5885953884953032	0.4847249296975667	0.5752961333793218	0.6310582969003341	0.	0.5940380296631005	0.7246345386482433	0.8444372559690831	0.6190712090989279	0.5350056315359282	0.7619469497502142	0.7379505798936309	0.6073966213259486	0.6224297183357955	0.6829415588039374	0.8500542180800399	0.6445897466521389	0.49196408998676033	0.7339020108620025	0.	0.3811913393437742	0.4132525777464959	0.5024507165981414	0.4753686881141285	0.5520197634356119	0.542103129852812	0.6989932474375024	0.7107483321916787	0.40987798611311826	0.5336120530776385	0.7134806555015701	0.776377281367479	0.	0.36452776244013935	0.3953664206324472	0.	0.35005164089647567	0.3663132032808787	0.47381684872567603	0.3771056817012319	0.336492097717912	0.29265792438199	0.3068650129638525	0.40520711622805683	0.23770933155283372	0.2268891824668622	0.	0.3667547602793583	0.	0.6272708447011909
0.1914706985038557	0.3587410011484745	0.2665355982339514	0.31829533884092115	0.1626860849946949	0.17402746236641653	0.17864281017974235	0.1847025968419183	0.2327761074949463	0.	0.17772475513283914	0.16610206275130576	0.3010245707039979	0.	0.41214203075547234	0.4848828453231736	0.1102844734115565	0.283562102900385	0.11663886011768153	0.2633600978013116	0.21889250536507546	0.339984632958571	0.13785202086851275	0.25648138992968234	0.29697663092076665	0.3498804204244764	0.20809580402362246	0.4428621760276479	0.4711736361775704	0.4418396827553079	0.5306240636994393	0.5763632498023259	0.4732472826470427	0.	0.7209343165960506	0.8743484275261934	0.4154098627160269	0.5620797573657558	0.45132045337017773	0.7806364061071911	0.5429628504397075	0.6927212708337984	0.45476106088964113	0.8540224973258146	0.7166317368077074	0.7653224882998558	0.7927526109663164	0.813123518833865	0.3810808915849756	0.8084350244407512
0.25515525668270594	0.378438209300024	0.33407235384440453	0.19294698813260608	0.4221048304234364	0.3117765942353267	0.5146233131030215	0.3211546282870974	0.40362303248425924	0.25600613986854104	0.5088320580657089	0.5931729278308115	0.31940957701830086	0.24715911756919764	0.5240719923266738	0.47046002874061826	0.13851049804361973	0.38105770499634456	0.3921446550422948	0.3795289227204519	0.3143403514442185	0.33373001120775536	0.4833317103214451	0.5780405691839802	0.302005589466396	0.40732321306784647	0.3918096165262271	0.4813034444037421	0.2618870451015458	0.2127296927818987	0.39958373108143075	0.4716491808202788	0.27644662164786543	0.673796850473332	0.7285619795523025	0.9069203658654239	0.4002463148649114	0.3844899620870391	0.7004827974183199	0.7359781368498484	0.4978859854424534	0.7264378813731919	0.5334086509549928	0.9949831280485886	0.4021573294334076	0.29904154922925164	0.7976795253357131	0.9511132140842231	0.2995446290955859	0.5020400704475377
0.27399236198114857	0.2816487539322873	0.2813190529491289	0.18103753935316588	0.24935074387716247	0.2999537411900695	0.22713390090886842	0.2102828953255252	0.2493416041272201	0.4475946015938789	0.3251943754653275	0.36224852827691745	0.	0.3523423916476324	0.34712457340038017	0.3425612276313859	0.37421283366032543	0.26904013295602797	0.539569066397794	0.5023295423364964	0.30872094702398084	0.18295747547202573	0.22438499342372445	0.34135641801909467	0.18336286185583925	0.3545940767353127	0.3872269441586727	0.3341364868752272	0.5297080732689295	0.5253851823509708	0.5698085604669765	0.6564376156239923	0.24917840376349476	0.4121173981772991	0.33049358868855894	0.31779146818231846	0.	0.27575264067109023	0.24914289023564062	0.4012260623897883	0.17524957278735132	0.17603566309968308	0.20117832704278493	0.30935290022038686	0.3629552910503952	0.3087535376608935	0.27635753967547955	0.38092211061584236	0.2613860807791391	0.
0.11502728344594616	0.	0.10131572875073869	0.28185557971692143	0.3312755138674723	0.30369210030682564	0.2762019540320882	0.3824001206936985	0.1157354011567865	0.1638520990407456	0.1649056594356595	0.1420071195920863	0.3581774910459095	0.3219523634869186	0.39325377875078077	0.6067038163351745	0.18479013735065228	0.14182621084218688	0.1594206626938074	0.20948173041182677	0.18123135080364614	0.2671013122137485	0.28184408623829976	0.2997327140680831	0.17381024870405024	0.	0.	0.2465460598369972	0.29359755323608555	0.2860428729974066	0.3465116617778181	0.38761242530119955	0.41547755196308644	0.3108338882323648	0.31705554561303895	0.5348999385825187	0.5098331581140669	0.393886900460097	0.49223833581824833	0.6991427537466209	0.4453028555950772	0.3570228659179738	0.37230133453533654	0.6093739343769332	0.6079935018562441	0.4725570899674234	0.	0.9227664203696754	0.12042469244882906	0.16793227630069385
0.6245637080239956	0.18726072978317707	0.6672689237349312	0.7854023618399697	0.1397480233297175	0.25188435419685395	0.45040903413022926	0.3479408724604582	0.3117149754301346	0.20064326306665461	0.	0.5864365638621241	0.5844250227951744	0.4227148857593457	0.8403391734482332	0.9358458942020904	0.5880107826240231	0.41863786661582514	0.	0.5981973402148565	0.46888446436262887	0.33676305315591337	0.5031902827532596	0.311614751351765	0.43604539464014125	0.4234965323819772	0.7097752576371161	0.4661658087860438	0.5272090397038113	0.3024573301467905	0.6866852450721708	0.	0.346879205364621	0.29963027151152116	0.4246325367583695	0.44401797716574204	0.1075901956279567	0.270480001122629	0.41049497955632025	0.25693918596024823	0.34639046544121693	0.2637092776097676	0.3910068561440807	0.27548142009398463	0.45100525512062717	0.26887405522484426	0.4502883093367806	0.6531624311393285	0.526323071853	0.33604181089846274
0.22170649460714567	0.22774338257006807	0.12587414346632667	0.2569442114492432	0.3719203978412666	0.3922946457219856	0.3181991493378987	0.4997140614259521	0.2832441889190249	0.2919535824025639	0.2897245464009316	0.2648946996161653	0.41470251974646616	0.3388347980845333	0.3551894434353711	0.3811603346238287	0.	0.2815128046433268	0.22063927507068457	0.3920932084477563	0.3364852624654672	0.2976729665090758	0.16667033933290992	0.29879798193236407	0.2873623079658792	0.28741561544185495	0.18443563085778317	0.2048591646048644	0.7919568939285635	0.4842298602293787	0.46611276066609786	0.874261213581657	0.3900358920046407	0.6594524389694695	0.1748671442114096	0.8167365296507183	0.	0.5105707840730828	0.1709453545002087	0.5641597683292471	0.3783209358182863	0.3449681798660798	0.	0.24719333157129214	0.5711528487901625	0.588906078555153	0.22906963096222543	0.7073859324789344	0.5346252081472347	0.40173708567402644
0.30312269610367176	0.3855825468011823	0.2308821588395573	0.33572099543967676	0.42264130209995115	0.11330883419590078	0.34162123865227756	0.6497251559856444	0.37647753076664625	0.30297171112217436	0.5051943419704068	0.6644242841698941	0.5417968712151936	0.3911513033895754	0.5063369808863954	0.6630818614517623	0.48982990954398004	0.37693842357470886	0.41438628742803174	0.7130215878184378	0.6191696448676108	0.161725200615355	0.4926856412006857	0.7484517188273498	0.2054239813182025	0.18398032460936037	0.32306534953007293	0.20394849596977216	0.42671283779042946	0.	0.46072546985789803	0.6459996923155575	0.30087808803176097	0.2113049319895949	0.15386700583425755	0.2190666219366824	0.415302782324183	0.22407032085510015	0.20238548914787843	0.4497432927132061	0.38234317538507534	0.2204077856025529	0.5090937169477742	0.5952397167458596	0.5195806449060211	0.3356737168008636	0.41922586490290115	0.6806187239837884	0.780387909135508	0.39180903027215264
0.09865079270335664	0.3606816126858979	0.6046898143524985	0.38730700656583555	0.18056150759451536	0.4413118431845291	0.6840091586978381	0.427310696121909	0.26831817316821877	0.5350566210490516	0.895024016438139	0.5114714673773928	0.24315941367913316	0.4887707676833025	0.7594930536692064	0.7769568477459099	0.	0.43447825395467904	0.4646944058000399	0.	0.23733002968951758	0.	0.498444522061118	0.38910919567259655	0.25386245935045315	0.46734218563649804	0.6369720069451524	0.	0.18296309190008173	0.3052548773188589	0.4525091832499941	0.36779788189836854	0.32010800952468804	0.4276245679398744	0.6651734359562302	0.5033283714055861	0.3529222641456733	0.5011296687174643	0.7370549479770517	0.6577364400240866	0.24943426980106512	0.27812559872066	0.6058812770339422	0.29926732814678314	0.27278409071707843	0.4277422530165142	0.8172930520362267	0.7670816608458185	0.23177921352781236	0.49364645383547645
0.44337172085453364	0.615190755179672	0.45312450656635395	0.720124999352207	0.3388404246167882	0.5068572865466968	0.476456499409147	0.7451900253514376	0.29954767542397676	0.46795853386172814	0.35974103173900446	0.6511233874898964	0.37623319150973294	0.5892332315796965	0.42705328043562873	0.7981963061170603	0.31553943767827125	0.312290661431768	0.2962845604656816	0.4127401331128011	0.24691650887339953	0.26419161883623316	0.19188715161315414	0.24958443359576313	0.23019757524604806	0.2584894110055405	0.24722836782825142	0.3421284818449037	0.2241613315343882	0.19574638853390616	0.	0.2324883064263132	0.3001378951831157	0.3180492365569417	0.31418973412052903	0.4804627913068405	0.36511793499065365	0.4412430910624859	0.43709063458273983	0.6986889428607765	0.32950969532672925	0.5172169051830511	0.45891959160578716	0.7825379932383228	0.40486581395416793	0.41601304012534146	0.4461498213594314	0.5763403559552098	0.3665515060625667	0.40859739844179976
0.4225449090491523	0.	0.47484997027810283	0.7766499874780542	0.4969761328842526	0.4856400886575078	0.5896870040152158	0.6615586048259527	0.2834606012244656	0.4490979607289321	0.524598944852972	0.3591257065631745	0.654541292962193	0.6613010114097753	0.3329571343331188	0.7167621929640832	0.32971635939924965	0.45786686478091454	0.6072346085255722	0.	0.717961361173557	0.5586468268323561	0.646559864684719	0.6066143333277559	0.5485910997511763	0.6118793790416095	0.45532722935521985	0.37776435806377345	0.670504824632135	0.40882288363354946	0.4613258595838739	0.830153076133592	0.7090530771300712	0.7172822703946119	0.5703805081804603	0.5122764034098505	0.	0.720638466070961	0.6383636759767259	0.5650977525450491	0.	0.8109135078255201	0.49126808174632197	0.7903273194827312	0.7779168196962699	0.6730410430824881	0.891161692178135	0.6307055160793177	0.3574200652376037	0.143006096322087
0.4379777456825336	0.6843895886093935	0.666649878660506	0.4184554598675823	0.	0.1921624790529572	0.5121090522962776	0.45140972522056194	0.1989524129926198	0.431264386722664	0.4064040841173478	0.4698734097651316	0.24340453615089086	0.19826935614360275	0.5451971363293417	0.9199171171181312	0.274302251217138	0.8145126875905346	0.5840156824582131	0.5661368386681915	0.2249110519100513	0.529752888983151	0.5620430973983987	0.5094459924430936	0.2358009030548663	0.6639903686675676	0.5920134704884529	0.659646775089422	0.6226082656996631	0.43170774452675326	0.2557551263196083	0.6962899882541873	0.43382632930512743	0.6428999049878436	0.6498513083462321	0.4688185210497151	0.	0.6276922956861337	0.6031511024664075	0.39867350175252353	0.23428832545063233	0.3934440382779854	0.30194355232400677	0.4732412536460946	0.5414012310038147	0.2711518107065528	0.2073338565557564	0.7178266403480525	0.5327271941119712	0.9155996978579157
0.4135657702612612	0.28816592819558007	0.37013475093604015	0.39617453728678786	0.3454724400657341	0.22083723887453693	0.228324809579607	0.3320715061442273	0.3198494753516444	0.169014589444019	0.20978566184304462	0.26632001742652156	0.19584431308995232	0.18214449874192173	0.19772516255314349	0.22521714650110264	0.40653421049528815	0.39770158127856825	0.6022995632110344	0.826152734890498	0.5142863431386226	0.35356291433944004	0.25494858584661706	0.6708228530147345	0.11977144316018354	0.2080106881128668	0.3724347555704682	0.30880988574146334	0.30934061843572724	0.31575237919288335	0.15723004184338263	0.2584854430199356	0.47319266900006896	0.4481712075948796	0.5274666828429359	0.7407055416998088	0.6364559507280225	0.24577343847473074	0.30550437961495125	0.8225150758468355	0.22305378907242673	0.12992471426865465	0.2052901814556681	0.2003681136199126	0.7892818132924403	0.46407897184088653	0.4642893491734186	0.8050065342966282	0.5888232436648094	0.48726586932326577
0.17262560646303474	0.2747542438788951	0.37600580984339155	0.23120748608745842	0.5043309580933101	0.03880901032005647	0.5081644676063686	0.5961203729963586	0.7147522387244298	0.397399226932602	0.5806703710084653	0.9984513814168574	0.295061170334133	0.3830504918814782	0.7552745116821968	0.8969581919448656	0.19450324488096757	0.22377185777699446	0.17326504845318833	0.13960200213132484	0.336155716305576	0.2008772123265305	0.45498449663271423	0.38545164805011545	0.33999199422926185	0.27255655351147123	0.3013433032188799	0.5172258040058689	0.107303550159858	0.20072036833518206	0.29204394735579203	0.3702872768713054	0.27010706173935156	0.33617872523448594	0.42029685138123146	0.40672729124798246	0.1736932604046028	0.09699669704402004	0.	0.12890923152110342	0.3407178176401934	0.23711178329530563	0.27623237322729705	0.3260894329608569	0.1317307493301546	0.21232915509146963	0.46442577685691855	0.46974486021055656	0.3300133214743129	0.554277684387463
0.17725399267040015	0.27200675030248783	0.21207365979192766	0.20772108147271942	0.19378551327389598	0.17639303761035008	0.2740578586252795	0.3098046540815974	0.21748601531155815	0.3383311417569507	0.43665085766988887	0.44285470454352904	0.	0.4900657704639172	0.8227563963868846	0.8488670658046248	0.24887981711102292	0.34072578718049806	0.32511061262860347	0.2627062533372744	0.18253624534876348	0.337906475659876	0.3015758706647613	0.3428008093400713	0.38719247857325884	0.6871265367181593	0.6330526762027232	0.7245539401352422	0.4691826748606384	0.7303103262656434	0.7496315844562892	0.8830908487812933	0.18816008235165518	0.1936679926202738	0.25766596402702596	0.13873928726541587	0.2375740993631966	0.23942133937520055	0.3881313937772666	0.25816385430636235	0.23790829021193202	0.3266082109914217	0.29838167947352545	0.2000827894406846	0.3569642171954477	0.4658469280515405	0.554716675448395	0.34808545261062424	0.24914425128591453	0.39458670244791216
0.2744242766435694	0.2146557631531391	0.27512747662376263	0.44766279797360875	0.2483755805715337	0.31460986191963375	0.2983848429625276	0.3618412582779831	0.21130958448181705	0.16992067219722634	0.3131658691258161	0.3535026098339702	0.3727911122336265	0.4947358686934611	0.44797031673390997	0.7521952387579919	0.20114142230365148	0.2512072959917577	0.3113415935983007	0.4078383600995816	0.2343845393959777	0.30340576399922753	0.3246539357162203	0.3973299726510404	0.	0.2760745678331205	0.25569361797638807	0.3870940452485799	0.2457700744213514	0.36154562285851166	0.25284615333705257	0.5992170737126177	0.34818313076887414	0.6262334079611599	0.508756972888476	0.8747976954700727	0.2388016575817169	0.29788552408828484	0.26402329858779117	0.45316972844477693	0.20774656178169176	0.2985214575538684	0.2420222436575304	0.2857047321287668	0.3065747401864557	0.5198116325896291	0.4464265805978784	0.7500457277120574	0.444586032673381	0.651622286258375
0.	0.4551828740927146	0.39316791107726534	0.4073368259588446	0.12118891704062151	0.4967035214025651	0.46282665673174217	0.7291682469310612	0.10022553014465037	0.4991189701501289	0.48912936031085724	0.6550204579925887	0.13033795368179293	0.6251952452274891	0.44890199599834046	0.7208033272231544	0.06996169551854146	0.2548961270516858	0.28453932864235904	0.30164495013679815	0.1120826744766206	0.30428304628981595	0.31418223456003236	0.33133100461936366	0.05312535807430767	0.3176328181429739	0.3003360782195652	0.3611119768327074	0.0955377491559543	0.3598573842139135	0.3175881642352679	0.3305494300128963	0.09004208654456995	0.4217463601064369	0.3898413944885108	0.41290800057292876	0.05076330830065783	0.39855749356431686	0.4085061612501208	0.4413397898266541	0.0918683960746587	0.39208534018039015	0.41189410986220515	0.5486752245755732	0.0872770343592134	0.27524193681160586	0.34065668655836107	0.3834751764076808	0.13854545486170583	0.5973014637380017
0.1528342405803677	0.1997258220543406	0.1754014995005987	0.11687218470692828	0.1258171804738482	0.1212903958468043	0.14506046364700875	0.12654319400811015	0.10749935035186016	0.18934233419774676	0.1944979723319179	0.21943613713529478	0.26900271093871	0.23636582340388393	0.2088630406011098	0.2324883064263132	0.6349538335972149	0.7858352580459044	0.34448988577319145	0.7380241993901518	0.39076041179657756	0.40934983899839383	0.20900252072941083	0.4358382173729092	0.14934047519966137	0.333099426536505	0.5631872187963056	0.6975113707095256	0.733282809769936	0.6559893240189768	0.7379766692259053	0.7981963061170603	0.6097112423956098	0.7990442666382482	0.3951773235737429	0.8371525726598963	0.28912315230361707	0.2344095333750597	0.20016505564112366	0.26381635058811514	0.18843090470402335	0.	0.2404182684506881	0.334856421063044	0.7050009757336416	0.5793944245770093	0.3009764354345923	0.5763403559552098	0.46984309343811337	0.8084350244407512
0.24938474973390815	0.23229555802579047	0.2053797446041331	0.2953131431124124	0.	0.16983261730479585	0.29143043630200655	0.28962134542011153	0.25864260297085157	0.29825146385760243	0.2738020828245499	0.2777522964488145	0.19170418050612775	0.2352885286258519	0.47067792192115504	0.4693358866689003	0.22139075363314703	0.4434634063557589	0.35360895554761673	0.6642664581794534	0.29407010435730613	0.2762170982310182	0.679539949165937	0.815175486931852	0.23970288120462332	0.3232314695113254	0.8079743923999135	0.7119679969321918	0.3032007865811601	0.6941769694563629	0.9489208751929792	0.9721696788024494	0.11615991032886636	0.2597681744677042	0.22825980133713403	0.1837368949676139	0.15034120950524996	0.12320625175340139	0.49655109144847237	0.5295966880796346	0.008070113841138805	0.1693384152879728	0.13012734047839244	0.1848694334604968	0.04370995342400076	0.27952600479601863	0.604841990754731	0.5726227616021877	0.24804158833382547	0.2696491770057396
0.5871769985434039	0.5163992250258533	0.6864938697265135	0.8946863748386878	0.4645676948598619	0.41409313895834937	0.4652501722988001	0.6823140493832374	0.4190254760054529	0.4489216816842423	0.6113768772991044	0.8373870545431192	0.5214075574516216	0.5458187868753177	0.55252361745701	0.8346727770208632	0.23347893132141287	0.22398974068621663	0.	0.23109371078700408	0.20271856896913035	0.23916979397852836	0.10223125413297274	0.37955804935679666	0.25417071293943994	0.3297506173476986	0.3428070044834638	0.40506945523906995	0.2279206643932744	0.	0.3250119630436566	0.3747437642004222	0.25689103587944967	0.2677212024373855	0.22094639739694838	0.2472772260010716	0.3109257075562943	0.32471316284699653	0.24260428413774057	0.44163674057715163	0.33969289809027836	0.4282377925306386	0.2154571483336777	0.4992198529488081	0.2496116772640424	0.33892805648164787	0.38106991389948275	0.4433058479551805	0.23927007250667348	0.22094529434774807
0.4401882198999204	0.49108692532350107	0.46405195047495446	0.	0.5196765044024637	0.48737032123319995	0.43003068149250206	0.4157648258630829	0.2230275162354885	0.30513611238620486	0.27339042676072134	0.3734194814396429	0.560307799652717	0.4201895813440713	0.479038137862499	0.7250488466732965	0.37848802430285944	0.3767634956401661	0.44405960298553826	0.45185292766272894	0.30951192091631147	0.2698155954163342	0.2531146765261445	0.19968328580859268	0.3850975726534992	0.24080860782933727	0.28227599921193536	0.43502672798188324	0.39457586791826554	0.32660309590115827	0.2960588343993767	0.4180373940542665	0.3804122762030308	0.39275656864473024	0.44294430952665637	0.40716455295490245	0.3690903397053355	0.3221032905550189	0.40944742466504347	0.3643943608069182	0.351924003131815	0.3217259157254046	0.3789348787631421	0.2732584400958226	0.7544482415551127	0.6215799374718846	0.5077356132203071	0.7867079676245243	0.38953464178045605	0.42100572842169115
0.16716756714438105	0.38620306904811674	0.27971873423259586	0.5354675392920177	0.18423947594761167	0.3020768281198223	0.4356161387463358	0.36216945026927705	0.28910721835088377	0.5729782303154297	0.6839409176067202	0.8407980607736193	0.2912375386667343	0.41983381797919034	0.7250456006727852	0.8933081208770876	0.5052870912673515	0.5353852850188503	0.5426914575853576	0.	0.4115002470343991	0.5293473399434919	0.5085091308996916	0.44832398921564287	0.6065281385539808	0.9422932038211627	0.9087975017735429	0.819516322354707	0.3983623999659332	0.8239412267708542	0.7901501656514741	0.8143775924529832	0.3767727639874561	0.39784221417247606	0.44057846213644675	0.5061402530888723	0.1634758947521241	0.38062726199700325	0.2511605916960197	0.42070132403445526	0.3311949596657243	0.44170835732127794	0.4897222870971044	0.6538266295968022	0.13074480569221	0.496573223073704	0.7568462845081344	0.7585078133750014	0.23202537934859105	0.4272735975149809
0.1368343051318495	0.1583117786759166	0.1837837916486857	0.19500500554358366	0.26665716585869365	0.2621435395212072	0.20166174519970168	0.29977428301934256	0.2136074051956664	0.23030132473115691	0.206244021198214	0.23730907295589032	0.2253215836826142	0.18946441975095135	0.25232473644563547	0.19311261167200824	0.4618098604107696	0.4905957902630025	0.595159735896983	0.5407796389547491	0.7400573037903343	0.6694468382832723	0.7559158701332506	0.7973440845965177	0.3757876149362168	0.462288686565387	0.42224560553376467	0.6650120881711078	0.8865435777671434	0.8127466519514824	0.8229946094634196	0.9378853347821904	0.26445016847145925	0.3296955579694789	0.30361330163183653	0.2729440733937336	0.6536464237811431	0.	0.6139388749033242	0.7836305426037368	0.	0.16678205800382082	0.27291764226789206	0.24937131338986276	0.9014453801695108	0.7887959686589736	0.7940522620685915	0.9210867497483408	0.5128111598581916	0.5052765879557585
0.19730275737166109	0.21712333403609554	0.292114340494696	0.19082029101961448	0.139675408992825	0.4475921644783847	0.5224469566680585	0.6055747550767557	0.2023225654128065	0.24975115708344658	0.2982617895648676	0.3703873400730494	0.23082119215723143	0.5923316237652603	0.7923913924540406	0.9008886313016196	0.15576539515747098	0.21700130737888224	0.30837050807462135	0.1628113588611973	0.16975784140811093	0.3468187102838651	0.4840475304589312	0.598933330086573	0.14994729081722394	0.22588666472789634	0.18470861488293272	0.2000876495095075	0.16797288069451888	0.3562066373894512	0.6733799574708689	0.8499109018488225	0.11291899479774989	0.1657444574877834	0.11716800115796161	0.20023309863971697	0.	0.3939279238442818	0.38837263910324465	0.4242886123507701	0.12689676333861002	0.22434962371214914	0.33495622739051206	0.42039266145034343	0.2075484380892291	0.3478534493981634	0.4563661382188761	0.5347525658646373	0.030897150427501272	0.254324717616702
0.4358266499665687	0.5932615820270586	0.2158909530835916	0.663182028720885	0.5035477605031186	0.4685673485027243	0.19074148986660172	0.4830889434204556	0.15148895808085666	0.19091926430870398	0.014699944899322338	0.17516509706053404	0.7737832176321837	0.8772426046253309	0.29427806339697377	0.9371980943902893	0.2626728661911005	0.37386534977909436	0.20484166055342873	0.36457101109550716	0.4987589205850626	0.39343541175638075	0.13487450690822558	0.37212875880323715	0.131163281828778	0.13572852333976243	0.	0.2149945225300145	0.3774339596631694	0.	0.	0.6299292735363269	0.32795110314823667	0.40091633792916154	0.30173427257149454	0.	0.39480126791077347	0.3309295599212034	0.	0.21624691193977322	0.19120587646484952	0.2265436428493983	0.1166809792247959	0.24687589628069567	0.7025857794931232	0.6953891727416986	0.3508344173752778	0.7566742862573588	0.4952194560645109	0.5427749845772065
0.23723432702856534	0.4309890649061929	0.4926290726640488	0.5178311905997609	0.1965417939500684	0.41059077570013636	0.24951217918654123	0.5909063467116794	0.3624978477442474	0.2417673835226862	0.45176279363784694	0.3574710464857917	0.4524188700280768	0.2888134274311611	0.4569438593288457	0.5374820797054548	0.22622951323036444	0.3549085085329417	0.40523961646664025	0.4331719329573906	0.23297094895089865	0.3107581852975511	0.21891215370116435	0.	0.20918740155596197	0.13524777436335808	0.43015317819649534	0.12917971156442393	0.324783194564416	0.13513824080893055	0.3436692939317554	0.4106860665756552	0.2892842978203765	0.3516213211508568	0.5302305631174368	0.5067195193221037	0.38863116787628954	0.3226323438842035	0.24793816793825754	0.5558233618729645	0.2588056722222688	0.261020310202817	0.1770147282512745	0.	0.26792243326863546	0.19016168217662288	0.39990572666064894	0.297205508239702	0.21735198175140755	0.7124365207956767
0.44943196954376247	0.2859920953367535	0.3013784451436869	0.4217216623456241	0.35601697856879616	0.23694091282295063	0.3765612073620375	0.25754369282224054	0.4476450168707211	0.2392020556322484	0.1928882421052229	0.5872708191904104	0.6848957242239574	0.5733285341712888	0.36665853844804674	0.8535703967998022	0.5885744446399515	0.6076037486026509	0.	0.5193211394755435	0.5534914911482034	0.43041683748174286	0.3200680465287019	0.5723072292666597	0.4685933282951547	0.4341204515531577	0.24102180661952194	0.5468820145311853	0.6051632211222889	0.5509149384822768	0.41063942065673914	0.6065366311150459	0.41963761609529004	0.48411354423216846	0.3432294337740223	0.3731846021902139	0.3195461633347669	0.47529490030045657	0.3069860386406081	0.3822650458496278	0.3686069632050113	0.3849672807445703	0.26035902008609935	0.5074476186445247	0.6201527970978111	0.4406162248893441	0.31902330855805777	0.7643154997967652	0.6635567721736401	0.6445770081316962
0.29447837973189905	0.7619919787230566	0.34020530321664993	0.9096577443364132	0.6945621485494273	0.6522649898708123	0.0986486973177832	0.7637449284822407	0.39550902666810017	0.	0.4538298741654428	0.8623939634310706	0.579056001401674	0.5009445582642019	0.43479644288609887	0.844301563968163	0.213898268588878	0.	0.21687043875991993	0.34200040279903976	0.2099876402687012	0.3072932756515299	0.16030753974096337	0.29906900353301524	0.060575486766042685	0.3506550937027602	0.3514248980506533	0.2300677609593522	0.2507347996363889	0.18260519692035365	0.2635176579617183	0.3042184179856389	0.29801734915470374	0.7338589254552769	0.	0.8940125167401886	0.47300623055349034	0.638336258475213	0.19803793137669276	0.	0.3948417646469675	0.6060755060207598	0.5901850233631947	0.7004181292541972	0.5323864656129154	0.4294622289696328	0.3311231367728774	0.7457188721117837	0.23762495957345106	0.7696263621612331
0.30271647912666383	0.6439690445748627	0.4748480035242536	0.6143868639216227	0.	0.6288040747603615	0.31569097150818115	0.6673087863043407	0.2824340373785637	0.5930657416812604	0.3793587559429383	0.630341665759403	0.	0.4732560298617805	0.34517371803739516	0.4901702157099403	0.31268203763772345	0.8540017134874621	0.32763630497861823	0.	0.19339124412905292	0.5919798939130537	0.29299609971181295	0.566737861300594	0.2811445423395824	0.6021412297129208	0.41013743010452763	0.6764186414602458	0.2529315106235842	0.7340515804557308	0.	0.7564995781093367	0.2547064552812873	0.7039230927849475	0.46006833850402556	0.6210793570464703	0.3257289400352275	0.8399178731779646	0.4319265129581185	0.8073205237425485	0.33798951869056937	0.8144700306864721	0.4557947011905936	0.7201395818173632	0.2963694404890811	0.773105091044136	0.4269615895537709	0.831053918567417	0.2609184614742356	0.7817338335365382
0.3419110695423104	0.3364240139821464	0.29396024010620053	0.	0.1942475604091694	0.3771441604455627	0.31831473549461897	0.4109927847276871	0.3501007917083839	0.2862791054255961	0.23240267544290405	0.31011500651767837	0.11550507364427504	0.23135551033569707	0.16454037472900834	0.25537609030590874	0.36097751912149867	0.3768505179426985	0.39259196361844956	0.5589805938903974	0.24413890625959822	0.2111353356394223	0.34460126633501853	0.430478105628465	0.4561941843456945	0.22688191666442104	0.3189142336983217	0.41479867437002493	0.3660536288239003	0.4891771764077961	0.3422994071373178	0.6511919421084871	0.42263982928877947	0.4382700561021677	0.3614772202539594	0.5441091965534149	0.26260935343344866	0.5071073692256269	0.3544835092112901	0.3661908726208712	0.43764977900386465	0.44541818570429975	0.266750664635732	0.4899371611974613	0.27801588538561456	0.34933807330887817	0.40991901606882963	0.43167722806546477	0.7235708255834499	0.7651728335862483
0.22701129080456442	0.	0.1995509390760745	0.4651001582436539	0.37383344857743117	0.4826372736915893	0.13981051922257087	0.47576604643404585	0.27195873264844533	0.41418409224968256	0.27647789445046594	0.2607268221000201	0.3333656034849077	0.5060820094165974	0.2802074033989432	0.48344883562859403	0.2578504102768528	0.43512205208598725	0.43573137554860686	0.4755946721785754	0.3142791005670772	0.5114471857552388	0.40995795055336137	0.24795704132120167	0.18692914090580368	0.5650858416487848	0.43731726368148127	0.3823619681259023	0.3416362087741764	0.7676397365140393	0.6578007165702923	0.6888891996148605	0.34501576213780716	0.754093540846918	0.3513660334847502	0.	0.35807475355032853	0.41990713468444685	0.3160461611758025	0.2547129388004413	0.21355287580282353	0.9154775792115355	0.5015881530921038	0.410479809122075	0.	0.890746131855304	0.7171691516601311	0.7989850282165203	0.17499657622192008	0.4277851877752212
0.6820520151768766	0.33998417311404644	0.25470036340804525	0.4839715413133422	0.6630649702433007	0.7435556094141753	0.540926559566638	0.45152599191006926	0.6744995235067557	0.6405531393574662	0.6334987699544524	0.3417107398433649	0.5120666825166189	0.6347088207143691	0.4131203306278035	0.5586991051935511	0.5218346659531587	0.6477321068434851	0.	0.	0.6972262001245242	0.4154582132399142	0.3309411250972394	0.3088679662291341	0.5914593906824566	0.6897681269643952	0.4928194134886975	0.46029689654036643	0.7656458237471608	0.6821547101447075	0.5883762873907571	0.	0.5502468718817184	0.6706872073746406	0.5984163765767292	0.8051134991555062	0.5834670727716449	0.6568547916429084	0.2700024076791284	0.7105246863744508	0.8750795890174358	0.5500363341804961	0.6829404101464429	0.6335441507188014	0.8648456774021935	0.8104246543339474	0.6625311428177432	0.9380982630121625	0.7166119758022969	0.7203497271622776
0.008193431712756615	0.16731828244973063	0.12862837023305249	0.18264287461275322	0.1876309069135664	0.4350054573195888	0.3106709183569554	0.2153751055727602	0.08146585189971205	0.42968723248699736	0.5446394539294233	0.	0.1770414955464658	0.16966722372474322	0.3754356352913739	0.35950901721435374	0.11362370059948558	0.20436869395430018	0.3789838921957968	0.4903078600686218	0.2117787564544099	0.43209885702427797	0.31615433452692704	0.46356382116661193	0.3273835123849444	0.43589660770225697	0.490846832164009	0.3646418750249255	0.19192199137342553	0.4043199525078504	0.3868560499440174	0.4658187460823367	0.	0.19215543902794074	0.318752579037363	0.45609956367277044	0.31260769034947455	0.23191862330702598	0.23548723822761894	0.499594162065312	0.	0.3211807463698814	0.494224961415449	0.694210317090506	0.20583121606069657	0.7188429556271403	0.5596868833678326	0.8262958096440002	0.2721268075047717	0.1501269171977067
0.32845872291597533	0.6037048154683313	0.43074660621805144	0.	0.25871077304029566	0.4983676715078808	0.34158365646901906	0.6190277909648555	0.369388130826978	0.5837314127109375	0.3973907248254398	0.7836467063100742	0.15152463076539266	0.6678483574313331	0.5225561447433185	0.6970837525781189	0.2788483495694073	0.5266519717646949	0.47583426431292	0.831832210344384	0.27181979395173733	0.500201169997788	0.44706920719876186	0.8862039990218151	0.26476344670644847	0.476844349866912	0.3851613740994755	0.383331122744457	0.30418672770437205	0.5086059157554047	0.	0.906525581988114	0.267529481342507	0.4002013041354223	0.36112991316997245	0.6357196425708568	0.19793834901720136	0.4416513517289897	0.42935179086657077	0.7116465502929498	0.23297513168680373	0.45084058111196773	0.3359329490259849	0.5795490043050433	0.24623275753869664	0.4047637415239583	0.33311350327483485	0.5397894687585684	0.2678198107442218	0.4712124967734061
0.3526809056840616	0.5536733314439459	0.36601227909125983	0.4752710032463071	0.5524552399978073	0.6445969727123312	0.2514691860326445	0.6949503535145118	0.19111747174564575	0.528805105772323	0.2881011812493206	0.6654157136252761	0.	0.357453719143515	0.5494408631097158	0.7274972542428618	0.2542302189307907	0.30543680649762306	0.2180921782881374	0.3651630825304285	0.3374844772876623	0.29325027227466355	0.11523037682783048	0.47588418587554915	0.2481911546622004	0.5360263418685426	0.43891142841708	0.5150895069172374	0.5083177207940827	0.4358721654087632	0.47611903589332377	0.5735197151709289	0.3870122265583599	0.22833483114348554	0.32538143003666303	0.30662064357644947	0.2827105361349151	0.2904223502831872	0.366671316573106	0.34811599969202817	0.3001624455807582	0.4263599749773946	0.23883035234362732	0.33669488960536664	0.42444274377116015	0.29048414361741354	0.28304004931691357	0.3279961682802007	0.31331943934248196	0.4750266975928087
0.28299528549197217	0.26915652456362915	0.2650405267621162	0.3602998647474584	0.5335997408567769	0.34284129898602667	0.6716496962122822	0.48249380643809076	0.24088807900806936	0.3144036519505562	0.2848608920946462	0.38286684608933697	0.46202258444345606	0.25086296932133306	0.485796070759079	0.598743072834291	0.5923802393359365	0.34503225538839105	0.7331457539419044	0.7263964742123693	0.8618461209387369	0.6531818260618966	0.9843108481514243	0.8152854319065358	0.24039848413732157	0.3133985453049273	0.33164636288771	0.4235904270463213	0.38763598502253643	0.19497363071229015	0.5130167961070189	0.8901022039456369	0.2697704314303882	0.23267003903375724	0.3851296930603197	0.3995603561545381	0.3677707887820725	0.2979876014761803	0.4358444034271455	0.29511450197960293	0.24893059510425497	0.20032714430838913	0.3465776677978485	0.35076286501785886	0.2781556131337351	0.1897070906124509	0.3962985155871833	0.	0.6353614716841017	0.38970783102346523
0.04482407866164068	0.	0.0683036165676053	0.18601613894668875	0.17249600042547245	0.4237455829883473	0.15223435241583086	0.27367237820977636	0.11084597510164473	0.255279355611324	0.02869921232122248	0.54275054240754	0.2593371426049398	0.19018386342471166	0.11966698308059974	0.3978788047836259	0.3841973887525163	0.21113136163457102	0.3870529323080091	0.4462563776088342	0.24818261432649574	0.11344632783008184	0.09057022183017607	0.5957477100056502	0.22301506003360147	0.3130860517097998	0.16054826686147705	0.40075031370842473	0.35379148000869787	0.17319571625114769	0.2219369923289414	0.21086066325987035	0.39661890801390104	0.10467771058251377	0.4857186535610262	0.4977218636806144	0.5919662445560979	0.18555970494437385	0.034323582273952165	0.4169988771058782	0.7144981789791948	0.7366957607334899	0.4305269991433887	0.9865989345379621	0.5502146700200036	0.7262812954764539	0.0505905316428627	0.8092351430377498	0.092448320040799	0.1605133042284603
0.2933446777940964	0.08387713710650863	0.5775078903102289	0.5031636994695554	0.39817506596811775	0.22242530195812035	0.41242428108813045	0.38667218066537756	0.1373587186751698	0.07597130990378727	0.21272095301616684	0.0720988878093696	0.3971219029416221	0.3913887082870354	0.5211146882403958	0.5511374290086029	0.1454523104461232	0.2522064497344378	0.1921492434999842	0.4268471690213417	0.2995258483179736	0.03707732213716819	0.23275994074541073	0.12012036591105493	0.0442509701076682	0.11974272957579808	0.14752461739791106	0.2204362339988725	0.18606783414771236	0.1314899110189934	0.2320579963143737	0.28018935250941945	0.18672216642549974	0.07110993617793047	0.22674837077686713	0.	0.35165709359831043	0.1635153162679097	0.2373329398028967	0.16275185426772085	0.180365227953483	0.187686984447308	0.27836272093111447	0.06538648545012461	0.30710461626836993	0.3537463954291194	0.3948680029260758	0.27735925399297034	0.3252394407518357	0.40871338575708166
0.	0.44788103652321176	0.41358266347654815	0.43218781148251806	0.3960281813728499	0.4465267136940924	0.19363599329033573	0.3761662817525768	0.	0.37874054717090483	0.4389788341920913	0.2835824639018094	0.29889844560464457	0.4552364449808353	0.6078195026343547	0.42819834498022047	0.6859149053150504	0.6980900878514288	0.7678632953910703	0.41807003145939925	0.43572566204510704	0.5475067119238403	0.6765543117355761	0.642453341879117	0.4115794830403876	0.7947736291302654	0.5739195808408314	0.555570993797444	0.6623902773327398	0.6868870463455337	0.852765443831489	0.5665320198913038	0.49438557257209875	0.5770693519378978	0.5873472710205841	0.4357163797409274	0.	0.6508091934022878	0.6290215416860178	0.40296997499239484	0.40688927490448007	0.5589321305438821	0.48676909048803746	0.48996554063179215	0.6363770673700637	0.5982387144193265	0.5472226426006294	0.7822060839395993	0.7006746742145703	0.8008143905915552
0.7783269728395891	0.5179902349086523	0.4746913233906533	0.5346252081472347	0.1942085689930318	0.1735825534656393	0.14993001338014594	0.	0.30424155711612005	0.44355660656174517	0.27724142786884226	0.40173708567402644	0.806200894557052	0.3922679867614402	0.22100705209335889	0.8606765592150974	0.19762554332030452	0.26048636675351977	0.2656740644822405	0.	0.1027516802777262	0.12758792050392745	0.16457094035917025	0.20810313040856127	0.12113382447578187	0.24297757407749074	0.18821828045900407	0.2725643741515405	0.10278651612426991	0.20567151059257527	0.11939096326795759	0.1944937788775099	0.38576315374486453	0.48787457141298524	0.22837134825202307	0.40968525011934787	0.10594350038827537	0.20283142223146408	0.10953195405992208	0.2436654826719778	0.29742788339025084	0.3528003358027445	0.10631785196218162	0.34773865073892585	0.5417767474809513	0.2298765695852192	0.16388138083843504	0.5185603159335666	0.9515622343322399	0.7799340546379553
0.46073015400781764	0.44042140693071435	0.5051667872889831	0.7211416638740387	0.	0.5320382908343128	0.6416928927535704	0.6051052212521267	0.5835955062448527	0.373692938670697	0.41696544563643173	0.6459771822604116	0.805623963513128	0.5126541085303187	0.8361281570072258	0.804520259864233	0.40600498217042946	0.33696164770951464	0.3567886101626806	0.35832536575532803	0.3993443600401256	0.3795272507372616	0.612120630444261	0.43334035131048304	0.45415347142339635	0.2536159812794777	0.33705726323207424	0.	0.8552446913355392	0.5701612769171025	0.6090759202942332	0.9954346762135182	0.41128284549153205	0.2602940179855892	0.40142186699349797	0.44687084602332183	0.4244505270753569	0.5315832438741291	0.5483223433082164	0.38675335483975526	0.47524155705947896	0.5000184172775055	0.5210414781999655	0.6399010244485859	0.9957036737491787	0.4612089461844931	0.708172171784863	0.9775740033527389	0.3850728026645602	0.24898340174104938
0.17651376338204644	0.42125438911112706	0.41197040349836694	0.32584540741493667	0.1936816761823889	0.27815916167661586	0.2814031340416452	0.2714623902383326	0.1576077593643197	0.17411941446508095	0.2082960949988981	0.27604553686188876	0.4415823862643217	0.750297443541856	0.33671241500965005	0.8932534953186599	0.35811237658756156	0.4300209788345387	0.4092177178105919	0.41253964513156116	0.30705276552597277	0.39245952743311086	0.28235391796958526	0.42403906020920856	0.3141288945007191	0.27100399267767056	0.2679808310017429	0.34999161635842635	0.43877868046273316	0.7493016712256961	0.45349120114586566	0.7050487992591166	0.1768479542939675	0.43615886714866964	0.2196377245731598	0.4414950171454233	0.18506744688109442	0.25895893036693124	0.20423878881152874	0.23138919043988188	0.19889900906908864	0.20303620519281368	0.2547794593869748	0.3332393992794958	0.4251216747111534	0.4988223764368796	0.29192017359624467	0.6151440214645647	0.2813360714707749	0.6224118091945241
0.07676195759086951	0.143702193237087	0.3203384041162339	0.39460887989025867	0.13640795060440852	0.22155130788590685	0.3045195541714433	0.33758594769377004	0.1250251514217139	0.08562333555566277	0.14017200967626034	0.1759227656607983	0.0356965007157631	0.051196570552825865	0.15054604189221182	0.1090261648677918	0.2231763881967857	0.20798279583322551	0.642578659268951	0.5995695467264249	0.11019539823593939	0.3546968426080646	0.7382470045866895	0.7315047300044356	0.2343112374949161	0.07394140582990318	0.3231912591004517	0.6152444638706848	0.403425318419264	0.19541515788724617	0.7572139995476157	0.9647127814692372	0.02193057035687314	0.12519788396885378	0.21719699550811283	0.2115134341876755	0.19298309928389304	0.2917669418139331	0.6122046694759193	0.7457950528391448	0.20519090055191613	0.	0.32451411339362374	0.38600624406583034	0.22460265293164636	0.12940362404432446	0.6772500768291724	0.8397136174999025	0.0932019079255154	0.16635614939939614
0.	0.4447849326749671	0.7841850738301306	0.9477917325973089	0.7399058598437407	0.8275132854330081	0.6081735187938017	0.7298975783827378	0.6460915016642951	0.51562166884877	0.6192987708141647	0.6993310164573764	0.5233928610112454	0.8426462725388207	0.7973728435827381	0.8567154740958319	0.3325125545480051	0.18065095897611358	0.3442650751335884	0.3736327700469429	0.4361422947865995	0.46825674162402137	0.32832645648552317	0.2998183983584453	0.36886811174310197	0.28133429613105615	0.37750304664533885	0.3027372928336745	0.42008459624256456	0.4417100734694343	0.454592907042645	0.442791425336497	0.4024196413691358	0.4365180184146017	0.571540530371797	0.5421049070615231	0.5416319937146172	0.6615280516090442	0.5519462083736114	0.49018438366724665	0.44858454091711436	0.20865853320807615	0.4828021342573802	0.34830592350972917	0.49321263691355766	0.4934634789957854	0.6594383804057019	0.6823552716844151	0.48883567477941037	0.41544827814671254
0.42703096890578257	0.5790229073845992	0.4709705621843366	0.1606579200106432	0.6852722336187221	0.5568934252645531	0.5963682643277849	0.16175786303881085	0.7194084638056227	0.6261874795203757	0.5824283121308754	0.49968370241779586	0.2010631531893978	0.48448961471389995	0.2084393547768136	0.5737940340291167	0.5383199295517456	0.5502272733844036	0.004205023652430811	0.33454312547351595	0.4382562750153279	0.3957334376187188	0.34600899981976907	0.2198377827617266	0.8543069345567347	0.35158125472287305	0.726815951331566	0.9047208411055429	0.28535034351259925	0.3395434807803091	0.0535820070289001	0.4126500481949092	0.45075531917971373	0.2927395609821001	0.3709408094590789	0.29984160424662604	0.18481631557024028	0.3653638472557422	0.35326066585769456	0.2846942532156367	0.2488052275572722	0.5215750250633128	0.4116392732115695	0.3429335044127914	0.10893654738005229	0.17752483622522597	0.0629627007751443	0.27471182201840877	0.8051656385567619	0.7859298451173371
0.1253658980646632	0.23792398102663165	0.23557868187564518	0.6095060726034514	0.06320197748940341	0.06287100822948777	0.33705574381136577	0.6425430288308309	0.11360905550112299	0.4238441554317004	0.2417825534567205	0.675582996452613	0.11843925035086433	0.5565210725785125	0.8177843930321474	0.9065079519198561	0.38835719391268314	0.28820725084473753	0.5413938735037892	0.7507380785390282	0.1067413172935554	0.11032308612481724	0.32219325669424975	0.40430916602406497	0.115015280423725	0.1652248511474007	0.3572983784055694	0.6486032131521416	0.09419632236991295	0.17689983700192424	0.6069122988727735	0.6423334310067476	0.24648121194597358	0.24418918903959583	0.34894701417703927	0.3194034654244571	0.21678824918292836	0.09308883284157199	0.18416502818482708	0.4023110447451897	0.15869896954526652	0.14443557477264202	0.19079401666076243	0.2624439701129472	0.	0.0007152513078899366	0.10436492948631686	0.14163455824219398	0.37645074987269145	0.5577487368372921
0.6110000560774834	0.7036240804157462	0.4315357459489122	0.	0.465847657330087	0.3656832976918479	0.59842230496438	0.30920187354684736	0.4373207972111246	0.6492920901476675	0.5080766507522114	0.292248371900453	0.5542673270047123	0.47976357764439653	0.5557661353682621	0.48638329197133817	0.5138221941244042	0.401415742579103	0.5897122680580498	0.4663937117064296	0.48572751726871194	0.5408245074802779	0.4317441821965627	0.43664681468277766	0.47352268506020545	0.35724336753428376	0.481877667999412	0.42619040200284347	0.2731262383918667	0.3048625803833753	0.3522099648671967	0.41929940040568525	0.6350338597947909	0.5576556281798113	0.687003788433931	0.5503535646327584	0.31006935778651523	0.4602198280997229	0.44577647387828756	0.42007363145118376	0.41735746488891917	0.5391592389386748	0.38029025626477164	0.5226998693332888	0.20749129571935804	0.36739712130522195	0.6081545668630336	0.4751639261601187	0.94331557185655	0.
0.6300615352144233	0.7219208254740531	0.7010958954028611	0.9681277458441456	0.5369449610924855	0.6679570394992324	0.4193512007714702	0.8540817689873794	0.3295937415757209	0.35667486045187	0.5399585541327495	0.5863551122884418	0.6499168130794514	0.49181377958428285	0.6563508610822641	0.8562248391979914	0.32712099152072616	0.7918337646528529	0.6832544921128592	0.663556396387804	0.6320487912186792	0.3924151085655057	0.5007795526902368	0.7735066782838054	0.15341837940912875	0.5065232155165915	0.40032132264957493	0.9155061948704156	0.6398689113662921	0.7188215044574182	0.6883904513619687	0.918978026095075	0.43534897093967356	0.5779558661196244	0.200914866454237	0.7915366078673274	0.8952104289329132	0.7288062542219514	0.4478027488892262	0.49066980414552097	0.28147000705115355	0.6152854408152733	0.5064348820801192	0.	0.2688414984724159	0.6289540938125714	0.5330968920615748	0.9981385400361341	0.576769521714405	0.4438872935852345
0.3581134043318294	0.26408292348599416	0.3872068587130264	0.30588929165535217	0.8230070921115243	0.18126599682502556	0.8068541818767705	0.6904798807589694	0.29130739235653	0.3714072100148276	0.	0.515560772875196	0.8421463865362205	0.43866450360923476	0.9506227447521116	0.8227410469248041	0.22628536770070948	0.023967046388693236	0.28905512444579684	0.2070457179688407	0.6545937125717998	0.3729658693685058	0.6873903466130739	0.7816627555123269	0.27044147302101573	0.23465354397063642	0.20856213834900972	0.23145495519516138	0.6582666013123092	0.49428469735914227	0.8989099571608559	0.904724055778634	0.507491194488187	0.13509127496537415	0.5565996533138431	0.341990007640108	0.6582784714252705	0.44154136348467393	0.5258306683476163	0.6875014517490142	0.5364126904514435	0.3484822471465184	0.4227298537645755	0.7143121857243426	0.7947658407680874	0.4925800227895206	0.6979500036466691	0.9013251412118802	0.6197812404135217	0.22232133803633683
0.43629602655195193	0.5156879004628009	0.34287185318979163	0.7643868522391247	0.3325943860204269	0.452953210835125	0.310445065598271	0.620398266847619	0.39594307032639436	0.5690813543435921	0.32565130545352056	0.8985492094490252	0.4294622289696328	0.5323864656129154	0.3311231367728774	0.7457188721117837	0.23553726683236845	0.22913212296742982	0.26054732566194927	0.37302574608900113	0.2948165879587492	0.36434920329100584	0.2935155545341595	0.4582937548836282	0.293379627532659	0.34790876290931827	0.28753299246879716	0.4627856088516302	0.18260519692035365	0.2507347996363889	0.2635176579617183	0.3042184179856389	0.4305838102897873	0.5008457763647396	0.3930363882729587	0.7711344170597698	0.47809432871773133	0.5323812344019639	0.38003289073551194	0.7893939925327451	0.3901168415226511	0.	0.3244576233659957	0.6853585825994916	0.5009445582642019	0.579056001401674	0.43479644288609887	0.844301563968163	0.3959592618590625	0.46760578107053247
0.21809744583471952	0.48168727145820206	0.17496396520677318	0.4162266651546121	0.29223774168444977	0.34035157997664894	0.4251697384000737	0.5758215195368949	0.42837748740051407	0.34268336163753405	0.446529000657875	0.5650426357921071	0.5905771091329666	0.37888720073544796	0.4028694001702704	0.6595549959119681	0.6014265541356789	0.5116897231922601	0.24013036879434196	0.6378322574209025	0.44862618159928497	0.5021795696304232	0.30018419193222673	0.80098706376222	0.4246214634018543	0.41739737469717847	0.250853721927059	0.7688131718618512	0.6334430977932105	0.5161554158241987	0.3982739703398024	0.6949277096646969	0.37265600679033944	0.3751853013691145	0.2739620545088736	0.46222670712014435	0.5050876534919978	0.4046642285501946	0.255015738495198	0.5414958512449047	0.329539268682542	0.18140864467450368	0.3638991791537382	0.	0.4192189160697258	0.19731580515683314	0.2825510941015352	0.607684956047306	0.503936112148771	0.30617172944234433
0.233767328085393	0.240792992638457	0.12686748640568118	0.23109371078700408	0.3969443372164209	0.486484319171052	0.3194150712224765	0.40506945523906995	0.3009943798640841	0.	0.18658499423638458	0.37955804935679666	0.5793298564287043	0.2694822361727901	0.27067647048914906	0.3747437642004222	0.18328478236015547	0.18322259063905222	0.21837107969002253	0.2472772260010716	0.3959435357663062	0.2702867221092114	0.1623859797424013	0.4992198529488081	0.4865744536275853	0.2806903772252559	0.2642814548401018	0.44163674057715163	0.4074376039870298	0.17635526614713504	0.263903507463534	0.4433058479551805	0.45029678630363307	0.5481844001260862	0.175670369855287	0.8946863748386878	0.8004657269325407	0.6194060450387167	0.7632726148499365	0.8373870545431192	0.8099323348825864	0.5402588203512011	0.564870698351251	0.6823140493832374	0.6752616250032196	0.3100111270087145	0.6806240719343245	0.8346727770208632	0.39372920196119454	0.47565025571195185
0.3061540212174386	0.14245480512367076	0.42903392017773484	0.12796096237810206	0.739737841886171	0.5152504522585003	0.17112882308787228	0.7729641681824565	0.348164353798811	0.57923730996933	0.29470754541329575	0.5231973153187124	0.4219500960231118	0.43254329287765386	0.10660825205388723	0.8414954763759537	0.2120709541610292	0.11776399934148629	0.	0.33684521893474656	0.7105877595839133	0.528824508564975	0.44878028242963547	0.5911813168066773	0.7929795962981915	0.4210916602092524	0.030851087748650956	0.5287616707484433	0.5256173698140238	0.6106336440543084	0.2216483520655872	0.8052562484668515	0.4696507483613244	0.2635661769384383	0.44490358293772336	0.29410638485415014	0.42407072647180827	0.3028198107872706	0.2325288554149791	0.4990631520522431	0.28197621877802254	0.10986572263101169	0.09434081365153582	0.2209515696286245	0.4685577767685237	0.2355594807107945	0.3222718053423395	0.6646400314082078	0.23026044971074422	0.2429144542159019
0.20759253782632212	0.2704792954003525	0.2333457247009621	0.30662064357644947	0.279149958281769	0.24578157565371628	0.30726787190563554	0.33669488960536664	0.33169653445227054	0.2821627924078873	0.25255683121419154	0.34811599969202817	0.34213494032712144	0.3675917543487957	0.3306232996097629	0.3279961682802007	0.33379973912289973	0.306919684757208	0.3204156382066372	0.4752710032463071	0.4848619852207053	0.5073439973298385	0.555204028023763	0.6654157136252761	0.417551788777677	0.46147466231899004	0.5164600956431885	0.6949503535145118	0.5310922400292396	0.44460268136050385	0.49212024716854164	0.7274972542428618	0.15323512377653192	0.24664732689946423	0.18710177236855516	0.3651630825304285	0.3512017256265063	0.29694690013803027	0.3279663393756478	0.5150895069172374	0.3329218126632219	0.20716592497518335	0.27055294431097127	0.47588418587554915	0.34147985862293134	0.31126780606318455	0.30504066833014765	0.5735197151709289	0.31889667865961746	0.44512088406553124
0.41536609938509134	0.3605674221457675	0.3964105824435354	0.45574739666159103	0.3656153189234687	0.36884743723577756	0.4216879166274465	0.443666712068294	0.37005026567399535	0.29266665503498707	0.32242849563071	0.25189233840476744	0.29641267186501546	0.5360206769121539	0.4589561587032124	0.5141824721042342	0.5275134796813264	0.530132407275075	0.5219885334153711	0.6780573616793092	0.39668162046241573	0.4595967327117448	0.5298442249137235	0.8298796286882494	0.7185070187117281	0.5653119792716407	0.5826015069954266	0.7107853687803485	0.5241875299281455	0.5400174520448573	0.6129303623114737	0.7627568724725775	0.39559516500709835	0.4106286446959504	0.3240350985496452	0.584241279041586	0.3544772964984313	0.3912518936428799	0.2974819265200724	0.5668125249683338	0.	0.	0.45118695046261004	0.5797806561100004	0.3946479062937247	0.475080930386415	0.40810098150066687	0.5300925470463623	0.45709878296041095	0.6944226383412759
0.286537061816478	0.35632839193972	0.19098889932597188	0.35462620461283745	0.20949974111525507	0.22697580808568424	0.12054792709872844	0.16621516865323935	0.3630946009880435	0.4459979200380758	0.22309737256970064	0.2444539350767461	0.4323914974255682	0.4201666643936508	0.15272619654036199	0.4184809791522197	0.6180470519799036	0.6268876010078546	0.	0.675202884161792	0.18645839178903967	0.2637618179510864	0.1796966233471732	0.31864622752217053	0.5330414350481124	0.3570246963541465	0.20194051431715343	0.6690029598462507	0.7262503017743434	0.5535657697668623	0.3302876860745618	0.8509926127506315	0.4261479213630089	0.3386498863517755	0.2065292522164185	0.34575262144760543	0.31004633374249724	0.2552606190898121	0.2113501572280164	0.28609840762196803	0.24723965619687893	0.30655386114344035	0.2507775178067971	0.34624778840265474	0.36835908247094856	0.4172783229307034	0.2813425150500677	0.21274964748254105	0.6897001120685993	0.5949347429973767
0.218705892424081	0.27197570346110306	0.14577659659584583	0.27067647048914906	0.30546157629285353	0.10694676177791834	0.34266059703214524	0.2694822361727901	0.	0.25702947389749126	0.12674663972758124	0.5793298564287043	0.	0.3250119630436566	0.2279206643932744	0.3747437642004222	0.526429208000894	0.4540973969526826	0.21465742265281487	0.6806240719343245	0.08715263742848126	0.25355556564496445	0.2575426119090087	0.3100111270087145	0.33483908658261724	0.42431373577773895	0.23934852353192151	0.6752616250032196	0.5458187868753177	0.55252361745701	0.5214075574516216	0.8346727770208632	0.32526703825160885	0.2584821842743535	0.15763812238222777	0.263903507463534	0.32435706588227636	0.20643100546891155	0.22630812459058572	0.17635526614713504	0.32430806798827033	0.19717861425005542	0.	0.4074376039870298	0.33892805648164787	0.38106991389948275	0.2496116772640424	0.4433058479551805	0.4717383894649956	0.4784861384382688
0.19333971947683426	0.2594553241603484	0.4499642628731424	0.3197354035597896	0.26435065606088276	0.3969935227527369	0.29212197327942363	0.46784699303838717	0.33933256681155705	0.2691516887247374	0.4788463337246263	0.3054217506147958	0.2677532119288208	0.5158565622725563	0.43067558892857216	0.	0.140332578777135	0.25340993247561644	0.22407169962395002	0.6486247941658269	0.29558287474025274	0.3423508693060107	0.3667691990716708	0.49726573162731735	0.1927778863695349	0.501197068207284	0.4950696078517609	0.1954842489234246	0.3180445459374071	0.40963931825869593	0.13527340296297052	0.5730544453477515	0.3142828185589392	0.24547316169338285	0.	0.7834717354253747	0.5044166297928764	0.48825789936352987	0.3243015393322767	0.7498325103582335	0.36773106321391236	0.7340629033828254	0.6648871253871077	0.752793791989952	0.789440112910985	0.5094480113733322	0.626259529811522	0.26248919333133997	0.32419518717940904	0.18717667461200269
0.5100986815944537	0.4403839068635347	0.5615532063946074	0.5397466518509852	0.2535784718698168	0.24965279490546344	0.08581116909052142	0.3052393825891758	0.43137657917932193	0.29386430150644477	0.4867416841431241	0.5319430639588669	0.3316661524644546	0.3186095702833711	0.5804586467352871	0.6098720409938909	0.5046020701214865	0.3734585217557169	0.5595753107131889	0.5801996718544498	0.	0.31112121296934114	0.33415226209038484	0.3296536210003191	0.2760472328279271	0.2533736923169999	0.3131051244841488	0.3259358676118918	0.5014379919018428	0.2452843051420877	0.48652040041003247	0.5073266234556557	0.7265850940858242	0.40132075927806515	0.6617766443390916	0.728421899513158	0.	0.17310031603917328	0.18468114371138708	0.2985730789175586	0.24441538681102606	0.03649829108248321	0.27363805054131973	0.1854932524420261	0.532154886579645	0.1760149274437169	0.5208063881055202	0.43957557205212094	0.	0.6190653813987215
0.5242730051745309	0.6500118620264016	0.8177266725933913	0.6962852942599439	0.7029417159349239	0.40074270931078165	0.11929979863570632	0.	0.6241428392174041	0.6232096436043318	0.6647578644102209	0.7920717726284102	0.5263101958438554	0.21805903309501382	0.6944602781042051	0.542765609367541	0.621190994104266	0.5836163224820724	0.5206575857371237	0.7715903689233887	0.6878641795902559	0.5799346638982564	0.	0.788928316479316	0.45194606556907835	0.7056008594380169	0.40099163535862753	0.7029005478541308	0.2719479127753487	0.5120419632669986	0.3749700992355579	0.47261714651143494	0.595475309891391	0.6229339149204296	0.6830148227900936	0.9750253938917682	0.35193262312798507	0.5560782832488689	0.5427456678615498	0.6041953259529633	0.33664001335177696	0.5206407837789282	0.4627017959978582	0.5671353857911677	0.45559170928969606	0.5489423056436923	0.4823989135381974	0.4844766963125098	0.6218690113801852	0.8771252740102322
0.17423400139207262	0.47664187614254405	0.	0.6923022935810773	0.3568868730844426	0.4183451423923126	0.46610577742075976	0.3609130070184161	0.7428578266614388	0.	0.6905283547076801	0.7420251755399702	0.48390767450304945	0.481474173220177	0.7950312007099577	0.9545026001269626	0.3807694890332455	0.233745789482131	0.4319638439432997	0.3599512538645723	0.3333761756063995	0.299689929012464	0.2963250365356109	0.37119166521967095	0.1596196324975366	0.3161312379939174	0.41832069807604594	0.41267909182423035	0.4429950346544892	0.5151935750650398	0.5299947305844952	0.5391084988649454	0.3203836088587687	0.31370315646013713	0.2907306848498506	0.41518900103919937	0.2241981706118052	0.43243979178160313	0.5029810765805087	0.5304602887685715	0.30117579573191355	0.25445693643941913	0.36126787832271906	0.4287458116225718	0.4693951708965162	0.	0.5090549676560596	0.6020877362560044	0.42061135893273377	0.4045866794959717
0.41247584982800495	0.19740037931086513	0.2840947246466356	0.2927521359362632	0.1686325694507133	0.2636836558230451	0.3149953258160879	0.39257170944025604	0.2921119272195465	0.217986457961487	0.	0.3392834500389942	0.24722026450073403	0.30376898063683455	0.2346324745046487	0.2772402620237314	0.41636974688081424	0.3330634571480429	0.479007333971316	0.462625486212234	0.24667375634498057	0.30602515449382667	0.4098992547141236	0.4262404472568117	0.31393149825105665	0.2665742198069722	0.441905303416291	0.5512345150629651	0.37913275470398433	0.2611957038205508	0.40687968833956417	0.4675726176219518	0.34265497545297585	0.	0.5752729323267116	0.5935295650638378	0.16993058796220079	0.48319863234379945	0.5833813545322731	0.6577577671058067	0.32719149685516596	0.34862484894779755	0.6569443595299308	0.802349831915039	0.38182566255793116	0.5067257363600178	0.4588268265527139	0.7704246050579121	0.6877277078427813	0.34341507718520375
0.2548961270516858	0.06996169551854146	0.28453932864235904	0.30164495013679815	0.30428304628981595	0.1120826744766206	0.31418223456003236	0.33133100461936366	0.3176328181429739	0.05312535807430767	0.3003360782195652	0.3611119768327074	0.3598573842139135	0.0955377491559543	0.3175881642352679	0.3305494300128963	0.4551828740927146	0.	0.39316791107726534	0.4073368259588446	0.4967035214025651	0.12118891704062151	0.46282665673174217	0.7291682469310612	0.4991189701501289	0.10022553014465037	0.48912936031085724	0.6550204579925887	0.6251952452274891	0.13033795368179293	0.44890199599834046	0.7208033272231544	0.4217463601064369	0.09004208654456995	0.3898413944885108	0.41290800057292876	0.39855749356431686	0.05076330830065783	0.4085061612501208	0.4413397898266541	0.39208534018039015	0.0918683960746587	0.41189410986220515	0.5486752245755732	0.27524193681160586	0.0872770343592134	0.34065668655836107	0.3834751764076808	0.5973014637380017	0.13854545486170583
0.4826024762673787	0.2390618117773613	0.656934376506171	0.73435915243199	0.319613050513513	0.21670425682318262	0.29001600631503316	0.37329777912238754	0.19205107270481483	0.2188554509860881	0.21944726357247862	0.1894372427100882	0.5883600613225105	0.3514202228277187	0.6871583007533388	0.6366498613902845	0.20718469781655993	0.1627660172700144	0.2281238696736886	0.21190448828051203	0.21342038256136728	0.13373547957564041	0.13968231422991487	0.1872906503905677	0.16556263539813956	0.10784537202005705	0.13907200902381395	0.12037663825350993	0.34702511080233034	0.17578508181296845	0.25992506766976514	0.23444118777520268	0.5051961654730587	0.3316528800186494	0.8718697133683021	0.7734265807953996	0.38223948714018374	0.28678946273025985	0.5931665204603231	0.5146982778524332	0.394855406990691	0.3023223245723024	0.3485128571696194	0.18879241475084096	0.7079685784247721	0.5429385954806221	0.9923458155427953	0.992799924998237	0.	0.39065078583041796
0.2707941036133868	0.23365664916063844	0.14356696720543038	0.22653606455873834	0.2148797870664975	0.32138306696816943	0.144950663210087	0.22370505962375908	0.12569737524970018	0.12486534317650107	0.047540126553256463	0.03183981979618609	0.11076531129090328	0.23122858625692794	0.18250265802038126	0.2248020033928286	0.37543489987866796	0.2913357348005942	0.28510351893502417	0.6325262522928479	0.1578621777918309	0.19935791413446885	0.2153767092220125	0.23527565728222213	0.20204061689145966	0.19938049126148902	0.04192714150527927	0.21402716770442537	0.20263098312516817	0.24868566098851994	0.06415749716085754	0.5481445042864207	0.32098869645634687	0.4702546896615989	0.332643074557183	0.4878343040942493	0.42174617140779447	0.5542738780542431	0.656868203894493	0.7187398521615485	0.49354553766157466	0.5713932139397835	0.	0.5113318435026326	0.06493270818134539	0.7114853235265154	0.2913752935339588	0.664004282815006	0.6289966767667727	0.5798408600483121
0.3647460415106127	0.31899112202226454	0.2410190609404951	0.11739859683967505	0.35534797330638757	0.3560673825074841	0.34819006642737305	0.17991409848657242	0.34619357694130337	0.10929673832891704	0.40109798935033764	0.3821108537040211	0.5359036251246307	0.41225665246459864	0.5196301321441645	0.3674807770749783	0.52810120267158	0.48187552877738044	0.7985223706364091	0.2548614859612664	0.15893205786503312	0.2947292532488841	0.2864650523560191	0.	0.6784886894526386	0.15184191194508365	0.7697767810885151	0.5520202262864431	0.7926318355013487	0.7168663850972038	0.8447011992773703	0.8547126226781927	0.2995205026981014	0.28588358898657423	0.22114894067447863	0.	0.3327615934595891	0.2853237702144418	0.13318725123383654	0.15863013468729065	0.32928069887575656	0.08801618452178266	0.3890722186094725	0.3305504142398858	0.41885427679434856	0.36446432496473535	0.405650249922234	0.38944923273838755	0.9950743655847298	0.7536194003577217
0.3069459221916731	0.35980667261902993	0.08692636350109874	0.3013341356914623	0.4378295317316213	0.49925217615958545	0.2173346221741067	0.5472025253289311	0.29052651988046385	0.3288066390249901	0.19363079104578326	0.41816673163952917	0.3273173645824217	0.5228443546633469	0.26485331177230853	0.506810544593557	0.42765755267158234	0.763979324040301	0.5666014520308873	0.6787681573931051	0.38909422252023984	0.8166368164803498	0.8166628799449652	0.8238725715088483	0.32228471218444876	0.7400167341928293	0.3440994701262107	0.5878690032825472	0.26757220176998053	0.6499918953373706	0.3440285337580842	0.6028904922794329	0.3409939352628519	0.9623049534994806	0.3768362992875511	0.	0.49404179974176454	0.8484390585562447	0.7424443760778932	0.8923454876667061	0.3397501082708499	0.6710184642434981	0.45672772664286665	0.4372467255543104	0.10671408940815984	0.3296079135077356	0.1900575596462488	0.5435598975377824	0.4225791000022025	0.8309505239263139
0.4188311171200924	0.	0.43949009361944247	0.6062619477599953	0.	0.	0.5016988979974353	0.7120032633317146	0.31692752203175606	0.22705547587129277	0.31041169696288934	0.3902835020969932	0.18904412093281034	0.32662288703081666	0.4077994107691277	0.28101720962702825	0.1791887313849474	0.22283513761544094	0.3302470151282479	0.37278386071763153	0.5217204683542812	0.3931244245267143	0.4724041619873764	0.7932225599390155	0.33176976826656446	0.26192284090045753	0.31465978084698765	0.3815773277915696	0.22636382840596242	0.2893923226475779	0.29013387757866066	0.47207987009385394	0.23502957604137298	0.2580608394150012	0.2564393679776138	0.	0.2983415335663243	0.4497971203587176	0.2903773824081245	0.4335734234308867	0.	0.24252707746459673	0.18419180443921843	0.39534961076301245	0.15440806433986332	0.25850030006706115	0.26188233279009654	0.2832950779920094	0.	0.3879883316264387
0.5737176743635362	0.47573045452236434	0.2973299233041105	0.5174448863710961	0.952482488332931	0.9136770680346008	0.8155426141312857	0.5267107994747597	0.42530305008592695	0.5934277199054089	0.5224216318952739	0.5606963429815554	0.513595930743481	0.6704503598215059	0.2593226605435368	0.6796158761183966	0.3630006147572763	0.33383352290723006	0.2919919438363051	0.44867720261006894	0.5152279565939063	0.48662648026831845	0.4788288445627371	0.583168601412309	0.34748851612890735	0.540078249473227	0.47690849103022004	0.5165009871317666	0.4564371414170971	0.6109755099638178	0.48930364627456685	0.	0.49301514833256804	0.3572139605880701	0.2792956807218109	0.3931731322439617	0.534681718691599	0.5268941387250985	0.22756669726371398	0.33408908622043604	0.4736594250947	0.37071081871489064	0.34504420435104466	0.14806533960949195	0.29569075890559793	0.2681333033334799	0.30466377480006646	0.3775100247419286	0.7586249112482737	0.5963031246290077
0.5076379530993524	0.5881168293458097	0.7446679733693891	0.8780233868218444	0.40909444743859985	0.30253034708677695	0.6902867486036582	0.8085200705684882	0.	0.2773002650588156	0.5203212804014488	0.38686121113364025	0.38931071929630123	0.3889077175383935	0.7225252753382907	0.8510203610149818	0.427789132528583	0.	0.5763548750008165	0.4999330875843347	0.3809772077712843	0.387988859756316	0.5601115506930305	0.7304357440349224	0.43335329562783365	0.2246717761750859	0.5040435947778849	0.5315808551994873	0.46782595473645955	0.5001197791526629	0.633868250262964	0.56395572509522	0.2819392922159044	0.37540284721821127	0.47405167946702237	0.41676247180187426	0.2911689309449294	0.3973575404011948	0.3232250161741153	0.29395227145580094	0.30032300651373084	0.33408041333947996	0.2969510058977143	0.37197578596968306	0.42566889958661525	0.5248978145850848	0.6293060685331083	0.7390704040514707	0.4779281701077309	0.5461321301221708
0.5988781250996095	0.699560994921459	0.23507741099567567	0.7854550201812226	0.3496479665718489	0.6896523843310519	0.	0.7590273410490885	0.5505870526393439	0.47334705054799947	0.4320706229568519	0.8477192898767714	0.24717143258301563	0.6532104758006307	0.3082846943018069	0.6637358773182801	0.7660681029485465	0.6593508600581943	0.2643705263067456	0.7971845342517277	0.4683727912856242	0.7579208777882802	0.5608547619598049	0.8271857181873885	0.585254440713118	0.5255760550540871	0.4177756888254081	0.8677923069940999	0.22061891935512257	0.	0.2844119404603451	0.7646805647603538	0.5444346224932255	0.5221963786331699	0.1851589088062078	0.6979914477431329	0.21168166431126753	0.6275625921615542	0.443037253334315	0.5032678188937216	0.	0.42886112271515664	0.3566809884113992	0.7534246664380946	0.29847978944670905	0.6554297941543277	0.24447090608007654	0.8989396545202226	0.7635422804607725	0.7170443982166429
0.6446571302790659	0.5442436097120381	0.5563340583943501	0.5112241668101302	0.37195678904081214	0.6391491939329303	0.5210236602279643	0.48587584126236205	0.5087328742607458	0.7105357060172698	0.	0.	0.7676904617389609	0.9462047718838151	0.7670345663447661	0.7822537297727419	0.3471062388673551	0.4480392431363628	0.6358252355299873	0.7004073845718137	0.38129043276499447	0.5281799042566502	0.39501858128372996	0.5889825635573347	0.4342429785466399	0.941673644980853	0.584708532434726	0.830430716478314	0.	0.9255333058559353	0.7960195368833708	0.7794654823359992	0.5123995038650044	0.32777841492589527	0.3179559347318855	0.39263536391504744	0.42716468234875127	0.7787707483010616	0.6058568765987623	0.5700223808095743	0.5122619129869427	0.7165661734561038	0.7118115744559863	0.9239042997329433	0.9225384036774809	0.8462050197272238	0.712612857885418	0.9521433733378819	0.5908336622234027	0.3154926163841135
0.2123638357222511	0.27934020340837284	0.7027606285110949	0.18866029809679136	0.24009492075550284	0.	0.6967975465194445	0.7181062802729987	0.23813163291465236	0.47866450765077345	0.7437890983576769	0.7608917954626235	0.15152463076539266	0.5225561447433185	0.6678483574313331	0.6970837525781189	0.19502686134817676	0.3480219036984474	0.5059733613620808	0.39670506618815893	0.28132832146199077	0.4052927559592001	0.7338690426996957	0.7888768948956296	0.2671437637257759	0.4188978729477665	0.8003939724414968	0.7512207967286028	0.30418672770437205	0.	0.5086059157554047	0.906525581988114	0.13143731151493457	0.20984448411833156	0.	0.2993906459527965	0.	0.32765572100822765	0.44923769563780547	0.46529346544223055	0.1791799839375044	0.2989431554026639	0.4431527000570488	0.3601929650750965	0.24623275753869664	0.33311350327483485	0.4047637415239583	0.5397894687585684	0.2833106127487909	0.3035424556512064
0.33821329834876485	0.26379242938323644	0.5814186645677781	0.35676804043873767	0.31751020030527566	0.09848092372331202	0.4128202748318664	0.3170628402197551	0.3279042976251835	0.19435059343326308	0.2844686361335775	0.20540079528644586	0.4793734725983976	0.3070109038471448	0.4873584271408631	0.43736583653700023	0.325376216349282	0.321669067835765	0.641379227427699	0.532284615075733	0.3878361907847815	0.3488502802815634	0.791607968390292	0.5536506665390535	0.37501518589076627	0.33696610464540866	0.49959881844618154	0.5394865404005755	0.	0.4086859308672102	0.7645206162200514	0.7003053892545696	0.2394983359351222	0.529123058346834	0.2848403695634423	0.31650565226417293	0.5644121843972822	0.3638080478325723	0.8543105439110628	0.8141476245270282	0.6916224022994872	0.14916035832414798	0.5035593731111182	0.42692283040640555	0.5929595712392826	0.509170015413955	0.	0.6128644035304689	0.5856980220760631	0.4578989340055217
0.4481516292852875	0.3431555588739427	0.5514612053090265	0.7882681661231571	0.5432528177294278	0.4918713320492124	0.5817405755762861	0.8532089803738814	0.3099207230683712	0.4085536813889091	0.25382303844105947	0.604866566163676	0.5052780810003002	0.5155928899111831	0.5656369972232845	0.9499944472445467	0.5277714497525355	0.5876967840974424	0.6422746545699809	0.6763553427984299	0.7163884806804658	0.45904834426192476	0.7434464697060001	0.7319332612794507	0.33608976155307524	0.44413230333204734	0.44852912535869777	0.5851165908468773	0.5512279950180364	0.5058562523458	0.5792042070418989	0.8188042809818531	0.2504963552427137	0.17062702910794883	0.4008985245892857	0.39505948201582547	0.3337265394597201	0.	0.25256845804490663	0.39279291578102965	0.35891398822116166	0.2930097242304496	0.3198559612845692	0.45286917308006247	0.3741716831101551	0.37426231738343496	0.46090052172711465	0.37866059358089177	0.5911429127526825	0.5091872735294106
0.15128229880571553	0.22187150784349458	0.20473917690082133	0.11530973272565118	0.28484751474545794	0.	0.17407249429440894	0.2602719204139554	0.2884026091575242	0.2830850057110471	0.2544393636540075	0.29553790938907454	0.19729847893297953	0.39428298223708175	0.23667849922330145	0.4661029434697769	0.5084209059823555	0.830116640170322	0.23878448078738704	0.6653874595550529	0.6407755880808021	0.6822188473750407	0.	0.8178848779596456	0.22486774312575727	0.35439035682668113	0.17678467552849206	0.41398628227996376	0.39237494056926225	0.6786227769149402	0.4980703210222245	0.7453362237313322	0.2981111071761584	0.3404334859763488	0.	0.357246615988296	0.31688495362495017	0.27600990774048956	0.34410732677383865	0.28487510123801785	0.10184562343806128	0.23568810425461403	0.	0.21645960027853592	0.	0.31063551698535846	0.2021722104391538	0.27169278798974156	0.586450368151458	0.7179159539244941
0.18187055517173217	0.22253597547886284	0.20640318084214568	0.4464725183970416	0.5612856880686714	0.44622022480323686	0.24642441820593966	0.5030636529429773	0.	0.46981362556420525	0.	0.5024872052424838	0.4051126229227492	0.2153338981272858	0.13860513409566655	0.	0.6768089809557603	0.3283509192526488	0.26532266708520097	0.590347826881306	0.40199778049308554	0.3443710466944063	0.17302352135138266	0.5783059526294466	0.41880602148639484	0.3900152299635737	0.1066738925662811	0.6538682003917449	0.21719488174139115	0.23031609523565455	0.2265514698501484	0.3450303432948118	0.9703386492665641	0.4240167523437901	0.27611385450658066	0.7283902765502857	0.8077470015205482	0.5618266791335504	0.2809545638228565	0.808577821593882	0.5442632050442087	0.46240254101443645	0.3461418452087186	0.7192708512592076	0.7787311587133264	0.	0.21317698692221634	0.7384872995402831	0.5516591610112457	0.41766520012847064
0.22892289492383472	0.07978996214955607	0.21981537230331144	0.1990925964871847	0.18179594309546349	0.16709157338041944	0.12812445337705736	0.1967751962313913	0.3818950496601513	0.44106515736199986	0.12103883470014859	0.3061804380328874	0.6549456036619611	0.	0.21872200269298103	0.911208358335485	0.1463770021169964	0.12976915935112052	0.23043490957434604	0.	0.5300707468420005	0.6140459406568488	0.1814077485717205	0.6161065692548102	0.3239846076001816	0.42221656187799345	0.1497342355601825	0.37883721112449836	0.	0.7018825995822415	0.3002575194899611	0.8356835911126295	0.18199364027853732	0.15233880807279224	0.19594629570534014	0.2667874054721679	0.33923170698845156	0.27454281185696466	0.1228929274611936	0.2838919926818588	0.4578749294231598	0.48062679137560577	0.13096784837024852	0.4148360562705535	0.5611218365266866	0.3803278597364986	0.14806077662420658	0.7002846514671189	0.13417626062767582	0.16807582863403045
0.3731400249608859	0.5653868674259266	0.29864064423203485	0.3665811167081919	0.5092104483506981	0.42047812046864774	0.4851154092367093	0.6604223335995358	0.	0.5345476139515722	0.4262838316570028	0.5573658940382609	0.52633281370658	0.5371478270793076	0.42653849285811396	0.5962112026685513	0.5734018954621439	0.6937945158955818	0.512908335460014	0.7409379232775363	0.5343667378964786	0.6633246252546963	0.536735365303962	0.8343576175517184	0.7245384581862433	0.7888453288546096	0.5525488953531144	0.8521476735340489	0.7393716013682847	0.7317590730785134	0.6942535980417469	0.9671321449197896	0.3366480241369833	0.333347945359334	0.2522555342844885	0.43916511339334174	0.4347275145544844	0.3796754730550977	0.413729688620352	0.6145617480849258	0.5580011886139763	0.34454332916629155	0.5376925441412642	0.5493598347996047	0.48206567018659413	0.44110170326139037	0.3961241438067447	0.5076452718326646	0.6944226383412759	0.43491125279163523
0.6095013188825582	0.29498353814130096	0.40930747492905384	0.8571523747415181	0.3550953247127515	0.	0.48110619918407865	0.8342907535869049	0.18286232844555755	0.423468547924613	0.29521836577214833	0.3459186495143481	0.6112784704038192	0.43212966046341744	0.6664293996779621	0.8550644985609319	0.6027033016110714	0.2751198622681747	0.3364938148366257	0.7185052218526264	0.39543412604789197	0.22214324619079495	0.3826978536179183	0.298382093200225	0.06628206803933116	0.14483333903012946	0.19782021906186412	0.24446684955569123	0.568450896150107	0.3530589540013021	0.5809293138186399	0.9615972454920158	0.45916431080499115	0.21991588414593521	0.4555894767855254	0.4789228374839591	0.15749082460690278	0.3405181079196917	0.18843710970706842	0.4186021280278178	0.16713498322233275	0.13631759851171163	0.3093679692659702	0.37270701133565104	0.6403593918223303	0.46844426355595664	0.5982463627630173	0.7629513698415569	0.5882262219066867	0.2805876638999975
0.13869141556107292	0.6039056324965689	0.42520851708900254	0.8316093769233761	0.17013135569382265	0.4112791859066767	0.2689253126631153	0.2102761354114825	0.1738833007003059	0.5670424471978813	0.5867983285230475	0.7735317961591142	0.13745185773856955	0.6845045327341549	0.6708045260740787	0.8983118241221456	0.045805575237969014	0.21782401007021684	0.22073020830628615	0.23382556456943385	0.05193778458241814	0.1364159030676075	0.13732490154355956	0.03478513461390963	0.11843356641840486	0.038467116100405166	0.35046603415673494	0.4171701705405177	0.	0.6242494458700004	0.5392005380541991	0.558632150636362	0.14430809551165902	0.26025105288515843	0.20162574875469907	0.34741508513599295	0.13824163630395062	0.2528218347337903	0.1621948868710007	0.13040754835323692	0.06859874252731117	0.5311797736763375	0.44071744133254337	0.6316400689584457	0.17874880623280306	0.8574087638330716	0.6156356888656201	0.988528134976923	0.171372899831034	0.5592102876655478
0.19934653114542913	0.2005492454768841	0.29819649259697983	0.24128729330495183	0.1999344293594026	0.2616228101354441	0.43692078952876745	0.4132346472376039	0.16062138055014058	0.14724710165712407	0.18191029271550116	0.11997513359020345	0.2027011885749389	0.18542396996887747	0.3096483757626415	0.3580312655240187	0.4386568138495136	0.2935104785732222	0.18737195624527478	0.32863655767531164	0.4662400415477047	0.2934827231354934	0.3358405072820854	0.4265272488174519	0.3398503154391569	0.1756883533644604	0.3181579380936298	0.5519672301420065	0.7030485282771436	0.334316341027265	0.6693447852336762	0.9673886159300494	0.49336001672845625	0.2930835267494486	0.5055297859139503	0.309241178674725	0.41889027405327	0.3100996634202804	0.2937849214059492	0.4457016223840182	0.29524644909241876	0.182082247645176	0.43130280066326054	0.6975006617018751	0.4597348671016166	0.	0.64139822038473	0.8839709552435878	0.4524188700280768	0.2888134274311611
0.4416767023347382	0.42667532134566244	0.2883497966183228	0.7199412761337156	0.5603836979669445	0.4597675121843657	0.40349046867521204	0.7580967746804522	0.25667717095573256	0.6659669847962937	0.3277273776171106	0.9306599751955618	0.37682527125535503	0.8134102395364706	0.23183206604044312	0.9015422377971326	0.2605315199378537	0.1618830436851553	0.29379655554232914	0.425732377267048	0.2705369244324428	0.4033740430085953	0.47934555972467446	0.62438915935786	0.3817336562111185	0.3651253523597976	0.4086316967913977	0.4557036076520695	0.1589333417062109	0.21967231795722203	0.24063645958896832	0.4289559478410294	0.3992276272615646	0.46507551623499604	0.	0.7144005160699275	0.5000658621356985	0.6002102850424226	0.5995237321430876	0.7623040030594486	0.3002606862483132	0.5282478341243714	0.2853638653949841	0.5013227074972345	0.34939393784072276	0.5409102856245156	0.3516661695423875	0.60662386194001	0.16370514666075206	0.3297563363857539
0.1898715686168653	0.29881533998264703	0.36494418963549674	0.5278909161915017	0.24372056830836814	0.19306294661747733	0.24275152927570673	0.3714092153018956	0.24961655076676129	0.19943407194130477	0.33845952331632956	0.41883092704382846	0.18216021058884332	0.16453550271447276	0.19063524643443236	0.2114770047371726	0.1486563452771119	0.2724403131688403	0.2766850234800447	0.424713069598174	0.26141249679566597	0.29397452586768674	0.38319355716706666	0.6878616707953775	0.	0.48142145009212334	0.537691452545989	0.6633295736579075	0.25895361182552545	0.23856138008650643	0.37461666273985766	0.9440732171130592	0.31388141535031505	0.3204869452660039	0.5613774042271386	0.8514369111549908	0.33134892098361524	0.19847228783314005	0.5201166217994448	0.7235572678888356	0.12589884486652278	0.3599156910807153	0.4173124586715624	0.490372534054689	0.	0.5622443631881556	0.5781266100582921	0.9197026066923647	0.33293683667422286	0.538354767513548
0.5123995038650044	0.3179559347318855	0.32777841492589527	0.39263536391504744	0.5122619129869427	0.7118115744559863	0.7165661734561038	0.9239042997329433	0.42716468234875127	0.6058568765987623	0.7787707483010616	0.5700223808095743	0.9225384036774809	0.712612857885418	0.8462050197272238	0.9521433733378819	0.6446571302790659	0.5563340583943501	0.5442436097120381	0.5112241668101302	0.5087328742607458	0.	0.7105357060172698	0.	0.37195678904081214	0.5210236602279643	0.6391491939329303	0.48587584126236205	0.7676904617389609	0.7670345663447661	0.9462047718838151	0.7822537297727419	0.3471062388673551	0.6358252355299873	0.4480392431363628	0.7004073845718137	0.4342429785466399	0.584708532434726	0.941673644980853	0.830430716478314	0.38129043276499447	0.39501858128372996	0.5281799042566502	0.5889825635573347	0.	0.7960195368833708	0.9255333058559353	0.7794654823359992	0.5908336622234027	0.43502818196446175
0.3356674459871363	0.2659531918888742	0.2084031788194255	0.41079267101024597	0.5615396749567041	0.3355603342276934	0.7600401657820507	0.6438872899035614	0.5016560119674526	0.2644137401433672	0.5661273350657742	0.6445700618613152	0.8956676906640781	0.2775709181063092	0.7169377102946295	0.	0.4453519206544391	0.2981859704568605	0.39691864954642125	0.2789717903487	0.5771675351953698	0.3461349845294828	0.4301129098982519	0.7590823858449892	0.7083192004408811	0.2954653627208667	0.7006003601126145	0.9068297626384567	0.7770715970996358	0.15826713565353404	0.775163654402399	0.	0.28050587079093764	0.20024311875273498	0.49619050181420693	0.40333330486637325	0.46673580585472635	0.29099320038558046	0.4641098715759779	0.48124965243371287	0.47481381752307733	0.340241087256643	0.4686868781320574	0.5938813888037571	0.8596906858386499	0.27067361458087263	0.8385641809328758	0.	0.26851496435676414	0.21633006784938458
0.2507775178067971	0.24723965619687893	0.30655386114344035	0.34624778840265474	0.2065292522164185	0.4261479213630089	0.3386498863517755	0.34575262144760543	0.2113501572280164	0.31004633374249724	0.2552606190898121	0.28609840762196803	0.2813425150500677	0.36835908247094856	0.4172783229307034	0.21274964748254105	0.22309737256970064	0.3630946009880435	0.4459979200380758	0.2444539350767461	0.19098889932597188	0.286537061816478	0.35632839193972	0.35462620461283745	0.12054792709872844	0.20949974111525507	0.22697580808568424	0.16621516865323935	0.15272619654036199	0.4323914974255682	0.4201666643936508	0.4184809791522197	0.20194051431715343	0.5330414350481124	0.3570246963541465	0.6690029598462507	0.	0.6180470519799036	0.6268876010078546	0.675202884161792	0.1796966233471732	0.18645839178903967	0.2637618179510864	0.31864622752217053	0.3302876860745618	0.7262503017743434	0.5535657697668623	0.8509926127506315	0.1415974290014526	0.7235918084145962
0.5248019115323465	0.5964133238111947	0.6297470795049828	0.8619488660676475	0.35749006710642095	0.4548973453472321	0.5376740622694683	0.7969762013418207	0.3496523374068711	0.4632187330005771	0.438033796223592	0.5909190224707652	0.4899662134077292	0.5865492286703708	0.5921215744324974	0.9375983562464744	0.4171624949027054	0.49324207548789656	0.3976561401279777	0.5530697093819832	0.31985788741748655	0.41284083769644225	0.48754197960286827	0.	0.2981043776804621	0.3611229401063797	0.3059776144002831	0.4039567901650754	0.37836755897332247	0.42749686066589276	0.4791136451494965	0.6506834885430719	0.38214056155798076	0.3400232010060479	0.34889662583240344	0.4049376931757988	0.27165566397114194	0.2455793105867966	0.23890108579581118	0.3889295600125105	0.2696244237525694	0.2823620701539943	0.2546111689890157	0.368168620520485	0.3313470396452928	0.2575009663107858	0.3545291936934317	0.3349272334637827	0.3879883316264387	0.6192396636451958
0.2137574543275568	0.18398912880162663	0.12295441626047213	0.27316945996141084	0.22277801119539428	0.28806223797284547	0.11673337274839324	0.315783910026294	0.2876934406350679	0.1579155333021526	0.20789433621262332	0.3394810148912512	0.29008261426697146	0.233082533021594	0.19091740637302096	0.23225300589917874	0.26095082857913054	0.22356121385933644	0.19703099798502238	0.26559850479289854	0.20253185720767514	0.	0.1954353790050197	0.18702212889618758	0.3156764195429193	0.3101708005730316	0.1890513172239546	0.3472278721697996	0.36212836128134357	0.31684516979924665	0.23941772384767282	0.3402462376737085	0.21400818539696342	0.17619257494618934	0.14588356225910457	0.19747822953129754	0.2941468207694693	0.2337516679788353	0.14255595273361968	0.23865430117841482	0.17065613884925854	0.21159752078935182	0.17309813303182153	0.23899608809858094	0.25425831637012786	0.2880246175400838	0.19419549457046228	0.14684955455527632	0.4129830349398251	0.30449609880169387
0.39346584152340547	0.44491107955292064	0.17411261631879119	0.5195720032162308	0.8224638772723459	0.5372974254628957	0.19316571482407272	0.8966189097452137	0.1975735696368819	0.14201843091133395	0.02728926110176299	0.5260359862931314	0.735914442078364	0.26105885776156174	0.18678130113426045	0.8683967891932405	0.23057853546781712	0.35387766960648737	0.20345080131208204	0.4893643765929431	0.5057345795590967	0.4714324645279238	0.20081163690972592	0.5461239506139344	0.19633949707329693	0.0928264587288205	0.15885448316520867	0.26224881114089743	0.20361547789774948	0.16935209594980072	0.04889299950802635	0.3472969164537961	0.20629956234973723	0.24371954603029378	0.12797753118668198	0.2612818046821125	0.22919934183370638	0.3047680917779761	0.255898713027417	0.4375193617454639	0.1761756444688759	0.2411729303173752	0.18705108418848584	0.2644983626939793	0.19028983039716732	0.1233099766742256	0.13053493911703812	0.3840974840319616	0.4991088601664041	0.6081382807238932
0.482519447248147	0.6355665904802555	0.2988355841505703	0.597626686396645	0.3542099254641477	0.4058516628779065	0.3941442398469121	0.5442650241750198	0.2339199938656223	0.34239115793005787	0.2795331952592322	0.4170286822387403	0.37682275218699973	0.5659123374375664	0.4097852404675684	0.5237670520487852	0.4849299012506339	0.796710657766233	0.48249125933818954	0.9565189312163397	0.17460206056109603	0.	0.4776487543147328	0.693764741810772	0.7444270705070662	0.6919870555949363	0.	0.7435926604586521	0.3576407757951267	0.4670903986987183	0.41922887211351323	0.3616754147022873	0.55093212816364	0.5570383093971496	0.4285092366597062	0.6841697277202543	0.2583027201881187	0.2581528526407369	0.3811037155556057	0.2911835551076007	0.511022219393653	0.4750339400126671	0.3544125102847255	0.4893172548926646	0.5461321301221708	0.550565494477992	0.4779281701077309	0.5738956622519166	0.4551562304199991	0.819680928050174
0.49436985129205635	0.4960261009793476	0.7653504245283904	0.8698643961265483	0.5941841843686403	0.12983906359671288	0.6036117485307297	0.767802867695214	0.3289665582230389	0.2541602024296738	0.6810356715544671	0.8919755472575208	0.5649483041741262	0.36402906201219404	0.4823886714375085	0.9412130759634617	0.1812028963706678	0.23472694254194865	0.4071546606071121	0.4245060495909062	0.5668095465838972	0.15825878059791465	0.	0.	0.414683345330797	0.24424209118418544	0.5865791365086533	0.9234972372783187	0.5806931061005075	0.451338120465443	0.	0.8813319504464211	0.5142231577142137	0.5241877381566483	0.7126035503949639	0.8187681249843477	0.181032775315058	0.18997869531168327	0.4433049790390472	0.19706925420230006	0.2676068800829181	0.2746727823565077	0.8377199499734908	0.9694021599240303	0.7976065720850561	0.4790294048354791	0.6692547046965291	0.9749473390011356	0.34452972974553325	0.3009175189565599
0.3715120620150857	0.16978714879986329	0.2512229458169384	0.37235234090293295	0.23757723354821828	0.3047332310031732	0.36231335801146686	0.3388103450687565	0.5126541079381061	0.19793706018898755	0.40519083618435797	0.4437040260544243	0.3743796017281426	0.11315140306326066	0.14883114110502935	0.30829218101032874	0.1420215683001756	0.14846043083668323	0.15786373674294266	0.21240399505107965	0.08279887834919311	0.10190294635280113	0.35761480565358034	0.	0.4840690740088539	0.2466055750175785	0.2943543086882243	0.3486364648367982	0.32845951392161854	0.2087953044702497	0.1369877047125845	0.32437665935439153	0.27271081713166195	0.16527301565015112	0.23897190191043083	0.20411410329521262	0.2370835135852868	0.5108597690715455	0.39951419733238525	0.7319644830547307	0.6467847557397954	0.835464611074653	0.4738618392963547	0.7285392171696803	0.4887393769945414	0.09263741818850832	0.40171860619363925	0.5740007760222938	0.6128845564589414	0.1819499461123009
0.38756588072477294	0.3526534289184659	0.4618328468726864	0.3208883563457356	0.3629231548558672	0.3248317948555206	0.6171330178487723	0.6545775165873989	0.5796071338088535	0.24468700707016358	0.4848349285868798	0.6476668068271647	0.5873582879548247	0.6922974328830465	0.	0.7606722466514579	0.3664886320454963	0.89504059715669	0.9386355243412524	0.8323723384314485	0.31740592246307137	0.45232458885015353	0.4910745946272862	0.5164968919471665	0.5784062837732398	0.27643849576726914	0.4724043052852601	0.7023159190000837	0.8133066082262908	0.9667134377767718	0.7313241992321574	0.9578057319921942	0.40187782398192173	0.21705406682264328	0.6319680290477443	0.27419798754814173	0.38389918279645907	0.5073365751303243	0.	0.22899205178939613	0.	0.28469494096584186	0.3613856890563076	0.18703686362498065	0.6341176192152458	0.	0.6325478631637104	0.8239026387817947	0.3805144107240184	0.381326742402964
0.	0.18482896525010375	0.21100794478610288	0.6467390637201768	0.31160344504588144	0.3180631474106954	0.18375853221307448	0.5384085014860027	0.5668300510810722	0.4129022178177347	0.14971581951028923	0.8010350412253286	0.5520202262864431	0.2548614859612664	0.	0.8547126226781927	0.18921458140688374	0.	0.08846873106450484	0.2556248223603613	0.25190282053652563	0.163338298329309	0.13492240537908579	0.2458007356046262	0.16356279011239672	0.09124653367896536	0.057821832863218015	0.25454364317828776	0.3305504142398858	0.	0.15863013468729065	0.38944923273838755	0.2703752204844038	0.12681954741868387	0.18914443223708166	0.5182571568601573	0.3187032835250902	0.18116951229301143	0.10938930684836497	0.6603106856094739	0.5225527310836641	0.17902200803811083	0.1449573519913977	0.8302319033791843	0.3821108537040211	0.11739859683967505	0.17991409848657242	0.3674807770749783	0.2426203044384016	0.188371804111899
0.12804360445100502	0.148243405802917	0.16585848709350176	0.	0.23677041659072331	0.37880732084122537	0.2598291343986033	0.34309250917572676	0.40539706946098153	0.44237531400707253	0.6647087450805073	0.4565819553952347	0.18874499455538674	0.3350056856749747	0.6885137013159193	0.7350371444906668	0.5245567059140457	0.15902980959028098	0.6922057574484354	0.46984309343811337	0.10814085640133217	0.2222713954210821	0.24689098118889438	0.3810808915849756	0.7168031996533022	0.7393725988392378	0.886403418572064	0.8084350244407512	0.21291452457614707	0.6265741425279823	0.6872556355852701	0.9126182699352969	0.34908088223738803	0.023234691966051407	0.41183165487759604	0.47028347423093425	0.12141462771462297	0.12091769298633086	0.1526445467170805	0.10925675778194975	0.510887925266145	0.4478788948884125	0.5010869614299016	0.45455756518020624	0.1647030981581087	0.16821859023693356	0.33463109945060965	0.39622997087153167	0.6733410400159917	0.16446564330206465
0.12865629697214476	0.20190617426322155	0.21226857414354733	0.2754797167113106	0.04186509965502438	0.28728486039019907	0.32572822257853434	0.18476773323427742	0.07490316224903432	0.31527812328609023	0.3231898472983696	0.2586472130936929	0.	0.28349033293884524	0.25847710294778375	0.1564878783912444	0.1663490390984601	0.4882816300588426	0.3415396349202003	0.5614181111846418	0.07567203645793147	0.6535855554886136	0.5564978228045798	0.43562197129463814	0.1954968340037777	0.8022843525007943	0.5553903877613114	0.6777501144633246	0.22989975138316857	0.9458577760278889	0.5808925061863847	0.8069687464940903	0.17277258823701677	0.12164931625086578	0.1621478476444767	0.13127347818160098	0.058235588254285764	0.19553484967256968	0.2769290192831477	0.22275711859470773	0.24707872488176075	0.39188971406468354	0.33224377017874746	0.3782805492737236	0.25691986792968247	0.3904472467793936	0.33313869088983633	0.3754591209354156	0.41294867144647474	0.5757702574762229
0.20587202027537901	0.10279600204588163	0.13857739695840096	0.3146930732945348	0.22806851312959706	0.17289192255523358	0.017799958591002925	0.37222246402332704	0.7527690403964103	0.2643503001630388	0.5876191849845107	0.8823018344282227	0.7927048186393284	0.2062155696239007	0.15250541232266698	0.9011180671653973	0.32801911750125695	0.17088240312650807	0.1816376318448914	0.3393826788354886	0.3850421889077957	0.10883884963636338	0.17977712955730116	0.32927161139666233	0.44999975441101947	0.17103010957842862	0.2105242667263271	0.6251987844622081	0.39647206674351143	0.21606030626422942	0.29254728369761496	0.5716032465872092	0.05433965488583869	0.08292304002724513	0.05295835416059787	0.2584528781773272	0.23779818652748216	0.17756354351307305	0.2310914664865344	0.32639359905542514	0.2723237175028118	0.	0.0656504980962373	0.4448225542952446	0.10650367266208592	0.17399760661792177	0.2075705629748027	0.24177407355779282	0.293356829835416	0.17425823734561785
0.5377024411872977	0.6253434646528164	0.5322861710539345	0.7292769494584005	0.38123887358011754	0.216657331598108	0.24418820732977994	0.37977988478668556	0.4211564651333382	0.3701361698332039	0.3827102795036085	0.5666173265239661	0.5924642277627792	0.4983293148692056	0.43389490131145375	0.8209494356686136	0.3575940228380026	0.4259275017692256	0.	0.4929930288985034	0.33338429206372866	0.31662171835494124	0.24500967260748066	0.4438586136667733	0.14708438556191344	0.21455191787895536	0.16440614710532173	0.3427553060843939	0.33082680551526894	0.31635649927605025	0.	0.413558279980777	0.42666886548908367	0.3986111381484178	0.2973878074747347	0.38319143701969904	0.2813042292859966	0.24999957008303017	0.18188790131923183	0.306425442591802	0.42203351200686195	0.26642628232288357	0.24034104136514053	0.2683537693295171	0.46834428430983904	0.30119821593394486	0.25761135862475	0.7305221956458006	0.7046731109433163	0.740663478670012
0.6154747962631214	0.46867615019452663	0.6401463927203681	0.7008760888185966	0.5954288858311059	0.5391229932146299	0.38749026704484335	0.5797383106563772	0.51610436086307	0.4323150030554174	0.5766012707914098	0.5684770630554081	0.09098772515516432	0.5698371412510683	0.549594338215438	0.3495734343804168	0.4521705314558678	0.44708208170758773	0.2935305687410574	0.46047255392032543	0.2831040424307393	0.279502077095172	0.24706347965966724	0.3140592115688303	0.3587076246578762	0.33900192681640445	0.19701535906756673	0.31752285395865504	0.33863016006658997	0.3538423363932336	0.339580175100932	0.3385790060562864	0.4246763618378296	0.3442610507983683	0.3445554302794592	0.3510917275681973	0.28686343846123347	0.2338462445253983	0.16694193542931035	0.21807117307323332	0.2442678403173137	0.24969428490094103	0.289335514737127	0.2294480282658733	0.3189031883516431	0.	0.2283298844057024	0.	0.	0.5193215346862078
0.8373442958547636	0.38925081532524847	0.42427863675843136	0.6164966928851273	0.4772875739232536	0.3305430982075159	0.26087227918478595	0.49539124962692804	0.5322758391163888	0.3702358407661492	0.5495218108945422	0.5015855653530892	0.5582655448840764	0.39176383881695825	0.4980698198070782	0.6153886143191565	0.835241234442016	0.	0.8072792060939602	0.5171671555470271	0.7720775841590409	0.590294874862192	0.4704116714320711	0.4608262610775208	0.7145413748502292	0.5562416754489325	0.43664122163369523	0.3692000281366215	0.9574154385446104	0.4138595633414031	0.5434682037340258	0.8247829853077381	0.8750430147169569	0.39004060438997246	0.9228489736181574	0.7523213828573899	0.810890555613117	0.6208809433941642	0.6278852633164754	0.7278007297607934	0.5155206932814487	0.5799790634682854	0.6457671846818244	0.5213746424541721	0.9033018305182665	0.48140609747417745	0.6716089718719832	0.	0.7192198371501891	0.49411118259508646
0.12444463186469772	0.3497385616810646	0.36413054627911573	0.3921047853837559	0.2629948200340425	0.3820385350348762	0.4359258963717623	0.5721156627017584	0.2620058631635431	0.37058111059286447	0.256877781270689	0.39334281707093854	0.3587761089025219	0.3483386201794044	0.45752429570117636	0.621699636967395	0.5758337392156861	0.34046404077887066	0.3275772591561497	0.30019552295355517	0.3056135602799541	0.24227340753796564	0.2509455466041128	0.3709574439794367	0.1983306222379786	0.32047993522461343	0.38330168244983776	0.4080764878009148	0.8294087920942276	0.38804840651069133	0.8832567524784174	0.8603399864703393	0.2229424084320505	0.6096687179047208	0.5880289689554777	0.671568026493155	0.47450857877358144	0.35426370194496365	0.7077029551087501	0.5701247892737404	0.38746669395841477	0.3568029067947104	0.44983767453754403	0.4874529539216122	0.22990351762022967	0.49734439885850534	0.6035020849320807	0.7731314532639424	0.2095161441305485	0.5231535117767232
0.1730689224452748	0.30708353524398196	0.7440258433809844	0.8210294510523276	0.2146239318976964	0.26038121748234694	0.37494877863628645	0.39960091156404776	0.18868681397312698	0.11706284698722513	0.4127130827811925	0.41743989898701733	0.0982908497338796	0.2994368851671646	0.3763093833978753	0.45488244966405206	0.1416864891361079	0.188655901829091	0.2382311369403695	0.2094408727821964	0.21498223891454082	0.	0.2896428450732254	0.2512376456154093	0.24017923840836342	0.27445462997820985	0.2766825841796286	0.288406986042397	0.2551096683317491	0.29555372753101733	0.37422733769939415	0.4412441064188931	0.25186460389620347	0.28181768705557453	0.7658106088166158	0.810456549845429	0.24998603381057313	0.1777485399470826	0.4875039577671744	0.3780259999393144	0.11860859817565289	0.14730689264750665	0.2961024078237852	0.2925235523414204	0.32763348030514455	0.3301818279233393	0.7775221500723261	0.8729985120174918	0.19271049005028065	0.5219222625514732
0.35043869076813783	0.3689916012094446	0.4912651989500432	0.2711780775500793	0.9666208384133729	0.3616881613599197	0.8252677700527018	0.4890901687762839	0.8355442750708165	0.694335430895294	0.5507252873268529	0.4368093265133813	0.75977900910514	0.4122426799489924	0.7235285813290726	0.8639791884826179	0.4228303143993807	0.3998553287238431	0.49841703332792925	0.406368142021831	0.5504130124630036	0.4535436458680939	0.4823714521799677	0.37855331473578163	0.6370742492507377	0.29879370615965223	0.5251270957821564	0.32545868890347746	0.3194953451271138	0.026491001577344422	0.25011534318711265	0.22884957755505975	0.6044750158016521	0.4331256571642458	0.21258289862096771	0.29033830584930453	0.4230940517798743	0.2835315550848965	0.5021155196538164	0.31303160080884995	0.	0.5008020041555354	0.5814080022009519	0.628033318434212	0.23052569125015093	0.25936476704898287	0.2989215013060146	0.2558293368202352	0.9129028356136147	0.8712282530545983
0.4541967662338041	0.4355021603677515	0.8179530499239195	0.9131777045015661	0.5497707694681665	0.42760594403499724	0.555864078940693	0.682727505671749	0.4815023017103391	0.2982056421188232	0.6342268232953812	0.5963668961005024	0.48390767450304945	0.481474173220177	0.7950312007099577	0.9545026001269626	0.4031445322285669	0.46816740607000185	0.4282936372195844	0.6517934596813015	0.4286391884648813	0.574396320740349	0.	0.6671523728780143	0.3518774898593909	0.4274718117136433	0.5798737679045247	0.5927049667837188	0.4693951708965162	0.	0.5090549676560596	0.6020877362560044	0.4259286562629188	0.4318470419304989	0.	0.6810142642414366	0.	0.36579897793282545	0.36703154571275126	0.4387048876539863	0.33724653889757794	0.2520669228128109	0.41537355573857065	0.4430039462894556	0.4429950346544892	0.5151935750650398	0.5299947305844952	0.5391084988649454	0.6075472278345564	0.5566099813141316
0.10333477781363114	0.10645869839715155	0.15928318494202257	0.22196368808331918	0.12341823965848285	0.48465670520656645	0.1986560876166384	0.2924723276201064	0.09052698972039404	0.	0.21192856789248934	0.3085368279703349	0.1179287041271019	0.16468184774865874	0.10816894499598916	0.19497413570592836	0.18293723803424175	0.15995339675075806	0.11604108279612609	0.2582197619444201	0.15918140091945138	0.1794125794926343	0.19276813449096314	0.4066472486313575	0.19647748295678782	0.14421470357687996	0.2214098614804718	0.17091017289919153	0.22142124513221656	0.2426203044384016	0.188371804111899	0.4039545513619237	0.26946256739415025	0.14572326598305563	0.21480601989058676	0.461372399153437	0.40480998766391785	0.7663128189202385	0.39964485017530904	0.6924531539297145	0.13817899116907284	0.39728033641339233	0.18744453097859515	0.5814289385267735	0.1230724396472038	0.5969850404231415	0.24231276547933966	0.8157760301144319	0.356895928136935	0.3003252958686396
0.29178814911465206	0.2726909997648564	0.21065702093081282	0.3571069515971065	0.22980891134175038	0.2481266305549026	0.	0.3479072408200081	0.22724970492107918	0.32494516932824746	0.2208899607669026	0.5385563568504961	0.279823459210618	0.22577675449960471	0.18077921401073827	0.36655154039294247	0.24338179401887253	0.1555533600891947	0.16302455807499597	0.3344087687999583	0.2702731854811587	0.	0.24151651757858134	0.3309106437308967	0.20832836758231493	0.255322756720939	0.3041589133509592	0.4209276123279687	0.13417486847784435	0.23755616877615432	0.	0.30100313409450147	0.12726183461206397	0.14948228540394354	0.15584464124332392	0.1597187741557796	0.50169967468381	0.5360517573020812	0.4086658296556646	0.6818472195833748	0.5106394896968925	0.5335432752111942	0.34440116571131557	0.7965553760754144	0.35358174186630337	0.4203675612720978	0.3869316312673781	0.5307153122784497	0.33068486250998386	0.3955261502394233
0.2113501572280164	0.31004633374249724	0.2552606190898121	0.28609840762196803	0.2065292522164185	0.4261479213630089	0.3386498863517755	0.34575262144760543	0.2507775178067971	0.24723965619687893	0.30655386114344035	0.34624778840265474	0.2813425150500677	0.36835908247094856	0.4172783229307034	0.21274964748254105	0.1796966233471732	0.18645839178903967	0.2637618179510864	0.31864622752217053	0.	0.6180470519799036	0.6268876010078546	0.675202884161792	0.20194051431715343	0.5330414350481124	0.3570246963541465	0.6690029598462507	0.3302876860745618	0.7262503017743434	0.5535657697668623	0.8509926127506315	0.12054792709872844	0.20949974111525507	0.22697580808568424	0.16621516865323935	0.19098889932597188	0.286537061816478	0.35632839193972	0.35462620461283745	0.22309737256970064	0.3630946009880435	0.4459979200380758	0.2444539350767461	0.15272619654036199	0.4323914974255682	0.4201666643936508	0.4184809791522197	0.2783582470589345	0.4862715316065693
0.	0.3180183141145048	0.3591330510546822	0.48615099616626334	0.19933938022219466	0.3293000147273027	0.3856658946104601	0.36032513848922226	0.15449695612575254	0.2609610787568507	0.4451514594434932	0.28796081338378393	0.4092842209081781	0.5025660008097873	0.3962171242525148	0.6032618411191425	0.2412657242513629	0.32832329208927447	0.4173311487002556	0.2596737454778662	0.17023398711538776	0.17009611916317272	0.4467170772542254	0.39114584443969175	0.	0.27987379560126474	0.	0.4250604087499177	0.47469025136324905	0.40327371293383557	0.514662230931896	0.7113689766798582	0.20201916141595322	0.35350192182100937	0.20777362442523659	0.21103549456876236	0.1561597410928633	0.3694015250455173	0.40887101508858154	0.371801075545866	0.011140811759926428	0.24072770051993694	0.1107711338417176	0.2551263850791326	0.058957086245104935	0.279615564430479	0.2843236477640331	0.6482687795775587	0.27551711395568534	0.3094437013666782
0.2962103143649975	0.32186405308157345	0.25373725322784213	0.6048877314678492	0.3651781393448947	0.341202551655445	0.3369536894244489	0.5228250882724833	0.5033980541460265	0.7029030519631245	0.	0.	0.	0.8574892617952278	0.4323032846110697	0.49815400964557266	0.32303251481768835	0.24352623006400095	0.37114096182756673	0.36771501043443844	0.551706329746865	0.4770961779189857	0.3590173287276956	0.4865089509287972	0.3460501664618498	0.42075754378326036	0.37417111719638196	0.6717188931008532	0.666272761498445	0.7484234626511009	0.4546654999712706	0.858749256612433	0.3963615991713509	0.3607146523468345	0.3607014306428534	0.	0.3405722003509539	0.4120230925589542	0.3937429684887825	0.6188659282543669	0.44251176943731957	0.6021350006947154	0.43635955488094125	0.5590173268712941	0.4578780541461587	0.8124467404767477	0.2683174814531291	0.7557988288890928	0.20628572466337833	0.30996222247869704
0.4025644665159558	0.20847102740484857	0.2814048334423916	0.2906986611232697	0.2831072983602295	0.2060953683909145	0.24817471195098081	0.24655566320590155	0.1918376261258999	0.	0.14363866528742245	0.22234919947170398	0.36830623717116723	0.1724870963750627	0.44144134788578016	0.25172638339675857	0.1676086543253018	0.1938083619338131	0.2735598679126216	0.34173273640994595	0.33423899264120777	0.32914251916082016	0.4170176939454724	0.2689898963928479	0.24838715013019208	0.23152195494422922	0.33988867054621513	0.23478789640358116	0.3848013430181629	0.3454944313156995	0.4549328180631141	0.5129935260972761	0.5057384824474972	0.2338545677311428	0.47584202922366337	0.5087835977236809	0.8264948369321037	0.5322895303538691	0.6084794652210471	0.42454010017441685	0.43625951052209483	0.	0.5733596354479943	0.38597466974186034	0.8116519115933007	0.3278464565838503	0.7404315955807967	0.8922002456627349	0.299393869943595	0.15420238449217047
0.14189760037941818	0.24837561707055092	0.1598768559806437	0.24309699104588572	0.3995686138956397	0.47147662005247404	0.25442592498713423	0.5758407522523634	0.39695477528103995	0.6170738486197465	0.18349718903584708	0.4816843922555343	0.3562551702147491	0.3397561298952255	0.2069785246486556	0.6434581624304773	0.174366195322898	0.2081652617922317	0.256685841945663	0.40153310698699113	0.2650388007198906	0.3120278969005993	0.07853401860322821	0.3597582140059622	0.27802600976785546	0.49620874438541196	0.28635667761109024	0.36517241252242694	0.26243269760207477	0.40362934170226955	0.20258681611609772	0.42243597002491123	0.16932333614936157	0.4102094924665858	0.3474227574228229	0.5983010312725345	0.2167871019614548	0.5330647079046468	0.2307870675558233	0.6394273478244544	0.	0.7981486796516105	0.5696898236056832	0.7483988511978524	0.5404258742821679	0.4825210119461511	0.38351401539270036	0.8695174781732755	0.149900713423571	0.3130112985327579
0.3745450545317728	0.00030774225524098347	0.4359432108195079	0.4430745468877058	0.5473641908515644	0.3818439091166609	0.3811722430616346	0.4467859651442022	0.3279036820353055	0.3944481361761724	0.27652829333548123	0.29868786940435305	0.7385457616613664	0.24117294612670231	0.615343017795147	0.5534316175516768	0.2534180164792939	0.34091634160249806	0.5276513933621546	0.4505672320337534	0.5882890083038061	0.4336707684500835	0.5781691888618421	0.6008249486708617	0.4059772739256758	0.24059454938989625	0.4488938938557371	0.2950729738883518	0.8663829925089996	0.693039100129229	0.9626320263614595	0.9967194075669029	0.43308810936642816	0.32872459752098204	0.4682098937007286	0.4313940899659758	0.5015010203828413	0.2706083679866114	0.34366661266046267	0.4427628071666985	0.	0.36262296555069723	0.5276242658852899	0.3276303482833395	0.47749981144826165	0.5016635785901273	0.407282466577115	0.38539430791532336	0.26342116184564873	0.2527645752023044
0.3276941959942696	0.3249138605794116	0.	0.22223059580449264	0.2387357501083597	0.33635936717175163	0.37312238266823694	0.5020558954578669	0.405044137939806	0.4879014127160449	0.6978004491001764	0.3112704085582021	0.44143793270125903	0.3631778129232797	0.6361537358906544	0.665670337826769	0.28746730990413016	0.33195531588743105	0.5381289856065772	0.3050017463016054	0.22859254017648273	0.3706629100253787	0.8756671784056451	0.5414729006474782	0.6750178303085184	0.44416462243765137	0.7668696610132242	0.2984658879566234	0.6889244198941857	0.45672162669249194	0.8325662968519063	0.	0.1519126260031829	0.	0.25865441434290626	0.34797308422553397	0.1848592569387614	0.2016498031052446	0.15062105669324466	0.22837666183206093	0.24996634967295633	0.42637933731677685	0.	0.33541951749651494	0.	0.362642455663384	0.3303801632101988	0.2692486970971615	0.3322398856605839	0.3611549793052126
0.3151248489718791	0.2869226746128427	0.1838273466199015	0.3389696958504395	0.3002492399361777	0.35070435928104604	0.16046685279191333	0.4008838456252863	0.3633457208211693	0.37755380698262575	0.33664901927619867	0.5190838213912864	0.23348256050591473	0.18387156678150066	0.26932705036870197	0.4944496556434816	0.24780731944743178	0.3955164876053796	0.3674978925670596	0.7734482512538167	0.210873382511754	0.31684137089853265	0.46640238867185996	0.7235823229901923	0.23389196004147297	0.30069358438355315	0.39697798206250273	0.6093052605506906	0.3738472400464617	0.3292880867106949	0.6052596534576263	0.8042128342015263	0.3060767443889184	0.4042754885569406	0.5535043907289215	0.9169851643198426	0.24925356161938117	0.3270993469533911	0.2810527343286079	0.	0.2516387449241633	0.34724634903024554	0.5580479260078236	0.8384336074553228	0.15759950113124174	0.26030296189295987	0.26933486362112913	0.6566852703634976	0.5676780551382206	0.4724074192965967
0.107290926800406	0.3131696679081313	0.2844230205358245	0.6508296082837386	0.10291538338451917	0.06872513368742751	0.1782810034807606	0.3181678337559216	0.05725296909908214	0.10983496050545344	0.2556695916993108	0.49736689689081154	0.11356559039910186	0.23310854564145467	0.19096756508702953	0.5381359795490895	0.	0.046884365388556545	0.08882834982110571	0.18541104727740357	0.14376112204645336	0.007387166848818278	0.08964316791316368	0.10732352772193088	0.196382635869191	0.17060395192924174	0.07484247962447028	0.2500323745467725	0.22328069107352147	0.15461196262712354	0.1383153259774066	0.3001883679198875	0.08532991131165178	0.3039253188913133	0.16610188017221186	0.2865923698247157	0.10418924466605249	0.02300155882153635	0.2104507311234863	0.17997679280920018	0.0966940843208249	0.14461709898335778	0.16194538828146396	0.24261056790481286	0.351802321789963	0.343225283216072	0.3763328535661615	0.9406069891412651	0.2223516317014963	0.4457303118476272
0.21189243564307764	0.32522679124334264	0.5557417481231139	0.6329987131355461	0.13513017472345062	0.31629668215335943	0.3842302054687667	0.4230008715794325	0.37999239099599175	0.32189727137263313	0.23716597354920155	0.3332359605488719	0.40486581395416793	0.41601304012534146	0.4461498213594314	0.5763403559552098	0.15121536156617352	0.1157600187005734	0.24016815657562807	0.15928223411480522	0.09063517784856245	0.2236597529450374	0.2069902019474507	0.2140236826605678	0.18219754646684735	0.13562855899152013	0.15859697848078982	0.14321302220243579	0.2241613315343882	0.19574638853390616	0.	0.2324883064263132	0.24212438145911513	0.23520942367172684	0.6014070760180601	0.7016890384651273	0.12045487685787497	0.47006858207722046	0.38920167112703324	0.5591976469751289	0.384884302865662	0.17909888981638344	0.3159891987229273	0.224053446737868	0.37623319150973294	0.5892332315796965	0.42705328043562873	0.7981963061170603	0.3457411369014896	0.4271239520801964
0.3572139605880701	0.49301514833256804	0.2792956807218109	0.3931731322439617	0.5268941387250985	0.534681718691599	0.22756669726371398	0.33408908622043604	0.37071081871489064	0.4736594250947	0.34504420435104466	0.14806533960949195	0.2681333033334799	0.29569075890559793	0.30466377480006646	0.3775100247419286	0.47573045452236434	0.5737176743635362	0.2973299233041105	0.5174448863710961	0.9136770680346008	0.952482488332931	0.8155426141312857	0.5267107994747597	0.5934277199054089	0.42530305008592695	0.5224216318952739	0.5606963429815554	0.6704503598215059	0.513595930743481	0.2593226605435368	0.6796158761183966	0.33383352290723006	0.3630006147572763	0.2919919438363051	0.44867720261006894	0.48662648026831845	0.5152279565939063	0.4788288445627371	0.583168601412309	0.540078249473227	0.34748851612890735	0.47690849103022004	0.5165009871317666	0.6109755099638178	0.4564371414170971	0.48930364627456685	0.	0.5963031246290077	0.7586249112482737
0.49517524649871236	0.6811162636277175	0.681629839318567	0.8419205011983716	0.	0.40891077986274643	0.37278583095079487	0.21864956475430894	0.3385886016927682	0.8100939384045022	0.6680132211812918	0.6718399393267459	0.35025268228788636	0.26424791141322174	0.2614553568793743	0.3008534166204364	0.2490953614806983	0.5383151146595854	0.6349875605033823	0.6674265571056339	0.2629860031508818	0.43472079735098323	0.38096051823348553	0.3954173779849872	0.527149169510269	0.7578653812207594	0.6470606556757216	0.7125851906912578	0.30790936717479217	0.295817234648262	0.30593173175557886	0.13894170005974243	0.36248185663515525	0.39704887672167355	0.551718669949847	0.6566926677099284	0.09503554586164752	0.	0.31867799209336456	0.30213548274819885	0.4325028041730854	0.6381739145572275	0.5683441502706756	0.513633370066847	0.22552819846477976	0.20539473628555496	0.2002918566865243	0.35424770620326224	0.21107322045565882	0.7569202627516194
0.5994611359823092	0.4112937220671824	0.21503232618568596	0.4550489314563999	0.21886639145053155	0.20025753153009798	0.023181264480868758	0.27957818333800083	0.346372323286226	0.2958604267179765	0.25542471921354	0.37451192170544484	0.4908526236546454	0.3307775471515628	0.130662181865992	0.5383510159814713	0.889542889093577	0.5128264583918158	0.3958882546237819	0.9274518366748614	0.5097323494777362	0.39663596283352553	0.2891514328557162	0.7998540247116012	0.648601720922541	0.38815434387581127	0.31304310269568314	0.19369963137544202	0.8193683653747821	0.6594147172860816	0.38397553480165864	0.8426001790826241	0.6834690394463163	0.35422862852545695	0.34399588345940296	0.	0.46875289687046856	0.3320787486307627	0.3141283451089114	0.49395911877419973	0.38351742780457365	0.48784742434776335	0.29211712887981744	0.42476150511336197	0.5812305184318617	0.3959633089150509	0.4233050475876915	0.6524126427210328	0.968949527537699	0.7896568006759106
0.13834726016283505	0.19212322196086903	0.04510542387907934	0.19792009021455986	0.09056543256037514	0.03383162989576314	0.021765723779677268	0.08819426475168447	0.09667879732256165	0.035220630524089656	0.08338899120231677	0.18857949202501756	0.20369268610774013	0.18897839338953254	0.10755797122773286	0.3779811596082431	0.7038681681722772	0.31163817420173967	0.1976815911155713	0.8658765581282871	0.35111311910414644	0.12362376517907822	0.	0.4804400759983842	0.7280953356441582	0.32125152626612585	0.25291163415066087	0.9045967519424023	0.7501869017914728	0.27613472734724104	0.26334286294762976	0.9724498897521762	0.2654412516900213	0.0730293564925174	0.1546775241248643	0.23646269522096072	0.1055858154532521	0.10904865613106567	0.029059903314062913	0.09760941987517356	0.2492650679058056	0.0916444303237475	0.15292212040419423	0.22756787843657778	0.3422937351326436	0.18065203743854719	0.22431178520427072	0.4430868119466987	0.7216434664381604	0.420793196747983
0.7329758950609468	0.6914082749369377	0.20098214989932373	0.5459681064504396	0.3632155174274457	0.8399581108177363	0.3948130351044818	0.8725385138959704	0.44758338287949634	0.8087037485089713	0.4785216539362502	0.4519974068063637	0.4147970190306288	0.7475608513659042	0.38278477311565934	0.6756526814673941	0.3036432368330379	0.5111540043175827	0.34210569090902715	0.	0.2505093143406173	0.4448900597871293	0.28352248611020014	0.38479238947185546	0.2939430431962893	0.48106628112360095	0.2638311579125132	0.45698655706083413	0.4549536403909921	0.	0.37980575028016467	0.569425063835398	0.5479804145949142	0.7438711385292678	0.3732706632246029	0.25416877638197316	0.8560307507526931	0.3502323077371781	0.32741421299268975	0.42847969180836026	0.30217889707957957	0.8426123757416871	0.2394828195478426	0.47015647857085446	0.4879491877994767	0.9531612258485264	0.4305148562720121	0.892656248776328	0.2471161620873894	0.7936042911525216
0.4236700878545261	0.43812950937606765	0.352783171454628	0.44220383047158446	0.1402424112804358	0.4075083956186688	0.4166195855782622	0.4443377017395644	0.3882494869530864	0.	0.20828146176914597	0.4010957445341776	0.28893243176275774	0.33583752616526463	0.18915646138535058	0.42075831521336965	0.7104678646448073	0.8787104675818105	0.9281347544736561	0.8585874207963139	0.22091186648263594	0.8538936161739032	0.7208003620890804	0.9759012916798426	0.6630072697163004	0.9296389204414393	0.44546999052844855	0.6199343076548047	0.6216835004868689	0.8011467954147133	0.27286539981038355	0.9623851421252627	0.6066955053175775	0.7813600721220594	0.43744135358828323	0.6548781653433721	0.13352266880119582	0.3429834153872843	0.506025206971813	0.631523606158891	0.	0.7785506211674267	0.	0.7926160749018116	0.4951439247212387	0.6129145322043567	0.1988322567660014	0.8007681150628876	0.767802867695214	0.8919755472575208
0.5080766507522114	0.6492920901476675	0.4373207972111246	0.292248371900453	0.4315357459489122	0.7036240804157462	0.6110000560774834	0.	0.59842230496438	0.3656832976918479	0.465847657330087	0.30920187354684736	0.5557661353682621	0.47976357764439653	0.5542673270047123	0.48638329197133817	0.481877667999412	0.35724336753428376	0.47352268506020545	0.42619040200284347	0.5897122680580498	0.401415742579103	0.5138221941244042	0.4663937117064296	0.4317441821965627	0.5408245074802779	0.48572751726871194	0.43664681468277766	0.3522099648671967	0.3048625803833753	0.2731262383918667	0.41929940040568525	0.38029025626477164	0.5391592389386748	0.41735746488891917	0.5226998693332888	0.687003788433931	0.5576556281798113	0.6350338597947909	0.5503535646327584	0.44577647387828756	0.4602198280997229	0.31006935778651523	0.42007363145118376	0.6081545668630336	0.36739712130522195	0.20749129571935804	0.4751639261601187	0.6749627005617423	0.5535590366644809
0.46746963903808186	0.2310734915864932	0.19571298037307888	0.47202270203323454	0.2930148160484394	0.3911393596119849	0.2547238492661159	0.	0.20193849748778217	0.38448490223460796	0.20777429865228644	0.49412831509922406	0.47879540435296675	0.7081909833152117	0.3286624174396893	0.7796784297599262	0.39452992094101513	0.36686940989934114	0.23366413928050814	0.44623165628440226	0.4945023861197722	0.5834950631946466	0.3148751494023215	0.7126551388447422	0.32151145535929504	0.4754557086876952	0.21729111222080363	0.47653108533078387	0.6066028764040738	0.640131511858206	0.2558810857922134	0.722185559558863	0.14311172104056988	0.27651417254641675	0.06711879972736151	0.27993538635439097	0.32118126759999527	0.41325126612793844	0.19929721235733783	0.6099398117305195	0.14765977690939877	0.4625818810519604	0.26765475796924776	0.4678609602765527	0.5096945687360013	0.7378279106935759	0.2911582313654453	0.7418555583444153	0.24074316585895691	0.22119569256140084
0.2507775178067971	0.24723965619687893	0.30655386114344035	0.34624778840265474	0.2065292522164185	0.4261479213630089	0.3386498863517755	0.34575262144760543	0.2113501572280164	0.31004633374249724	0.2552606190898121	0.28609840762196803	0.2813425150500677	0.36835908247094856	0.4172783229307034	0.21274964748254105	0.22309737256970064	0.3630946009880435	0.4459979200380758	0.2444539350767461	0.19098889932597188	0.286537061816478	0.35632839193972	0.35462620461283745	0.12054792709872844	0.20949974111525507	0.22697580808568424	0.16621516865323935	0.15272619654036199	0.4323914974255682	0.4201666643936508	0.4184809791522197	0.20194051431715343	0.5330414350481124	0.3570246963541465	0.6690029598462507	0.	0.6180470519799036	0.6268876010078546	0.675202884161792	0.1796966233471732	0.18645839178903967	0.2637618179510864	0.31864622752217053	0.3302876860745618	0.7262503017743434	0.5535657697668623	0.8509926127506315	0.1415974290014526	0.7235918084145962
0.24999957008303017	0.2813042292859966	0.18188790131923183	0.306425442591802	0.26642628232288357	0.42203351200686195	0.24034104136514053	0.2683537693295171	0.3986111381484178	0.42666886548908367	0.2973878074747347	0.38319143701969904	0.30119821593394486	0.46834428430983904	0.25761135862475	0.7305221956458006	0.216657331598108	0.38123887358011754	0.24418820732977994	0.37977988478668556	0.3701361698332039	0.4211564651333382	0.3827102795036085	0.5666173265239661	0.6253434646528164	0.5377024411872977	0.5322861710539345	0.7292769494584005	0.4983293148692056	0.5924642277627792	0.43389490131145375	0.8209494356686136	0.31662171835494124	0.33338429206372866	0.24500967260748066	0.4438586136667733	0.21455191787895536	0.14708438556191344	0.16440614710532173	0.3427553060843939	0.4259275017692256	0.3575940228380026	0.	0.4929930288985034	0.31635649927605025	0.33082680551526894	0.	0.413558279980777	0.35917124538811546	0.3367225809804347
0.36262296555069723	0.	0.5276242658852899	0.3276303482833395	0.2706083679866114	0.5015010203828413	0.34366661266046267	0.4427628071666985	0.32872459752098204	0.43308810936642816	0.4682098937007286	0.4313940899659758	0.5016635785901273	0.47749981144826165	0.407282466577115	0.38539430791532336	0.24059454938989625	0.4059772739256758	0.4488938938557371	0.2950729738883518	0.4336707684500835	0.5882890083038061	0.5781691888618421	0.6008249486708617	0.34091634160249806	0.2534180164792939	0.5276513933621546	0.4505672320337534	0.693039100129229	0.8663829925089996	0.9626320263614595	0.9967194075669029	0.3944481361761724	0.3279036820353055	0.27652829333548123	0.29868786940435305	0.3818439091166609	0.5473641908515644	0.3811722430616346	0.4467859651442022	0.00030774225524098347	0.3745450545317728	0.4359432108195079	0.4430745468877058	0.24117294612670231	0.7385457616613664	0.615343017795147	0.5534316175516768	0.5347607042015339	0.6128508809865048
0.34867843223356904	0.2781922812899406	0.2196694888637203	0.40086471132834733	0.5586134791796717	0.39010478375141516	0.6466068932836317	0.5037584387753924	0.47962917474384886	0.22076065058872216	0.5059644259514309	0.4919584615762127	0.5553730399186572	0.2878047646817625	0.38627269670242814	0.6197591644605921	0.5696873907407795	0.41278311040746535	0.6419825765817994	0.6979837012450115	0.4735991467014557	0.40914764356718303	0.2693220735145955	0.4375987017577848	0.6608881591593483	0.4594236394140702	0.	0.	0.7343414291243789	0.414261148460746	0.38841682792946286	0.5802080773489308	0.6361661775390453	0.4035459801671769	0.4381208299187484	0.6444088304301923	0.35623906124731486	0.3168482897292442	0.36492660960065526	0.3972677791859696	0.601552713720338	0.48089397364654807	0.6985242329895602	0.7651265946210746	0.906054248506248	0.6467228066307934	0.40380801798979	0.7283134697134052	0.44991801253153985	0.35412187477555507
0.3307326709890732	0.46318915068044975	0.5537629207056303	0.3855353273698339	0.1280908843717207	0.46302390932068715	0.7126415021407814	0.5772033236809194	0.22218093180612078	0.33189616722126836	0.3958359896235243	0.25974698184494005	0.31079716573147254	0.6238785628288214	0.7841547800119723	0.5580181800211707	0.29739955221681763	0.5123473187870093	0.5930152014598342	0.39358803839862383	0.5726675421407839	0.7466777845785496	0.8270757888888629	0.8815293329201681	0.3983847254648078	0.3344873067327445	0.8356995744658571	0.7165639245628868	0.48405546826328555	0.	0.9321645180985738	0.9023092387279207	0.20319054443822987	0.3910947997880663	0.4146074027085466	0.22314674750813684	0.2820254676720956	0.40142209045061344	0.5559081855470004	0.5378713222627991	0.14521411745942803	0.4000700525476403	0.5013272280453466	0.5425476903584876	0.3916151893050036	0.2530635785966572	0.5969659865155238	0.42382134789022746	0.366842461502053	0.6056915986420077
0.	0.22780423132819344	0.39161335836217154	0.6674265571056339	0.	0.39840639380461407	0.6015556088152566	0.7125851906912578	0.2124756387492413	0.33283767048655577	0.336166636181004	0.3954173779849872	0.	0.18409205400918538	0.	0.13894170005974243	0.23134129234459438	0.6747907792348224	0.4554694584675244	0.8419205011983716	0.5198477509341448	0.5252247564896695	0.5108030836801155	0.6718399393267459	0.13989905263576657	0.19710645259930956	0.2942045509014763	0.21864956475430894	0.3375786030434628	0.29129150665090664	0.2961178666031274	0.3008534166204364	0.1635828825407126	0.5712952827373741	0.44480713593286747	0.6566926677099284	0.23570865672825628	0.39444774338561384	0.4221350345327758	0.513633370066847	0.0994191450540166	0.23893804846224342	0.252832264054119	0.30213548274819885	0.19190103314187212	0.18329988609083636	0.24028850752503073	0.35424770620326224	0.09579582143555233	0.4154149005745785
[truncated: 576 more rows]
[truncated: 14 more columns]
