# Supplementary material for: Beyond the Hypercube: Evolutionary Accessibility of Fitness Landscapes with Realistic Mutational Networks
Source: PLoS Comput Biol. 2016 Dec 9;12(12):e1005218. doi: 10.1371/journal.pcbi.1005218 (PMC5147777; doi:10.1371/journal.pcbi.1005218)
Supplement: S1 Data and Code — (ZIP) [file pcbi.1005218.s009.zip › output_file_description.txt]

File description

final_STATS:	<accessibility> st_error_of_the_mean <number_of_accessible_pathways> st_error_of_the_mean

acces_LIST: each line contains initial fitness f_0 (1st col) and respectively 0 or 1 if the FL was inaccessible or accessible (2nd column)

stat_nodes: for each FL: 1st line: FL_id (0,1,2,3,...) (1st col) number_of_nodes_in_accessible_graph (2nd col)
next number_of_nodes_in_accessible_graph lines list: genotype_id (1st col) genotype_fitness (2nd col) number_of_paths_going_from_that_genotype_to_the_target_genotype (3rd col) number_of_paths_going_from_that_genotype_to_the_antipodal_genotype (4th col)

hist_paths: for each FL: 1st line: FL_id (0,1,2,3,...) (1st col) initial_fitness (2nd col) max_fitness (3rd col) number_of_nodes_in_accessible_graph (4th col) max_number_of_backward_mutations_in_pathways+1 (5th col)
next the max_number_of_backward_mutations_in_pathways+1 list 2D histogram of pathways: each line contains number of remaining positions in a row as the first position; consecutive lines of the histogram denote how many pathways of a given length (=number_of_mutations) are between antipodal and target genotype (first position in a row is for pathway_length =1, 2nd for pathway_length =2, etc; 1s row is for no backward mutations, 2nd for 1 backward mutation, 3rd for 2 etc.)

log_stat: basic log file
flush_DATA: might be useful when running long simulation and checking progress

Remarks:
- the hist_paths file is trivial for K=2 as no distance-neutrla mutations are present
- in the final_STATS if the accessibilityis non-zero, but there are no accessible pathways it means the functionality of counting accessible pathways was switched off
