# Supplementary material for: Beyond the Hypercube: Evolutionary Accessibility of Fitness Landscapes with Realistic Mutational Networks
Source: PLoS Comput Biol. 2016 Dec 9;12(12):e1005218. doi: 10.1371/journal.pcbi.1005218 (PMC5147777; doi:10.1371/journal.pcbi.1005218)
Supplement: S1 Data and Code — (ZIP) [file pcbi.1005218.s009.zip › OUT_TEST_RAND/acces_LIST_N12_L12_K2_R10000_59_67_rand.dat]

0.181767 0
0.944277 0
0.992092 0
0.437168 0
0.82495 0
0.58121 0
0.193921 0
0.112322 0
0.743522 0
0.426029 0
0.118757 0
0.372866 0
0.0611771 1
0.598837 0
0.553596 0
0.0698913 1
0.356314 0
0.471273 0
0.709028 0
0.905941 0
0.127365 0
0.327952 0
0.714062 0
0.666647 0
0.275157 0
0.739225 0
0.0290468 1
0.646533 0
0.889117 0
0.946782 0
0.78623 0
0.647873 0
0.491439 0
0.818332 0
0.937627 0
0.986602 0
0.636241 0
0.609729 0
0.499771 0
0.86279 0
0.0895059 0
0.469637 0
0.571079 0
0.140437 1
0.942701 0
0.105245 1
0.167137 0
0.186805 1
0.560118 0
0.426158 0
0.57188 0
0.680418 0
0.928466 0
0.655371 0
0.0652559 0
0.952561 0
0.512613 0
0.117353 1
0.62635 0
0.933748 0
0.39484 0
0.509886 0
0.863383 0
0.735479 0
0.113469 0
0.252876 0
0.780223 0
0.626745 0
0.774351 0
0.264965 0
0.196913 0
0.635692 0
0.0196506 0
0.762585 0
0.0451158 1
0.386926 0
0.197323 0
0.900142 0
0.286255 0
0.123875 1
0.797912 0
0.660498 0
0.84848 0
0.596985 0
0.550175 0
0.884098 0
0.461886 0
0.660623 0
0.719676 0
0.076148 1
0.472576 0
0.304083 0
0.819253 0
0.530419 0
0.729243 0
0.437141 0
0.543925 0
0.950721 0
0.0756269 1
0.657362 0
0.049228 1
0.419436 0
0.969873 0
0.79739 0
0.0129015 0
0.643138 0
0.231234 0
0.442252 0
0.670155 0
0.165402 1
0.867314 0
0.0436649 0
0.882066 0
0.188414 0
0.681901 0
0.933122 0
0.0219531 0
0.699786 0
0.826674 0
0.157945 1
0.370155 0
0.318882 0
0.561878 0
0.199649 0
0.0360982 1
0.432041 0
0.795619 0
0.777501 0
0.362806 0
0.343997 0
0.437282 0
0.754881 0
0.0855651 1
0.758801 0
0.551669 0
0.840233 0
0.5341 0
0.599924 0
0.418523 0
0.91701 0
0.0872338 1
0.92195 0
0.176411 1
0.084271 0
0.507096 0
0.0154997 1
0.328535 0
0.964355 0
0.758125 0
0.644928 0
0.171471 0
0.105491 1
0.502493 0
0.435151 1
0.842161 0
0.951036 0
0.0704604 0
0.215569 0
0.0550808 1
0.11695 1
0.904188 0
0.865066 0
0.187823 0
0.198835 1
0.122648 0
0.280863 0
0.735147 0
0.846764 0
0.797862 0
0.161658 0
0.92538 0
0.977658 0
0.574654 0
0.828965 0
0.33759 0
0.0270947 1
0.50789 0
0.405546 0
0.627279 0
0.43051 0
0.944228 0
0.373472 0
0.0427921 1
0.327865 1
0.591905 0
0.557751 0
0.730415 0
0.990691 0
0.326774 0
0.735133 0
0.885166 0
0.0231761 0
0.0250381 1
0.371926 0
0.610896 0
0.740141 0
0.193109 0
0.956338 0
0.631943 0
0.753268 0
0.570868 0
0.577318 0
0.90653 0
0.465869 0
0.94317 0
0.115199 0
0.95766 0
0.576554 0
0.95548 0
0.344539 0
0.151592 0
0.199877 0
0.497293 0
0.369666 0
0.590024 0
0.248272 1
0.970528 0
0.187602 0
0.403471 1
0.59348 0
0.0667118 1
0.554998 0
0.0927057 1
0.425849 0
0.379788 0
0.430509 0
0.978719 0
0.298576 0
0.886171 0
0.353394 0
0.910113 0
0.0631054 1
0.0643437 0
0.409328 0
0.392757 0
0.853948 0
0.0990437 0
0.24947 0
0.337043 0
0.272915 0
0.144827 0
0.378054 0
0.853504 0
0.632434 0
0.573571 0
0.564752 0
0.0768392 1
0.173012 0
0.162657 0
0.36535 0
0.242108 0
0.456184 0
0.531001 0
0.764848 0
0.437056 0
0.596556 0
0.830699 0
0.616564 0
0.883589 0
0.0722526 0
0.711783 0
0.739377 0
0.57216 0
0.976018 0
0.368289 0
0.317075 0
0.0662897 0
0.538497 0
0.800804 0
0.153854 0
0.810788 0
0.530152 0
0.841492 0
0.0832515 0
0.222277 0
0.0525868 0
0.314938 0
0.678424 0
0.368794 0
0.667084 0
0.872639 0
0.117381 1
0.846111 0
0.175021 0
0.487582 0
0.99313 0
0.99837 0
0.598867 0
0.510036 0
0.790889 0
0.998696 0
0.853628 0
0.526734 0
0.831338 0
0.719182 0
0.551529 0
0.582821 0
0.749367 0
0.991743 0
0.343459 0
0.131527 0
0.856728 0
0.460994 0
0.227785 0
0.361696 0
0.89462 0
0.387301 0
0.919711 0
0.365608 0
0.815311 0
0.0142109 1
0.146583 0
0.474522 0
0.315336 0
0.197036 0
0.68393 0
0.422758 0
0.178361 0
0.593288 0
0.746359 0
0.82983 0
0.260797 0
0.589639 0
0.166686 0
0.121621 0
0.599906 0
0.450802 0
0.493127 0
0.111402 0
0.531523 0
0.411793 0
0.796301 0
0.347443 0
0.514773 0
0.391706 0
0.0681295 1
0.407405 0
0.933664 0
0.743482 0
0.850754 0
0.496385 0
0.953317 0
0.822651 0
0.31777 0
0.667629 0
0.641354 0
0.14283 0
0.460133 0
0.478479 0
0.727199 0
0.514632 0
0.247249 0
0.694402 0
0.405399 0
0.345912 0
0.19012 0
0.670633 0
0.842672 0
0.860059 0
0.088154 1
0.752713 0
0.827828 0
0.933322 0
0.961096 0
0.483642 0
0.607146 0
0.488475 0
0.102618 0
0.754345 0
0.106814 1
0.460306 0
0.853844 0
0.248829 0
0.4131 0
0.332896 0
0.21622 1
0.0425315 0
0.174199 1
0.448149 0
0.410285 0
0.0230414 1
0.218903 0
0.828847 0
0.18468 1
0.158216 1
0.371574 0
0.469607 0
0.825033 0
0.812067 0
0.243942 0
0.476026 0
0.175514 0
0.727351 0
0.174127 0
0.370141 0
0.00712085 1
0.927528 0
0.78032 0
0.937859 0
0.661028 0
0.41552 0
0.921452 0
0.986808 0
0.00937551 1
0.256675 0
0.307456 0
0.542754 0
0.195962 0
0.820718 0
0.821418 0
0.004897 1
0.717199 0
0.678142 0
0.486857 0
0.307164 0
0.677798 0
0.217191 0
0.947999 0
0.925418 0
0.904298 0
0.781472 0
0.0291536 1
0.575263 0
0.188404 0
0.757853 0
0.395896 0
0.0876337 0
0.628444 0
0.898045 0
0.767831 0
0.286817 0
0.320258 0
0.233018 0
0.0635646 1
0.975063 0
0.920455 0
0.356929 0
0.888079 0
0.683267 0
0.289203 0
0.59859 0
0.342372 0
0.193319 0
0.56133 0
0.785833 0
0.940446 0
0.51514 0
0.945487 0
0.88709 0
0.0166471 1
0.070079 1
0.788608 0
0.582048 0
0.0121968 0
0.238546 0
0.90688 0
0.555654 0
0.842122 0
0.754348 0
0.0974776 0
0.1105 0
0.205801 0
0.89465 0
0.398123 0
0.840142 0
0.0144413 1
0.893467 0
0.000514209 1
0.907403 0
0.0510964 1
0.552105 0
0.598209 0
0.751626 0
0.693889 0
0.345483 1
0.0954198 1
0.598265 0
0.612547 0
0.264275 0
0.426151 0
0.177475 1
0.291261 0
0.180875 1
0.597407 0
0.52759 0
0.54143 0
0.967587 0
0.784377 0
0.782784 0
0.408592 0
0.637971 0
0.331966 0
0.535284 0
0.452311 0
0.59239 0
0.0678416 1
0.00913 0
0.33846 0
0.857126 0
0.379138 0
0.878709 0
0.210636 0
0.968662 0
0.710048 0
0.131332 0
0.100923 1
0.574882 0
0.171246 0
0.91747 0
0.413757 0
0.424101 0
0.833137 0
0.584792 0
0.41485 0
0.932922 0
0.182557 1
0.723238 0
0.820539 0
0.221972 1
0.133187 1
0.171886 0
0.108051 1
0.0809864 1
0.126597 1
0.375866 0
0.462668 0
0.5024 0
0.628935 0
0.177007 1
0.645228 0
0.726655 0
0.835122 0
0.239046 0
0.105789 0
0.442487 0
0.562937 0
0.0309206 1
0.92244 0
0.254051 0
0.0250409 0
0.00172436 1
0.800661 0
0.824963 0
0.223534 0
0.062819 0
0.212066 1
0.816866 0
0.443156 0
0.131121 1
0.273117 0
0.276889 0
0.169412 0
0.867334 0
0.719822 0
0.611217 0
0.250732 0
0.962541 0
0.184671 0
0.849702 0
0.697798 0
0.844147 0
0.814104 0
0.411675 0
0.527621 0
0.684868 0
0.56541 0
0.850712 0
0.296647 0
0.513091 0
0.139307 0
0.406669 0
0.363047 0
0.952838 0
0.548081 0
0.52823 0
0.290699 0
0.74683 0
0.493822 0
0.517058 0
0.108752 1
0.88812 0
0.72594 0
0.998756 0
0.40405 0
0.101115 1
0.0545118 0
0.645132 0
0.677581 0
0.966226 0
0.133835 1
0.137177 0
0.116708 0
0.406884 0
0.387999 0
0.548512 0
0.0407822 1
0.141968 0
0.421128 0
0.660313 0
0.901342 0
0.822145 0
0.327955 0
0.0481036 1
0.198714 0
0.63485 0
0.222374 0
0.836761 0
0.951851 0
0.54511 0
0.140116 1
0.053332 0
0.256968 0
0.127153 0
0.11189 0
0.0494831 1
0.354103 0
0.133243 0
0.503212 0
0.0984978 1
0.687193 0
0.98261 0
0.379465 0
0.367272 0
0.728331 0
0.319288 0
0.989795 0
0.994771 0
0.275403 0
0.713098 0
0.907313 0
0.562249 0
0.563023 0
0.0974903 1
0.0253297 0
0.12915 1
0.105458 0
0.389468 0
0.498098 0
0.926822 0
0.285387 0
0.590806 0
0.528822 0
0.191973 0
0.590519 0
0.418223 0
0.691236 0
0.642627 0
0.231458 0
0.805581 0
0.147333 1
0.181194 1
0.515909 0
0.80488 0
0.479424 0
0.293791 0
0.181098 0
0.57067 0
0.832264 0
0.677834 0
0.985659 0
0.472396 0
0.33999 0
0.147816 0
0.494188 0
0.0351732 1
0.693702 0
0.593356 0
0.740868 0
0.477068 0
0.838103 0
0.646949 0
0.107974 0
0.679793 0
0.925072 0
0.814211 0
0.903621 0
0.46096 0
0.380358 0
0.665491 0
0.484148 0
0.738967 0
0.403732 0
0.51511 0
0.260144 0
0.011676 1
0.841201 0
0.628544 0
0.604943 0
0.949653 0
0.472863 0
0.651793 0
0.513231 0
0.1015 1
0.067847 1
0.569091 0
0.0386945 0
0.856546 0
0.185442 0
0.0657454 1
0.960663 0
0.57108 0
0.510265 0
0.0855762 1
0.36198 0
0.114395 1
0.868571 0
0.5407 0
0.849864 0
0.031299 1
0.977487 0
0.554285 0
0.0245683 0
0.178783 0
0.212119 0
0.710407 0
0.819 0
0.917255 0
0.801708 0
0.144701 0
0.0541199 1
0.0417928 1
0.401684 0
0.514405 0
0.118107 0
0.560695 0
0.542331 0
0.00561404 1
0.448301 0
0.434255 0
0.745205 0
0.57041 0
0.391865 0
0.660534 0
0.388705 0
0.558007 0
0.657526 0
0.719917 0
0.607139 0
0.588964 0
0.936775 0
0.573471 0
0.794143 0
0.567505 0
0.496792 0
0.831189 0
0.177242 0
0.822593 0
0.237436 0
0.158042 0
0.308582 0
0.135598 0
0.841996 0
0.689013 0
0.935814 0
0.255101 0
0.0604213 1
0.487288 0
0.0678132 0
0.523946 0
0.696583 0
0.474487 0
0.390516 0
0.173152 0
0.998517 0
0.153994 0
0.146913 1
0.620207 0
0.776267 0
0.702479 0
0.623684 0
0.730998 0
0.375034 0
0.749295 0
0.132081 0
0.732714 0
0.919277 0
0.189114 0
0.111213 0
0.699633 0
0.284698 0
0.637048 0
0.294878 0
0.455329 0
0.70299 0
0.59383 0
0.565996 0
0.233922 0
0.856945 0
0.646019 0
0.243822 0
0.239843 1
0.950753 0
0.415484 0
0.77343 0
0.207861 0
0.228398 0
0.220304 1
0.905917 0
0.50521 0
0.937118 0
0.956371 0
0.044911 0
0.910729 0
0.150224 1
0.0855138 1
0.370841 0
0.669002 0
0.239712 0
0.525408 0
0.610662 0
0.630235 0
0.835373 0
0.184633 0
0.0860729 0
0.142938 0
0.328767 0
0.868396 0
0.0673344 1
0.906132 0
0.618286 0
0.599645 0
0.36551 0
0.953327 0
0.624329 0
0.663459 0
0.417455 0
0.245763 1
0.433363 0
0.229024 0
0.383916 0
0.504292 0
0.129778 0
0.769171 0
0.561184 0
0.590405 0
0.75659 0
0.455452 0
0.766895 0
0.137513 0
0.348598 0
0.955145 0
0.330338 0
0.135913 0
0.956824 0
0.0385684 1
0.995187 0
0.163073 0
0.748106 0
0.938996 0
0.136394 1
0.0376093 1
0.246638 0
0.15985 1
0.326085 1
0.84635 0
0.269011 0
0.276234 0
0.941533 0
0.534384 0
0.81858 0
0.957783 0
0.114939 0
0.459308 0
0.519243 0
0.0444403 0
0.998954 0
0.67587 0
0.629435 0
0.813496 0
0.178936 0
0.444273 0
0.0718545 1
0.790848 0
0.774683 0
0.0919232 1
0.401551 0
0.729024 0
0.725655 0
0.385565 0
0.0149072 0
0.658065 0
0.841602 0
0.782799 0
0.379521 1
0.798486 0
0.451272 0
0.928756 0
0.0715915 1
0.817608 0
0.803924 0
0.429204 0
0.637166 0
0.783419 0
0.0568253 1
0.721547 0
0.659779 0
0.259975 0
0.838875 0
0.952052 0
0.322744 0
0.625304 0
0.511087 0
0.549868 0
0.0235682 1
0.824817 0
0.0598018 0
0.798464 0
0.659344 0
0.470958 0
0.0405447 1
0.374908 0
0.298806 0
0.623959 0
0.494321 0
0.37908 0
0.932873 0
0.116337 0
0.676471 0
0.879722 0
0.457877 0
0.264502 0
0.459928 0
0.896223 0
0.51421 0
0.45915 0
0.986422 0
0.687533 0
0.159458 0
0.454317 0
0.877172 0
0.32591 1
0.18682 0
0.242194 0
0.937369 0
0.732344 0
0.877556 0
0.246871 1
0.870751 0
0.993157 0
0.990411 0
0.0447932 0
0.859783 0
0.106055 0
0.286641 0
0.392897 0
0.849942 0
0.959396 0
0.534889 0
0.57432 0
0.72769 0
0.116211 0
0.0458824 0
0.276626 0
0.564994 0
0.889368 0
0.0253318 0
0.0674907 1
0.546897 0
0.680791 0
0.493848 0
0.54575 0
0.351297 0
0.301424 0
0.983233 0
0.740289 0
0.0255136 0
0.785921 0
0.217259 0
0.893551 0
0.131724 0
0.42253 0
0.994408 0
0.41416 0
0.654514 0
0.675605 0
0.323704 0
0.0536382 1
0.699941 0
0.54915 0
0.702148 0
0.84091 0
0.117182 1
0.903914 0
0.152212 0
0.340057 0
0.921285 0
0.568464 0
0.837255 0
0.665286 0
0.269494 0
0.541036 0
0.221795 0
0.563703 0
0.215956 0
0.905313 0
0.576963 0
0.57071 0
0.032344 1
0.0616016 1
0.856305 0
0.894611 0
0.223778 0
0.815712 0
0.378791 0
0.776791 0
0.537641 0
0.0808799 0
0.210106 0
0.98995 0
0.0071665 0
0.530808 0
0.749052 0
0.0545043 1
0.544754 0
0.684682 0
0.45838 0
0.733974 0
0.514005 0
0.908892 0
0.375876 0
0.874014 0
0.36924 0
0.431125 0
0.139879 0
0.681228 0
0.978016 0
0.0842176 0
0.584307 0
0.63285 0
0.143621 0
0.531234 0
0.367691 0
0.739919 0
0.30429 0
0.523004 0
0.524875 0
0.916978 0
0.586645 0
0.429066 0
0.788667 0
0.387858 0
0.889339 0
0.955713 0
0.121453 0
0.779096 0
0.410845 0
0.361806 1
0.100772 0
0.131759 1
0.916697 0
0.72215 0
0.559059 0
0.108178 1
0.475094 0
0.409675 0
0.0512022 0
0.403324 0
0.474653 0
0.761219 0
0.64284 0
0.563543 0
0.194978 0
0.949942 0
0.579181 0
0.28304 0
0.80854 0
0.872547 0
0.0561888 0
0.250805 0
0.749032 0
0.535458 0
0.00165939 0
0.58123 0
0.668856 0
0.875996 0
0.918406 0
0.548858 0
0.46842 0
0.32766 0
0.713563 0
0.952104 0
0.977169 0
0.492878 0
0.146073 0
0.301309 0
0.368738 0
0.255917 0
0.455511 0
0.809253 0
0.981453 0
0.392671 0
0.836439 0
0.503465 0
0.44273 0
0.486619 0
0.166203 0
0.272503 0
0.716936 0
0.326911 0
0.884835 0
0.00242746 1
0.382499 0
0.381461 0
0.196339 1
0.338001 1
0.391513 0
0.386609 0
0.166778 0
0.930737 0
0.01988 1
0.436728 0
0.214406 0
0.00852364 1
0.0459651 0
0.0580024 1
0.216018 0
0.397485 0
0.181007 1
0.0286784 1
0.946881 0
0.633299 0
0.522568 0
0.118593 0
0.595074 0
0.391851 0
0.151382 0
0.857208 0
0.188998 1
0.582727 0
0.972116 0
0.849459 0
0.803698 0
0.848457 0
0.122385 1
0.961806 0
0.674413 0
0.42091 0
0.0855417 1
0.602833 0
0.744704 0
0.252229 0
0.180002 0
0.786964 0
0.976201 0
0.481638 0
0.748615 0
0.333583 0
0.575896 0
0.0408531 1
0.0924158 0
0.171161 1
0.693112 0
0.35141 0
0.0576811 0
0.604078 0
0.133722 0
0.338213 0
0.477961 0
0.0469043 1
0.410271 0
0.279588 0
0.903239 0
0.227143 0
0.823412 0
0.297428 0
0.673169 0
0.227844 0
0.959988 0
0.902563 0
0.920241 0
0.699258 0
0.860864 0
0.621117 0
0.29121 0
0.181996 0
0.623708 0
0.482413 0
0.510433 0
0.615145 0
0.969591 0
0.649509 0
0.398189 0
0.982908 0
0.418844 0
0.699824 0
0.189521 0
0.591861 0
0.839013 0
0.0364302 1
0.371047 0
0.659804 0
0.112143 1
0.677098 0
0.806399 0
0.376714 0
0.204441 0
0.796875 0
0.00908554 0
0.786087 0
0.992932 0
0.924602 0
0.89986 0
0.0508273 0
0.374552 0
0.505954 0
0.357305 0
0.448558 0
0.417822 0
0.389595 0
0.882389 0
0.216038 0
0.58491 0
0.833766 0
0.366834 0
0.790646 0
0.318614 0
0.802314 0
0.988 0
0.865821 0
0.241382 0
0.962764 0
0.0616613 1
0.957366 0
0.200764 1
0.584485 0
0.174844 1
0.622186 0
0.992979 0
0.375578 0
0.111062 0
0.14517 0
0.879219 0
0.53654 0
0.160877 0
0.463915 0
0.00446618 1
0.289535 0
0.619697 0
0.679445 0
0.129029 0
0.796698 0
0.291461 0
0.563402 0
0.741234 0
0.289846 0
0.517225 0
0.916912 0
0.95633 0
0.286978 0
0.00386715 0
0.611326 0
0.624416 0
0.188464 0
0.122944 1
0.525647 0
0.885415 0
0.191746 0
0.0471899 0
0.952974 0
0.243862 0
0.707784 0
0.305067 1
0.357724 0
0.241244 0
0.154527 0
0.233083 0
0.836854 0
0.865692 0
0.400588 0
0.351391 0
0.0949227 0
0.919799 0
0.738215 0
0.0813085 0
0.30152 0
0.342253 0
0.843059 0
0.110558 1
0.883889 0
0.225732 0
0.728653 0
0.489243 0
0.330841 0
0.8219 0
0.101877 0
0.946195 0
0.85922 0
0.692983 0
0.131209 1
0.360833 0
0.502924 0
0.629551 0
0.596739 0
0.666475 0
0.34245 0
0.781498 0
0.745482 0
0.835377 0
0.522004 0
0.201573 1
0.70726 0
0.453442 0
0.423546 0
0.197944 0
0.6132 0
0.376873 0
0.149839 0
0.433833 0
0.996899 0
0.736398 0
0.661378 0
0.969818 0
0.982869 0
0.360863 0
0.0431052 1
0.811787 0
0.217719 0
0.820359 0
0.665842 0
0.230707 0
0.882826 0
0.944449 0
0.134377 0
0.222568 0
0.0286115 1
0.485318 0
0.132781 0
0.0850074 0
0.469196 0
0.161092 0
0.0936453 1
0.123225 1
0.227525 0
0.932598 0
0.178545 1
0.535629 0
0.790631 0
0.967125 0
0.465104 0
0.767985 0
0.331001 0
0.255916 0
0.113505 1
0.980194 0
0.57545 0
0.783321 0
0.488685 0
0.411355 0
0.281862 0
0.542906 0
0.109563 1
0.550226 0
0.618608 0
0.207228 0
0.740092 0
0.121997 1
0.6778 0
0.474093 0
0.743659 0
0.516285 0
0.969908 0
0.102646 0
0.270522 0
0.842167 0
0.335527 0
0.659918 0
0.774739 0
0.485954 0
0.161303 0
0.13774 1
0.132711 1
0.413989 0
0.667317 0
0.199592 0
0.552015 0
0.763482 0
0.497802 0
0.786495 0
0.517555 0
0.887963 0
0.12663 0
0.931798 0
0.338026 0
0.433678 0
0.0658656 0
0.0944197 1
0.660946 0
0.207188 0
0.424598 0
0.39033 0
0.327315 0
0.397693 0
0.628881 0
0.455951 0
0.54514 0
0.269126 0
0.612637 0
0.809322 0
0.490025 0
0.161005 1
0.290704 0
0.491755 0
0.291968 0
0.636052 0
0.289565 0
0.906844 0
0.647235 0
0.0776473 0
0.586932 0
0.427063 0
0.317657 0
0.341245 0
0.356331 0
0.0914295 0
0.965553 0
0.107411 1
0.0989349 1
0.511172 0
0.374053 0
0.725659 0
0.018324 1
0.55889 0
0.460584 0
0.217478 0
0.44158 0
0.693163 0
0.0895397 0
0.969711 0
0.446828 0
0.225792 0
0.743173 0
0.289576 0
0.888864 0
0.146257 0
0.498135 0
0.228126 0
0.200253 0
0.326181 0
0.256494 0
0.239066 1
0.603184 0
0.315103 0
0.0390535 1
0.494912 0
0.122598 0
0.742672 0
0.638495 0
0.671346 0
0.805149 0
0.31201 0
0.738286 0
0.0691033 1
0.156774 0
0.549801 0
0.640895 0
0.860473 0
0.901356 0
0.706631 0
0.947162 0
0.630548 0
0.218414 1
0.859607 0
0.0162586 0
0.86741 0
0.840908 0
0.785327 0
0.866367 0
0.805435 0
0.758156 0
0.691163 0
0.177697 0
0.627886 0
0.172383 0
0.687153 0
0.808646 0
0.0929382 0
0.209028 0
0.771416 0
0.295485 0
0.103701 0
0.257455 0
0.249121 0
0.415827 0
0.794214 0
0.360819 0
0.696934 0
0.374929 0
0.968588 0
0.969512 0
0.893964 0
0.506658 0
0.0887893 1
0.579438 0
0.144079 1
0.894549 0
0.805745 0
0.326416 0
0.32419 0
0.0722199 1
0.00162661 1
0.0143443 1
0.552776 0
0.0937896 1
0.165698 0
0.849995 0
0.259678 0
0.640233 0
0.0766767 0
0.16153 0
0.0261081 1
0.207591 1
0.792814 0
0.0466017 0
0.22797 0
0.379836 0
0.523364 0
0.411193 0
0.807265 0
0.943747 0
0.174455 0
0.231039 1
0.6716 0
0.456332 0
0.754583 0
0.252891 0
0.186357 0
0.428399 0
0.647388 0
0.417296 0
0.848784 0
0.722131 0
0.585271 0
0.912056 0
0.916918 0
0.883262 0
0.998535 0
0.747397 0
0.994228 0
0.0687336 1
0.864855 0
0.604449 0
0.559964 0
0.206921 0
0.49081 0
0.917154 0
0.66483 0
0.327867 0
0.0146578 1
0.520627 0
0.856116 0
0.790004 0
0.402188 0
0.743904 0
0.481263 0
0.641941 0
0.1325 1
0.450891 0
0.833531 0
0.90383 0
0.0386556 1
0.507457 0
0.25443 0
0.378207 0
0.329482 0
0.611093 0
0.409923 0
0.300014 0
0.271918 0
0.394896 0
0.777803 0
0.324495 0
0.234606 1
0.347618 0
0.861391 0
0.377148 0
0.403248 0
0.933341 0
0.482784 0
0.955739 0
0.732197 0
0.591109 0
0.874891 0
0.0755714 1
0.110196 1
0.579248 0
0.164171 1
0.299168 0
0.0917897 1
0.0316683 0
0.800164 0
0.735559 0
0.618202 0
0.613907 0
0.733877 0
0.825518 0
0.103643 1
0.0115094 0
0.110198 1
0.01171 1
0.296708 1
0.464768 0
0.348984 1
0.277937 0
0.747461 0
0.666623 0
0.137819 0
0.894407 0
0.0550851 1
0.494445 0
0.148224 0
0.675826 0
0.742325 0
0.19032 1
0.655916 0
0.809206 0
0.115464 1
0.942681 0
0.94452 0
0.292717 0
0.818734 0
0.131832 0
0.421602 0
0.19305 0
0.0416378 1
0.823811 0
0.663252 0
0.8293 0
0.318019 0
0.676446 0
0.873188 0
0.210148 0
0.572875 0
0.403797 0
0.533532 0
0.461638 0
0.372822 0
0.106741 0
0.760161 0
0.740934 0
0.019277 1
0.230232 1
0.507235 0
0.134568 0
0.811568 0
0.149804 0
0.980171 0
0.328265 0
0.723238 0
0.0668652 1
0.94459 0
0.691226 0
0.594192 0
0.732112 0
0.192929 0
0.00434566 1
0.746631 0
0.328097 0
0.0822442 0
0.588395 0
0.336808 0
0.178651 0
0.0635361 1
0.35031 0
0.0326144 1
0.381739 0
0.0487577 0
0.0848004 0
0.865964 0
0.314439 0
0.719277 0
0.667958 0
0.272787 0
0.254547 0
0.83848 0
0.749405 0
0.0368743 1
0.243855 0
0.0316691 1
0.422333 0
0.381148 0
0.44243 0
0.413478 0
0.76591 0
0.322995 0
0.445022 0
0.963017 0
0.507551 0
0.570708 0
0.403246 0
0.303376 0
0.249308 0
0.988501 0
0.0700469 1
0.621643 0
0.618704 0
0.788627 0
0.287032 0
0.307083 0
0.0113392 0
0.97693 0
0.276445 0
0.901706 0
0.581649 0
0.813098 0
0.822768 0
0.173121 0
0.775981 0
0.584054 0
0.514857 0
0.388365 0
0.831805 0
0.00660723 1
0.883751 0
0.435075 0
0.28642 0
0.988728 0
0.413477 0
0.101736 0
0.0156619 0
0.0855655 0
0.498725 0
0.438348 0
0.110408 0
0.563241 0
0.723627 0
0.892648 0
0.807296 0
0.589737 0
0.194793 0
0.482414 0
0.897526 0
0.392966 0
0.208163 1
0.539658 0
0.424772 0
0.293225 0
0.47225 0
0.995395 0
0.726242 0
0.255796 0
0.513532 0
0.75201 0
0.755418 0
0.248365 0
0.527446 0
0.201829 0
0.518319 0
0.215766 0
0.428013 0
0.693066 0
0.154966 1
0.459642 0
0.502416 0
0.397282 0
0.0920117 0
0.185015 1
0.71123 0
0.114363 0
0.051397 1
0.768487 0
0.732004 0
0.125591 0
0.79319 0
0.105111 0
0.483906 0
0.325513 0
0.887756 0
0.882764 0
0.765487 0
0.0486498 1
0.217875 0
0.814412 0
0.46195 0
0.799087 0
0.487968 0
0.926073 0
0.143742 0
0.83484 0
0.443163 0
0.0701329 0
0.798326 0
0.0219944 1
0.547115 0
0.516012 0
0.194521 0
0.85379 0
0.609372 0
0.177094 0
0.188956 1
0.57337 0
0.570682 0
0.417936 0
0.917674 0
0.189045 1
0.912954 0
0.268228 0
0.827225 0
0.588189 0
0.686856 0
0.906656 0
0.0637576 1
0.669239 0
0.19196 1
0.653256 0
0.370593 0
0.365575 0
0.330975 0
0.578774 0
0.863835 0
0.316066 0
0.525079 0
0.648387 0
0.685474 0
0.853912 0
0.125867 0
0.41646 0
0.104741 0
0.982094 0
0.859381 0
0.803693 0
0.132781 1
0.707463 0
0.144713 0
0.794521 0
0.163703 0
0.473822 0
0.702578 0
0.491881 0
0.599268 0
0.206183 0
0.00705403 1
0.558413 0
0.961914 0
0.789616 0
0.907735 0
0.744241 0
0.554926 0
0.462307 0
0.378411 0
0.79818 0
0.191034 1
0.710162 0
0.420979 0
0.908135 0
0.354094 0
0.434467 0
0.677435 0
0.859517 0
0.94293 0
0.672855 0
0.886234 0
0.550203 0
0.15145 0
0.648103 0
0.718838 0
0.600024 0
0.86287 0
0.701147 0
0.129455 1
0.423009 0
0.398709 0
0.928883 0
0.0292813 0
0.582857 0
0.304462 0
0.918742 0
0.766677 0
0.554353 0
0.0101224 1
0.612103 0
0.132967 1
0.691467 0
0.323277 0
0.567998 0
0.473959 0
0.525677 0
0.608442 0
0.477928 0
0.972582 0
0.17361 1
0.167953 0
0.861496 0
0.311669 0
0.08042 0
0.281429 0
0.658108 0
0.502042 0
0.401178 0
0.0948046 0
0.790277 0
0.271449 0
0.498491 0
0.51083 0
0.477694 0
0.18339 1
0.311574 0
0.474629 0
0.51663 0
0.88332 0
0.39205 0
0.414685 0
0.991566 0
0.87106 0
0.426303 0
0.214026 0
0.926663 0
0.134855 1
0.413938 0
0.98528 0
0.208636 1
0.115903 0
0.0169767 0
0.0957981 1
0.920131 0
0.00557065 1
0.407641 0
0.4591 0
0.197697 1
0.422676 0
0.0618437 0
0.692578 0
0.797091 0
0.757607 0
0.502222 0
0.761139 0
0.754977 0
0.299211 0
0.648884 0
0.430392 0
0.167373 0
0.606705 0
0.093376 1
0.291621 0
0.109811 0
0.219408 0
0.367959 0
0.648642 0
0.957174 0
0.885507 0
0.245937 1
0.651941 0
0.889337 0
0.0995367 0
0.212433 1
0.0356278 0
0.887555 0
0.949381 0
0.154802 0
0.851629 0
0.782391 0
0.623043 0
0.727139 0
0.0228466 1
0.616709 0
0.0358754 0
0.411924 0
0.633773 0
0.146679 0
0.364036 0
0.775977 0
0.682429 0
0.513056 0
0.892913 0
0.0115522 1
0.627745 0
0.783941 0
0.24623 1
0.505362 0
0.785939 0
0.554694 0
0.935967 0
0.57695 0
0.259795 0
0.563001 0
0.19026 0
0.0772288 0
0.116598 0
0.812601 0
0.128048 0
0.681929 0
0.413947 0
0.497997 0
0.163656 0
0.147043 0
0.744219 0
0.891829 0
0.964067 0
0.461362 0
0.585412 0
0.624929 0
0.374236 0
0.717977 0
0.185031 1
0.0308767 0
0.203315 0
0.806738 0
0.224608 0
0.226488 0
0.772061 0
0.386087 0
0.0839721 0
0.191632 1
0.0554154 0
0.740075 0
0.88718 0
0.756574 0
0.00256515 1
0.997043 0
0.354761 0
0.421191 0
0.879422 0
0.755768 0
0.330584 0
0.988438 0
0.726634 0
0.223932 0
0.606553 0
0.886858 0
0.302768 0
0.238113 0
0.0875676 0
0.821167 0
0.843762 0
0.550759 0
0.221222 0
0.0880697 1
0.688507 0
0.156162 0
0.571807 0
0.788906 0
0.343405 0
0.335211 0
0.0507719 1
0.498573 0
0.391692 0
0.755173 0
0.179061 1
0.463445 0
0.0589672 1
0.694082 0
0.186468 0
0.295878 0
0.966092 0
0.107725 0
0.715507 0
0.894924 0
0.569993 0
0.617071 0
0.0820854 1
0.0203748 0
0.591555 0
0.232873 1
0.844539 0
0.289979 0
0.859752 0
0.264554 0
0.964228 0
0.0604001 1
0.568033 0
0.261076 0
0.629885 0
0.808609 0
0.829955 0
0.589046 0
0.201907 0
0.0577207 0
0.174494 0
0.753225 0
0.72757 0
0.325838 0
0.403981 0
0.0382912 1
0.309104 0
0.80039 0
0.748962 0
0.156889 0
0.218957 0
0.832265 0
0.0189918 1
0.942415 0
0.781833 0
0.0270515 1
0.222507 0
0.23284 0
0.0269309 1
0.566518 0
0.824504 0
0.699977 0
0.344102 0
0.950469 0
0.779622 0
0.942554 0
0.589433 0
0.556938 0
0.236358 0
0.514562 0
0.675218 0
0.237883 0
0.323573 0
0.647198 0
0.515513 0
0.791342 0
0.00177735 0
0.619469 0
0.777188 0
0.577262 0
0.38075 0
0.953658 0
0.621513 0
0.25835 0
0.774439 0
0.966672 0
0.271883 0
0.550655 0
0.602787 0
0.87723 0
0.0650315 1
0.0189232 1
0.928362 0
0.966161 0
0.526456 0
0.995111 0
0.183873 0
0.386981 1
0.775642 0
0.0980677 1
0.272289 0
0.262686 0
0.983457 0
0.227119 0
0.897542 0
0.709511 0
0.732024 0
0.804447 0
0.096503 1
0.889703 0
0.235381 0
0.117737 0
0.638092 0
0.741068 0
0.366288 0
0.023234 1
0.856628 0
0.896761 0
0.124159 0
0.0780433 1
0.78436 0
0.676827 0
0.643385 0
0.464609 0
0.942734 0
0.949913 0
0.688316 0
0.105115 1
0.0100186 0
0.67586 0
0.0162143 0
0.0670519 1
0.764269 0
0.224791 1
0.266486 0
0.134801 0
0.142373 1
0.540807 0
0.798084 0
0.612645 0
0.958269 0
0.855191 0
0.611381 0
0.0757636 0
0.244787 0
0.611169 0
0.303184 0
0.203405 0
0.346662 0
0.951227 0
0.936046 0
0.803303 0
0.529522 0
0.908066 0
0.467866 0
0.744235 0
0.921563 0
0.79203 0
0.290262 0
0.823093 0
0.802469 0
0.0418499 1
0.239064 0
0.682991 0
0.123299 1
0.72075 0
0.734454 0
0.953082 0
0.683916 0
0.850647 0
0.307097 0
0.319674 0
0.36815 0
0.976316 0
0.666451 0
0.826321 0
0.974676 0
0.637274 0
0.50922 0
0.549662 0
0.145266 0
0.119365 1
0.424034 0
0.901931 0
0.151461 0
0.244802 0
0.449265 0
0.317459 0
0.849071 0
0.649292 0
0.403666 0
0.414865 0
0.113867 0
0.284434 0
0.245319 0
0.519226 0
0.525524 0
0.816687 0
0.0717108 0
0.204454 1
0.598724 0
0.170947 1
0.856127 0
0.430015 0
0.862925 0
0.398447 0
0.322916 0
0.508998 0
0.485858 0
0.162542 0
0.675847 0
0.297171 0
0.197083 0
0.900557 0
0.36618 0
0.504231 0
0.11751 0
0.0239653 0
0.643909 0
0.579245 0
0.892858 0
0.769699 0
0.00646561 1
0.179592 0
0.397164 0
0.70087 0
0.399909 0
0.82394 0
0.790205 0
0.699394 0
0.657416 0
0.54228 0
0.0431753 0
0.930429 0
0.763356 0
0.4918 0
0.560151 0
0.819775 0
0.543212 0
0.431846 0
0.200947 0
0.279334 0
0.154281 0
0.0992045 0
0.318686 0
0.495532 0
0.619976 0
0.866651 0
0.0550501 1
0.843099 0
0.61416 0
0.513042 0
0.706406 0
0.945112 0
0.885739 0
0.966332 0
0.138195 1
0.0348489 0
0.104495 1
0.475428 0
0.461734 0
0.0321638 1
0.287699 0
0.0122365 1
0.0652542 0
0.417426 0
0.0122388 0
0.0514314 0
0.553314 0
0.707199 0
0.859534 0
0.260326 1
0.650581 0
0.759546 0
0.126596 0
0.0249227 1
0.837679 0
0.144918 0
0.540439 0
0.687257 0
0.679077 0
0.189838 0
0.872334 0
0.342743 0
0.909486 0
0.289073 0
0.791672 0
0.158526 0
0.151042 1
0.217516 0
0.0259481 1
0.349644 0
0.635979 0
0.0450581 1
0.100753 1
0.698691 0
0.676273 0
0.666881 0
0.436252 0
0.476228 0
0.195808 0
0.0664911 0
0.944931 0
0.505357 0
0.774455 0
0.435669 0
0.954407 0
0.962392 0
0.578496 0
0.369049 0
0.211065 0
0.814686 0
0.660144 0
0.861599 0
0.553985 0
0.617787 0
0.103721 0
0.679044 0
0.819578 0
0.972719 0
0.891056 0
0.125466 0
0.774146 0
0.2391 0
0.698857 0
0.188852 0
0.848346 0
0.557841 0
0.416979 0
0.859425 0
0.261071 0
0.503096 0
0.180423 0
0.00181907 0
0.444596 0
0.451263 0
0.909788 0
0.342565 0
0.767793 0
0.772402 0
0.497954 0
0.150058 1
0.0539137 1
0.0598512 0
0.0283061 1
0.535695 0
0.655067 0
0.252234 0
0.605614 0
0.681399 0
0.707323 0
0.00137973 1
0.419855 0
0.301785 0
0.867883 0
0.0384052 1
0.301868 0
0.691858 0
0.909927 0
0.170953 0
0.429638 0
0.341011 0
0.161454 1
0.105511 1
0.332685 0
0.643281 0
0.787941 0
0.869269 0
0.931251 0
0.403061 0
0.414535 0
0.386303 0
0.882764 0
0.749461 0
0.280639 0
0.209895 0
0.357775 0
0.295815 0
0.168219 1
0.0272229 1
0.0802442 1
0.621695 0
0.468551 0
0.859324 0
0.382085 0
0.948657 0
0.357777 0
0.186626 0
0.460151 0
0.96838 0
0.5075 0
0.666837 0
0.191898 0
0.942988 0
0.272518 0
0.797291 0
0.314573 0
0.665987 0
0.0420039 1
0.423939 0
0.270109 0
0.611252 0
0.446223 0
0.385066 0
0.21214 0
0.783998 0
0.248127 0
0.357751 0
0.1566 0
0.506846 0
0.0290638 1
0.113568 0
0.584265 0
0.6159 0
0.195917 0
0.431068 0
0.270667 1
0.307054 0
0.387024 0
0.680305 0
0.644098 0
0.165722 0
0.728285 0
0.704767 0
0.697038 0
0.855608 0
0.229017 0
0.004031 1
0.949475 0
0.178679 1
0.866682 0
0.0183334 1
0.984729 0
0.571625 0
0.878768 0
0.302732 0
0.24667 1
0.448129 0
0.338741 0
0.997814 0
0.0140914 1
0.0403112 0
0.061206 0
0.0434976 1
0.062242 1
0.425988 0
0.701824 0
0.200807 0
0.000590563 1
0.325344 0
0.977696 0
0.690986 0
0.952692 0
0.465782 0
0.515712 0
0.394726 0
0.172523 0
0.816478 0
0.827076 0
0.0853888 0
0.619393 0
0.981382 0
0.551158 0
0.442324 0
0.538646 0
0.503878 0
0.361918 0
0.810948 0
0.311636 1
0.983989 0
0.508278 0
0.469911 0
0.391723 0
0.306518 0
0.237222 0
0.686213 0
0.716119 0
0.787674 0
0.00754428 1
0.761959 0
0.503741 0
0.993456 0
0.185049 0
0.949229 0
0.258519 0
0.648701 0
0.140692 1
0.946521 0
0.401418 0
0.065431 0
0.405061 0
0.746609 0
0.400426 0
0.874103 0
0.649897 0
0.208402 1
0.221037 0
0.0617492 1
0.674314 0
0.310661 0
0.921405 0
0.0758411 1
0.394677 0
0.217098 0
0.77571 0
0.728176 0
0.559261 0
0.484301 0
0.732512 0
0.36344 0
0.829276 0
0.311164 0
0.72428 0
0.86664 0
0.65591 0
0.749721 0
0.535041 0
0.319448 0
0.353695 0
0.317029 0
0.330248 0
0.119986 0
0.424662 0
0.951629 0
0.266264 0
0.371779 0
0.109917 0
0.286517 0
0.316637 0
0.432962 0
0.713338 0
0.242745 0
0.489742 0
0.150811 1
0.212008 1
0.194045 1
0.196142 0
0.628966 0
0.352644 0
0.250104 0
0.631027 0
0.997642 0
0.225135 0
0.761165 0
0.393389 0
0.810697 0
0.683499 0
0.469754 0
0.80897 0
0.463129 0
0.26866 0
0.319992 0
0.146231 0
0.286517 0
0.354738 0
0.688138 0
0.496159 0
0.796605 0
0.492903 0
0.554293 0
0.160063 1
0.167218 1
0.700886 0
0.630999 0
0.263028 0
0.0785655 1
0.0296038 1
0.839128 0
0.308759 0
0.286882 0
0.293862 0
0.583859 0
0.699981 0
0.800591 0
0.142431 0
0.429187 0
0.102999 1
0.268204 0
0.519459 0
0.54958 0
0.0238395 1
0.773059 0
0.653402 0
0.290079 1
0.252762 0
0.0932645 1
0.489668 0
0.950814 0
0.989049 0
0.982707 0
0.965162 0
0.14066 1
0.964709 0
0.416852 0
0.565658 0
0.792457 0
0.266031 0
0.563813 0
0.732597 0
0.9133 0
0.193201 0
0.51796 0
0.597586 0
0.400221 0
0.890021 0
0.787004 0
0.479964 0
0.298373 0
0.3882 0
0.674752 0
0.371888 0
0.279157 1
0.375851 0
0.979967 0
0.57251 0
0.615938 0
0.264291 0
0.700588 0
0.604839 0
0.434863 0
0.350034 0
0.809441 0
0.433891 0
0.79472 0
0.26351 1
0.37889 0
0.399793 0
0.600389 0
0.461468 0
0.126314 1
0.843942 0
0.836661 0
0.128718 0
0.743582 0
0.751666 0
0.333209 0
0.204652 0
0.590783 0
0.827739 0
0.254959 0
0.773011 0
0.437048 0
0.932897 0
0.921238 0
0.224972 0
0.530767 0
0.823493 0
0.459487 0
0.744254 0
0.305382 0
0.643723 0
0.285908 0
0.670936 0
0.304559 0
0.63145 0
0.684846 0
0.0498495 0
0.585064 0
0.861861 0
0.526265 0
0.147478 0
0.815216 0
0.441454 0
0.59531 0
0.752125 0
0.404167 0
0.441205 0
0.0933889 1
0.803315 0
0.408205 0
0.168838 0
0.149025 0
0.791344 0
0.111015 1
0.133034 0
0.695654 0
0.151152 0
0.0161076 0
0.16335 1
0.609991 0
0.620899 0
0.209058 0
0.2279 1
0.269102 0
0.0526182 1
0.588296 0
0.260406 0
0.385682 0
0.318371 0
0.58322 0
0.684348 0
0.0139031 1
0.157701 0
0.936735 0
0.0984863 0
0.537149 0
0.290065 0
0.154905 0
0.0647757 0
0.545783 0
0.390842 0
0.845763 0
0.866759 0
0.997236 0
0.78081 0
0.160543 0
0.749773 0
0.0263434 1
0.157115 1
0.561547 0
0.551446 0
0.568571 0
0.965346 0
0.221624 1
0.092442 1
0.645273 0
0.913281 0
0.049427 1
0.114306 0
0.918741 0
0.413644 0
0.40891 0
0.427137 0
0.931903 0
0.0912275 1
0.922669 0
0.542688 0
0.00124776 0
0.760631 0
0.763312 0
0.283747 0
0.945531 0
0.281337 0
0.680894 0
0.819577 0
0.20217 0
0.841972 0
0.959479 0
0.153982 0
0.600852 0
0.0193773 0
0.0633017 0
0.63016 0
0.892339 0
0.456344 0
0.108206 1
0.408172 0
0.406047 0
0.87643 0
0.567352 0
0.801165 0
0.919984 0
0.12541 1
0.443326 0
0.486776 0
0.570862 0
0.175999 0
0.0843794 0
0.941365 0
0.371808 0
0.935075 0
0.814847 0
0.412913 0
0.31776 0
0.224428 0
0.621716 0
0.895215 0
0.700086 0
0.182168 0
0.199425 1
0.179005 0
0.751821 0
0.389869 0
0.131549 0
0.344986 0
0.448583 0
0.868739 0
0.0618501 1
0.271057 0
0.227335 0
0.111703 0
0.966102 0
0.356494 0
0.268004 0
0.678051 0
0.688544 0
0.172155 1
0.122269 1
0.276374 0
0.561815 0
0.00323737 1
0.201276 1
0.610809 0
0.799474 0
0.16976 0
0.993443 0
0.25635 1
0.544557 0
0.659934 0
0.695251 0
0.146527 0
0.923689 0
0.361389 0
0.311933 0
0.133842 0
0.127889 0
0.987599 0
0.216705 0
0.598159 0
0.595777 0
0.49671 0
0.903044 0
0.288515 0
0.430968 0
0.461735 0
0.503065 0
0.728312 0
0.499541 0
0.069958 1
0.334275 0
0.493849 0
0.343557 0
0.813744 0
0.914317 0
0.528601 0
0.703452 0
0.329327 0
0.335214 0
0.840755 0
0.316766 0
0.986067 0
0.291738 0
0.457367 0
0.0437513 1
0.525593 0
0.334218 0
0.0110109 0
0.852979 0
0.546883 0
0.955741 0
0.753071 0
0.463897 0
0.539457 0
0.650202 0
0.841789 0
0.0506969 0
0.194211 0
0.861594 0
0.135198 0
0.981434 0
0.631276 0
0.189288 0
0.233615 0
0.301895 1
0.0968215 0
0.899439 0
0.36797 0
0.357329 0
0.491885 0
0.388043 0
0.254725 0
0.458411 0
0.529381 0
0.595771 0
0.249745 0
0.694501 0
0.00635016 0
0.0804239 0
0.687364 0
0.381808 0
0.627644 0
0.760797 0
0.0446478 1
0.871662 0
0.788642 0
0.792251 0
0.488679 0
0.828586 0
0.417654 0
0.613553 0
0.85089 0
0.307297 0
0.167012 0
0.222388 0
0.739442 0
0.890958 0
0.21123 0
0.977532 0
0.595918 0
0.138626 1
0.633928 0
0.824036 0
0.0635374 0
0.277906 0
0.715695 0
0.12673 1
0.831628 0
0.0229977 0
0.094955 0
0.984971 0
0.808583 0
0.671382 0
0.931945 0
0.789107 0
0.815119 0
0.860544 0
0.908329 0
0.721005 0
0.239486 0
0.430814 0
0.35114 0
0.28909 0
0.380492 0
0.197697 0
0.575796 0
0.519633 0
0.919233 0
0.376686 1
0.942309 0
0.522195 0
0.496628 0
0.04998 0
0.692562 0
0.347168 0
0.710299 0
0.328572 0
0.347681 0
0.308474 0
0.0366265 1
0.84873 0
0.411438 0
0.257913 0
0.405322 0
0.980007 0
0.265159 0
0.0787402 0
0.170979 0
0.113507 0
0.994011 0
0.587999 0
0.420909 0
0.449231 0
0.0765637 1
0.153759 0
0.586621 0
0.0848632 0
0.00326109 1
0.315472 0
0.179046 1
0.927304 0
0.91566 0
0.452451 0
0.232326 0
0.288074 0
0.695908 0
0.674191 0
0.673537 0
0.142135 0
0.648416 0
0.873906 0
0.487676 0
0.853275 0
0.608928 0
0.176147 0
0.608014 0
0.928053 0
0.58002 0
0.803483 0
0.203958 0
0.888089 0
0.743122 0
0.889188 0
0.197638 1
0.937491 0
0.955896 0
0.0248069 1
0.942466 0
0.995585 0
0.0175838 1
0.818576 0
0.244301 0
0.772641 0
0.0172879 1
0.800041 0
0.319061 0
0.0591186 0
0.613919 0
0.794139 0
0.702436 0
0.736111 0
0.492341 0
0.8362 0
0.548724 0
0.0577881 1
0.953803 0
0.295141 0
0.14474 1
0.55181 0
0.153406 1
0.349517 0
0.428195 0
0.576621 0
0.940132 0
0.446016 0
0.0476795 0
0.230207 0
0.92303 0
0.382728 0
0.224119 1
0.152655 1
0.845037 0
0.125609 0
0.619848 0
0.322151 0
0.433895 0
0.969333 0
0.731557 0
0.746318 0
0.0068922 0
0.372253 0
0.357518 0
0.0239069 0
0.947881 0
0.663556 0
0.21466 1
0.0170285 1
0.932483 0
0.272836 1
0.148399 0
0.0224295 0
0.739557 0
0.388863 0
0.4315 0
0.870002 0
0.26292 0
0.435928 0
0.836745 0
0.968677 0
0.953073 0
0.00898027 1
0.755894 0
0.0210597 1
0.000103951 1
0.352824 0
0.583455 0
0.853654 0
0.334462 0
0.649289 0
0.491915 0
0.784233 0
0.316717 0
0.447675 0
0.980067 0
0.0503351 0
0.724651 0
0.906837 0
0.368036 0
0.112447 1
0.456727 0
0.507872 0
0.814075 0
0.964545 0
0.282685 0
0.292022 0
0.872162 0
0.0766726 1
0.525862 0
0.910786 0
0.393448 0
0.603532 0
0.595382 0
0.287867 0
0.369327 0
0.086675 1
0.0122325 1
0.648998 0
0.931743 0
0.331565 0
0.490429 0
0.57639 0
0.23863 0
0.289989 0
0.229983 1
0.903788 0
0.223084 0
0.846213 0
0.558968 0
0.40985 0
0.494083 0
0.678381 0
0.208493 1
0.615184 0
0.494426 0
0.79791 0
0.677593 0
0.860502 0
0.35193 0
0.390969 0
0.239961 0
0.615871 0
0.2388 0
0.656685 0
0.194647 0
0.56448 0
0.35494 0
0.754678 0
0.904972 0
0.304246 0
0.817694 0
0.415405 0
0.954232 0
0.242171 0
0.817101 0
0.120644 0
0.554027 0
0.075323 1
0.725713 0
0.962574 0
0.759757 0
0.324565 0
0.842788 0
0.679289 0
0.828203 0
0.900166 0
0.00953603 0
0.925828 0
0.672974 0
0.900975 0
0.942568 0
0.0149527 1
0.401149 0
0.30989 0
0.339175 0
0.46497 0
0.134434 1
0.645993 0
0.991244 0
0.343811 0
0.797345 0
0.986046 0
0.831217 0
0.0974788 0
0.122977 1
0.138239 0
0.977834 0
0.520507 0
0.409635 0
0.174411 0
0.436726 0
0.740916 0
0.0237964 0
0.0385423 1
0.0181885 1
0.734659 0
0.512821 0
0.278409 1
0.462376 0
0.949359 0
0.405766 0
0.0241548 0
0.463904 0
0.128042 1
0.891488 0
0.278492 0
0.0215797 1
0.390842 0
0.112611 0
0.142014 1
0.528782 0
0.371741 0
0.0130417 0
0.82709 0
0.996432 0
0.735865 0
0.739995 0
0.252973 0
0.994609 0
0.132998 0
0.141403 0
0.622897 0
0.045297 1
0.852929 0
0.881428 0
0.505871 0
0.917702 0
0.814827 0
0.284612 0
0.113085 1
0.0981633 0
0.0441076 0
0.372063 0
0.824492 0
0.922749 0
0.860939 0
0.201492 0
0.830764 0
0.42427 0
0.274364 0
0.585627 0
0.311267 0
0.146574 0
0.451019 0
0.996033 0
0.813392 0
0.192054 0
0.307225 0
0.0552283 1
0.956676 0
0.946322 0
0.0189785 1
0.833627 0
0.332874 0
0.206078 1
0.688613 0
0.308341 0
0.749548 0
0.771044 0
0.653504 0
0.137931 0
0.324966 0
0.432363 0
0.694492 0
0.0363537 0
0.368698 0
0.853227 0
0.50186 0
0.111053 1
0.452799 0
0.353713 0
0.241209 0
0.357444 0
0.132133 0
0.0441693 0
0.351783 0
0.893717 0
0.492288 0
0.722525 0
0.239972 0
0.539728 0
0.870169 0
0.421404 0
0.17008 0
0.781785 0
0.412177 0
0.07768 1
0.446596 0
0.860186 0
0.707058 0
0.459673 0
0.559419 0
0.48277 0
0.139409 0
0.600898 0
0.840722 0
0.127291 0
0.0628715 1
0.559323 0
0.682179 0
0.872112 0
0.454464 0
0.827681 0
0.981412 0
0.307749 0
0.0580352 1
0.131917 0
0.621977 0
0.162307 0
0.613352 0
0.392186 0
0.693609 0
0.773155 0
0.169673 0
0.781613 0
0.378666 0
0.412589 0
0.34394 0
0.695065 0
0.0462099 1
0.0731923 0
0.371307 0
0.932168 0
0.521782 0
0.506759 0
0.878976 0
0.284416 1
0.104511 0
0.755707 0
0.270094 0
0.990526 0
0.606084 0
0.722727 0
0.408982 0
0.0492885 0
0.777526 0
0.558015 0
0.393305 0
0.237913 0
0.615501 0
0.183774 1
0.793196 0
0.294742 0
0.473535 0
0.810552 0
0.147136 0
0.00140929 1
0.453117 0
0.777557 0
0.313073 0
0.330997 0
0.584135 0
0.376896 0
0.858221 0
0.194848 1
0.646045 0
0.761933 0
0.226766 0
0.606928 0
0.0239283 0
0.874958 0
0.916644 0
0.328101 0
0.992512 0
0.717602 0
0.0563993 0
0.862287 0
0.0628107 1
0.860488 0
0.489324 0
0.797391 0
0.433698 0
0.27134 0
0.228336 0
0.965219 0
0.0266196 0
0.42555 0
0.669363 0
0.996029 0
0.238522 0
0.541481 0
0.74562 0
0.380649 0
0.0783319 1
0.903271 0
0.0854228 1
0.535575 0
0.574024 0
0.867147 0
0.912392 0
0.11824 0
0.904396 0
0.925949 0
0.567538 0
0.0534701 0
0.053791 1
0.476514 0
0.421354 0
0.0479847 1
0.636019 0
0.71765 0
0.531915 0
0.125837 0
0.709088 0
0.216829 0
0.791352 0
0.793843 0
0.627378 0
0.456447 0
0.800306 0
0.961155 0
0.658074 0
0.754918 0
0.976139 0
0.248989 0
0.921867 0
0.544618 0
0.0524526 1
0.782749 0
0.400935 0
0.887387 0
0.893286 0
0.656767 0
0.666609 0
0.71646 0
0.966571 0
0.859876 0
0.797026 0
0.719621 0
0.267101 0
0.316698 0
0.708182 0
0.449102 0
0.863661 0
0.902909 0
0.178203 0
0.235619 0
0.781964 0
0.572017 0
0.141349 0
0.226505 0
0.373642 0
0.562748 0
0.300342 0
0.515385 0
0.702741 0
0.26061 0
0.473311 0
0.456654 0
0.031319 1
0.716456 0
0.000927806 1
0.657836 0
0.322008 0
0.150501 0
0.693363 0
0.392308 0
0.483137 0
0.770896 0
0.516128 0
0.640271 0
0.850958 0
0.173195 1
0.645143 0
0.311804 0
0.827756 0
0.913831 0
0.900673 0
0.149966 1
0.110171 0
0.80419 0
0.511457 0
0.718627 0
0.863484 0
0.409125 0
0.0750356 0
0.369862 0
0.450317 0
0.85596 0
0.483606 0
0.79527 0
0.984376 0
0.111312 1
0.710199 0
0.450382 0
0.52964 0
0.00956661 1
0.416669 0
0.00980538 0
0.516644 0
0.483124 0
0.703162 0
0.606634 0
0.559084 0
0.702086 0
0.889171 0
0.284371 0
0.0971339 0
0.135788 0
0.107676 1
0.897161 0
0.662291 0
0.917558 0
0.385942 0
0.92632 0
0.485084 0
0.443315 0
0.670016 0
0.790539 0
0.454741 0
0.668938 0
0.804894 0
0.00266016 0
0.43084 0
0.736497 0
0.274478 0
0.513402 0
0.894157 0
0.545828 0
0.657989 0
0.202301 0
0.348494 0
0.172667 0
0.184562 1
0.239131 1
0.956561 0
0.69743 0
0.336242 0
0.212464 0
0.305556 0
0.536893 0
0.755451 0
0.663981 0
0.0248626 1
0.613168 0
0.74756 0
0.776196 0
0.647571 0
0.152403 0
0.471432 0
0.138139 0
0.942455 0
0.960515 0
0.448264 0
0.552009 0
0.174263 0
0.0377772 1
0.644795 0
0.0950691 1
0.709601 0
0.0977844 1
0.776377 0
0.0732533 1
0.636538 0
0.0370827 0
0.269511 0
0.666443 0
0.555519 0
0.946644 0
0.357681 0
0.932087 0
0.299474 0
0.378183 0
0.0242305 1
0.0527894 0
0.0362092 0
0.0391443 0
0.034693 0
0.213274 0
0.558966 0
0.0320613 1
0.0448357 0
0.866927 0
0.475221 0
0.218289 1
0.417202 0
0.975868 0
0.690104 0
0.890463 0
0.596084 0
0.997262 0
0.6192 0
0.364549 0
0.883899 0
0.652935 0
0.35691 0
0.0506112 1
0.310407 0
0.750322 0
0.758844 0
0.668853 0
0.337945 0
0.325527 0
0.926428 0
0.0283969 1
0.428657 0
0.294086 0
0.710581 0
0.336526 0
0.955339 0
0.327554 0
0.245188 1
0.19075 1
0.00790071 1
0.264771 1
0.519071 0
0.24419 0
0.905742 0
0.135401 1
0.355583 0
0.165261 1
0.947434 0
0.690627 0
0.641554 0
0.0294416 1
0.559238 0
0.967635 0
0.101599 0
0.214471 0
0.726856 0
0.080726 0
0.00282657 1
0.440834 0
0.0178645 0
0.702112 0
0.545232 0
0.843544 0
0.805646 0
0.600274 0
0.695697 0
0.976484 0
0.960467 0
0.659933 0
0.805179 0
0.995564 0
0.242581 0
0.354783 0
0.548667 0
0.845122 0
0.589143 0
0.891875 0
0.395585 0
0.54226 0
0.127892 0
0.858976 0
0.997868 0
0.846616 0
0.326916 0
0.540365 0
0.466758 0
0.502515 0
0.864543 0
0.869435 0
0.765615 0
0.373263 0
0.32062 0
0.53284 0
0.913986 0
0.838757 0
0.021568 1
0.0123685 0
0.559247 0
0.565914 0
0.0222964 1
0.110294 0
0.4167 0
0.0558551 1
0.338789 0
0.570899 0
0.719761 0
0.718615 0
0.638988 0
0.239352 1
0.814079 0
0.324763 0
0.806944 0
0.0764024 1
0.337012 0
0.989236 0
0.495533 0
0.821048 0
0.471877 0
0.688255 0
0.471531 0
0.818687 0
0.909262 0
0.705044 0
0.751702 0
0.318998 0
0.203161 0
0.954547 0
0.780256 0
0.289825 1
0.546836 0
0.058687 0
0.991879 0
0.334915 0
0.646752 0
0.424854 0
0.400063 0
0.839562 0
0.452457 0
0.481449 0
0.585244 0
0.785534 0
0.317773 0
0.730888 0
0.886198 0
0.0790979 0
0.960043 0
0.342073 0
0.832818 0
0.928126 0
0.905914 0
0.203459 0
0.843836 0
0.89784 0
0.462239 0
0.0831299 1
0.416244 0
0.0203503 0
0.768431 0
0.366992 0
0.252361 0
0.246511 0
0.996604 0
0.736662 0
0.401679 0
0.640808 0
0.682474 0
0.824349 0
0.338934 0
0.261532 0
0.0306496 0
0.272688 0
0.20605 1
0.642713 0
0.756514 0
0.126391 0
0.918274 0
0.722682 0
0.47627 0
0.698142 0
0.807886 0
0.233463 0
0.501165 0
0.42937 0
0.875918 0
0.653334 0
0.00107247 1
0.591934 0
0.308131 0
0.455599 0
0.98414 0
0.496355 0
0.401792 0
0.0721054 1
0.422444 0
0.516502 0
0.562154 0
0.816571 0
0.994329 0
0.0862241 0
0.0659075 0
0.0784819 1
0.846586 0
0.693622 0
0.690173 0
0.681143 0
0.364784 0
0.672219 0
0.598336 0
0.586228 0
0.0924053 1
0.273345 0
0.454816 0
0.385173 1
0.589127 0
0.232995 0
0.1992 0
0.00165731 0
0.360259 0
0.455032 0
0.195164 0
0.59211 0
0.969443 0
0.551469 0
0.215359 0
0.501689 0
0.666999 0
0.510179 0
0.303238 0
0.154357 0
0.777679 0
0.299306 0
0.94939 0
0.879712 0
0.676409 0
0.393033 0
0.990225 0
0.989691 0
0.570436 0
0.407204 0
0.0570581 0
0.314199 0
0.108009 0
0.0163413 1
0.0448134 1
0.838395 0
0.772557 0
0.145055 1
0.292701 0
0.801927 0
0.755245 0
0.54593 0
0.374371 0
0.510444 0
0.0664058 1
0.212635 0
0.345888 0
0.219893 1
0.727741 0
0.564864 0
0.0718558 1
0.174531 0
0.271267 0
0.554884 0
0.914935 0
0.190953 1
0.795311 0
0.956082 0
0.499337 0
0.798285 0
0.291992 0
0.58261 0
0.260196 0
0.162838 0
0.107273 1
0.705821 0
0.434351 0
0.260236 0
0.177516 1
0.351789 0
0.693312 0
0.0968387 0
0.910913 0
0.423396 0
0.667398 0
0.66733 0
0.539638 0
0.458232 0
0.884444 0
0.853092 0
0.478885 0
0.215521 0
0.438201 0
0.0200966 0
0.7226 0
0.362657 0
0.0958333 0
0.336998 0
0.547494 0
0.763657 0
0.675999 0
0.280136 0
0.585535 0
0.456907 0
0.70248 0
0.0428704 1
0.567995 0
0.811722 0
0.421173 0
0.010078 1
0.7247 0
0.95953 0
0.786373 0
0.350214 0
0.152009 1
0.55532 0
0.398953 0
0.339965 0
0.765855 0
0.850631 0
0.720398 0
0.967774 0
0.377814 0
0.385323 0
0.443817 0
0.950313 0
0.649705 0
0.585696 0
0.961089 0
0.0584204 1
0.273638 0
0.743952 0
0.772605 0
0.823658 0
0.469174 0
0.447263 0
0.665262 0
0.0509173 1
0.0514086 0
0.930408 0
0.933067 0
0.703894 0
0.491508 0
0.213154 0
0.458204 0
0.734496 0
0.993195 0
0.790144 0
0.340574 0
0.336135 0
0.304539 0
0.150389 0
0.0161228 1
0.330321 0
0.888849 0
0.303365 0
0.509151 0
0.381043 0
0.379046 0
0.406544 0
0.480484 0
0.629641 0
0.359278 0
0.636947 0
0.203182 0
0.748926 0
0.2477 0
0.844465 0
0.0152161 1
0.413846 0
0.701764 0
0.933005 0
0.632811 0
0.525308 0
0.274551 0
0.179918 0
0.0875569 1
0.343355 0
0.53255 0
0.621387 0
0.36613 0
0.125298 1
0.827348 0
0.183445 1
0.954539 0
0.555701 0
0.263775 0
0.0322568 1
0.532547 0
0.546325 0
0.8151 0
0.890354 0
0.789272 0
0.6289 0
0.458834 0
0.671568 0
0.553122 0
0.224125 1
0.301304 1
0.26176 0
0.915069 0
0.461663 0
0.356417 0
0.0925113 1
0.475341 0
0.612889 0
0.79345 0
0.273505 0
0.483855 0
0.100285 1
0.885233 0
0.347147 0
0.00645274 1
0.931853 0
0.395894 0
0.966612 0
0.655961 0
0.514336 0
0.0168096 0
0.0116188 0
0.375045 0
0.990734 0
0.916902 0
0.648665 0
0.984713 0
0.941048 0
0.197847 0
0.192923 0
0.0901358 0
0.884385 0
0.124347 1
0.5862 0
0.549974 0
0.695137 0
0.992069 0
0.821929 0
0.615043 0
0.262571 0
0.240028 0
0.948979 0
0.0825951 1
0.0331209 1
0.874096 0
0.783723 0
0.371956 0
0.225189 0
0.775014 0
0.822599 0
0.717911 0
0.852265 0
0.274817 1
0.684485 0
0.512004 0
0.294847 0
0.591515 0
0.384121 0
0.443796 0
0.132776 1
0.591375 0
0.0359968 0
0.46966 0
0.798266 0
0.942214 0
0.765922 0
0.341168 0
0.652891 0
0.513308 0
0.411512 0
0.979805 0
0.202773 0
0.176977 0
0.0926117 1
0.327133 0
0.275645 1
0.597223 0
0.798238 0
0.111193 0
0.72782 0
0.727 0
0.83626 0
0.483108 0
0.906797 0
0.699114 0
0.960836 0
0.171329 0
0.767888 0
0.469543 0
0.410117 0
0.456158 0
0.041598 1
0.401707 0
0.609334 0
0.0395113 1
0.883514 0
0.11061 0
0.9 0
0.604498 0
0.157042 0
0.638038 0
0.256678 0
0.770174 0
0.608382 0
0.140833 0
0.270411 0
0.762715 0
0.664127 0
0.352146 0
0.833883 0
0.567099 0
0.679924 0
0.312072 0
0.681127 0
0.329172 0
0.775456 0
0.114024 1
0.930059 0
0.101468 0
0.227262 0
0.952106 0
0.544465 0
0.399439 0
0.425129 0
0.379702 0
0.170439 1
0.785319 0
0.0820765 1
0.749023 0
0.164855 1
0.294364 0
0.0374255 1
0.994464 0
0.132486 1
0.208326 0
0.454948 0
0.937062 0
0.530472 0
0.844352 0
0.604478 0
0.220685 0
0.185158 0
0.143371 0
0.904918 0
0.466306 0
0.559428 0
0.125275 0
0.699794 0
0.26751 0
0.725792 0
0.960087 0
0.266668 0
0.819532 0
0.216654 1
0.0133059 0
0.542652 0
0.436649 0
0.439224 0
0.63471 0
0.697611 0
0.505224 0
0.381697 0
0.6196 0
0.746455 0
0.825275 0
0.685253 0
0.3259 0
0.923612 0
0.947067 0
0.851046 0
0.731 0
0.0304944 1
0.070393 1
0.365101 0
0.199841 0
0.805927 0
0.390489 0
0.32587 0
0.513784 0
0.704122 0
0.741524 0
0.12534 1
0.867631 0
0.500758 0
0.544053 0
0.387471 0
0.57277 0
0.937419 0
0.319931 0
0.733137 0
0.455178 0
0.388221 0
0.156756 0
0.336202 1
0.126572 0
0.60586 0
0.051756 1
0.94096 0
0.410275 0
0.899452 0
0.899396 0
0.0120636 0
0.0148532 1
0.268342 0
0.152907 1
0.758173 0
0.935148 0
0.212797 1
0.779354 0
0.774724 0
0.26636 0
0.641099 0
0.647343 0
0.646321 0
0.0684248 0
0.880466 0
0.959176 0
0.0591975 0
0.119149 1
0.449425 0
0.437463 0
0.0252038 1
0.888031 0
0.0385001 1
0.0851396 0
0.594155 0
0.728365 0
0.433355 0
0.0493638 0
0.571408 0
0.841779 0
0.880099 0
0.386464 0
0.350944 1
0.34967 0
0.814384 0
0.397254 0
0.307774 0
0.532541 0
0.870692 0
0.5758 0
0.209442 1
0.026841 0
0.623235 0
0.0922009 1
0.410899 0
0.744607 0
0.23745 1
0.579175 0
0.768276 0
0.42415 0
0.839276 0
0.746304 0
0.401406 0
0.224567 0
0.282535 0
0.704438 0
0.0091421 0
0.253707 0
0.0797855 1
0.267762 1
0.150361 1
0.210049 0
0.216216 0
0.433448 0
0.665945 0
0.00277781 1
0.864903 0
0.452799 0
0.622679 0
0.336285 0
0.0286481 0
0.596857 0
0.802913 0
0.318848 0
0.535705 0
0.666536 0
0.15088 1
0.785082 0
0.244823 0
0.12132 1
0.167597 0
0.212725 1
0.87419 0
0.936595 0
0.004026 1
0.712157 0
0.97296 0
0.351619 0
0.0521724 0
0.697532 0
0.936512 0
0.135648 1
0.989379 0
0.156573 0
0.262985 0
0.470297 0
0.752742 0
0.144271 0
0.937424 0
0.945951 0
0.904658 0
0.128574 0
0.0803763 0
0.0419203 1
0.505457 0
0.66559 0
0.832324 0
0.0173525 1
0.211256 0
0.401916 0
0.77604 0
0.637696 0
0.227798 0
0.636354 0
0.758493 0
0.995099 0
0.124758 0
0.456669 0
0.16773 0
0.27998 0
0.127072 0
0.490123 0
0.443051 0
0.310404 0
0.332986 0
0.994468 0
0.210945 0
0.656953 0
0.234545 0
0.503984 0
0.241974 0
0.372902 0
0.552928 0
0.148354 1
0.390009 0
0.762009 0
0.420225 0
0.306861 0
0.307724 0
0.797757 0
0.209249 1
0.180067 0
0.653306 0
0.155831 0
0.660664 0
0.842964 0
0.0481166 1
0.17319 0
0.285253 0
0.974549 0
0.990949 0
0.897092 0
0.0955797 1
0.306806 0
0.0302317 0
0.954637 0
0.573598 0
0.0960411 1
0.401362 0
0.405252 0
0.996301 0
0.157373 1
0.411273 0
0.702335 0
0.983317 0
0.489763 0
0.39995 0
0.245797 0
0.739797 0
0.574258 0
0.7727 0
0.828713 0
0.70658 0
0.522123 0
0.116819 0
0.56047 0
0.479701 0
0.841009 0
0.280102 0
0.577542 0
0.727071 0
0.737029 0
0.928471 0
0.51781 0
0.268874 0
0.3964 0
0.697096 0
0.913877 0
0.691046 0
0.558292 0
0.664593 0
0.396961 0
0.783314 0
0.787446 0
0.85228 0
0.885861 0
0.953094 0
0.0254461 1
0.547292 0
0.549864 0
0.294296 0
0.788429 0
0.600662 0
0.0494743 1
0.0927921 0
0.306738 0
0.762009 0
0.721338 0
0.783106 0
0.818249 0
0.251053 0
0.941064 0
0.397891 0
0.0195541 1
0.0326687 1
0.16367 0
0.136641 0
0.441157 0
0.433092 0
0.640857 0
0.579645 0
0.379478 0
0.702519 0
0.237733 0
0.647373 0
0.177441 1
0.194914 1
0.855592 0
0.536095 0
0.76024 0
0.655024 0
0.11419 1
0.0183896 0
0.674103 0
0.979907 0
0.814874 0
0.800294 0
0.514036 0
0.107361 0
0.719999 0
0.49863 0
0.787122 0
0.703016 0
0.551044 0
0.572278 0
0.61738 0
0.370063 0
0.0199447 0
0.11012 0
0.645872 0
0.617627 0
0.212396 0
0.345067 1
0.823987 0
0.508971 0
0.415562 0
0.943656 0
0.583794 0
0.991071 0
0.820824 0
0.0891435 1
0.0710418 1
0.777299 0
0.753295 0
0.382803 0
0.205468 1
0.796083 0
0.305555 1
0.0799488 1
0.399157 0
0.313067 0
0.608464 0
0.828209 0
0.56704 0
0.607448 0
0.342899 0
0.772356 0
0.40124 0
0.562766 0
0.173135 1
0.439961 0
0.935954 0
0.264922 0
0.19814 0
0.770787 0
0.488434 0
0.23337 1
0.0921013 0
0.917005 0
0.719515 0
0.107469 1
0.0772152 0
0.156901 0
0.605634 0
0.233009 0
0.283256 0
0.1419 1
0.91676 0
0.998976 0
0.0611725 1
0.833521 0
0.896448 0
0.673227 0
0.451962 0
0.331874 0
0.971222 0
0.673502 0
0.458463 0
0.208803 0
0.765233 0
0.662204 0
0.716669 0
0.423655 0
0.356258 1
0.606178 0
0.339228 0
0.142432 1
0.94118 0
0.937591 0
0.449809 0
0.757097 0
0.170913 0
0.250328 0
0.973866 0
0.800837 0
0.810763 0
0.51423 0
0.29554 0
0.24052 0
0.738634 0
0.286872 0
0.920299 0
0.140089 1
0.87441 0
0.703456 0
0.216703 0
0.412016 0
0.787877 0
0.897445 0
0.735704 0
0.327819 0
0.272264 1
0.488354 0
0.0811623 0
0.00930232 1
0.354231 0
0.330625 0
0.223629 1
0.65268 0
0.728214 0
0.55785 0
0.459526 0
0.485049 0
0.226158 0
0.324577 0
0.597822 0
0.425983 0
0.491574 0
0.608332 0
0.107723 1
0.799969 0
0.665779 0
0.815669 0
0.479429 0
0.549059 0
0.0112364 0
0.206964 0
0.672649 0
0.216074 1
0.724382 0
0.700458 0
0.556977 0
0.716835 0
0.23334 1
0.386451 0
0.0410124 1
0.205596 0
0.188539 0
0.273333 0
0.219848 0
0.941888 0
0.530549 0
0.57081 0
0.996994 0
0.483579 0
0.325781 0
0.89534 0
0.457265 0
0.373638 0
0.903007 0
0.859092 0
0.636157 0
0.411237 0
0.902457 0
0.0665144 0
0.0393013 0
0.671875 0
0.53512 0
0.921702 0
0.0398362 0
0.260428 0
0.0438943 1
0.514759 0
0.522305 0
0.0763819 0
0.477306 0
0.628186 0
0.98772 0
0.546876 0
0.418865 0
0.749139 0
0.86809 0
0.658099 0
0.253223 1
0.360268 0
0.22789 0
0.444631 0
0.849145 0
0.00355667 1
0.745454 0
0.349061 0
0.852164 0
0.37289 0
0.22496 0
0.701827 0
0.955501 0
0.299454 1
0.321312 0
0.576601 0
0.637616 0
0.409544 0
0.920201 0
0.690407 0
0.179329 0
0.0552425 0
0.215251 0
0.766751 0
0.870143 0
0.763044 0
0.229153 0
0.938899 0
0.409173 0
0.780241 0
0.595317 0
0.931649 0
0.559764 0
0.514021 0
0.716993 0
0.497274 0
0.787879 0
0.353232 0
0.780419 0
0.147674 0
0.448621 0
0.520057 0
0.209849 0
0.406189 0
0.140936 0
0.0585564 1
0.850937 0
0.801475 0
0.0168635 1
0.676193 0
0.804503 0
0.599079 0
0.867979 0
0.0694284 1
0.200566 0
0.497194 0
0.9263 0
0.585383 0
0.241446 0
0.0920687 0
0.297763 0
0.0548355 0
0.619366 0
0.145114 1
0.194377 1
0.715073 0
0.307733 0
0.868029 0
0.944709 0
0.624855 0
0.151996 0
0.43712 0
0.50653 0
0.164876 1
0.276767 0
0.915661 0
0.0757234 1
0.628021 0
0.0326687 1
0.465244 0
0.48656 0
0.302106 0
0.616758 0
0.5223 0
0.25673 0
0.45848 1
0.944527 0
0.841232 0
0.383601 0
0.825427 0
0.817739 0
0.00719535 0
0.908866 0
0.967329 0
0.85415 0
0.316649 0
0.61401 0
0.074796 1
0.514092 0
0.790525 0
0.381608 0
0.312501 0
0.613879 0
0.325154 0
0.75387 0
0.487996 0
0.45865 0
0.152484 1
0.991904 0
0.263143 0
0.320645 0
0.540852 0
0.977787 0
0.495617 0
0.705765 0
0.928384 0
0.852989 0
0.107166 0
0.298569 0
0.515413 0
0.25883 0
0.72393 0
0.85793 0
0.0985762 0
0.15274 0
0.995562 0
0.681318 0
0.220657 0
0.0162061 0
0.717023 0
0.5806 0
0.0210766 1
0.875206 0
0.309703 0
0.500581 0
0.936258 0
0.0792217 0
0.594704 0
0.798741 0
0.303667 0
0.471606 0
0.489238 0
0.189751 0
0.281707 0
0.372515 0
0.421622 0
0.877977 0
0.733371 0
0.754493 0
0.8804 0
0.551666 0
0.852905 0
0.28944 0
0.773471 0
0.0528048 1
0.732784 0
0.168037 1
0.520833 0
0.737067 0
0.191921 1
0.120376 1
0.519908 0
0.507739 0
0.64431 0
0.528322 0
0.606937 0
0.136999 0
0.937587 0
0.186764 0
0.976696 0
0.800074 0
0.439455 0
0.620725 0
0.114051 1
0.573459 0
0.364593 0
0.316655 0
0.0972642 0
0.498319 0
0.27558 0
0.385794 0
0.309154 0
0.520379 0
0.772363 0
0.250009 1
0.993014 0
0.517664 0
0.769548 0
0.131106 0
0.559577 0
0.3267 0
0.501307 0
0.409342 0
0.313057 0
0.948744 0
0.75316 0
0.100092 0
0.53523 0
0.735854 0
0.506884 0
0.652004 0
0.664042 0
0.898203 0
0.872002 0
0.108416 1
0.787361 0
0.961059 0
0.896029 0
0.446823 0
0.418899 0
0.707922 0
0.578704 0
0.105132 1
0.422045 0
0.758506 0
0.151946 0
0.920647 0
0.877211 0
0.400934 0
0.920288 0
0.890414 0
0.13975 1
0.203684 1
0.0587824 0
0.0606936 0
0.473326 0
0.534002 0
0.732051 0
0.616157 0
0.600895 0
0.115215 0
0.0851469 0
0.588935 0
0.917946 0
0.541225 0
0.0291558 0
0.269292 0
0.628334 0
0.66322 0
0.238197 1
0.698171 0
0.0522839 0
0.981101 0
0.3115 0
0.809562 0
0.703679 0
0.766149 0
0.324009 0
0.0782911 1
0.945687 0
0.237423 0
0.335956 0
0.709852 0
0.925505 0
0.447778 0
0.192835 0
0.831811 0
0.0269848 1
0.293512 1
0.955861 0
0.076246 1
0.700695 0
0.121899 0
0.277954 0
0.209346 0
0.713164 0
0.547015 0
0.914727 0
0.659471 0
0.38216 0
0.47822 0
0.341757 0
0.195958 0
0.437849 0
0.733425 0
0.880453 0
0.754474 0
0.339605 0
0.820028 0
0.779635 0
0.415317 0
0.420614 0
0.97727 0
0.543252 0
0.285695 1
0.0691896 0
0.036908 1
0.932109 0
0.0668789 1
0.899651 0
0.174479 0
0.0614779 0
0.302182 0
0.227144 0
0.743772 0
0.491719 0
0.559821 0
0.366139 0
0.58643 0
0.47617 0
0.396082 0
0.503309 0
0.73861 0
0.0437834 0
0.527379 0
0.922706 0
0.922715 0
0.122987 1
0.817302 0
0.0354058 1
0.115054 0
0.318699 0
0.00105381 1
0.709159 0
0.569859 0
0.572082 0
0.035174 1
0.348263 0
0.900042 0
0.455017 0
0.256165 1
0.59603 0
0.63238 0
0.640421 0
0.796291 0
0.63812 0
0.408689 0
0.470291 0
0.0546792 1
0.48315 0
0.911848 0
0.286501 0
0.583978 0
0.951483 0
0.119148 0
0.771844 0
0.59699 0
0.495748 0
0.545487 0
0.183732 0
0.70444 0
0.227278 0
0.439164 0
0.215805 0
0.258925 0
0.69729 0
0.352377 0
0.555828 0
0.114606 0
0.602683 0
0.865337 0
0.463154 0
0.517394 0
0.800139 0
0.908744 0
0.639541 0
0.600596 0
0.342135 0
0.374833 0
0.784118 0
0.496545 1
0.87333 0
0.605888 0
0.403881 0
0.829275 0
0.0304087 1
0.359404 0
0.648108 0
0.259915 0
0.0442308 1
0.594547 0
0.263183 0
0.486883 0
0.192718 0
0.387587 0
0.685182 0
0.00788277 0
0.288698 0
0.495686 0
0.927382 0
0.247601 0
0.486828 0
0.866835 0
0.630199 0
0.00354278 1
0.980205 0
0.942526 0
0.138761 0
0.69688 0
0.405457 0
0.973315 0
0.250377 0
0.197124 0
0.0517194 1
0.206459 1
0.103544 1
0.414276 0
0.763271 0
0.142374 0
0.365456 0
0.445592 0
0.731165 0
0.926238 0
0.526567 0
0.208193 0
0.208062 0
0.78315 0
0.956896 0
0.200235 0
0.498559 0
0.272912 0
0.88894 0
0.817123 0
0.492627 0
0.739481 0
0.646935 0
0.556815 0
0.940508 0
0.708237 0
0.0827464 1
0.911132 0
0.563993 0
0.436459 0
0.128584 0
0.303369 0
0.368482 0
0.385513 0
0.590418 0
0.351723 0
0.949298 0
0.425396 0
0.661386 0
0.454033 0
0.0319007 0
0.544047 0
0.92804 0
0.918227 0
0.908829 0
0.461054 0
0.703754 0
0.590212 0
0.632591 0
0.68178 0
0.993273 0
0.0719181 0
0.181582 1
0.426654 0
0.6896 0
0.113182 1
0.220482 1
0.128605 0
0.88678 0
0.389497 0
0.11896 0
0.494365 0
0.955145 0
0.281746 0
0.326899 0
0.382375 0
0.101209 0
0.143245 1
0.818158 0
0.816514 0
0.102664 0
0.983992 0
0.422969 0
0.0444751 0
0.605268 0
0.573987 0
0.952989 0
0.353269 0
0.132655 1
0.708017 0
0.732302 0
0.564634 0
0.615815 0
0.0489503 0
0.503619 0
0.491196 0
0.970567 0
0.720995 0
0.975586 0
0.555736 0
0.273479 1
0.0915868 0
0.454384 0
0.0153644 1
0.905471 0
0.245532 0
0.671654 0
0.124065 0
0.077126 1
0.5288 0
0.330291 0
0.612343 0
0.829223 0
0.930007 0
0.166463 0
0.301792 0
0.43583 0
0.293195 0
0.802328 0
0.180091 0
0.682797 0
0.0357889 1
0.994004 0
0.323412 0
0.668086 0
0.269277 0
0.89557 0
0.907119 0
0.325663 0
0.903126 0
0.245203 0
0.525083 0
0.46199 0
0.949889 0
0.056564 1
0.878629 0
0.620529 0
0.825198 0
0.890484 0
0.745389 0
0.365644 0
0.136724 1
0.774462 0
0.35301 0
0.466163 0
0.705939 0
0.470257 0
0.67565 0
0.0520037 1
0.551107 0
0.648562 0
0.567558 0
0.914356 0
0.378336 0
0.933903 0
0.569931 0
0.318644 0
0.288973 0
0.908407 0
0.821074 0
0.922662 0
0.221918 1
0.27334 0
0.948209 0
0.220196 1
0.150956 0
0.945745 0
0.207848 0
0.15828 1
0.527641 0
0.318952 0
0.880951 0
0.905016 0
0.801306 0
0.755096 0
0.686922 0
0.674068 0
0.747141 0
0.486437 0
0.396642 0
0.175178 1
0.407466 0
0.536843 0
0.478279 0
0.927034 0
0.758282 0
0.571909 0
0.200872 1
0.705072 0
0.759785 0
0.234604 0
0.133094 1
0.102627 1
0.192344 1
0.0673633 1
0.788806 0
0.913402 0
0.721091 0
0.0565724 1
0.994295 0
0.255498 0
0.939507 0
0.246699 1
0.79705 0
0.467533 0
0.0798463 1
0.395259 0
0.413586 0
0.912952 0
0.997868 0
0.581014 0
0.478821 0
0.480103 0
0.557884 0
0.857648 0
0.262765 0
0.5667 0
0.751243 0
0.904875 0
0.577356 0
0.804479 0
0.317835 0
0.909045 0
0.276479 0
0.680886 0
0.354907 0
0.196222 0
0.232853 0
0.0827736 1
0.351386 0
0.596227 0
0.436026 0
0.635898 0
0.175045 0
0.395855 0
0.88412 0
0.92718 0
0.258578 0
0.57859 0
0.111148 0
0.497764 0
0.748171 0
0.773761 0
0.860989 0
0.215276 0
0.736744 0
0.0800462 0
0.247122 0
0.71564 0
0.335209 0
0.929479 0
0.101434 0
0.524797 0
0.487413 0
0.514504 0
0.0861475 1
0.177926 1
0.114058 1
0.55424 0
0.47537 0
0.464733 0
0.20271 0
0.998424 0
0.0399123 1
0.162027 0
0.659825 0
0.240078 0
0.583064 0
0.809932 0
0.1579 1
0.529615 0
0.305425 0
0.160198 0
0.285994 0
0.113654 1
0.0558067 0
0.371226 0
0.312743 0
0.179242 0
0.753722 0
0.838512 0
0.349956 0
0.997423 0
0.141599 1
0.395287 0
0.151967 1
0.0830501 0
0.704263 0
0.899926 0
0.630078 0
0.870123 0
0.878654 0
0.573657 0
0.340223 0
0.084385 0
0.57169 0
0.178009 0
0.279918 0
0.178587 1
0.205418 0
0.963056 0
0.105743 0
0.392041 0
0.475691 0
0.533279 0
0.905259 0
0.244161 0
0.674853 0
0.406433 0
0.528688 0
0.679262 0
0.616746 0
0.524635 0
0.742852 0
0.740526 0
0.745567 0
0.993494 0
0.0979443 0
0.997524 0
0.998523 0
0.374107 0
0.771503 0
0.458222 0
0.207045 1
0.62837 0
0.403957 0
0.0146604 1
0.458317 0
0.546827 0
0.262896 0
0.658964 0
0.11824 1
0.718025 0
0.326528 0
0.214985 0
0.0951816 1
0.359049 0
0.463517 0
0.131445 1
0.433068 0
0.502574 0
0.723022 0
0.265567 0
0.39771 0
0.0777125 1
0.790764 0
0.252403 0
0.826672 0
0.585232 0
0.761608 0
0.95651 0
0.0893582 0
0.636406 0
0.731223 0
0.130355 1
0.157187 1
0.249544 0
0.444952 0
0.740796 0
0.603747 0
0.247914 0
0.148253 0
0.8784 0
0.517892 0
0.150944 0
0.096405 0
0.448113 0
0.0331469 1
0.248533 0
0.791807 0
0.65226 0
0.980194 0
0.535223 0
0.1768 1
0.532784 0
0.631728 0
0.315752 0
0.492205 0
0.307445 0
0.569498 0
0.824208 0
0.535268 0
0.319667 1
0.0105184 1
0.100421 1
0.63506 0
0.229204 0
0.108906 1
0.141087 0
0.472573 0
0.472513 0
0.561249 0
0.659759 0
0.058054 0
0.794972 0
0.234646 0
0.566913 0
0.0191298 1
0.59847 0
0.860002 0
0.438664 0
0.879254 0
0.934689 0
0.0660238 1
0.775777 0
0.828199 0
0.418071 0
0.981666 0
0.453385 0
0.640802 0
0.948732 0
0.686835 0
0.863999 0
0.0600068 1
0.0689914 1
0.936012 0
0.447806 0
0.653672 0
0.0894724 0
0.909512 0
0.265135 0
0.117966 0
0.706361 0
0.0572473 1
0.179952 0
0.674242 0
0.210215 0
0.262898 0
0.0413365 1
0.895617 0
0.663892 0
0.286945 0
0.117342 1
0.76852 0
0.967799 0
0.817256 0
0.216225 0
0.406019 0
0.58823 0
0.540603 0
0.363242 0
0.153316 1
0.114706 0
0.76862 0
0.224096 0
0.393971 0
0.549169 0
0.676193 0
0.296165 0
0.616279 0
0.0254451 1
0.970992 0
0.30336 0
0.373535 0
0.696231 0
0.743388 0
0.972479 0
0.624571 0
0.699078 0
0.950983 0
0.298717 0
0.499771 0
0.114688 0
0.0156341 0
0.882076 0
0.72075 0
0.174009 0
0.791961 0
0.108122 0
0.726217 0
0.889194 0
0.732827 0
0.409436 0
0.889368 0
0.945073 0
0.465813 0
0.0333522 1
0.690998 0
0.558122 0
0.0662434 1
0.833179 0
0.655916 0
0.512537 0
0.245948 0
0.289226 1
0.105559 1
0.994851 0
0.435079 0
0.34569 0
0.794588 0
0.806204 0
0.520159 0
0.816176 0
0.637693 0
0.461061 0
0.882638 0
0.418408 0
0.186235 1
0.365296 0
0.578857 0
0.814785 0
0.380154 0
0.099236 1
0.95858 0
0.276831 0
0.749585 0
0.270444 0
0.0969687 1
0.786113 0
0.169175 0
0.591311 0
0.993653 0
0.2847 0
0.605483 0
0.73748 0
0.512875 0
0.581456 0
0.0871293 1
0.453723 0
0.0251446 1
0.681029 0
0.451193 0
0.952814 0
0.127673 1
0.934598 0
0.566604 0
0.508409 0
0.679215 0
0.0842028 1
0.529935 0
0.235685 1
0.859881 0
0.672722 0
0.2498 0
0.558143 0
0.403883 0
0.146042 0
0.344289 0
0.659518 0
0.106932 0
0.104613 1
0.656188 0
0.737408 0
0.146796 1
0.0750111 0
0.268907 0
0.454899 0
0.631897 0
0.868073 0
0.439071 0
0.925714 0
0.86861 0
0.879092 0
0.541548 0
0.272121 0
0.222842 0
0.0213981 0
0.00668865 1
0.164117 1
0.402948 0
0.0469803 1
0.849616 0
0.493504 0
0.963519 0
0.14207 0
0.919705 0
0.293211 1
0.80782 0
0.016959 0
0.854698 0
0.608106 0
0.907149 0
0.264817 0
0.646596 0
0.436711 0
0.552013 0
0.136822 0
0.621319 0
0.919769 0
0.705027 0
0.247557 0
0.451701 0
0.545773 0
0.33026 0
0.308175 0
0.54002 0
0.764721 0
0.437022 0
0.857842 0
0.497179 0
0.992398 0
0.725187 0
0.358217 0
0.277571 0
0.433669 0
0.0340124 0
0.0942702 0
0.14948 0
0.0599752 1
0.957826 0
0.593438 0
0.0592825 1
0.62546 0
0.00431812 1
0.313776 0
0.971682 0
0.145881 0
0.728756 0
0.227904 0
0.335611 0
0.61989 0
0.692009 0
0.619882 0
0.0200272 0
0.902725 0
0.119735 1
0.21907 0
0.949326 0
0.816008 0
0.157533 0
0.051859 0
0.428543 0
0.413494 0
0.564093 0
0.675847 0
0.537428 0
0.205297 0
0.681727 0
0.556112 0
0.0107938 0
0.00707972 1
0.22875 0
0.998188 0
0.390717 0
0.833888 0
0.194214 0
0.897166 0
0.340737 0
0.917804 0
0.372182 0
0.0894172 0
0.325874 0
0.0722831 0
0.796542 0
0.402763 0
0.888208 0
0.916841 0
0.194432 1
0.602955 0
0.746982 0
0.703504 0
0.437493 0
0.403096 0
0.356823 0
0.324626 0
0.105406 1
0.661292 0
0.572987 0
0.702985 0
0.715118 0
0.7544 0
0.168529 0
0.196981 0
0.114651 0
0.542968 0
0.349575 0
0.673741 0
0.274965 0
0.0841048 1
0.755217 0
0.679316 0
0.126744 0
0.452863 0
0.241438 0
0.362899 0
0.734853 0
0.139614 0
0.204908 1
0.417118 0
0.741261 0
0.212893 0
0.808674 0
0.699845 0
0.699821 0
0.323931 0
0.664013 0
0.566623 0
0.00262862 0
0.90632 0
0.823783 0
0.389043 0
0.609881 0
0.626885 0
0.0547885 0
0.277326 0
0.783513 0
0.253515 0
0.289918 0
0.958438 0
0.364567 0
0.9632 0
0.832381 0
0.81261 0
0.708318 0
0.206951 1
0.284445 0
0.0181984 0
0.121509 0
0.407719 0
0.293401 0
0.353669 0
0.828653 0
0.761095 0
0.419734 0
0.569242 0
0.651877 0
0.640173 0
0.79784 0
0.0476308 1
0.553717 0
0.554522 0
0.128915 1
0.084232 0
0.536453 0
0.081215 0
0.227336 1
0.993926 0
0.800943 0
0.843257 0
0.875795 0
0.335456 0
0.816991 0
0.987381 0
0.865918 0
0.932346 0
0.111049 0
0.0738756 1
0.558385 0
0.143986 0
0.630622 0
0.484932 0
0.411183 0
0.0952097 0
0.15593 1
0.167003 0
0.866572 0
0.566208 0
0.340925 0
0.0230687 0
0.699422 0
0.715506 0
0.057631 0
0.726108 0
0.189131 0
0.787447 0
0.584813 0
0.330716 0
0.739591 0
0.35203 0
0.496462 0
0.982083 0
0.00758678 1
0.950204 0
0.962743 0
0.311628 0
0.484764 0
0.535542 0
0.871583 0
0.181594 1
0.853099 0
0.501842 0
0.509734 0
0.831818 0
0.599317 0
0.939656 0
0.438774 0
0.0639796 1
0.922985 0
0.699321 0
0.781574 0
0.61367 0
0.773716 0
0.152416 1
0.479687 0
0.934477 0
0.304273 0
0.820726 0
0.295192 0
0.117716 0
0.632225 0
0.0971634 1
0.482777 0
0.910207 0
0.430933 0
0.600031 0
0.83896 0
0.768845 0
0.937999 0
0.241455 0
0.520308 0
0.174395 1
0.0718759 1
0.21199 0
0.528728 0
0.0903159 1
0.861671 0
0.370885 0
0.285365 0
0.866988 0
0.519825 0
0.491655 0
0.399673 0
0.720082 0
0.880336 0
0.430722 0
0.484566 0
0.934029 0
0.221421 1
0.382052 0
0.8356 0
0.83659 0
0.395586 0
0.309312 0
0.924164 0
0.305769 0
0.494819 0
0.818561 0
0.136745 0
0.175446 0
0.657563 0
0.846985 0
0.723161 0
0.920818 0
0.862755 0
0.00422031 1
0.888379 0
0.260833 0
0.27703 0
0.610479 0
0.102712 1
0.03133 1
0.849848 0
0.0307682 0
0.600871 0
0.921548 0
0.806925 0
0.0889032 1
0.773273 0
0.997969 0
0.321075 0
0.438212 0
0.794494 0
0.660164 0
0.298557 0
0.165678 1
0.635851 0
0.812875 0
0.437564 0
0.968805 0
0.839115 0
0.157533 1
0.0147742 1
0.0608099 1
0.701199 0
0.479202 0
0.635259 0
0.994615 0
0.46173 0
0.506933 0
0.818875 0
0.444904 0
0.474975 0
0.454527 0
0.728467 0
0.531645 0
0.731825 0
0.757833 0
0.138433 0
0.335581 0
0.00519633 1
0.704199 0
0.368882 0
0.581218 0
0.805371 0
0.690447 0
0.800726 0
0.188871 0
0.0250727 1
0.227634 1
0.597104 0
0.209901 0
0.758401 0
0.230011 1
0.194007 1
0.855937 0
0.126722 1
0.586752 0
0.671408 0
0.130533 1
0.827315 0
0.742021 0
0.44552 0
0.68456 0
0.14279 0
0.684494 0
0.134845 0
0.353096 0
0.632264 0
0.369062 0
0.693329 0
0.886336 0
0.995262 0
0.270624 0
0.366404 0
0.651681 0
0.591711 0
0.919935 0
0.0739167 1
0.00957286 1
0.701685 0
0.332797 0
0.599936 0
0.0580655 1
0.746379 0
0.261925 0
0.854868 0
0.198125 1
0.0901785 1
0.271396 1
0.876017 0
0.216117 0
0.568474 0
0.840925 0
0.525003 0
0.29445 0
0.941326 0
0.562042 0
0.918865 0
0.892068 0
0.500215 0
0.134849 1
0.132066 1
0.297176 0
0.702782 0
0.42804 0
0.0566889 1
0.593187 0
0.403643 0
0.949254 0
0.356844 0
0.637743 0
0.41895 0
0.914382 0
0.976136 0
0.471556 0
0.463148 0
0.585944 0
0.608626 0
0.25476 0
0.468681 0
0.641343 0
0.063017 1
0.889381 0
0.895594 0
0.122059 0
0.800002 0
0.134238 1
0.871471 0
0.908067 0
0.102739 1
0.442316 0
0.541319 0
0.579909 0
0.0818905 1
0.659228 0
0.432488 0
0.900927 0
0.120715 0
0.694292 0
0.14504 0
0.79664 0
0.819504 0
0.412523 0
0.868431 0
0.0556715 1
0.34539 0
0.407399 0
0.758171 0
0.60381 0
0.348353 0
0.0596498 0
0.130533 0
0.401705 0
0.0404183 1
0.295649 0
0.841293 0
0.760374 0
0.017911 1
0.166607 0
0.604482 0
0.480073 0
0.26302 0
0.282506 0
0.401483 0
0.430865 0
0.689622 0
0.906392 0
0.918831 0
0.218993 0
0.970821 0
0.424255 0
0.281929 1
0.0943813 0
0.243764 0
0.242372 0
0.725181 0
0.65932 0
0.0101228 1
0.433116 0
0.56487 0
0.427731 0
0.76941 0
0.974449 0
0.903243 0
0.190374 0
0.512513 0
0.123315 0
0.521151 0
0.0423735 1
0.519351 0
0.730514 0
0.814557 0
0.65354 0
0.747185 0
0.114694 1
0.414138 0
0.234773 1
0.796666 0
0.0341033 0
0.987306 0
0.24157 0
0.579178 0
0.43278 0
0.35866 0
0.0893129 1
0.139814 0
0.817461 0
0.352366 0
0.755577 0
0.277875 0
0.550537 0
0.200636 1
0.587178 0
0.0670053 1
0.296172 1
0.0194381 0
0.610101 0
0.273844 0
0.265066 0
0.950352 0
0.911235 0
0.140814 1
0.705413 0
0.819957 0
0.195521 0
0.788556 0
0.615626 0
0.710482 0
0.129734 0
0.902493 0
0.776921 0
0.404174 0
0.37406 0
0.740366 0
0.844825 0
0.443428 0
0.638622 0
0.343176 0
0.447726 0
0.131822 0
0.0283526 1
0.965183 0
0.545668 0
0.875235 0
0.452623 1
0.849782 0
0.474926 0
0.898732 0
0.379327 0
0.223481 1
0.989859 0
0.537429 0
0.242981 0
0.695871 0
0.878679 0
0.909517 0
0.656287 0
0.334972 1
0.772909 0
0.147608 0
0.5004 0
0.296556 0
0.0589559 0
0.379793 0
0.00754029 1
0.0688743 0
0.32826 0
0.750086 0
0.836109 0
0.410595 0
0.636402 0
0.778337 0
0.935403 0
0.00500083 1
0.283356 0
0.45423 0
0.511955 0
0.2859 0
0.572227 0
0.00475734 0
0.46927 0
0.132215 0
0.865402 0
0.983195 0
0.0576814 1
0.0976509 0
0.381061 0
0.721795 0
0.651592 0
0.556092 0
0.109868 0
0.796678 0
0.979379 0
0.669279 0
0.991723 0
0.296187 0
0.0043146 1
0.56239 0
0.389824 0
0.325147 0
0.595004 0
0.361156 0
0.145943 0
0.619006 0
0.481504 0
0.299602 0
0.539239 0
0.183976 0
0.786085 0
0.967955 0
0.65632 0
0.34421 0
0.234605 0
0.0786508 0
0.692787 0
0.0525193 1
0.688599 0
0.0269188 1
0.922607 0
0.0460392 1
0.248922 0
0.253419 1
0.131551 0
0.868387 0
0.440323 0
0.706114 0
0.360425 0
0.538746 0
0.339324 0
0.698281 0
0.951284 0
0.394746 0
0.536545 0
0.872529 0
0.215695 0
0.599318 0
0.879709 0
0.600152 0
0.572934 0
0.171563 1
0.828769 0
0.495905 0
0.143562 0
0.116039 0
0.49375 0
0.15183 0
0.716797 0
0.32336 0
0.436617 0
0.938753 0
0.323009 0
0.506914 0
0.818962 0
0.159961 0
0.0135302 1
0.771372 0
0.770714 0
0.399194 0
0.170181 0
0.397376 0
0.391863 0
0.251436 0
0.88623 0
0.183898 0
0.886885 0
0.999161 0
0.143583 0
0.196128 0
0.614008 0
0.536819 0
0.977917 0
0.841813 0
0.754812 0
0.527521 0
0.527009 0
0.9157 0
0.317101 0
0.661594 0
0.710778 0
0.231236 0
0.27251 0
0.719298 0
0.523673 0
0.585819 0
0.751804 0
0.734836 0
0.144198 1
0.144956 0
0.777533 0
0.175686 0
0.0973839 1
0.135687 0
0.672849 0
0.534975 0
0.0108992 1
0.421696 0
0.0650328 1
0.426246 0
0.455667 0
0.361736 0
0.820573 0
0.518883 0
0.975332 0
0.0536859 1
0.435003 0
0.804924 0
0.894759 0
0.335676 0
0.708734 0
0.134852 0
0.30042 0
0.175074 0
0.983367 0
0.287423 0
0.273615 1
0.602884 0
0.418052 0
0.396505 1
0.48699 0
0.439465 0
0.8494 0
0.927542 0
0.895294 0
0.742146 0
0.592746 0
0.456966 0
0.192074 1
0.283603 0
0.886977 0
0.0606741 1
0.518452 0
0.399706 0
0.94211 0
0.538562 0
0.368971 0
0.0441055 1
0.64432 0
0.473234 0
0.518281 0
0.820169 0
0.635866 0
0.126504 0
0.447455 0
0.960319 0
0.38893 0
0.407336 0
0.842346 0
0.450034 0
0.698966 0
0.313846 0
0.896917 0
0.932737 0
0.497502 0
0.982328 0
0.905597 0
0.388128 0
0.411385 0
0.517768 0
0.713729 0
0.331991 0
0.243928 0
0.854201 0
0.142505 1
0.340343 0
0.218448 0
0.300069 0
0.0786372 1
0.790572 0
0.065946 1
0.15273 0
0.614446 0
0.197559 0
0.0637962 0
0.202292 0
0.584856 0
0.383174 0
0.849107 0
0.107344 1
0.0436372 1
0.761559 0
0.0919678 1
0.975544 0
0.311667 0
0.719816 0
0.661208 0
0.971691 0
0.51255 0
0.245719 1
0.686051 0
0.449139 0
0.437155 0
0.529817 0
0.310798 0
0.0927745 0
0.313284 0
0.83401 0
0.399787 0
0.136374 1
0.0464742 1
0.377459 0
0.867714 0
0.227059 1
0.132567 0
0.844898 0
0.230826 0
0.922426 0
0.126969 1
0.68612 0
0.310856 0
0.308424 0
0.724055 0
0.0698738 1
0.895033 0
0.683502 0
0.916207 0
0.463125 0
0.857879 0
0.310942 0
0.422481 0
0.529978 0
0.618243 0
0.864773 0
0.667014 0
0.436443 0
0.719235 0
0.788628 0
0.918868 0
0.766415 0
0.540426 0
0.119503 0
0.0451217 0
0.568268 0
0.884099 0
0.862503 0
0.317965 1
0.586722 0
0.0960879 1
0.675956 0
0.279079 0
0.148292 1
0.000855863 0
0.32406 0
0.475446 0
0.453113 0
0.265016 0
0.651421 0
0.854909 0
0.755311 0
0.324227 0
0.292416 0
0.251407 0
0.705607 0
0.372547 0
0.0551147 1
0.439813 0
0.920248 0
0.267423 0
0.449458 0
0.585148 0
0.114468 0
0.481536 0
0.381411 0
0.0647776 0
0.234768 1
0.549785 0
0.158819 1
0.667064 0
0.312701 0
0.519053 0
0.487141 0
0.529777 0
0.0751514 1
0.576731 0
0.733935 0
0.317759 0
0.994154 0
0.109988 0
0.454502 0
0.768807 0
0.679797 0
0.391822 0
0.44641 0
0.586154 0
0.601501 0
0.641146 0
0.0401855 1
0.667054 0
0.61679 0
0.222178 0
0.524487 0
0.2294 0
0.065855 0
0.340569 0
0.776445 0
0.360119 0
0.443731 0
0.698821 0
0.418651 0
0.659942 0
0.787607 0
0.746872 0
0.311329 0
0.32687 0
0.258683 0
0.917395 0
0.667606 0
0.894546 0
0.183013 0
0.987262 0
0.966729 0
0.313765 0
0.617844 0
0.0522467 1
0.587865 0
0.769164 0
0.366621 0
0.316023 0
0.762882 0
0.805734 0
0.606523 0
0.704172 0
0.46336 0
0.0576828 0
0.372954 0
0.86999 0
0.607366 0
0.593085 0
0.545555 0
0.848465 0
0.0486682 1
0.948891 0
0.079229 1
0.412952 1
0.591449 0
0.0988197 0
0.229276 1
0.450307 0
0.802646 0
0.73471 0
0.476717 0
0.82124 0
0.86543 0
0.305668 0
0.248629 0
0.769638 0
0.392658 0
0.723006 0
0.909199 0
0.749045 0
0.100742 1
0.116985 1
0.636203 0
0.00255919 1
0.965407 0
0.64452 0
0.0518706 0
0.235653 0
0.65816 0
0.447212 0
0.610077 0
0.596251 0
0.847512 0
0.984202 0
0.135684 0
0.445243 0
0.0571541 1
0.469946 0
0.30013 0
0.630041 0
0.959504 0
0.795353 0
0.430545 0
0.0485749 1
0.120572 1
0.212116 0
0.104977 0
0.805626 0
0.000338197 0
0.361867 0
0.36444 0
0.815166 0
0.386776 0
0.134299 1
0.791093 0
0.204773 0
0.219474 0
0.84569 0
0.557169 0
0.862369 0
0.340098 0
0.327648 1
0.0752497 0
0.432163 0
0.995787 0
0.441612 0
0.29754 0
0.409705 0
0.214949 1
0.485417 0
0.596752 0
0.264895 1
0.15284 0
0.92848 0
0.588474 0
0.904239 0
0.469186 0
0.359583 0
0.789286 0
0.0458773 1
0.63232 0
0.463872 0
0.751379 0
0.328151 0
0.648668 0
0.167515 1
0.283551 0
0.255356 0
0.447224 0
0.913366 0
0.523638 0
0.45125 0
0.0234657 0
0.11688 1
0.0439996 1
0.0393051 1
0.641292 0
0.178092 0
0.943305 0
0.307552 0
0.988961 0
0.595887 0
0.286919 0
0.21427 1
0.887554 0
0.298423 0
0.511033 0
0.204174 1
0.403747 0
0.397956 0
0.607654 0
0.973086 0
0.312158 0
0.234211 1
0.383433 0
0.113345 0
0.340827 0
0.934634 0
0.842314 0
0.206105 0
0.756525 0
0.418553 0
0.843457 0
0.492096 0
0.192663 1
0.121163 1
0.217733 0
0.541783 0
0.954908 0
0.0565698 1
0.240159 1
0.901855 0
0.811979 0
0.234889 1
0.791665 0
0.420692 0
0.0441332 0
0.711357 0
0.614257 0
0.337355 0
0.633409 0
0.918897 0
0.073397 0
0.482349 0
0.621915 0
0.974507 0
0.83663 0
0.463593 0
0.375815 0
0.502966 0
0.0935234 0
0.687577 0
0.321877 0
0.917578 0
0.78245 0
0.298431 0
0.232739 0
0.846586 0
0.130373 1
0.692359 0
0.749772 0
0.710958 0
0.725804 0
0.28554 0
0.132964 0
0.596508 0
0.0744935 1
0.745939 0
0.149825 1
0.640923 0
0.342939 0
0.753275 0
0.713174 0
0.891728 0
0.035906 0
0.0303767 1
0.0798113 1
0.221191 1
0.799361 0
0.500286 0
0.884412 0
0.985778 0
0.637064 0
0.251698 0
0.864538 0
0.962628 0
0.980391 0
0.817878 0
0.107422 1
0.614632 0
0.919477 0
0.472609 0
0.535134 0
0.917592 0
0.162102 1
0.119063 1
0.152409 0
0.655723 0
0.262207 0
0.433034 0
0.287972 1
0.485805 0
0.852653 0
0.864566 0
0.127319 1
0.454483 0
0.0281621 1
0.219383 0
0.636067 0
0.406177 0
0.281252 0
0.359025 0
0.443103 0
0.481486 0
0.100426 0
0.187027 1
0.147924 0
0.466863 0
0.0542513 0
0.273657 0
0.402454 0
0.959247 0
0.0992239 1
0.525288 0
0.763103 0
0.448392 0
0.332654 0
0.547592 0
0.932752 0
0.944119 0
0.0925583 1
0.194799 0
0.133806 0
0.22399 0
0.443088 0
0.339416 0
0.890643 0
0.765063 0
0.0181609 0
0.840485 0
0.797624 0
0.0442696 0
0.107448 0
0.458241 0
0.152452 0
0.656793 0
0.299789 0
0.822805 0
0.637603 0
0.6072 0
0.50499 0
0.372223 0
0.474368 0
0.120473 1
0.746007 0
0.0772538 1
0.910852 0
0.10193 1
0.254149 0
0.627333 0
0.298995 0
0.704595 0
0.00480849 0
0.923881 0
0.244773 0
0.863813 0
0.454196 0
0.571481 0
0.434825 0
0.173414 0
0.310027 0
0.202776 0
0.515869 0
0.560728 0
0.0564154 0
0.630469 0
0.0485479 0
0.170367 1
0.163711 0
0.867027 0
0.131723 0
0.909596 0
0.116892 1
0.0703758 0
0.65564 0
0.910295 0
0.242973 0
0.762195 0
0.506387 0
0.123619 1
0.729038 0
0.625366 0
0.610876 0
0.505894 0
0.922844 0
0.46622 0
0.29664 0
0.585492 0
0.514006 0
0.721623 0
0.0498361 1
0.437069 0
0.566069 0
0.668045 0
0.00607157 1
0.0236228 0
0.0584009 1
0.213854 0
0.434604 0
0.983093 0
0.942545 0
0.43019 0
0.860349 0
0.711238 0
0.64193 0
0.732463 0
0.0718687 1
0.28557 0
0.881546 0
0.53896 0
0.091347 0
0.295578 0
0.970368 0
0.586374 0
0.436227 0
0.750428 0
0.636403 0
0.0808543 1
0.27448 0
0.968292 0
0.978735 0
0.737707 0
0.205257 1
0.686503 0
0.0764688 1
0.845697 0
0.449433 0
0.900353 0
0.926916 0
0.426348 0
0.775085 0
0.0352123 1
0.255016 0
0.673997 0
0.0802593 0
0.776884 0
0.639386 0
0.135822 1
0.374345 0
0.3363 0
0.105023 1
0.442371 0
0.306954 1
0.825872 0
0.965949 0
0.0369445 1
0.74192 0
0.690851 0
0.667452 0
0.990242 0
0.668779 0
0.163499 0
0.429692 0
0.486715 0
0.444269 0
0.0638466 1
0.518434 0
0.29171 1
0.834953 0
0.00387591 1
0.910287 0
0.318071 0
0.406276 0
0.866014 0
0.532274 0
0.0756662 1
0.867632 0
0.84378 0
0.0160178 0
0.33748 0
0.497342 0
0.767935 0
0.122549 0
0.729117 0
0.781304 0
0.641646 0
0.43297 0
0.506839 0
0.590569 0
0.0639296 1
0.484333 0
0.884138 0
0.846735 0
0.455752 0
0.100843 1
0.697106 0
0.398056 0
0.451625 0
0.846298 0
0.507802 0
0.156749 1
0.470196 0
0.504373 0
0.323521 1
0.824947 0
0.959795 0
0.0456181 1
0.483579 0
0.980123 0
0.374279 0
0.80482 0
0.386344 0
0.524546 0
0.126227 0
0.123881 1
0.909208 0
0.761328 0
0.303476 0
0.507427 0
0.100752 1
0.891104 0
0.318966 0
0.180217 1
0.160367 1
0.885444 0
0.736121 0
0.55244 0
0.35883 0
0.0516055 0
0.776986 0
0.105157 1
0.327869 0
0.432797 0
0.0198572 1
0.531816 0
0.883708 0
0.381038 0
0.406861 0
0.0958318 1
0.501944 0
0.256336 0
0.496367 0
0.373701 0
0.810546 0
0.539522 0
0.109895 1
0.482923 0
0.710497 0
0.126408 0
0.925973 0
0.109787 1
0.248089 0
0.110351 0
0.702766 0
0.0339258 1
0.676274 0
0.514408 0
0.77054 0
0.354976 0
0.948573 0
0.935096 0
0.346263 0
0.510087 0
0.676195 0
0.759414 0
0.829713 0
0.986114 0
0.44464 0
0.546322 0
0.892373 0
0.0170566 1
0.980369 0
0.421764 0
0.664451 0
0.63986 0
0.943241 0
0.14335 1
0.678046 0
0.069706 1
0.171404 0
0.922561 0
0.0852662 1
0.142578 0
0.492425 0
0.752539 0
0.0876751 1
0.722611 0
0.387622 0
0.599321 0
0.384947 0
0.868643 0
0.981047 0
0.434617 0
0.508766 0
0.672507 0
0.837665 0
0.983251 0
0.194402 0
0.326487 0
0.888154 0
0.0986941 1
0.626896 0
0.529917 0
0.336806 0
0.768812 0
0.333096 0
0.990074 0
0.202731 0
0.814108 0
0.895393 0
0.527245 0
0.790771 0
0.279419 0
0.490713 0
0.461528 0
0.668114 0
0.558242 0
0.857524 0
0.827069 0
0.244038 0
0.879251 0
0.872508 0
0.571737 0
0.0828077 0
0.315704 0
0.435324 0
0.349491 0
0.134939 0
0.653567 0
0.740067 0
0.297203 0
0.22815 0
0.806458 0
0.41546 0
0.359035 1
0.293934 0
0.391183 0
0.503968 0
0.93731 0
0.206587 1
0.175028 0
0.469199 0
0.659199 0
0.0731884 1
0.481995 0
0.39368 0
0.566617 0
0.232186 0
0.336804 0
0.587223 0
0.677975 0
0.86521 0
0.515271 0
0.869586 0
0.633201 0
0.797389 0
0.329456 0
0.992308 0
0.460838 0
0.732727 0
0.295653 0
0.131321 1
0.928293 0
0.267751 0
0.0271923 1
0.569238 0
0.703488 0
0.278038 0
0.300162 0
0.61418 0
0.541733 0
0.3632 0
0.0555018 1
0.152599 0
0.548784 0
0.0806078 1
0.925233 0
0.731796 0
0.608409 0
0.643984 0
0.151589 0
0.706302 0
0.512274 0
0.73937 0
0.152398 0
0.265455 0
0.254619 0
0.438857 0
0.0369774 1
0.107585 1
0.0554093 1
0.65467 0
0.984288 0
0.223682 0
0.336686 0
0.190967 0
0.23231 0
0.653358 0
0.443573 0
0.800952 0
0.935104 0
0.774791 0
0.986369 0
0.214102 0
0.731379 0
0.935578 0
0.962282 0
0.00962919 1
0.430476 0
0.754096 0
0.12493 0
0.0133362 0
0.217344 1
0.353921 0
0.813519 0
0.0116075 1
0.0774383 0
0.921871 0
0.390595 0
0.525281 0
0.917092 0
0.193323 0
0.109566 0
0.0555227 1
0.83467 0
0.740201 0
0.846678 0
0.0278414 1
0.180114 0
0.86474 0
0.185902 0
0.728809 0
0.761768 0
0.653736 0
0.702074 0
0.357564 0
0.103184 0
0.371926 1
0.482406 0
0.933661 0
0.514355 0
0.134021 1
0.394516 0
0.407417 0
0.590908 0
0.861962 0
0.695358 0
0.266869 0
0.843946 0
0.307251 0
0.502881 0
0.245919 0
0.99437 0
0.132532 0
0.218329 0
0.861077 0
0.0183579 1
0.867768 0
0.663547 0
0.765527 0
0.542667 0
0.93305 0
0.54708 0
0.0497966 0
0.00935018 0
0.275653 0
0.907747 0
0.39072 0
0.0493082 1
0.639005 0
0.977838 0
0.586876 0
0.128702 0
0.84704 0
0.917184 0
0.282862 0
0.0573957 1
0.832926 0
0.282971 0
0.511291 0
0.675558 0
0.590252 0
0.309978 0
0.994181 0
0.981534 0
0.503852 0
0.927931 0
0.861803 0
0.6789 0
0.739405 0
0.611357 0
0.416413 0
0.797025 0
0.876247 0
0.353337 0
0.00422442 1
0.993082 0
0.183708 0
0.547934 0
0.253394 0
0.193028 0
0.945411 0
0.501716 0
0.532475 0
0.726757 0
0.844463 0
0.335646 0
0.626713 0
0.239905 0
0.604638 0
0.74305 0
0.569542 0
0.347239 0
0.59183 0
0.686749 0
0.596226 0
0.671066 0
0.78214 0
0.204952 0
0.9227 0
0.76571 0
0.953715 0
0.112132 0
0.975691 0
0.354317 0
0.513771 0
0.665896 0
0.230637 0
0.799639 0
0.803761 0
0.2581 1
0.782795 0
0.242443 0
0.817131 0
0.842525 0
0.956614 0
0.848993 0
0.223878 1
0.861727 0
0.358646 0
0.284542 0
0.255098 1
0.421911 0
0.0629095 1
0.675552 0
0.0608792 1
0.335954 0
0.246647 0
0.0545394 1
0.713488 0
0.994569 0
0.143171 0
0.252943 0
0.482092 0
0.828872 0
0.454428 0
0.888755 0
0.142785 1
0.649964 0
0.536613 0
0.78605 0
0.664602 0
0.267138 0
0.882078 0
0.160139 0
0.397015 0
0.574002 0
0.139257 0
0.549498 0
0.511028 1
0.281607 0
0.270668 0
0.852839 0
0.0782766 1
0.0871978 0
0.858753 0
0.77954 0
0.157864 0
0.314175 0
0.0363963 1
0.7226 0
0.945835 0
0.749703 0
0.669969 0
0.936482 0
0.775625 0
0.024911 1
0.745378 0
0.386573 0
0.074594 1
0.464073 0
0.85015 0
0.0465184 0
0.710781 0
0.048844 1
0.472647 0
0.507848 0
0.0486336 1
0.452781 0
0.871237 0
0.967409 0
0.197679 0
0.853761 0
0.591595 0
0.880834 0
0.0787296 1
0.212311 0
0.412241 0
0.0165524 1
0.330335 0
0.592819 0
0.382221 0
0.968144 0
0.242928 0
0.0854872 0
0.204937 0
0.322547 0
0.441146 0
0.74074 0
0.459233 0
0.0792949 0
0.82323 0
0.556076 0
0.999406 0
0.891585 0
0.394464 0
0.483313 0
0.887134 0
0.0645491 0
0.430088 0
0.361564 0
0.647023 0
0.967929 0
0.657997 0
0.122058 0
0.0617086 0
0.253562 1
0.631903 0
0.508402 0
0.7196 0
0.265927 0
0.400223 0
0.484519 0
0.128452 1
0.20915 0
0.340903 0
0.0408289 1
0.707556 0
0.210585 0
0.676422 0
0.0852782 1
0.202257 0
0.84612 0
0.340154 0
0.320309 0
0.931996 0
0.501996 0
0.990994 0
0.279013 0
0.855494 0
0.89099 0
0.174201 0
0.340779 0
0.718866 0
0.431441 0
0.640142 0
0.537451 0
0.354614 0
0.71826 0
0.459926 0
0.891214 0
0.429015 0
0.177219 0
0.652206 0
0.426187 0
0.210473 1
0.22512 0
0.413256 0
0.408223 0
0.592508 0
0.05755 1
0.837184 0
0.180674 0
0.648307 0
0.740321 0
0.195181 1
0.744094 0
0.679257 0
0.67352 0
0.816858 0
0.624312 0
0.00647545 1
0.872307 0
0.664398 0
0.557188 0
0.936805 0
0.943263 0
0.862228 0
0.561044 0
0.934099 0
0.946078 0
0.420222 0
0.260959 0
0.924369 0
0.761313 0
0.816286 0
0.388234 0
0.912642 0
0.860456 0
0.611683 0
0.758599 0
0.546555 0
0.822271 0
0.230625 0
0.651978 0
0.138277 0
0.491584 0
0.19464 0
0.804787 0
0.637634 0
0.28592 1
0.612002 0
0.336012 0
0.834156 0
0.838218 0
0.879378 0
0.572422 0
0.0885388 1
0.334036 0
0.0112851 0
0.524525 0
0.656711 0
0.32348 0
0.891399 0
0.12545 0
0.577769 0
0.623738 0
0.932956 0
0.842524 0
0.935008 0
0.318616 0
0.892493 0
0.395746 0
0.0519249 1
0.731439 0
0.786293 0
0.337326 0
0.484342 0
0.00334978 1
0.887224 0
0.900195 0
0.427264 0
0.259181 1
0.275839 0
0.712473 0
0.928509 0
0.634004 0
0.105329 1
0.80339 0
0.380303 0
0.776881 0
0.758384 0
0.197277 0
0.106497 0
0.916217 0
0.687153 0
0.801551 0
0.963246 0
0.0415105 0
0.610943 0
0.123599 1
0.455899 0
0.319277 0
0.804517 0
0.804102 0
0.612306 0
0.207223 0
0.641425 0
0.421607 0
0.160796 1
0.915 0
0.95662 0
0.590417 0
0.53015 0
0.727859 0
0.159103 0
0.784549 0
0.140434 1
0.0663573 0
0.641811 0
0.794531 0
0.134529 1
0.178714 0
0.259481 0
0.61549 0
0.635085 0
0.92945 0
0.188837 0
0.193391 1
0.437437 0
0.0143185 1
0.455032 0
0.830693 0
0.612897 0
0.314224 0
0.441297 0
0.756724 0
0.381654 0
0.72778 0
0.277916 0
0.326633 0
0.0445945 1
0.911128 0
0.178032 1
0.544592 0
0.93564 0
0.970321 0
0.1772 0
0.691162 0
0.95522 0
0.203862 1
0.95549 0
0.230603 0
0.150884 0
0.534472 0
0.186084 0
0.311941 0
0.726247 0
0.0432078 1
0.393042 0
0.694734 0
0.849054 0
0.667467 0
0.859663 0
0.872541 0
0.34753 0
0.547789 0
0.0544843 1
0.303222 0
0.0132812 1
0.64156 0
0.944405 0
0.488263 0
0.16968 1
0.892824 0
0.542768 0
0.671043 0
0.0860339 1
0.984662 0
0.67723 0
0.31439 0
0.407837 0
0.898648 0
0.309544 0
0.835562 0
0.776539 0
0.370094 0
0.236415 0
0.558125 0
0.566059 0
0.445919 0
0.0819138 1
0.967272 0
0.360366 0
0.0187265 0
0.422267 0
0.516784 0
0.881634 0
0.501819 0
0.692239 0
0.929131 0
0.306848 0
0.660689 0
0.792687 0
0.851645 0
0.906572 0
0.221829 0
0.456218 0
0.0749415 1
0.0515606 1
0.897631 0
0.958577 0
0.62917 0
0.468681 0
0.0225043 1
0.550604 0
0.403896 0
0.12054 1
0.946806 0
0.810393 0
0.707262 0
0.0252608 1
0.875391 0
0.0781628 0
0.437845 0
0.633975 0
0.146779 0
0.928264 0
0.64599 0
0.0425548 0
0.302659 0
0.103935 0
0.256677 0
0.711908 0
0.00718403 0
0.974404 0
0.158618 0
0.918815 0
0.857602 0
0.769871 0
0.443948 0
0.557161 0
0.482908 0
0.750383 0
0.619242 0
0.812523 0
0.362694 0
0.23784 0
0.433998 0
0.311512 0
0.850182 0
0.953896 0
0.0329668 1
0.436536 0
0.104091 0
0.294606 0
0.364404 0
0.892451 0
0.763552 0
0.890388 0
0.961336 0
0.190647 0
0.950683 0
0.270676 0
0.684345 0
0.321945 0
0.7944 0
0.334341 0
0.949192 0
0.142156 1
0.263704 0
0.998045 0
0.0442945 1
0.597285 0
0.492188 0
0.380049 0
0.3201 0
0.971502 0
0.169058 0
0.0319062 1
0.251967 0
0.87591 0
0.965158 0
0.728421 0
0.50062 0
0.394519 0
0.557614 0
0.233824 0
0.754133 0
0.0550947 0
0.494495 0
0.473218 0
0.473482 0
0.353855 0
0.888254 0
0.480718 0
0.415447 0
0.628579 0
0.398169 0
0.747693 0
0.424018 0
0.0789053 1
0.78354 0
0.673241 0
0.0518175 1
0.758738 0
0.455593 0
0.56099 0
0.963649 0
0.0814538 1
0.590372 0
0.290335 0
0.272974 0
0.463107 0
0.366299 0
0.170957 1
0.616449 0
0.947855 0
0.181061 0
0.659193 0
0.401514 0
0.897746 0
0.299629 0
0.523297 0
0.455083 0
0.907016 0
0.71387 0
0.350674 0
0.385806 0
0.35098 0
0.100529 0
0.713654 0
0.967625 0
0.437929 0
0.528568 0
0.786869 0
0.997305 0
0.031235 0
0.679363 0
0.664157 0
0.402289 0
0.544429 0
0.273719 0
0.179754 0
0.559615 0
0.994809 0
0.815209 0
0.268594 0
0.913788 0
0.825453 0
0.0849728 1
0.817939 0
0.817316 0
0.706914 0
0.262084 1
0.48106 0
0.767093 0
0.834101 0
0.190078 1
0.0695633 0
0.165033 0
0.0443087 1
0.843659 0
0.112992 0
0.0612218 1
0.162736 0
0.475017 0
0.347475 0
0.957116 0
0.284923 0
0.534649 0
0.525535 0
0.485939 0
0.425631 0
0.489856 0
0.732245 0
0.518048 0
0.555098 0
0.312839 0
0.0774308 1
0.441783 0
0.261841 1
0.883102 0
0.286847 0
0.956178 0
0.0614074 1
0.0553809 1
0.540992 0
0.899435 0
0.204355 0
0.86586 0
0.937218 0
0.722446 0
0.925862 0
0.0964425 1
0.429408 0
0.716561 0
0.752857 0
0.0664079 0
0.969959 0
0.798898 0
0.671577 0
0.503698 0
0.273889 0
0.345973 0
0.385085 0
0.608314 0
0.636853 0
0.539682 0
0.327493 0
0.20212 0
0.489364 0
0.58157 0
0.751559 0
0.0376023 0
0.892895 0
0.379184 0
0.994684 0
0.0781446 1
0.193568 0
0.213519 0
0.972783 0
0.412944 0
0.323834 0
0.806392 0
0.747301 0
0.502008 0
0.861684 0
0.913237 0
0.381878 0
0.159425 1
0.161202 0
0.553005 0
0.607143 0
0.980261 0
0.66529 0
0.123007 1
0.839769 0
0.304445 0
0.604248 0
0.777497 0
0.616697 0
0.592989 0
0.561488 0
0.0722603 0
0.720395 0
0.376571 0
0.659432 0
0.283789 0
0.61776 0
0.625525 0
0.537671 0
0.446395 0
0.53711 0
0.829129 0
0.0500177 1
0.287453 0
0.434866 0
0.587816 0
0.787095 0
0.915656 0
0.463094 0
0.11236 0
0.164099 0
0.782977 0
0.627857 0
0.183893 1
0.171188 0
0.94241 0
0.846997 0
0.116224 1
0.797385 0
0.782925 0
0.272395 0
0.95386 0
0.326494 0
0.297955 0
0.618638 0
0.70837 0
0.881945 0
0.476144 0
0.823299 0
0.0988494 0
0.259762 1
0.556211 0
0.503755 0
0.45672 0
0.437723 0
0.617785 0
0.425843 0
0.421748 0
0.714132 0
0.27681 0
0.0255802 1
0.069479 1
0.91634 0
0.0210289 1
0.441165 0
0.861414 0
0.268576 0
0.496293 0
0.365459 0
0.444704 0
0.17963 0
0.870149 0
0.60142 0
0.562874 0
0.912621 0
0.716226 0
0.793397 0
0.988247 0
0.877658 0
0.611096 0
0.434831 0
0.505767 0
0.673932 0
0.421436 0
0.829922 0
0.173807 1
0.35367 0
0.226932 0
0.396589 0
0.16382 0
0.148409 1
0.234296 0
0.463465 0
0.518446 0
0.341281 0
0.00392491 0
0.235617 0
0.907916 0
0.921504 0
0.0875002 1
0.998094 0
0.281282 0
0.0968714 1
0.381653 0
0.0137194 1
0.396697 0
0.510822 0
0.766956 0
0.461534 0
0.386312 0
0.11516 0
0.65945 0
0.915088 0
0.956351 0
0.166881 0
0.938378 0
0.245626 1
0.140305 0
0.997283 0
0.721462 0
0.245374 0
0.613279 0
0.599755 0
0.757824 0
0.99815 0
0.907197 0
0.830959 0
0.611277 0
0.308818 0
0.961859 0
0.0488552 1
0.678345 0
0.432708 0
0.733317 0
0.452712 0
0.262559 0
0.3255 0
0.312521 0
0.0139402 0
0.584438 0
0.96038 0
0.636371 0
0.752742 0
0.201052 1
0.32697 0
0.0613945 1
0.278211 0
0.686351 0
0.618819 0
0.61781 0
0.671306 0
0.14241 0
0.0336989 1
0.0749076 1
0.694232 0
0.390217 0
0.034682 0
0.992318 0
0.0466979 1
0.672734 0
0.77682 0
0.303489 1
0.258243 1
0.685067 0
0.151038 0
0.487483 0
0.387413 0
0.813206 0
0.988537 0
0.410124 0
0.632516 0
0.64005 0
0.620455 0
0.577787 0
0.193716 0
0.673469 0
0.669853 0
0.792983 0
0.306315 0
0.396237 0
0.0277855 1
0.670738 0
0.574991 0
0.819403 0
0.0610394 1
0.065417 0
0.446097 0
0.623924 0
0.68043 0
0.414165 0
0.135767 1
0.745809 0
0.891749 0
0.373417 0
0.43223 0
0.73745 0
0.277143 0
0.981077 0
0.398313 0
0.707287 0
0.562465 0
0.804787 0
0.903472 0
0.274769 0
0.142355 0
0.108069 0
0.98837 0
0.317249 0
0.389295 0
0.841305 0
0.239769 0
0.230932 0
0.66519 0
0.330291 0
0.680196 0
0.230936 0
0.714029 0
0.396262 0
0.21256 0
0.533452 0
0.132768 1
0.089344 0
0.169123 0
0.129931 1
0.170797 0
0.867936 0
0.23903 0
0.189667 0
0.923822 0
0.350173 0
0.816897 0
0.830077 0
0.729024 0
0.0222625 1
0.497152 0
0.32315 0
0.667024 0
0.536907 0
0.137542 0
0.317437 0
0.43652 0
0.298475 0
0.26732 0
0.301229 0
0.147815 0
0.337571 1
0.88392 0
0.683168 0
0.0765166 1
0.309267 0
0.0463636 1
0.345234 0
0.240383 0
0.301353 0
0.937099 0
0.84187 0
0.141114 0
0.951305 0
0.318548 0
0.278946 0
0.85783 0
0.118287 0
0.282382 0
0.265151 0
0.302867 0
0.888115 0
0.630144 0
0.736076 0
0.830297 0
0.491886 0
0.875262 0
0.136734 0
0.958439 0
0.278769 0
0.677454 0
0.161103 1
0.0107149 1
0.46857 0
0.764394 0
0.894308 0
0.0123155 1
0.241173 0
0.803763 0
0.984199 0
0.611556 0
0.84944 0
0.764757 0
0.596831 0
0.20917 0
0.274223 0
0.315015 0
0.346404 1
0.807023 0
0.930727 0
0.492525 0
0.679201 0
0.766479 0
0.588048 0
0.324461 0
0.160078 1
0.899903 0
0.522045 0
0.648087 0
0.396282 0
0.103352 0
0.160877 1
0.0176683 0
0.642868 0
0.650888 0
0.209245 0
0.843845 0
0.0246655 1
0.890698 0
0.261774 0
0.936636 0
0.842254 0
0.64243 0
0.522846 0
0.850009 0
0.205242 1
0.0165046 1
0.336431 0
0.0459048 0
0.645682 0
0.40728 0
0.281513 0
0.824141 0
0.0806459 1
0.239211 0
0.538607 0
0.905102 0
0.391456 0
0.698223 0
0.211734 1
0.222054 0
0.758985 0
0.689275 0
0.308271 0
0.597464 0
0.581141 0
0.29798 0
0.451777 0
0.431694 0
0.277932 0
0.902573 0
0.497234 0
0.967098 0
0.0773242 1
0.900958 0
0.0816011 1
0.00255555 1
0.333572 0
0.855188 0
0.881092 0
0.0804961 0
0.0293185 1
0.210438 1
0.547032 0
0.805694 0
0.891577 0
0.0480655 1
0.759647 0
0.844879 0
0.850703 0
0.380187 0
0.860215 0
0.792685 0
0.12693 0
0.20242 0
0.847411 0
0.628679 0
0.920469 0
0.226677 0
0.374453 0
0.501078 0
0.0607701 0
0.709195 0
0.335262 0
0.747434 0
0.337957 0
0.905668 0
0.537917 0
0.703957 0
0.296177 0
0.436249 0
0.0998275 0
0.603474 0
0.65286 0
0.571884 0
0.19603 0
0.805263 0
0.284596 0
0.469347 0
0.918415 0
0.567596 0
0.222141 0
0.74485 0
0.517597 0
0.863875 0
0.900249 0
0.0671497 0
0.0245025 1
0.34353 0
0.997682 0
0.780414 0
0.384013 1
0.823237 0
0.853416 0
0.936736 0
0.256913 0
0.884752 0
0.550926 0
0.0197916 0
0.718519 0
0.861055 0
0.326647 0
0.951353 0
0.10378 1
0.797934 0
0.397891 0
0.98815 0
0.924897 0
0.208913 0
0.561678 0
0.237018 1
0.464618 0
0.283852 0
0.479414 0
0.151301 0
0.396692 0
0.301507 0
0.673146 0
0.689471 0
0.530814 0
0.514981 0
0.406147 0
0.078831 1
0.882848 0
0.72647 0
0.416969 0
0.425724 0
0.921413 0
0.786843 0
0.634223 0
0.497141 0
0.461826 0
0.706163 0
0.738392 0
0.780898 0
0.82562 0
0.418555 0
0.673565 0
0.184797 0
0.751536 0
0.735535 0
0.700914 0
0.853636 0
0.985618 0
0.386755 0
0.102371 1
0.38948 0
0.5364 0
0.56198 0
0.946216 0
0.982362 0
0.891366 0
0.0983354 0
0.348978 0
0.86798 0
0.564385 0
0.935627 0
0.194848 1
0.760558 0
0.452385 0
0.498351 0
0.941391 0
0.632063 0
0.157282 0
0.522102 0
0.264223 0
0.18304 0
0.419919 0
0.966617 0
0.755477 0
0.479556 0
0.969113 0
0.358873 0
0.879987 0
0.198918 1
0.836108 0
0.0775457 0
0.575823 0
0.0305725 1
0.150321 0
0.1512 0
0.572496 0
0.651998 0
0.88329 0
0.0751502 1
0.696172 0
0.125301 0
0.202508 0
0.587258 0
0.587663 0
0.328857 0
0.323619 0
0.837611 0
0.407786 0
0.0176317 0
0.262361 0
0.618125 0
0.691917 0
0.473949 0
0.650143 0
0.171107 0
0.179934 0
0.281015 0
0.617005 0
0.952672 0
0.930745 0
0.530574 0
0.451802 0
0.0421233 1
0.263324 0
0.566481 0
0.40419 0
0.804729 0
0.169622 0
0.937049 0
0.904378 0
0.747981 0
0.406068 0
0.85752 0
0.82284 0
0.797845 0
0.420992 0
0.314102 0
0.958308 0
0.619713 0
0.384611 0
0.801042 0
0.0508122 1
0.55343 0
0.0739362 0
0.87997 0
0.974752 0
0.312562 0
0.459086 0
0.805569 0
0.96765 0
0.991067 0
0.808816 0
0.554347 0
0.621948 0
0.24951 0
0.992899 0
0.0556903 0
0.998561 0
0.005732 0
0.435537 0
0.423586 0
0.423483 0
0.343713 0
0.397658 0
0.640999 0
0.892136 0
0.424803 0
0.189146 0
0.269352 1
0.306044 0
0.59189 0
0.387561 0
0.290786 0
0.932721 0
0.605719 0
0.0484821 0
0.688459 0
0.478117 0
0.974889 0
0.627856 0
0.800027 0
0.625568 0
0.0390372 0
0.492676 0
0.131169 1
0.352193 0
0.725761 0
0.230348 0
0.899471 0
0.994228 0
0.745045 0
0.722322 0
0.0860667 0
0.81606 0
0.131985 0
0.414551 0
0.88576 0
0.267756 0
0.538513 0
0.560331 0
0.10945 0
0.470965 0
0.657923 0
0.134494 0
0.0533884 1
0.949572 0
0.487987 0
0.820752 0
0.111551 1
0.168623 0
0.90873 0
0.991069 0
0.55822 0
0.41293 0
0.906832 0
0.816195 0
0.859853 0
0.854636 0
0.204549 0
0.987018 0
0.865938 0
0.38797 0
0.539085 0
0.30566 0
0.422408 0
0.705574 0
0.680115 0
0.543262 0
0.948824 0
0.176226 0
0.122636 1
0.215099 0
0.997703 0
0.539777 0
0.492642 0
0.243237 0
0.458231 0
0.316036 1
0.862273 0
0.885094 0
0.847161 0
0.383576 0
0.298498 0
0.0484822 1
0.23991 0
0.0755056 0
0.918471 0
0.934479 0
0.0289437 1
0.360226 0
0.512177 0
0.466742 0
0.669183 0
0.438951 0
0.588947 0
0.0776995 0
0.912108 0
0.256764 0
0.149219 0
0.534039 0
0.108759 1
0.280503 0
0.372742 0
0.169983 0
0.863043 0
0.0669715 1
0.137199 0
0.758812 0
0.311273 0
0.144222 0
0.842062 0
0.654425 0
0.716663 0
0.73789 0
0.0224146 1
0.468267 0
0.718194 0
0.351218 0
0.682187 0
0.572456 0
0.481882 0
0.643118 0
0.526417 0
0.024455 0
0.73888 0
0.76955 0
0.0216672 1
0.518793 0
0.594252 0
0.96558 0
0.500359 0
0.277908 0
0.358577 1
0.910592 0
0.888891 0
0.831253 0
0.836443 0
0.199371 0
0.180563 1
0.254393 1
0.882187 0
0.530564 0
0.466111 0
0.491436 0
0.723022 0
0.909608 0
0.141459 0
0.0634871 1
0.669252 0
0.799003 0
0.914199 0
0.809075 0
0.152962 0
0.616617 0
0.149182 0
0.187548 0
0.0118573 1
0.80081 0
0.558534 0
0.0604545 1
0.88482 0
0.620268 0
0.474536 0
0.137347 0
0.350387 0
0.614668 0
0.0565044 0
0.999758 0
0.332047 0
0.734431 0
0.834113 0
0.818926 0
0.898238 0
0.566494 0
0.897213 0
0.724092 0
0.165063 0
0.564211 0
0.00585854 0
0.74618 0
0.354626 0
0.820933 0
0.503389 0
0.623902 0
0.714561 0
0.647423 0
0.52845 0
0.265126 0
0.370101 0
0.451595 0
0.333575 0
0.126774 0
0.628111 0
0.776572 0
0.627769 0
0.921331 0
0.498889 0
0.527372 0
0.112114 0
0.482104 0
0.57427 0
0.455288 0
0.864696 0
0.35011 0
0.268271 0
0.549468 0
0.709673 0
0.440626 0
0.734926 0
0.612952 0
0.217807 0
0.644026 0
0.664032 0
0.0949093 0
0.915762 0
0.201018 0
0.525987 0
0.981156 0
0.546266 0
0.145461 1
0.877785 0
0.792828 0
0.320898 0
0.462536 0
0.344999 0
0.309892 0
0.497489 0
0.873146 0
0.721843 0
0.0193744 1
0.858952 0
0.77022 0
0.663845 0
0.684419 0
0.611491 0
0.934104 0
0.831859 0
0.940696 0
0.740811 0
0.0106729 1
0.153623 0
0.889942 0
0.555906 0
0.545832 0
0.451539 0
0.159691 0
0.144367 1
0.615998 0
0.37457 0
0.408506 0
0.63819 0
0.614628 0
0.797321 0
0.773121 0
0.692992 0
0.188375 0
0.586643 0
0.0778549 1
0.090544 0
0.847241 0
0.477401 0
0.396885 0
0.0764273 1
0.158371 1
0.114838 1
0.065351 1
0.578921 0
0.61837 0
0.205858 0
0.200809 0
0.0189885 1
0.644788 0
0.229519 0
0.248517 0
0.837243 0
0.698377 0
0.244181 0
0.641017 0
0.211917 0
0.768051 0
0.518665 0
0.00428987 1
0.344978 0
0.253932 0
0.650552 0
0.681236 0
0.602934 0
0.770696 0
0.575043 0
0.163912 0
0.523677 0
0.511753 0
0.653945 0
0.0428979 1
0.5647 0
0.761189 0
0.554818 0
0.158203 1
0.153805 0
0.629235 0
0.796143 0
0.167932 1
0.11661 1
0.317517 0
0.397605 0
0.181099 0
0.0541379 0
0.199753 0
0.317075 0
0.867121 0
0.782897 0
0.311379 0
0.942272 0
0.533092 0
0.0338583 1
0.321692 0
0.4334 0
0.375313 0
0.881759 0
0.512592 0
0.878372 0
0.905241 0
0.395399 0
0.730099 0
0.149294 1
0.719511 0
0.374299 0
0.21402 1
0.702879 0
0.390678 0
0.107022 0
0.080597 0
0.229256 0
0.454432 0
0.656362 0
0.378597 0
0.52147 0
0.461114 0
0.749597 0
0.400105 0
0.555732 0
0.0660987 1
0.669072 0
0.04912 0
0.34466 0
0.0112728 1
0.227953 0
0.00113171 1
0.328487 0
0.734664 0
0.100461 1
0.500163 0
0.138711 1
0.381784 0
0.00974345 1
0.57254 0
0.107486 1
0.389623 0
0.945861 0
0.849467 0
0.20923 0
0.844079 0
0.516182 0
0.336081 0
0.634695 0
0.410594 0
0.646027 0
0.706259 0
0.0262871 0
0.924785 0
0.562935 0
0.658016 0
0.836757 0
0.502614 0
0.550308 0
0.811134 0
0.276287 0
0.920247 0
0.0683799 1
0.464324 0
0.636858 0
0.195931 0
0.21983 0
0.129271 0
0.602687 0
0.722556 0
0.630509 0
0.481947 0
0.987896 0
0.785126 0
0.664154 0
0.0415069 0
0.709628 0
0.0877995 0
0.384281 0
0.0629538 0
0.692159 0
0.561446 0
0.447974 0
0.492876 0
0.130323 1
0.0755204 0
0.518247 0
0.372804 0
0.778608 0
0.882769 0
0.125939 1
0.198371 0
0.914453 0
0.0265738 0
0.0298721 1
0.198387 0
0.698882 0
0.197528 0
0.698945 0
0.723675 0
0.964839 0
0.372633 0
0.298116 0
0.3405 0
0.843217 0
0.272822 0
0.936896 0
0.592303 0
0.749474 0
0.563165 0
0.768233 0
0.757554 0
0.590913 0
0.819235 0
0.131399 0
0.276181 0
0.0421666 0
0.930073 0
0.103607 1
0.8155 0
0.371491 0
0.0419898 1
0.779318 0
0.876933 0
0.356033 0
0.40795 0
0.367199 0
0.623593 0
0.546106 0
0.47062 0
0.445147 0
0.293254 0
0.597081 0
0.43572 0
0.390708 0
0.997322 0
0.0657199 1
0.58786 0
0.526982 0
0.596327 0
0.183472 1
0.159465 0
0.137517 0
0.330951 0
0.549062 0
0.448727 0
0.95572 0
0.00256163 1
0.277696 0
0.921872 0
0.433083 0
0.052482 1
0.238608 0
0.724849 0
0.224582 0
0.0542595 1
0.0481687 0
0.206077 0
0.65624 0
0.132571 1
0.860331 0
0.210548 0
0.712287 0
0.102614 1
0.115633 0
0.877857 0
0.941175 0
0.194751 0
0.213027 0
0.386271 0
0.740505 0
0.0824302 0
0.648377 0
0.288222 0
0.763763 0
0.244369 0
0.436521 0
0.782271 0
0.553133 0
0.502755 0
0.427017 0
0.502802 0
0.554479 0
0.636009 0
0.762329 0
0.877166 0
0.622892 0
0.635228 0
0.44437 0
0.654354 0
0.870454 0
0.434881 0
0.0580704 1
0.813519 0
0.491166 0
0.0980433 0
0.404016 0
0.658586 0
0.180837 1
0.417174 0
0.463052 0
0.824724 0
0.00813913 0
0.752438 0
0.0143794 0
0.276415 0
0.779669 0
0.503462 0
0.33186 0
0.163548 0
0.951309 0
0.971286 0
0.332928 0
0.130736 1
0.161371 0
0.474804 0
0.221395 0
0.14931 1
0.676242 0
0.745779 0
0.552005 0
0.172541 1
0.660244 0
0.279396 0
0.730527 0
0.780084 0
0.112515 0
0.159429 1
0.231128 0
0.751211 0
0.353654 0
0.0300996 0
0.252291 0
0.85577 0
0.383495 0
0.163347 1
0.471665 0
0.0671062 1
0.404877 0
0.782254 0
0.422238 0
0.254281 0
0.0308161 0
0.604119 0
0.722308 0
0.274782 1
0.716497 0
0.396645 0
0.830168 0
0.149384 0
0.250112 1
0.091524 1
0.408053 0
0.25368 0
0.0392732 0
0.218375 0
0.441887 0
0.898104 0
0.460975 0
0.581459 0
0.827762 0
0.68459 0
0.957934 0
0.481676 0
0.107758 1
0.514473 0
0.93016 0
0.603576 0
0.884908 0
0.818814 0
0.532192 0
0.00469738 0
0.656636 0
0.257025 1
0.0907 0
0.229483 0
0.693258 0
0.6608 0
0.64309 0
0.274839 0
0.325237 0
0.979827 0
0.234223 0
0.878491 0
0.670927 0
0.253126 0
0.496064 0
0.533139 0
0.338602 0
0.0948238 1
0.245064 0
0.76044 0
0.942239 0
0.550947 0
0.404429 0
0.172259 0
0.800183 0
0.252562 0
0.868084 0
0.730246 0
0.294244 0
0.410706 0
0.70606 0
0.532677 0
0.29271 0
0.665676 0
0.217052 1
0.777411 0
0.450245 0
0.56717 0
0.625516 0
0.108128 0
0.159051 0
0.57977 0
0.227966 0
0.240551 0
0.115179 0
0.866527 0
0.424383 0
0.102713 0
0.0345239 0
0.356107 0
0.644169 0
0.465963 0
0.219772 0
0.287274 0
0.266168 0
0.407937 0
0.794818 0
0.208632 0
0.409922 0
0.725918 0
0.697444 0
0.752296 0
0.977745 0
0.714012 0
0.728508 0
0.436727 0
0.640594 0
0.490245 0
0.856906 0
0.0946186 0
0.244209 1
0.236454 0
0.188872 0
0.762112 0
0.85753 0
0.445403 0
0.769447 0
0.299421 0
0.233004 0
0.32515 0
0.196393 0
0.806261 0
0.0866736 1
0.693445 0
0.943566 0
0.939413 0
0.881024 0
0.618581 0
0.227849 0
0.0861881 0
0.555301 0
0.513016 0
0.331587 0
0.790408 0
0.139173 0
0.448059 0
0.266351 0
0.37737 0
0.996932 0
0.406297 0
0.424415 0
0.0315306 1
0.389541 0
0.839999 0
0.750589 0
0.630806 0
0.180251 0
0.559614 0
0.208735 0
0.209091 0
0.277622 1
0.513704 0
0.866041 0
0.856755 0
0.648059 0
0.298599 0
0.336145 0
0.174343 0
0.756821 0
0.872271 0
0.78832 0
0.798929 0
0.591998 0
0.0164992 1
0.273592 0
0.369745 0
0.678483 0
0.135582 0
0.476535 0
0.667078 0
0.245745 0
0.604925 0
0.597312 0
0.287307 0
0.790354 0
0.27447 0
0.501 0
0.867013 0
0.286079 0
0.71034 0
0.984389 0
0.113859 0
0.86594 0
0.988078 0
0.815058 0
0.30969 0
0.448984 0
0.578972 0
0.298885 0
0.375215 0
0.253101 0
0.840667 0
0.733271 0
0.352166 0
0.858957 0
0.534132 0
0.871213 0
0.316797 0
0.675617 0
0.406927 0
0.252919 0
0.800934 0
0.894387 0
0.0832104 1
0.531009 0
0.598092 0
0.563839 0
0.780321 0
0.375678 0
0.391684 0
0.349777 0
0.390079 0
0.0963996 0
0.817907 0
0.336072 0
0.854375 0
0.434079 0
0.702865 0
0.908312 0
0.540574 0
0.0529669 1
0.390798 0
0.173056 0
0.722485 0
0.362356 0
0.787463 0
0.968168 0
0.56128 0
0.292867 0
0.994548 0
0.47085 0
0.547128 0
0.538021 0
0.159091 1
0.507437 0
0.0222082 1
0.270251 0
0.0173666 1
0.670791 0
0.995418 0
0.566844 0
0.738849 0
0.85012 0
0.405413 0
0.159855 0
0.75464 0
0.255219 0
0.367852 0
0.43766 0
0.571907 0
0.401618 0
0.917309 0
0.646516 0
0.929218 0
0.390418 0
0.560872 0
0.302634 0
0.292316 0
0.64362 0
0.224915 0
0.429449 0
0.745932 0
0.127741 1
0.169811 1
0.920773 0
0.264432 0
0.222847 0
0.322004 0
0.84425 0
0.933817 0
0.376384 0
0.645014 0
0.859608 0
0.719271 0
0.322276 0
0.238161 0
0.733418 0
0.729714 0
0.124649 0
0.420689 0
0.713232 0
0.373567 0
0.33064 0
0.421382 0
0.0243376 0
0.117069 0
0.544338 0
0.485071 0
0.029838 1
0.673356 0
0.986558 0
0.75296 0
0.398836 0
0.847158 0
0.0589974 1
0.957232 0
0.749021 0
0.201403 0
0.639078 0
0.900266 0
0.77351 0
0.325125 0
0.196907 1
0.0528156 1
0.838935 0
0.573762 0
0.105491 0
0.524483 0
0.939528 0
0.771964 0
0.362217 1
0.155918 1
0.786348 0
0.0863797 1
0.476173 0
0.94815 0
0.0665829 1
0.374031 0
0.862058 0
0.288559 0
0.217413 1
0.117047 0
0.894571 0
0.412353 0
0.280916 0
0.0742887 1
0.0102338 1
0.817398 0
0.90113 0
0.230138 0
0.604259 0
0.870527 0
0.702204 0
0.517928 0
0.0246584 1
0.389514 1
0.583643 0
0.418793 0
0.0765411 1
0.338718 0
0.129093 1
0.493109 0
0.123814 1
0.86773 0
0.632751 0
0.954764 0
0.454892 0
0.817264 0
0.539276 0
0.923749 0
0.756937 0
0.651432 0
0.387535 0
0.619555 0
0.387715 0
0.0869621 1
0.964061 0
0.646679 0
0.416337 0
0.0953422 0
0.460584 0
0.280356 0
0.893544 0
0.73248 0
0.187162 1
0.161846 0
0.547988 0
0.249665 0
0.298462 0
0.198479 0
0.670379 0
0.0410711 0
0.597041 0
0.311623 0
0.73115 0
0.378385 0
0.228198 0
0.935897 0
0.761827 0
0.899419 0
0.207195 0
0.890118 0
0.73271 0
0.230176 0
0.616313 0
0.971089 0
0.912522 0
0.057425 1
0.710994 0
0.98128 0
0.658857 0
0.529772 0
0.275792 0
0.688665 0
0.821347 0
0.936102 0
0.376755 0
0.749391 0
0.184164 0
0.62157 0
0.0584542 0
0.946424 0
0.921727 0
0.727389 0
0.792974 0
0.852058 0
0.375742 0
0.466979 0
0.264096 0
0.790874 0
0.812292 0
0.510527 0
0.898409 0
0.478551 0
0.642277 0
0.278451 0
0.37339 0
0.732942 0
0.364248 0
0.0921869 0
0.524 0
0.202974 0
0.0867426 0
0.320137 0
0.564695 0
0.880716 0
0.374443 0
0.462147 0
0.508854 0
0.151306 1
0.635606 0
0.44057 0
0.285163 0
0.48455 0
0.331399 0
0.813327 0
0.760359 0
0.641208 0
0.912614 0
0.499543 0
0.120712 0
0.453737 0
0.0294722 1
0.228653 0
0.957858 0
0.0598266 1
0.153496 0
0.767287 0
0.444938 0
0.780439 0
0.308122 0
0.86037 0
0.192405 0
0.0916698 0
0.367218 0
0.864506 0
0.408005 0
0.67684 0
0.340719 0
0.282602 0
0.35482 0
0.868314 0
0.60184 0
0.048961 0
0.283266 1
0.0657912 0
0.0275558 1
0.0774107 1
0.407227 0
0.612691 0
0.875338 0
0.983203 0
0.932871 0
0.966725 0
0.0421854 1
0.115665 1
0.550181 0
0.582912 0
0.29467 0
0.189147 1
0.542823 0
0.989581 0
0.910527 0
0.785657 0
0.881337 0
0.742524 0
0.36895 0
0.597792 0
0.907061 0
0.0924801 1
0.913047 0
0.632092 0
0.618701 0
0.403049 0
0.132806 0
0.787522 0
0.907964 0
0.951693 0
0.482481 0
0.591625 0
0.746865 0
0.960478 0
0.699272 0
0.928709 0
0.633577 0
0.822122 0
0.953715 0
0.862451 0
0.759386 0
0.695844 0
0.902287 0
0.116159 1
0.681129 0
0.778528 0
0.966462 0
0.716229 0
0.220849 0
0.982199 0
0.850544 0
0.923304 0
0.197236 0
0.979429 0
0.0538102 1
0.0817305 0
0.498583 0
0.356402 0
0.952602 0
0.88869 0
0.525225 0
0.593125 0
0.159449 0
0.635376 0
0.652335 0
0.514087 0
0.965335 0
0.24028 0
0.238321 0
0.262633 0
0.846042 0
0.448438 0
0.460312 0
0.284614 1
0.35475 0
0.990269 0
0.145763 1
0.666345 0
0.178168 0
0.991606 0
0.143873 0
0.959016 0
0.113627 1
0.671759 0
0.00345373 1
0.0781851 1
0.135288 0
0.258232 0
0.958078 0
0.937457 0
0.832346 0
0.814164 0
0.861773 0
0.414121 0
0.231242 0
0.717928 0
0.606314 0
0.611884 0
0.980332 0
0.243245 0
0.907823 0
0.53352 0
0.936402 0
0.244166 0
0.795948 0
0.151213 1
0.970442 0
0.532644 0
0.40116 0
0.00381804 1
0.963895 0
0.329035 0
0.230789 0
0.0802061 1
0.239081 0
0.187932 1
0.436998 0
0.689324 0
0.907403 0
0.965065 0
0.959305 0
0.108691 0
0.613704 0
0.357449 0
0.078216 1
0.862419 0
0.132532 0
0.591311 0
0.155955 1
0.764124 0
0.49539 0
0.0180295 1
0.884825 0
0.742186 0
0.42083 0
0.458001 0
0.207129 0
0.18947 1
0.467922 1
0.692492 0
0.00429863 1
0.0273417 0
0.450287 0
0.572205 0
0.668224 0
0.494181 0
0.321425 0
0.111091 1
0.743566 0
0.441322 0
0.74731 0
0.205196 0
0.127188 1
0.923999 0
0.247661 0
0.522573 0
0.540935 0
0.685706 0
0.885961 0
0.674884 0
0.545432 0
0.617615 0
0.625042 0
0.688639 0
0.989046 0
0.366049 0
0.383003 0
0.791209 0
0.988091 0
0.40875 0
0.150334 0
0.360146 0
0.952079 0
0.169465 0
0.0937279 1
0.513587 0
0.226543 1
0.108263 1
0.511012 0
0.253145 0
0.571312 0
0.173173 0
0.0557148 1
0.00183362 0
0.923177 0
0.102975 0
0.376913 1
0.0926495 0
0.562848 0
0.384736 0
0.33577 0
0.832146 0
0.886908 0
0.34629 0
0.408193 0
0.52779 0
0.849499 0
0.366648 0
0.737529 0
0.203283 0
0.850268 0
0.36514 0
0.0510319 0
0.597038 0
0.867644 0
0.357999 0
0.0547779 0
0.603878 0
0.482192 0
0.137062 0
0.688539 0
0.97903 0
0.654498 0
0.13486 1
0.449648 0
0.529561 0
0.790295 0
0.317288 0
0.437948 0
0.598814 0
0.41669 0
0.21342 0
0.839914 0
0.157519 0
0.920593 0
0.147693 0
0.107346 0
0.979234 0
0.917067 0
0.386797 0
0.516128 0
0.947273 0
0.714754 0
0.836664 0
0.13292 1
0.852151 0
0.0159923 0
0.784998 0
0.826934 0
0.679795 0
0.357002 0
0.388673 0
0.973723 0
0.878417 0
0.101754 1
0.0910827 1
0.641422 0
0.960216 0
0.481115 0
0.258964 0
0.432894 0
0.322714 0
0.927117 0
0.415125 0
0.897352 0
0.0627052 0
0.0909776 0
0.614586 0
0.169152 0
0.21552 0
0.367418 0
0.250555 1
0.918668 0
0.306124 0
0.411849 0
0.615106 0
0.906587 0
0.154217 1
0.768845 0
0.11544 1
0.978707 0
0.288778 0
0.187909 0
0.49642 0
0.76494 0
0.689255 0
0.714973 0
0.983916 0
0.186502 0
0.155617 1
0.245378 1
0.132 0
0.53202 0
0.9174 0
0.877014 0
0.432979 0
0.372744 0
0.546524 0
0.998064 0
0.0391951 1
0.574949 0
0.767612 0
0.264603 0
0.0716861 1
0.143647 1
0.529063 0
0.926789 0
0.283946 1
0.289151 0
0.300295 0
0.261048 0
0.545801 0
0.476683 0
0.684822 0
0.786005 0
0.547244 0
0.0578076 0
0.125249 0
0.529288 0
0.529333 0
0.203208 0
0.790571 0
0.277316 1
0.518361 0
0.196332 0
0.66605 0
0.976432 0
0.283957 0
0.550905 0
0.107944 0
0.178557 0
0.786897 0
0.880417 0
0.799319 0
0.923805 0
0.994798 0
0.891951 0
0.880094 0
0.160382 1
0.4973 0
0.98181 0
0.805206 0
0.913472 0
0.723967 0
0.4077 0
0.485938 0
0.928039 0
0.96859 0
0.399701 0
0.129776 0
0.601491 0
0.69223 0
0.0733587 0
0.0196937 1
0.936789 0
0.565301 0
0.59108 0
0.475491 0
0.763678 0
0.00828713 0
0.751667 0
0.362971 0
0.0787625 1
0.534124 0
0.996949 0
0.6544 0
0.196744 0
0.340476 0
0.233431 0
0.416391 0
0.56389 0
0.89627 0
0.864452 0
0.561177 0
0.905249 0
0.601425 0
0.121432 1
0.161898 0
0.933774 0
0.430071 0
0.388174 0
0.801867 0
0.662267 0
0.363187 0
0.167842 0
0.388261 0
0.210769 0
0.73452 0
0.921399 0
0.258191 0
0.794481 0
0.537196 0
0.75431 0
0.0131346 1
0.404029 0
0.759994 0
0.496272 0
0.340929 0
0.663431 0
0.447863 0
0.521485 0
0.276807 0
0.52792 0
0.887917 0
0.861679 0
0.909502 0
0.657964 0
0.972842 0
0.486231 0
0.0895914 0
0.419395 0
0.723268 0
0.121712 0
0.620257 0
0.604752 0
0.0947615 1
0.80595 0
0.246031 0
0.831202 0
0.11045 0
0.586209 0
0.142739 0
0.100742 0
0.0162677 0
0.171687 0
0.0708528 1
0.554729 0
0.23011 0
0.277491 0
0.140043 0
0.88027 0
0.236311 0
0.894009 0
0.205831 0
0.31997 0
0.143764 1
0.900878 0
0.946619 0
0.776871 0
0.179878 1
0.0493875 1
0.707324 0
0.64276 0
0.155392 1
0.716734 0
0.360932 0
0.705547 0
0.55205 0
0.9286 0
0.939035 0
0.694838 0
0.561019 0
0.385186 0
0.472903 0
0.70456 0
0.500073 0
0.430232 0
0.26214 0
0.633561 0
0.518632 0
0.627711 0
0.522443 0
0.851569 0
0.983297 0
0.171644 1
0.229447 0
0.0990956 0
0.00925285 1
0.992939 0
0.68678 0
0.514105 0
0.0394368 0
0.702769 0
0.30761 0
0.715256 0
0.104616 1
0.644833 0
0.789455 0
0.323381 0
0.864293 0
0.00520849 1
0.954961 0
0.441758 0
0.554102 0
0.274558 0
0.154651 0
0.756782 0
0.100161 1
0.313426 0
0.718783 0
0.277276 0
0.990882 0
0.831104 0
0.668388 0
0.802265 0
0.989566 0
0.460546 0
0.096604 0
0.564725 0
0.593237 0
0.334277 0
0.0760735 0
0.556128 0
0.179883 1
0.508323 0
0.352552 0
0.611234 0
0.3956 0
0.836336 0
0.312973 0
0.598039 0
0.14711 0
0.0834712 1
0.955037 0
0.944334 0
0.0711395 0
0.539345 0
0.0137011 1
0.788688 0
0.3008 0
0.507149 0
0.253378 0
0.903213 0
0.554707 0
0.240018 0
0.119129 1
0.312499 0
0.196181 0
0.891034 0
0.435822 0
0.311352 0
0.290621 0
0.356044 0
0.00864679 1
0.357292 0
0.415741 0
0.505239 0
0.444588 0
0.926309 0
0.0270405 1
0.314577 0
0.389286 0
0.0241008 1
0.276813 0
0.878798 0
0.411345 0
0.66692 0
0.143539 1
0.508467 0
0.141213 1
0.73116 0
0.970429 0
0.841135 0
0.166715 0
0.34082 0
0.527868 0
0.990434 0
0.118895 0
0.23499 0
0.206416 0
0.43785 0
0.31225 0
0.476153 0
0.0838271 1
0.825427 0
0.0564294 1
0.532709 0
0.741809 0
0.416363 0
0.823529 0
0.248994 0
0.31926 0
0.0636677 0
0.754269 0
0.72658 0
0.68714 0
0.120569 1
0.984427 0
0.16695 0
0.0243211 1
0.794403 0
0.561693 0
0.55103 0
0.818066 0
0.905924 0
0.0683336 1
0.372595 0
0.965627 0
0.961624 0
0.987867 0
0.893135 0
0.0205635 0
0.308136 1
0.622458 0
0.242983 0
0.171307 1
0.32258 0
0.339591 0
0.296419 0
0.710616 0
0.98345 0
0.359928 0
0.892587 0
0.969163 0
0.329727 0
0.731317 0
0.851081 0
0.045836 1
0.157517 0
0.923034 0
0.122443 1
0.950236 0
0.155928 0
0.0532506 1
0.0519456 1
0.216568 0
0.231056 0
0.0783724 0
0.982948 0
0.925749 0
0.532319 0
0.241825 0
0.842604 0
0.0983306 1
0.292778 0
0.929629 0
0.0562022 0
0.217281 0
0.381379 0
0.262435 0
0.742563 0
0.710161 0
0.477026 0
0.350509 0
0.53289 0
0.518543 0
0.900788 0
0.815056 0
0.335848 0
0.620372 0
0.233749 1
0.327336 0
0.686026 0
0.794626 0
0.100387 1
0.856059 0
0.65411 0
0.252181 0
0.907414 0
0.748837 0
0.397193 0
0.820899 0
0.749858 0
0.210554 0
0.956001 0
0.0632076 0
0.199624 1
0.361462 0
0.520936 0
0.987148 0
0.854593 0
0.869324 0
0.602871 0
0.76353 0
0.928488 0
0.471653 0
0.0931435 1
0.0988362 0
0.963707 0
0.461141 0
0.840526 0
0.276214 0
0.0134141 1
0.0843158 1
0.497439 0
0.00950038 1
0.927789 0
0.503723 0
0.0670201 0
0.487445 0
0.0792558 1
0.213763 0
0.247341 0
0.804963 0
0.422384 0
0.788774 0
0.194292 0
0.399007 0
0.956072 0
0.261996 1
0.625073 0
0.640846 0
0.936797 0
0.740813 0
0.242344 0
0.768979 0
0.192722 1
0.480741 0
0.625903 0
0.811189 0
0.796575 0
0.0141957 1
0.45152 0
0.58 0
0.463589 0
0.607222 0
0.126223 0
0.556581 0
0.763291 0
0.625556 0
0.674956 0
0.663705 0
0.666279 0
0.200885 1
0.213397 0
0.0525932 1
0.122933 1
0.0218483 1
0.820381 0
0.73265 0
