# Supplementary material for: Beyond the Hypercube: Evolutionary Accessibility of Fitness Landscapes with Realistic Mutational Networks
Source: PLoS Comput Biol. 2016 Dec 9;12(12):e1005218. doi: 10.1371/journal.pcbi.1005218 (PMC5147777; doi:10.1371/journal.pcbi.1005218)
Supplement: S1 Data and Code — (ZIP) [file pcbi.1005218.s009.zip › OUT_TEST_RAND/final_STATS_N12_L6_K4_R1000_59_67_rand_all.dat]

#1 - P_L(0)	 std	 <n_L>	 std
0.489	 0.0158076	 6264.02	 1303.89	 
