# Supplementary material for: Beyond the Hypercube: Evolutionary Accessibility of Fitness Landscapes with Realistic Mutational Networks
Source: PLoS Comput Biol. 2016 Dec 9;12(12):e1005218. doi: 10.1371/journal.pcbi.1005218 (PMC5147777; doi:10.1371/journal.pcbi.1005218)
Supplement: S1 Data and Code — (ZIP) [file pcbi.1005218.s009.zip › OUT_TEST_RAND/flush_DATA_N12_L4_K8_R10000_59_67_rand_nobackward.dat]

# i: 999	time: 0
# <1-P_L(0)>: 0.705
# i: 9999	time: 1
# <1-P_L(0)>: 0.7059
