# Supplementary material for: Beyond the Hypercube: Evolutionary Accessibility of Fitness Landscapes with Realistic Mutational Networks
Source: PLoS Comput Biol. 2016 Dec 9;12(12):e1005218. doi: 10.1371/journal.pcbi.1005218 (PMC5147777; doi:10.1371/journal.pcbi.1005218)
Supplement: S1 Data and Code — (ZIP) [file pcbi.1005218.s009.zip › OUT_TEST_RAND/hist_paths_N12_L6_K4_R1000_59_67_rand_all.dat]

0 0.181767 0.999909 407 6
20 0 0 0 0 0 8 36 67 84 117 131 112 86 107 135 103 56 22 3 1 
24 0 0 0 0 0 0 0 10 53 103 142 154 159 174 203 187 155 137 79 29 19 17 7 1 
25 0 0 0 0 0 0 0 0 0 9 40 64 75 93 123 141 121 84 73 67 54 28 14 6 1 
25 0 0 0 0 0 0 0 0 0 0 0 12 29 24 26 31 43 48 30 22 28 32 16 6 3 
25 0 0 0 0 0 0 0 0 0 0 0 0 0 0 4 2 6 27 41 29 10 6 11 8 2 
23 0 0 0 0 0 0 0 0 0 0 0 0 0 0 0 0 0 0 0 1 3 3 1 
1 0.944277 0.99994 0 0
2 0.992092 0.999965 0 0
3 0.437168 0.999968 17 2
12 0 0 0 0 0 0 0 0 1 2 1 2 
11 0 0 0 0 0 0 0 0 0 1 2 
4 0.82495 0.999974 0 0
5 0.58121 0.999999 0 0
6 0.193921 0.999931 151 4
15 0 0 0 0 0 0 4 21 34 44 68 77 45 14 2 
20 0 0 0 0 0 0 0 0 3 32 61 89 100 55 22 15 33 42 32 12 
21 0 0 0 0 0 0 0 0 0 0 11 28 51 64 55 36 18 25 35 26 8 
22 0 0 0 0 0 0 0 0 0 0 0 0 3 1 8 22 18 9 5 7 5 1 
7 0.112322 0.999713 493 7
17 0 0 0 0 0 3 29 96 220 309 301 233 171 94 41 12 2 
20 0 0 0 0 0 0 0 6 51 181 438 654 600 481 322 191 96 43 13 1 
22 0 0 0 0 0 0 0 0 0 9 60 175 392 571 558 461 306 175 82 34 9 1 
23 0 0 0 0 0 0 0 0 0 0 0 4 23 73 167 241 272 216 139 83 42 14 2 
24 0 0 0 0 0 0 0 0 0 0 0 0 0 0 7 20 39 59 65 58 45 29 11 2 
24 0 0 0 0 0 0 0 0 0 0 0 0 0 0 0 0 1 1 2 8 16 22 15 4 
26 0 0 0 0 0 0 0 0 0 0 0 0 0 0 0 0 0 0 0 0 0 0 2 4 3 1 
8 0.743522 0.999934 0 0
9 0.426029 0.999967 0 0
10 0.118757 0.998823 83 3
15 0 0 0 0 0 0 2 5 4 5 8 5 5 2 1 
18 0 0 0 0 0 0 0 0 4 8 4 7 9 11 8 5 3 2 
19 0 0 0 0 0 0 0 0 0 0 0 1 0 2 4 7 5 3 1 
11 0.372866 0.999651 86 3
18 0 0 0 0 0 2 6 3 9 7 7 3 6 1 6 2 3 1 
18 0 0 0 0 0 0 0 0 0 2 2 0 1 4 6 6 3 1 
19 0 0 0 0 0 0 0 0 0 0 0 0 0 0 0 3 2 4 1 
12 0.0611771 0.999991 845 7
23 0 0 0 0 0 4 22 37 104 210 392 684 850 959 879 765 558 374 226 94 31 5 4 
25 0 0 0 0 0 0 0 6 35 121 269 502 967 1528 1981 2235 2161 1889 1512 1040 627 295 115 30 8 
29 0 0 0 0 0 0 0 0 0 5 32 117 253 565 1092 1522 1977 2106 2140 2063 1739 1276 855 503 270 117 36 11 4 
30 0 0 0 0 0 0 0 0 0 0 0 1 16 59 132 356 567 758 962 1116 1082 1005 796 541 333 175 87 43 13 1 
30 0 0 0 0 0 0 0 0 0 0 0 0 0 0 2 9 23 75 131 202 268 313 255 198 145 72 42 20 8 2 
27 0 0 0 0 0 0 0 0 0 0 0 0 0 0 0 0 0 0 1 3 12 20 28 31 32 15 6 
26 0 0 0 0 0 0 0 0 0 0 0 0 0 0 0 0 0 0 0 0 0 0 1 3 1 2 
13 0.598837 0.999342 9 1
8 0 0 0 0 0 0 1 1 
14 0.553596 0.99993 0 0
15 0.0698913 0.999955 588 8
19 0 0 0 0 0 13 75 231 442 683 857 793 582 381 194 106 54 22 2 
23 0 0 0 0 0 0 0 35 220 696 1324 1977 2506 2421 1787 1085 565 283 118 43 18 5 1 
25 0 0 0 0 0 0 0 0 0 36 255 833 1558 2368 2935 2670 1905 1153 626 307 129 49 19 8 2 
26 0 0 0 0 0 0 0 0 0 0 0 19 191 584 1092 1720 1937 1636 1119 644 334 130 47 21 9 2 
25 0 0 0 0 0 0 0 0 0 0 0 0 0 13 107 277 538 787 749 539 354 207 102 24 4 
25 0 0 0 0 0 0 0 0 0 0 0 0 0 0 0 6 40 75 129 181 175 118 58 21 9 
25 0 0 0 0 0 0 0 0 0 0 0 0 0 0 0 0 0 1 3 6 12 27 34 15 3 
25 0 0 0 0 0 0 0 0 0 0 0 0 0 0 0 0 0 0 0 0 0 0 1 4 3 
16 0.356314 0.999953 44 3
12 0 0 0 0 0 0 4 6 2 3 2 1 
12 0 0 0 0 0 0 0 0 1 6 3 1 
13 0 0 0 0 0 0 0 0 0 0 0 3 1 
17 0.471273 0.999664 21 2
10 0 0 0 0 0 3 3 2 0 1 
10 0 0 0 0 0 0 0 0 0 1 
18 0.709028 0.999673 0 0
19 0.905941 0.999962 0 0
20 0.127365 0.999937 468 7
14 0 0 0 0 0 12 35 64 93 118 131 93 45 12 
18 0 0 0 0 0 0 0 15 67 198 321 394 401 305 180 72 17 2 
22 0 0 0 0 0 0 0 0 0 14 99 270 489 618 604 453 311 200 111 51 19 2 
24 0 0 0 0 0 0 0 0 0 0 0 24 111 240 354 418 416 339 227 127 57 18 5 1 
27 0 0 0 0 0 0 0 0 0 0 0 0 0 8 38 83 135 173 168 133 82 48 42 35 20 7 1 
27 0 0 0 0 0 0 0 0 0 0 0 0 0 0 0 0 4 21 51 67 51 35 32 32 21 7 1 
25 0 0 0 0 0 0 0 0 0 0 0 0 0 0 0 0 0 0 0 2 6 6 4 4 2 
21 0.327952 0.999729 18 1
12 0 0 0 0 0 0 0 3 4 3 1 1 
22 0.714062 0.999748 0 0
23 0.666647 0.999786 0 0
24 0.275157 0.999582 233 5
19 0 0 0 0 0 0 7 28 52 72 81 61 70 71 36 15 11 5 1 
20 0 0 0 0 0 0 0 0 14 58 101 111 102 83 56 40 26 21 12 3 
21 0 0 0 0 0 0 0 0 0 0 10 37 49 58 48 35 27 21 16 11 3 
22 0 0 0 0 0 0 0 0 0 0 0 0 6 11 9 15 19 30 36 29 15 3 
23 0 0 0 0 0 0 0 0 0 0 0 0 0 0 1 1 0 4 16 27 26 14 3 
25 0.739225 0.999968 0 0
26 0.0290468 0.999092 593 6
19 0 0 0 0 0 0 14 78 252 400 563 605 546 427 259 122 52 3 1 
21 0 0 0 0 0 0 0 0 13 107 349 672 1042 1102 1007 730 457 193 52 11 1 
23 0 0 0 0 0 0 0 0 0 0 7 61 186 476 767 943 828 553 310 120 50 18 3 
23 0 0 0 0 0 0 0 0 0 0 0 0 1 23 63 165 270 388 352 243 134 53 7 
25 0 0 0 0 0 0 0 0 0 0 0 0 0 0 0 1 9 36 66 106 122 90 41 14 1 
25 0 0 0 0 0 0 0 0 0 0 0 0 0 0 0 0 0 0 0 1 4 12 18 17 4 
27 0.646533 0.999915 0 0
28 0.889117 0.999926 0 0
29 0.946782 0.999787 0 0
30 0.78623 0.999888 0 0
31 0.647873 0.999796 0 0
32 0.491439 0.999955 15 1
14 0 0 0 0 0 0 0 0 0 0 0 0 0 1 
33 0.818332 0.999934 0 0
34 0.937627 0.999505 0 0
35 0.986602 0.999741 0 0
36 0.636241 0.999801 0 0
37 0.609729 0.999595 0 0
38 0.499771 0.999664 0 0
39 0.86279 0.999706 0 0
40 0.0895059 0.999834 68 3
14 0 0 0 0 0 0 1 7 15 13 18 9 6 1 
14 0 0 0 0 0 0 0 0 0 0 2 8 5 1 
13 0 0 0 0 0 0 0 0 0 0 0 0 1 
41 0.469637 0.999915 0 0
42 0.571079 0.999321 8 1
7 0 0 0 0 0 0 1 
43 0.140437 0.999426 463 6
17 0 0 0 0 0 0 3 11 35 98 161 215 248 207 115 44 3 
19 0 0 0 0 0 0 0 0 4 14 57 154 232 234 367 284 142 67 12 
21 0 0 0 0 0 0 0 0 0 0 8 15 39 105 156 185 200 218 89 19 1 
22 0 0 0 0 0 0 0 0 0 0 0 0 4 9 12 38 64 77 45 63 16 2 
21 0 0 0 0 0 0 0 0 0 0 0 0 0 0 0 0 1 12 15 13 7 
21 0 0 0 0 0 0 0 0 0 0 0 0 0 0 0 0 0 0 0 0 1 
44 0.942701 0.999871 0 0
45 0.105245 0.999896 740 6
22 0 0 0 0 0 1 22 107 287 505 723 902 930 792 618 454 262 112 46 11 7 4 
23 0 0 0 0 0 0 0 0 32 203 578 1190 1614 1807 1811 1635 1271 756 361 172 68 27 9 
25 0 0 0 0 0 0 0 0 0 0 26 136 479 1029 1449 1663 1656 1427 973 520 285 161 65 16 1 
26 0 0 0 0 0 0 0 0 0 0 0 0 12 53 222 484 653 725 662 514 333 226 152 74 21 1 
26 0 0 0 0 0 0 0 0 0 0 0 0 0 0 2 10 34 80 129 143 130 88 57 62 49 16 
27 0 0 0 0 0 0 0 0 0 0 0 0 0 0 0 0 0 0 0 0 0 0 0 0 9 15 6 
46 0.167137 0.999487 44 5
10 0 0 0 0 0 2 12 20 16 6 
11 0 0 0 0 0 0 0 2 20 26 12 
14 0 0 0 0 0 0 0 0 0 0 8 8 6 2 
16 0 0 0 0 0 0 0 0 0 0 0 0 8 8 12 4 
17 0 0 0 0 0 0 0 0 0 0 0 0 0 0 0 8 8 
47 0.186805 0.999958 288 6
22 0 0 0 0 0 0 11 55 138 207 249 208 184 164 137 94 61 36 22 10 3 1 
23 0 0 0 0 0 0 0 0 45 157 335 439 465 338 278 241 198 131 67 34 10 2 1 
23 0 0 0 0 0 0 0 0 0 0 40 149 345 559 558 453 337 231 156 66 31 10 1 
23 0 0 0 0 0 0 0 0 0 0 0 0 8 65 218 419 498 483 335 190 70 17 3 
24 0 0 0 0 0 0 0 0 0 0 0 0 0 0 0 14 67 122 155 137 91 46 14 2 
22 0 0 0 0 0 0 0 0 0 0 0 0 0 0 0 0 0 0 1 2 2 1 
48 0.560118 0.999835 0 0
49 0.426158 0.999994 12 1
10 0 0 0 0 0 0 0 0 2 1 
50 0.57188 0.999965 0 0
51 0.680418 0.999076 0 0
52 0.928466 0.99997 0 0
53 0.655371 0.999945 0 0
54 0.0652559 0.999808 313 6
18 0 0 0 0 0 3 17 51 107 152 188 140 84 69 50 26 9 1 
21 0 0 0 0 0 0 0 6 28 86 179 234 275 243 220 163 108 69 34 9 1 
23 0 0 0 0 0 0 0 0 0 2 10 33 73 104 113 136 118 68 49 33 20 9 2 
23 0 0 0 0 0 0 0 0 0 0 0 0 0 9 14 29 43 44 40 22 11 6 2 
23 0 0 0 0 0 0 0 0 0 0 0 0 0 0 0 0 2 7 9 11 4 5 1 
22 0 0 0 0 0 0 0 0 0 0 0 0 0 0 0 0 0 0 0 0 0 1 
55 0.952561 0.999968 0 0
56 0.512613 0.999573 0 0
57 0.117353 0.999923 681 7
22 0 0 0 0 0 1 25 121 271 523 801 974 1037 926 748 496 303 202 100 31 12 6 
25 0 0 0 0 0 0 0 10 53 216 647 1195 1734 2170 2211 1966 1547 1043 717 417 204 76 42 19 2 
27 0 0 0 0 0 0 0 0 0 13 76 297 737 1171 1612 1956 1961 1768 1425 1117 720 444 226 112 60 22 4 
28 0 0 0 0 0 0 0 0 0 0 0 10 58 161 339 591 930 1161 1194 1029 796 553 335 194 113 43 18 4 
28 0 0 0 0 0 0 0 0 0 0 0 0 0 4 13 49 112 193 246 270 252 194 156 122 78 64 36 8 
26 0 0 0 0 0 0 0 0 0 0 0 0 0 0 0 0 0 6 22 37 40 36 18 6 9 4 
22 0 0 0 0 0 0 0 0 0 0 0 0 0 0 0 0 0 0 0 2 4 2 
58 0.62635 0.999694 0 0
59 0.933748 0.999851 0 0
60 0.39484 0.999261 14 2
10 0 0 0 0 0 0 0 0 1 2 
12 0 0 0 0 0 0 0 0 0 0 1 1 
61 0.509886 0.999833 13 1
12 0 0 0 0 0 0 0 1 4 6 4 1 
62 0.863383 0.999263 0 0
63 0.735479 0.999839 0 0
64 0.113469 0.999897 171 5
16 0 0 0 0 0 0 9 16 33 27 15 7 3 4 3 1 
18 0 0 0 0 0 0 0 1 6 21 42 59 41 26 18 12 7 2 
20 0 0 0 0 0 0 0 0 0 0 1 14 45 65 55 31 15 8 5 1 
21 0 0 0 0 0 0 0 0 0 0 0 0 0 2 13 25 27 12 4 1 1 
19 0 0 0 0 0 0 0 0 0 0 0 0 0 0 0 0 1 3 2 
65 0.252876 0.999982 0 0
66 0.780223 0.999623 0 0
67 0.626745 0.999848 0 0
68 0.774351 0.99972 0 0
69 0.264965 0.999829 13 2
10 0 0 0 0 0 0 0 0 1 1 
12 0 0 0 0 0 0 0 0 0 0 0 1 
70 0.196913 0.999258 44 3
13 0 0 0 0 0 0 0 1 6 9 7 4 1 
15 0 0 0 0 0 0 0 0 1 3 2 3 3 1 1 
12 0 0 0 0 0 0 0 0 0 0 0 1 
71 0.635692 0.999734 0 0
72 0.0196506 0.999743 705 7
19 0 0 0 0 0 1 25 82 185 292 358 356 333 247 194 147 89 51 22 
23 0 0 0 0 0 0 0 5 41 148 371 627 807 877 836 717 588 426 244 129 74 25 3 
27 0 0 0 0 0 0 0 0 0 3 34 129 307 569 777 866 738 725 519 362 209 129 60 23 16 6 1 
28 0 0 0 0 0 0 0 0 0 0 0 0 13 63 142 308 455 464 482 383 277 138 63 50 11 7 4 1 
29 0 0 0 0 0 0 0 0 0 0 0 0 0 0 0 12 52 127 190 258 250 225 127 74 60 34 20 10 2 
30 0 0 0 0 0 0 0 0 0 0 0 0 0 0 0 0 0 3 17 37 67 86 123 87 70 45 25 14 6 2 
29 0 0 0 0 0 0 0 0 0 0 0 0 0 0 0 0 0 0 0 0 1 7 10 10 6 4 1 1 1 
73 0.762585 0.999515 0 0
74 0.0451158 0.999964 249 5
18 0 0 0 0 0 4 14 28 47 85 63 62 50 21 18 14 5 1 
21 0 0 0 0 0 0 0 2 14 18 57 84 106 91 42 26 25 8 4 3 1 
22 0 0 0 0 0 0 0 0 0 1 2 13 43 61 44 32 17 15 9 2 6 3 
23 0 0 0 0 0 0 0 0 0 0 0 0 0 4 8 7 15 19 12 4 0 2 1 
20 0 0 0 0 0 0 0 0 0 0 0 0 0 0 0 0 1 7 8 2 
75 0.386926 0.999986 11 1
10 0 0 0 0 0 0 0 0 0 1 
76 0.197323 0.999995 99 3
14 0 0 0 0 0 0 0 5 12 18 14 7 6 4 
17 0 0 0 0 0 0 0 0 0 1 8 15 17 15 12 8 2 
18 0 0 0 0 0 0 0 0 0 0 0 0 0 2 2 5 6 2 
77 0.900142 0.999575 0 0
78 0.286255 0.999662 0 0
79 0.123875 0.999724 456 5
21 0 0 0 0 0 0 5 22 66 105 151 217 205 147 97 64 36 20 14 5 2 
22 0 0 0 0 0 0 0 0 18 79 165 265 359 348 310 208 135 70 39 20 7 2 
22 0 0 0 0 0 0 0 0 0 0 13 73 141 236 269 246 166 121 67 42 13 3 
23 0 0 0 0 0 0 0 0 0 0 0 0 6 32 65 101 106 74 62 43 29 12 3 
24 0 0 0 0 0 0 0 0 0 0 0 0 0 0 0 1 3 7 13 13 6 3 3 1 
80 0.797912 0.999099 0 0
81 0.660498 0.999959 0 0
82 0.84848 0.999822 0 0
83 0.596985 0.999895 22 3
11 0 0 0 0 0 0 1 5 5 4 2 
12 0 0 0 0 0 0 0 0 2 7 6 4 
13 0 0 0 0 0 0 0 0 0 0 0 2 2 
84 0.550175 0.999429 0 0
85 0.884098 0.999872 0 0
86 0.461886 0.999868 31 3
11 0 0 0 0 0 0 0 2 3 4 1 
16 0 0 0 0 0 0 0 0 1 2 0 0 0 0 2 3 
11 0 0 0 0 0 0 0 0 0 0 1 
87 0.660623 0.99948 0 0
88 0.719676 0.999697 0 0
89 0.076148 0.999108 341 7
16 0 0 0 0 0 1 8 42 83 108 113 84 53 29 9 1 
19 0 0 0 0 0 0 0 6 27 89 211 279 255 189 109 59 38 12 1 
21 0 0 0 0 0 0 0 0 0 2 20 95 256 356 308 204 115 59 46 19 4 
23 0 0 0 0 0 0 0 0 0 0 0 0 8 67 191 258 208 122 54 21 17 9 3 
24 0 0 0 0 0 0 0 0 0 0 0 0 0 0 8 48 103 108 77 41 15 4 3 1 
23 0 0 0 0 0 0 0 0 0 0 0 0 0 0 0 0 6 17 24 23 16 6 1 
23 0 0 0 0 0 0 0 0 0 0 0 0 0 0 0 0 0 0 1 1 1 2 1 
90 0.472576 0.999831 23 3
9 0 0 0 0 0 0 1 4 3 
12 0 0 0 0 0 0 0 0 1 3 3 1 
14 0 0 0 0 0 0 0 0 0 0 0 0 2 2 
91 0.304083 0.999841 80 4
13 0 0 0 0 0 0 1 1 2 1 2 5 2 
18 0 0 0 0 0 0 0 0 3 6 11 16 14 13 7 1 2 3 
15 0 0 0 0 0 0 0 0 0 1 1 3 6 5 4 
16 0 0 0 0 0 0 0 0 0 0 0 0 0 2 5 4 
92 0.819253 0.999701 0 0
93 0.530419 0.999525 0 0
94 0.729243 0.999813 0 0
95 0.437141 0.99999 54 4
11 0 0 0 0 0 0 6 9 3 6 1 
13 0 0 0 0 0 0 0 6 13 6 11 4 1 
14 0 0 0 0 0 0 0 0 0 4 2 3 2 1 
15 0 0 0 0 0 0 0 0 0 0 0 0 0 0 2 
96 0.543925 0.999289 0 0
97 0.950721 0.999277 0 0
98 0.0756269 0.999417 696 6
19 0 0 0 0 0 10 83 279 458 573 652 682 527 296 144 81 33 10 3 
23 0 0 0 0 0 0 0 11 141 489 963 1586 1990 1934 1508 1012 560 304 141 66 27 4 1 
24 0 0 0 0 0 0 0 0 0 5 96 330 869 1589 2070 2051 1599 1079 589 298 134 45 13 3 
26 0 0 0 0 0 0 0 0 0 0 0 0 27 110 285 562 826 839 725 549 349 196 86 28 7 1 
29 0 0 0 0 0 0 0 0 0 0 0 0 0 0 2 9 54 134 202 212 216 232 212 155 96 51 23 7 1 
26 0 0 0 0 0 0 0 0 0 0 0 0 0 0 0 0 0 0 10 23 30 22 13 9 4 1 
99 0.657362 0.999778 0 0
100 0.049228 0.999871 532 6
19 0 0 0 0 0 3 36 109 214 287 307 330 304 223 130 77 51 21 6 
21 0 0 0 0 0 0 0 3 46 161 313 417 491 413 301 206 103 38 19 7 2 
22 0 0 0 0 0 0 0 0 0 1 28 103 202 333 388 320 267 183 79 28 11 3 
23 0 0 0 0 0 0 0 0 0 0 0 0 22 43 52 142 172 151 126 65 17 2 1 
23 0 0 0 0 0 0 0 0 0 0 0 0 0 0 0 2 9 40 30 27 28 15 3 
25 0 0 0 0 0 0 0 0 0 0 0 0 0 0 0 0 0 0 0 4 6 3 3 3 1 
101 0.419436 0.999894 53 2
14 0 0 0 0 0 5 12 8 9 2 1 1 2 2 
15 0 0 0 0 0 0 0 1 0 1 3 4 0 2 2 
102 0.969873 0.999941 0 0
103 0.79739 0.999983 0 0
104 0.0129015 0.999608 295 6
17 0 0 0 0 0 0 4 36 146 320 417 422 351 245 121 50 11 
21 0 0 0 0 0 0 0 0 7 52 203 414 534 635 633 420 240 136 48 13 5 
23 0 0 0 0 0 0 0 0 0 0 1 14 38 119 330 534 522 424 297 135 55 34 12 
25 0 0 0 0 0 0 0 0 0 0 0 0 0 0 17 80 179 224 241 252 180 97 60 18 1 
26 0 0 0 0 0 0 0 0 0 0 0 0 0 0 0 0 12 26 33 40 62 79 56 39 19 1 
26 0 0 0 0 0 0 0 0 0 0 0 0 0 0 0 0 0 0 0 0 1 7 9 9 5 6 
105 0.643138 0.999555 0 0
106 0.231234 0.999676 314 6
16 0 0 0 0 0 5 27 42 49 63 46 43 26 16 7 1 
17 0 0 0 0 0 0 0 0 21 28 44 88 92 95 62 29 3 
20 0 0 0 0 0 0 0 0 0 0 3 4 16 39 61 48 31 12 6 1 
24 0 0 0 0 0 0 0 0 0 0 0 0 0 1 7 27 32 23 12 14 7 5 4 1 
24 0 0 0 0 0 0 0 0 0 0 0 0 0 0 0 0 0 4 5 4 6 3 2 1 
21 0 0 0 0 0 0 0 0 0 0 0 0 0 0 0 0 0 0 0 1 1 
107 0.442252 0.999933 20 1
9 0 0 0 0 0 0 4 5 1 
108 0.670155 0.999842 0 0
109 0.165402 0.999833 413 5
21 0 0 0 0 0 1 8 29 86 151 193 223 209 201 173 128 95 86 56 17 3 
23 0 0 0 0 0 0 0 2 9 24 74 170 262 296 314 296 267 216 155 116 71 24 5 
25 0 0 0 0 0 0 0 0 0 0 0 4 33 67 104 122 119 115 94 75 57 38 22 8 2 
25 0 0 0 0 0 0 0 0 0 0 0 0 0 1 6 13 27 45 56 57 49 24 4 3 1 
24 0 0 0 0 0 0 0 0 0 0 0 0 0 0 0 0 0 0 5 11 12 13 9 2 
110 0.867314 0.999592 0 0
111 0.0436649 0.999901 977 8
24 0 0 0 0 0 7 32 109 271 623 1149 1858 2458 2686 2602 2224 1644 997 527 246 112 45 10 1 
29 0 0 0 0 0 0 0 16 60 227 609 1437 2945 4685 6076 6615 6100 4766 3225 1984 1126 644 359 184 101 50 22 6 1 
30 0 0 0 0 0 0 0 0 0 8 49 194 582 1352 2631 4304 5533 5999 5520 4375 3110 2011 1294 782 472 274 130 49 12 2 
30 0 0 0 0 0 0 0 0 0 0 0 2 33 78 223 562 1124 1963 2739 3097 2997 2565 1893 1231 708 392 204 83 20 3 
30 0 0 0 0 0 0 0 0 0 0 0 0 0 0 8 27 63 180 373 631 859 961 961 814 558 304 152 63 20 2 
29 0 0 0 0 0 0 0 0 0 0 0 0 0 0 0 0 3 12 25 43 79 112 165 185 169 120 64 32 7 
30 0 0 0 0 0 0 0 0 0 0 0 0 0 0 0 0 0 0 2 4 4 9 11 16 17 18 16 12 7 1 
27 0 0 0 0 0 0 0 0 0 0 0 0 0 0 0 0 0 0 0 0 0 0 1 2 2 2 1 
112 0.882066 0.999925 0 0
113 0.188414 0.999422 243 7
19 0 0 0 0 0 10 35 57 54 54 38 22 12 12 8 4 3 3 1 
21 0 0 0 0 0 0 0 24 104 174 192 179 130 77 36 19 10 8 1 2 2 
23 0 0 0 0 0 0 0 0 0 22 88 166 221 185 110 66 28 14 9 6 1 2 2 
22 0 0 0 0 0 0 0 0 0 0 0 6 30 79 122 106 69 36 19 9 4 2 
24 0 0 0 0 0 0 0 0 0 0 0 0 0 0 10 21 22 19 14 5 9 3 3 1 
25 0 0 0 0 0 0 0 0 0 0 0 0 0 0 0 0 2 1 2 2 2 6 3 0 1 
24 0 0 0 0 0 0 0 0 0 0 0 0 0 0 0 0 0 0 0 0 0 0 2 1 
114 0.681901 0.999969 0 0
115 0.933122 0.999732 0 0
116 0.0219531 0.999901 154 4
14 0 0 0 0 0 0 3 13 28 46 50 44 20 3 
17 0 0 0 0 0 0 0 0 1 7 36 51 49 41 19 7 1 
18 0 0 0 0 0 0 0 0 0 0 2 7 23 19 18 7 3 1 
19 0 0 0 0 0 0 0 0 0 0 0 0 1 3 9 9 5 3 1 
117 0.699786 0.998862 0 0
118 0.826674 0.999552 0 0
119 0.157945 0.999931 241 4
18 0 0 0 0 0 0 10 26 50 81 103 109 92 78 70 43 12 1 
21 0 0 0 0 0 0 0 4 13 44 86 110 142 146 106 84 84 102 84 35 6 
19 0 0 0 0 0 0 0 0 0 0 0 2 6 9 13 16 8 4 1 
19 0 0 0 0 0 0 0 0 0 0 0 0 0 0 0 0 2 6 4 
120 0.370155 0.99822 0 0
121 0.318882 0.999339 76 3
11 0 0 0 0 0 1 12 25 18 7 2 
13 0 0 0 0 0 0 0 4 30 65 40 22 8 
15 0 0 0 0 0 0 0 0 0 3 14 19 10 4 4 
122 0.561878 0.999797 17 3
9 0 0 0 0 0 0 0 1 0 
12 0 0 0 0 0 0 0 0 0 2 3 2 
14 0 0 0 0 0 0 0 0 0 0 0 0 0 1 
123 0.199649 0.999873 294 4
25 0 0 0 0 0 2 18 28 49 70 112 114 149 208 226 200 166 130 85 40 21 16 8 3 1 
26 0 0 0 0 0 0 0 0 0 5 33 95 138 165 167 163 120 77 62 55 36 26 22 13 7 3 
28 0 0 0 0 0 0 0 0 0 0 0 0 2 13 22 17 9 7 5 4 14 26 31 29 21 12 6 2 
26 0 0 0 0 0 0 0 0 0 0 0 0 0 0 0 0 1 2 2 1 2 8 21 25 14 3 
124 0.0360982 0.999274 1049 10
20 0 0 0 0 0 3 65 328 833 1447 1888 2051 1848 1331 772 371 148 43 7 1 
30 0 0 0 0 0 0 0 6 186 922 2626 4874 6801 7630 7440 6395 5092 3673 2364 1375 774 462 319 233 190 138 98 46 16 2 
34 0 0 0 0 0 0 0 0 0 20 275 1370 3813 7588 11578 14000 14404 13285 11129 8628 6133 4105 2626 1669 1081 695 480 335 253 184 123 64 26 6 
33 0 0 0 0 0 0 0 0 0 0 0 30 243 1149 3403 6925 10855 13648 14643 14233 12618 10401 7793 5395 3510 2203 1302 690 312 119 43 8 4 
36 0 0 0 0 0 0 0 0 0 0 0 0 0 25 115 539 1803 3972 6544 8844 10328 10762 10228 8903 6996 4979 3203 1928 1078 557 268 137 83 49 20 4 
34 0 0 0 0 0 0 0 0 0 0 0 0 0 0 0 10 42 173 555 1354 2465 3800 5086 5813 5867 5291 4290 3069 1862 938 374 124 35 6 
35 0 0 0 0 0 0 0 0 0 0 0 0 0 0 0 0 0 2 6 23 94 220 498 1009 1700 2381 2783 2712 2197 1479 797 341 114 31 6 
36 0 0 0 0 0 0 0 0 0 0 0 0 0 0 0 0 0 0 0 0 0 8 22 41 89 192 373 567 737 784 696 505 291 130 38 6 
37 0 0 0 0 0 0 0 0 0 0 0 0 0 0 0 0 0 0 0 0 0 0 0 2 4 9 17 31 59 104 155 180 167 120 66 23 4 
38 0 0 0 0 0 0 0 0 0 0 0 0 0 0 0 0 0 0 0 0 0 0 0 0 0 0 0 0 0 2 4 11 17 20 18 12 5 1 
125 0.432041 0.999545 0 0
126 0.795619 0.999931 0 0
127 0.777501 0.999847 0 0
128 0.362806 0.999828 33 2
18 0 0 0 0 0 0 1 0 1 0 2 4 6 8 11 16 13 3 
12 0 0 0 0 0 0 0 0 0 1 0 1 
129 0.343997 0.999738 63 2
13 0 0 0 0 0 0 1 1 2 9 4 5 1 
12 0 0 0 0 0 0 0 0 0 0 1 2 
130 0.437282 0.999796 0 0
131 0.754881 0.999837 0 0
132 0.0855651 0.999819 458 6
21 0 0 0 0 0 2 14 40 118 239 390 537 656 693 539 301 101 28 6 1 1 
23 0 0 0 0 0 0 0 1 5 56 164 315 448 718 987 1018 836 518 234 100 47 13 2 
24 0 0 0 0 0 0 0 0 0 0 0 32 90 204 379 526 615 653 512 299 158 93 39 6 
25 0 0 0 0 0 0 0 0 0 0 0 0 0 16 46 83 136 178 275 289 186 121 83 37 5 
25 0 0 0 0 0 0 0 0 0 0 0 0 0 0 0 4 14 23 42 57 75 59 27 15 5 
23 0 0 0 0 0 0 0 0 0 0 0 0 0 0 0 0 0 0 2 4 7 10 7 
133 0.758801 0.999932 0 0
134 0.551669 0.999756 0 0
135 0.840233 0.999869 0 0
136 0.5341 0.999695 0 0
137 0.599924 0.999846 0 0
138 0.418523 0.99985 30 5
11 0 0 0 0 0 0 2 6 8 5 1 
13 0 0 0 0 0 0 0 0 0 1 3 3 1 
15 0 0 0 0 0 0 0 0 0 0 0 1 3 4 2 
17 0 0 0 0 0 0 0 0 0 0 0 0 0 0 1 2 1 
19 0 0 0 0 0 0 0 0 0 0 0 0 0 0 0 0 1 2 1 
139 0.91701 0.999939 0 0
140 0.0872338 0.999686 536 5
20 0 0 0 0 0 1 16 65 149 318 638 915 1003 862 657 469 269 130 42 1 
23 0 0 0 0 0 0 0 2 27 72 172 400 729 1058 1230 1154 927 643 341 129 46 18 3 
25 0 0 0 0 0 0 0 0 0 3 17 29 65 159 306 511 642 647 535 373 233 135 64 16 1 
25 0 0 0 0 0 0 0 0 0 0 0 0 2 5 18 35 71 118 135 116 79 53 32 11 1 
22 0 0 0 0 0 0 0 0 0 0 0 0 0 0 0 0 0 2 6 8 6 2 
141 0.92195 0.999988 0 0
142 0.176411 0.999883 215 4
17 0 0 0 0 0 0 5 19 52 106 153 174 158 113 63 22 3 
19 0 0 0 0 0 0 0 0 2 5 35 88 142 204 193 133 64 17 2 
21 0 0 0 0 0 0 0 0 0 0 6 14 29 53 76 81 66 42 23 8 1 
18 0 0 0 0 0 0 0 0 0 0 0 0 2 5 7 5 2 1 
143 0.084271 0.999357 157 4
17 0 0 0 0 0 0 8 40 57 102 82 73 61 27 12 6 2 
19 0 0 0 0 0 0 0 0 2 23 31 56 72 86 77 50 24 11 3 
22 0 0 0 0 0 0 0 0 0 0 3 7 11 29 63 98 95 66 32 15 6 1 
22 0 0 0 0 0 0 0 0 0 0 0 0 0 4 10 16 20 25 25 18 7 1 
144 0.507096 0.999493 0 0
145 0.0154997 0.999818 920 9
26 0 0 0 0 0 3 31 117 249 417 763 1204 1634 1973 2076 1903 1496 1008 639 386 231 135 70 32 10 2 
27 0 0 0 0 0 0 0 8 76 243 569 1113 2000 3147 4402 5574 6245 5773 4496 3166 1960 1079 527 210 65 18 4 
28 0 0 0 0 0 0 0 0 0 12 73 219 599 1351 2410 3803 5227 6239 6444 5833 4635 3142 1877 997 463 177 44 5 
31 0 0 0 0 0 0 0 0 0 0 0 4 23 136 501 1152 1997 2952 3879 4356 4058 3329 2554 1769 1020 470 191 71 22 6 1 
32 0 0 0 0 0 0 0 0 0 0 0 0 0 2 5 57 285 698 1218 1755 2154 2271 1978 1430 985 641 337 141 48 15 5 1 
31 0 0 0 0 0 0 0 0 0 0 0 0 0 0 0 0 1 16 108 310 592 900 1181 1260 1020 692 456 272 124 38 6 
33 0 0 0 0 0 0 0 0 0 0 0 0 0 0 0 0 0 0 0 2 26 95 210 353 480 492 371 244 165 100 46 14 2 
32 0 0 0 0 0 0 0 0 0 0 0 0 0 0 0 0 0 0 0 0 0 0 3 19 42 68 88 73 37 14 5 1 
31 0 0 0 0 0 0 0 0 0 0 0 0 0 0 0 0 0 0 0 0 0 0 0 0 0 2 6 10 12 8 2 
146 0.328535 0.999868 0 0
147 0.964355 0.999863 0 0
148 0.758125 0.999986 0 0
149 0.644928 0.999954 0 0
150 0.171471 0.999911 382 5
17 0 0 0 0 0 4 35 92 194 262 264 194 107 55 21 12 3 
19 0 0 0 0 0 0 0 9 50 139 244 271 232 185 128 59 26 12 1 
20 0 0 0 0 0 0 0 0 0 1 20 70 132 146 142 100 46 17 7 1 
21 0 0 0 0 0 0 0 0 0 0 0 0 7 16 42 42 39 24 12 4 1 
23 0 0 0 0 0 0 0 0 0 0 0 0 0 0 0 2 2 2 2 3 2 1 1 
151 0.105491 0.999882 472 5
19 0 0 0 0 0 14 32 71 102 139 143 143 137 87 82 47 29 10 1 
21 0 0 0 0 0 0 0 15 57 168 240 286 273 259 212 150 93 50 28 18 4 
22 0 0 0 0 0 0 0 0 0 5 29 122 182 248 241 180 130 100 72 52 24 9 
23 0 0 0 0 0 0 0 0 0 0 0 0 4 48 85 94 75 54 43 44 31 18 8 
23 0 0 0 0 0 0 0 0 0 0 0 0 0 0 0 4 7 6 6 6 3 1 1 
152 0.502493 0.999807 33 2
14 0 0 0 0 0 0 0 2 3 6 1 1 2 1 
15 0 0 0 0 0 0 0 0 0 3 7 3 2 2 1 
153 0.435151 0.999828 194 5
15 0 0 0 0 0 2 4 14 41 48 39 26 15 8 2 
16 0 0 0 0 0 0 0 0 4 22 39 70 73 45 17 2 
19 0 0 0 0 0 0 0 0 0 0 1 9 22 29 33 26 17 10 3 
22 0 0 0 0 0 0 0 0 0 0 0 0 0 3 19 29 32 18 12 6 7 2 
23 0 0 0 0 0 0 0 0 0 0 0 0 0 0 0 0 1 3 7 12 14 14 6 
154 0.842161 0.999794 0 0
155 0.951036 0.99974 0 0
156 0.0704604 0.999968 339 5
18 0 0 0 0 0 0 3 13 50 119 142 176 161 125 82 37 26 8 
19 0 0 0 0 0 0 0 0 3 23 53 103 158 169 136 92 49 18 4 
20 0 0 0 0 0 0 0 0 0 0 0 14 27 39 44 53 45 14 10 10 
23 0 0 0 0 0 0 0 0 0 0 0 0 0 2 8 10 19 17 5 9 6 5 3 
20 0 0 0 0 0 0 0 0 0 0 0 0 0 0 0 1 3 4 4 1 
157 0.215569 0.999078 175 3
18 0 0 0 0 0 0 2 9 25 39 56 58 46 24 15 7 3 1 
22 0 0 0 0 0 0 0 0 0 1 9 18 25 35 21 10 12 27 24 11 7 3 
20 0 0 0 0 0 0 0 0 0 0 0 0 0 0 0 0 0 1 4 3 
158 0.0550808 0.999875 538 5
20 0 0 0 0 0 0 9 57 165 260 393 499 572 615 497 298 157 62 16 2 
21 0 0 0 0 0 0 0 0 11 93 209 365 641 990 1166 966 559 246 76 15 2 
23 0 0 0 0 0 0 0 0 0 0 2 23 67 144 274 449 574 609 528 329 128 27 2 
24 0 0 0 0 0 0 0 0 0 0 0 0 0 4 21 54 78 65 57 61 60 40 15 2 
22 0 0 0 0 0 0 0 0 0 0 0 0 0 0 0 0 0 0 1 3 3 1 
159 0.11695 0.999954 379 5
19 0 0 0 0 0 13 104 325 652 860 958 886 614 315 109 23 3 2 1 
21 0 0 0 0 0 0 0 6 103 344 717 1097 1271 1166 845 456 194 70 27 10 1 
22 0 0 0 0 0 0 0 0 0 0 18 122 344 587 607 501 360 199 81 46 23 4 
23 0 0 0 0 0 0 0 0 0 0 0 0 0 16 72 143 156 90 49 25 8 3 1 
22 0 0 0 0 0 0 0 0 0 0 0 0 0 0 0 0 1 0 0 6 9 3 
160 0.904188 0.999929 0 0
161 0.865066 0.999992 0 0
162 0.187823 0.99985 280 6
19 0 0 0 0 0 0 2 18 38 80 121 145 170 169 121 70 23 6 1 
21 0 0 0 0 0 0 0 0 2 12 41 69 102 93 101 123 102 78 43 15 2 
24 0 0 0 0 0 0 0 0 0 0 0 1 11 33 36 41 50 70 78 87 73 38 16 3 
26 0 0 0 0 0 0 0 0 0 0 0 0 0 0 0 0 0 13 15 8 6 12 6 8 5 1 
27 0 0 0 0 0 0 0 0 0 0 0 0 0 0 0 0 0 0 0 0 3 1 3 4 1 3 1 
28 0 0 0 0 0 0 0 0 0 0 0 0 0 0 0 0 0 0 0 0 0 0 0 0 3 1 3 1 
163 0.198835 0.999199 139 4
15 0 0 0 0 0 5 19 39 55 56 54 47 42 28 8 
17 0 0 0 0 0 0 0 3 9 20 40 46 39 35 29 18 6 
18 0 0 0 0 0 0 0 0 0 0 2 3 7 16 19 10 5 1 
18 0 0 0 0 0 0 0 0 0 0 0 0 0 0 0 2 2 2 
164 0.122648 0.999743 215 4
18 0 0 0 0 0 3 7 34 61 120 147 134 117 60 33 16 4 2 
20 0 0 0 0 0 0 0 8 20 39 77 235 286 217 176 88 44 20 6 2 
19 0 0 0 0 0 0 0 0 0 2 4 9 37 117 161 97 81 20 10 
19 0 0 0 0 0 0 0 0 0 0 0 0 0 0 4 22 24 8 8 
165 0.280863 0.99969 150 4
19 0 0 0 0 0 0 2 8 17 37 47 49 45 35 25 22 18 9 2 
20 0 0 0 0 0 0 0 0 1 12 31 48 43 38 45 37 29 21 8 1 
22 0 0 0 0 0 0 0 0 0 0 0 1 5 7 4 8 8 10 10 8 6 2 
23 0 0 0 0 0 0 0 0 0 0 0 0 0 0 0 0 0 0 0 1 3 3 1 
166 0.735147 0.999966 0 0
167 0.846764 0.999681 0 0
168 0.797862 0.999764 0 0
169 0.161658 0.99979 118 4
14 0 0 0 0 0 4 24 33 32 27 10 6 2 1 
14 0 0 0 0 0 0 0 8 27 31 39 23 16 4 
17 0 0 0 0 0 0 0 0 0 4 0 2 7 6 3 2 1 
14 0 0 0 0 0 0 0 0 0 0 0 0 0 1 
170 0.92538 0.99981 0 0
171 0.977658 0.999669 0 0
172 0.574654 0.999954 9 1
8 0 0 0 0 0 1 2 1 
173 0.828965 0.99994 0 0
174 0.33759 0.999967 106 3
15 0 0 0 0 0 1 12 34 41 35 31 26 17 10 6 
21 0 0 0 0 0 0 0 2 17 37 55 67 56 33 19 14 14 16 14 8 2 
17 0 0 0 0 0 0 0 0 0 0 0 0 0 2 2 2 2 
175 0.0270947 0.999642 342 4
19 0 0 0 0 0 3 24 52 121 194 332 368 409 328 219 107 50 20 4 
20 0 0 0 0 0 0 0 9 23 35 82 179 322 413 499 444 266 107 41 12 
21 0 0 0 0 0 0 0 0 0 5 6 8 23 37 65 88 95 62 31 9 2 
21 0 0 0 0 0 0 0 0 0 0 0 0 0 0 1 1 2 7 13 8 5 
176 0.50789 0.999799 0 0
177 0.405546 0.999962 44 2
12 0 0 0 0 0 0 7 11 9 4 2 2 
13 0 0 0 0 0 0 0 0 2 7 2 0 2 
178 0.627279 0.99988 0 0
179 0.43051 0.999769 13 1
8 0 0 0 0 0 0 2 2 
180 0.944228 0.99976 0 0
181 0.373472 0.999609 66 4
12 0 0 0 0 0 0 1 4 7 7 4 1 
18 0 0 0 0 0 0 0 0 0 0 4 8 5 1 1 3 3 1 
19 0 0 0 0 0 0 0 0 0 0 0 1 5 7 4 2 3 3 1 
16 0 0 0 0 0 0 0 0 0 0 0 0 0 0 1 1 
182 0.0427921 0.999422 537 6
20 0 0 0 0 0 0 9 51 181 425 708 908 946 873 707 482 237 91 29 5 
23 0 0 0 0 0 0 0 0 5 122 476 971 1409 1594 1570 1402 1123 727 385 156 50 11 1 
25 0 0 0 0 0 0 0 0 0 0 12 163 537 1015 1372 1434 1261 973 666 422 209 89 26 5 1 
26 0 0 0 0 0 0 0 0 0 0 0 0 4 112 310 568 749 731 560 336 179 86 41 16 5 1 
25 0 0 0 0 0 0 0 0 0 0 0 0 0 0 0 24 85 170 217 189 124 60 21 7 1 
25 0 0 0 0 0 0 0 0 0 0 0 0 0 0 0 0 0 2 12 21 25 16 8 3 2 
183 0.327865 0.999956 227 5
16 0 0 0 0 0 1 4 25 76 165 262 275 194 85 26 5 
18 0 0 0 0 0 0 0 0 0 7 22 70 163 208 166 91 33 6 
19 0 0 0 0 0 0 0 0 0 0 0 1 24 48 60 74 47 20 5 
21 0 0 0 0 0 0 0 0 0 0 0 0 0 6 21 32 38 28 13 7 2 
20 0 0 0 0 0 0 0 0 0 0 0 0 0 0 0 0 7 16 10 1 
184 0.591905 0.999414 0 0
185 0.557751 0.999839 0 0
186 0.730415 0.999945 0 0
187 0.990691 0.999695 0 0
188 0.326774 0.999695 42 3
12 0 0 0 0 0 1 5 11 16 7 2 2 
14 0 0 0 0 0 0 0 0 2 5 5 6 6 2 
15 0 0 0 0 0 0 0 0 0 0 0 0 3 6 3 
189 0.735133 0.999794 0 0
190 0.885166 0.999718 0 0
191 0.0231761 0.999859 693 7
19 0 0 0 0 0 15 58 191 431 587 643 572 418 267 163 99 51 16 2 
22 0 0 0 0 0 0 0 32 185 578 1160 1720 1909 1702 1359 938 620 390 209 78 22 3 
24 0 0 0 0 0 0 0 0 0 30 222 735 1482 2126 2273 2140 1786 1270 832 511 270 121 37 6 
23 0 0 0 0 0 0 0 0 0 0 0 20 156 561 1041 1435 1598 1436 1091 622 285 106 18 
25 0 0 0 0 0 0 0 0 0 0 0 0 0 12 107 295 474 606 632 550 316 118 43 28 8 
25 0 0 0 0 0 0 0 0 0 0 0 0 0 0 0 9 43 81 113 102 120 97 42 14 2 
23 0 0 0 0 0 0 0 0 0 0 0 0 0 0 0 0 0 2 2 2 8 7 5 
192 0.0250381 0.999929 371 5
18 0 0 0 0 0 0 9 34 106 255 435 528 484 360 172 70 22 7 
19 0 0 0 0 0 0 0 0 4 30 130 328 507 538 423 222 117 51 18 
21 0 0 0 0 0 0 0 0 0 0 0 15 119 273 301 226 118 66 51 18 8 
24 0 0 0 0 0 0 0 0 0 0 0 0 0 16 66 95 67 35 15 13 16 7 3 1 
26 0 0 0 0 0 0 0 0 0 0 0 0 0 0 0 4 12 10 2 0 4 10 12 10 5 1 
193 0.371926 0.999915 31 2
11 0 0 0 0 0 0 2 3 4 4 1 
13 0 0 0 0 0 0 0 0 3 2 3 4 1 
194 0.610896 0.999978 9 1
8 0 0 0 0 0 0 0 1 
195 0.740141 0.999953 0 0
196 0.193109 0.999605 67 3
17 0 0 0 0 0 0 0 4 12 16 17 16 14 12 8 4 1 
18 0 0 0 0 0 0 0 0 0 6 14 19 17 7 7 6 3 1 
18 0 0 0 0 0 0 0 0 0 0 0 3 7 7 2 0 1 1 
197 0.956338 0.999814 0 0
198 0.631943 0.99991 0 0
199 0.753268 0.999844 0 0
200 0.570868 0.999558 0 0
201 0.577318 0.999926 23 2
9 0 0 0 0 0 0 1 0 1 
12 0 0 0 0 0 0 0 0 0 0 0 1 
202 0.90653 0.998626 0 0
203 0.465869 0.99956 53 2
13 0 0 0 0 0 0 0 1 4 4 6 6 2 
16 0 0 0 0 0 0 0 0 1 2 1 1 3 3 3 1 
204 0.94317 0.999807 0 0
205 0.115199 0.999866 320 5
16 0 0 0 0 0 1 16 57 127 203 220 189 133 61 15 1 
18 0 0 0 0 0 0 0 3 22 70 136 182 179 129 77 46 24 6 
21 0 0 0 0 0 0 0 0 0 0 7 44 66 45 39 29 27 18 14 10 3 
24 0 0 0 0 0 0 0 0 0 0 0 0 0 0 3 4 14 15 15 2 3 4 2 2 
21 0 0 0 0 0 0 0 0 0 0 0 0 0 0 0 0 0 0 3 8 1 
206 0.95766 0.999881 0 0
207 0.576554 0.999895 0 0
208 0.95548 0.999752 0 0
209 0.344539 0.999655 79 4
14 0 0 0 0 0 0 3 13 28 17 19 8 4 1 
16 0 0 0 0 0 0 0 0 0 4 12 7 16 10 5 2 
18 0 0 0 0 0 0 0 0 0 0 0 0 4 0 5 4 2 1 
19 0 0 0 0 0 0 0 0 0 0 0 0 0 0 0 0 0 0 1 
210 0.151592 0.999807 560 7
18 0 0 0 0 0 10 62 182 324 511 588 532 350 178 87 40 13 3 
20 0 0 0 0 0 0 0 5 55 193 483 735 922 775 463 240 123 58 18 2 
20 0 0 0 0 0 0 0 0 0 1 16 145 355 654 731 562 295 99 29 5 
23 0 0 0 0 0 0 0 0 0 0 0 0 12 78 149 234 244 197 114 42 16 4 1 
23 0 0 0 0 0 0 0 0 0 0 0 0 0 0 3 13 38 70 88 79 41 13 2 
24 0 0 0 0 0 0 0 0 0 0 0 0 0 0 0 0 0 1 6 14 18 15 7 1 
24 0 0 0 0 0 0 0 0 0 0 0 0 0 0 0 0 0 0 0 0 0 1 2 1 
211 0.199877 0.999992 144 4
17 0 0 0 0 0 0 0 12 43 38 46 62 48 22 16 9 2 
18 0 0 0 0 0 0 0 0 3 20 38 35 52 49 19 13 8 2 
19 0 0 0 0 0 0 0 0 0 0 4 20 36 35 25 10 3 2 1 
16 0 0 0 0 0 0 0 0 0 0 0 0 4 9 6 3 
212 0.497293 0.999905 0 0
213 0.369666 0.999481 0 0
214 0.590024 0.999959 0 0
215 0.248272 0.999814 161 3
20 0 0 0 0 0 0 0 15 18 35 58 67 54 35 11 3 3 1 2 1 
19 0 0 0 0 0 0 0 0 0 14 20 48 76 78 44 24 23 12 2 
20 0 0 0 0 0 0 0 0 0 0 0 5 12 21 26 15 9 11 6 1 
216 0.970528 0.999981 0 0
217 0.187602 0.999697 26 4
9 0 0 0 0 0 0 3 3 1 
10 0 0 0 0 0 0 0 0 2 1 
13 0 0 0 0 0 0 0 0 0 0 0 1 1 
15 0 0 0 0 0 0 0 0 0 0 0 0 0 2 2 
218 0.403471 0.999947 183 4
17 0 0 0 0 0 0 1 8 19 43 65 65 54 43 20 6 1 
19 0 0 0 0 0 0 0 0 3 8 18 35 64 64 66 47 27 10 3 
20 0 0 0 0 0 0 0 0 0 0 0 5 9 16 26 33 21 12 6 4 
21 0 0 0 0 0 0 0 0 0 0 0 0 0 0 1 2 7 8 4 2 2 
219 0.59348 0.999877 0 0
220 0.0667118 0.999768 547 7
19 0 0 0 0 0 12 45 119 237 392 562 667 530 388 218 104 55 25 5 
21 0 0 0 0 0 0 0 20 93 290 621 1138 1720 1752 1391 870 444 172 50 14 1 
23 0 0 0 0 0 0 0 0 0 25 129 354 612 1118 1538 1648 1365 860 442 163 54 9 1 
25 0 0 0 0 0 0 0 0 0 0 0 37 109 227 350 524 684 734 623 446 235 104 30 7 1 
26 0 0 0 0 0 0 0 0 0 0 0 0 0 13 48 57 62 105 154 156 117 65 32 9 4 1 
24 0 0 0 0 0 0 0 0 0 0 0 0 0 0 0 8 13 5 2 6 9 14 7 6 
19 0 0 0 0 0 0 0 0 0 0 0 0 0 0 0 0 0 2 2 
221 0.554998 0.999467 0 0
222 0.0927057 0.999782 508 6
18 0 0 0 0 0 0 20 130 282 351 382 363 266 126 53 28 26 11 
22 0 0 0 0 0 0 0 11 61 212 485 626 680 683 498 296 135 57 62 32 12 2 
24 0 0 0 0 0 0 0 0 0 6 49 186 325 399 516 457 355 212 109 74 40 16 7 1 
23 0 0 0 0 0 0 0 0 0 0 0 1 24 66 109 134 199 225 197 131 74 22 3 
23 0 0 0 0 0 0 0 0 0 0 0 0 0 0 10 22 22 17 38 60 58 27 6 
18 0 0 0 0 0 0 0 0 0 0 0 0 0 0 0 0 2 1 
223 0.425849 0.999759 40 2
11 0 0 0 0 0 0 2 4 6 5 3 
10 0 0 0 0 0 0 0 0 2 2 
224 0.379788 0.999661 173 6
16 0 0 0 0 0 4 16 46 92 132 157 149 116 64 23 4 
19 0 0 0 0 0 0 0 2 8 44 129 210 213 174 120 55 25 5 1 
20 0 0 0 0 0 0 0 0 0 2 4 25 63 116 143 139 88 58 13 4 
22 0 0 0 0 0 0 0 0 0 0 0 0 1 12 29 52 72 61 50 23 10 1 
23 0 0 0 0 0 0 0 0 0 0 0 0 0 0 1 5 10 9 14 14 14 6 3 
24 0 0 0 0 0 0 0 0 0 0 0 0 0 0 0 0 0 0 0 0 3 3 1 1 
225 0.430509 0.999365 0 0
226 0.978719 0.999417 0 0
227 0.298576 0.999884 67 4
12 0 0 0 0 0 1 5 4 9 6 4 2 
14 0 0 0 0 0 0 0 0 1 2 6 6 0 2 
16 0 0 0 0 0 0 0 0 0 0 0 6 7 4 6 2 
17 0 0 0 0 0 0 0 0 0 0 0 0 2 2 2 4 2 
228 0.886171 0.999781 0 0
229 0.353394 0.999846 24 3
11 0 0 0 0 0 0 0 0 0 0 1 
12 0 0 0 0 0 0 0 0 0 0 1 1 
14 0 0 0 0 0 0 0 0 0 0 0 0 1 1 
230 0.910113 0.999796 0 0
231 0.0631054 0.999974 489 6
16 0 0 0 0 0 11 72 206 310 366 344 270 188 81 30 6 
20 0 0 0 0 0 0 0 26 187 539 833 900 859 634 355 176 65 22 6 1 
22 0 0 0 0 0 0 0 0 0 22 214 656 1035 1124 1024 709 365 135 44 18 5 3 
24 0 0 0 0 0 0 0 0 0 0 0 11 99 339 581 627 566 386 164 55 20 7 4 3 
24 0 0 0 0 0 0 0 0 0 0 0 0 0 2 5 27 85 130 124 76 36 19 9 2 
25 0 0 0 0 0 0 0 0 0 0 0 0 0 0 0 0 0 0 0 3 10 11 6 4 2 
232 0.0643437 0.999819 433 5
19 0 0 0 0 0 12 41 96 160 200 236 203 154 91 33 17 10 4 1 
21 0 0 0 0 0 0 0 8 62 151 253 353 402 322 220 118 41 19 8 4 2 
22 0 0 0 0 0 0 0 0 0 1 29 87 144 222 243 213 134 71 35 7 3 2 
21 0 0 0 0 0 0 0 0 0 0 0 0 11 41 57 67 73 53 22 16 4 
22 0 0 0 0 0 0 0 0 0 0 0 0 0 0 2 9 9 12 15 11 5 1 
233 0.409328 0.999813 18 3
8 0 0 0 0 0 2 2 1 
9 0 0 0 0 0 0 0 3 1 
10 0 0 0 0 0 0 0 0 0 1 
234 0.392757 0.998937 27 4
10 0 0 0 0 0 0 0 0 4 2 
12 0 0 0 0 0 0 0 0 0 0 3 2 
13 0 0 0 0 0 0 0 0 0 0 0 0 1 
16 0 0 0 0 0 0 0 0 0 0 0 0 0 0 1 1 
235 0.853948 0.999751 0 0
236 0.0990437 0.999517 150 3
15 0 0 0 0 0 0 0 1 2 14 27 31 37 14 4 
17 0 0 0 0 0 0 0 0 0 0 3 8 32 32 16 7 2 
17 0 0 0 0 0 0 0 0 0 0 0 0 2 12 14 7 2 
237 0.24947 0.999984 124 3
12 0 0 0 0 0 5 9 19 29 18 6 3 
18 0 0 0 0 0 0 0 4 11 25 31 23 10 3 0 1 0 1 
19 0 0 0 0 0 0 0 0 0 0 1 8 8 6 1 0 1 0 1 
238 0.337043 0.999718 14 2
9 0 0 0 0 0 3 7 5 1 
11 0 0 0 0 0 0 0 1 2 2 1 
239 0.272915 0.999793 250 4
21 0 0 0 0 0 1 9 27 59 84 107 109 83 55 64 91 93 64 33 13 3 
20 0 0 0 0 0 0 0 2 19 58 95 87 73 51 28 22 17 9 3 1 
20 0 0 0 0 0 0 0 0 0 8 34 58 55 32 21 8 4 3 2 1 
22 0 0 0 0 0 0 0 0 0 0 0 0 3 9 13 11 5 1 1 2 2 1 
240 0.144827 0.999654 187 5
16 0 0 0 0 0 10 14 24 23 5 2 4 4 4 3 1 
17 0 0 0 0 0 0 0 17 34 46 25 13 9 7 6 6 2 
18 0 0 0 0 0 0 0 0 0 7 22 29 25 9 5 5 4 1 
18 0 0 0 0 0 0 0 0 0 0 0 2 7 7 2 5 5 1 
18 0 0 0 0 0 0 0 0 0 0 0 0 0 0 0 0 0 1 
241 0.378054 0.999996 49 2
12 0 0 0 0 0 0 2 7 4 6 5 3 
12 0 0 0 0 0 0 0 0 1 2 0 1 
242 0.853504 0.998929 0 0
243 0.632434 0.999634 0 0
244 0.573571 0.999838 11 1
9 0 0 0 0 0 0 1 3 1 
245 0.564752 0.999858 0 0
246 0.0768392 0.999872 1079 9
24 0 0 0 0 0 12 94 367 951 1837 2929 3935 4656 4797 4417 3666 2595 1433 610 211 83 39 13 2 
25 0 0 0 0 0 0 0 32 277 925 2508 5293 8827 12308 14209 13631 11174 7795 4632 2423 1094 423 138 31 2 
28 0 0 0 0 0 0 0 0 0 72 343 1135 3220 7132 12477 17008 18387 16707 13193 9038 5516 2955 1348 485 127 28 5 2 
29 0 0 0 0 0 0 0 0 0 0 0 39 204 753 2281 5501 10129 13968 15040 13212 10216 7067 4058 1928 805 276 79 14 5 
30 0 0 0 0 0 0 0 0 0 0 0 0 0 15 89 378 1293 3101 5306 7052 7554 6792 5403 3666 2115 1029 369 88 11 4 
31 0 0 0 0 0 0 0 0 0 0 0 0 0 0 0 2 20 130 574 1354 2093 2585 2840 2708 2184 1390 649 212 44 4 1 
31 0 0 0 0 0 0 0 0 0 0 0 0 0 0 0 0 0 0 2 27 169 411 554 656 711 628 420 190 60 17 3 
32 0 0 0 0 0 0 0 0 0 0 0 0 0 0 0 0 0 0 0 0 0 2 35 83 97 99 81 59 30 10 4 1 
30 0 0 0 0 0 0 0 0 0 0 0 0 0 0 0 0 0 0 0 0 0 0 0 0 4 6 4 2 2 1 
247 0.173012 0.999916 134 4
18 0 0 0 0 0 2 5 3 10 22 13 23 32 16 3 1 0 1 
19 0 0 0 0 0 0 0 1 4 6 12 16 31 20 27 4 7 2 1 
17 0 0 0 0 0 0 0 0 0 0 0 0 0 7 4 4 1 
19 0 0 0 0 0 0 0 0 0 0 0 0 0 0 0 0 0 1 1 
248 0.162657 0.999983 438 9
18 0 0 0 0 0 0 15 51 87 84 69 66 34 12 11 5 3 1 
23 0 0 0 0 0 0 0 3 36 118 241 283 219 129 77 57 36 20 11 6 3 2 1 
23 0 0 0 0 0 0 0 0 0 2 43 99 169 228 236 204 192 156 101 49 20 6 1 
27 0 0 0 0 0 0 0 0 0 0 0 1 20 42 87 132 136 125 117 112 92 61 35 19 9 4 1 
30 0 0 0 0 0 0 0 0 0 0 0 0 0 0 5 26 75 104 118 123 110 89 67 37 15 14 10 4 2 1 
29 0 0 0 0 0 0 0 0 0 0 0 0 0 0 0 0 0 15 35 44 65 81 75 79 85 58 25 6 1 
31 0 0 0 0 0 0 0 0 0 0 0 0 0 0 0 0 0 0 0 2 4 12 35 54 56 42 21 14 15 9 2 
33 0 0 0 0 0 0 0 0 0 0 0 0 0 0 0 0 0 0 0 0 0 0 0 2 4 7 10 7 3 2 3 3 1 
29 0 0 0 0 0 0 0 0 0 0 0 0 0 0 0 0 0 0 0 0 0 0 0 0 0 0 1 2 1 
249 0.36535 0.999133 101 4
14 0 0 0 0 0 0 1 4 11 18 17 10 5 2 
14 0 0 0 0 0 0 0 0 2 5 16 19 16 5 
19 0 0 0 0 0 0 0 0 0 0 1 2 18 17 11 7 9 4 2 
16 0 0 0 0 0 0 0 0 0 0 0 0 0 1 6 2 
250 0.242108 0.999686 239 4
15 0 0 0 0 0 2 2 11 17 21 26 21 7 3 2 
17 0 0 0 0 0 0 0 0 6 23 34 55 55 25 13 4 3 
19 0 0 0 0 0 0 0 0 0 0 2 13 23 26 36 25 7 3 1 
18 0 0 0 0 0 0 0 0 0 0 0 0 0 1 3 7 6 4 
251 0.456184 0.999546 13 2
7 0 0 0 0 0 0 0 
12 0 0 0 0 0 0 0 0 0 0 0 1 
252 0.531001 0.999734 16 3
5 0 0 0 0 0 
7 0 0 0 0 0 0 0 
13 0 0 0 0 0 0 0 0 0 0 3 4 1 
253 0.764848 0.999875 8 1
7 0 0 0 0 0 0 1 
254 0.437056 0.999555 15 2
8 0 0 0 0 0 0 1 1 
11 0 0 0 0 0 0 0 0 0 1 1 
255 0.596556 0.999905 0 0
256 0.830699 0.999966 0 0
257 0.616564 0.999798 8 1
7 0 0 0 0 0 0 1 
258 0.883589 0.9997 0 0
259 0.0722526 0.999915 361 5
20 0 0 0 0 0 0 3 41 117 217 291 346 322 242 168 101 49 26 9 2 
22 0 0 0 0 0 0 0 0 3 60 160 270 334 325 313 263 177 99 54 28 14 4 
21 0 0 0 0 0 0 0 0 0 0 5 33 78 132 183 190 141 80 44 19 4 
23 0 0 0 0 0 0 0 0 0 0 0 0 2 7 17 33 39 32 21 17 12 5 1 
24 0 0 0 0 0 0 0 0 0 0 0 0 0 0 1 2 3 2 1 1 3 4 3 1 
260 0.711783 0.999232 0 0
261 0.739377 0.999866 0 0
262 0.57216 0.999618 30 2
13 0 0 0 0 0 0 0 1 3 10 10 6 2 
14 0 0 0 0 0 0 0 0 0 0 1 3 3 1 
263 0.976018 0.999313 0 0
264 0.368289 0.999617 110 3
15 0 0 0 0 0 0 1 5 15 16 10 9 14 8 1 
16 0 0 0 0 0 0 0 0 2 6 14 18 17 20 12 3 
14 0 0 0 0 0 0 0 0 0 0 0 1 4 1 
265 0.317075 0.999953 15 2
8 0 0 0 0 0 0 3 1 
10 0 0 0 0 0 0 0 0 2 1 
266 0.0662897 0.999906 174 3
19 0 0 0 0 0 6 34 67 113 158 162 147 108 58 34 28 20 8 1 
22 0 0 0 0 0 0 0 0 24 57 106 128 145 143 138 144 146 123 77 32 8 1 
23 0 0 0 0 0 0 0 0 0 0 3 12 24 32 40 59 97 141 153 118 62 20 3 
267 0.538497 0.999924 0 0
268 0.800804 0.999714 0 0
269 0.153854 0.999513 48 4
16 0 0 0 0 0 0 0 0 0 0 0 0 0 1 2 1 
17 0 0 0 0 0 0 0 0 1 2 2 3 3 3 3 1 0 
20 0 0 0 0 0 0 0 0 0 0 0 0 0 0 0 0 0 1 2 1 
23 0 0 0 0 0 0 0 0 0 0 0 0 0 0 0 0 0 0 0 1 3 3 1 
270 0.810788 0.999897 0 0
271 0.530152 0.999815 16 1
10 0 0 0 0 0 0 3 8 5 2 
272 0.841492 0.999714 0 0
273 0.0832515 0.999944 233 5
16 0 0 0 0 0 1 8 14 9 8 10 8 3 0 0 0 
19 0 0 0 0 0 0 0 6 21 29 24 35 55 59 37 21 15 8 2 
20 0 0 0 0 0 0 0 0 0 8 22 22 25 46 80 88 55 27 13 4 
21 0 0 0 0 0 0 0 0 0 0 0 6 8 9 15 26 48 40 17 4 1 
21 0 0 0 0 0 0 0 0 0 0 0 0 0 1 0 0 5 8 7 7 2 
274 0.222277 0.999458 202 8
18 0 0 0 0 0 0 2 11 24 52 48 46 32 17 8 4 4 1 
20 0 0 0 0 0 0 0 0 13 48 113 173 160 125 81 40 24 12 5 1 
21 0 0 0 0 0 0 0 0 0 0 17 60 110 138 151 128 94 75 53 29 5 
23 0 0 0 0 0 0 0 0 0 0 0 0 0 13 56 104 118 107 97 86 55 18 3 
24 0 0 0 0 0 0 0 0 0 0 0 0 0 0 0 12 45 83 100 99 94 71 34 8 
25 0 0 0 0 0 0 0 0 0 0 0 0 0 0 0 0 0 7 28 49 58 58 50 30 8 
26 0 0 0 0 0 0 0 0 0 0 0 0 0 0 0 0 0 0 0 2 7 12 17 20 14 4 
27 0 0 0 0 0 0 0 0 0 0 0 0 0 0 0 0 0 0 0 0 0 0 0 1 3 3 1 
275 0.0525868 0.999785 759 8
20 0 0 0 0 0 16 45 92 192 294 420 512 444 290 157 77 34 16 4 2 
22 0 0 0 0 0 0 0 47 158 381 627 940 1230 1303 1132 893 609 320 128 42 15 5 
26 0 0 0 0 0 0 0 0 0 55 198 492 956 1620 2197 2431 2322 1777 1064 562 264 109 32 8 1 1 
28 0 0 0 0 0 0 0 0 0 0 0 28 103 276 577 1024 1415 1658 1603 1251 842 476 240 102 27 5 3 1 
29 0 0 0 0 0 0 0 0 0 0 0 0 0 9 24 83 200 312 452 561 549 443 306 196 118 74 49 23 4 
30 0 0 0 0 0 0 0 0 0 0 0 0 0 0 0 1 8 21 34 52 78 104 123 107 70 40 27 27 17 4 
28 0 0 0 0 0 0 0 0 0 0 0 0 0 0 0 0 0 1 2 1 0 2 4 3 1 2 4 2 
28 0 0 0 0 0 0 0 0 0 0 0 0 0 0 0 0 0 0 0 0 0 0 0 0 0 1 2 1 
276 0.314938 0.999994 99 4
12 0 0 0 0 0 0 0 8 13 13 9 4 
18 0 0 0 0 0 0 0 0 2 2 6 11 7 6 2 0 1 1 
16 0 0 0 0 0 0 0 0 0 0 0 0 18 16 5 5 
17 0 0 0 0 0 0 0 0 0 0 0 0 0 4 0 2 2 
277 0.678424 0.999933 0 0
278 0.368794 0.99969 84 3
12 0 0 0 0 0 0 21 28 24 30 23 8 
15 0 0 0 0 0 0 0 0 18 17 27 34 24 14 2 
17 0 0 0 0 0 0 0 0 0 0 3 8 29 32 18 6 1 
279 0.667084 0.999996 0 0
280 0.872639 0.999903 0 0
281 0.117381 0.999727 292 5
17 0 0 0 0 0 5 25 80 203 353 368 281 181 95 47 18 2 
20 0 0 0 0 0 0 0 4 31 169 436 605 544 386 228 112 46 22 9 2 
21 0 0 0 0 0 0 0 0 0 2 32 154 336 405 326 203 97 44 24 11 3 
22 0 0 0 0 0 0 0 0 0 0 0 0 18 79 106 89 60 29 14 8 3 1 
21 0 0 0 0 0 0 0 0 0 0 0 0 0 0 0 0 0 2 2 2 1 
282 0.846111 0.999832 0 0
283 0.175021 0.999986 434 7
19 0 0 0 0 0 0 13 47 86 176 267 366 397 364 237 121 57 12 10 
23 0 0 0 0 0 0 0 8 48 94 166 227 337 447 596 587 389 249 99 63 36 6 8 
22 0 0 0 0 0 0 0 0 0 7 38 102 223 277 294 271 323 285 180 93 36 14 
24 0 0 0 0 0 0 0 0 0 0 0 4 10 43 70 134 139 118 148 99 73 44 14 6 
26 0 0 0 0 0 0 0 0 0 0 0 0 0 0 0 8 24 36 50 100 86 26 10 4 4 2 
24 0 0 0 0 0 0 0 0 0 0 0 0 0 0 0 0 0 0 6 4 32 48 24 4 
23 0 0 0 0 0 0 0 0 0 0 0 0 0 0 0 0 0 0 0 0 0 0 4 
284 0.487582 0.999853 10 1
9 0 0 0 0 0 0 0 0 1 
285 0.99313 0.999805 0 0
286 0.99837 0.999484 0 0
287 0.598867 0.999849 23 3
11 0 0 0 0 0 1 0 0 0 1 1 
8 0 0 0 0 0 0 0 2 
11 0 0 0 0 0 0 0 0 0 0 1 
288 0.510036 0.999911 0 0
289 0.790889 0.999868 0 0
290 0.998696 0.999959 0 0
291 0.853628 0.999777 0 0
292 0.526734 0.999864 8 1
7 0 0 0 0 0 0 1 
293 0.831338 0.999447 0 0
294 0.719182 0.999756 0 0
295 0.551529 0.999821 12 1
10 0 0 0 0 0 0 1 3 3 2 
296 0.582821 0.999743 0 0
297 0.749367 0.999974 0 0
298 0.991743 0.999554 0 0
299 0.343459 0.999979 128 4
16 0 0 0 0 0 5 6 8 22 22 18 7 4 3 2 1 
17 0 0 0 0 0 0 0 2 5 24 38 36 32 19 14 11 3 
17 0 0 0 0 0 0 0 0 0 0 2 5 13 16 8 8 1 
17 0 0 0 0 0 0 0 0 0 0 0 0 0 1 1 0 2 
300 0.131527 0.999139 421 6
18 0 0 0 0 0 5 25 61 113 173 210 218 193 139 80 48 14 2 
19 0 0 0 0 0 0 0 12 65 176 325 396 415 404 360 260 149 66 13 
21 0 0 0 0 0 0 0 0 0 12 76 206 314 348 334 242 178 121 68 16 2 
21 0 0 0 0 0 0 0 0 0 0 0 3 38 113 165 190 172 118 67 41 11 
22 0 0 0 0 0 0 0 0 0 0 0 0 0 0 10 30 49 57 47 21 8 4 
21 0 0 0 0 0 0 0 0 0 0 0 0 0 0 0 0 2 2 2 4 3 
301 0.856728 0.99988 0 0
302 0.460994 0.999871 0 0
303 0.227785 0.999431 113 4
15 0 0 0 0 0 0 4 6 10 24 37 34 21 7 1 
18 0 0 0 0 0 0 0 0 5 9 23 42 43 32 21 12 5 1 
19 0 0 0 0 0 0 0 0 0 0 3 6 10 12 11 18 12 6 2 
20 0 0 0 0 0 0 0 0 0 0 0 0 0 0 0 0 3 1 1 1 
304 0.361696 0.999449 32 3
12 0 0 0 0 0 0 0 0 1 1 3 2 
13 0 0 0 0 0 0 0 0 0 0 2 1 1 
14 0 0 0 0 0 0 0 0 0 0 0 1 1 1 
305 0.89462 0.999984 0 0
306 0.387301 0.999974 74 3
11 0 0 0 0 0 1 2 9 9 11 4 
14 0 0 0 0 0 0 0 0 0 4 5 2 1 1 
14 0 0 0 0 0 0 0 0 0 0 0 2 1 1 
307 0.919711 0.999777 0 0
308 0.365608 0.999966 100 4
14 0 0 0 0 0 0 3 8 9 17 14 4 3 2 
14 0 0 0 0 0 0 0 0 4 7 24 25 13 3 
15 0 0 0 0 0 0 0 0 0 0 0 12 9 5 3 
15 0 0 0 0 0 0 0 0 0 0 0 0 1 2 1 
309 0.815311 0.999995 0 0
310 0.0142109 0.999981 912 7
19 0 0 0 0 0 2 30 162 428 697 854 952 917 712 472 259 130 38 5 
24 0 0 0 0 0 0 0 8 59 300 801 1431 2041 2446 2700 2556 1820 1109 576 238 73 14 1 1 
27 0 0 0 0 0 0 0 0 0 5 62 255 590 1091 1492 1823 2003 1956 1569 982 481 223 57 14 4 0 1 
26 0 0 0 0 0 0 0 0 0 0 0 4 27 108 265 433 532 669 743 633 395 209 112 32 11 4 
27 0 0 0 0 0 0 0 0 0 0 0 0 0 0 4 16 44 73 108 153 170 144 100 47 18 6 1 
26 0 0 0 0 0 0 0 0 0 0 0 0 0 0 0 0 0 1 3 6 16 31 27 15 6 1 
24 0 0 0 0 0 0 0 0 0 0 0 0 0 0 0 0 0 0 0 0 0 2 1 1 
311 0.146583 0.99997 35 3
10 0 0 0 0 0 1 4 8 8 5 
12 0 0 0 0 0 0 0 2 6 7 10 7 
12 0 0 0 0 0 0 0 0 0 1 4 3 
312 0.474522 0.999615 41 3
12 0 0 0 0 0 0 2 1 0 3 2 2 
13 0 0 0 0 0 0 0 1 1 3 1 2 1 
13 0 0 0 0 0 0 0 0 0 0 1 1 1 
313 0.315336 0.999668 71 3
15 0 0 0 0 0 0 6 16 50 58 60 43 23 9 2 
17 0 0 0 0 0 0 0 0 10 14 20 19 17 14 13 8 3 
17 0 0 0 0 0 0 0 0 0 0 0 3 1 2 1 1 1 
314 0.197036 0.999617 172 4
14 0 0 0 0 0 5 31 58 62 54 50 31 7 2 
18 0 0 0 0 0 0 0 8 49 105 126 102 67 49 42 28 12 2 
17 0 0 0 0 0 0 0 0 0 6 33 71 79 53 25 10 2 
17 0 0 0 0 0 0 0 0 0 0 0 2 5 15 19 8 1 
315 0.68393 0.999713 0 0
316 0.422758 0.999867 24 1
13 0 0 0 0 0 0 0 10 22 21 14 6 1 
317 0.178361 0.999759 80 3
14 0 0 0 0 0 0 0 4 8 11 17 10 3 2 
15 0 0 0 0 0 0 0 0 4 2 6 11 9 2 1 
14 0 0 0 0 0 0 0 0 0 0 0 2 2 2 
318 0.593288 0.999955 13 1
9 0 0 0 0 0 0 1 3 3 
319 0.746359 0.99995 0 0
320 0.82983 0.999968 0 0
321 0.260797 0.999961 19 3
4 0 0 0 0 
15 0 0 0 0 0 0 0 0 0 0 0 0 1 2 1 
16 0 0 0 0 0 0 0 0 0 0 0 0 0 0 2 1 
322 0.589639 0.999705 29 3
8 0 0 0 0 0 0 2 3 
12 0 0 0 0 0 0 0 0 2 3 0 1 
11 0 0 0 0 0 0 0 0 0 0 2 
323 0.166686 0.999921 316 6
17 0 0 0 0 0 1 10 26 51 55 81 122 133 90 28 8 1 
19 0 0 0 0 0 0 0 1 6 35 94 172 221 207 134 77 36 14 4 
20 0 0 0 0 0 0 0 0 0 2 6 19 22 22 24 34 39 28 12 6 
21 0 0 0 0 0 0 0 0 0 0 0 0 1 12 7 2 3 8 11 8 3 
22 0 0 0 0 0 0 0 0 0 0 0 0 0 0 0 6 4 0 1 5 4 2 
23 0 0 0 0 0 0 0 0 0 0 0 0 0 0 0 0 0 0 0 0 0 1 1 
324 0.121621 0.999995 41 2
12 0 0 0 0 0 0 1 8 18 19 12 2 
14 0 0 0 0 0 0 0 0 0 8 5 9 4 2 
325 0.599906 0.999977 0 0
326 0.450802 0.999985 0 0
327 0.493127 0.999652 0 0
328 0.111402 0.999874 467 7
17 0 0 0 0 0 2 23 84 168 197 199 191 154 85 41 14 1 
26 0 0 0 0 0 0 0 3 59 168 301 482 558 616 569 401 205 107 64 41 30 23 14 8 3 1 
26 0 0 0 0 0 0 0 0 0 2 46 133 271 391 494 533 430 308 237 148 94 60 29 11 2 1 
28 0 0 0 0 0 0 0 0 0 0 0 0 12 39 117 175 202 215 177 147 120 120 109 75 47 30 14 4 
28 0 0 0 0 0 0 0 0 0 0 0 0 0 0 1 7 28 52 65 60 45 40 31 24 21 17 11 4 
24 0 0 0 0 0 0 0 0 0 0 0 0 0 0 0 0 0 1 2 5 6 6 5 1 
25 0 0 0 0 0 0 0 0 0 0 0 0 0 0 0 0 0 0 0 0 0 0 1 2 1 
329 0.531523 0.999958 9 1
7 0 0 0 0 0 0 2 
330 0.411793 0.99998 0 0
331 0.796301 0.999887 0 0
332 0.347443 0.999746 0 0
333 0.514773 0.999817 0 0
334 0.391706 0.99999 0 0
335 0.0681295 0.99972 749 8
22 0 0 0 0 0 0 6 49 160 371 794 1168 1379 1463 1365 1030 633 350 165 65 17 3 
24 0 0 0 0 0 0 0 0 2 38 198 635 1345 2113 2513 2509 2080 1356 767 381 151 52 11 1 
26 0 0 0 0 0 0 0 0 0 0 0 15 131 586 1466 2391 2950 2709 1989 1319 806 415 171 54 14 2 
28 0 0 0 0 0 0 0 0 0 0 0 0 0 3 94 394 1047 1854 2367 2234 1699 1132 680 324 118 40 12 2 
30 0 0 0 0 0 0 0 0 0 0 0 0 0 0 0 0 25 154 434 902 1263 1242 919 563 292 140 55 21 9 2 
32 0 0 0 0 0 0 0 0 0 0 0 0 0 0 0 0 0 0 2 33 149 349 509 464 286 131 61 36 16 7 4 1 
30 0 0 0 0 0 0 0 0 0 0 0 0 0 0 0 0 0 0 0 0 0 5 29 67 92 63 25 14 11 4 
28 0 0 0 0 0 0 0 0 0 0 0 0 0 0 0 0 0 0 0 0 0 0 0 0 0 2 4 2 
336 0.407405 0.999758 13 2
9 0 0 0 0 0 0 0 0 1 
11 0 0 0 0 0 0 0 0 0 0 2 
337 0.933664 0.99967 0 0
338 0.743482 0.999381 0 0
339 0.850754 0.999579 0 0
340 0.496385 0.999829 0 0
341 0.953317 0.999845 0 0
342 0.822651 0.999955 0 0
343 0.31777 0.999942 232 5
16 0 0 0 0 0 7 27 48 83 125 150 125 86 39 9 1 
18 0 0 0 0 0 0 0 10 56 113 167 231 302 295 234 142 47 6 
22 0 0 0 0 0 0 0 0 0 4 43 108 151 136 114 117 86 55 31 15 6 1 
23 0 0 0 0 0 0 0 0 0 0 0 3 20 42 42 33 29 33 46 47 24 8 2 
24 0 0 0 0 0 0 0 0 0 0 0 0 0 0 3 10 12 7 4 3 2 3 3 1 
344 0.667629 0.999937 7 1
6 0 0 0 0 0 1 
345 0.641354 0.998812 0 0
346 0.14283 0.998887 284 5
19 0 0 0 0 0 0 5 9 22 34 47 56 48 38 21 13 8 4 2 
21 0 0 0 0 0 0 0 0 8 23 76 121 140 154 106 61 36 21 13 7 4 
22 0 0 0 0 0 0 0 0 0 0 7 20 56 93 128 115 77 40 28 14 9 6 
23 0 0 0 0 0 0 0 0 0 0 0 0 0 4 16 46 43 38 27 22 9 4 2 
21 0 0 0 0 0 0 0 0 0 0 0 0 0 0 0 1 4 5 5 4 4 
347 0.460133 0.999688 66 3
16 0 0 0 0 0 0 1 3 9 9 9 20 21 20 11 2 
15 0 0 0 0 0 0 0 0 2 10 9 7 19 17 4 
16 0 0 0 0 0 0 0 0 0 0 0 0 0 1 2 1 
348 0.478479 0.999906 0 0
349 0.727199 0.999855 0 0
350 0.514632 0.999823 52 3
13 0 0 0 0 0 0 0 4 8 7 4 2 3 
16 0 0 0 0 0 0 0 0 0 1 0 3 8 6 0 1 
17 0 0 0 0 0 0 0 0 0 0 0 0 0 0 0 1 2 
351 0.247249 0.999946 22 2
14 0 0 0 0 0 0 0 0 0 2 2 0 1 1 
16 0 0 0 0 0 0 0 0 0 0 1 3 2 0 1 1 
352 0.694402 0.999909 0 0
353 0.405399 0.999943 40 4
15 0 0 0 0 0 0 0 1 3 2 1 5 7 4 1 
16 0 0 0 0 0 0 0 0 0 4 4 1 5 9 5 1 
18 0 0 0 0 0 0 0 0 0 0 1 2 0 0 2 1 0 1 
19 0 0 0 0 0 0 0 0 0 0 0 0 0 0 0 0 0 0 1 
354 0.345912 0.999927 0 0
355 0.19012 0.999693 145 4
16 0 0 0 0 0 6 17 21 18 25 39 35 28 14 3 2 
17 0 0 0 0 0 0 0 2 10 17 14 15 25 27 27 16 2 
19 0 0 0 0 0 0 0 0 0 1 3 3 4 9 10 7 7 6 1 
18 0 0 0 0 0 0 0 0 0 0 0 1 2 1 2 4 3 1 
356 0.670633 0.999487 0 0
357 0.842672 0.999089 0 0
358 0.860059 0.999757 0 0
359 0.088154 0.999903 641 6
21 0 0 0 0 0 25 131 304 604 917 1209 1383 1428 1410 1167 751 350 129 58 21 2 
22 0 0 0 0 0 0 0 27 127 345 745 1369 2201 2744 2745 2288 1578 915 429 152 43 4 
24 0 0 0 0 0 0 0 0 0 9 44 113 300 702 1219 1450 1396 1147 831 495 235 88 21 4 
24 0 0 0 0 0 0 0 0 0 0 0 2 6 9 51 131 262 362 337 252 161 82 20 2 
24 0 0 0 0 0 0 0 0 0 0 0 0 0 0 2 10 18 30 54 69 78 68 34 6 
25 0 0 0 0 0 0 0 0 0 0 0 0 0 0 0 0 0 0 0 6 20 36 34 14 2 
360 0.752713 0.999836 0 0
361 0.827828 0.999737 0 0
362 0.933322 0.99989 0 0
363 0.961096 0.999542 0 0
364 0.483642 0.999916 0 0
365 0.607146 0.999619 9 1
7 0 0 0 0 0 0 2 
366 0.488475 0.99957 0 0
367 0.102618 0.999514 34 2
11 0 0 0 0 0 0 0 2 5 4 1 
13 0 0 0 0 0 0 0 0 0 1 3 3 1 
368 0.754345 0.999998 0 0
369 0.106814 0.999088 442 6
18 0 0 0 0 0 4 23 55 91 140 188 191 140 92 48 17 5 1 
19 0 0 0 0 0 0 0 4 29 92 168 291 391 350 267 186 90 26 5 
21 0 0 0 0 0 0 0 0 0 0 16 95 204 317 304 203 143 78 25 9 4 
23 0 0 0 0 0 0 0 0 0 0 0 0 3 52 94 99 88 71 39 17 6 2 1 
22 0 0 0 0 0 0 0 0 0 0 0 0 0 0 0 13 38 49 41 35 23 4 
22 0 0 0 0 0 0 0 0 0 0 0 0 0 0 0 0 0 0 0 1 3 2 
370 0.460306 0.999757 0 0
371 0.853844 0.999629 0 0
372 0.248829 0.999728 127 4
16 0 0 0 0 0 0 1 2 13 16 13 19 25 28 14 10 
19 0 0 0 0 0 0 0 0 2 0 1 7 5 5 14 13 12 7 3 
22 0 0 0 0 0 0 0 0 0 0 0 0 2 3 0 1 3 3 4 5 1 3 
23 0 0 0 0 0 0 0 0 0 0 0 0 0 0 0 0 0 0 0 1 3 1 1 
373 0.4131 0.999837 23 2
12 0 0 0 0 0 0 0 2 4 2 1 1 
11 0 0 0 0 0 0 0 0 2 4 2 
374 0.332896 0.99965 16 1
9 0 0 0 0 0 0 0 1 3 
375 0.21622 0.999837 385 5
22 0 0 0 0 0 4 32 90 199 360 441 463 468 420 313 198 112 50 24 6 2 1 
24 0 0 0 0 0 0 0 4 36 111 223 302 357 479 573 623 547 400 241 126 59 25 8 1 
23 0 0 0 0 0 0 0 0 0 5 36 67 122 142 165 174 181 148 117 74 35 16 4 
22 0 0 0 0 0 0 0 0 0 0 0 5 11 16 10 26 33 42 31 13 11 4 
18 0 0 0 0 0 0 0 0 0 0 0 0 0 0 0 0 2 2 
376 0.0425315 0.999948 448 7
18 0 0 0 0 0 6 74 156 212 303 335 348 313 195 90 67 36 6 
21 0 0 0 0 0 0 0 16 63 201 347 608 828 766 633 408 249 117 48 20 12 
24 0 0 0 0 0 0 0 0 0 15 94 211 423 677 887 850 639 457 263 146 75 24 21 12 
25 0 0 0 0 0 0 0 0 0 0 0 22 117 249 484 688 900 1085 1001 686 409 211 98 38 9 
28 0 0 0 0 0 0 0 0 0 0 0 0 0 8 28 70 193 391 567 637 556 393 252 171 116 69 30 6 
27 0 0 0 0 0 0 0 0 0 0 0 0 0 0 0 0 0 12 84 217 306 268 141 49 21 10 2 
25 0 0 0 0 0 0 0 0 0 0 0 0 0 0 0 0 0 0 0 0 4 12 15 11 3 
377 0.174199 0.99929 404 5
18 0 0 0 0 0 6 35 51 77 120 153 187 174 148 118 85 38 5 
23 0 0 0 0 0 0 0 1 6 17 73 180 317 379 381 364 298 181 85 45 23 8 1 
25 0 0 0 0 0 0 0 0 0 0 0 10 52 127 198 271 375 471 423 265 168 103 45 15 2 
26 0 0 0 0 0 0 0 0 0 0 0 0 0 0 2 4 22 101 185 195 176 148 96 54 26 4 
25 0 0 0 0 0 0 0 0 0 0 0 0 0 0 0 0 0 0 0 0 0 6 16 12 2 
378 0.448149 0.999941 16 2
10 0 0 0 0 0 0 0 0 0 0 
14 0 0 0 0 0 0 0 0 0 0 2 5 4 1 
379 0.410285 0.99984 136 4
12 0 0 0 0 0 0 4 9 13 17 12 7 
17 0 0 0 0 0 0 0 0 6 3 5 5 5 6 5 0 1 
18 0 0 0 0 0 0 0 0 0 0 1 1 1 5 5 5 1 4 
19 0 0 0 0 0 0 0 0 0 0 0 0 0 0 1 0 1 0 1 
380 0.0230414 0.999673 811 7
21 0 0 0 0 0 6 50 224 469 772 1024 1238 1258 1048 759 453 263 129 76 38 13 
23 0 0 0 0 0 0 0 17 137 583 1492 2501 3117 3226 2725 1874 1123 625 359 209 106 42 11 
26 0 0 0 0 0 0 0 0 0 22 196 837 1981 3154 3596 3299 2391 1497 845 447 220 132 79 29 9 2 
29 0 0 0 0 0 0 0 0 0 0 0 11 201 823 1761 2406 2404 2069 1483 903 480 252 120 56 22 9 1 1 1 
30 0 0 0 0 0 0 0 0 0 0 0 0 0 4 108 472 1082 1366 1260 937 542 271 123 64 33 9 8 2 1 1 
29 0 0 0 0 0 0 0 0 0 0 0 0 0 0 0 8 53 211 394 398 342 200 125 62 27 20 10 5 1 
27 0 0 0 0 0 0 0 0 0 0 0 0 0 0 0 0 0 1 12 57 78 116 92 53 21 6 1 
381 0.218903 0.999923 177 5
18 0 0 0 0 0 0 1 15 34 73 121 160 161 139 103 59 20 2 
20 0 0 0 0 0 0 0 1 10 22 50 75 110 158 209 219 163 81 23 3 
23 0 0 0 0 0 0 0 0 0 0 0 2 9 21 46 94 136 132 90 35 6 2 1 
24 0 0 0 0 0 0 0 0 0 0 0 0 0 4 4 11 21 29 33 31 15 3 2 1 
22 0 0 0 0 0 0 0 0 0 0 0 0 0 0 0 1 4 4 1 0 1 1 
382 0.828847 0.999648 0 0
383 0.18468 0.999921 452 5
19 0 0 0 0 0 0 15 48 118 219 323 373 395 305 203 120 56 15 2 
21 0 0 0 0 0 0 0 0 13 48 145 302 404 466 466 393 277 163 68 14 1 
23 0 0 0 0 0 0 0 0 0 0 3 24 89 168 237 275 280 226 167 87 28 5 1 
24 0 0 0 0 0 0 0 0 0 0 0 0 0 13 45 79 124 125 107 68 32 17 7 2 
24 0 0 0 0 0 0 0 0 0 0 0 0 0 0 0 0 0 0 18 11 2 2 4 2 
384 0.158216 0.999991 407 5
18 0 0 0 0 0 0 23 77 181 271 310 336 271 207 142 74 29 4 
20 0 0 0 0 0 0 0 8 54 158 356 560 588 518 419 311 207 106 36 9 
21 0 0 0 0 0 0 0 0 0 4 36 141 296 356 296 233 200 133 72 22 4 
23 0 0 0 0 0 0 0 0 0 0 0 0 16 57 104 88 47 54 53 34 18 6 2 
23 0 0 0 0 0 0 0 0 0 0 0 0 0 0 2 9 12 8 7 7 7 4 4 
385 0.371574 0.999696 28 1
10 0 0 0 0 0 0 3 8 3 4 
386 0.469607 0.999837 0 0
387 0.825033 0.999951 0 0
388 0.812067 0.999837 0 0
389 0.243942 0.999312 113 3
17 0 0 0 0 0 0 0 1 6 12 14 18 19 18 11 4 1 
17 0 0 0 0 0 0 0 0 0 0 1 7 11 12 15 12 4 
17 0 0 0 0 0 0 0 0 0 0 0 0 0 1 3 3 1 
390 0.476026 0.999703 0 0
391 0.175514 0.999946 37 3
12 0 0 0 0 0 0 2 8 10 4 2 2 
13 0 0 0 0 0 0 0 0 5 10 9 0 2 
13 0 0 0 0 0 0 0 0 0 0 3 5 2 
392 0.727351 0.999694 0 0
393 0.174127 0.999992 271 6
14 0 0 0 0 0 2 8 35 67 64 56 27 10 1 
17 0 0 0 0 0 0 0 8 57 138 179 179 153 71 24 1 1 
19 0 0 0 0 0 0 0 0 0 7 74 175 220 210 117 45 14 8 2 
21 0 0 0 0 0 0 0 0 0 0 0 7 56 117 132 89 33 14 9 5 2 
19 0 0 0 0 0 0 0 0 0 0 0 0 0 2 15 41 33 12 2 
18 0 0 0 0 0 0 0 0 0 0 0 0 0 0 0 0 1 4 
394 0.370141 0.999993 34 3
12 0 0 0 0 0 0 0 1 6 7 5 1 
14 0 0 0 0 0 0 0 0 0 0 4 5 3 1 
16 0 0 0 0 0 0 0 0 0 0 0 0 4 5 3 1 
395 0.00712085 0.999925 1095 9
23 0 0 0 0 0 5 48 131 294 582 998 1383 1556 1538 1353 1027 645 394 287 169 89 33 12 
25 0 0 0 0 0 0 0 5 142 545 1259 2429 3887 4799 5070 4803 4239 3139 2023 1269 758 390 166 55 7 
31 0 0 0 0 0 0 0 0 0 2 169 811 2089 3723 5430 6627 7262 7176 5991 4420 2947 1907 1102 550 250 82 36 20 10 8 2 
32 0 0 0 0 0 0 0 0 0 0 0 0 100 596 1622 3005 4578 5581 5924 5466 4635 3602 2574 1694 957 482 213 88 42 25 16 7 
35 0 0 0 0 0 0 0 0 0 0 0 0 0 0 33 272 814 1633 2361 2653 2619 2437 2313 1921 1412 873 486 254 110 50 23 14 11 2 2 
36 0 0 0 0 0 0 0 0 0 0 0 0 0 0 0 0 2 70 235 519 755 777 744 764 719 600 434 284 163 75 31 9 6 6 3 3 
37 0 0 0 0 0 0 0 0 0 0 0 0 0 0 0 0 0 0 0 12 29 67 111 141 146 126 124 102 81 59 29 12 3 1 1 1 1 
34 0 0 0 0 0 0 0 0 0 0 0 0 0 0 0 0 0 0 0 0 0 2 0 3 15 25 11 6 6 12 16 8 4 2 
33 0 0 0 0 0 0 0 0 0 0 0 0 0 0 0 0 0 0 0 0 0 0 0 0 0 0 4 2 0 0 0 2 1 
396 0.927528 0.999836 0 0
397 0.78032 0.999997 0 0
398 0.937859 0.999813 0 0
399 0.661028 0.999715 0 0
400 0.41552 0.99997 21 2
13 0 0 0 0 0 0 0 0 2 5 6 4 1 
13 0 0 0 0 0 0 0 0 0 0 1 2 1 
401 0.921452 0.999752 0 0
402 0.986808 0.999909 0 0
403 0.00937551 0.999268 827 9
27 0 0 0 0 0 13 41 47 88 190 359 530 649 745 759 644 535 425 325 212 122 74 46 25 12 5 1 
28 0 0 0 0 0 0 0 12 58 126 264 607 1069 1593 2069 2406 2600 2330 1794 1314 850 525 342 205 123 57 22 4 
31 0 0 0 0 0 0 0 0 0 18 71 131 321 675 1184 1899 2660 3275 3506 3167 2570 1821 1160 755 493 328 190 102 41 10 1 
33 0 0 0 0 0 0 0 0 0 0 0 10 33 77 175 368 834 1403 1969 2492 2808 2703 2188 1569 1079 677 439 248 143 86 48 15 2 
35 0 0 0 0 0 0 0 0 0 0 0 0 0 4 10 20 62 152 350 693 1025 1381 1618 1626 1287 906 552 339 180 86 43 22 17 7 1 
33 0 0 0 0 0 0 0 0 0 0 0 0 0 0 0 0 0 1 7 24 76 209 379 524 616 604 502 333 189 99 52 24 4 
35 0 0 0 0 0 0 0 0 0 0 0 0 0 0 0 0 0 0 0 0 0 1 6 27 71 113 139 150 133 84 32 13 12 8 2 
32 0 0 0 0 0 0 0 0 0 0 0 0 0 0 0 0 0 0 0 0 0 0 0 0 0 0 1 12 31 36 23 6 
33 0 0 0 0 0 0 0 0 0 0 0 0 0 0 0 0 0 0 0 0 0 0 0 0 0 0 0 0 0 1 5 6 2 
404 0.256675 0.999897 34 2
13 0 0 0 0 0 2 7 15 13 8 5 1 1 
13 0 0 0 0 0 0 0 1 3 4 5 4 1 
405 0.307456 0.999935 35 1
11 0 0 0 0 0 0 1 5 6 3 1 
406 0.542754 0.999945 0 0
407 0.195962 0.99931 193 5
16 0 0 0 0 0 1 4 10 19 35 36 39 33 19 7 1 
18 0 0 0 0 0 0 0 2 2 15 35 57 52 43 31 15 6 2 
20 0 0 0 0 0 0 0 0 0 0 1 13 18 31 24 20 19 15 8 2 
21 0 0 0 0 0 0 0 0 0 0 0 0 0 3 7 13 11 5 3 2 1 
20 0 0 0 0 0 0 0 0 0 0 0 0 0 0 0 0 3 4 4 1 
408 0.820718 0.999905 0 0
409 0.821418 0.999891 0 0
410 0.004897 0.997935 820 8
22 0 0 0 0 0 3 31 140 329 568 838 1267 1858 2317 2202 1658 1167 808 492 203 52 5 
25 0 0 0 0 0 0 0 2 30 153 397 753 1134 1613 2294 2832 2839 2562 2070 1348 667 256 75 17 2 
26 0 0 0 0 0 0 0 0 0 1 10 55 272 652 1062 1447 1846 2241 2474 2257 1691 1007 489 205 63 13 
28 0 0 0 0 0 0 0 0 0 0 0 0 1 23 160 355 611 796 908 1019 1101 974 601 322 162 79 31 6 
29 0 0 0 0 0 0 0 0 0 0 0 0 0 0 0 6 48 101 196 281 267 208 144 89 69 43 40 25 5 
27 0 0 0 0 0 0 0 0 0 0 0 0 0 0 0 0 0 2 8 19 47 82 87 63 33 10 1 
29 0 0 0 0 0 0 0 0 0 0 0 0 0 0 0 0 0 0 0 0 0 2 17 33 34 24 14 6 1 
30 0 0 0 0 0 0 0 0 0 0 0 0 0 0 0 0 0 0 0 0 0 0 0 0 1 5 9 8 4 1 
411 0.717199 0.999895 0 0
412 0.678142 0.999303 0 0
413 0.486857 0.999557 0 0
414 0.307164 0.999725 37 3
12 0 0 0 0 0 0 0 2 9 13 9 2 
14 0 0 0 0 0 0 0 0 0 0 1 4 6 4 
15 0 0 0 0 0 0 0 0 0 0 0 0 1 2 2 
415 0.677798 0.999758 0 0
416 0.217191 0.9996 152 3
14 0 0 0 0 0 0 2 13 21 25 20 16 10 2 
16 0 0 0 0 0 0 0 0 2 17 38 38 47 48 24 4 
17 0 0 0 0 0 0 0 0 0 0 0 7 17 23 31 25 7 
417 0.947999 0.999701 0 0
418 0.925418 0.999937 0 0
419 0.904298 0.99932 0 0
420 0.781472 0.999871 0 0
421 0.0291536 0.999891 294 5
17 0 0 0 0 0 4 15 50 108 177 224 196 121 62 32 10 2 
21 0 0 0 0 0 0 0 3 18 57 122 204 245 204 171 118 60 34 17 6 2 
21 0 0 0 0 0 0 0 0 0 7 21 44 82 119 121 132 105 66 25 12 2 
20 0 0 0 0 0 0 0 0 0 0 0 5 14 22 36 46 44 28 15 2 
18 0 0 0 0 0 0 0 0 0 0 0 0 0 1 4 3 2 2 
422 0.575263 0.999667 0 0
423 0.188404 0.999642 368 5
19 0 0 0 0 0 0 8 43 106 153 165 167 139 134 87 60 44 23 6 
22 0 0 0 0 0 0 0 0 5 24 58 149 253 296 353 310 264 207 143 95 77 46 
25 0 0 0 0 0 0 0 0 0 0 6 19 45 70 145 207 248 207 138 81 59 28 22 14 4 
21 0 0 0 0 0 0 0 0 0 0 0 0 2 5 10 15 15 21 16 6 1 
23 0 0 0 0 0 0 0 0 0 0 0 0 0 0 0 1 5 0 4 4 4 2 2 
424 0.757853 0.999948 0 0
425 0.395896 0.999606 48 5
10 0 0 0 0 0 0 0 2 4 2 
13 0 0 0 0 0 0 0 0 3 9 8 4 1 
15 0 0 0 0 0 0 0 0 0 0 0 1 1 1 1 
16 0 0 0 0 0 0 0 0 0 0 0 0 0 1 3 3 
17 0 0 0 0 0 0 0 0 0 0 0 0 0 0 0 0 1 
426 0.0876337 0.999234 45 3
12 0 0 0 0 0 2 4 10 7 3 3 4 
13 0 0 0 0 0 0 0 0 6 7 4 4 3 
13 0 0 0 0 0 0 0 0 0 0 0 1 1 
427 0.628444 0.999879 0 0
428 0.898045 0.99981 0 0
429 0.767831 0.999815 0 0
430 0.286817 0.999788 92 4
17 0 0 0 0 0 0 4 3 4 3 2 0 1 4 3 5 2 
22 0 0 0 0 0 0 0 2 2 5 4 4 4 1 0 2 2 2 3 1 1 1 
18 0 0 0 0 0 0 0 0 0 1 0 3 3 1 2 2 0 1 
17 0 0 0 0 0 0 0 0 0 0 0 0 0 0 0 0 1 
431 0.320258 0.999574 33 3
11 0 0 0 0 0 0 0 2 8 8 2 
16 0 0 0 0 0 0 0 0 0 0 0 1 5 4 3 1 
17 0 0 0 0 0 0 0 0 0 0 0 0 0 1 3 3 1 
432 0.233018 0.999766 318 6
19 0 0 0 0 0 5 24 44 70 91 82 91 92 83 58 30 15 9 2 
22 0 0 0 0 0 0 0 8 36 67 98 226 271 235 212 206 151 85 62 37 11 2 
24 0 0 0 0 0 0 0 0 0 6 20 25 46 102 147 176 178 159 104 62 36 19 15 6 
23 0 0 0 0 0 0 0 0 0 0 0 5 14 18 18 30 44 74 70 59 35 15 2 
24 0 0 0 0 0 0 0 0 0 0 0 0 0 4 9 9 6 5 13 16 18 13 5 3 
22 0 0 0 0 0 0 0 0 0 0 0 0 0 0 0 1 1 2 2 2 2 1 
433 0.0635646 0.999727 495 6
18 0 0 0 0 0 0 10 84 244 386 461 445 391 270 140 44 7 2 
19 0 0 0 0 0 0 0 0 48 197 468 594 718 726 570 368 138 40 14 
23 0 0 0 0 0 0 0 0 0 1 25 162 320 556 731 706 516 280 144 58 9 3 1 
24 0 0 0 0 0 0 0 0 0 0 0 1 10 46 118 206 307 277 195 124 68 23 8 3 
25 0 0 0 0 0 0 0 0 0 0 0 0 0 0 3 18 22 36 34 24 33 22 6 5 2 
24 0 0 0 0 0 0 0 0 0 0 0 0 0 0 0 0 0 1 0 0 0 2 6 4 
434 0.975063 0.999812 0 0
435 0.920455 0.9997 0 0
436 0.356929 0.999682 28 3
10 0 0 0 0 0 0 0 0 1 2 
13 0 0 0 0 0 0 0 0 0 1 3 3 2 
12 0 0 0 0 0 0 0 0 0 0 0 1 
437 0.888079 0.999963 0 0
438 0.683267 0.999941 0 0
439 0.289203 0.999489 74 3
16 0 0 0 0 0 0 2 5 4 13 15 16 9 8 9 4 
15 0 0 0 0 0 0 0 0 1 1 10 22 33 23 7 
19 0 0 0 0 0 0 0 0 0 0 1 1 2 13 32 41 30 12 2 
440 0.59859 0.999098 0 0
441 0.342372 0.998904 14 2
3 0 0 0 
13 0 0 0 0 0 0 0 0 0 0 0 0 1 
442 0.193319 0.999847 123 3
13 0 0 0 0 0 0 0 4 9 10 13 3 2 
18 0 0 0 0 0 0 0 0 1 7 10 13 16 13 5 4 3 2 
20 0 0 0 0 0 0 0 0 0 0 0 0 7 2 5 7 2 1 4 4 
443 0.56133 0.999863 0 0
444 0.785833 0.999749 0 0
445 0.940446 0.999916 0 0
446 0.51514 0.999784 0 0
447 0.945487 0.999939 0 0
448 0.88709 0.999959 0 0
449 0.0166471 0.999951 907 10
24 0 0 0 0 0 2 45 190 359 504 526 496 536 516 487 445 439 325 229 148 69 24 5 1 
26 0 0 0 0 0 0 0 4 147 498 1046 1748 2150 2505 2455 2290 1913 1455 886 455 234 117 47 23 11 1 
27 0 0 0 0 0 0 0 0 0 2 106 438 1318 2553 3885 4791 4623 3915 3185 2135 1056 435 195 83 31 6 2 
29 0 0 0 0 0 0 0 0 0 0 0 1 40 307 1111 2590 4059 5069 5623 5770 5067 3527 1941 844 368 169 55 12 1 
31 0 0 0 0 0 0 0 0 0 0 0 0 0 0 13 144 709 1584 2674 4042 5013 5586 5154 3768 2202 1024 397 132 41 15 3 
33 0 0 0 0 0 0 0 0 0 0 0 0 0 0 0 0 4 63 345 717 1505 2299 2827 3121 2715 1801 947 442 201 87 33 11 2 
34 0 0 0 0 0 0 0 0 0 0 0 0 0 0 0 0 0 0 0 38 111 329 714 1007 1351 1397 948 514 283 162 72 22 8 2 
33 0 0 0 0 0 0 0 0 0 0 0 0 0 0 0 0 0 0 0 0 0 9 42 168 270 418 526 349 135 54 38 20 4 
30 0 0 0 0 0 0 0 0 0 0 0 0 0 0 0 0 0 0 0 0 0 0 0 0 27 53 80 133 105 26 
31 0 0 0 0 0 0 0 0 0 0 0 0 0 0 0 0 0 0 0 0 0 0 0 0 0 0 6 6 12 18 6 
450 0.070079 0.999804 204 5
16 0 0 0 0 0 0 7 30 79 134 154 132 79 33 8 1 
19 0 0 0 0 0 0 0 0 9 44 141 210 216 161 103 70 49 20 3 
20 0 0 0 0 0 0 0 0 0 0 2 12 33 57 60 58 48 30 15 3 
22 0 0 0 0 0 0 0 0 0 0 0 0 0 1 3 1 1 9 5 4 3 1 
21 0 0 0 0 0 0 0 0 0 0 0 0 0 0 0 0 0 0 0 0 1 
451 0.788608 0.999826 0 0
452 0.582048 0.999988 0 0
453 0.0121968 0.999785 543 7
18 0 0 0 0 0 18 114 281 482 507 480 381 307 203 121 57 18 4 
19 0 0 0 0 0 0 0 14 130 485 874 1077 1008 780 573 361 172 50 10 
21 0 0 0 0 0 0 0 0 0 13 92 424 766 894 739 497 316 157 69 18 2 
21 0 0 0 0 0 0 0 0 0 0 0 11 62 229 388 382 295 181 105 46 9 
22 0 0 0 0 0 0 0 0 0 0 0 0 0 2 18 63 114 146 126 79 30 5 
23 0 0 0 0 0 0 0 0 0 0 0 0 0 0 0 0 2 14 26 35 34 16 6 
23 0 0 0 0 0 0 0 0 0 0 0 0 0 0 0 0 0 0 0 2 2 2 2 
454 0.238546 0.999665 64 2
14 0 0 0 0 0 0 1 1 0 4 11 10 3 3 
15 0 0 0 0 0 0 0 0 0 0 0 1 2 2 4 
455 0.90688 0.999866 0 0
456 0.555654 0.999843 0 0
457 0.842122 0.999878 0 0
458 0.754348 0.999233 0 0
459 0.0974776 0.999883 105 5
14 0 0 0 0 0 0 0 2 18 26 22 19 6 1 
16 0 0 0 0 0 0 0 0 0 3 19 25 18 12 8 1 
18 0 0 0 0 0 0 0 0 0 0 0 0 3 7 10 5 1 1 
19 0 0 0 0 0 0 0 0 0 0 0 0 0 0 0 2 2 0 1 
18 0 0 0 0 0 0 0 0 0 0 0 0 0 0 0 0 1 1 
460 0.1105 0.999477 165 4
16 0 0 0 0 0 0 13 26 24 18 18 7 3 6 3 1 
18 0 0 0 0 0 0 0 0 18 53 62 56 39 22 18 13 8 2 
20 0 0 0 0 0 0 0 0 0 0 3 21 48 49 28 9 2 2 2 1 
17 0 0 0 0 0 0 0 0 0 0 0 0 0 0 0 2 1 
461 0.205801 0.999848 89 4
15 0 0 0 0 0 0 0 2 2 10 14 15 9 6 1 
15 0 0 0 0 0 0 0 0 0 0 3 9 14 11 4 
17 0 0 0 0 0 0 0 0 0 0 0 0 0 2 4 4 2 
17 0 0 0 0 0 0 0 0 0 0 0 0 0 0 0 1 1 
462 0.89465 0.999781 0 0
463 0.398123 0.999833 0 0
464 0.840142 0.999438 0 0
465 0.0144413 0.999992 351 5
17 0 0 0 0 0 6 57 218 379 414 356 263 183 110 53 13 2 
18 0 0 0 0 0 0 0 3 52 196 319 347 332 300 241 122 36 5 
19 0 0 0 0 0 0 0 0 0 0 15 71 126 146 142 108 81 37 11 
19 0 0 0 0 0 0 0 0 0 0 0 0 1 5 21 31 24 14 3 
19 0 0 0 0 0 0 0 0 0 0 0 0 0 0 0 0 1 3 3 
466 0.893467 0.999966 0 0
467 0.000514209 0.999989 1164 8
28 0 0 0 0 0 0 13 117 445 1140 2333 3971 5663 6899 7633 7629 6879 5491 3873 2465 1477 782 370 181 70 27 10 2 
29 0 0 0 0 0 0 0 3 40 212 791 2403 5677 10732 16681 21738 23718 22228 18172 13103 8434 5016 2697 1268 528 176 60 15 2 
31 0 0 0 0 0 0 0 0 0 2 28 162 794 2768 7218 15190 26438 37273 42942 41111 33218 23272 14372 7898 3863 1635 602 198 50 9 1 
32 0 0 0 0 0 0 0 0 0 0 0 2 20 126 547 1958 5682 12992 23492 33657 38945 36586 29268 20325 12291 6601 3069 1271 431 129 24 1 
33 0 0 0 0 0 0 0 0 0 0 0 0 0 2 9 40 181 800 2568 6101 10599 14582 16399 15504 12531 8742 5257 2766 1273 480 153 33 5 
34 0 0 0 0 0 0 0 0 0 0 0 0 0 0 0 0 0 1 29 201 707 1618 2730 3628 4139 4015 3354 2191 1170 536 194 57 12 1 
34 0 0 0 0 0 0 0 0 0 0 0 0 0 0 0 0 0 0 0 0 0 6 78 276 612 896 1002 842 559 291 116 38 10 1 
33 0 0 0 0 0 0 0 0 0 0 0 0 0 0 0 0 0 0 0 0 0 0 0 0 0 20 74 124 102 46 21 8 1 
468 0.907403 0.999776 0 0
469 0.0510964 0.999954 1145 7
28 0 0 0 0 0 11 166 792 2158 4028 5778 7134 7619 7200 6249 5045 3865 2674 1790 1096 613 321 161 92 57 27 8 1 
29 0 0 0 0 0 0 0 87 748 2674 6137 11116 16375 19881 20636 19283 16934 14477 11548 7910 4691 2485 1200 529 229 96 37 12 2 
30 0 0 0 0 0 0 0 0 0 128 935 3083 7019 12540 18524 23659 25548 24591 21841 18090 13502 8858 5425 3111 1701 905 372 94 14 1 
31 0 0 0 0 0 0 0 0 0 0 0 69 551 2179 4902 8101 11452 14309 15807 15564 13633 10859 7823 5119 3003 1580 793 372 135 31 4 
33 0 0 0 0 0 0 0 0 0 0 0 0 0 22 195 588 1317 2451 3791 4803 5080 4777 4195 3407 2519 1616 984 609 324 113 22 4 1 
33 0 0 0 0 0 0 0 0 0 0 0 0 0 0 0 0 13 73 151 348 693 841 804 731 640 550 407 267 186 127 61 17 2 
34 0 0 0 0 0 0 0 0 0 0 0 0 0 0 0 0 0 0 0 0 2 45 95 89 73 81 100 104 85 71 68 47 16 2 
470 0.552105 0.99946 79 3
15 0 0 0 0 0 0 7 14 12 7 8 5 6 4 1 
18 0 0 0 0 0 0 0 0 2 5 2 4 4 3 3 5 4 1 
12 0 0 0 0 0 0 0 0 0 0 0 1 
471 0.598209 0.999985 0 0
472 0.751626 0.999791 0 0
473 0.693889 0.999687 0 0
474 0.345483 0.999903 101 6
16 0 0 0 0 0 0 1 1 0 4 5 14 13 3 2 1 
17 0 0 0 0 0 0 0 0 0 0 0 2 5 15 10 4 1 
18 0 0 0 0 0 0 0 0 0 0 0 0 0 0 4 11 9 2 
21 0 0 0 0 0 0 0 0 0 0 0 0 0 0 0 0 1 3 4 3 1 
23 0 0 0 0 0 0 0 0 0 0 0 0 0 0 0 0 0 0 0 3 7 5 1 
25 0 0 0 0 0 0 0 0 0 0 0 0 0 0 0 0 0 0 0 0 0 1 3 3 1 
475 0.0954198 0.999862 665 6
23 0 0 0 0 0 2 45 160 376 578 696 706 559 389 235 140 106 91 67 33 13 4 1 
23 0 0 0 0 0 0 0 10 85 307 694 1050 1168 1127 939 663 358 196 122 82 41 15 3 
23 0 0 0 0 0 0 0 0 0 25 100 302 596 896 998 920 678 408 183 55 13 4 1 
24 0 0 0 0 0 0 0 0 0 0 0 5 47 144 263 336 354 329 225 103 36 14 4 1 
22 0 0 0 0 0 0 0 0 0 0 0 0 0 1 13 49 86 82 57 34 10 1 
22 0 0 0 0 0 0 0 0 0 0 0 0 0 0 0 1 4 7 6 1 1 1 
476 0.598265 0.999951 17 1
11 0 0 0 0 0 2 7 7 5 4 1 
477 0.612547 0.999029 20 2
8 0 0 0 0 0 0 2 2 
11 0 0 0 0 0 0 0 0 0 1 1 
478 0.264275 0.9982 186 5
15 0 0 0 0 0 7 17 29 72 117 106 45 18 7 1 
17 0 0 0 0 0 0 0 10 35 61 63 60 43 26 12 1 1 
17 0 0 0 0 0 0 0 0 0 2 9 18 27 32 22 10 2 
18 0 0 0 0 0 0 0 0 0 0 0 0 3 9 17 19 11 2 
19 0 0 0 0 0 0 0 0 0 0 0 0 0 0 1 2 3 3 1 
479 0.426151 0.999904 69 4
13 0 0 0 0 0 0 0 6 23 18 13 6 1 
16 0 0 0 0 0 0 0 0 6 19 49 36 32 18 7 2 
16 0 0 0 0 0 0 0 0 0 0 4 14 23 7 4 2 
15 0 0 0 0 0 0 0 0 0 0 0 0 0 0 1 
480 0.177475 0.999777 380 4
19 0 0 0 0 0 7 35 97 183 231 210 169 131 93 38 24 25 12 5 
21 0 0 0 0 0 0 0 7 28 72 149 231 265 206 124 87 70 59 37 16 2 
22 0 0 0 0 0 0 0 0 0 0 0 1 8 22 44 55 42 27 27 28 10 1 
22 0 0 0 0 0 0 0 0 0 0 0 0 0 0 0 1 1 0 0 2 5 3 
481 0.291261 0.999979 192 5
14 0 0 0 0 0 8 12 17 23 27 24 13 7 1 
17 0 0 0 0 0 0 0 7 29 50 55 55 62 45 20 10 2 
19 0 0 0 0 0 0 0 0 0 5 7 12 22 30 35 20 12 5 1 
20 0 0 0 0 0 0 0 0 0 0 0 0 0 3 7 7 9 8 3 1 
18 0 0 0 0 0 0 0 0 0 0 0 0 0 0 0 0 1 1 
482 0.180875 0.99988 168 3
21 0 0 0 0 0 0 0 5 22 51 94 161 225 270 255 220 161 110 69 33 9 
22 0 0 0 0 0 0 0 0 2 14 29 53 83 113 151 178 140 84 43 22 16 6 
22 0 0 0 0 0 0 0 0 0 0 2 6 11 17 22 29 31 21 11 6 3 1 
483 0.597407 0.999841 0 0
484 0.52759 0.999656 26 2
10 0 0 0 0 0 0 0 2 5 1 
12 0 0 0 0 0 0 0 0 2 3 5 1 
485 0.54143 0.999998 10 1
8 0 0 0 0 0 0 2 1 
486 0.967587 0.999975 0 0
487 0.784377 0.999869 0 0
488 0.782784 0.999493 0 0
489 0.408592 0.999998 20 1
13 0 0 0 0 0 0 0 2 0 0 1 2 1 
490 0.637971 0.999949 0 0
491 0.331966 0.999844 190 4
14 0 0 0 0 0 0 2 5 32 59 61 42 25 8 
18 0 0 0 0 0 0 0 3 7 13 43 58 63 56 46 24 11 4 
20 0 0 0 0 0 0 0 0 0 0 1 6 14 21 22 25 10 6 6 3 
20 0 0 0 0 0 0 0 0 0 0 0 0 0 1 4 5 6 3 4 2 
492 0.535284 0.999481 12 1
8 0 0 0 0 0 0 2 4 
493 0.452311 0.999939 20 2
8 0 0 0 0 0 0 2 2 
10 0 0 0 0 0 0 0 0 2 1 
494 0.59239 0.999923 0 0
495 0.0678416 0.999955 786 8
18 0 0 0 0 0 16 108 291 481 662 686 627 466 238 94 44 26 3 
22 0 0 0 0 0 0 0 41 254 672 1237 1696 1797 1585 1197 678 332 152 57 24 10 2 
24 0 0 0 0 0 0 0 0 0 64 318 825 1568 2052 2104 1954 1458 827 381 172 64 16 2 1 
25 0 0 0 0 0 0 0 0 0 0 0 31 169 511 977 1348 1515 1455 1059 528 240 124 51 13 2 
26 0 0 0 0 0 0 0 0 0 0 0 0 0 7 43 157 353 536 636 670 475 236 74 25 12 2 
27 0 0 0 0 0 0 0 0 0 0 0 0 0 0 0 0 5 39 118 127 141 168 124 51 10 3 1 
26 0 0 0 0 0 0 0 0 0 0 0 0 0 0 0 0 0 0 0 13 27 15 20 21 12 4 
23 0 0 0 0 0 0 0 0 0 0 0 0 0 0 0 0 0 0 0 0 0 3 3 
496 0.00913 0.999766 183 3
15 0 0 0 0 0 1 8 25 45 29 23 20 9 3 1 
18 0 0 0 0 0 0 0 1 5 29 39 31 17 6 8 7 3 2 
17 0 0 0 0 0 0 0 0 0 0 0 4 6 6 9 6 1 
497 0.33846 0.999753 29 2
11 0 0 0 0 0 2 3 2 5 3 1 
11 0 0 0 0 0 0 0 0 0 0 1 
498 0.857126 0.999702 0 0
499 0.379138 0.99972 58 3
12 0 0 0 0 0 0 0 3 9 12 6 2 
14 0 0 0 0 0 0 0 0 0 0 1 2 2 1 
15 0 0 0 0 0 0 0 0 0 0 0 0 0 1 1 
500 0.878709 0.999947 0 0
501 0.210636 0.999755 369 7
20 0 0 0 0 0 1 13 59 88 117 141 117 71 59 41 27 17 6 1 1 
22 0 0 0 0 0 0 0 1 14 37 94 164 188 149 116 99 80 49 22 6 1 1 
21 0 0 0 0 0 0 0 0 0 2 29 46 116 132 115 125 102 66 44 28 11 
24 0 0 0 0 0 0 0 0 0 0 0 3 25 46 67 83 78 64 33 17 6 3 2 1 
23 0 0 0 0 0 0 0 0 0 0 0 0 0 1 8 17 29 44 42 35 17 6 2 
23 0 0 0 0 0 0 0 0 0 0 0 0 0 0 0 0 1 4 15 24 26 19 4 
24 0 0 0 0 0 0 0 0 0 0 0 0 0 0 0 0 0 0 0 1 6 11 8 2 
502 0.968662 0.999974 0 0
503 0.710048 0.999958 0 0
504 0.131332 0.999919 271 5
15 0 0 0 0 0 8 27 63 77 103 109 74 19 4 1 
16 0 0 0 0 0 0 0 7 27 41 76 86 78 45 25 6 
18 0 0 0 0 0 0 0 0 0 1 18 37 60 55 49 38 13 2 
18 0 0 0 0 0 0 0 0 0 0 0 1 5 9 19 9 15 11 
19 0 0 0 0 0 0 0 0 0 0 0 0 0 0 0 5 4 2 1 
505 0.100923 0.999982 548 6
22 0 0 0 0 0 0 0 42 171 343 539 620 609 431 329 175 93 55 29 16 9 2 
23 0 0 0 0 0 0 0 0 6 37 182 498 704 823 700 534 306 153 72 28 14 7 3 
23 0 0 0 0 0 0 0 0 0 0 8 73 278 369 471 476 389 217 98 34 14 5 2 
22 0 0 0 0 0 0 0 0 0 0 0 0 8 60 104 142 161 158 101 25 19 9 
24 0 0 0 0 0 0 0 0 0 0 0 0 0 0 2 13 12 17 37 29 9 8 3 1 
22 0 0 0 0 0 0 0 0 0 0 0 0 0 0 0 0 0 1 2 3 3 1 
506 0.574882 0.999933 0 0
507 0.171246 0.999792 126 4
12 0 0 0 0 0 2 12 13 14 13 11 3 
14 0 0 0 0 0 0 0 6 24 33 34 26 11 1 
17 0 0 0 0 0 0 0 0 0 4 11 12 12 18 17 7 2 
20 0 0 0 0 0 0 0 0 0 0 0 0 0 0 6 7 2 2 6 4 
508 0.91747 0.9999 0 0
509 0.413757 0.99995 38 2
16 0 0 0 0 0 0 0 0 0 0 4 7 14 20 16 5 
18 0 0 0 0 0 0 0 0 0 0 0 0 0 1 3 5 5 2 
510 0.424101 0.999845 59 3
15 0 0 0 0 0 1 6 9 9 5 1 0 2 6 3 
18 0 0 0 0 0 0 0 2 1 1 0 1 0 0 0 2 4 1 
20 0 0 0 0 0 0 0 0 0 0 1 0 0 0 0 0 0 2 2 1 
511 0.833137 0.999209 0 0
512 0.584792 0.99992 0 0
513 0.41485 0.999669 0 0
514 0.932922 0.99977 0 0
515 0.182557 0.999969 572 6
19 0 0 0 0 0 0 26 63 146 258 353 379 379 383 318 206 79 20 2 
21 0 0 0 0 0 0 0 4 45 140 344 659 826 852 800 694 455 231 55 18 3 
26 0 0 0 0 0 0 0 0 0 0 18 92 299 585 757 828 778 599 386 203 93 38 17 10 7 2 
27 0 0 0 0 0 0 0 0 0 0 0 0 0 19 83 197 366 416 380 282 205 118 62 35 32 24 7 
28 0 0 0 0 0 0 0 0 0 0 0 0 0 0 0 0 20 90 122 120 93 69 59 36 22 27 23 7 
29 0 0 0 0 0 0 0 0 0 0 0 0 0 0 0 0 0 0 1 9 17 14 7 5 5 4 6 6 2 
516 0.723238 0.998776 11 1
8 0 0 0 0 0 2 5 2 
517 0.820539 0.999597 0 0
518 0.221972 0.999993 307 5
19 0 0 0 0 0 15 40 57 80 116 163 151 87 45 26 20 13 5 1 
23 0 0 0 0 0 0 0 25 80 119 145 180 190 131 93 73 71 60 44 25 13 5 1 
24 0 0 0 0 0 0 0 0 0 11 28 57 96 96 62 44 71 106 129 127 101 60 24 5 
25 0 0 0 0 0 0 0 0 0 0 0 10 13 17 26 23 24 39 72 111 126 107 68 28 6 
26 0 0 0 0 0 0 0 0 0 0 0 0 0 0 0 1 2 1 4 13 29 40 35 22 9 2 
519 0.133187 0.999928 733 6
24 0 0 0 0 0 1 8 55 172 370 701 998 1071 908 712 477 319 200 133 75 40 17 6 2 
25 0 0 0 0 0 0 0 2 15 92 254 575 1256 2118 2739 2764 2249 1471 751 344 155 73 30 12 4 
27 0 0 0 0 0 0 0 0 0 2 7 41 153 456 1168 2021 2640 2918 2665 1764 885 377 170 72 28 9 1 
29 0 0 0 0 0 0 0 0 0 0 0 1 2 8 40 201 549 946 1301 1482 1318 925 529 258 126 50 23 8 1 
29 0 0 0 0 0 0 0 0 0 0 0 0 0 0 0 1 6 20 79 179 255 295 276 196 85 35 13 6 2 
27 0 0 0 0 0 0 0 0 0 0 0 0 0 0 0 0 0 0 0 0 0 3 12 24 19 9 2 
520 0.171886 0.999535 292 5
17 0 0 0 0 0 0 5 24 55 107 135 118 81 31 16 6 1 
20 0 0 0 0 0 0 0 0 7 17 48 118 155 146 99 68 38 19 4 1 
21 0 0 0 0 0 0 0 0 0 0 0 4 32 58 74 71 45 29 19 4 1 
21 0 0 0 0 0 0 0 0 0 0 0 0 0 2 17 22 29 21 11 3 2 
20 0 0 0 0 0 0 0 0 0 0 0 0 0 0 0 0 4 5 6 2 
521 0.108051 0.999564 160 4
16 0 0 0 0 0 2 9 25 47 44 22 24 18 4 2 1 
16 0 0 0 0 0 0 0 0 0 14 35 49 48 42 24 5 
18 0 0 0 0 0 0 0 0 0 0 0 8 21 17 6 8 9 3 
19 0 0 0 0 0 0 0 0 0 0 0 0 0 2 4 4 6 6 2 
522 0.0809864 0.999599 608 7
18 0 0 0 0 0 5 31 70 111 162 176 178 169 138 98 54 20 4 
22 0 0 0 0 0 0 0 18 87 229 426 628 789 846 813 751 632 412 186 59 16 3 
25 0 0 0 0 0 0 0 0 0 44 201 451 676 801 883 958 932 833 637 380 192 88 30 6 1 
26 0 0 0 0 0 0 0 0 0 0 0 20 138 349 601 728 780 769 680 544 393 296 201 89 21 3 
27 0 0 0 0 0 0 0 0 0 0 0 0 0 2 25 119 242 333 425 426 321 234 189 144 81 33 8 
28 0 0 0 0 0 0 0 0 0 0 0 0 0 0 0 0 1 11 35 65 76 74 88 104 87 48 17 3 
29 0 0 0 0 0 0 0 0 0 0 0 0 0 0 0 0 0 0 0 0 0 0 3 12 21 22 15 6 1 
523 0.126597 0.999272 337 6
21 0 0 0 0 0 2 12 32 51 47 36 30 42 37 33 29 25 12 11 3 1 
24 0 0 0 0 0 0 0 1 16 52 84 110 130 122 101 73 54 38 9 13 5 2 2 4 
25 0 0 0 0 0 0 0 0 0 1 11 26 55 82 94 98 101 51 32 12 7 3 2 2 4 
25 0 0 0 0 0 0 0 0 0 0 0 0 2 10 32 57 76 68 52 15 11 6 3 1 1 
26 0 0 0 0 0 0 0 0 0 0 0 0 0 0 0 1 21 32 43 41 27 10 7 3 1 2 
27 0 0 0 0 0 0 0 0 0 0 0 0 0 0 0 0 0 0 9 11 15 13 6 2 1 0 1 
524 0.375866 0.999899 48 3
12 0 0 0 0 0 0 1 0 1 1 4 1 
12 0 0 0 0 0 0 0 0 3 4 4 2 
16 0 0 0 0 0 0 0 0 0 0 0 1 4 8 3 1 
525 0.462668 0.999871 0 0
526 0.5024 0.999818 0 0
527 0.628935 0.999714 0 0
528 0.177007 0.999577 383 6
20 0 0 0 0 0 6 32 81 142 245 344 353 270 205 175 150 103 40 9 2 
22 0 0 0 0 0 0 0 15 77 198 395 593 652 525 364 300 271 225 135 55 19 3 
24 0 0 0 0 0 0 0 0 0 6 43 110 275 420 401 278 201 178 163 131 75 35 11 1 
25 0 0 0 0 0 0 0 0 0 0 0 1 7 19 77 134 151 112 94 67 49 33 20 10 2 
26 0 0 0 0 0 0 0 0 0 0 0 0 0 0 0 0 8 21 30 28 27 17 6 2 2 1 
24 0 0 0 0 0 0 0 0 0 0 0 0 0 0 0 0 0 0 0 1 3 4 4 2 
529 0.645228 0.999976 9 1
7 0 0 0 0 0 0 2 
530 0.726655 0.999972 0 0
531 0.835122 0.999795 0 0
532 0.239046 0.999893 198 5
17 0 0 0 0 0 0 3 7 12 28 37 34 32 21 11 6 1 
18 0 0 0 0 0 0 0 0 0 2 12 38 50 70 61 60 33 14 
20 0 0 0 0 0 0 0 0 0 0 0 0 4 18 27 35 40 49 22 12 
21 0 0 0 0 0 0 0 0 0 0 0 0 0 0 2 4 4 6 17 8 14 
22 0 0 0 0 0 0 0 0 0 0 0 0 0 0 0 0 0 0 0 0 0 4 
533 0.105789 0.999894 212 4
17 0 0 0 0 0 0 1 25 67 87 56 43 36 20 13 9 2 
20 0 0 0 0 0 0 0 0 1 15 56 93 99 80 61 45 24 9 4 1 
21 0 0 0 0 0 0 0 0 0 0 0 3 18 25 19 17 13 4 1 1 1 
19 0 0 0 0 0 0 0 0 0 0 0 0 0 0 0 0 1 2 1 
534 0.442487 0.999263 0 0
535 0.562937 0.999981 0 0
536 0.0309206 0.999812 632 7
20 0 0 0 0 0 0 5 39 93 208 323 417 458 427 311 186 110 57 21 3 
24 0 0 0 0 0 0 0 0 7 47 185 443 729 972 1084 985 688 408 236 124 53 15 1 1 
26 0 0 0 0 0 0 0 0 0 0 8 72 197 399 624 811 863 733 540 377 208 95 40 14 1 1 
26 0 0 0 0 0 0 0 0 0 0 0 0 1 15 63 145 236 297 308 283 265 196 92 32 9 2 
27 0 0 0 0 0 0 0 0 0 0 0 0 0 0 0 3 13 26 37 49 55 61 66 27 8 5 1 
26 0 0 0 0 0 0 0 0 0 0 0 0 0 0 0 0 0 0 0 2 4 7 10 12 9 2 
23 0 0 0 0 0 0 0 0 0 0 0 0 0 0 0 0 0 0 0 0 0 1 1 
537 0.92244 0.999994 0 0
538 0.254051 0.999978 51 4
13 0 0 0 0 0 0 2 5 4 4 4 4 4 
13 0 0 0 0 0 0 0 0 2 8 9 9 6 
16 0 0 0 0 0 0 0 0 0 0 0 0 0 1 2 1 
19 0 0 0 0 0 0 0 0 0 0 0 0 0 0 0 1 3 3 1 
539 0.0250409 0.999968 709 6
19 0 0 0 0 0 0 20 103 278 438 501 456 362 236 143 81 46 15 2 
22 0 0 0 0 0 0 0 3 51 236 649 1034 1472 1685 1649 1331 975 606 292 96 18 2 
24 0 0 0 0 0 0 0 0 0 0 7 111 407 859 1312 1468 1369 1083 724 386 129 31 6 1 
25 0 0 0 0 0 0 0 0 0 0 0 0 1 28 122 243 343 361 326 257 164 82 31 9 2 
24 0 0 0 0 0 0 0 0 0 0 0 0 0 0 0 2 6 26 51 78 71 33 6 1 
25 0 0 0 0 0 0 0 0 0 0 0 0 0 0 0 0 0 0 0 6 16 17 12 3 2 
540 0.00172436 0.999402 705 9
20 0 0 0 0 0 2 22 94 272 661 1124 1348 1191 857 495 239 104 47 15 2 
22 0 0 0 0 0 0 0 0 22 149 428 1077 1830 2417 2417 1984 1402 753 299 110 30 2 
24 0 0 0 0 0 0 0 0 0 1 17 111 375 857 1474 2014 2051 1695 1094 558 200 54 12 1 
26 0 0 0 0 0 0 0 0 0 0 0 0 28 98 304 628 976 1223 1168 846 497 251 121 47 18 1 
26 0 0 0 0 0 0 0 0 0 0 0 0 0 0 11 80 197 352 502 506 446 280 169 70 35 3 
27 0 0 0 0 0 0 0 0 0 0 0 0 0 0 0 0 2 34 86 166 182 195 145 84 34 22 4 
28 0 0 0 0 0 0 0 0 0 0 0 0 0 0 0 0 0 0 0 4 36 51 65 58 29 15 0 2 
27 0 0 0 0 0 0 0 0 0 0 0 0 0 0 0 0 0 0 0 0 0 0 4 13 17 5 6 
26 0 0 0 0 0 0 0 0 0 0 0 0 0 0 0 0 0 0 0 0 0 0 0 0 0 2 
541 0.800661 0.999723 0 0
542 0.824963 0.999393 0 0
543 0.223534 0.999639 306 6
17 0 0 0 0 0 0 0 13 49 70 77 103 98 64 45 13 2 
21 0 0 0 0 0 0 0 0 1 22 67 91 110 113 86 67 40 13 7 5 1 
23 0 0 0 0 0 0 0 0 0 0 1 19 35 41 53 52 32 28 12 8 12 6 1 
24 0 0 0 0 0 0 0 0 0 0 0 0 0 2 9 13 11 7 7 5 2 7 8 2 
25 0 0 0 0 0 0 0 0 0 0 0 0 0 0 0 0 2 4 3 4 2 1 0 3 1 
21 0 0 0 0 0 0 0 0 0 0 0 0 0 0 0 0 0 0 0 1 3 
544 0.062819 0.999772 607 7
20 0 0 0 0 0 4 13 61 192 346 503 600 638 570 428 294 168 83 35 7 
24 0 0 0 0 0 0 0 13 41 145 341 623 933 1164 1150 993 794 537 326 170 68 24 9 2 
26 0 0 0 0 0 0 0 0 0 11 48 94 252 422 766 1029 1081 946 734 517 319 169 83 34 9 1 
26 0 0 0 0 0 0 0 0 0 0 0 9 19 34 81 132 245 351 404 380 294 195 101 46 15 3 
26 0 0 0 0 0 0 0 0 0 0 0 0 0 8 9 29 55 68 81 94 85 76 82 68 30 7 
27 0 0 0 0 0 0 0 0 0 0 0 0 0 0 0 1 4 8 15 16 13 12 11 18 19 9 2 
25 0 0 0 0 0 0 0 0 0 0 0 0 0 0 0 0 0 0 0 0 2 3 3 3 1 
545 0.212066 0.999661 364 6
18 0 0 0 0 0 7 12 36 70 121 157 92 58 34 8 9 2 1 
19 0 0 0 0 0 0 0 5 26 50 127 269 314 286 219 135 71 20 8 
21 0 0 0 0 0 0 0 0 0 3 14 57 122 171 222 211 148 85 34 4 1 
22 0 0 0 0 0 0 0 0 0 0 0 4 10 36 52 75 94 71 40 28 5 1 
23 0 0 0 0 0 0 0 0 0 0 0 0 0 1 6 10 11 14 16 12 4 1 1 
22 0 0 0 0 0 0 0 0 0 0 0 0 0 0 0 0 0 0 0 1 4 3 
546 0.816866 0.999724 0 0
547 0.443156 0.999357 10 1
8 0 0 0 0 0 0 1 2 
548 0.131121 0.999669 478 6
23 0 0 0 0 0 0 4 27 41 76 121 170 178 167 129 115 89 50 35 23 17 11 4 
25 0 0 0 0 0 0 0 0 4 38 85 156 272 378 357 298 263 206 151 100 69 41 23 8 2 
23 0 0 0 0 0 0 0 0 0 0 6 21 80 172 247 276 229 192 166 124 70 18 2 
25 0 0 0 0 0 0 0 0 0 0 0 0 3 10 46 97 123 136 147 126 106 84 41 11 1 
24 0 0 0 0 0 0 0 0 0 0 0 0 0 0 0 3 16 31 37 26 16 12 8 2 
24 0 0 0 0 0 0 0 0 0 0 0 0 0 0 0 0 0 3 4 9 10 8 4 1 
549 0.273117 0.999731 27 1
12 0 0 0 0 0 0 0 1 3 4 3 2 
550 0.276889 0.999405 0 0
551 0.169412 0.999859 201 6
19 0 0 0 0 0 0 1 5 17 37 41 71 65 49 37 24 13 9 6 
21 0 0 0 0 0 0 0 0 5 32 87 142 201 219 148 88 56 50 38 31 6 
22 0 0 0 0 0 0 0 0 0 3 19 64 139 202 225 152 80 59 78 69 62 28 
23 0 0 0 0 0 0 0 0 0 0 0 0 8 32 56 79 51 23 31 52 62 57 46 
24 0 0 0 0 0 0 0 0 0 0 0 0 0 0 2 0 7 3 2 6 15 26 24 32 
25 0 0 0 0 0 0 0 0 0 0 0 0 0 0 0 0 0 0 0 0 0 2 4 4 8 
552 0.867334 0.999992 0 0
553 0.719822 0.99986 0 0
554 0.611217 0.999973 0 0
555 0.250732 0.999953 202 6
18 0 0 0 0 0 0 7 15 15 21 30 38 36 18 5 7 3 2 
19 0 0 0 0 0 0 0 0 15 33 38 46 74 92 69 29 16 8 2 
19 0 0 0 0 0 0 0 0 0 1 12 23 30 47 65 77 54 25 7 
22 0 0 0 0 0 0 0 0 0 0 0 0 1 10 18 24 31 22 13 12 10 2 
23 0 0 0 0 0 0 0 0 0 0 0 0 0 0 0 1 3 5 3 8 18 20 6 
24 0 0 0 0 0 0 0 0 0 0 0 0 0 0 0 0 0 0 0 2 6 10 10 4 
556 0.962541 0.999606 0 0
557 0.184671 0.999968 153 4
17 0 0 0 0 0 0 1 7 18 40 71 81 72 56 29 9 1 
18 0 0 0 0 0 0 0 0 0 3 9 24 42 64 63 31 10 2 
20 0 0 0 0 0 0 0 0 0 0 0 0 2 7 16 19 11 6 4 1 
19 0 0 0 0 0 0 0 0 0 0 0 0 0 2 3 3 5 4 1 
558 0.849702 0.999847 0 0
559 0.697798 0.999794 0 0
560 0.844147 0.999809 0 0
561 0.814104 0.99993 0 0
562 0.411675 0.999684 0 0
563 0.527621 0.999968 24 2
10 0 0 0 0 0 5 3 2 4 2 
9 0 0 0 0 0 0 0 1 1 
564 0.684868 0.999882 0 0
565 0.56541 0.999811 0 0
566 0.850712 0.999723 0 0
567 0.296647 0.998854 80 5
13 0 0 0 0 0 0 1 6 21 21 13 10 2 
14 0 0 0 0 0 0 0 1 1 13 20 12 4 1 
14 0 0 0 0 0 0 0 0 0 0 0 0 4 6 
19 0 0 0 0 0 0 0 0 0 0 0 0 0 2 2 0 0 4 4 
20 0 0 0 0 0 0 0 0 0 0 0 0 0 0 0 0 0 0 4 4 
568 0.513091 0.999929 0 0
569 0.139307 0.999746 118 4
15 0 0 0 0 0 0 3 4 6 8 5 8 2 0 1 
17 0 0 0 0 0 0 0 5 10 12 21 23 17 4 3 2 2 
17 0 0 0 0 0 0 0 0 0 3 6 14 24 17 5 1 1 
16 0 0 0 0 0 0 0 0 0 0 0 0 4 10 12 4 
570 0.406669 0.999766 0 0
571 0.363047 0.999792 77 3
13 0 0 0 0 0 2 2 4 10 12 10 5 6 
13 0 0 0 0 0 0 0 0 0 4 5 10 4 
15 0 0 0 0 0 0 0 0 0 0 0 0 1 0 1 
572 0.952838 0.999975 0 0
573 0.548081 0.999882 0 0
574 0.52823 0.999904 0 0
575 0.290699 0.999969 12 2
7 0 0 0 0 0 0 0 
11 0 0 0 0 0 0 0 0 0 0 1 
576 0.74683 0.99988 0 0
577 0.493822 0.999953 0 0
578 0.517058 0.999866 10 1
9 0 0 0 0 0 0 1 0 1 
579 0.108752 0.999934 556 7
20 0 0 0 0 0 1 29 80 153 221 294 332 314 247 176 107 55 24 7 4 
22 0 0 0 0 0 0 0 5 84 285 615 965 1111 993 739 516 295 145 65 36 12 4 
24 0 0 0 0 0 0 0 0 0 5 90 315 703 1100 1286 1180 859 524 280 126 50 17 7 2 
24 0 0 0 0 0 0 0 0 0 0 0 1 30 128 319 559 721 706 510 293 136 47 10 2 
24 0 0 0 0 0 0 0 0 0 0 0 0 0 0 1 4 52 157 249 261 197 104 31 4 
26 0 0 0 0 0 0 0 0 0 0 0 0 0 0 0 0 0 0 4 22 55 66 43 21 9 2 
27 0 0 0 0 0 0 0 0 0 0 0 0 0 0 0 0 0 0 0 0 0 0 2 9 14 9 2 
580 0.88812 0.999977 0 0
581 0.72594 0.99996 0 0
582 0.998756 0.999787 0 0
583 0.40405 0.99973 112 3
19 0 0 0 0 0 0 5 22 33 51 44 25 17 12 6 2 2 2 1 
14 0 0 0 0 0 0 0 6 11 12 15 13 8 2 
13 0 0 0 0 0 0 0 0 0 0 2 6 3 
584 0.101115 0.999594 513 7
18 0 0 0 0 0 0 11 91 271 469 561 450 323 167 88 66 32 12 
20 0 0 0 0 0 0 0 2 37 229 624 967 1110 905 608 315 131 53 10 1 
21 0 0 0 0 0 0 0 0 0 0 25 174 546 866 876 768 500 258 87 17 2 
22 0 0 0 0 0 0 0 0 0 0 0 0 6 80 308 445 398 354 227 128 76 17 
24 0 0 0 0 0 0 0 0 0 0 0 0 0 0 2 38 98 122 147 132 107 81 37 10 
24 0 0 0 0 0 0 0 0 0 0 0 0 0 0 0 0 0 8 21 37 43 37 22 2 
25 0 0 0 0 0 0 0 0 0 0 0 0 0 0 0 0 0 0 0 4 12 14 13 10 1 
585 0.0545118 0.999116 372 5
17 0 0 0 0 0 0 22 47 86 110 157 140 111 65 19 5 1 
23 0 0 0 0 0 0 0 1 8 49 98 160 237 263 221 141 78 38 23 25 20 9 2 
26 0 0 0 0 0 0 0 0 0 3 5 21 35 101 146 161 166 124 73 42 40 39 30 24 12 2 
27 0 0 0 0 0 0 0 0 0 0 0 2 1 1 13 17 41 50 41 35 34 29 21 21 30 24 6 
28 0 0 0 0 0 0 0 0 0 0 0 0 0 0 0 0 2 7 6 8 4 4 4 2 14 28 22 6 
586 0.645132 0.99985 11 1
9 0 0 0 0 0 0 0 2 2 
587 0.677581 0.999927 0 0
588 0.966226 0.999984 0 0
589 0.133835 0.999657 744 9
19 0 0 0 0 0 2 7 34 99 192 339 497 480 299 147 60 21 7 1 
25 0 0 0 0 0 0 0 5 24 105 345 728 1072 1418 1405 1123 786 481 282 162 101 45 18 6 1 
28 0 0 0 0 0 0 0 0 0 6 43 229 637 1126 1508 1549 1389 1198 940 615 399 202 85 31 16 9 3 1 
27 0 0 0 0 0 0 0 0 0 0 0 6 61 295 747 1216 1444 1368 1210 951 653 414 223 128 61 31 7 
28 0 0 0 0 0 0 0 0 0 0 0 0 0 0 52 290 683 930 883 798 731 645 432 250 123 54 19 3 
30 0 0 0 0 0 0 0 0 0 0 0 0 0 0 0 3 66 260 432 418 316 250 235 163 86 30 11 7 4 1 
27 0 0 0 0 0 0 0 0 0 0 0 0 0 0 0 0 0 9 56 128 134 85 47 41 37 21 5 
25 0 0 0 0 0 0 0 0 0 0 0 0 0 0 0 0 0 0 0 6 16 19 16 7 1 
25 0 0 0 0 0 0 0 0 0 0 0 0 0 0 0 0 0 0 0 0 0 0 0 2 2 
590 0.137177 0.999708 310 5
15 0 0 0 0 0 0 6 43 126 197 217 193 133 45 2 
20 0 0 0 0 0 0 0 0 0 27 87 177 270 261 123 59 31 12 7 6 
22 0 0 0 0 0 0 0 0 0 0 0 8 18 57 105 111 93 49 24 9 3 1 
22 0 0 0 0 0 0 0 0 0 0 0 0 0 0 2 8 22 33 20 4 4 1 
22 0 0 0 0 0 0 0 0 0 0 0 0 0 0 0 0 0 0 1 0 1 1 
591 0.116708 0.999536 224 3
17 0 0 0 0 0 0 4 19 59 74 68 56 38 21 16 4 4 
19 0 0 0 0 0 0 0 4 8 55 115 155 126 99 59 33 13 4 2 
18 0 0 0 0 0 0 0 0 0 0 4 16 28 27 26 13 7 2 
592 0.406884 0.999994 15 1
8 0 0 0 0 0 0 1 1 
593 0.387999 0.999124 19 3
9 0 0 0 0 0 0 0 2 4 
11 0 0 0 0 0 0 0 0 6 10 16 
12 0 0 0 0 0 0 0 0 0 0 24 8 
594 0.548512 0.999771 34 3
11 0 0 0 0 0 0 2 2 3 1 1 
13 0 0 0 0 0 0 0 0 1 3 2 3 1 
15 0 0 0 0 0 0 0 0 0 0 0 1 1 1 1 
595 0.0407822 0.999913 617 7
18 0 0 0 0 0 0 22 105 275 614 967 1108 1011 723 430 199 70 14 
23 0 0 0 0 0 0 0 0 14 114 372 718 1024 1222 1202 1011 671 337 118 33 16 12 6 
25 0 0 0 0 0 0 0 0 0 0 3 38 190 470 790 1001 965 777 506 248 92 32 17 11 6 
25 0 0 0 0 0 0 0 0 0 0 0 0 2 14 95 256 499 657 573 406 242 111 44 11 1 
26 0 0 0 0 0 0 0 0 0 0 0 0 0 0 1 2 25 99 178 222 174 91 45 17 15 6 
27 0 0 0 0 0 0 0 0 0 0 0 0 0 0 0 0 0 0 0 10 29 39 31 22 20 5 10 
29 0 0 0 0 0 0 0 0 0 0 0 0 0 0 0 0 0 0 0 0 0 0 0 1 1 0 0 2 2 
596 0.141968 0.999732 275 6
14 0 0 0 0 0 9 22 69 98 79 47 26 10 1 
17 0 0 0 0 0 0 0 22 102 221 310 282 169 66 26 10 2 
20 0 0 0 0 0 0 0 0 0 17 72 195 263 218 142 69 25 10 4 1 
20 0 0 0 0 0 0 0 0 0 0 0 6 32 98 117 99 67 28 10 1 
21 0 0 0 0 0 0 0 0 0 0 0 0 0 0 15 32 32 28 15 6 2 
21 0 0 0 0 0 0 0 0 0 0 0 0 0 0 0 0 4 7 5 3 1 
597 0.421128 0.999989 65 4
15 0 0 0 0 0 0 2 5 12 37 34 9 4 6 4 
17 0 0 0 0 0 0 0 0 2 6 13 40 43 15 6 2 2 
17 0 0 0 0 0 0 0 0 0 0 0 1 3 15 23 7 6 
19 0 0 0 0 0 0 0 0 0 0 0 0 0 0 0 2 4 0 2 
598 0.660313 0.999562 0 0
599 0.901342 0.999974 0 0
600 0.822145 0.999779 0 0
601 0.327955 0.999368 13 2
8 0 0 0 0 0 0 0 2 
9 0 0 0 0 0 0 0 0 6 
602 0.0481036 0.999894 667 7
22 0 0 0 0 0 2 27 106 315 799 1383 1828 1835 1505 1216 900 561 325 178 64 11 1 
23 0 0 0 0 0 0 0 7 35 181 685 1749 3177 4288 4369 3655 2685 1741 1003 495 195 52 7 
24 0 0 0 0 0 0 0 0 0 2 26 184 684 1755 3208 4276 4171 3231 2169 1370 748 336 111 16 
26 0 0 0 0 0 0 0 0 0 0 0 0 17 136 500 1141 1791 2099 1843 1258 829 506 247 96 20 1 
26 0 0 0 0 0 0 0 0 0 0 0 0 0 0 6 63 197 340 438 415 295 201 127 79 44 12 
29 0 0 0 0 0 0 0 0 0 0 0 0 0 0 0 0 2 16 39 48 41 34 45 49 38 28 17 6 1 
23 0 0 0 0 0 0 0 0 0 0 0 0 0 0 0 0 0 0 0 4 6 4 1 
603 0.198714 0.999541 246 6
18 0 0 0 0 0 0 6 46 112 145 162 110 47 27 20 7 4 1 
19 0 0 0 0 0 0 0 2 17 59 133 200 217 177 114 55 16 5 1 
20 0 0 0 0 0 0 0 0 0 0 4 19 41 54 86 72 34 11 5 2 
21 0 0 0 0 0 0 0 0 0 0 0 0 0 0 1 5 12 13 7 3 1 
20 0 0 0 0 0 0 0 0 0 0 0 0 0 0 0 0 0 2 4 2 
22 0 0 0 0 0 0 0 0 0 0 0 0 0 0 0 0 0 0 0 0 1 1 
604 0.63485 0.999846 0 0
605 0.222374 0.99989 266 6
16 0 0 0 0 0 0 7 26 36 50 54 48 40 16 5 2 
17 0 0 0 0 0 0 0 4 32 78 103 106 118 92 37 23 4 
19 0 0 0 0 0 0 0 0 0 1 36 69 85 92 61 32 21 6 2 
20 0 0 0 0 0 0 0 0 0 0 0 1 11 17 19 27 18 10 8 4 
20 0 0 0 0 0 0 0 0 0 0 0 0 0 0 0 2 5 6 0 2 
19 0 0 0 0 0 0 0 0 0 0 0 0 0 0 0 0 0 0 2 
606 0.836761 0.999528 0 0
607 0.951851 0.999955 0 0
608 0.54511 0.99997 12 1
11 0 0 0 0 0 0 0 0 1 0 1 
609 0.140116 0.999966 510 7
18 0 0 0 0 0 6 31 88 155 210 241 236 208 143 51 21 7 4 
21 0 0 0 0 0 0 0 18 104 235 348 405 457 482 393 258 159 84 40 11 1 
22 0 0 0 0 0 0 0 0 0 7 71 182 291 324 402 403 343 288 196 102 35 8 
24 0 0 0 0 0 0 0 0 0 0 0 2 37 86 161 187 231 289 270 220 134 55 25 6 
26 0 0 0 0 0 0 0 0 0 0 0 0 0 0 12 37 75 77 109 110 127 107 58 27 17 2 
27 0 0 0 0 0 0 0 0 0 0 0 0 0 0 0 0 5 20 22 22 16 13 21 18 10 9 4 
22 0 0 0 0 0 0 0 0 0 0 0 0 0 0 0 0 0 0 0 4 4 2 
610 0.053332 0.998905 521 9
15 0 0 0 0 0 4 16 35 44 51 43 21 18 7 0 
21 0 0 0 0 0 0 0 0 8 49 112 228 316 378 405 339 224 116 60 25 4 
25 0 0 0 0 0 0 0 0 0 0 22 89 219 371 534 578 602 570 401 263 162 85 40 11 1 
27 0 0 0 0 0 0 0 0 0 0 0 0 36 100 227 352 409 436 455 388 294 190 122 70 27 5 2 
31 0 0 0 0 0 0 0 0 0 0 0 0 0 0 42 85 151 181 174 144 135 133 110 91 71 51 28 16 8 4 2 
32 0 0 0 0 0 0 0 0 0 0 0 0 0 0 0 0 0 19 52 66 51 43 54 53 58 51 40 26 15 8 4 2 
30 0 0 0 0 0 0 0 0 0 0 0 0 0 0 0 0 0 0 0 14 18 12 12 21 15 13 10 4 1 1 
29 0 0 0 0 0 0 0 0 0 0 0 0 0 0 0 0 0 0 0 0 0 0 0 0 3 2 1 1 1 
30 0 0 0 0 0 0 0 0 0 0 0 0 0 0 0 0 0 0 0 0 0 0 0 0 0 0 0 0 1 1 
611 0.256968 0.999982 45 3
13 0 0 0 0 0 0 0 4 8 10 9 6 2 
14 0 0 0 0 0 0 0 0 3 10 10 5 4 2 
13 0 0 0 0 0 0 0 0 0 0 4 6 2 
612 0.127153 0.999928 207 5
18 0 0 0 0 0 3 12 46 104 123 120 83 52 27 16 4 0 1 
18 0 0 0 0 0 0 0 0 4 38 42 69 54 40 20 12 8 3 
19 0 0 0 0 0 0 0 0 0 0 16 4 16 0 12 3 1 2 1 
16 0 0 0 0 0 0 0 0 0 0 0 4 1 4 0 8 
17 0 0 0 0 0 0 0 0 0 0 0 0 0 0 0 0 2 
613 0.11189 0.999807 520 6
15 0 0 0 0 0 2 34 97 168 171 152 97 55 29 9 
20 0 0 0 0 0 0 0 13 66 168 260 335 353 264 178 135 71 39 20 2 
22 0 0 0 0 0 0 0 0 0 6 27 103 257 324 282 183 120 69 39 29 16 2 
23 0 0 0 0 0 0 0 0 0 0 0 0 10 57 120 146 116 93 53 32 15 8 4 
23 0 0 0 0 0 0 0 0 0 0 0 0 0 0 2 11 33 32 27 18 19 15 3 
24 0 0 0 0 0 0 0 0 0 0 0 0 0 0 0 0 0 0 1 2 2 1 8 5 
614 0.0494831 0.999609 1164 8
23 0 0 0 0 0 21 115 359 906 1781 2750 3653 4293 4487 3978 3103 2184 1420 839 449 200 74 15 
28 0 0 0 0 0 0 0 34 214 796 2134 4236 6524 8551 10243 10470 9493 7615 5438 3894 2483 1638 959 568 258 103 46 6 
32 0 0 0 0 0 0 0 0 0 30 225 819 2221 4480 7015 9246 10615 11383 10318 8543 6488 4820 3374 2210 1260 706 297 172 107 45 25 6 
34 0 0 0 0 0 0 0 0 0 0 0 27 176 568 1321 2747 4301 5704 6725 6974 6233 4810 3645 2856 2276 1529 850 474 296 213 131 69 26 3 
35 0 0 0 0 0 0 0 0 0 0 0 0 0 15 90 265 592 1020 1526 2120 2541 2471 1905 1239 878 792 657 444 332 241 176 120 73 31 6 
36 0 0 0 0 0 0 0 0 0 0 0 0 0 0 0 2 24 92 160 219 346 494 544 470 287 126 98 109 51 38 33 34 34 28 14 3 
31 0 0 0 0 0 0 0 0 0 0 0 0 0 0 0 0 0 0 1 9 21 36 48 57 61 37 21 13 13 5 2 
27 0 0 0 0 0 0 0 0 0 0 0 0 0 0 0 0 0 0 0 0 0 0 0 1 3 3 2 
615 0.354103 0.999629 0 0
616 0.133243 0.999808 282 5
15 0 0 0 0 0 1 10 32 78 120 112 96 57 22 3 
17 0 0 0 0 0 0 0 3 34 108 187 223 240 197 98 26 3 
19 0 0 0 0 0 0 0 0 0 11 43 91 109 157 185 133 69 21 2 
21 0 0 0 0 0 0 0 0 0 0 0 2 24 34 46 57 53 44 29 9 1 
20 0 0 0 0 0 0 0 0 0 0 0 0 0 0 4 3 9 8 4 1 
617 0.503212 0.999909 12 1
10 0 0 0 0 0 0 1 3 3 1 
618 0.0984978 0.999948 966 10
22 0 0 0 0 0 9 29 171 461 1011 1651 2076 2082 1648 1103 736 393 213 154 42 10 4 
26 0 0 0 0 0 0 0 23 83 508 1713 3516 5196 6048 5809 4995 3915 2777 1851 1237 654 273 123 33 4 2 
28 0 0 0 0 0 0 0 0 0 29 196 767 2213 4441 6772 8395 8992 8634 7064 5313 3824 2420 1298 671 300 76 11 4 
29 0 0 0 0 0 0 0 0 0 0 0 42 201 584 1462 3068 5383 7789 8864 8230 6640 5376 4040 2615 1539 786 258 59 10 
31 0 0 0 0 0 0 0 0 0 0 0 0 0 30 86 224 680 1603 3082 4764 5539 5246 4441 3618 2825 2082 1268 516 171 57 8 
32 0 0 0 0 0 0 0 0 0 0 0 0 0 0 0 12 25 81 266 639 1239 1895 2283 2298 2159 1875 1566 1148 624 242 88 22 
33 0 0 0 0 0 0 0 0 0 0 0 0 0 0 0 0 0 1 1 17 71 178 302 471 581 708 785 734 592 388 171 55 20 
34 0 0 0 0 0 0 0 0 0 0 0 0 0 0 0 0 0 0 0 0 0 0 9 21 30 43 96 152 209 188 145 82 22 6 
34 0 0 0 0 0 0 0 0 0 0 0 0 0 0 0 0 0 0 0 0 0 0 0 0 0 0 2 6 15 25 26 29 28 12 
35 0 0 0 0 0 0 0 0 0 0 0 0 0 0 0 0 0 0 0 0 0 0 0 0 0 0 0 0 0 0 2 2 0 2 4 
619 0.687193 0.999863 0 0
620 0.98261 0.999728 0 0
621 0.379465 0.999882 25 2
10 0 0 0 0 0 1 4 8 5 1 
11 0 0 0 0 0 0 0 0 0 1 1 
622 0.367272 0.999916 66 4
12 0 0 0 0 0 0 4 7 11 19 11 4 
11 0 0 0 0 0 0 0 1 1 0 1 
16 0 0 0 0 0 0 0 0 0 0 1 3 4 4 3 1 
17 0 0 0 0 0 0 0 0 0 0 0 0 0 1 3 3 1 
623 0.728331 0.999943 0 0
624 0.319288 0.99985 0 0
625 0.989795 0.999825 0 0
626 0.994771 0.999867 0 0
627 0.275403 0.999294 77 4
14 0 0 0 0 0 0 4 8 12 17 20 16 6 1 
17 0 0 0 0 0 0 0 2 4 5 13 12 19 13 8 4 1 
18 0 0 0 0 0 0 0 0 0 0 2 4 7 7 10 6 3 1 
18 0 0 0 0 0 0 0 0 0 0 0 0 0 0 2 1 2 1 
628 0.713098 0.999949 0 0
629 0.907313 0.999574 0 0
630 0.562249 0.999531 0 0
631 0.563023 0.99968 0 0
632 0.0974903 0.999698 467 6
21 0 0 0 0 0 2 24 116 364 810 1405 1948 2041 1624 1022 570 287 118 40 11 2 
24 0 0 0 0 0 0 0 0 13 90 316 772 1359 2015 2382 2141 1632 1120 677 366 158 52 14 2 
27 0 0 0 0 0 0 0 0 0 0 5 30 135 411 836 1202 1322 1135 767 442 260 170 114 64 21 7 1 
30 0 0 0 0 0 0 0 0 0 0 0 0 1 11 62 194 380 501 486 398 296 174 80 44 30 22 14 6 2 1 
30 0 0 0 0 0 0 0 0 0 0 0 0 0 0 0 0 10 45 87 98 82 61 42 30 19 9 6 5 3 1 
28 0 0 0 0 0 0 0 0 0 0 0 0 0 0 0 0 0 0 3 10 12 9 8 5 2 3 3 1 
633 0.0253297 0.999677 177 4
15 0 0 0 0 0 0 24 52 105 127 93 52 27 9 4 
16 0 0 0 0 0 0 0 0 27 74 115 107 78 41 12 4 
16 0 0 0 0 0 0 0 0 0 0 5 19 23 24 12 4 
15 0 0 0 0 0 0 0 0 0 0 0 0 1 2 2 
634 0.12915 0.999949 415 6
23 0 0 0 0 0 5 9 23 65 132 173 184 157 144 101 73 57 36 27 15 8 3 1 
23 0 0 0 0 0 0 0 2 7 42 111 210 286 302 270 190 123 72 45 20 9 5 2 
25 0 0 0 0 0 0 0 0 0 0 8 35 81 153 234 288 293 234 182 132 81 40 16 7 1 
27 0 0 0 0 0 0 0 0 0 0 0 0 6 14 32 44 84 123 132 102 93 68 47 21 7 5 1 
28 0 0 0 0 0 0 0 0 0 0 0 0 0 0 0 1 2 4 6 19 12 12 9 6 9 5 1 1 
27 0 0 0 0 0 0 0 0 0 0 0 0 0 0 0 0 0 0 1 2 2 1 0 0 0 1 1 
635 0.105458 0.999842 282 5
18 0 0 0 0 0 0 5 22 45 63 75 94 79 76 50 22 11 2 
23 0 0 0 0 0 0 0 0 1 11 42 73 119 118 180 155 100 72 41 25 14 6 2 
25 0 0 0 0 0 0 0 0 0 0 0 2 22 43 50 96 123 77 41 17 11 8 8 4 2 
24 0 0 0 0 0 0 0 0 0 0 0 0 0 1 3 8 18 31 25 12 6 3 0 2 
21 0 0 0 0 0 0 0 0 0 0 0 0 0 0 0 0 0 0 3 5 2 
636 0.389468 0.999981 94 4
11 0 0 0 0 0 2 7 22 17 11 4 
14 0 0 0 0 0 0 0 0 0 8 12 8 2 2 
15 0 0 0 0 0 0 0 0 0 0 0 4 7 2 2 
16 0 0 0 0 0 0 0 0 0 0 0 0 0 0 0 1 
637 0.498098 0.999733 0 0
638 0.926822 0.999171 0 0
639 0.285387 0.999356 204 3
17 0 0 0 0 0 0 0 15 27 45 47 60 61 57 30 6 3 
22 0 0 0 0 0 0 0 0 0 8 29 54 57 64 75 72 59 41 30 10 3 3 
23 0 0 0 0 0 0 0 0 0 0 0 1 6 11 10 28 40 44 43 35 14 8 4 
640 0.590806 0.999845 0 0
641 0.528822 0.999984 10 1
8 0 0 0 0 0 0 2 1 
642 0.191973 0.999871 204 6
18 0 0 0 0 0 3 1 7 22 36 34 31 26 23 17 11 3 4 
20 0 0 0 0 0 0 0 0 2 11 38 60 97 98 76 55 28 14 1 4 
22 0 0 0 0 0 0 0 0 0 0 2 6 19 25 29 31 25 22 21 9 7 2 
20 0 0 0 0 0 0 0 0 0 0 0 0 1 3 4 2 1 3 3 2 
20 0 0 0 0 0 0 0 0 0 0 0 0 0 0 1 3 3 2 2 1 
19 0 0 0 0 0 0 0 0 0 0 0 0 0 0 0 0 1 2 1 
643 0.590519 0.999862 0 0
644 0.418223 0.999763 11 2
9 0 0 0 0 0 0 0 0 1 
10 0 0 0 0 0 0 0 0 0 1 
645 0.691236 0.999028 0 0
646 0.642627 0.999569 0 0
647 0.231458 0.99963 104 3
19 0 0 0 0 0 0 1 11 24 32 34 21 18 13 14 17 12 5 1 
20 0 0 0 0 0 0 0 0 0 1 4 14 14 9 5 2 3 5 3 1 
15 0 0 0 0 0 0 0 0 0 0 0 0 0 2 1 
648 0.805581 0.999934 0 0
649 0.147333 0.999854 151 2
17 0 0 0 0 0 0 4 39 66 69 58 82 121 114 56 14 2 
20 0 0 0 0 0 0 0 0 0 2 9 21 30 31 18 12 12 5 2 1 
650 0.181194 0.999936 277 5
17 0 0 0 0 0 0 1 20 82 132 160 161 130 66 28 16 2 
21 0 0 0 0 0 0 0 0 8 51 110 167 225 251 181 109 60 22 20 12 2 
22 0 0 0 0 0 0 0 0 0 0 2 14 27 61 62 74 63 53 30 11 6 1 
22 0 0 0 0 0 0 0 0 0 0 0 0 1 2 10 14 17 17 6 3 2 2 
21 0 0 0 0 0 0 0 0 0 0 0 0 0 0 1 1 2 0 1 0 1 
651 0.515909 0.99984 26 1
13 0 0 0 0 0 0 0 0 2 2 0 1 2 
652 0.80488 0.999508 0 0
653 0.479424 0.999871 0 0
654 0.293791 0.99994 28 2
10 0 0 0 0 0 4 4 1 2 2 
8 0 0 0 0 0 0 0 1 
655 0.181098 0.999917 293 7
22 0 0 0 0 0 2 6 14 31 64 119 136 134 118 75 38 25 21 19 12 5 1 
23 0 0 0 0 0 0 0 0 2 19 45 88 114 128 110 89 78 46 39 22 13 5 1 
21 0 0 0 0 0 0 0 0 0 0 5 14 28 43 55 65 54 53 26 15 5 
22 0 0 0 0 0 0 0 0 0 0 0 0 2 5 9 13 18 16 21 8 5 5 
23 0 0 0 0 0 0 0 0 0 0 0 0 0 0 0 1 8 7 12 14 3 4 4 
24 0 0 0 0 0 0 0 0 0 0 0 0 0 0 0 0 0 3 2 9 7 0 1 1 
22 0 0 0 0 0 0 0 0 0 0 0 0 0 0 0 0 0 0 0 0 3 2 
656 0.57067 0.999771 0 0
657 0.832264 0.999599 0 0
658 0.677834 0.999889 0 0
659 0.985659 0.999891 0 0
660 0.472396 0.99977 0 0
661 0.33999 0.999874 0 0
662 0.147816 0.999526 252 5
17 0 0 0 0 0 4 17 40 67 86 110 94 64 32 18 6 2 
19 0 0 0 0 0 0 0 4 25 57 110 198 223 207 165 95 45 14 2 
23 0 0 0 0 0 0 0 0 0 0 7 30 66 95 105 109 96 59 34 11 4 3 1 
22 0 0 0 0 0 0 0 0 0 0 0 0 2 6 11 11 16 31 32 18 5 1 
19 0 0 0 0 0 0 0 0 0 0 0 0 0 0 0 0 0 0 1 
663 0.494188 0.999248 34 3
12 0 0 0 0 0 5 13 8 0 2 0 1 
10 0 0 0 0 0 0 0 4 7 2 
10 0 0 0 0 0 0 0 0 0 1 
664 0.0351732 0.999996 398 5
20 0 0 0 0 0 0 11 60 208 425 515 509 469 370 239 127 59 27 19 7 
23 0 0 0 0 0 0 0 1 4 44 207 407 462 450 382 269 168 86 26 6 3 1 1 
25 0 0 0 0 0 0 0 0 0 0 0 14 63 122 139 132 102 100 75 38 16 5 2 2 1 
23 0 0 0 0 0 0 0 0 0 0 0 0 0 10 25 28 22 20 18 20 13 7 2 
19 0 0 0 0 0 0 0 0 0 0 0 0 0 0 0 2 4 2 1 
665 0.693702 0.999937 0 0
666 0.593356 0.999861 0 0
667 0.740868 0.999806 0 0
668 0.477068 1 0 0
669 0.838103 0.999608 0 0
670 0.646949 0.999895 0 0
671 0.107974 0.999911 268 4
17 0 0 0 0 0 13 33 41 43 54 55 53 41 19 7 3 2 
21 0 0 0 0 0 0 0 10 27 40 51 63 91 100 86 71 56 37 28 13 2 
24 0 0 0 0 0 0 0 0 0 0 4 8 8 15 29 42 45 43 25 22 15 7 4 1 
20 0 0 0 0 0 0 0 0 0 0 0 0 0 0 0 3 7 5 2 1 
672 0.679793 0.99952 0 0
673 0.925072 0.999557 0 0
674 0.814211 0.999785 0 0
675 0.903621 0.999796 0 0
676 0.46096 0.999717 0 0
677 0.380358 0.999991 0 0
678 0.665491 0.999979 0 0
679 0.484148 0.999994 9 1
8 0 0 0 0 0 0 0 1 
680 0.738967 0.999956 0 0
681 0.403732 0.999951 47 4
13 0 0 0 0 0 2 8 10 8 0 0 4 4 
14 0 0 0 0 0 0 0 1 7 17 23 17 10 4 
14 0 0 0 0 0 0 0 0 0 1 3 8 8 2 
15 0 0 0 0 0 0 0 0 0 0 0 0 0 2 2 
682 0.51511 0.999498 17 1
11 0 0 0 0 0 0 0 0 3 3 1 
683 0.260144 0.999928 185 4
14 0 0 0 0 0 1 5 5 14 22 25 19 10 2 
20 0 0 0 0 0 0 0 1 4 7 31 45 57 86 79 50 22 12 7 2 
22 0 0 0 0 0 0 0 0 0 0 0 2 13 22 24 27 36 40 33 25 16 4 
21 0 0 0 0 0 0 0 0 0 0 0 0 0 0 1 1 0 1 4 5 2 
684 0.011676 0.999989 549 6
19 0 0 0 0 0 2 46 156 434 783 1148 1245 1255 1059 719 407 161 38 5 
25 0 0 0 0 0 0 0 2 60 288 879 1822 2620 3148 3213 2963 2543 2003 1452 933 540 277 116 32 4 
27 0 0 0 0 0 0 0 0 0 0 49 271 774 1485 2343 3012 3316 3239 2879 2600 2357 1877 1152 497 140 24 2 
29 0 0 0 0 0 0 0 0 0 0 0 0 36 157 308 576 1006 1462 1777 1917 1964 1846 1612 1239 764 352 112 22 2 
31 0 0 0 0 0 0 0 0 0 0 0 0 0 0 16 39 57 104 239 387 387 315 306 356 399 376 284 166 70 18 2 
27 0 0 0 0 0 0 0 0 0 0 0 0 0 0 0 0 2 4 6 6 17 44 51 43 27 8 1 
685 0.841201 0.999578 0 0
686 0.628544 0.999923 11 1
10 0 0 0 0 0 0 0 0 1 1 
687 0.604943 0.999843 0 0
688 0.949653 0.999864 0 0
689 0.472863 0.999904 0 0
690 0.651793 0.999395 0 0
691 0.513231 0.999857 30 2
10 0 0 0 0 0 0 0 1 1 2 
12 0 0 0 0 0 0 0 0 4 3 2 2 
692 0.1015 0.999947 281 5
17 0 0 0 0 0 0 6 29 86 135 124 101 110 117 71 26 4 
19 0 0 0 0 0 0 0 0 14 55 124 154 118 83 65 40 27 8 1 
18 0 0 0 0 0 0 0 0 0 0 11 51 85 73 48 23 8 1 
19 0 0 0 0 0 0 0 0 0 0 0 0 4 25 41 30 18 9 1 
19 0 0 0 0 0 0 0 0 0 0 0 0 0 0 0 4 8 5 1 
693 0.067847 0.999834 572 8
18 0 0 0 0 0 2 3 22 84 192 307 301 256 183 112 60 28 2 
23 0 0 0 0 0 0 0 0 3 35 136 312 437 440 387 303 191 112 65 34 16 6 8 
24 0 0 0 0 0 0 0 0 0 0 3 15 88 227 338 345 279 165 92 53 44 20 11 10 
25 0 0 0 0 0 0 0 0 0 0 0 0 0 6 37 103 162 181 155 98 66 27 9 5 2 
25 0 0 0 0 0 0 0 0 0 0 0 0 0 0 0 1 8 24 46 62 49 37 18 11 4 
26 0 0 0 0 0 0 0 0 0 0 0 0 0 0 0 0 0 0 1 2 6 14 20 18 11 4 
28 0 0 0 0 0 0 0 0 0 0 0 0 0 0 0 0 0 0 0 0 0 1 2 4 5 4 3 1 
29 0 0 0 0 0 0 0 0 0 0 0 0 0 0 0 0 0 0 0 0 0 0 0 0 0 1 3 3 1 
694 0.569091 0.999948 10 1
8 0 0 0 0 0 0 0 2 
695 0.0386945 0.999907 513 7
18 0 0 0 0 0 3 14 46 120 241 299 280 202 118 58 25 13 1 
23 0 0 0 0 0 0 0 5 28 87 215 382 441 437 355 247 155 77 40 22 12 8 4 
24 0 0 0 0 0 0 0 0 0 0 4 44 178 289 292 284 247 192 152 81 35 13 8 6 
25 0 0 0 0 0 0 0 0 0 0 0 0 1 12 46 103 122 115 80 70 63 40 22 5 4 
26 0 0 0 0 0 0 0 0 0 0 0 0 0 0 1 5 16 19 23 22 28 38 16 11 1 1 
25 0 0 0 0 0 0 0 0 0 0 0 0 0 0 0 0 0 0 0 4 12 18 20 5 3 
25 0 0 0 0 0 0 0 0 0 0 0 0 0 0 0 0 0 0 0 0 0 2 6 8 4 
696 0.856546 0.999664 0 0
697 0.185442 0.99996 151 4
13 0 0 0 0 0 0 2 8 7 14 11 4 2 
16 0 0 0 0 0 0 0 1 6 8 32 29 26 17 6 1 
16 0 0 0 0 0 0 0 0 0 2 5 9 9 6 6 2 
17 0 0 0 0 0 0 0 0 0 0 0 1 1 2 1 0 1 
698 0.0657454 0.999999 429 5
18 0 0 0 0 0 19 124 424 896 1265 1278 1054 813 552 289 133 61 14 
20 0 0 0 0 0 0 0 33 195 635 1307 1864 1926 1727 1370 866 507 282 97 13 
24 0 0 0 0 0 0 0 0 0 31 171 571 1171 1639 1984 2024 1586 1016 599 348 200 103 37 6 
24 0 0 0 0 0 0 0 0 0 0 0 19 76 175 367 608 764 782 672 467 250 96 26 4 
24 0 0 0 0 0 0 0 0 0 0 0 0 0 2 6 16 43 96 153 159 107 49 14 2 
699 0.960663 0.999926 0 0
700 0.57108 0.999477 0 0
701 0.510265 0.999885 0 0
702 0.0855762 0.999903 229 8
19 0 0 0 0 0 1 9 40 115 212 271 291 279 213 134 69 29 8 1 
22 0 0 0 0 0 0 0 0 2 20 132 328 496 568 551 458 321 190 90 34 8 1 
24 0 0 0 0 0 0 0 0 0 0 4 19 88 234 369 395 340 267 175 100 50 20 6 1 
23 0 0 0 0 0 0 0 0 0 0 0 0 2 13 63 149 202 173 111 68 32 9 1 
25 0 0 0 0 0 0 0 0 0 0 0 0 0 0 2 13 34 97 143 110 66 42 24 10 2 
27 0 0 0 0 0 0 0 0 0 0 0 0 0 0 0 0 0 5 10 23 43 36 20 14 8 4 1 
24 0 0 0 0 0 0 0 0 0 0 0 0 0 0 0 0 0 0 0 1 4 3 3 2 
24 0 0 0 0 0 0 0 0 0 0 0 0 0 0 0 0 0 0 0 0 0 0 1 1 
703 0.36198 0.999908 12 1
10 0 0 0 0 0 0 0 2 2 2 
704 0.114395 0.999691 361 6
19 0 0 0 0 0 2 48 135 232 347 517 638 695 531 339 170 65 30 12 
21 0 0 0 0 0 0 0 22 112 225 443 788 1064 1132 900 552 295 160 76 28 4 
22 0 0 0 0 0 0 0 0 0 8 46 137 326 596 758 663 404 221 133 68 25 4 
23 0 0 0 0 0 0 0 0 0 0 0 1 7 39 113 179 170 107 67 47 27 9 1 
23 0 0 0 0 0 0 0 0 0 0 0 0 0 0 0 5 14 16 11 6 4 3 1 
22 0 0 0 0 0 0 0 0 0 0 0 0 0 0 0 0 0 1 4 6 4 1 
705 0.868571 0.999831 0 0
706 0.5407 0.999982 0 0
707 0.849864 0.999265 0 0
708 0.031299 0.999808 282 7
17 0 0 0 0 0 0 3 15 35 61 81 71 68 45 30 11 3 
19 0 0 0 0 0 0 0 0 7 30 81 110 138 137 95 61 30 8 2 
20 0 0 0 0 0 0 0 0 0 0 8 26 53 79 103 84 45 21 9 2 
21 0 0 0 0 0 0 0 0 0 0 0 0 5 19 31 43 39 22 13 8 3 
18 0 0 0 0 0 0 0 0 0 0 0 0 0 0 1 3 3 2 
23 0 0 0 0 0 0 0 0 0 0 0 0 0 0 0 0 0 0 2 6 8 6 2 
24 0 0 0 0 0 0 0 0 0 0 0 0 0 0 0 0 0 0 0 0 2 4 4 2 
709 0.977487 0.999699 0 0
710 0.554285 0.999622 0 0
711 0.0245683 0.999992 555 8
18 0 0 0 0 0 0 16 79 156 211 203 134 93 50 29 18 6 1 
22 0 0 0 0 0 0 0 5 42 147 311 433 493 489 401 329 242 146 80 37 14 2 
25 0 0 0 0 0 0 0 0 0 9 59 179 348 527 762 841 842 656 421 254 124 60 20 6 1 
26 0 0 0 0 0 0 0 0 0 0 0 5 29 117 266 477 624 728 676 549 376 236 140 69 28 5 
28 0 0 0 0 0 0 0 0 0 0 0 0 0 0 6 35 94 179 276 333 317 248 178 136 91 44 12 1 
29 0 0 0 0 0 0 0 0 0 0 0 0 0 0 0 0 0 4 14 40 61 68 55 49 47 39 24 9 1 
29 0 0 0 0 0 0 0 0 0 0 0 0 0 0 0 0 0 0 0 1 4 6 4 0 2 4 4 4 2 
23 0 0 0 0 0 0 0 0 0 0 0 0 0 0 0 0 0 0 0 0 0 0 1 
712 0.178783 0.999428 250 6
15 0 0 0 0 0 1 6 25 31 22 34 28 13 2 1 
18 0 0 0 0 0 0 0 0 15 43 72 86 73 70 47 20 8 1 
19 0 0 0 0 0 0 0 0 0 1 31 78 108 104 82 63 48 24 3 
20 0 0 0 0 0 0 0 0 0 0 0 4 31 66 82 82 59 56 32 4 
21 0 0 0 0 0 0 0 0 0 0 0 0 0 2 12 28 33 35 33 26 4 
21 0 0 0 0 0 0 0 0 0 0 0 0 0 0 0 0 2 6 9 7 2 
713 0.212119 0.999618 221 5
15 0 0 0 0 0 5 22 50 58 43 40 53 22 5 1 
16 0 0 0 0 0 0 0 9 63 124 121 73 76 50 25 4 
18 0 0 0 0 0 0 0 0 0 11 47 56 58 40 22 16 10 2 
20 0 0 0 0 0 0 0 0 0 0 0 7 14 12 17 13 4 2 2 1 
18 0 0 0 0 0 0 0 0 0 0 0 0 0 4 0 2 2 2 
714 0.710407 0.999744 0 0
715 0.819 0.999992 0 0
716 0.917255 0.999834 0 0
717 0.801708 0.999955 0 0
718 0.144701 0.999738 144 5
20 0 0 0 0 0 3 7 12 21 42 113 217 319 392 443 390 239 94 22 2 
21 0 0 0 0 0 0 0 0 2 4 6 22 55 92 151 190 185 127 62 20 4 
17 0 0 0 0 0 0 0 0 0 0 2 3 5 7 4 2 1 
19 0 0 0 0 0 0 0 0 0 0 0 0 0 0 0 2 5 4 1 
20 0 0 0 0 0 0 0 0 0 0 0 0 0 0 0 0 2 4 3 1 
719 0.0541199 0.999033 147 6
16 0 0 0 0 0 0 0 3 20 45 45 38 22 8 5 2 
17 0 0 0 0 0 0 0 0 3 18 51 72 68 57 24 13 3 
19 0 0 0 0 0 0 0 0 0 0 1 15 33 51 67 46 29 13 5 
20 0 0 0 0 0 0 0 0 0 0 0 0 1 5 20 39 38 24 12 5 
19 0 0 0 0 0 0 0 0 0 0 0 0 0 0 0 2 7 10 5 
20 0 0 0 0 0 0 0 0 0 0 0 0 0 0 0 0 0 1 2 1 
720 0.0417928 0.999814 505 6
22 0 0 0 0 0 0 11 53 117 235 380 514 563 564 532 478 387 263 149 71 22 3 
23 0 0 0 0 0 0 0 0 12 73 234 522 887 1127 1306 1465 1510 1319 966 600 292 89 12 
26 0 0 0 0 0 0 0 0 0 1 4 36 161 413 701 935 1110 1284 1365 1254 1011 660 327 112 23 2 
28 0 0 0 0 0 0 0 0 0 0 0 0 0 15 85 208 328 468 573 641 688 680 592 410 205 65 12 1 
29 0 0 0 0 0 0 0 0 0 0 0 0 0 0 0 7 33 73 119 131 107 111 179 228 200 122 49 11 1 
26 0 0 0 0 0 0 0 0 0 0 0 0 0 0 0 0 0 0 1 7 17 23 22 13 6 1 
721 0.401684 0.999828 0 0
722 0.514405 0.9998 9 1
8 0 0 0 0 0 0 1 1 
723 0.118107 0.999942 370 6
17 0 0 0 0 0 6 23 61 137 181 167 129 121 91 47 11 2 
19 0 0 0 0 0 0 0 7 31 77 163 263 323 348 274 126 49 12 3 
21 0 0 0 0 0 0 0 0 0 3 21 78 149 242 322 298 209 96 40 17 2 
23 0 0 0 0 0 0 0 0 0 0 0 0 7 45 70 129 148 112 82 42 26 14 2 
24 0 0 0 0 0 0 0 0 0 0 0 0 0 0 2 1 4 13 24 29 23 7 10 6 
22 0 0 0 0 0 0 0 0 0 0 0 0 0 0 0 0 0 0 0 2 5 3 
724 0.560695 0.999576 10 1
9 0 0 0 0 0 0 0 0 1 
725 0.542331 0.999591 0 0
726 0.00561404 0.999939 446 8
21 0 0 0 0 0 6 20 57 97 152 224 306 310 204 88 46 48 43 23 7 1 
23 0 0 0 0 0 0 0 11 60 154 260 300 387 448 360 223 120 69 56 48 27 8 1 
26 0 0 0 0 0 0 0 0 0 2 16 99 281 426 492 489 428 294 163 75 69 100 99 56 18 3 
27 0 0 0 0 0 0 0 0 0 0 0 2 6 57 229 425 439 374 336 257 134 91 69 38 28 21 6 
28 0 0 0 0 0 0 0 0 0 0 0 0 0 0 0 25 118 207 246 246 202 108 58 34 21 14 9 3 
29 0 0 0 0 0 0 0 0 0 0 0 0 0 0 0 0 0 7 34 83 99 68 52 49 33 24 24 18 6 
26 0 0 0 0 0 0 0 0 0 0 0 0 0 0 0 0 0 0 0 0 3 10 9 10 9 2 
29 0 0 0 0 0 0 0 0 0 0 0 0 0 0 0 0 0 0 0 0 0 0 0 2 0 0 6 12 6 
727 0.448301 0.999778 0 0
728 0.434255 0.999935 0 0
729 0.745205 0.999641 0 0
730 0.57041 0.999151 10 1
9 0 0 0 0 0 0 0 0 1 
731 0.391865 0.999848 173 4
16 0 0 0 0 0 0 11 21 50 61 44 38 32 28 16 6 
21 0 0 0 0 0 0 0 0 2 11 38 51 45 45 33 24 21 17 10 6 4 
20 0 0 0 0 0 0 0 0 0 0 0 0 6 20 25 15 14 14 8 1 
20 0 0 0 0 0 0 0 0 0 0 0 0 0 0 0 2 5 7 7 2 
732 0.660534 0.999838 0 0
733 0.388705 0.999436 38 1
12 0 0 0 0 0 0 2 6 7 5 4 2 
734 0.558007 0.999859 0 0
735 0.657526 0.999622 0 0
736 0.719917 0.999885 0 0
737 0.607139 0.999901 0 0
738 0.588964 0.999812 0 0
739 0.936775 0.999955 0 0
740 0.573471 0.999858 0 0
741 0.794143 0.999913 0 0
742 0.567505 0.999269 0 0
743 0.496792 0.999863 0 0
744 0.831189 0.999986 0 0
745 0.177242 0.999572 348 5
20 0 0 0 0 0 0 3 29 80 126 152 136 98 64 50 43 28 18 8 1 
21 0 0 0 0 0 0 0 0 8 41 108 181 210 213 179 120 65 36 15 4 1 
22 0 0 0 0 0 0 0 0 0 0 10 27 76 113 129 126 100 53 22 10 3 1 
24 0 0 0 0 0 0 0 0 0 0 0 0 9 17 19 29 30 20 9 6 4 1 2 1 
24 0 0 0 0 0 0 0 0 0 0 0 0 0 0 1 3 2 6 6 3 2 2 2 1 
746 0.822593 0.999022 0 0
747 0.237436 0.998805 141 4
16 0 0 0 0 0 0 2 8 16 24 28 32 26 10 4 1 
17 0 0 0 0 0 0 0 0 0 2 17 27 25 17 16 7 6 
20 0 0 0 0 0 0 0 0 0 0 0 1 4 5 5 3 6 12 6 2 
21 0 0 0 0 0 0 0 0 0 0 0 0 0 0 1 1 0 3 5 3 1 
748 0.158042 0.999877 604 8
18 0 0 0 0 0 6 30 157 352 444 418 300 167 73 21 1 0 1 
20 0 0 0 0 0 0 0 16 95 342 793 1133 1136 781 482 270 126 42 14 6 
23 0 0 0 0 0 0 0 0 0 20 117 352 735 1121 1124 914 563 319 172 75 25 6 1 
25 0 0 0 0 0 0 0 0 0 0 0 9 55 178 363 527 584 528 383 270 149 42 6 2 1 
26 0 0 0 0 0 0 0 0 0 0 0 0 0 2 15 37 74 114 200 245 255 212 101 29 7 1 
27 0 0 0 0 0 0 0 0 0 0 0 0 0 0 0 0 3 6 9 21 48 87 101 87 54 20 4 
28 0 0 0 0 0 0 0 0 0 0 0 0 0 0 0 0 0 0 0 0 0 1 5 15 19 18 13 3 
29 0 0 0 0 0 0 0 0 0 0 0 0 0 0 0 0 0 0 0 0 0 0 0 0 0 0 1 2 1 
749 0.308582 0.999655 34 2
12 0 0 0 0 0 0 0 6 8 0 0 1 
12 0 0 0 0 0 0 0 0 0 0 3 3 
750 0.135598 0.999639 257 6
16 0 0 0 0 0 7 46 79 102 113 111 81 49 31 17 4 
18 0 0 0 0 0 0 0 27 108 183 205 192 131 90 78 52 21 4 
19 0 0 0 0 0 0 0 0 0 15 72 141 162 102 47 41 34 19 5 
20 0 0 0 0 0 0 0 0 0 0 0 5 31 74 73 35 16 10 6 1 
17 0 0 0 0 0 0 0 0 0 0 0 0 0 1 11 22 12 
18 0 0 0 0 0 0 0 0 0 0 0 0 0 0 0 0 2 2 
751 0.841996 0.999991 0 0
752 0.689013 0.998861 0 0
753 0.935814 1 0 0
754 0.255101 0.999367 244 6
16 0 0 0 0 0 0 9 28 35 53 47 50 26 6 1 1 
18 0 0 0 0 0 0 0 2 32 60 58 36 19 13 7 6 3 1 
18 0 0 0 0 0 0 0 0 0 9 27 44 38 13 8 11 8 2 
19 0 0 0 0 0 0 0 0 0 0 0 15 15 16 9 13 10 4 2 
18 0 0 0 0 0 0 0 0 0 0 0 0 0 2 1 7 10 4 
19 0 0 0 0 0 0 0 0 0 0 0 0 0 0 0 0 0 1 1 
755 0.0604213 0.999906 277 5
18 0 0 0 0 0 3 4 20 49 83 103 112 143 160 140 87 31 3 
22 0 0 0 0 0 0 0 2 8 30 66 123 172 210 261 215 174 130 72 31 8 1 
24 0 0 0 0 0 0 0 0 0 2 0 12 20 48 72 93 96 90 75 72 57 39 15 3 
26 0 0 0 0 0 0 0 0 0 0 0 0 1 7 11 14 20 11 12 12 15 18 16 11 6 2 
19 0 0 0 0 0 0 0 0 0 0 0 0 0 0 0 2 5 4 1 
756 0.487288 0.999986 15 2
11 0 0 0 0 0 0 0 1 1 1 1 
12 0 0 0 0 0 0 0 0 0 1 2 1 
757 0.0678132 0.999535 275 5
15 0 0 0 0 0 11 19 48 68 81 68 48 24 11 1 
16 0 0 0 0 0 0 0 20 38 63 66 70 53 47 20 2 
17 0 0 0 0 0 0 0 0 0 13 24 40 25 14 5 6 7 
18 0 0 0 0 0 0 0 0 0 0 0 10 13 4 6 1 0 2 
15 0 0 0 0 0 0 0 0 0 0 0 0 0 3 2 
758 0.523946 0.999545 37 2
12 0 0 0 0 0 0 0 0 2 5 7 3 
14 0 0 0 0 0 0 0 0 0 0 0 1 1 1 
759 0.696583 0.99954 0 0
760 0.474487 0.999934 17 1
10 0 0 0 0 0 0 1 2 3 1 
761 0.390516 0.999865 22 3
11 0 0 0 0 0 0 0 0 1 2 1 
13 0 0 0 0 0 0 0 0 0 0 1 3 1 
14 0 0 0 0 0 0 0 0 0 0 0 0 1 1 
762 0.173152 0.99994 58 5
12 0 0 0 0 0 0 0 1 2 2 0 1 
16 0 0 0 0 0 0 0 1 0 1 4 3 3 1 2 1 
17 0 0 0 0 0 0 0 0 0 1 0 1 0 2 2 2 1 
19 0 0 0 0 0 0 0 0 0 0 0 0 0 0 1 4 2 2 1 
17 0 0 0 0 0 0 0 0 0 0 0 0 0 0 0 0 1 
763 0.998517 0.999679 0 0
764 0.153994 0.999672 516 7
21 0 0 0 0 0 3 30 125 200 280 337 340 307 276 239 191 161 134 86 34 10 
24 0 0 0 0 0 0 0 13 90 238 431 624 920 1006 891 850 846 802 648 405 192 70 16 4 
27 0 0 0 0 0 0 0 0 0 23 111 238 355 501 724 861 845 772 652 501 346 222 112 51 22 6 2 
28 0 0 0 0 0 0 0 0 0 0 0 21 71 139 189 280 357 452 522 449 309 206 134 74 37 18 6 2 
26 0 0 0 0 0 0 0 0 0 0 0 0 0 1 10 15 41 64 99 144 169 120 63 24 10 2 
25 0 0 0 0 0 0 0 0 0 0 0 0 0 0 0 0 0 0 0 8 23 40 27 15 2 
25 0 0 0 0 0 0 0 0 0 0 0 0 0 0 0 0 0 0 0 0 0 0 2 3 2 
765 0.146913 0.999594 165 5
17 0 0 0 0 0 0 8 38 77 88 75 49 25 10 3 1 1 
19 0 0 0 0 0 0 0 2 22 75 157 220 237 203 130 61 22 6 1 
22 0 0 0 0 0 0 0 0 0 3 26 79 158 237 248 185 114 63 32 16 6 1 
21 0 0 0 0 0 0 0 0 0 0 0 2 13 40 73 89 84 59 25 6 1 
20 0 0 0 0 0 0 0 0 0 0 0 0 0 0 2 8 12 10 6 2 
766 0.620207 0.999497 0 0
767 0.776267 0.999929 0 0
768 0.702479 0.999909 0 0
769 0.623684 0.999723 16 1
10 0 0 0 0 0 0 1 4 4 1 
770 0.730998 0.999905 0 0
771 0.375034 0.99932 94 3
15 0 0 0 0 0 0 6 17 21 20 20 14 6 3 1 
15 0 0 0 0 0 0 0 1 2 10 26 25 17 8 1 
17 0 0 0 0 0 0 0 0 0 0 2 6 6 10 12 6 1 
772 0.749295 0.999995 0 0
773 0.132081 0.999859 341 5
20 0 0 0 0 0 3 26 81 158 199 192 185 108 58 30 26 18 9 5 3 
21 0 0 0 0 0 0 0 6 35 88 154 237 321 273 200 122 80 52 30 12 8 
22 0 0 0 0 0 0 0 0 0 4 23 53 115 188 230 230 158 80 39 27 4 2 
21 0 0 0 0 0 0 0 0 0 0 0 2 4 28 33 34 36 30 22 19 11 
22 0 0 0 0 0 0 0 0 0 0 0 0 0 0 0 4 2 1 2 3 4 2 
774 0.732714 0.999788 0 0
775 0.919277 0.999003 0 0
776 0.189114 0.999564 256 5
17 0 0 0 0 0 11 25 59 75 91 76 58 30 12 5 1 1 
19 0 0 0 0 0 0 0 17 53 114 157 180 157 99 60 25 7 3 1 
20 0 0 0 0 0 0 0 0 0 17 31 84 110 111 99 58 42 15 4 2 
21 0 0 0 0 0 0 0 0 0 0 0 4 9 30 30 33 21 11 10 2 2 
19 0 0 0 0 0 0 0 0 0 0 0 0 0 0 1 1 6 4 2 
777 0.111213 0.999821 487 7
20 0 0 0 0 0 28 134 298 380 382 317 264 179 102 71 41 28 21 7 1 
23 0 0 0 0 0 0 0 27 149 446 772 867 775 570 331 169 102 60 42 18 5 2 1 
23 0 0 0 0 0 0 0 0 0 9 56 236 460 595 549 397 208 103 59 37 23 13 3 
24 0 0 0 0 0 0 0 0 0 0 0 1 11 41 94 129 143 97 56 28 14 8 8 2 
24 0 0 0 0 0 0 0 0 0 0 0 0 0 0 0 7 2 4 11 14 11 6 1 1 
23 0 0 0 0 0 0 0 0 0 0 0 0 0 0 0 0 0 0 0 1 6 5 2 
23 0 0 0 0 0 0 0 0 0 0 0 0 0 0 0 0 0 0 0 0 0 1 1 
778 0.699633 1 0 0
779 0.284698 0.999953 54 3
15 0 0 0 0 0 0 2 5 8 11 10 13 10 4 2 
17 0 0 0 0 0 0 0 0 0 2 9 10 13 12 5 4 1 
18 0 0 0 0 0 0 0 0 0 0 0 1 4 6 8 6 4 1 
780 0.637048 0.999373 0 0
781 0.294878 0.99999 0 0
782 0.455329 0.999942 28 2
13 0 0 0 0 0 0 0 2 7 7 5 4 1 
13 0 0 0 0 0 0 0 0 0 0 1 2 1 
783 0.70299 0.99956 0 0
784 0.59383 0.999988 0 0
785 0.565996 0.999678 12 2
9 0 0 0 0 0 0 0 1 1 
10 0 0 0 0 0 0 0 0 0 1 
786 0.233922 0.999853 317 5
20 0 0 0 0 0 2 24 45 94 136 164 173 191 216 203 211 156 77 27 2 
22 0 0 0 0 0 0 0 8 42 66 121 147 176 247 218 173 163 131 91 52 22 5 
22 0 0 0 0 0 0 0 0 0 12 29 28 32 24 78 66 32 50 71 79 46 9 
24 0 0 0 0 0 0 0 0 0 0 0 0 0 4 4 11 11 2 8 12 20 23 11 2 
24 0 0 0 0 0 0 0 0 0 0 0 0 0 0 0 0 0 0 0 0 0 2 3 1 
787 0.856945 0.999728 0 0
788 0.646019 0.999995 9 1
6 0 0 0 0 0 2 
789 0.243822 0.999091 129 5
14 0 0 0 0 0 0 8 12 16 12 7 2 2 1 
16 0 0 0 0 0 0 0 0 2 7 14 24 20 13 5 3 
17 0 0 0 0 0 0 0 0 0 0 0 8 21 29 27 11 3 
18 0 0 0 0 0 0 0 0 0 0 0 0 0 4 8 5 4 2 
18 0 0 0 0 0 0 0 0 0 0 0 0 0 0 0 0 0 1 
790 0.239843 0.999679 225 6
17 0 0 0 0 0 4 12 31 56 55 39 34 13 5 5 3 1 
19 0 0 0 0 0 0 0 8 21 47 86 83 62 43 25 24 21 9 1 
20 0 0 0 0 0 0 0 0 0 5 20 50 73 68 63 44 35 30 20 7 
24 0 0 0 0 0 0 0 0 0 0 0 4 6 6 15 23 32 39 32 17 8 3 2 1 
23 0 0 0 0 0 0 0 0 0 0 0 0 0 0 0 2 3 9 25 33 25 11 2 
24 0 0 0 0 0 0 0 0 0 0 0 0 0 0 0 0 0 0 1 1 5 9 5 1 
791 0.950753 0.999959 0 0
792 0.415484 0.999762 18 1
9 0 0 0 0 0 0 1 6 3 
793 0.77343 0.999767 0 0
794 0.207861 0.999964 137 4
16 0 0 0 0 0 0 1 10 18 17 21 25 26 17 7 2 
18 0 0 0 0 0 0 0 0 1 8 20 26 27 19 19 16 6 1 
15 0 0 0 0 0 0 0 0 0 0 0 10 22 19 6 
17 0 0 0 0 0 0 0 0 0 0 0 0 0 2 5 4 1 
795 0.228398 0.999858 289 5
17 0 0 0 0 0 0 13 57 138 221 289 277 199 90 37 13 1 
21 0 0 0 0 0 0 0 0 7 45 115 192 240 240 148 115 59 56 38 14 2 
20 0 0 0 0 0 0 0 0 0 0 2 15 36 51 71 62 45 28 16 8 
21 0 0 0 0 0 0 0 0 0 0 0 0 0 3 5 4 6 11 4 2 1 
16 0 0 0 0 0 0 0 0 0 0 0 0 0 0 0 1 
796 0.220304 0.999918 127 3
15 0 0 0 0 0 2 11 30 50 57 39 20 6 2 5 
17 0 0 0 0 0 0 0 4 6 11 22 28 19 15 6 0 2 
16 0 0 0 0 0 0 0 0 0 0 0 2 4 2 3 1 
797 0.905917 0.99991 0 0
798 0.50521 0.999728 0 0
799 0.937118 0.99986 0 0
800 0.956371 0.999687 0 0
801 0.044911 0.999898 335 6
18 0 0 0 0 0 3 10 41 94 96 130 141 130 66 27 1 8 4 
19 0 0 0 0 0 0 0 1 13 61 137 190 179 158 78 40 4 4 2 
18 0 0 0 0 0 0 0 0 0 0 0 14 38 47 50 50 21 2 
18 0 0 0 0 0 0 0 0 0 0 0 0 0 4 3 5 12 1 
19 0 0 0 0 0 0 0 0 0 0 0 0 0 0 0 0 0 9 3 
19 0 0 0 0 0 0 0 0 0 0 0 0 0 0 0 0 0 0 2 
802 0.910729 0.999425 0 0
803 0.150224 0.999965 194 4
14 0 0 0 0 0 0 4 25 67 107 110 121 55 10 
17 0 0 0 0 0 0 0 0 2 12 18 30 67 59 36 11 10 
20 0 0 0 0 0 0 0 0 0 0 0 0 0 4 6 13 19 9 5 2 
19 0 0 0 0 0 0 0 0 0 0 0 0 0 0 0 0 0 0 3 
804 0.0855138 0.999681 327 6
22 0 0 0 0 0 1 5 16 37 62 86 121 148 130 93 68 39 9 0 0 2 2 
23 0 0 0 0 0 0 0 4 27 54 92 146 199 238 246 192 116 72 44 19 5 3 2 
25 0 0 0 0 0 0 0 0 0 7 29 61 108 177 224 221 191 145 104 69 38 19 8 3 2 
27 0 0 0 0 0 0 0 0 0 0 0 3 11 25 58 101 122 115 87 60 46 31 18 11 4 1 1 
27 0 0 0 0 0 0 0 0 0 0 0 0 0 0 1 8 25 37 33 34 39 34 26 16 7 3 1 
25 0 0 0 0 0 0 0 0 0 0 0 0 0 0 0 0 0 1 4 6 5 7 9 5 1 
805 0.370841 0.99984 20 1
10 0 0 0 0 0 0 0 0 3 1 
806 0.669002 0.999975 0 0
807 0.239712 0.999542 73 3
15 0 0 0 0 0 0 0 0 3 3 1 6 10 10 4 
15 0 0 0 0 0 0 0 0 0 0 2 1 3 8 5 
15 0 0 0 0 0 0 0 0 0 0 0 0 0 1 1 
808 0.525408 0.999591 21 2
9 0 0 0 0 0 0 0 0 1 
13 0 0 0 0 0 0 0 0 0 0 3 4 1 
809 0.610662 0.999611 0 0
810 0.630235 0.999761 10 2
7 0 0 0 0 0 0 1 
9 0 0 0 0 0 0 0 0 1 
811 0.835373 0.999327 0 0
812 0.184633 0.999615 179 6
17 0 0 0 0 0 4 27 73 109 107 78 51 30 14 5 3 1 
18 0 0 0 0 0 0 0 9 55 136 235 270 205 113 52 18 9 4 
19 0 0 0 0 0 0 0 0 0 7 40 83 150 185 133 63 20 3 1 
20 0 0 0 0 0 0 0 0 0 0 0 2 13 27 46 62 48 21 1 1 
20 0 0 0 0 0 0 0 0 0 0 0 0 0 0 1 1 5 12 15 5 
21 0 0 0 0 0 0 0 0 0 0 0 0 0 0 0 0 0 0 0 1 1 
813 0.0860729 0.999847 317 6
19 0 0 0 0 0 9 40 75 97 102 125 99 102 81 54 35 13 2 2 
22 0 0 0 0 0 0 0 16 44 89 127 161 193 184 181 163 117 94 56 31 10 4 
23 0 0 0 0 0 0 0 0 0 3 18 35 91 174 166 144 113 79 67 51 29 11 4 
24 0 0 0 0 0 0 0 0 0 0 0 0 5 12 30 70 68 51 21 10 11 7 3 1 
20 0 0 0 0 0 0 0 0 0 0 0 0 0 0 0 2 5 9 12 6 
21 0 0 0 0 0 0 0 0 0 0 0 0 0 0 0 0 0 0 0 1 3 
814 0.142938 0.999549 272 5
13 0 0 0 0 0 7 14 26 44 36 35 21 9 
17 0 0 0 0 0 0 0 9 32 58 66 45 36 32 10 4 1 
19 0 0 0 0 0 0 0 0 0 5 32 38 45 35 35 17 10 6 2 
24 0 0 0 0 0 0 0 0 0 0 0 0 9 10 11 12 2 1 0 2 6 3 2 4 
25 0 0 0 0 0 0 0 0 0 0 0 0 0 0 0 3 1 0 0 0 0 0 2 1 3 
815 0.328767 0.999905 94 5
13 0 0 0 0 0 0 8 19 29 41 35 14 3 
18 0 0 0 0 0 0 0 0 4 23 53 61 31 6 6 14 10 2 
17 0 0 0 0 0 0 0 0 0 0 1 8 15 22 20 10 2 
14 0 0 0 0 0 0 0 0 0 0 0 0 0 1 
16 0 0 0 0 0 0 0 0 0 0 0 0 0 0 0 1 
816 0.868396 0.999891 0 0
817 0.0673344 0.999495 519 7
22 0 0 0 0 0 1 15 100 265 420 462 504 456 318 227 146 129 103 50 32 22 6 
23 0 0 0 0 0 0 0 10 109 385 609 666 777 925 909 731 467 281 151 81 36 10 4 
23 0 0 0 0 0 0 0 0 0 11 134 345 406 514 687 654 564 439 297 210 127 70 10 
24 0 0 0 0 0 0 0 0 0 0 0 9 61 135 225 301 294 268 286 222 141 80 56 21 
26 0 0 0 0 0 0 0 0 0 0 0 0 0 2 9 30 61 78 61 63 70 61 45 29 26 6 
27 0 0 0 0 0 0 0 0 0 0 0 0 0 0 0 0 0 1 10 7 11 11 5 4 4 6 4 
24 0 0 0 0 0 0 0 0 0 0 0 0 0 0 0 0 0 0 0 0 0 0 1 1 
818 0.906132 0.999778 0 0
819 0.618286 0.999805 0 0
820 0.599645 0.99982 0 0
821 0.36551 0.999529 109 5
18 0 0 0 0 0 3 2 1 3 2 3 3 1 0 0 1 3 2 
19 0 0 0 0 0 0 0 2 2 7 5 2 4 2 1 0 1 4 3 
20 0 0 0 0 0 0 0 0 0 0 2 2 8 9 11 5 1 1 4 3 
21 0 0 0 0 0 0 0 0 0 0 0 0 0 0 5 5 4 3 2 3 2 
19 0 0 0 0 0 0 0 0 0 0 0 0 0 0 0 1 1 0 2 
822 0.953327 0.999875 0 0
823 0.624329 0.999885 0 0
824 0.663459 0.999304 0 0
825 0.417455 0.999606 43 3
10 0 0 0 0 0 2 2 2 2 4 
11 0 0 0 0 0 0 0 2 1 2 3 
16 0 0 0 0 0 0 0 0 0 0 0 1 0 0 0 1 
826 0.245763 0.999788 139 3
19 0 0 0 0 0 4 15 40 63 62 53 42 40 32 27 19 9 5 2 
22 0 0 0 0 0 0 0 8 18 48 74 73 72 55 46 34 21 11 10 7 4 2 
19 0 0 0 0 0 0 0 0 0 0 0 4 5 2 2 0 2 4 2 
827 0.433363 0.999663 0 0
828 0.229024 0.99989 102 3
17 0 0 0 0 0 1 6 27 36 29 23 22 19 9 2 2 1 
16 0 0 0 0 0 0 0 0 0 4 11 10 11 12 10 3 
17 0 0 0 0 0 0 0 0 0 0 0 0 0 0 0 2 2 
829 0.383916 0.999567 20 3
6 0 0 0 0 0 0 
14 0 0 0 0 0 0 0 0 0 4 14 20 16 6 
16 0 0 0 0 0 0 0 0 0 0 0 0 2 4 4 2 
830 0.504292 0.998869 0 0
831 0.129778 0.999988 485 5
19 0 0 0 0 0 1 27 163 411 641 789 832 738 598 436 247 102 28 3 
22 0 0 0 0 0 0 0 4 49 199 486 789 983 1013 911 696 415 193 90 39 9 1 
25 0 0 0 0 0 0 0 0 0 0 9 56 148 205 209 213 243 218 138 85 73 59 31 11 2 
27 0 0 0 0 0 0 0 0 0 0 0 0 0 1 16 37 53 73 114 137 97 59 57 50 29 11 2 
24 0 0 0 0 0 0 0 0 0 0 0 0 0 0 0 0 0 0 6 16 30 34 18 4 
832 0.769171 0.999844 0 0
833 0.561184 0.999464 0 0
834 0.590405 0.999841 0 0
835 0.75659 0.99936 0 0
836 0.455452 0.999525 17 1
11 0 0 0 0 0 0 0 1 2 1 1 
837 0.766895 0.999937 0 0
838 0.137513 0.999618 122 5
16 0 0 0 0 0 1 5 9 8 12 17 25 22 12 5 1 
17 0 0 0 0 0 0 0 0 1 0 2 11 24 23 19 9 5 
21 0 0 0 0 0 0 0 0 0 0 0 0 2 10 16 13 8 6 5 3 1 
22 0 0 0 0 0 0 0 0 0 0 0 0 0 0 0 4 4 6 3 2 2 1 
24 0 0 0 0 0 0 0 0 0 0 0 0 0 0 0 0 0 0 0 1 2 2 2 1 
839 0.348598 0.999756 39 3
11 0 0 0 0 0 4 8 8 0 4 4 
12 0 0 0 0 0 0 0 0 5 3 0 2 
11 0 0 0 0 0 0 0 0 0 0 1 
840 0.955145 0.999556 0 0
841 0.330338 0.999668 126 5
12 0 0 0 0 0 2 15 34 44 31 10 1 
14 0 0 0 0 0 0 0 3 13 26 29 24 8 1 
17 0 0 0 0 0 0 0 0 0 0 3 9 11 7 2 1 1 
18 0 0 0 0 0 0 0 0 0 0 0 1 2 2 3 4 3 1 
21 0 0 0 0 0 0 0 0 0 0 0 0 0 0 0 0 0 0 1 2 1 
842 0.135913 0.999981 313 5
20 0 0 0 0 0 3 7 8 15 39 104 147 129 81 47 20 10 2 2 1 
20 0 0 0 0 0 0 0 0 1 8 32 67 119 185 198 166 94 48 17 3 
21 0 0 0 0 0 0 0 0 0 0 1 5 20 41 48 52 52 47 40 19 4 
20 0 0 0 0 0 0 0 0 0 0 0 0 0 5 21 22 15 16 16 6 
21 0 0 0 0 0 0 0 0 0 0 0 0 0 0 0 0 5 7 2 1 1 
843 0.956824 0.999963 0 0
844 0.0385684 0.999969 583 7
21 0 0 0 0 0 2 26 170 448 773 963 1010 845 616 432 260 132 57 25 8 1 
22 0 0 0 0 0 0 0 0 36 227 648 1232 1610 1641 1318 919 589 382 186 70 25 2 
24 0 0 0 0 0 0 0 0 0 0 19 145 498 939 1239 1311 1073 799 492 313 162 66 17 5 
25 0 0 0 0 0 0 0 0 0 0 0 0 8 69 250 470 581 617 532 330 157 70 24 9 3 
26 0 0 0 0 0 0 0 0 0 0 0 0 0 0 3 22 76 158 222 250 251 165 86 28 4 2 
25 0 0 0 0 0 0 0 0 0 0 0 0 0 0 0 0 0 0 6 18 16 11 13 9 3 
22 0 0 0 0 0 0 0 0 0 0 0 0 0 0 0 0 0 0 0 0 0 4 
845 0.995187 0.999879 0 0
846 0.163073 0.999271 362 7
19 0 0 0 0 0 0 9 27 51 69 77 87 62 70 79 37 8 16 8 
21 0 0 0 0 0 0 0 4 33 129 256 305 235 229 258 246 199 91 45 11 4 
24 0 0 0 0 0 0 0 0 0 0 15 118 228 262 249 290 312 267 170 133 135 48 10 4 
25 0 0 0 0 0 0 0 0 0 0 0 0 2 42 120 143 118 132 131 123 122 122 56 8 8 
24 0 0 0 0 0 0 0 0 0 0 0 0 0 0 0 11 45 51 36 46 40 62 70 8 
26 0 0 0 0 0 0 0 0 0 0 0 0 0 0 0 0 0 3 11 13 6 10 50 106 28 16 
26 0 0 0 0 0 0 0 0 0 0 0 0 0 0 0 0 0 0 0 0 1 2 0 0 24 48 
847 0.748106 0.99965 0 0
848 0.938996 0.999974 0 0
849 0.136394 0.99952 234 5
17 0 0 0 0 0 0 1 5 8 9 13 17 19 16 10 5 1 
20 0 0 0 0 0 0 0 0 0 0 9 17 22 31 45 43 29 13 7 2 
21 0 0 0 0 0 0 0 0 0 0 0 0 6 14 20 36 47 54 31 9 2 
22 0 0 0 0 0 0 0 0 0 0 0 0 0 2 3 4 8 12 23 16 6 1 
23 0 0 0 0 0 0 0 0 0 0 0 0 0 0 0 0 1 2 1 0 0 1 1 
850 0.0376093 0.999654 321 5
18 0 0 0 0 0 2 25 78 142 204 227 247 213 155 102 41 11 2 
19 0 0 0 0 0 0 0 1 17 59 136 217 274 289 284 246 145 65 18 
20 0 0 0 0 0 0 0 0 0 0 4 22 63 103 125 138 123 82 48 13 
21 0 0 0 0 0 0 0 0 0 0 0 0 0 3 14 29 40 34 17 6 2 
22 0 0 0 0 0 0 0 0 0 0 0 0 0 0 0 0 0 2 3 3 2 1 
851 0.246638 0.999921 109 4
17 0 0 0 0 0 0 3 16 9 8 5 9 15 3 2 2 1 
15 0 0 0 0 0 0 0 0 6 15 7 3 9 15 5 
17 0 0 0 0 0 0 0 0 0 0 7 6 2 4 5 3 1 
14 0 0 0 0 0 0 0 0 0 0 0 0 1 1 
852 0.15985 0.999686 918 7
20 0 0 0 0 0 5 59 229 588 987 1307 1310 1120 739 427 216 79 23 2 1 
23 0 0 0 0 0 0 0 31 205 776 1914 3471 4837 5228 4579 3483 2480 1504 733 277 74 13 2 
26 0 0 0 0 0 0 0 0 0 48 324 1164 2787 4874 6979 7708 6979 5179 3354 1900 928 394 146 43 9 1 
28 0 0 0 0 0 0 0 0 0 0 0 41 261 894 2171 3896 5677 6331 5551 4021 2391 1195 593 290 127 47 15 2 
31 0 0 0 0 0 0 0 0 0 0 0 0 0 30 150 472 1024 1649 2128 2286 2047 1516 1038 561 229 80 27 8 9 6 1 
31 0 0 0 0 0 0 0 0 0 0 0 0 0 0 0 8 36 89 169 284 319 292 217 156 123 74 35 18 6 5 2 
32 0 0 0 0 0 0 0 0 0 0 0 0 0 0 0 0 0 0 0 2 7 10 8 8 4 8 10 10 8 6 3 1 
853 0.326085 0.999931 83 3
13 0 0 0 0 0 0 2 4 12 8 3 2 1 
17 0 0 0 0 0 0 0 0 0 3 5 4 0 2 4 3 1 
12 0 0 0 0 0 0 0 0 0 0 0 1 
854 0.84635 0.999978 0 0
855 0.269011 0.9993 204 5
18 0 0 0 0 0 0 10 48 108 131 102 95 115 112 59 33 20 8 
18 0 0 0 0 0 0 0 0 26 78 145 168 142 112 73 45 22 4 
19 0 0 0 0 0 0 0 0 0 7 16 39 73 63 65 46 39 20 4 
19 0 0 0 0 0 0 0 0 0 0 0 0 0 10 8 15 21 9 6 
19 0 0 0 0 0 0 0 0 0 0 0 0 0 0 1 0 2 4 2 
856 0.276234 0.999737 58 3
14 0 0 0 0 0 0 4 6 8 10 9 6 3 1 
16 0 0 0 0 0 0 0 0 0 3 3 6 6 5 3 2 
14 0 0 0 0 0 0 0 0 0 0 0 1 2 1 
857 0.941533 0.999759 0 0
858 0.534384 0.999499 0 0
859 0.81858 0.999864 0 0
860 0.957783 0.999973 0 0
861 0.114939 0.999965 81 5
11 0 0 0 0 0 4 11 12 5 2 4 
14 0 0 0 0 0 0 0 0 6 13 7 8 8 1 
14 0 0 0 0 0 0 0 0 0 0 3 11 11 4 
16 0 0 0 0 0 0 0 0 0 0 0 0 2 6 6 2 
17 0 0 0 0 0 0 0 0 0 0 0 0 0 0 2 4 2 
862 0.459308 0.999859 0 0
863 0.519243 0.999878 10 1
8 0 0 0 0 0 0 0 2 
864 0.0444403 0.999862 269 6
14 0 0 0 0 0 3 18 32 39 42 44 30 19 3 
19 0 0 0 0 0 0 0 4 18 34 82 129 153 124 88 39 23 5 2 
21 0 0 0 0 0 0 0 0 0 3 14 40 91 130 121 119 100 62 29 10 1 
22 0 0 0 0 0 0 0 0 0 0 0 0 2 7 42 61 54 62 76 54 11 7 
25 0 0 0 0 0 0 0 0 0 0 0 0 0 0 0 4 10 14 18 33 37 24 12 4 2 
24 0 0 0 0 0 0 0 0 0 0 0 0 0 0 0 0 0 0 0 3 9 10 5 1 
865 0.998954 0.999605 0 0
866 0.67587 0.999996 0 0
867 0.629435 0.999701 0 0
868 0.813496 0.99996 0 0
869 0.178936 0.999962 181 4
16 0 0 0 0 0 0 2 9 31 48 43 37 16 7 0 1 
18 0 0 0 0 0 0 0 0 0 3 19 52 60 31 20 9 3 1 
18 0 0 0 0 0 0 0 0 0 0 0 0 2 10 14 11 6 2 
17 0 0 0 0 0 0 0 0 0 0 0 0 0 0 0 1 2 
870 0.444273 0.999493 39 2
14 0 0 0 0 0 2 5 9 19 22 19 17 8 1 
15 0 0 0 0 0 0 0 1 4 7 5 2 4 4 1 
871 0.0718545 0.999629 956 8
20 0 0 0 0 0 3 40 163 381 667 956 980 807 556 360 219 126 62 18 4 
23 0 0 0 0 0 0 0 21 188 645 1441 2282 2947 3175 2823 2266 1600 982 545 244 91 23 3 
26 0 0 0 0 0 0 0 0 0 53 312 1048 2251 3520 4423 4565 4132 3338 2329 1463 826 405 175 63 19 3 
27 0 0 0 0 0 0 0 0 0 0 0 69 364 1075 2169 3270 3908 4170 3700 2860 2069 1326 747 351 129 31 3 
28 0 0 0 0 0 0 0 0 0 0 0 0 0 48 321 817 1438 1924 2245 2164 1929 1596 1092 612 313 148 53 10 
29 0 0 0 0 0 0 0 0 0 0 0 0 0 0 0 25 160 345 436 504 532 581 589 516 379 229 99 25 2 
29 0 0 0 0 0 0 0 0 0 0 0 0 0 0 0 0 0 7 24 38 35 43 66 111 118 83 39 13 2 
28 0 0 0 0 0 0 0 0 0 0 0 0 0 0 0 0 0 0 0 0 0 0 0 0 4 10 8 2 
872 0.790848 0.999867 0 0
873 0.774683 0.999944 0 0
874 0.0919232 0.999893 650 6
20 0 0 0 0 0 5 27 95 191 308 457 563 578 489 357 223 106 43 17 3 
24 0 0 0 0 0 0 0 1 12 70 153 351 647 942 1157 1105 841 528 283 149 71 31 10 3 
27 0 0 0 0 0 0 0 0 0 0 1 21 111 315 619 886 961 905 682 424 252 167 103 47 14 3 1 
29 0 0 0 0 0 0 0 0 0 0 0 0 1 11 66 189 322 387 430 376 251 136 64 31 15 5 3 2 1 
28 0 0 0 0 0 0 0 0 0 0 0 0 0 0 0 1 17 36 71 112 117 96 58 29 13 4 2 1 
27 0 0 0 0 0 0 0 0 0 0 0 0 0 0 0 0 0 1 1 2 6 7 9 6 4 3 1 
875 0.401551 0.999302 103 4
17 0 0 0 0 0 0 0 20 39 33 20 12 9 9 8 4 1 
19 0 0 0 0 0 0 0 0 0 10 19 17 22 25 27 27 17 7 1 
23 0 0 0 0 0 0 0 0 0 0 0 1 7 15 17 23 26 18 10 4 2 2 1 
18 0 0 0 0 0 0 0 0 0 0 0 0 0 0 0 0 1 1 
876 0.729024 0.99931 0 0
877 0.725655 0.99944 0 0
878 0.385565 0.999607 0 0
879 0.0149072 0.999876 517 8
21 0 0 0 0 0 4 66 202 385 490 484 424 366 317 267 197 88 55 40 34 8 
22 0 0 0 0 0 0 0 22 156 434 797 1061 1168 1070 896 694 494 315 185 131 66 12 
23 0 0 0 0 0 0 0 0 0 32 161 436 855 1209 1327 1197 962 680 445 227 86 31 4 
23 0 0 0 0 0 0 0 0 0 0 0 22 81 269 533 704 705 639 476 250 131 53 12 
24 0 0 0 0 0 0 0 0 0 0 0 0 0 10 38 132 234 253 271 269 200 119 52 10 
25 0 0 0 0 0 0 0 0 0 0 0 0 0 0 0 2 9 40 54 66 74 64 37 20 5 
26 0 0 0 0 0 0 0 0 0 0 0 0 0 0 0 0 0 0 1 7 11 13 13 7 7 3 
27 0 0 0 0 0 0 0 0 0 0 0 0 0 0 0 0 0 0 0 0 0 1 1 1 0 1 1 
880 0.658065 0.999348 0 0
881 0.841602 0.999882 0 0
882 0.782799 0.999963 0 0
883 0.379521 0.999787 26 1
12 0 0 0 0 0 0 1 1 1 0 0 1 
884 0.798486 0.999887 0 0
885 0.451272 0.99992 38 4
16 0 0 0 0 0 0 0 0 1 0 4 6 14 17 7 1 
18 0 0 0 0 0 0 0 0 0 0 0 0 3 16 24 19 10 2 
20 0 0 0 0 0 0 0 0 0 0 0 0 0 0 0 4 10 11 6 1 
21 0 0 0 0 0 0 0 0 0 0 0 0 0 0 0 0 0 0 2 3 1 
886 0.928756 0.999741 0 0
887 0.0715915 0.999777 901 8
25 0 0 0 0 0 0 16 72 212 404 610 776 772 697 595 477 355 250 184 111 69 36 17 7 1 
27 0 0 0 0 0 0 0 0 40 210 539 1093 1623 2075 2211 2089 1778 1392 1040 715 449 282 156 79 39 15 4 
30 0 0 0 0 0 0 0 0 0 0 54 279 676 1299 1880 2357 2578 2633 2339 1773 1229 851 544 312 179 102 48 20 8 2 
29 0 0 0 0 0 0 0 0 0 0 0 0 22 196 500 903 1306 1693 2034 2144 1991 1583 1141 740 426 214 88 28 2 
30 0 0 0 0 0 0 0 0 0 0 0 0 0 0 8 96 292 476 667 835 919 987 966 843 598 359 184 79 29 6 
31 0 0 0 0 0 0 0 0 0 0 0 0 0 0 0 0 6 39 105 144 202 274 332 349 310 233 145 80 41 15 4 
29 0 0 0 0 0 0 0 0 0 0 0 0 0 0 0 0 0 0 0 2 21 23 38 52 51 34 18 7 2 
27 0 0 0 0 0 0 0 0 0 0 0 0 0 0 0 0 0 0 0 0 0 0 4 1 3 3 1 
888 0.817608 0.999399 0 0
889 0.803924 0.99979 0 0
890 0.429204 0.999583 69 3
11 0 0 0 0 0 0 1 10 3 1 1 
14 0 0 0 0 0 0 0 2 4 8 2 4 3 1 
15 0 0 0 0 0 0 0 0 0 2 2 2 1 2 1 
891 0.637166 0.999893 0 0
892 0.783419 0.999833 0 0
893 0.0568253 0.999797 720 8
21 0 0 0 0 0 1 43 160 281 374 460 461 411 377 298 277 252 149 84 32 6 
23 0 0 0 0 0 0 0 0 49 231 471 652 668 619 517 428 414 354 282 201 108 47 9 
25 0 0 0 0 0 0 0 0 0 0 66 271 614 783 738 668 512 370 270 207 172 107 63 23 3 
26 0 0 0 0 0 0 0 0 0 0 0 0 42 166 351 504 429 385 293 196 108 69 56 38 15 5 
27 0 0 0 0 0 0 0 0 0 0 0 0 0 0 22 93 161 148 185 173 98 62 36 16 8 7 4 
25 0 0 0 0 0 0 0 0 0 0 0 0 0 0 0 0 11 40 37 60 53 54 31 18 7 
27 0 0 0 0 0 0 0 0 0 0 0 0 0 0 0 0 0 0 2 2 6 6 20 1 5 7 1 
27 0 0 0 0 0 0 0 0 0 0 0 0 0 0 0 0 0 0 0 0 0 0 0 0 0 0 1 
894 0.721547 0.998974 0 0
895 0.659779 0.999349 0 0
896 0.259975 0.999859 376 6
15 0 0 0 0 0 16 51 93 94 55 40 28 5 4 2 
19 0 0 0 0 0 0 0 27 91 142 138 102 46 25 28 12 0 3 1 
19 0 0 0 0 0 0 0 0 0 14 66 99 88 65 41 57 36 16 5 
21 0 0 0 0 0 0 0 0 0 0 0 0 24 40 18 30 23 19 11 3 2 
22 0 0 0 0 0 0 0 0 0 0 0 0 0 0 2 8 16 14 18 8 3 1 
23 0 0 0 0 0 0 0 0 0 0 0 0 0 0 0 0 0 0 0 4 6 4 2 
897 0.838875 0.99929 0 0
898 0.952052 0.999903 0 0
899 0.322744 0.999688 58 3
16 0 0 0 0 0 0 1 1 1 5 4 4 1 2 3 1 
17 0 0 0 0 0 0 0 0 0 1 3 2 4 1 1 2 1 
16 0 0 0 0 0 0 0 0 0 0 0 0 0 0 0 1 
900 0.625304 0.999459 0 0
901 0.511087 0.999842 0 0
902 0.549868 0.999614 0 0
903 0.0235682 0.999997 822 8
22 0 0 0 0 0 0 8 76 264 529 812 1019 1052 921 649 466 350 256 146 63 26 5 
23 0 0 0 0 0 0 0 0 14 134 539 1180 1883 2485 2680 2478 1975 1398 842 448 168 62 14 
24 0 0 0 0 0 0 0 0 0 0 17 188 726 1542 2266 2672 2551 2410 2134 1569 859 323 93 17 
27 0 0 0 0 0 0 0 0 0 0 0 0 28 259 857 1708 2260 2409 2153 1775 1381 928 516 210 76 24 5 
28 0 0 0 0 0 0 0 0 0 0 0 0 0 0 14 146 604 1139 1535 1714 1496 1159 885 588 336 143 50 13 
29 0 0 0 0 0 0 0 0 0 0 0 0 0 0 0 0 5 68 281 474 605 634 577 527 423 285 153 64 18 
30 0 0 0 0 0 0 0 0 0 0 0 0 0 0 0 0 0 0 2 29 83 122 143 148 131 132 114 85 42 12 
31 0 0 0 0 0 0 0 0 0 0 0 0 0 0 0 0 0 0 0 0 2 13 26 29 30 21 24 20 17 8 2 
904 0.824817 0.999756 0 0
905 0.0598018 0.999948 373 6
18 0 0 0 0 0 0 6 59 109 190 203 134 73 54 29 14 3 2 
22 0 0 0 0 0 0 0 0 9 62 131 206 213 133 98 51 32 10 2 6 5 2 
19 0 0 0 0 0 0 0 0 0 0 1 17 66 117 79 54 26 12 2 
19 0 0 0 0 0 0 0 0 0 0 0 0 0 4 20 21 18 11 1 
19 0 0 0 0 0 0 0 0 0 0 0 0 0 0 0 1 3 9 3 
19 0 0 0 0 0 0 0 0 0 0 0 0 0 0 0 0 0 0 1 
906 0.798464 0.999873 0 0
907 0.659344 0.99972 0 0
908 0.470958 0.99994 64 3
13 0 0 0 0 0 0 0 3 3 0 3 6 6 
14 0 0 0 0 0 0 0 0 2 3 10 16 8 4 
15 0 0 0 0 0 0 0 0 0 0 0 4 6 2 1 
909 0.0405447 0.999773 310 6
17 0 0 0 0 0 2 23 75 118 139 144 91 64 51 20 6 2 
20 0 0 0 0 0 0 0 7 48 147 261 357 318 238 164 100 61 27 8 3 
21 0 0 0 0 0 0 0 0 0 5 34 117 214 263 236 166 108 70 44 21 6 
22 0 0 0 0 0 0 0 0 0 0 0 1 9 50 93 82 76 56 38 32 20 5 
24 0 0 0 0 0 0 0 0 0 0 0 0 0 0 0 9 23 33 27 18 14 11 5 1 
22 0 0 0 0 0 0 0 0 0 0 0 0 0 0 0 0 0 1 2 3 3 1 
910 0.374908 0.998738 0 0
911 0.298806 0.999452 108 3
15 0 0 0 0 0 5 4 4 14 18 12 6 4 3 1 
17 0 0 0 0 0 0 0 2 9 18 21 18 9 2 3 2 1 
19 0 0 0 0 0 0 0 0 0 0 1 2 10 11 4 0 0 1 1 
912 0.623959 0.999879 0 0
913 0.494321 0.999708 0 0
914 0.37908 0.999971 0 0
915 0.932873 0.998823 0 0
916 0.116337 0.999715 266 4
16 0 0 0 0 0 2 30 133 211 236 245 226 150 97 73 18 
18 0 0 0 0 0 0 0 9 39 134 288 360 318 217 87 27 10 1 
20 0 0 0 0 0 0 0 0 0 6 23 47 112 203 242 190 107 57 28 5 
22 0 0 0 0 0 0 0 0 0 0 0 0 0 0 13 66 140 153 100 57 32 9 
917 0.676471 0.999976 7 1
6 0 0 0 0 0 1 
918 0.879722 0.999158 0 0
919 0.457877 0.999983 11 2
4 0 0 0 0 
10 0 0 0 0 0 0 0 0 1 1 
920 0.264502 0.999638 112 4
15 0 0 0 0 0 0 0 4 20 44 65 65 38 14 2 
15 0 0 0 0 0 0 0 0 0 5 14 30 27 15 4 
17 0 0 0 0 0 0 0 0 0 0 0 0 3 3 3 3 2 
19 0 0 0 0 0 0 0 0 0 0 0 0 0 0 0 0 2 4 2 
921 0.459928 0.999923 12 1
10 0 0 0 0 0 0 1 2 1 1 
922 0.896223 0.999439 0 0
923 0.51421 0.999801 0 0
924 0.45915 0.999186 11 2
9 0 0 0 0 0 0 0 0 1 
10 0 0 0 0 0 0 0 0 0 1 
925 0.986422 0.999956 0 0
926 0.687533 0.999847 0 0
927 0.159458 0.999737 0 0
928 0.454317 0.999788 63 2
15 0 0 0 0 0 0 0 2 4 7 9 6 4 3 1 
14 0 0 0 0 0 0 0 0 0 6 7 5 2 1 
929 0.877172 0.999787 0 0
930 0.32591 0.999955 169 4
20 0 0 0 0 0 0 1 4 16 41 52 42 48 35 28 13 10 5 5 2 
19 0 0 0 0 0 0 0 0 0 5 21 25 16 9 9 8 7 3 3 
20 0 0 0 0 0 0 0 0 0 0 0 4 4 0 2 2 0 2 0 2 
20 0 0 0 0 0 0 0 0 0 0 0 0 0 0 0 1 4 3 2 1 
931 0.18682 0.999386 85 4
12 0 0 0 0 0 2 6 15 16 7 3 1 
14 0 0 0 0 0 0 0 2 5 15 14 8 2 1 
15 0 0 0 0 0 0 0 0 0 0 1 8 6 3 2 
15 0 0 0 0 0 0 0 0 0 0 0 0 2 3 1 
932 0.242194 0.999991 69 3
13 0 0 0 0 0 1 9 22 22 16 9 5 1 
13 0 0 0 0 0 0 0 3 9 12 11 3 3 
12 0 0 0 0 0 0 0 0 0 0 0 3 
933 0.937369 0.999701 0 0
934 0.732344 0.999542 0 0
935 0.877556 0.999909 0 0
936 0.246871 0.999926 278 4
17 0 0 0 0 0 0 13 36 72 96 82 93 76 57 30 13 10 
20 0 0 0 0 0 0 0 7 7 18 47 73 126 145 144 134 94 69 34 8 
21 0 0 0 0 0 0 0 0 0 0 0 8 24 24 40 54 49 42 31 15 3 
20 0 0 0 0 0 0 0 0 0 0 0 0 0 4 6 4 6 9 12 5 
937 0.870751 0.99986 0 0
938 0.993157 0.999567 0 0
939 0.990411 0.999976 0 0
940 0.0447932 0.999425 783 8
24 0 0 0 0 0 8 35 129 264 453 669 866 1054 1100 869 535 279 140 68 33 18 13 6 1 
26 0 0 0 0 0 0 0 10 50 206 510 1049 1636 2196 2594 2617 2223 1561 997 535 241 112 55 22 7 1 
27 0 0 0 0 0 0 0 0 0 13 49 205 565 1201 2057 2725 3049 3038 2702 1936 1233 691 333 161 55 10 1 
28 0 0 0 0 0 0 0 0 0 0 0 1 17 57 256 660 1163 1559 1850 1979 1795 1434 1141 786 453 194 38 2 
30 0 0 0 0 0 0 0 0 0 0 0 0 0 0 3 13 95 276 554 858 1041 1131 1139 1072 908 679 362 110 18 2 
32 0 0 0 0 0 0 0 0 0 0 0 0 0 0 0 0 0 0 20 85 183 336 440 491 522 474 399 266 109 35 13 2 
33 0 0 0 0 0 0 0 0 0 0 0 0 0 0 0 0 0 0 0 0 3 14 38 85 106 98 119 103 60 24 10 10 4 
30 0 0 0 0 0 0 0 0 0 0 0 0 0 0 0 0 0 0 0 0 0 0 0 0 4 10 4 9 14 5 
941 0.859783 0.999445 0 0
942 0.106055 0.999996 567 7
19 0 0 0 0 0 10 49 105 172 317 432 550 500 355 205 110 59 17 2 
20 0 0 0 0 0 0 0 21 102 211 305 470 766 937 756 510 406 270 113 14 
23 0 0 0 0 0 0 0 0 0 14 87 209 337 451 621 638 540 478 353 265 127 25 1 
24 0 0 0 0 0 0 0 0 0 0 0 2 49 132 179 218 215 232 183 153 135 76 16 2 
25 0 0 0 0 0 0 0 0 0 0 0 0 0 10 35 44 72 58 37 27 32 24 15 10 4 
25 0 0 0 0 0 0 0 0 0 0 0 0 0 0 0 6 15 16 8 13 4 7 4 1 4 
22 0 0 0 0 0 0 0 0 0 0 0 0 0 0 0 0 0 2 3 1 2 1 
943 0.286641 0.999856 158 4
14 0 0 0 0 0 1 10 36 67 68 44 30 17 3 
16 0 0 0 0 0 0 0 1 7 27 45 40 27 16 11 4 
18 0 0 0 0 0 0 0 0 0 0 4 12 12 9 2 3 3 1 
15 0 0 0 0 0 0 0 0 0 0 0 0 0 1 1 
944 0.392897 0.999725 20 3
9 0 0 0 0 0 0 1 1 1 
10 0 0 0 0 0 0 0 1 2 1 
13 0 0 0 0 0 0 0 0 0 0 0 1 1 
945 0.849942 0.999649 0 0
946 0.959396 0.999904 0 0
947 0.534889 0.999977 34 2
11 0 0 0 0 0 3 8 6 3 1 1 
10 0 0 0 0 0 0 0 3 4 1 
948 0.57432 0.999851 18 2
10 0 0 0 0 0 0 0 0 2 1 
12 0 0 0 0 0 0 0 0 0 0 0 1 
949 0.72769 0.999871 0 0
950 0.116211 0.999362 246 6
18 0 0 0 0 0 0 9 16 24 41 54 29 13 6 4 7 7 2 
19 0 0 0 0 0 0 0 0 1 9 16 24 26 24 21 12 6 4 2 
20 0 0 0 0 0 0 0 0 0 0 0 8 7 6 10 5 1 4 5 2 
18 0 0 0 0 0 0 0 0 0 0 0 0 2 3 1 4 9 1 
20 0 0 0 0 0 0 0 0 0 0 0 0 0 0 0 0 2 6 8 2 
20 0 0 0 0 0 0 0 0 0 0 0 0 0 0 0 0 0 0 1 1 
951 0.0458824 0.999655 330 4
20 0 0 0 0 0 0 4 33 80 134 166 190 189 153 90 34 12 8 6 2 
20 0 0 0 0 0 0 0 2 17 69 150 208 218 196 156 96 44 26 13 3 
22 0 0 0 0 0 0 0 0 0 0 4 23 60 80 74 35 18 12 9 6 3 1 
23 0 0 0 0 0 0 0 0 0 0 0 0 0 2 7 9 4 1 2 4 3 3 1 
952 0.276626 0.999865 27 1
10 0 0 0 0 0 2 4 3 1 1 
953 0.564994 0.999804 0 0
954 0.889368 0.999879 0 0
955 0.0253318 0.999055 292 7
18 0 0 0 0 0 0 0 14 25 47 78 101 120 112 64 21 3 1 
20 0 0 0 0 0 0 0 0 2 25 55 86 135 183 182 128 66 24 8 2 
20 0 0 0 0 0 0 0 0 0 0 8 40 75 77 95 82 57 37 21 6 
22 0 0 0 0 0 0 0 0 0 0 0 0 6 29 59 111 120 105 72 46 20 5 
22 0 0 0 0 0 0 0 0 0 0 0 0 0 0 0 14 58 83 57 24 9 3 
23 0 0 0 0 0 0 0 0 0 0 0 0 0 0 0 0 0 12 38 32 12 1 1 
23 0 0 0 0 0 0 0 0 0 0 0 0 0 0 0 0 0 0 0 12 26 20 6 
956 0.0674907 0.999829 283 5
17 0 0 0 0 0 0 4 9 33 82 162 224 214 162 88 27 4 
21 0 0 0 0 0 0 0 1 8 33 67 197 436 671 731 568 328 140 48 14 2 
21 0 0 0 0 0 0 0 0 0 2 5 6 39 134 326 567 662 504 233 54 5 
25 0 0 0 0 0 0 0 0 0 0 0 1 1 0 1 24 116 285 333 246 111 31 11 5 1 
27 0 0 0 0 0 0 0 0 0 0 0 0 0 0 0 0 0 0 0 7 24 17 7 12 13 6 1 
957 0.546897 0.999923 0 0
958 0.680791 0.999936 0 0
959 0.493848 0.999831 0 0
960 0.54575 0.999801 11 1
10 0 0 0 0 0 0 1 1 1 1 
961 0.351297 0.999346 36 2
12 0 0 0 0 0 0 2 4 3 6 3 1 
12 0 0 0 0 0 0 0 0 1 1 0 1 
962 0.301424 0.999943 70 2
17 0 0 0 0 0 1 3 21 28 24 25 19 8 5 4 5 2 
16 0 0 0 0 0 0 0 0 1 7 7 10 12 7 1 2 
963 0.983233 0.999995 0 0
964 0.740289 0.999433 0 0
965 0.0255136 0.999109 530 7
17 0 0 0 0 0 0 18 65 141 188 180 162 160 134 76 31 6 
20 0 0 0 0 0 0 0 0 29 142 283 405 373 306 254 169 96 48 15 4 
22 0 0 0 0 0 0 0 0 0 0 36 125 241 380 457 354 262 162 86 48 27 3 
24 0 0 0 0 0 0 0 0 0 0 0 0 15 54 142 232 287 314 259 156 87 42 12 4 
24 0 0 0 0 0 0 0 0 0 0 0 0 0 0 3 14 45 102 154 173 132 80 38 12 
27 0 0 0 0 0 0 0 0 0 0 0 0 0 0 0 0 0 3 7 23 49 44 36 21 13 3 1 
28 0 0 0 0 0 0 0 0 0 0 0 0 0 0 0 0 0 0 0 1 0 3 9 5 4 2 1 1 
966 0.785921 0.999756 0 0
967 0.217259 0.999584 110 4
16 0 0 0 0 0 4 12 24 32 37 37 34 22 15 6 1 
17 0 0 0 0 0 0 0 6 25 39 55 68 71 56 29 10 3 
18 0 0 0 0 0 0 0 0 0 4 8 20 38 52 46 22 8 1 
18 0 0 0 0 0 0 0 0 0 0 0 0 0 4 12 11 7 2 
968 0.893551 0.999923 0 0
969 0.131724 0.999747 414 7
18 0 0 0 0 0 0 2 15 29 75 113 115 82 44 23 15 7 2 
21 0 0 0 0 0 0 0 0 3 22 77 172 252 261 201 138 112 64 31 11 2 
24 0 0 0 0 0 0 0 0 0 0 0 22 83 158 220 222 184 148 126 92 43 13 6 2 
26 0 0 0 0 0 0 0 0 0 0 0 0 0 17 37 73 103 97 74 67 52 25 8 6 2 2 
23 0 0 0 0 0 0 0 0 0 0 0 0 0 0 0 2 9 21 34 34 26 13 1 
23 0 0 0 0 0 0 0 0 0 0 0 0 0 0 0 0 0 0 4 14 19 11 2 
24 0 0 0 0 0 0 0 0 0 0 0 0 0 0 0 0 0 0 0 0 2 7 7 2 
970 0.42253 0.999943 54 3
10 0 0 0 0 0 2 10 15 11 3 
12 0 0 0 0 0 0 0 0 3 11 12 4 
13 0 0 0 0 0 0 0 0 0 0 3 9 5 
971 0.994408 0.999653 0 0
972 0.41416 0.99993 0 0
973 0.654514 0.999729 0 0
974 0.675605 0.999598 0 0
975 0.323704 0.999872 113 3
18 0 0 0 0 0 0 1 4 11 17 30 15 15 12 8 1 0 1 
16 0 0 0 0 0 0 0 0 0 0 8 16 5 4 4 2 
15 0 0 0 0 0 0 0 0 0 0 0 3 5 0 1 
976 0.0536382 0.999934 405 4
17 0 0 0 0 0 17 97 234 381 520 531 448 274 130 45 11 2 
19 0 0 0 0 0 0 0 4 88 315 575 760 880 767 544 296 109 29 6 
21 0 0 0 0 0 0 0 0 0 0 18 81 184 303 414 421 310 163 76 27 4 
23 0 0 0 0 0 0 0 0 0 0 0 0 2 13 30 47 86 133 118 71 34 12 2 
977 0.699941 0.999954 0 0
978 0.54915 0.999867 0 0
979 0.702148 0.999933 0 0
980 0.84091 0.999725 0 0
981 0.117182 0.999368 262 6
18 0 0 0 0 0 0 8 29 41 49 58 90 87 52 40 23 8 3 
20 0 0 0 0 0 0 0 2 14 46 81 108 168 232 202 140 82 32 11 3 
21 0 0 0 0 0 0 0 0 0 1 8 24 64 103 185 233 203 131 59 11 3 
21 0 0 0 0 0 0 0 0 0 0 0 0 0 5 21 44 88 112 107 64 15 
23 0 0 0 0 0 0 0 0 0 0 0 0 0 0 0 1 7 9 14 25 29 21 4 
24 0 0 0 0 0 0 0 0 0 0 0 0 0 0 0 0 0 0 2 2 1 2 6 4 
982 0.903914 0.999869 0 0
983 0.152212 1 158 4
15 0 0 0 0 0 2 11 21 48 59 38 20 15 6 2 
16 0 0 0 0 0 0 0 1 11 21 29 36 28 15 5 1 
16 0 0 0 0 0 0 0 0 0 1 5 6 7 10 10 3 
18 0 0 0 0 0 0 0 0 0 0 0 0 1 1 0 1 2 1 
984 0.340057 0.999861 61 3
15 0 0 0 0 0 0 3 14 28 23 13 16 15 9 3 
16 0 0 0 0 0 0 0 0 3 25 21 14 20 19 11 3 
11 0 0 0 0 0 0 0 0 0 0 1 
985 0.921285 0.999986 0 0
986 0.568464 0.999946 0 0
987 0.837255 0.999632 0 0
988 0.665286 1 0 0
989 0.269494 0.999885 31 2
15 0 0 0 0 0 0 0 0 0 0 0 1 4 4 1 
16 0 0 0 0 0 0 0 0 0 0 2 3 1 2 4 2 
990 0.541036 0.999931 0 0
991 0.221795 0.999679 30 3
12 0 0 0 0 0 0 0 0 2 6 8 2 
11 0 0 0 0 0 0 0 0 1 2 1 
13 0 0 0 0 0 0 0 0 0 0 1 6 5 
992 0.563703 0.999737 0 0
993 0.215956 0.999664 195 6
16 0 0 0 0 0 0 0 9 54 116 143 110 61 15 7 2 
19 0 0 0 0 0 0 0 0 1 19 101 253 318 217 92 52 25 5 1 
21 0 0 0 0 0 0 0 0 0 0 1 22 102 210 223 153 101 66 28 7 1 
21 0 0 0 0 0 0 0 0 0 0 0 0 1 13 51 93 98 74 54 30 5 
21 0 0 0 0 0 0 0 0 0 0 0 0 0 0 0 2 10 20 23 19 8 
22 0 0 0 0 0 0 0 0 0 0 0 0 0 0 0 0 0 0 0 1 3 2 
994 0.905313 0.999871 0 0
995 0.576963 0.999952 10 1
9 0 0 0 0 0 0 0 0 1 
996 0.57071 0.999821 0 0
997 0.032344 0.999949 709 7
25 0 0 0 0 0 5 29 74 156 286 420 493 566 571 506 389 307 181 98 41 26 10 5 3 1 
26 0 0 0 0 0 0 0 22 75 213 461 698 843 795 794 726 674 526 427 349 227 129 61 26 7 2 
28 0 0 0 0 0 0 0 0 0 14 70 242 541 833 851 734 616 533 426 346 274 215 152 98 53 26 8 1 
28 0 0 0 0 0 0 0 0 0 0 0 8 33 111 246 345 377 333 258 172 139 81 39 30 30 26 13 2 
26 0 0 0 0 0 0 0 0 0 0 0 0 0 3 13 27 56 84 102 80 65 58 37 22 6 1 
26 0 0 0 0 0 0 0 0 0 0 0 0 0 0 0 0 0 4 15 20 17 15 16 13 10 3 
27 0 0 0 0 0 0 0 0 0 0 0 0 0 0 0 0 0 0 0 2 5 6 2 0 1 2 1 
998 0.0616016 0.999862 934 9
24 0 0 0 0 0 15 92 338 773 1342 2133 2877 3329 3169 2517 1760 1225 832 460 224 92 26 5 1 
27 0 0 0 0 0 0 0 27 218 736 1834 3726 6115 8287 9445 9044 7514 5675 4328 3060 1810 897 357 110 26 6 1 
29 0 0 0 0 0 0 0 0 0 57 309 876 2629 5515 9215 12511 13955 13299 11547 9756 8115 5712 3251 1508 530 147 29 8 2 
31 0 0 0 0 0 0 0 0 0 0 0 41 222 767 2205 4543 7380 10033 11278 11149 10001 8719 7148 4787 2564 1046 322 64 9 3 1 
30 0 0 0 0 0 0 0 0 0 0 0 0 0 23 131 560 1433 2571 3867 4969 5451 5286 4717 4047 3061 1871 888 295 57 3 
31 0 0 0 0 0 0 0 0 0 0 0 0 0 0 0 9 77 310 595 919 1336 1750 1946 1753 1462 1084 687 370 135 26 3 
33 0 0 0 0 0 0 0 0 0 0 0 0 0 0 0 0 0 4 40 125 183 255 408 507 440 337 260 195 141 80 32 8 1 
34 0 0 0 0 0 0 0 0 0 0 0 0 0 0 0 0 0 0 0 1 11 24 28 57 92 84 60 30 18 24 23 15 6 1 
29 0 0 0 0 0 0 0 0 0 0 0 0 0 0 0 0 0 0 0 0 0 0 0 0 1 5 9 8 2 
999 0.856305 0.999981 0 0
