# Supplementary material for: Beyond the Hypercube: Evolutionary Accessibility of Fitness Landscapes with Realistic Mutational Networks
Source: PLoS Comput Biol. 2016 Dec 9;12(12):e1005218. doi: 10.1371/journal.pcbi.1005218 (PMC5147777; doi:10.1371/journal.pcbi.1005218)
Supplement: S1 Data and Code — (ZIP) [file pcbi.1005218.s009.zip › OUT_TEST_RAND/log_stat_N12_L4_K8_R10000_59_67_rand_nobackward.dat]

#Hyper-cube graph
#Random seeds kp1 and kp2: 59 67
#N =log2(#genotypes): 12
#L 4
#K_allel 8
#R 10000
#Initialization time:	 0
i: 0	time: 0
i: 999	time: 0
i: 9999	time: 1
Final time: 1
