# Supplementary material for: Beyond the Hypercube: Evolutionary Accessibility of Fitness Landscapes with Realistic Mutational Networks
Source: PLoS Comput Biol. 2016 Dec 9;12(12):e1005218. doi: 10.1371/journal.pcbi.1005218 (PMC5147777; doi:10.1371/journal.pcbi.1005218)
Supplement: S1 Data and Code — (ZIP) [file pcbi.1005218.s009.zip › OUT_TEST_subFL/final_STATS_N6_L3_K4_R1000_59_67_subFLs.dat]

#1 - P_L(0)	 std	 <n_L>	 std
0.949	 0.00695694	 1682.33	 249.277	 
