# Supplementary material for: Beyond the Hypercube: Evolutionary Accessibility of Fitness Landscapes with Realistic Mutational Networks
Source: PLoS Comput Biol. 2016 Dec 9;12(12):e1005218. doi: 10.1371/journal.pcbi.1005218 (PMC5147777; doi:10.1371/journal.pcbi.1005218)
Supplement: S1 Data and Code — (ZIP) [file pcbi.1005218.s009.zip › OUT_TEST_subFL/hist_paths_N6_L3_K4_R1000_59_67_subFLs.dat]

0 0.289345 1 28 5
10 0 0 2 9 19 29 32 22 10 1 
12 0 0 0 0 3 18 47 75 73 42 13 2 
13 0 0 0 0 0 0 3 17 47 66 48 18 3 
14 0 0 0 0 0 0 0 0 2 9 20 18 6 1 
13 0 0 0 0 0 0 0 0 0 0 0 1 1 
1 0.201698 1 39 4
14 0 0 3 26 74 134 174 203 225 186 105 37 8 1 
14 0 0 0 0 2 19 57 95 111 97 61 26 7 1 
15 0 0 0 0 0 0 3 21 63 110 123 91 44 13 2 
16 0 0 0 0 0 0 0 0 0 4 17 31 31 18 6 1 
2 0.498429 1 7 1
5 0 0 0 2 2 
3 0.573694 1 23 3
10 0 0 5 16 29 32 17 8 4 2 
11 0 0 0 0 1 4 9 12 9 5 2 
11 0 0 0 0 0 0 0 0 1 3 2 
4 0.351581 1 13 2
8 0 0 2 3 2 2 1 1 
6 0 0 0 0 0 1 
5 0.273221 1 46 4
12 0 0 6 46 142 254 320 298 194 87 27 4 
14 0 0 0 0 8 64 197 352 392 299 169 67 14 1 
15 0 0 0 0 0 0 3 21 59 90 89 60 25 7 1 
15 0 0 0 0 0 0 0 0 1 4 7 8 7 4 1 
6 0.340432 1 22 2
9 0 0 3 17 32 30 24 9 1 
8 0 0 0 0 1 6 6 1 
7 0.35855 1 34 3
9 0 0 6 20 39 56 42 16 2 
12 0 0 0 0 2 4 12 24 24 12 4 2 
13 0 0 0 0 0 0 0 0 0 1 3 3 1 
8 0.306154 1 24 3
8 0 0 2 13 20 16 8 1 
10 0 0 0 0 1 3 8 10 6 1 
11 0 0 0 0 0 0 0 0 0 1 1 
9 0.650563 1 9 1
5 0 0 3 2 1 
10 0.7109 1 6 1
5 0 0 1 2 1 
11 0.343006 1 33 2
10 0 0 4 23 63 102 98 69 29 7 
10 0 0 0 0 0 6 14 15 14 4 
12 0.215538 1 54 5
16 0 0 3 28 110 227 355 458 503 456 347 240 130 76 30 9 
17 0 0 0 0 6 75 321 721 1018 1171 1109 862 558 339 171 60 9 
18 0 0 0 0 0 0 6 78 245 474 730 755 639 448 314 141 41 3 
18 0 0 0 0 0 0 0 0 12 33 52 96 67 84 84 61 15 1 
14 0 0 0 0 0 0 0 0 0 0 0 4 17 4 
13 0 1 40 4
10 0 0 5 25 58 87 94 76 47 15 
12 0 0 0 0 10 64 157 229 227 163 68 6 
13 0 0 0 0 0 0 11 44 94 123 111 60 10 
14 0 0 0 0 0 0 0 0 1 7 15 18 13 4 
14 0.303357 1 19 2
9 0 0 1 6 18 33 40 33 12 
11 0 0 0 0 0 2 8 17 16 9 3 
15 0.27121 1 38 4
13 0 0 2 14 35 62 82 93 81 58 34 15 3 
14 0 0 0 0 4 22 70 130 187 215 179 93 33 6 
15 0 0 0 0 0 0 2 11 42 86 135 144 82 24 3 
12 0 0 0 0 0 0 0 0 0 3 4 1 
16 0.273094 1 29 2
9 0 0 0 4 24 48 40 19 3 
9 0 0 0 0 0 3 7 5 1 
17 0.929282 1 0 0
18 0.752264 1 5 1
4 0 0 0 1 
19 0.272338 1 31 3
11 0 0 4 30 66 69 50 31 10 3 1 
12 0 0 0 0 3 15 41 45 33 23 8 2 
12 0 0 0 0 0 0 0 0 3 2 3 2 
20 0.187762 1 46 5
12 0 0 5 26 75 117 133 127 108 63 26 5 
14 0 0 0 0 10 53 113 192 273 322 260 126 34 5 
15 0 0 0 0 0 0 10 43 93 133 188 200 132 51 8 
16 0 0 0 0 0 0 0 0 1 3 10 32 49 39 16 2 
16 0 0 0 0 0 0 0 0 0 0 0 0 1 5 5 1 
21 0.573334 1 19 2
9 0 0 2 3 8 12 9 4 2 
5 0 0 0 0 1 
22 0.726291 1 5 1
3 0 0 2 
23 0.330653 1 22 3
7 0 0 3 12 24 16 6 
10 0 0 0 0 2 13 19 8 4 1 
10 0 0 0 0 0 0 0 1 1 1 
24 0.747646 1 5 1
4 0 0 0 1 
25 0.748975 1 8 1
5 0 0 2 4 2 
26 0.25495 1 31 3
11 0 0 4 26 46 47 44 29 10 3 1 
13 0 0 0 0 8 26 44 55 52 31 12 5 1 
14 0 0 0 0 0 0 1 4 9 11 9 5 2 1 
27 0.682729 1 10 2
4 0 0 4 2 
6 0 0 0 0 0 1 
28 0.204299 1 50 5
14 0 0 3 24 84 189 286 311 276 210 122 46 10 1 
15 0 0 0 0 5 44 164 358 527 605 574 415 193 49 5 
16 0 0 0 0 0 0 7 63 178 283 351 442 429 247 72 8 
17 0 0 0 0 0 0 0 0 10 53 100 96 98 128 97 33 4 
14 0 0 0 0 0 0 0 0 0 0 6 19 13 2 
29 0.173172 1 38 3
13 0 0 4 33 101 178 203 166 105 48 16 5 1 
14 0 0 0 0 0 11 50 131 192 180 132 76 31 8 
15 0 0 0 0 0 0 0 1 3 19 45 57 48 26 7 
30 0.256473 1 18 2
8 0 0 2 16 37 42 26 5 
8 0 0 0 0 0 2 5 3 
31 0.338496 1 23 2
9 0 0 2 10 15 14 9 4 1 
10 0 0 0 0 1 5 3 1 2 2 
32 0.174673 1 46 3
12 0 0 6 41 116 207 268 209 103 36 9 1 
14 0 0 0 0 4 26 80 155 182 162 92 31 8 1 
14 0 0 0 0 0 0 0 2 8 14 14 10 6 2 
33 0.314331 1 13 3
6 0 0 2 5 7 3 
8 0 0 0 0 1 1 5 4 
10 0 0 0 0 0 0 0 0 1 1 
34 0.506135 1 8 1
4 0 0 4 1 
35 0.289866 1 13 2
5 0 0 2 9 8 
6 0 0 0 0 0 2 
36 0.167617 1 36 4
11 0 0 3 24 71 86 59 28 12 8 3 
12 0 0 0 0 2 17 39 51 46 21 8 4 
15 0 0 0 0 0 0 0 2 12 26 27 16 10 8 3 
14 0 0 0 0 0 0 0 0 0 2 9 15 11 3 
37 0.467966 1 12 2
5 0 0 4 5 3 
6 0 0 0 0 0 2 
38 0.549697 1 13 1
8 0 0 2 7 11 13 9 2 
39 0.775797 1 0 0
40 0.47485 1 16 1
6 0 0 0 4 7 2 
41 0.232022 1 27 3
8 0 0 6 24 42 36 12 3 
9 0 0 0 0 0 10 30 25 3 
10 0 0 0 0 0 0 0 0 5 4 
42 0.190119 1 48 5
12 0 0 4 27 85 160 194 168 112 48 23 9 
15 0 0 0 0 12 76 245 477 576 486 325 180 80 24 8 
16 0 0 0 0 0 0 9 74 242 376 386 312 176 77 17 4 
16 0 0 0 0 0 0 0 0 2 24 54 81 79 49 25 6 
17 0 0 0 0 0 0 0 0 0 0 0 3 10 13 11 8 3 
43 0.304029 1 35 4
8 0 0 5 22 26 19 10 4 
10 0 0 0 0 7 22 48 69 58 17 
12 0 0 0 0 0 0 4 16 38 50 44 13 
12 0 0 0 0 0 0 0 0 0 6 4 2 
44 0.374213 1 12 2
5 0 0 4 8 4 
6 0 0 0 0 4 2 
45 0.437265 1 30 3
11 0 0 4 13 13 13 13 8 2 1 1 
11 0 0 0 0 0 5 6 6 8 2 1 
12 0 0 0 0 0 0 0 0 0 1 2 1 
46 0.121189 1 25 3
11 0 0 3 17 34 49 47 31 20 10 2 
12 0 0 0 0 1 10 31 43 36 24 14 4 
10 0 0 0 0 0 0 0 1 4 4 
47 0.342687 1 20 3
7 0 0 1 6 21 31 8 
8 0 0 0 0 1 7 23 12 
9 0 0 0 0 0 0 1 2 4 
48 0.590962 1 10 2
4 0 0 3 2 
6 0 0 0 0 1 2 
49 0.160225 1 37 4
12 0 0 3 11 25 64 74 36 16 8 2 1 
12 0 0 0 0 1 24 87 120 58 12 3 1 
12 0 0 0 0 0 0 2 23 56 38 8 1 
12 0 0 0 0 0 0 0 0 2 5 4 1 
50 0.307728 1 37 4
14 0 0 6 25 56 78 97 88 65 39 19 9 2 1 
15 0 0 0 0 7 26 70 113 141 140 85 49 21 6 3 
16 0 0 0 0 0 0 1 7 19 36 41 45 30 9 5 2 
15 0 0 0 0 0 0 0 0 0 1 4 6 6 5 2 
51 0.557401 1 30 2
10 0 0 6 24 32 31 32 20 9 2 
9 0 0 0 0 0 0 0 1 2 
52 0.272341 1 25 3
7 0 0 4 12 14 7 1 
8 0 0 0 0 6 14 16 3 
9 0 0 0 0 0 0 2 3 1 
53 0.535719 1 11 1
6 0 0 2 3 6 2 
54 0.390062 1 13 1
6 0 0 2 4 4 4 
55 0.36924 1 23 2
7 0 0 2 9 13 10 6 
10 0 0 0 0 0 1 3 7 3 1 
56 0.932097 1 0 0
57 0.793174 1 6 1
4 0 0 0 2 
58 0.47622 1 29 3
8 0 0 3 23 55 56 21 7 
10 0 0 0 0 0 3 14 17 6 1 
10 0 0 0 0 0 0 0 0 1 1 
59 0.425659 1 13 2
6 0 0 3 4 0 2 
8 0 0 0 0 0 1 0 2 
60 0.428046 1 22 2
9 0 0 5 15 20 16 12 5 1 
10 0 0 0 0 2 12 35 34 14 2 
61 0.321914 1 20 2
6 0 0 3 10 18 9 
7 0 0 0 0 1 4 4 
62 0.924789 1 0 0
63 0.287205 1 11 1
4 0 0 6 6 
64 0.290748 1 35 3
9 0 0 3 22 58 77 62 31 8 
10 0 0 0 0 1 13 44 56 33 9 
11 0 0 0 0 0 0 0 2 7 7 2 
65 0.374874 1 11 2
5 0 0 2 3 4 
6 0 0 0 0 0 2 
66 0.295296 1 25 2
8 0 0 3 18 38 42 20 3 
9 0 0 0 0 1 6 11 8 2 
67 0.637744 1 10 2
5 0 0 2 5 2 
6 0 0 0 0 0 1 
68 0.660344 1 6 1
4 0 0 2 1 
69 0.350872 1 12 1
7 0 0 1 7 6 3 1 
70 0.182379 1 45 5
12 0 0 4 27 89 171 244 291 266 155 49 6 
14 0 0 0 0 2 21 93 193 237 260 260 159 49 6 
15 0 0 0 0 0 0 0 10 38 57 67 104 95 41 6 
15 0 0 0 0 0 0 0 0 0 3 7 6 18 24 8 
15 0 0 0 0 0 0 0 0 0 0 0 0 0 1 2 
71 0.208755 1 38 4
11 0 0 3 21 57 96 108 75 27 11 4 
12 0 0 0 0 1 12 46 86 93 51 14 4 
13 0 0 0 0 0 0 0 8 20 24 22 7 1 
13 0 0 0 0 0 0 0 0 0 3 3 2 1 
72 0.290207 1 28 5
7 0 0 6 24 26 11 2 
9 0 0 0 0 10 18 18 9 1 
11 0 0 0 0 0 0 3 11 6 5 1 
12 0 0 0 0 0 0 0 0 1 3 1 1 
12 0 0 0 0 0 0 0 0 0 0 0 1 
73 0.379177 1 16 2
6 0 0 4 10 10 6 
8 0 0 0 0 0 0 1 2 
74 0.313703 1 36 4
10 0 0 4 22 43 54 45 20 5 1 
12 0 0 0 0 5 23 68 98 77 36 8 1 
12 0 0 0 0 0 0 0 3 34 46 22 5 
14 0 0 0 0 0 0 0 0 0 0 15 24 15 3 
75 0.292722 1 40 5
12 0 0 3 19 28 47 78 90 65 28 10 3 
14 0 0 0 0 2 16 48 107 180 199 150 82 27 3 
16 0 0 0 0 0 0 0 8 35 107 215 293 266 154 54 9 
17 0 0 0 0 0 0 0 0 0 2 12 57 124 158 121 54 11 
18 0 0 0 0 0 0 0 0 0 0 0 0 0 4 12 14 8 2 
76 0.688706 1 0 0
77 0.557218 1 12 1
7 0 0 0 1 2 2 3 
78 0.0283358 1 46 4
13 0 0 6 40 120 212 270 278 227 141 61 16 2 
13 0 0 0 0 0 9 60 161 200 159 89 33 6 
13 0 0 0 0 0 0 0 2 25 44 36 21 8 
12 0 0 0 0 0 0 0 0 0 0 8 4 
79 0.29813 1 28 4
8 0 0 3 12 27 36 25 9 
11 0 0 0 0 3 7 9 16 14 5 1 
12 0 0 0 0 0 0 1 2 1 5 6 2 
13 0 0 0 0 0 0 0 0 0 0 0 1 1 
80 0.173198 1 47 4
14 0 0 5 41 137 271 379 435 394 278 141 47 10 1 
16 0 0 0 0 1 16 70 111 129 138 123 95 54 24 8 1 
15 0 0 0 0 0 0 0 1 7 12 9 5 5 3 1 
12 0 0 0 0 0 0 0 0 0 0 0 1 
81 0.48737 1 8 2
5 0 0 0 2 2 
6 0 0 0 0 0 1 
82 0.365524 1 20 2
7 0 0 2 6 9 6 2 
9 0 0 0 0 3 8 15 8 1 
83 0.104447 1 55 4
12 0 0 3 25 109 277 441 486 367 182 51 5 
15 0 0 0 0 1 21 136 409 769 944 803 462 170 26 1 
16 0 0 0 0 0 0 0 9 75 213 374 439 333 170 47 5 
17 0 0 0 0 0 0 0 0 0 1 14 40 54 51 36 14 2 
84 0.155522 1 24 4
8 0 0 4 10 12 9 5 1 
9 0 0 0 0 1 10 26 19 6 
11 0 0 0 0 0 0 0 7 22 17 4 
13 0 0 0 0 0 0 0 0 0 0 3 4 1 
85 0.370079 1 34 2
10 0 0 2 11 28 36 27 12 4 1 
13 0 0 0 0 0 0 2 9 18 24 17 6 1 
86 0.44439 1 12 2
6 0 0 1 4 5 1 
6 0 0 0 0 1 1 
87 0.273747 1 33 3
13 0 0 3 18 51 79 99 86 49 30 18 13 3 
15 0 0 0 0 5 24 47 61 64 57 51 30 21 7 3 
16 0 0 0 0 0 0 0 4 11 13 14 10 8 9 4 3 
88 0.252488 1 38 2
13 0 0 6 33 64 117 171 192 159 107 59 22 3 
14 0 0 0 0 4 6 29 69 108 98 67 35 10 1 
89 0.555464 1 9 1
5 0 0 3 4 1 
90 0.301893 1 44 4
11 0 0 2 22 61 95 98 82 52 16 2 
14 0 0 0 0 2 15 57 130 201 215 165 97 37 6 
16 0 0 0 0 0 0 1 9 39 123 222 217 146 78 26 3 
14 0 0 0 0 0 0 0 0 0 1 14 41 37 6 
91 0.477096 1 14 2
6 0 0 3 6 6 2 
7 0 0 0 0 2 4 2 
92 0.217298 1 43 4
15 0 0 1 10 47 111 198 298 324 252 170 94 53 15 2 
15 0 0 0 0 3 18 56 117 149 145 112 78 58 22 4 
16 0 0 0 0 0 0 2 7 19 37 36 21 13 9 8 4 
14 0 0 0 0 0 0 0 0 0 0 2 5 4 1 
93 0.135556 1 43 4
13 0 0 6 25 43 52 64 64 46 45 27 8 1 
15 0 0 0 0 12 32 37 38 40 42 44 35 23 11 4 
17 0 0 0 0 0 0 4 10 24 14 5 4 8 12 8 2 4 
12 0 0 0 0 0 0 0 0 0 0 4 8 
94 0.968084 1 0 0
95 0.251107 1 25 2
8 0 0 2 9 18 22 14 5 
11 0 0 0 0 1 7 19 28 24 11 2 
96 0.344571 1 11 1
7 0 0 0 3 7 5 1 
97 0.388131 1 10 1
6 0 0 2 5 3 1 
98 0.362797 1 16 2
6 0 0 5 8 5 2 
7 0 0 0 0 2 6 3 
99 0.281384 1 22 4
8 0 0 6 13 8 9 2 3 
10 0 0 0 0 8 14 17 10 6 1 
11 0 0 0 0 0 0 6 9 6 4 2 
12 0 0 0 0 0 0 0 0 0 2 0 1 
100 0.328967 1 32 3
12 0 0 3 16 35 46 55 58 46 27 9 1 
12 0 0 0 0 4 16 34 54 55 37 15 3 
12 0 0 0 0 0 0 2 7 15 17 9 2 
101 0.528275 1 16 1
7 0 0 0 2 6 7 4 
102 0.698392 1 4 1
3 0 0 1 
103 0.169712 1 39 2
8 0 0 2 14 40 53 39 21 
10 0 0 0 0 2 11 22 24 22 3 
104 0.276438 1 32 2
11 0 0 1 7 23 57 83 71 52 26 4 
12 0 0 0 0 0 1 8 20 20 14 8 2 
105 0.165273 1 46 5
14 0 0 3 23 66 110 139 145 121 83 45 21 7 3 
15 0 0 0 0 11 51 130 224 279 262 171 87 40 13 5 
14 0 0 0 0 0 0 13 54 113 164 180 129 54 11 
14 0 0 0 0 0 0 0 0 2 12 28 30 17 6 
12 0 0 0 0 0 0 0 0 0 0 1 1 
106 0.363406 1 14 3
5 0 0 4 8 3 
7 0 0 0 0 3 5 1 
8 0 0 0 0 0 0 1 1 
107 0.496062 1 24 3
10 0 0 0 4 7 12 17 11 3 2 
12 0 0 0 0 0 2 9 23 22 16 13 2 
13 0 0 0 0 0 0 0 1 3 6 10 9 2 
108 0.226934 1 31 5
10 0 0 5 13 20 22 21 15 5 1 
11 0 0 0 0 10 35 55 56 49 19 3 
12 0 0 0 0 0 0 11 36 61 63 25 3 
13 0 0 0 0 0 0 0 0 7 22 31 14 1 
13 0 0 0 0 0 0 0 0 0 0 2 5 3 
109 0.405391 1 5 1
4 0 0 1 1 
110 0.694682 1 12 2
7 0 0 3 5 2 3 1 
5 0 0 0 0 1 
111 0.263082 1 35 3
8 0 0 4 24 53 63 55 25 
10 0 0 0 0 2 14 45 62 45 17 
12 0 0 0 0 0 0 0 1 4 6 5 2 
112 0.537043 1 17 2
9 0 0 4 5 7 10 7 3 1 
8 0 0 0 0 0 0 1 1 
113 0.207014 1 40 3
11 0 0 6 36 106 178 167 100 41 9 1 
13 0 0 0 0 4 23 53 74 82 66 35 8 1 
13 0 0 0 0 0 0 0 3 6 3 5 7 3 
114 0.626872 1 0 0
115 0.344731 1 33 4
10 0 0 4 19 46 50 40 24 10 3 
11 0 0 0 0 6 31 55 52 23 9 4 
12 0 0 0 0 0 0 1 12 26 11 1 1 
11 0 0 0 0 0 0 0 0 0 3 2 
116 0.302569 1 4 1
3 0 0 1 
117 0.337932 1 58 4
15 0 0 6 48 180 444 756 933 955 817 536 243 69 10 1 
17 0 0 0 0 2 55 279 677 1048 1193 1091 825 493 221 74 16 1 
18 0 0 0 0 0 0 0 27 169 412 579 603 544 410 232 91 21 2 
15 0 0 0 0 0 0 0 0 0 3 22 46 40 15 2 
118 0.536579 1 13 1
7 0 0 2 3 5 4 1 
119 0.417457 1 25 3
8 0 0 4 18 27 15 6 1 
10 0 0 0 0 7 24 27 20 8 1 
11 0 0 0 0 0 0 4 7 8 5 1 
120 0.379177 1 16 2
6 0 0 4 10 10 6 
8 0 0 0 0 0 0 1 2 
121 0.408861 1 24 4
7 0 0 3 11 14 9 6 
8 0 0 0 0 6 16 21 17 
9 0 0 0 0 0 0 2 8 9 
10 0 0 0 0 0 0 0 0 1 1 
122 0.495907 1 21 1
8 0 0 2 10 21 23 13 4 
123 0.669043 1 9 1
4 0 0 6 1 
124 0.276528 1 49 6
11 0 0 5 31 87 148 164 117 64 27 6 
13 0 0 0 0 7 60 204 371 433 347 181 48 6 
15 0 0 0 0 0 0 4 46 190 384 444 319 127 31 4 
16 0 0 0 0 0 0 0 0 0 10 64 154 184 122 52 10 
17 0 0 0 0 0 0 0 0 0 0 0 1 8 26 44 33 6 
17 0 0 0 0 0 0 0 0 0 0 0 0 0 0 1 3 2 
125 0.34241 1 38 4
11 0 0 5 31 79 123 127 88 35 8 1 
12 0 0 0 0 15 78 174 236 231 144 51 8 
15 0 0 0 0 0 0 6 30 87 151 150 89 34 8 1 
16 0 0 0 0 0 0 0 0 0 0 4 20 28 20 7 1 
126 0.329769 1 0 0
127 0.460564 1 14 2
6 0 0 4 9 10 4 
8 0 0 0 0 1 0 3 4 
128 0.21558 1 52 4
12 0 0 3 20 66 131 193 218 186 131 59 14 
15 0 0 0 0 1 11 51 164 361 459 373 234 110 35 6 
16 0 0 0 0 0 0 0 0 2 27 77 85 57 34 16 3 
14 0 0 0 0 0 0 0 0 0 0 0 1 2 1 
129 0.611908 1 22 2
7 0 0 3 6 14 9 3 
8 0 0 0 0 0 1 0 1 
130 0.333727 1 41 5
10 0 0 5 30 73 108 102 59 18 2 
13 0 0 0 0 7 38 116 213 265 229 131 45 7 
14 0 0 0 0 0 0 4 29 93 162 182 121 42 6 
16 0 0 0 0 0 0 0 0 1 12 44 87 107 79 33 6 
17 0 0 0 0 0 0 0 0 0 0 0 1 5 11 13 8 2 
131 0.322917 1 40 3
11 0 0 4 27 64 78 65 53 22 15 2 
12 0 0 0 0 6 39 67 51 29 22 12 8 
11 0 0 0 0 0 0 5 16 20 9 2 
132 0.398546 1 10 2
5 0 0 1 3 2 
6 0 0 0 0 0 1 
133 0.339433 1 13 1
6 0 0 1 6 5 3 
134 0.534548 1 20 3
7 0 0 6 11 9 5 1 
8 0 0 0 0 5 12 10 1 
8 0 0 0 0 0 0 2 3 
135 0.40117 1 11 1
6 0 0 1 5 5 2 
136 0.327633 1 11 2
7 0 0 0 0 2 4 2 
8 0 0 0 0 0 0 2 1 
137 0.399313 1 13 2
5 0 0 5 13 3 
6 0 0 0 0 1 2 
138 0.141364 1 44 4
11 0 0 4 28 91 156 163 124 66 27 4 
16 0 0 0 0 3 35 148 288 354 336 271 188 93 29 11 2 
16 0 0 0 0 0 0 0 8 57 159 229 202 135 85 32 4 
14 0 0 0 0 0 0 0 0 0 0 2 9 13 6 
139 0.320828 1 36 3
10 0 0 2 18 60 82 63 36 14 2 
11 0 0 0 0 1 10 31 47 32 17 3 
11 0 0 0 0 0 0 0 0 3 4 1 
140 0.550587 1 18 2
9 0 0 2 8 17 26 21 8 1 
11 0 0 0 0 0 2 9 11 9 4 1 
141 0.2391 1 39 3
10 0 0 3 17 38 56 68 62 37 9 
11 0 0 0 0 0 1 11 44 73 55 19 
12 0 0 0 0 0 0 0 0 0 2 4 3 
142 0.629386 1 6 1
3 0 0 3 
143 0.288949 1 27 2
13 0 0 3 14 33 49 64 63 48 25 11 3 1 
11 0 0 0 0 3 15 27 25 14 5 1 
144 0.362227 1 21 3
8 0 0 2 4 6 9 5 2 
10 0 0 0 0 0 1 7 5 3 1 
9 0 0 0 0 0 0 0 0 3 
145 0.594358 1 9 1
6 0 0 1 5 4 2 
146 0.374589 1 17 3
8 0 0 2 12 25 22 8 1 
9 0 0 0 0 2 8 9 4 1 
8 0 0 0 0 0 0 1 1 
147 0.140713 1 39 2
12 0 0 3 21 64 115 237 372 405 285 118 22 
13 0 0 0 0 0 4 39 146 319 430 343 153 30 
148 0.493615 1 24 3
12 0 0 2 13 34 39 27 31 12 12 5 3 
12 0 0 0 0 0 2 13 6 7 1 4 1 
9 0 0 0 0 0 0 0 4 1 
149 0.666287 1 12 2
6 0 0 2 7 5 1 
7 0 0 0 0 1 1 1 
150 0.0727819 1 60 4
14 0 0 6 48 173 377 593 685 594 422 252 109 26 2 
15 0 0 0 0 10 74 332 831 1211 1118 745 422 186 45 4 
15 0 0 0 0 0 0 3 29 124 246 231 102 25 10 2 
13 0 0 0 0 0 0 0 0 0 3 11 16 10 
151 0.361392 1 28 3
8 0 0 0 7 21 28 27 12 
9 0 0 0 0 0 2 11 23 17 
10 0 0 0 0 0 0 0 1 5 6 
152 0.311897 1 15 2
6 0 0 4 8 9 3 
7 0 0 0 0 0 1 1 
153 0.166088 1 44 6
11 0 0 2 17 43 68 67 48 28 6 1 
12 0 0 0 0 9 50 129 167 151 118 45 12 
14 0 0 0 0 0 0 16 93 174 203 196 98 33 2 
15 0 0 0 0 0 0 0 0 20 60 127 168 113 46 6 
16 0 0 0 0 0 0 0 0 0 0 2 26 64 62 34 8 
17 0 0 0 0 0 0 0 0 0 0 0 0 0 4 8 10 4 
154 0.159181 1 36 2
13 0 0 3 22 50 84 116 121 98 61 27 8 1 
14 0 0 0 0 3 13 40 54 53 50 41 24 8 1 
155 0.725544 1 0 0
156 0.283532 1 45 3
17 0 0 3 19 45 71 100 140 171 193 203 186 142 86 36 9 1 
18 0 0 0 0 3 28 79 145 223 284 316 362 363 275 151 55 12 1 
18 0 0 0 0 0 0 0 3 13 31 68 124 179 184 125 53 12 1 
157 0.340137 1 40 3
11 0 0 6 34 83 114 115 90 53 19 3 
13 0 0 0 0 6 24 57 92 138 153 113 50 9 
15 0 0 0 0 0 0 3 8 13 20 34 44 38 22 6 
158 0.2511 1 28 2
9 0 0 6 24 43 44 38 21 5 
8 0 0 0 0 1 2 5 2 
159 0.182864 1 21 2
9 0 0 3 12 15 6 6 5 1 
9 0 0 0 0 2 12 17 12 3 
160 0.677021 1 4 1
3 0 0 1 
161 0.20369 1 48 5
13 0 0 3 21 56 100 143 166 138 86 40 12 2 
14 0 0 0 0 3 39 112 173 202 198 140 61 14 1 
14 0 0 0 0 0 0 7 35 68 77 75 58 29 6 
15 0 0 0 0 0 0 0 0 4 15 15 9 8 2 1 
12 0 0 0 0 0 0 0 0 0 0 2 3 
162 0.591257 1 13 2
6 0 0 0 2 2 2 
7 0 0 0 0 0 3 2 
163 0.207642 1 37 3
9 0 0 3 23 69 106 85 47 14 
12 0 0 0 0 0 9 39 76 90 62 21 4 
10 0 0 0 0 0 0 0 0 1 1 
164 0.249619 1 48 4
11 0 0 2 19 37 37 39 36 18 8 2 
13 0 0 0 0 4 31 105 238 312 228 120 43 6 
14 0 0 0 0 0 0 3 23 90 156 158 112 46 7 
15 0 0 0 0 0 0 0 0 0 0 10 29 30 13 2 
165 0.55161 1 15 2
6 0 0 4 5 6 4 
9 0 0 0 0 0 2 8 7 3 
166 0.20581 1 39 3
10 0 0 6 31 88 175 246 199 75 12 
12 0 0 0 0 6 38 106 171 164 89 26 3 
13 0 0 0 0 0 0 1 9 28 38 25 8 1 
167 0.437732 1 7 1
4 0 0 3 1 
168 0.164523 1 52 3
15 0 0 4 39 158 369 521 469 326 168 92 52 25 10 2 
17 0 0 0 0 4 34 131 328 525 563 420 239 127 61 27 10 2 
16 0 0 0 0 0 0 1 9 27 57 89 103 81 44 16 3 
169 0.445793 1 20 2
8 0 0 6 22 19 10 5 1 
9 0 0 0 0 0 1 4 4 1 
170 0.429198 1 28 3
8 0 0 4 21 38 39 25 7 
11 0 0 0 0 0 8 28 32 20 9 2 
12 0 0 0 0 0 0 0 1 7 14 10 2 
171 0.71142 1 0 0
172 0.423937 1 22 3
8 0 0 5 14 13 7 2 1 
11 0 0 0 0 3 7 10 7 6 4 2 
9 0 0 0 0 0 0 2 3 1 
173 0.221869 1 9 2
5 0 0 1 3 2 
6 0 0 0 0 1 1 
174 0.672631 1 0 0
175 0.130739 1 53 4
16 0 0 5 40 150 313 448 588 729 681 463 237 92 27 6 1 
17 0 0 0 0 11 72 248 534 856 1231 1390 1138 677 293 92 20 3 
18 0 0 0 0 0 0 10 53 136 260 540 794 773 507 231 73 15 2 
18 0 0 0 0 0 0 0 0 2 10 14 54 105 112 73 31 8 1 
176 0.191619 1 50 5
14 0 0 4 16 39 71 105 139 152 131 86 33 7 2 
17 0 0 0 0 2 17 71 174 271 307 286 212 117 62 33 14 4 
18 0 0 0 0 0 0 1 16 86 219 344 371 285 163 69 21 3 1 
19 0 0 0 0 0 0 0 0 2 11 45 112 175 182 134 74 33 10 3 
20 0 0 0 0 0 0 0 0 0 0 1 3 7 16 24 23 20 15 7 2 
177 0.308436 1 13 1
7 0 0 4 12 13 6 1 
178 0.164804 1 47 2
15 0 0 4 36 122 292 477 580 560 422 270 158 78 26 4 
16 0 0 0 0 4 28 105 230 371 438 362 241 147 76 26 4 
179 0.127979 1 40 4
9 0 0 4 25 85 160 166 94 24 
12 0 0 0 0 6 47 147 220 180 91 35 7 
13 0 0 0 0 0 0 4 33 79 109 93 46 10 
15 0 0 0 0 0 0 0 0 1 8 18 22 21 14 4 
180 0.591072 1 18 2
6 0 0 6 19 17 4 
6 0 0 0 0 0 2 
181 0.517976 1 18 2
7 0 0 3 9 9 4 2 
8 0 0 0 0 1 3 3 1 
182 0.150362 1 42 3
14 0 0 4 28 77 145 236 296 256 211 142 69 34 9 
15 0 0 0 0 0 13 50 98 138 156 145 105 55 26 6 
16 0 0 0 0 0 0 0 3 9 17 23 24 19 11 5 1 
183 0.192758 1 32 4
11 0 0 2 15 59 122 155 124 64 23 5 
12 0 0 0 0 1 16 64 114 105 63 25 4 
13 0 0 0 0 0 0 0 5 19 31 26 10 1 
13 0 0 0 0 0 0 0 0 0 0 2 4 2 
184 0.224468 1 35 3
12 0 0 1 14 38 53 45 34 22 11 5 1 
13 0 0 0 0 0 5 21 32 35 27 16 8 2 
14 0 0 0 0 0 0 0 2 5 7 7 5 3 1 
185 0.191199 1 57 3
12 0 0 4 48 226 591 930 941 587 244 54 4 
13 0 0 0 0 4 39 142 286 363 295 186 70 19 
12 0 0 0 0 0 0 0 1 8 12 8 5 
186 0.293041 1 19 2
6 0 0 4 18 21 5 
8 0 0 0 0 5 7 6 1 
187 0.272558 1 26 2
10 0 0 3 17 41 51 40 20 8 3 
11 0 0 0 0 0 0 8 10 2 2 2 
188 0.197755 1 32 3
10 0 0 4 20 51 89 85 50 17 3 
14 0 0 0 0 2 15 54 75 79 66 38 18 6 1 
12 0 0 0 0 0 0 0 12 30 18 9 6 
189 0.42741 1 17 3
8 0 0 3 10 9 4 3 1 
9 0 0 0 0 1 5 8 5 1 
9 0 0 0 0 0 0 2 4 2 
190 0.178162 1 30 2
13 0 0 3 23 57 79 80 70 55 32 12 4 1 
14 0 0 0 0 1 6 15 19 15 12 11 8 4 1 
191 0.242808 1 37 4
10 0 0 2 16 38 51 42 19 13 5 
12 0 0 0 0 4 27 72 106 104 77 29 5 
13 0 0 0 0 0 0 0 7 31 64 75 41 8 
14 0 0 0 0 0 0 0 0 0 1 3 10 10 2 
192 0.331644 1 28 3
11 0 0 2 17 47 80 101 81 42 13 2 
12 0 0 0 0 1 6 21 49 59 39 14 2 
12 0 0 0 0 0 0 0 1 4 8 6 2 
193 0.374527 1 30 3
9 0 0 4 22 37 36 29 15 3 
15 0 0 0 0 2 7 13 21 24 22 20 16 10 5 1 
15 0 0 0 0 0 0 0 1 2 3 1 2 3 2 1 
194 0.265674 1 11 2
6 0 0 0 2 5 2 
7 0 0 0 0 0 2 2 
195 0.338019 1 35 3
8 0 0 1 10 41 76 60 15 
10 0 0 0 0 0 1 12 35 30 8 
12 0 0 0 0 0 0 0 0 0 2 4 2 
196 0.435447 1 32 5
9 0 0 6 22 37 32 14 4 1 
10 0 0 0 0 6 32 48 36 13 5 
13 0 0 0 0 0 0 6 17 28 18 14 4 2 
14 0 0 0 0 0 0 0 0 5 17 22 19 9 4 
15 0 0 0 0 0 0 0 0 0 0 2 7 8 5 2 
197 0.445544 1 36 4
10 0 0 4 19 55 109 131 98 45 9 
13 0 0 0 0 6 34 89 130 126 89 49 23 7 
14 0 0 0 0 0 0 3 9 13 20 31 35 25 8 
15 0 0 0 0 0 0 0 0 0 0 0 0 1 2 1 
198 0 1 52 6
12 0 0 5 34 82 124 129 109 65 24 9 2 
15 0 0 0 0 10 59 180 334 423 384 249 117 42 13 2 
17 0 0 0 0 0 0 12 96 286 537 692 607 413 214 73 24 6 
18 0 0 0 0 0 0 0 0 18 103 265 472 598 575 371 154 62 16 
19 0 0 0 0 0 0 0 0 0 0 14 44 112 148 186 162 88 36 8 
17 0 0 0 0 0 0 0 0 0 0 0 0 8 12 20 24 8 
199 0.704434 1 4 1
3 0 0 1 
200 0.225612 1 45 4
13 0 0 5 23 66 136 197 201 145 87 40 10 1 
14 0 0 0 0 13 55 176 364 478 403 234 88 16 1 
14 0 0 0 0 0 0 6 57 180 307 320 194 62 7 
15 0 0 0 0 0 0 0 0 0 2 15 31 25 9 1 
201 0.733855 1 11 1
6 0 0 3 6 3 1 
202 0.427995 1 15 2
8 0 0 3 6 6 8 7 1 
9 0 0 0 0 2 1 0 3 1 
203 0.645767 1 9 1
5 0 0 1 3 1 
204 0.274648 1 18 2
7 0 0 6 10 8 0 6 
6 0 0 0 0 2 3 
205 0.664983 1 5 1
4 0 0 0 1 
206 0.338095 1 20 3
6 0 0 3 12 15 3 
7 0 0 0 0 3 11 7 
8 0 0 0 0 0 0 1 3 
207 0.792857 1 8 2
4 0 0 1 1 
5 0 0 0 0 1 
208 0.143228 1 50 3
13 0 0 6 41 134 258 337 346 286 188 92 31 6 
13 0 0 0 0 2 21 76 136 148 103 46 11 1 
13 0 0 0 0 0 0 0 1 7 19 24 13 2 
209 0.504331 1 13 1
6 0 0 1 5 6 2 
210 0.310966 1 16 2
6 0 0 2 12 22 13 
8 0 0 0 0 0 2 2 1 
211 0 1 31 3
9 0 0 2 15 36 54 44 21 6 
9 0 0 0 0 2 10 25 32 15 
10 0 0 0 0 0 0 0 4 12 10 
212 0.395623 1 30 3
11 0 0 3 15 36 79 101 82 42 13 2 
12 0 0 0 0 1 8 31 62 64 40 14 2 
12 0 0 0 0 0 0 0 1 6 9 6 2 
213 0.217961 1 49 5
11 0 0 4 28 80 112 86 64 45 18 4 
13 0 0 0 0 8 55 146 192 173 111 48 13 1 
14 0 0 0 0 0 0 12 69 134 153 112 61 20 2 
15 0 0 0 0 0 0 0 0 9 25 40 40 32 15 2 
16 0 0 0 0 0 0 0 0 0 0 0 0 2 5 3 2 
214 0.385176 1 22 2
9 0 0 3 11 18 14 7 4 1 
7 0 0 0 0 0 0 1 
215 0.498867 1 8 1
5 0 0 0 1 2 
216 0 1 35 3
10 0 0 5 18 38 62 64 40 15 2 
12 0 0 0 0 1 14 26 51 87 68 21 1 
13 0 0 0 0 0 0 0 5 10 28 40 21 4 
217 0.668158 1 9 2
4 0 0 1 4 
6 0 0 0 0 0 1 
218 0.121914 1 50 4
14 0 0 4 35 127 303 501 624 602 413 191 59 14 3 
17 0 0 0 0 12 93 359 845 1338 1592 1458 1032 606 303 113 26 3 
18 0 0 0 0 0 0 21 145 446 819 1129 1255 1103 784 440 175 43 5 
19 0 0 0 0 0 0 0 0 0 21 108 277 458 532 445 267 109 27 3 
219 0.339268 1 24 3
9 0 0 6 12 11 13 9 4 1 
10 0 0 0 0 3 5 3 1 2 2 
7 0 0 0 0 0 0 1 
220 0.267105 1 44 3
14 0 0 4 32 111 190 235 257 211 130 67 30 11 2 
15 0 0 0 0 1 13 49 84 131 138 97 53 23 9 2 
11 0 0 0 0 0 0 0 2 4 2 2 
221 0.136408 1 34 3
12 0 0 1 9 34 70 69 36 28 17 3 1 
13 0 0 0 0 3 17 36 42 33 24 12 5 2 
13 0 0 0 0 0 0 4 14 8 6 6 0 6 
222 0.437756 1 26 3
11 0 0 4 15 23 34 37 23 10 4 1 
12 0 0 0 0 8 30 54 61 37 13 4 1 
11 0 0 0 0 0 0 1 5 9 7 2 
223 0.347228 1 18 2
11 0 0 2 7 12 9 8 7 4 6 4 
12 0 0 0 0 1 5 14 26 25 13 8 4 
224 0.378165 1 21 3
8 0 0 1 6 9 3 3 1 
9 0 0 0 0 1 5 4 3 1 
8 0 0 0 0 0 0 0 1 
225 0.375229 1 24 2
6 0 0 6 24 34 10 
7 0 0 0 0 4 14 6 
226 0.515181 1 9 2
5 0 0 1 4 2 
7 0 0 0 0 0 2 2 
227 0.186168 1 46 4
11 0 0 5 32 77 106 124 118 81 32 6 
13 0 0 0 0 4 35 125 238 287 226 107 27 3 
14 0 0 0 0 0 0 0 9 47 97 102 56 14 1 
15 0 0 0 0 0 0 0 0 0 1 8 18 17 7 1 
228 0.245926 1 23 2
8 0 0 3 18 35 26 9 1 
9 0 0 0 0 2 5 6 4 1 
229 0.39019 1 11 1
6 0 0 2 8 6 2 
230 0.200571 1 10 2
6 0 0 1 5 4 2 
7 0 0 0 0 1 3 2 
231 0.364581 1 30 5
9 0 0 4 17 32 25 7 3 2 
11 0 0 0 0 2 19 52 71 62 32 6 
12 0 0 0 0 0 0 3 11 21 23 11 3 
12 0 0 0 0 0 0 0 0 3 8 9 3 
13 0 0 0 0 0 0 0 0 0 0 1 3 3 
232 0.385623 1 35 2
8 0 0 1 11 42 81 64 19 
10 0 0 0 0 0 4 25 48 30 4 
233 0.569863 1 17 2
7 0 0 4 16 19 12 3 
7 0 0 0 0 2 4 2 
234 0.198952 1 38 3
12 0 0 6 30 63 89 95 74 47 22 7 1 
13 0 0 0 0 10 36 74 99 88 58 29 10 2 
14 0 0 0 0 0 0 0 1 4 18 28 23 10 2 
235 0.568905 1 9 1
5 0 0 2 2 1 
236 0.159752 1 43 4
11 0 0 5 22 52 75 81 64 34 12 2 
13 0 0 0 0 8 40 83 92 70 45 23 9 1 
12 0 0 0 0 0 0 2 17 33 31 17 2 
12 0 0 0 0 0 0 0 0 0 0 0 1 
237 0.349633 1 12 2
5 0 0 6 6 2 
5 0 0 0 0 3 
238 0.340637 1 14 2
6 0 0 3 8 5 3 
8 0 0 0 0 0 1 1 1 
239 0.256133 1 39 3
11 0 0 3 19 51 68 62 58 42 23 7 
12 0 0 0 0 7 29 47 43 28 17 13 6 
13 0 0 0 0 0 0 2 6 5 1 0 1 1 
240 0 1 47 3
12 0 0 4 32 120 276 379 325 183 70 21 4 
12 0 0 0 0 0 9 60 166 243 208 103 22 
14 0 0 0 0 0 0 0 8 52 144 216 181 77 12 
241 0.485058 1 15 2
7 0 0 3 8 9 8 3 
8 0 0 0 0 0 4 4 2 
242 0.190388 1 30 4
9 0 0 4 19 45 58 34 12 4 
10 0 0 0 0 5 30 58 53 31 4 
11 0 0 0 0 0 0 2 11 23 22 1 
11 0 0 0 0 0 0 0 0 0 0 4 
243 0.159298 1 39 4
13 0 0 5 19 43 89 119 95 50 22 12 4 1 
14 0 0 0 0 2 8 39 82 95 72 32 12 4 1 
13 0 0 0 0 0 0 0 4 12 22 30 16 5 
14 0 0 0 0 0 0 0 0 0 0 1 3 4 2 
244 0.566823 1 16 2
7 0 0 1 5 3 1 1 
9 0 0 0 0 0 2 3 1 1 
245 0 1 46 3
14 0 0 5 33 90 178 272 314 266 180 118 86 40 7 
15 0 0 0 0 1 12 30 33 32 31 26 20 16 10 3 
10 0 0 0 0 0 0 0 1 3 1 
246 0.132642 1 36 3
10 0 0 5 9 15 22 18 12 6 2 
11 0 0 0 0 4 16 37 36 23 7 1 
11 0 0 0 0 0 0 3 14 18 12 3 
247 0.796972 1 0 0
248 0.233898 1 20 2
7 0 0 5 18 17 17 10 
7 0 0 0 0 1 4 3 
249 0.27138 1 13 2
8 0 0 1 0 4 6 4 1 
9 0 0 0 0 0 2 5 4 1 
250 0.543287 1 17 2
7 0 0 2 5 9 4 1 
8 0 0 0 0 0 0 2 1 
251 0.886403 1 0 0
252 0.833399 1 0 0
253 0.669262 1 11 2
5 0 0 3 2 2 
6 0 0 0 0 0 1 
254 0.122578 1 38 2
10 0 0 4 27 78 125 120 73 25 4 
11 0 0 0 0 0 4 14 19 14 10 4 
255 0.565511 1 0 0
256 0.414475 1 16 3
7 0 0 1 7 12 6 2 
7 0 0 0 0 1 5 6 
8 0 0 0 0 0 0 1 1 
257 0.519926 1 12 2
6 0 0 1 5 8 2 
6 0 0 0 0 0 1 
258 0.408232 1 20 2
7 0 0 2 8 15 11 1 
10 0 0 0 0 0 2 10 16 10 3 
259 0.304931 1 36 4
11 0 0 4 14 31 46 49 35 16 8 4 
12 0 0 0 0 6 31 65 98 91 48 12 4 
12 0 0 0 0 0 0 0 5 21 19 17 3 
13 0 0 0 0 0 0 0 0 0 2 3 5 3 
260 0.508708 1 5 1
3 0 0 2 
261 0.607548 1 14 2
6 0 0 1 6 5 2 
6 0 0 0 0 2 1 
262 0.607243 1 5 1
4 0 0 1 1 
263 0.39806 1 17 2
8 0 0 4 7 7 4 3 1 
9 0 0 0 0 2 3 1 2 1 
264 0.61981 1 5 1
4 0 0 0 1 
265 0.450879 1 15 2
7 0 0 3 12 10 5 1 
6 0 0 0 0 2 2 
266 0.0370217 1 49 4
13 0 0 6 36 94 122 117 106 79 50 36 19 4 
14 0 0 0 0 19 83 171 223 203 138 71 30 11 4 
15 0 0 0 0 0 0 8 50 98 109 76 41 15 7 4 
13 0 0 0 0 0 0 0 0 2 3 3 1 1 
267 0.351506 1 23 2
7 0 0 6 21 26 10 2 
7 0 0 0 0 1 3 3 
268 0.200859 1 35 4
10 0 0 5 22 44 44 24 12 6 1 
12 0 0 0 0 6 28 56 64 48 22 6 1 
14 0 0 0 0 0 0 3 12 35 60 55 28 8 1 
15 0 0 0 0 0 0 0 0 0 0 6 20 24 12 2 
269 0.405055 1 30 2
10 0 0 3 21 51 61 47 32 15 4 
9 0 0 0 0 0 6 12 7 2 
270 0.216646 1 47 4
12 0 0 3 21 60 96 114 100 80 44 16 3 
14 0 0 0 0 6 46 135 209 183 130 90 47 14 2 
15 0 0 0 0 0 0 8 34 59 70 69 54 32 14 3 
16 0 0 0 0 0 0 0 0 2 8 15 13 6 6 6 2 
271 0.3198 1 35 5
9 0 0 4 15 20 14 14 8 2 
11 0 0 0 0 6 14 23 46 44 22 7 
13 0 0 0 0 0 0 2 9 26 38 28 12 2 
15 0 0 0 0 0 0 0 0 0 2 9 19 19 11 3 
16 0 0 0 0 0 0 0 0 0 0 0 0 0 2 2 1 
272 0.349995 1 25 2
8 0 0 2 3 10 16 6 1 
9 0 0 0 0 0 0 6 4 1 
273 0.494386 1 23 3
9 0 0 2 6 12 17 17 10 2 
9 0 0 0 0 0 6 10 6 4 
10 0 0 0 0 0 0 0 3 0 2 
274 0.371072 1 19 2
7 0 0 3 15 26 10 1 
9 0 0 0 0 0 8 10 6 1 
275 0.389118 1 25 3
12 0 0 3 11 19 31 37 28 21 14 6 1 
13 0 0 0 0 3 11 30 36 26 23 19 8 1 
13 0 0 0 0 0 0 1 3 4 6 9 7 2 
276 0.181109 1 47 4
12 0 0 6 40 127 225 266 284 255 145 46 6 
13 0 0 0 0 0 14 63 98 99 125 95 50 8 
14 0 0 0 0 0 0 0 6 19 20 28 32 20 6 
15 0 0 0 0 0 0 0 0 0 1 0 1 1 2 2 
277 0.298895 1 23 3
9 0 0 1 7 16 18 9 3 1 
10 0 0 0 0 1 5 13 9 7 2 
11 0 0 0 0 0 0 0 0 1 2 1 
278 0.220062 1 28 2
10 0 0 3 24 62 110 133 104 39 4 
11 0 0 0 0 2 17 52 84 75 31 4 
279 0.384372 1 20 3
8 0 0 6 16 16 9 4 1 
8 0 0 0 0 6 12 7 1 
9 0 0 0 0 0 0 1 3 1 
280 0.120153 1 56 5
17 0 0 6 46 165 376 717 1290 1942 2315 2238 1794 1186 662 328 107 15 
19 0 0 0 0 10 69 241 622 1392 2584 3846 4527 4232 3183 2066 1218 509 107 9 
20 0 0 0 0 0 0 2 21 123 403 992 1987 2955 3211 2691 1957 1375 721 198 21 
21 0 0 0 0 0 0 0 0 0 2 20 77 247 552 795 777 622 528 364 129 15 
22 0 0 0 0 0 0 0 0 0 0 0 0 1 6 18 49 66 50 46 45 23 3 
281 0.394447 1 9 1
4 0 0 3 4 
282 0.740509 1 9 1
6 0 0 1 4 4 1 
283 0.577873 1 24 3
7 0 0 2 10 16 11 1 
9 0 0 0 0 1 7 18 9 1 
9 0 0 0 0 0 0 1 2 1 
284 0.218629 1 33 3
10 0 0 5 27 58 73 66 36 10 1 
11 0 0 0 0 8 36 70 55 30 9 1 
10 0 0 0 0 0 0 1 6 6 1 
285 0.659452 1 4 1
3 0 0 1 
286 0.25757 1 30 3
8 0 0 6 29 58 56 24 4 
10 0 0 0 0 7 30 40 26 12 1 
11 0 0 0 0 0 0 6 10 6 3 1 
287 0.312608 1 10 2
5 0 0 2 4 1 
6 0 0 0 0 1 2 
288 0.378245 1 31 2
10 0 0 5 21 34 50 58 44 19 3 
10 0 0 0 0 2 8 20 26 16 5 
289 0.248014 1 34 3
8 0 0 2 22 69 88 62 18 
11 0 0 0 0 0 11 47 74 65 25 3 
13 0 0 0 0 0 0 0 0 8 23 23 11 2 
290 0.152622 1 33 3
8 0 0 2 20 43 32 9 6 
10 0 0 0 0 4 22 28 8 7 1 
9 0 0 0 0 0 0 2 7 1 
291 0.410238 1 22 2
8 0 0 5 12 15 10 8 2 
9 0 0 0 0 8 13 4 2 1 
292 0.609123 1 16 2
6 0 0 4 10 11 3 
8 0 0 0 0 0 2 6 2 
293 0.588595 1 20 2
7 0 0 4 8 10 4 1 
8 0 0 0 0 1 2 3 2 
294 0.191471 1 37 3
10 0 0 6 32 76 99 85 37 10 4 
13 0 0 0 0 4 26 61 119 110 56 24 5 1 
14 0 0 0 0 0 0 1 10 24 33 34 22 8 2 
295 0.255155 1 46 5
12 0 0 4 26 78 133 163 141 79 35 12 2 
13 0 0 0 0 10 56 146 242 255 161 69 27 6 
14 0 0 0 0 0 0 4 36 108 193 149 50 16 4 
14 0 0 0 0 0 0 0 0 0 3 42 70 33 5 
15 0 0 0 0 0 0 0 0 0 0 0 0 9 9 3 
296 0.273992 1 29 2
10 0 0 0 8 27 38 45 43 23 5 
12 0 0 0 0 0 4 4 6 10 11 6 1 
297 0.115027 1 57 4
11 0 0 5 35 111 193 267 329 302 173 37 
14 0 0 0 0 11 86 227 421 572 485 249 99 44 4 
15 0 0 0 0 0 0 4 51 173 269 198 79 30 15 2 
14 0 0 0 0 0 0 0 0 0 1 6 5 6 1 
298 0.624564 1 6 1
4 0 0 1 2 
299 0.221706 1 46 5
12 0 0 5 27 74 141 240 322 308 203 85 30 
15 0 0 0 0 2 25 115 315 584 773 722 447 214 56 15 
16 0 0 0 0 0 0 1 16 79 217 375 436 340 188 69 25 
17 0 0 0 0 0 0 0 0 1 7 35 81 109 96 59 28 11 
18 0 0 0 0 0 0 0 0 0 0 0 3 10 12 10 8 4 1 
300 0.303123 1 40 5
9 0 0 3 19 43 37 25 14 3 
11 0 0 0 0 6 19 33 39 29 12 2 
13 0 0 0 0 0 0 1 18 40 51 34 14 2 
14 0 0 0 0 0 0 0 0 0 8 28 28 14 2 
14 0 0 0 0 0 0 0 0 0 0 0 0 2 2 
301 0.0986508 1 46 4
10 0 0 6 36 83 104 77 46 37 14 
13 0 0 0 0 9 56 146 171 99 56 35 21 7 
14 0 0 0 0 0 0 9 56 104 85 42 12 6 2 
14 0 0 0 0 0 0 0 0 0 5 11 14 9 3 
302 0.443372 1 11 2
8 0 0 1 3 4 4 1 1 
9 0 0 0 0 0 0 0 1 1 
303 0.422545 1 24 2
8 0 0 2 13 19 18 8 1 
8 0 0 0 0 0 0 2 1 
304 0.437978 1 6 1
4 0 0 2 1 
305 0.413566 1 16 2
8 0 0 2 10 16 9 6 1 
7 0 0 0 0 0 2 2 
306 0.172626 1 43 3
13 0 0 6 27 67 100 98 83 46 22 13 6 1 
11 0 0 0 0 9 40 73 58 40 11 1 
9 0 0 0 0 0 0 0 6 4 
307 0.177254 1 57 3
15 0 0 4 31 121 317 608 881 935 699 377 155 52 18 4 
15 0 0 0 0 7 64 256 555 787 807 622 323 109 20 1 
16 0 0 0 0 0 0 0 9 33 63 74 72 49 28 11 1 
308 0.274424 1 37 3
11 0 0 5 19 46 86 108 100 63 26 4 
12 0 0 0 0 1 9 32 50 54 36 17 3 
12 0 0 0 0 0 0 0 1 4 6 4 2 
309 0 1 58 5
18 0 0 4 38 152 391 838 1457 2017 2315 2255 1841 1291 788 377 150 50 8 
19 0 0 0 0 6 52 196 545 1255 2364 3623 4463 4444 3601 2406 1277 518 133 13 
22 0 0 0 0 0 0 1 6 30 132 441 1019 1701 2147 2018 1490 884 433 154 40 9 1 
22 0 0 0 0 0 0 0 0 0 0 0 12 73 221 373 401 287 152 72 22 5 1 
20 0 0 0 0 0 0 0 0 0 0 0 0 0 0 5 21 29 16 5 2 
310 0.152834 1 41 3
12 0 0 3 17 54 114 158 145 113 74 38 9 
14 0 0 0 0 6 17 57 147 219 244 204 130 48 4 
15 0 0 0 0 0 0 1 4 17 45 43 48 46 31 4 
311 0.249385 1 30 5
10 0 0 1 5 15 30 35 28 10 2 
11 0 0 0 0 1 5 23 56 59 28 6 
12 0 0 0 0 0 0 1 4 16 35 24 5 
13 0 0 0 0 0 0 0 0 0 0 3 7 2 
14 0 0 0 0 0 0 0 0 0 0 0 0 1 1 
312 0.587177 1 0 0
313 0.440188 1 14 2
7 0 0 2 6 9 7 2 
9 0 0 0 0 1 1 3 4 2 
314 0.167168 1 55 5
14 0 0 4 34 138 339 567 671 633 472 233 95 35 6 
16 0 0 0 0 5 52 195 401 576 644 552 372 215 102 52 12 
16 0 0 0 0 0 0 8 64 186 313 366 320 209 95 29 14 
16 0 0 0 0 0 0 0 0 8 38 88 126 129 95 44 12 
17 0 0 0 0 0 0 0 0 0 0 2 9 17 21 19 12 4 
315 0.136834 1 61 6
18 0 0 4 45 204 571 1125 1728 2280 2666 2777 2461 1764 1000 430 125 20 1 
21 0 0 0 0 4 68 367 1085 2206 3740 5517 7378 8769 8885 7460 5033 2674 1085 307 50 3 
23 0 0 0 0 0 0 5 62 327 967 2154 3818 5735 7887 9668 10148 8895 6384 3665 1656 569 132 15 
24 0 0 0 0 0 0 0 0 0 11 103 417 1058 1964 3161 4531 5576 5769 4925 3383 1790 668 151 15 
24 0 0 0 0 0 0 0 0 0 0 0 0 8 63 226 520 944 1251 1207 893 533 247 74 10 
22 0 0 0 0 0 0 0 0 0 0 0 0 0 0 0 2 14 46 96 106 54 10 
316 0.197303 1 36 2
11 0 0 1 10 50 121 171 194 226 144 36 
12 0 0 0 0 0 2 19 53 54 20 32 30 
317 0.435827 1 17 2
6 0 0 4 7 3 1 
9 0 0 0 0 3 8 6 5 2 
318 0.237234 1 22 2
11 0 0 4 12 13 12 12 14 9 4 1 
12 0 0 0 0 0 2 5 2 0 0 2 1 
319 0.449432 1 13 1
6 0 0 3 3 6 5 
320 0.294478 1 34 3
15 0 0 3 12 28 49 62 83 104 86 51 28 12 3 1 
16 0 0 0 0 3 10 37 69 86 86 63 38 20 8 3 1 
15 0 0 0 0 0 0 1 3 8 19 23 13 5 3 1 
321 0.302716 1 30 2
13 0 0 1 9 29 42 47 57 51 32 23 12 2 
14 0 0 0 0 2 16 28 25 24 32 24 19 14 5 
322 0.341911 1 29 2
11 0 0 1 9 34 66 93 100 73 28 5 
10 0 0 0 0 0 1 4 3 2 1 
323 0.227011 1 38 3
9 0 0 3 14 31 54 63 37 10 
12 0 0 0 0 3 12 18 36 39 16 7 3 
10 0 0 0 0 0 0 3 3 12 15 
324 0.682052 1 10 2
5 0 0 2 3 1 
5 0 0 0 0 1 
325 0.00819343 1 55 5
15 0 0 5 41 149 304 408 429 343 234 147 75 25 7 1 
18 0 0 0 0 8 79 302 632 902 958 790 574 361 168 79 37 10 1 
19 0 0 0 0 0 0 5 39 148 389 579 623 588 431 251 136 55 12 1 
19 0 0 0 0 0 0 0 0 0 1 33 77 135 162 123 86 45 11 1 
18 0 0 0 0 0 0 0 0 0 0 0 0 3 10 12 12 9 2 
326 0.328459 1 15 1
10 0 0 0 2 7 10 10 6 2 1 
327 0.352681 1 21 2
7 0 0 2 10 10 5 1 
8 0 0 0 0 0 1 2 1 
328 0.282995 1 21 2
7 0 0 5 12 14 6 1 
7 0 0 0 0 3 8 5 
329 0.0448241 1 45 4
11 0 0 6 39 91 119 100 70 41 16 3 
12 0 0 0 0 7 38 98 152 160 123 59 12 
13 0 0 0 0 0 0 0 9 35 55 47 26 6 
12 0 0 0 0 0 0 0 0 0 3 6 2 
330 0.293345 1 19 2
10 0 0 6 8 9 10 9 4 2 1 
8 0 0 0 0 1 4 1 1 
331 0 1 48 5
13 0 0 3 21 51 100 134 121 90 52 25 10 2 
14 0 0 0 0 7 45 131 215 243 243 162 75 26 4 
15 0 0 0 0 0 0 4 42 113 152 187 139 64 20 2 
15 0 0 0 0 0 0 0 0 1 16 39 55 47 24 8 
16 0 0 0 0 0 0 0 0 0 0 0 3 4 7 4 2 
332 0.778327 1 5 1
3 0 0 2 
333 0.46073 1 11 2
7 0 0 1 5 7 4 1 
8 0 0 0 0 0 1 2 1 
334 0.176514 1 54 4
21 0 0 5 20 61 157 325 540 792 1050 1246 1356 1327 1153 883 608 380 205 85 23 3 
23 0 0 0 0 7 40 131 309 587 952 1370 1785 2096 2185 1994 1598 1131 725 426 228 102 32 5 
25 0 0 0 0 0 0 0 7 31 78 194 368 566 718 817 831 761 613 416 237 118 56 26 10 2 
24 0 0 0 0 0 0 0 0 0 0 0 2 4 10 32 58 88 90 74 68 52 30 12 2 
335 0.076762 1 51 5
14 0 0 2 18 69 150 253 288 198 115 72 27 5 1 
15 0 0 0 0 6 63 259 538 591 409 233 110 34 11 2 
15 0 0 0 0 0 0 10 94 340 481 350 210 95 36 10 
15 0 0 0 0 0 0 0 0 0 21 83 155 143 56 16 
15 0 0 0 0 0 0 0 0 0 0 0 0 18 42 12 
336 0 1 50 4
13 0 0 2 20 62 147 296 434 466 378 205 57 21 
15 0 0 0 0 1 14 64 199 371 492 502 354 145 71 14 
16 0 0 0 0 0 0 0 6 28 90 189 248 192 105 72 22 
17 0 0 0 0 0 0 0 0 0 0 3 17 35 36 30 24 8 
337 0.427031 1 11 2
7 0 0 0 2 3 2 1 
6 0 0 0 0 0 1 
338 0.125366 1 32 3
11 0 0 3 15 37 57 67 63 49 21 3 
12 0 0 0 0 1 4 12 23 36 41 30 9 
13 0 0 0 0 0 0 0 1 4 5 5 8 4 
339 0.611 1 0 0
340 0.630062 1 9 1
7 0 0 1 3 4 3 1 
341 0.358113 1 27 3
9 0 0 2 8 23 36 20 6 1 
10 0 0 0 0 0 4 10 8 4 1 
8 0 0 0 0 0 0 0 1 
342 0.436296 1 15 2
6 0 0 0 4 9 1 
8 0 0 0 0 0 4 2 1 
343 0.218097 1 40 2
13 0 0 6 34 78 103 115 115 76 40 22 12 2 
12 0 0 0 0 4 13 14 12 19 19 9 2 
344 0.233767 1 42 6
9 0 0 3 17 41 49 34 15 2 
12 0 0 0 0 3 26 88 142 114 42 11 2 
14 0 0 0 0 0 0 4 30 115 175 116 47 12 1 
15 0 0 0 0 0 0 0 0 3 24 86 95 63 26 6 
17 0 0 0 0 0 0 0 0 0 0 0 18 41 45 29 10 1 
18 0 0 0 0 0 0 0 0 0 0 0 0 0 6 15 15 8 2 
345 0.306154 1 24 3
8 0 0 2 13 20 16 8 1 
10 0 0 0 0 1 3 8 10 6 1 
11 0 0 0 0 0 0 0 0 0 1 1 
346 0.207593 1 54 3
13 0 0 3 27 114 280 452 532 528 471 333 123 14 
16 0 0 0 0 6 34 126 313 477 499 457 392 281 180 78 9 
15 0 0 0 0 0 0 3 26 88 178 245 223 121 33 3 
347 0.415366 1 28 4
9 0 0 4 10 11 8 11 5 2 
10 0 0 0 0 3 13 23 34 17 5 
11 0 0 0 0 0 0 1 9 27 14 4 
11 0 0 0 0 0 0 0 0 0 4 4 
348 0.286537 1 26 3
8 0 0 5 21 37 35 9 1 
8 0 0 0 0 5 23 26 4 
9 0 0 0 0 0 0 6 12 2 
349 0.218706 1 29 3
9 0 0 4 23 45 39 26 14 1 
9 0 0 0 0 11 31 24 13 7 
10 0 0 0 0 0 0 3 4 2 1 
350 0.19334 1 49 4
11 0 0 4 18 41 82 130 157 142 82 22 
13 0 0 0 0 1 8 35 82 127 131 84 35 6 
13 0 0 0 0 0 0 0 3 11 21 23 14 4 
13 0 0 0 0 0 0 0 0 0 1 4 5 2 
351 0.510099 1 13 2
6 0 0 2 7 4 1 
7 0 0 0 0 4 3 1 
352 0.524273 1 16 2
7 0 0 3 8 9 5 3 
6 0 0 0 0 3 3 
353 0.174234 1 42 4
10 0 0 4 21 57 95 95 58 22 4 
12 0 0 0 0 4 35 110 166 148 73 14 1 
13 0 0 0 0 0 0 0 14 58 89 60 21 3 
14 0 0 0 0 0 0 0 0 0 12 33 48 30 6 
354 0.412476 1 21 3
11 0 0 1 5 10 15 20 14 5 3 1 
12 0 0 0 0 0 2 10 19 16 5 3 1 
10 0 0 0 0 0 0 0 0 1 2 
355 0.254896 1 47 4
16 0 0 5 33 128 313 536 737 841 773 595 404 215 88 34 8 
17 0 0 0 0 3 28 131 407 896 1428 1710 1584 1184 713 329 99 13 
20 0 0 0 0 0 0 0 5 29 116 310 566 674 577 384 219 95 29 7 1 
18 0 0 0 0 0 0 0 0 0 0 1 9 36 68 58 24 9 2 
356 0.482602 1 15 3
5 0 0 1 8 7 
7 0 0 0 0 1 8 1 
8 0 0 0 0 0 0 1 1 
357 0.270794 1 20 2
8 0 0 1 5 13 18 9 1 
9 0 0 0 0 0 1 6 7 2 
358 0.364746 1 14 1
7 0 0 0 2 8 6 5 
359 0.306946 1 30 3
9 0 0 2 11 22 21 10 2 1 
10 0 0 0 0 4 17 23 15 5 1 
10 0 0 0 0 0 0 2 8 9 3 
360 0.418831 1 13 1
8 0 0 1 5 8 9 7 2 
361 0.573718 1 0 0
362 0.507638 1 0 0
363 0.598878 1 15 2
8 0 0 2 10 19 17 7 1 
10 0 0 0 0 1 4 4 5 3 1 
364 0.644657 1 7 2
4 0 0 2 2 
5 0 0 0 0 1 
365 0.212364 1 42 5
11 0 0 1 12 59 127 159 143 81 24 4 
15 0 0 0 0 0 12 77 214 358 395 377 252 121 40 6 
18 0 0 0 0 0 0 0 8 83 255 495 674 724 569 360 188 63 9 
17 0 0 0 0 0 0 0 0 0 14 48 111 98 78 70 34 6 
18 0 0 0 0 0 0 0 0 0 0 0 12 40 34 32 34 17 3 
366 0.338213 1 25 5
7 0 0 5 10 8 5 2 
9 0 0 0 0 4 13 13 9 3 
11 0 0 0 0 0 0 4 16 19 10 2 
12 0 0 0 0 0 0 0 0 4 7 7 2 
13 0 0 0 0 0 0 0 0 0 0 1 1 1 
367 0.448152 1 28 4
8 0 0 4 23 44 39 17 3 
10 0 0 0 0 3 19 30 33 24 6 
11 0 0 0 0 0 0 3 7 3 9 5 
12 0 0 0 0 0 0 0 0 1 0 0 1 
368 0.151282 1 43 3
10 0 0 3 27 87 137 136 100 36 6 
12 0 0 0 0 5 40 128 214 185 104 40 6 
13 0 0 0 0 0 0 1 15 47 89 65 34 6 
369 0.181871 1 47 5
18 0 0 4 16 70 200 403 639 867 996 949 743 499 320 216 123 44 6 
19 0 0 0 0 3 11 38 132 320 606 931 1102 954 601 315 190 114 44 7 
21 0 0 0 0 0 0 5 8 24 91 250 542 856 922 641 302 159 120 71 24 3 
22 0 0 0 0 0 0 0 0 0 1 5 22 75 178 273 259 153 68 39 26 11 2 
20 0 0 0 0 0 0 0 0 0 0 0 0 0 1 6 17 27 24 11 2 
370 0.228923 1 16 2
7 0 0 2 4 6 9 4 
8 0 0 0 0 0 1 2 1 
371 0.37314 1 32 3
10 0 0 3 14 29 33 31 25 8 1 
11 0 0 0 0 3 12 32 43 36 12 1 
11 0 0 0 0 0 0 1 3 5 6 2 
372 0.609501 1 8 1
6 0 0 1 3 3 1 
373 0.138691 1 47 4
13 0 0 2 18 64 136 198 195 128 64 28 9 3 
15 0 0 0 0 1 17 112 342 638 745 566 302 117 32 4 
17 0 0 0 0 0 0 0 9 71 178 260 270 203 109 42 10 1 
16 0 0 0 0 0 0 0 0 0 0 12 30 34 21 7 1 
374 0.199347 1 46 4
12 0 0 6 32 75 114 152 162 100 48 24 8 
13 0 0 0 0 4 44 136 214 214 175 138 94 36 
14 0 0 0 0 0 0 5 28 58 70 81 80 46 12 
14 0 0 0 0 0 0 0 0 0 2 6 16 22 12 
375 0.441677 1 11 1
5 0 0 1 5 4 
376 0.189872 1 36 2
12 0 0 2 12 38 75 126 154 118 72 46 11 
9 0 0 0 0 0 2 4 4 1 
377 0.5124 1 26 4
7 0 0 3 6 5 2 1 
10 0 0 0 0 4 7 7 12 11 3 
11 0 0 0 0 0 0 1 1 1 6 5 
12 0 0 0 0 0 0 0 0 0 0 0 1 
378 0.335667 1 24 2
7 0 0 0 8 20 22 9 
9 0 0 0 0 0 1 9 10 3 
379 0.250778 1 35 3
9 0 0 2 12 39 72 73 40 5 
11 0 0 0 0 1 6 27 42 45 24 3 
12 0 0 0 0 0 0 0 2 0 6 12 2 
380 0.524802 1 11 2
5 0 0 1 4 3 
6 0 0 0 0 0 1 
381 0.213757 1 29 2
9 0 0 3 23 53 51 25 8 1 
11 0 0 0 0 1 9 12 15 11 5 1 
382 0.393466 1 14 1
7 0 0 6 8 5 3 1 
383 0.482519 1 13 2
9 0 0 1 5 11 12 10 5 1 
7 0 0 0 0 2 3 1 
384 0.49437 1 28 3
10 0 0 3 13 20 30 35 27 16 5 
11 0 0 0 0 4 8 16 23 16 6 1 
11 0 0 0 0 0 0 2 5 10 7 2 
385 0.371512 1 17 3
7 0 0 3 7 4 2 2 
9 0 0 0 0 4 9 6 4 1 
7 0 0 0 0 0 0 1 
386 0.387566 1 27 2
9 0 0 2 14 32 34 28 12 2 
10 0 0 0 0 2 7 12 10 4 1 
387 0 1 33 3
9 0 0 5 26 50 66 53 19 10 
11 0 0 0 0 6 23 71 106 76 40 8 
12 0 0 0 0 0 0 2 12 22 32 36 16 
388 0.128044 1 49 6
16 0 0 3 24 91 180 218 212 190 156 114 67 38 19 8 2 
17 0 0 0 0 9 78 224 321 361 395 384 309 179 102 54 25 7 
18 0 0 0 0 0 0 11 73 172 238 318 361 305 176 90 49 27 9 
19 0 0 0 0 0 0 0 0 2 24 48 88 141 143 87 35 15 11 5 
20 0 0 0 0 0 0 0 0 0 0 1 2 5 16 27 22 8 1 1 1 
18 0 0 0 0 0 0 0 0 0 0 0 0 0 0 0 1 2 1 
389 0.128656 1 44 4
11 0 0 3 32 132 292 391 337 173 46 4 
14 0 0 0 0 0 8 66 208 333 310 196 96 30 4 
15 0 0 0 0 0 0 0 8 44 96 114 86 52 22 4 
16 0 0 0 0 0 0 0 0 0 0 4 10 12 12 8 2 
390 0.205872 1 28 3
9 0 0 5 22 25 22 26 15 1 
10 0 0 0 0 5 15 22 23 14 4 
11 0 0 0 0 0 0 1 7 4 2 4 
391 0.537702 1 6 1
4 0 0 2 1 
392 0.615475 1 5 1
4 0 0 1 1 
393 0.837344 1 6 1
5 0 0 0 1 1 
394 0.124445 1 43 4
12 0 0 6 36 105 184 220 172 93 38 12 2 
14 0 0 0 0 7 42 99 145 142 110 61 26 10 2 
13 0 0 0 0 0 0 6 23 43 46 36 19 5 
14 0 0 0 0 0 0 0 0 1 3 8 9 5 1 
395 0.173069 1 51 5
15 0 0 3 17 59 138 286 449 473 374 251 136 53 12 1 
16 0 0 0 0 4 35 124 310 553 722 782 678 444 193 48 5 
17 0 0 0 0 0 0 0 28 132 277 381 369 312 240 137 46 7 
18 0 0 0 0 0 0 0 0 0 18 67 109 107 79 60 40 17 4 
19 0 0 0 0 0 0 0 0 0 0 0 2 6 9 8 5 3 2 1 
396 0.350439 1 40 3
16 0 0 3 8 22 44 71 107 141 161 153 122 79 35 9 1 
17 0 0 0 0 1 0 10 36 88 141 187 212 191 125 52 12 1 
17 0 0 0 0 0 0 0 0 0 1 7 24 45 50 32 10 1 
397 0.454197 1 19 3
9 0 0 3 9 15 14 10 6 2 
10 0 0 0 0 3 11 16 15 10 5 
11 0 0 0 0 0 0 0 2 5 4 3 
398 0.103335 1 55 4
16 0 0 3 30 123 292 460 550 518 402 276 171 89 35 9 1 
17 0 0 0 0 5 62 230 460 631 666 542 342 185 95 40 10 1 
17 0 0 0 0 0 0 4 15 57 147 228 239 161 75 28 8 1 
16 0 0 0 0 0 0 0 0 0 0 2 12 27 28 13 2 
399 0.291788 1 16 2
7 0 0 4 8 9 4 1 
8 0 0 0 0 1 4 3 1 
400 0.21135 1 45 3
10 0 0 2 20 91 215 294 224 93 11 
12 0 0 0 0 4 28 98 170 194 144 54 6 
13 0 0 0 0 0 0 2 14 27 40 46 29 4 
401 0 1 52 4
12 0 0 5 41 141 291 389 391 284 137 46 6 
14 0 0 0 0 4 43 176 415 635 662 486 246 65 8 
16 0 0 0 0 0 0 0 4 31 109 209 241 153 48 10 1 
15 0 0 0 0 0 0 0 0 0 0 7 25 33 17 2 
402 0.29621 1 39 4
11 0 0 0 6 26 63 88 77 53 22 4 
12 0 0 0 0 0 3 27 68 93 77 34 6 
13 0 0 0 0 0 0 0 0 7 25 26 16 2 
13 0 0 0 0 0 0 0 0 0 0 1 2 2 
403 0.402564 1 8 1
5 0 0 0 3 1 
404 0.141898 1 60 6
12 0 0 6 40 142 337 551 625 476 227 75 16 
14 0 0 0 0 16 131 482 1047 1489 1398 847 339 78 4 
15 0 0 0 0 0 0 19 168 594 1141 1335 954 410 95 6 
16 0 0 0 0 0 0 0 0 18 132 372 541 455 210 48 2 
16 0 0 0 0 0 0 0 0 0 0 10 54 106 107 59 15 
17 0 0 0 0 0 0 0 0 0 0 0 0 3 8 8 4 1 
405 0.374545 1 28 4
9 0 0 2 11 28 34 30 18 6 
11 0 0 0 0 3 20 54 68 45 17 6 
13 0 0 0 0 0 0 1 9 30 41 26 13 4 
14 0 0 0 0 0 0 0 0 0 0 3 10 9 2 
406 0.327694 1 22 3
7 0 0 3 7 11 16 5 
10 0 0 0 0 0 5 14 6 3 1 
11 0 0 0 0 0 0 0 6 3 3 3 
407 0.315125 1 23 3
9 0 0 3 11 16 22 22 12 2 
10 0 0 0 0 1 6 14 17 7 1 
10 0 0 0 0 0 0 0 1 2 1 
408 0.107291 1 24 3
8 0 0 5 16 18 8 3 1 
8 0 0 0 0 3 15 18 6 
8 0 0 0 0 0 0 0 1 
409 0.211892 1 26 2
8 0 0 5 29 52 36 13 2 
10 0 0 0 0 1 11 34 39 27 7 
410 0.357214 1 19 3
7 0 0 3 10 16 12 2 
9 0 0 0 0 1 1 4 6 1 
9 0 0 0 0 0 0 0 0 1 
411 0.495175 1 0 0
412 0.599461 1 7 1
5 0 0 1 3 2 
413 0.138347 1 26 3
8 0 0 6 21 25 18 10 3 
11 0 0 0 0 4 15 21 19 11 5 2 
12 0 0 0 0 0 0 0 3 6 5 4 1 
414 0.732976 1 0 0
415 0.42367 1 23 2
10 0 0 2 17 41 49 41 23 7 1 
12 0 0 0 0 0 4 15 23 18 13 8 2 
416 0.508077 1 13 2
6 0 0 3 7 5 2 
7 0 0 0 0 2 2 1 
417 0.46747 1 14 1
9 0 0 3 6 8 10 8 4 1 
418 0.250778 1 35 3
9 0 0 2 12 39 72 73 40 5 
11 0 0 0 0 1 6 27 42 45 24 3 
12 0 0 0 0 0 0 0 2 0 6 12 2 
419 0.25 1 50 4
11 0 0 6 29 82 145 150 106 55 27 5 
16 0 0 0 0 2 34 143 296 408 425 366 272 162 69 24 4 
19 0 0 0 0 0 0 2 13 55 185 301 364 413 393 289 168 76 26 4 
19 0 0 0 0 0 0 0 0 0 1 4 29 100 137 127 124 82 26 4 
420 0.362623 1 17 3
7 0 0 3 12 18 12 3 
9 0 0 0 0 2 13 27 24 9 
11 0 0 0 0 0 0 0 2 7 7 2 
421 0.348678 1 25 3
7 0 0 6 23 29 15 2 
9 0 0 0 0 5 18 22 14 2 
10 0 0 0 0 0 0 1 1 3 2 
422 0.330733 1 28 3
7 0 0 4 15 19 12 5 
8 0 0 0 0 10 27 26 11 
10 0 0 0 0 0 0 5 9 9 3 
423 0 1 49 6
13 0 0 2 21 72 113 124 107 81 62 36 13 3 
16 0 0 0 0 3 23 86 169 201 177 130 78 40 17 5 1 
17 0 0 0 0 0 0 5 31 90 158 185 147 88 47 20 6 1 
17 0 0 0 0 0 0 0 0 1 7 25 51 56 38 17 5 1 
17 0 0 0 0 0 0 0 0 0 0 0 0 3 10 10 5 2 
18 0 0 0 0 0 0 0 0 0 0 0 0 0 0 0 0 1 1 
424 0.279966 1 18 2
8 0 0 1 8 23 23 7 1 
9 0 0 0 0 0 2 6 3 1 
425 0.394359 1 0 0
426 0.643981 1 9 2
4 0 0 4 2 
6 0 0 0 0 0 1 
427 0.501382 1 12 2
5 0 0 2 6 5 
6 0 0 0 0 1 1 
428 0.61575 1 11 1
7 0 0 1 3 4 3 1 
429 0.541234 1 13 1
8 0 0 0 1 4 4 3 2 
430 0.165353 1 45 6
10 0 0 4 17 48 93 107 88 44 11 
13 0 0 0 0 9 62 191 326 351 256 120 35 6 
15 0 0 0 0 0 0 16 123 343 523 511 340 160 51 9 
17 0 0 0 0 0 0 0 0 9 74 226 379 393 263 113 29 3 
18 0 0 0 0 0 0 0 0 0 0 6 45 130 203 184 98 28 3 
18 0 0 0 0 0 0 0 0 0 0 0 0 2 11 21 20 10 2 
431 0.176511 1 31 3
9 0 0 3 24 60 70 54 30 5 
11 0 0 0 0 1 14 44 54 56 36 7 
12 0 0 0 0 0 0 0 1 13 27 37 14 
432 0.157486 1 56 4
11 0 0 5 42 133 283 444 480 360 158 29 
13 0 0 0 0 11 76 248 480 548 420 219 75 13 
15 0 0 0 0 0 0 2 27 124 255 253 156 74 27 4 
16 0 0 0 0 0 0 0 0 1 9 29 44 37 21 10 2 
433 0.683026 1 14 1
5 0 0 6 12 4 
434 0.199576 1 27 3
8 0 0 5 24 43 32 12 1 
8 0 0 0 0 2 11 22 16 
10 0 0 0 0 0 0 0 1 4 4 
435 0.383658 1 41 3
12 0 0 4 29 82 111 68 59 64 34 14 2 
13 0 0 0 0 2 24 57 40 34 39 19 7 1 
12 0 0 0 0 0 0 0 3 1 3 5 1 
436 0.523702 1 12 2
5 0 0 3 3 2 
7 0 0 0 0 1 1 2 
437 0.408554 1 33 3
10 0 0 4 14 35 63 60 38 13 2 
13 0 0 0 0 0 4 19 43 46 31 18 10 3 
14 0 0 0 0 0 0 0 0 3 6 5 3 2 1 
438 0.0566824 1 50 5
15 0 0 6 39 135 282 377 381 376 337 235 149 75 22 8 
18 0 0 0 0 10 77 293 631 923 1131 1154 945 642 336 135 47 5 2 
19 0 0 0 0 0 0 10 95 363 785 1249 1534 1441 1069 623 288 102 20 6 
20 0 0 0 0 0 0 0 0 4 45 180 437 732 880 777 522 274 107 28 8 
21 0 0 0 0 0 0 0 0 0 0 0 4 28 84 146 171 146 90 38 13 4 
439 0.656868 1 0 0
440 0.590951 1 5 1
4 0 0 1 1 
441 0.375301 1 33 3
14 0 0 3 9 17 27 61 110 132 110 67 29 8 1 
15 0 0 0 0 2 12 17 25 42 62 64 44 20 6 1 
14 0 0 0 0 0 0 0 3 6 7 9 8 4 1 
442 0.2601 1 55 4
17 0 0 4 34 128 282 415 471 440 361 267 192 122 67 31 11 2 
18 0 0 0 0 2 29 101 258 523 727 708 527 332 179 86 36 12 2 
18 0 0 0 0 0 0 0 6 26 62 124 205 233 178 92 32 7 1 
17 0 0 0 0 0 0 0 0 0 0 0 2 6 9 8 4 1 
443 0.412171 1 17 2
6 0 0 2 7 9 6 
7 0 0 0 0 0 0 1 
444 0.276447 1 30 5
9 0 0 5 22 38 35 31 19 5 
10 0 0 0 0 8 33 57 60 44 15 
12 0 0 0 0 0 0 3 21 55 67 30 3 
13 0 0 0 0 0 0 0 0 0 2 28 28 5 
14 0 0 0 0 0 0 0 0 0 0 0 0 6 3 
445 0.283268 1 28 3
9 0 0 1 9 21 23 16 7 1 
10 0 0 0 0 1 6 18 22 12 2 
13 0 0 0 0 0 0 0 3 18 32 24 8 1 
446 0.500351 1 9 1
5 0 0 2 4 2 
447 0.465047 1 14 2
7 0 0 0 5 10 9 2 
8 0 0 0 0 0 2 4 1 
448 0.368234 1 14 2
8 0 0 2 2 2 5 3 1 
9 0 0 0 0 0 1 5 3 1 
449 0.64141 1 6 1
4 0 0 2 1 
450 0.206782 1 36 4
11 0 0 5 20 34 45 59 54 27 7 2 
12 0 0 0 0 5 18 19 40 50 28 7 2 
10 0 0 0 0 0 0 4 14 12 2 
10 0 0 0 0 0 0 0 0 0 1 
451 0.119351 1 51 5
13 0 0 3 33 132 323 611 847 813 571 286 95 13 
16 0 0 0 0 0 24 203 797 1775 2631 2969 2589 1769 895 327 57 
19 0 0 0 0 0 0 0 30 268 859 1651 2497 3011 2990 2380 1550 767 282 54 
20 0 0 0 0 0 0 0 0 0 30 153 324 495 590 592 471 331 176 78 18 
18 0 0 0 0 0 0 0 0 0 0 0 0 0 5 11 14 10 6 
452 0.254171 1 27 3
8 0 0 3 20 52 74 54 15 
10 0 0 0 0 3 21 50 59 35 8 
11 0 0 0 0 0 0 1 7 18 16 4 
453 0.342895 1 27 2
12 0 0 6 19 29 44 55 34 17 12 6 2 
9 0 0 0 0 0 1 4 6 3 
454 0.44489 1 0 0
455 0.293716 1 34 3
11 0 0 3 19 37 57 70 56 47 26 4 
12 0 0 0 0 4 26 68 83 44 16 8 2 
11 0 0 0 0 0 0 2 10 16 8 2 
456 0.370801 1 16 2
6 0 0 5 14 9 6 
6 0 0 0 0 1 2 
457 0.4208 1 22 1
9 0 0 6 18 23 15 9 4 3 
458 0.435447 1 21 2
10 0 0 2 10 13 18 13 12 6 1 
8 0 0 0 0 0 0 2 1 
459 0.0890257 1 41 4
11 0 0 4 23 61 83 71 39 30 20 11 
13 0 0 0 0 11 57 124 153 97 45 34 14 2 
14 0 0 0 0 0 0 5 36 84 68 25 26 5 2 
14 0 0 0 0 0 0 0 0 0 1 5 6 2 4 
460 0.158368 1 59 4
15 0 0 6 52 213 528 873 1080 1090 861 497 211 61 11 1 
16 0 0 0 0 11 84 295 611 923 1099 1023 689 332 121 29 3 
16 0 0 0 0 0 0 5 35 113 229 302 296 214 110 52 9 
15 0 0 0 0 0 0 0 0 0 4 16 27 28 17 3 
461 0.534224 1 9 2
6 0 0 2 2 0 1 
6 0 0 0 0 0 1 
462 0.303686 1 20 2
6 0 0 4 16 22 10 
8 0 0 0 0 2 10 16 4 
463 0.312467 1 34 3
10 0 0 4 16 30 46 55 49 26 4 
11 0 0 0 0 2 12 23 26 18 8 2 
10 0 0 0 0 0 0 0 4 4 2 
464 0.463325 1 7 1
4 0 0 1 3 
465 0.192768 1 25 2
11 0 0 2 11 26 41 44 35 19 7 1 
12 0 0 0 0 2 8 11 14 18 16 7 1 
466 0.683448 1 4 1
3 0 0 1 
467 0.319916 1 7 1
3 0 0 4 
468 0.401613 1 6 1
4 0 0 2 1 
469 0.65981 1 0 0
470 0.317239 1 11 1
6 0 0 2 6 2 1 
471 0.585182 1 14 2
6 0 0 3 5 3 4 
7 0 0 0 0 0 1 2 
472 0.389202 1 20 2
5 0 0 6 22 7 
7 0 0 0 0 5 4 7 
473 0.220149 1 25 2
10 0 0 4 22 40 37 17 8 2 1 
9 0 0 0 0 1 6 12 7 4 
474 0.632069 1 12 2
7 0 0 0 3 6 8 2 
8 0 0 0 0 0 1 2 2 
475 0.404085 1 19 3
8 0 0 2 8 16 18 8 2 
9 0 0 0 0 0 2 8 14 7 
10 0 0 0 0 0 0 0 1 5 3 
476 0.188682 1 52 4
12 0 0 3 29 111 243 316 268 170 59 9 2 
14 0 0 0 0 7 69 277 604 801 625 275 60 5 1 
14 0 0 0 0 0 0 0 7 64 196 309 237 91 15 
16 0 0 0 0 0 0 0 0 0 0 2 14 28 21 7 1 
477 0.106756 1 20 2
8 0 0 2 14 20 8 3 1 
9 0 0 0 0 6 20 16 4 1 
478 0.157899 1 40 5
15 0 0 3 15 52 130 219 267 269 225 162 106 47 21 4 
16 0 0 0 0 3 20 50 93 153 206 207 171 128 81 48 12 
18 0 0 0 0 0 0 6 37 104 181 228 232 207 162 109 66 27 4 
19 0 0 0 0 0 0 0 0 0 4 24 62 95 102 87 70 57 33 8 
20 0 0 0 0 0 0 0 0 0 0 0 0 0 0 0 1 5 9 7 2 
479 0.624319 1 14 1
7 0 0 3 10 14 10 3 
480 0.181553 1 43 4
11 0 0 6 32 61 71 52 21 11 6 1 
13 0 0 0 0 10 43 86 103 73 38 26 13 2 
15 0 0 0 0 0 0 2 22 42 43 29 16 15 7 1 
13 0 0 0 0 0 0 0 0 0 0 3 5 1 
481 0.215041 1 35 2
10 0 0 5 27 74 98 76 44 18 4 
10 0 0 0 0 1 6 14 15 7 1 
482 0.296329 1 37 4
8 0 0 5 26 57 83 79 32 
10 0 0 0 0 5 18 33 50 55 22 
12 0 0 0 0 0 0 3 14 14 19 30 16 
12 0 0 0 0 0 0 0 0 2 4 4 2 
483 0.47233 1 16 3
6 0 0 2 6 5 1 
8 0 0 0 0 1 3 4 1 
8 0 0 0 0 0 0 0 1 
484 0.247819 1 55 3
14 0 0 6 42 143 310 445 493 446 322 235 135 46 6 
16 0 0 0 0 4 17 95 272 483 698 595 379 300 217 86 6 
17 0 0 0 0 0 0 0 0 3 13 22 25 25 22 20 12 4 
485 0.264527 1 46 3
12 0 0 4 32 93 154 204 217 169 90 25 2 
14 0 0 0 0 2 17 63 148 227 224 144 62 18 2 
14 0 0 0 0 0 0 0 1 12 43 67 50 18 4 
486 0.155705 1 35 3
8 0 0 6 39 90 107 61 15 
11 0 0 0 0 4 23 75 106 66 18 1 
11 0 0 0 0 0 0 2 6 11 11 3 
487 0.107358 1 43 4
12 0 0 4 21 55 90 103 69 34 11 5 2 
14 0 0 0 0 4 24 65 140 154 101 51 20 8 2 
14 0 0 0 0 0 0 3 14 37 56 45 22 10 2 
13 0 0 0 0 0 0 0 0 1 3 5 4 1 
488 0.5707 1 13 2
5 0 0 3 7 5 
7 0 0 0 0 0 1 1 
489 0.312115 1 6 1
4 0 0 2 2 
490 0.311888 1 31 4
8 0 0 2 16 45 47 16 1 
9 0 0 0 0 2 19 51 39 5 
10 0 0 0 0 0 0 1 4 8 3 
11 0 0 0 0 0 0 0 0 0 1 1 
491 0.601425 1 8 1
4 0 0 4 1 
492 0.209869 1 15 2
6 0 0 1 6 6 1 
6 0 0 0 0 0 1 
493 0.396919 1 32 3
11 0 0 2 7 10 16 30 43 34 24 18 
13 0 0 0 0 3 4 4 4 12 16 7 18 6 
7 0 0 0 0 0 0 1 
494 0.691073 1 11 2
5 0 0 3 5 2 
6 0 0 0 0 2 4 
495 0.6896 1 0 0
496 0.677772 1 8 1
6 0 0 1 4 3 1 
497 0.333204 1 11 2
4 0 0 4 4 
6 0 0 0 0 2 1 
498 0.278957 1 41 4
11 0 0 4 26 67 91 91 61 32 17 6 
13 0 0 0 0 9 49 99 123 100 59 38 19 4 
14 0 0 0 0 0 0 10 30 41 40 27 17 11 6 
15 0 0 0 0 0 0 0 0 0 0 3 5 2 1 2 
499 0.247465 1 24 2
9 0 0 3 7 13 20 23 15 3 
9 0 0 0 0 0 0 1 3 2 
500 0.336509 1 24 3
9 0 0 3 15 21 14 8 6 1 
11 0 0 0 0 4 13 19 14 4 4 1 
10 0 0 0 0 0 0 1 5 5 1 
501 0.369464 1 18 2
7 0 0 0 3 7 7 1 
7 0 0 0 0 0 2 2 
502 0.361078 1 32 2
10 0 0 4 27 58 66 51 28 11 2 
11 0 0 0 0 0 5 9 12 11 7 2 
503 0.225908 1 30 3
10 0 0 4 12 17 17 13 12 8 2 
10 0 0 0 0 3 16 24 14 5 1 
9 0 0 0 0 0 0 2 6 3 
504 0.282274 1 24 2
8 0 0 2 12 22 28 24 8 
10 0 0 0 0 0 0 8 12 8 2 
505 0.0741117 1 49 5
10 0 0 5 36 111 178 139 54 13 1 
12 0 0 0 0 15 93 230 300 250 128 37 8 
13 0 0 0 0 0 0 21 139 323 395 259 110 30 
14 0 0 0 0 0 0 0 0 5 40 94 111 99 40 
15 0 0 0 0 0 0 0 0 0 0 0 4 27 50 24 
506 0.399507 1 28 3
8 0 0 4 13 18 15 5 1 
9 0 0 0 0 1 6 6 4 3 
8 0 0 0 0 0 0 1 1 
507 0.847185 1 0 0
508 0.443037 1 26 3
10 0 0 3 9 17 33 40 30 11 2 
12 0 0 0 0 3 4 10 17 21 13 5 1 
13 0 0 0 0 0 0 0 0 0 1 4 3 1 
509 0.735194 1 10 1
5 0 0 2 7 3 
510 0.644787 1 9 1
4 0 0 4 3 
511 0.378511 1 22 3
7 0 0 4 12 13 7 2 
9 0 0 0 0 2 4 2 1 2 
9 0 0 0 0 0 0 0 3 1 
512 0.348204 1 15 2
7 0 0 2 8 8 6 2 
9 0 0 0 0 0 2 5 4 1 
513 0.173259 1 39 5
8 0 0 4 20 49 64 41 8 
11 0 0 0 0 8 50 119 130 68 26 6 
12 0 0 0 0 0 0 0 39 93 112 61 18 
13 0 0 0 0 0 0 0 0 0 8 23 19 3 
13 0 0 0 0 0 0 0 0 0 0 0 0 2 
514 0.139424 1 48 4
12 0 0 6 27 65 119 174 174 106 50 23 6 
13 0 0 0 0 7 55 185 365 431 290 122 44 11 
14 0 0 0 0 0 0 1 10 60 147 141 64 23 7 
15 0 0 0 0 0 0 0 0 0 4 20 24 9 4 2 
515 0.0109835 1 49 4
14 0 0 5 26 70 137 226 297 330 313 211 90 18 2 
16 0 0 0 0 5 34 80 172 319 497 593 496 302 116 29 3 
18 0 0 0 0 0 0 2 15 40 75 159 225 253 213 123 54 12 1 
18 0 0 0 0 0 0 0 0 0 1 5 10 19 37 41 32 16 3 
516 0.231379 1 33 3
11 0 0 1 8 24 35 38 37 36 20 3 
12 0 0 0 0 0 1 4 9 9 9 5 1 
12 0 0 0 0 0 0 0 0 2 2 2 1 
517 0.281304 1 41 3
10 0 0 5 24 51 60 47 27 12 2 
15 0 0 0 0 4 26 74 113 139 152 128 81 38 13 2 
15 0 0 0 0 0 0 0 11 39 56 59 61 41 13 2 
518 0.135097 1 40 3
9 0 0 4 29 80 118 95 69 21 
13 0 0 0 0 2 29 90 148 216 219 182 90 12 
14 0 0 0 0 0 0 0 3 11 25 48 48 32 16 
519 0.470111 1 15 2
7 0 0 1 7 13 6 1 
8 0 0 0 0 1 7 8 3 
520 0.184909 1 41 5
12 0 0 2 19 71 154 220 237 192 127 55 11 
14 0 0 0 0 0 12 73 193 295 301 240 126 34 6 
15 0 0 0 0 0 0 0 4 31 95 148 146 94 30 7 
17 0 0 0 0 0 0 0 0 0 1 10 28 43 43 24 7 2 
16 0 0 0 0 0 0 0 0 0 0 0 0 1 3 5 3 
521 0.197658 1 40 3
11 0 0 3 24 60 99 98 86 72 40 8 
14 0 0 0 0 6 42 99 122 109 89 55 28 11 2 
14 0 0 0 0 0 0 3 20 38 36 27 14 7 2 
522 0.322776 1 34 3
10 0 0 1 11 36 55 43 21 8 2 
14 0 0 0 0 1 14 50 81 84 66 46 26 9 1 
16 0 0 0 0 0 0 1 6 11 11 12 17 19 15 6 1 
523 0.144867 1 53 5
12 0 0 6 40 115 218 302 355 307 165 48 4 
15 0 0 0 0 5 42 184 487 837 909 700 385 144 36 4 
17 0 0 0 0 0 0 1 20 109 291 461 510 419 249 104 24 1 
18 0 0 0 0 0 0 0 0 0 6 24 49 67 74 64 43 20 4 
19 0 0 0 0 0 0 0 0 0 0 0 1 3 5 6 6 5 3 1 
524 0.848176 1 0 0
525 0.151516 1 49 3
11 0 0 0 8 47 110 168 180 119 44 8 
13 0 0 0 0 0 2 19 74 117 98 51 16 1 
14 0 0 0 0 0 0 0 0 0 4 9 8 4 1 
526 0.147738 1 50 4
15 0 0 4 23 74 151 245 386 535 577 466 269 107 26 3 
17 0 0 0 0 1 18 75 181 353 651 952 1011 766 412 155 38 5 
19 0 0 0 0 0 0 0 9 46 89 155 294 429 468 360 187 67 17 3 
19 0 0 0 0 0 0 0 0 0 4 11 13 13 18 32 44 38 21 6 
527 0.260215 1 35 4
13 0 0 1 5 24 49 63 69 59 44 31 15 3 
14 0 0 0 0 0 5 26 66 105 117 94 54 25 6 
15 0 0 0 0 0 0 0 1 9 19 24 21 14 9 3 
13 0 0 0 0 0 0 0 0 0 0 0 2 2 
528 0.635074 1 6 1
4 0 0 1 2 
529 0.272077 1 23 3
7 0 0 3 10 20 21 9 
10 0 0 0 0 3 16 22 15 9 3 
11 0 0 0 0 0 0 1 7 12 9 3 
530 0.318386 1 21 2
7 0 0 3 16 24 18 4 
9 0 0 0 0 0 5 8 5 1 
531 0.153752 1 37 3
9 0 0 6 30 66 103 110 61 15 
12 0 0 0 0 9 25 45 85 106 66 18 1 
12 0 0 0 0 0 0 2 10 9 11 11 3 
532 0.781054 1 0 0
533 0.387947 1 32 2
9 0 0 6 28 61 67 38 12 2 
9 0 0 0 0 1 11 23 15 2 
534 0.346396 1 22 2
7 0 0 3 4 5 12 6 
8 0 0 0 0 2 3 4 1 
535 0.337089 1 36 3
11 0 0 6 28 64 84 71 40 16 6 1 
12 0 0 0 0 2 17 43 55 47 25 9 1 
12 0 0 0 0 0 0 0 1 4 6 4 1 
536 0.415203 1 17 2
9 0 0 0 6 16 17 13 6 1 
10 0 0 0 0 0 0 0 2 3 1 
537 0.267798 1 31 3
8 0 0 5 30 61 41 8 1 
9 0 0 0 0 13 43 39 25 8 
10 0 0 0 0 0 0 7 9 10 3 
538 0 1 51 4
12 0 0 5 30 84 149 165 138 107 56 15 6 
14 0 0 0 0 3 21 90 193 248 230 139 54 27 6 
15 0 0 0 0 0 0 2 8 22 55 87 79 50 23 5 
16 0 0 0 0 0 0 0 0 0 0 0 1 4 6 4 1 
539 0.656939 1 8 1
5 0 0 2 4 1 
540 0.417455 1 9 1
6 0 0 0 1 1 1 
541 0.189413 1 40 4
12 0 0 1 12 49 117 185 233 209 129 58 11 
13 0 0 0 0 1 19 89 232 314 324 262 107 15 
15 0 0 0 0 0 0 2 23 91 157 193 198 121 43 8 
16 0 0 0 0 0 0 0 0 0 1 9 25 40 46 31 8 
542 0.137742 1 42 2
10 0 0 4 21 47 96 159 150 64 8 
11 0 0 0 0 0 1 19 76 98 50 8 
543 0.207095 1 41 3
11 0 0 4 27 87 140 104 46 18 11 2 
10 0 0 0 0 7 52 125 124 47 4 
10 0 0 0 0 0 0 3 11 16 10 
544 0.0967463 1 54 5
13 0 0 4 39 131 278 460 572 499 302 136 39 4 
18 0 0 0 0 4 61 301 803 1395 1679 1500 1093 641 295 114 36 8 1 
19 0 0 0 0 0 0 0 17 121 429 854 1091 1030 771 426 179 57 14 2 
20 0 0 0 0 0 0 0 0 0 0 24 126 244 230 128 60 37 16 6 1 
18 0 0 0 0 0 0 0 0 0 0 0 0 0 0 0 3 9 6 
545 0.18429 1 22 2
8 0 0 2 9 19 18 4 2 
9 0 0 0 0 3 9 10 2 1 
546 0.409721 1 16 1
8 0 0 0 2 12 17 7 2 
547 0.299861 1 9 1
5 0 0 2 7 3 
548 0.718373 1 0 0
549 0.5603 1 11 1
6 0 0 2 1 2 2 
550 0.59991 1 0 0
551 0.122103 1 40 3
12 0 0 5 28 74 126 161 155 92 40 17 4 
13 0 0 0 0 7 39 80 128 175 152 86 33 7 
14 0 0 0 0 0 0 0 5 15 23 40 37 17 3 
552 0.215406 1 20 3
7 0 0 2 11 24 21 6 
8 0 0 0 0 0 6 21 5 
9 0 0 0 0 0 0 0 5 1 
553 0.317043 1 22 3
7 0 0 1 7 13 11 3 
9 0 0 0 0 3 7 11 7 2 
8 0 0 0 0 0 0 0 1 
554 0.183888 1 39 3
11 0 0 1 16 52 110 138 96 46 14 2 
12 0 0 0 0 0 2 24 59 51 26 7 1 
11 0 0 0 0 0 0 0 0 4 11 5 
555 0.293829 1 21 3
7 0 0 4 14 24 15 2 
8 0 0 0 0 3 14 15 1 
8 0 0 0 0 0 0 0 2 
556 0.77211 1 4 1
3 0 0 1 
557 0.376637 1 23 2
9 0 0 3 14 25 23 14 5 2 
10 0 0 0 0 0 3 9 11 6 1 
558 0.171057 1 49 4
10 0 0 6 38 113 210 248 195 103 34 
13 0 0 0 0 1 14 71 191 300 296 192 97 21 
14 0 0 0 0 0 0 0 0 12 43 54 38 17 10 
13 0 0 0 0 0 0 0 0 0 0 0 0 4 
559 0.192123 1 24 3
7 0 0 3 9 14 10 3 
10 0 0 0 0 2 10 15 11 5 2 
11 0 0 0 0 0 0 0 3 4 4 1 
560 0.615475 1 5 1
4 0 0 1 1 
561 0.342621 1 19 3
7 0 0 2 8 10 7 1 
7 0 0 0 0 2 6 5 
8 0 0 0 0 0 0 3 4 
562 0.602837 1 24 3
10 0 0 6 11 9 13 11 5 1 1 
9 0 0 0 0 5 11 17 14 4 
11 0 0 0 0 0 0 5 12 13 6 1 
563 0.428834 1 17 2
7 0 0 2 12 14 7 2 
9 0 0 0 0 2 7 7 3 1 
564 0.349072 1 23 2
9 0 0 3 11 11 6 4 3 1 
10 0 0 0 0 0 3 5 5 4 1 
565 0.246169 1 24 4
8 0 0 3 6 3 3 3 2 
9 0 0 0 0 2 12 14 7 3 
10 0 0 0 0 0 0 1 4 6 3 
11 0 0 0 0 0 0 0 0 1 2 1 
566 0.587893 1 7 2
5 0 0 1 1 1 
6 0 0 0 0 0 1 
567 0.31695 1 36 3
9 0 0 5 29 52 59 39 16 3 
10 0 0 0 0 4 38 79 68 24 4 
10 0 0 0 0 0 0 0 2 7 2 
568 0.825797 1 0 0
569 0.807009 1 0 0
570 0.21204 1 12 2
7 0 0 2 7 11 6 2 
8 0 0 0 0 0 3 5 2 
571 0.183999 1 30 4
9 0 0 2 11 30 39 25 9 1 
11 0 0 0 0 1 10 34 53 41 18 3 
13 0 0 0 0 0 0 0 3 10 27 22 11 3 
15 0 0 0 0 0 0 0 0 0 0 1 3 3 2 1 
572 0.423592 1 26 3
6 0 0 0 5 10 4 
12 0 0 0 0 0 2 2 6 11 6 2 1 
13 0 0 0 0 0 0 0 1 0 1 2 0 1 
573 0.321428 1 24 3
8 0 0 2 14 22 18 7 2 
9 0 0 0 0 0 7 12 7 3 
10 0 0 0 0 0 0 0 0 2 1 
574 0.643988 1 5 1
3 0 0 2 
575 0.667745 1 14 1
7 0 0 2 5 4 5 4 
576 0.485672 1 8 1
6 0 0 0 1 3 2 
577 0.41547 1 35 3
10 0 0 4 12 35 57 67 44 15 2 
12 0 0 0 0 1 6 26 66 72 55 31 8 
12 0 0 0 0 0 0 0 2 5 6 4 1 
578 0.354241 1 19 1
9 0 0 1 10 32 38 23 8 1 
579 0.722035 1 0 0
580 0.168192 1 35 4
10 0 0 2 12 26 36 27 16 7 1 
11 0 0 0 0 3 26 57 66 54 25 4 
14 0 0 0 0 0 0 2 17 47 65 53 27 8 1 
15 0 0 0 0 0 0 0 0 0 8 37 62 47 16 2 
581 0.206029 1 41 3
13 0 0 4 21 56 99 114 96 56 25 14 8 2 
13 0 0 0 0 2 6 27 72 121 108 49 11 1 
12 0 0 0 0 0 0 0 0 9 29 27 8 
582 0.525127 1 22 2
10 0 0 2 10 15 16 21 18 7 1 
11 0 0 0 0 1 6 18 27 23 9 1 
583 0.364027 1 14 2
4 0 0 6 8 
7 0 0 0 0 2 3 4 
584 0.441904 1 19 3
8 0 0 2 7 9 6 6 1 
9 0 0 0 0 5 11 11 12 2 
10 0 0 0 0 0 0 1 5 6 1 
585 0 1 59 5
17 0 0 3 22 75 175 285 378 444 491 481 390 256 129 45 10 1 
19 0 0 0 0 9 73 274 649 1035 1206 1171 1104 968 656 334 138 43 9 1 
19 0 0 0 0 0 0 18 125 438 978 1448 1517 1261 882 484 195 61 14 2 
18 0 0 0 0 0 0 0 0 9 78 251 461 622 637 434 187 46 4 
18 0 0 0 0 0 0 0 0 0 0 0 7 17 30 56 54 28 8 
586 0.41953 1 39 3
10 0 0 4 24 46 48 41 34 13 1 
11 0 0 0 0 6 33 73 86 63 29 7 
12 0 0 0 0 0 0 4 9 11 9 5 1 
587 0.260986 1 36 4
8 0 0 2 16 41 51 29 5 
10 0 0 0 0 4 25 60 46 11 1 
11 0 0 0 0 0 0 6 30 38 13 1 
11 0 0 0 0 0 0 0 0 2 11 4 
588 0.681246 1 9 1
4 0 0 4 4 
589 0.653928 1 5 1
4 0 0 1 1 
590 0.265845 1 20 2
9 0 0 3 7 8 13 8 4 3 
8 0 0 0 0 0 2 8 6 
591 0.153584 1 55 4
15 0 0 4 30 109 202 260 375 587 665 509 253 77 13 1 
17 0 0 0 0 7 52 200 569 1193 2014 2764 2818 2029 986 302 52 4 
19 0 0 0 0 0 0 3 18 112 377 914 1701 2284 2176 1494 724 230 41 3 
20 0 0 0 0 0 0 0 0 0 0 8 42 130 266 415 497 410 209 57 6 
592 0.234472 1 40 3
11 0 0 6 40 110 153 140 99 57 22 4 
13 0 0 0 0 5 39 97 165 209 181 99 31 4 
14 0 0 0 0 0 0 2 13 42 70 67 39 13 2 
593 0.291307 1 34 3
10 0 0 3 16 35 49 56 29 8 1 
11 0 0 0 0 1 5 9 14 9 4 1 
9 0 0 0 0 0 0 0 0 1 
594 0.363748 1 32 3
10 0 0 5 9 20 37 49 43 22 4 
12 0 0 0 0 4 19 49 80 87 64 32 8 
11 0 0 0 0 0 0 1 4 5 6 4 
595 0.223091 1 29 2
11 0 0 1 12 41 70 72 48 20 5 1 
12 0 0 0 0 0 2 12 28 35 26 11 2 
596 0.212624 1 37 2
11 0 0 6 34 88 160 205 157 102 54 18 
10 0 0 0 0 2 22 82 134 96 24 
597 0.410495 1 22 2
8 0 0 2 10 18 10 5 2 
10 0 0 0 0 1 5 3 6 9 4 
598 0.905191 1 6 1
5 0 0 1 1 1 
599 0.211688 1 39 3
11 0 0 4 27 59 65 63 55 49 20 6 
14 0 0 0 0 4 25 57 71 73 109 93 66 20 2 
14 0 0 0 0 0 0 2 6 6 8 12 16 14 4 
600 0 1 40 4
13 0 0 5 15 19 25 42 53 59 44 16 3 1 
14 0 0 0 0 4 8 10 28 60 94 87 38 9 2 
15 0 0 0 0 0 0 0 0 3 11 33 48 26 6 1 
15 0 0 0 0 0 0 0 0 0 0 0 2 7 4 1 
601 0.566172 1 11 1
4 0 0 6 5 
602 0.233911 1 44 4
13 0 0 2 19 45 65 102 116 92 68 23 7 1 
14 0 0 0 0 2 10 49 139 193 189 133 38 7 1 
13 0 0 0 0 0 0 0 8 47 112 148 96 21 
14 0 0 0 0 0 0 0 0 0 0 6 22 22 6 
603 0.698091 1 5 1
3 0 0 2 
604 0.43078 1 18 3
7 0 0 1 8 15 9 2 
8 0 0 0 0 0 6 10 4 
9 0 0 0 0 0 0 0 2 2 
605 0.358715 1 19 3
6 0 0 2 4 5 3 
7 0 0 0 0 0 2 4 
10 0 0 0 0 0 0 0 2 5 3 
606 0.295815 1 22 2
9 0 0 3 10 17 15 14 6 2 
9 0 0 0 0 0 0 3 4 1 
607 0.343667 1 39 4
10 0 0 4 24 58 88 92 49 16 3 
12 0 0 0 0 7 39 103 147 131 83 32 3 
14 0 0 0 0 0 0 4 27 65 73 60 39 14 2 
15 0 0 0 0 0 0 0 0 1 5 12 15 8 5 2 
608 0.423027 1 22 2
8 0 0 2 14 33 25 14 6 
8 0 0 0 0 1 3 6 2 
609 0.269624 1 58 5
13 0 0 5 44 201 518 861 921 582 244 79 20 3 
16 0 0 0 0 9 70 278 722 1202 1156 632 268 120 51 12 1 
17 0 0 0 0 0 0 9 62 222 473 624 479 233 94 38 10 1 
17 0 0 0 0 0 0 0 0 2 23 75 128 120 64 21 6 1 
16 0 0 0 0 0 0 0 0 0 0 0 3 9 10 5 1 
610 0.36441 1 6 1
4 0 0 0 2 
611 0.227216 1 35 3
14 0 0 2 16 61 110 155 152 131 98 57 28 13 4 
15 0 0 0 0 6 31 59 79 74 62 40 18 6 1 1 
14 0 0 0 0 0 0 1 3 6 5 3 3 1 1 
612 0.343653 1 12 2
4 0 0 4 8 
5 0 0 0 0 2 
613 0.534367 1 19 2
8 0 0 2 12 25 24 8 1 
8 0 0 0 0 0 1 4 2 
614 0.538553 1 14 2
7 0 0 0 1 6 5 1 
9 0 0 0 0 0 2 6 5 1 
615 0.558032 1 19 2
9 0 0 0 5 15 19 18 9 2 
8 0 0 0 0 0 1 2 1 
616 0.307937 1 34 3
11 0 0 4 15 21 22 15 13 15 8 4 
12 0 0 0 0 3 13 21 23 16 15 8 4 
10 0 0 0 0 0 0 0 1 3 2 
617 0 1 57 4
16 0 0 5 36 124 238 298 330 354 402 397 305 151 47 11 3 
18 0 0 0 0 3 34 128 303 484 590 642 701 733 625 421 200 64 9 
20 0 0 0 0 0 0 1 13 40 77 115 158 198 217 209 182 116 56 21 6 
21 0 0 0 0 0 0 0 0 0 1 6 14 22 28 29 30 38 36 25 12 3 
618 0.15184 1 58 4
16 0 0 6 35 106 220 346 432 447 377 276 178 114 60 18 2 
18 0 0 0 0 12 83 287 653 1042 1182 1034 756 465 239 109 54 22 4 
18 0 0 0 0 0 0 6 53 173 339 448 456 402 316 207 107 38 6 
18 0 0 0 0 0 0 0 0 0 0 6 28 62 89 88 57 22 4 
619 0.194815 1 51 3
13 0 0 3 18 45 76 106 137 160 146 74 22 2 
16 0 0 0 0 8 38 82 138 216 370 510 456 306 116 27 2 
18 0 0 0 0 0 0 6 27 62 89 119 191 270 304 209 98 26 4 
620 0.442546 1 17 2
7 0 0 2 7 8 4 1 
9 0 0 0 0 1 5 8 5 1 
621 0.312028 1 27 4
8 0 0 5 20 26 14 6 2 
9 0 0 0 0 8 20 16 5 1 
9 0 0 0 0 0 0 6 10 4 
10 0 0 0 0 0 0 0 0 1 1 
622 0.526021 1 12 2
6 0 0 3 7 4 1 
5 0 0 0 0 1 
623 0.423576 1 18 3
8 0 0 3 10 17 14 9 4 
10 0 0 0 0 1 4 7 11 10 2 
11 0 0 0 0 0 0 0 1 0 2 1 
624 0.244879 1 18 2
7 0 0 2 5 9 9 3 
9 0 0 0 0 0 1 1 2 1 
625 0.435828 1 15 2
7 0 0 1 5 5 2 1 
8 0 0 0 0 0 0 1 1 
626 0.153807 1 50 4
11 0 0 3 26 118 287 399 336 158 38 6 
14 0 0 0 0 5 46 185 362 427 335 201 103 27 2 
16 0 0 0 0 0 0 0 8 54 138 193 167 100 41 13 2 
14 0 0 0 0 0 0 0 0 0 4 10 12 7 2 
627 0.695575 1 4 1
3 0 0 1 
628 0.66913 1 8 1
6 0 0 0 1 3 2 
629 0.558155 1 20 3
6 0 0 3 7 8 2 
9 0 0 0 0 7 13 21 18 3 
11 0 0 0 0 0 0 2 11 9 3 2 
630 0.109881 1 51 4
14 0 0 6 34 97 208 323 393 338 221 130 72 34 12 
17 0 0 0 0 5 49 197 453 661 660 493 293 151 73 36 14 4 
18 0 0 0 0 0 0 8 50 168 345 451 393 244 118 49 19 7 2 
17 0 0 0 0 0 0 0 0 0 5 31 81 112 91 46 14 2 
631 0.214231 1 49 4
12 0 0 6 39 105 149 137 96 50 22 9 1 
16 0 0 0 0 4 47 196 385 405 280 142 68 47 22 8 2 
18 0 0 0 0 0 0 0 16 89 208 245 188 112 64 58 31 10 2 
19 0 0 0 0 0 0 0 0 0 0 12 39 42 26 21 18 20 10 2 
632 0.463848 1 27 3
9 0 0 6 21 38 47 44 23 4 
11 0 0 0 0 9 24 33 29 16 6 1 
11 0 0 0 0 0 0 2 5 6 4 1 
633 0.227528 1 40 3
9 0 0 5 21 43 64 68 42 6 
14 0 0 0 0 5 39 125 245 320 258 148 63 18 2 
17 0 0 0 0 0 0 5 26 72 132 171 164 125 76 35 14 2 
634 0 1 26 2
9 0 0 3 13 20 14 5 6 2 
10 0 0 0 0 0 2 2 4 6 2 
635 0.208165 1 43 4
9 0 0 6 30 69 85 47 13 4 
11 0 0 0 0 8 44 93 86 37 12 2 
12 0 0 0 0 0 0 5 20 36 20 2 1 
11 0 0 0 0 0 0 0 0 1 4 8 
636 0.470286 1 20 2
8 0 0 6 14 26 24 12 3 
9 0 0 0 0 6 18 17 7 1 
637 0.735975 1 6 1
5 0 0 0 1 1 
638 0 1 54 4
13 0 0 5 35 108 258 452 653 691 502 257 96 18 
16 0 0 0 0 1 16 83 286 699 1078 1050 745 485 220 69 9 
18 0 0 0 0 0 0 0 4 32 141 334 432 430 456 317 144 39 6 
18 0 0 0 0 0 0 0 0 0 0 2 19 49 73 108 95 42 8 
639 0.628721 1 17 2
7 0 0 5 10 10 4 1 
6 0 0 0 0 1 2 
640 0.149992 1 48 4
12 0 0 6 35 77 78 50 30 18 11 5 2 
14 0 0 0 0 10 40 84 118 126 106 69 32 11 2 
14 0 0 0 0 0 0 11 49 83 74 51 30 9 1 
12 0 0 0 0 0 0 0 0 2 10 10 2 
641 0.299262 1 39 4
11 0 0 6 30 65 86 78 43 15 5 1 
12 0 0 0 0 4 21 44 55 55 33 11 1 
13 0 0 0 0 0 0 0 0 2 7 8 4 1 
13 0 0 0 0 0 0 0 0 0 0 0 1 1 
642 0 1 52 5
14 0 0 4 26 74 143 224 282 268 199 113 47 13 2 
16 0 0 0 0 6 42 144 339 555 650 566 383 204 82 22 4 
17 0 0 0 0 0 0 2 17 65 148 212 213 177 114 51 14 3 
17 0 0 0 0 0 0 0 0 1 5 12 23 31 26 18 10 2 
17 0 0 0 0 0 0 0 0 0 0 0 0 2 5 4 3 2 
643 0.243748 1 34 4
12 0 0 2 14 33 50 53 46 35 18 8 2 
13 0 0 0 0 5 23 52 76 87 79 52 26 7 
14 0 0 0 0 0 0 2 21 36 31 33 35 22 7 
15 0 0 0 0 0 0 0 0 0 3 7 5 3 4 2 
644 0.306885 1 30 3
9 0 0 4 20 36 42 37 17 3 
11 0 0 0 0 0 10 30 39 35 19 5 
13 0 0 0 0 0 0 0 4 9 11 11 6 3 
645 0.62846 1 5 1
3 0 0 2 
646 0.597497 1 12 2
5 0 0 4 4 1 
7 0 0 0 0 2 2 1 
647 0.528512 1 9 1
4 0 0 0 3 
648 0.295815 1 22 2
9 0 0 3 10 17 15 14 6 2 
9 0 0 0 0 0 0 3 4 1 
649 0.217515 1 23 4
7 0 0 5 11 13 6 2 
8 0 0 0 0 4 10 14 7 
9 0 0 0 0 0 0 1 6 6 
10 0 0 0 0 0 0 0 0 0 1 
650 0.188768 1 51 5
11 0 0 4 30 103 175 171 92 41 23 5 
14 0 0 0 0 8 80 233 342 284 146 71 21 7 2 
15 0 0 0 0 0 0 11 76 201 245 167 90 30 3 2 
14 0 0 0 0 0 0 0 0 6 29 60 61 48 24 
15 0 0 0 0 0 0 0 0 0 0 2 6 6 6 4 
651 0.250865 1 36 4
11 0 0 6 23 40 51 48 43 23 10 2 
13 0 0 0 0 7 27 44 45 41 24 18 7 2 
14 0 0 0 0 0 0 5 17 21 20 9 6 2 1 
13 0 0 0 0 0 0 0 0 0 1 4 2 1 
652 0.460371 1 11 2
7 0 0 2 3 2 2 1 
6 0 0 0 0 0 1 
653 0.413253 1 36 3
9 0 0 6 34 63 55 33 12 1 
11 0 0 0 0 10 37 61 72 43 13 1 
11 0 0 0 0 0 0 4 5 11 9 4 
654 0 1 36 4
9 0 0 5 25 56 71 53 29 10 
12 0 0 0 0 2 17 63 97 78 56 28 6 
13 0 0 0 0 0 0 0 0 3 13 26 16 3 
13 0 0 0 0 0 0 0 0 0 0 0 2 1 
655 0.164906 1 32 2
8 0 0 4 12 31 59 48 11 
11 0 0 0 0 2 11 25 19 14 8 1 
656 0.345653 1 14 2
7 0 0 3 6 3 2 1 
6 0 0 0 0 0 1 
657 0.264141 1 36 2
11 0 0 2 7 27 60 67 47 25 9 1 
12 0 0 0 0 0 2 14 37 35 24 9 1 
658 0.5991 1 5 1
4 0 0 1 1 
659 0.419564 1 10 1
6 0 0 1 4 6 3 
660 0.336424 1 33 2
12 0 0 2 15 39 75 104 121 111 75 28 5 
11 0 0 0 0 0 0 1 4 3 2 1 
661 0.314126 1 27 2
10 0 0 4 17 37 57 50 30 13 2 
9 0 0 0 0 0 5 23 18 3 
662 0.267104 1 33 3
11 0 0 2 5 11 14 16 16 11 4 1 
13 0 0 0 0 3 13 22 22 19 19 11 4 1 
12 0 0 0 0 0 0 1 2 1 0 1 1 
663 0.134057 1 46 3
11 0 0 3 19 68 125 167 144 83 24 6 
14 0 0 0 0 4 22 94 209 257 215 151 78 25 2 
16 0 0 0 0 0 0 2 9 31 76 120 122 81 36 11 2 
664 0.50938 1 5 1
4 0 0 1 1 
665 0.201676 1 27 2
11 0 0 3 8 13 21 28 26 19 12 4 
15 0 0 0 0 0 3 13 22 29 32 32 28 18 9 3 
666 0.264348 1 26 2
10 0 0 2 6 10 11 13 12 6 1 
12 0 0 0 0 0 0 3 12 18 14 6 1 
667 0.209246 1 49 2
13 0 0 6 44 181 487 861 1032 808 421 179 58 10 
14 0 0 0 0 2 13 52 187 375 390 245 105 34 4 
668 0.318867 1 24 3
9 0 0 1 6 11 13 17 11 4 
12 0 0 0 0 0 2 9 11 15 11 5 1 
11 0 0 0 0 0 0 0 0 2 5 2 
669 0.366489 1 33 3
10 0 0 4 13 32 54 48 30 12 2 
11 0 0 0 0 6 38 82 86 53 18 3 
12 0 0 0 0 0 0 2 13 22 15 5 1 
670 0.332205 1 31 3
9 0 0 4 14 20 26 27 18 4 
13 0 0 0 0 4 29 55 45 36 36 29 13 2 
14 0 0 0 0 0 0 0 8 11 13 24 30 18 4 
671 0.557401 1 30 2
10 0 0 6 24 32 31 32 20 9 2 
9 0 0 0 0 0 0 0 1 2 
672 0.331896 1 37 2
11 0 0 1 12 35 55 66 47 21 11 5 
10 0 0 0 0 0 5 12 25 24 7 
673 0.41953 1 39 3
10 0 0 4 24 46 48 41 34 13 1 
11 0 0 0 0 6 33 73 86 63 29 7 
12 0 0 0 0 0 0 4 9 11 9 5 1 
674 0.180119 1 45 3
13 0 0 2 19 65 112 132 129 109 91 65 26 6 
16 0 0 0 0 3 10 34 71 99 94 72 59 46 23 7 2 
17 0 0 0 0 0 0 1 1 3 9 14 17 13 9 6 5 2 
675 0.214719 1 44 4
12 0 0 5 16 33 49 70 90 89 58 19 3 
16 0 0 0 0 7 38 115 226 320 363 324 206 90 29 6 1 
17 0 0 0 0 0 0 0 7 36 83 143 204 218 162 78 22 3 
18 0 0 0 0 0 0 0 0 0 0 1 5 12 24 38 35 15 2 
676 0.272222 1 37 4
13 0 0 2 8 25 51 68 60 49 32 18 7 2 
14 0 0 0 0 4 14 21 25 34 53 32 20 5 1 
14 0 0 0 0 0 0 0 7 11 13 10 6 6 1 
12 0 0 0 0 0 0 0 0 0 0 3 2 
677 0 1 28 4
9 0 0 4 9 23 22 10 4 1 
10 0 0 0 0 6 23 43 34 12 4 
11 0 0 0 0 0 0 5 16 17 8 4 
12 0 0 0 0 0 0 0 0 0 1 1 1 
678 0.327668 1 22 3
7 0 0 4 16 22 16 7 
9 0 0 0 0 3 15 26 20 8 
11 0 0 0 0 0 0 1 12 15 6 2 
679 0.44162 1 0 0
680 0.385003 1 13 2
6 0 0 2 5 2 1 
9 0 0 0 0 1 5 6 3 1 
681 0.435457 1 10 2
5 0 0 5 3 1 
5 0 0 0 0 1 
682 0.171538 1 48 4
11 0 0 2 18 65 137 171 133 67 20 4 
13 0 0 0 0 1 22 119 256 288 195 82 23 5 
15 0 0 0 0 0 0 0 12 96 239 271 181 79 22 3 
15 0 0 0 0 0 0 0 0 0 8 36 68 72 35 6 
683 0.205066 1 27 3
9 0 0 2 11 25 29 17 10 4 
11 0 0 0 0 5 18 25 18 11 6 1 
12 0 0 0 0 0 0 2 5 3 1 2 1 
684 0.261561 1 29 3
10 0 0 1 12 41 64 56 27 7 1 
12 0 0 0 0 0 8 31 60 68 41 17 4 
11 0 0 0 0 0 0 0 0 2 2 1 
685 0.468317 1 34 2
11 0 0 4 18 44 54 41 23 9 3 1 
10 0 0 0 0 3 9 11 4 1 1 
686 0.212213 1 17 2
8 0 0 0 3 11 15 13 3 
8 0 0 0 0 0 2 0 2 
687 0.218952 1 29 2
10 0 0 1 8 23 29 29 19 4 4 
11 0 0 0 0 0 2 8 14 12 8 6 
688 0.213889 1 52 5
14 0 0 5 34 103 158 153 142 130 94 68 23 7 1 
15 0 0 0 0 6 33 98 210 347 403 357 231 69 15 2 
16 0 0 0 0 0 0 13 102 314 573 754 714 437 121 23 3 
15 0 0 0 0 0 0 0 0 11 87 233 379 416 257 57 
16 0 0 0 0 0 0 0 0 0 0 0 9 45 77 53 12 
689 0 1 51 3
12 0 0 5 33 93 183 278 316 257 118 32 3 
15 0 0 0 0 9 59 195 468 809 957 728 406 137 29 2 
17 0 0 0 0 0 0 3 16 77 236 453 557 488 282 115 28 4 
690 0.78939 1 0 0
691 0.250159 1 35 6
8 0 0 6 25 50 46 28 7 
11 0 0 0 0 12 46 81 96 52 18 2 
13 0 0 0 0 0 0 4 31 93 105 61 22 4 
15 0 0 0 0 0 0 0 0 0 6 35 61 48 15 2 
16 0 0 0 0 0 0 0 0 0 0 0 0 4 19 21 5 
17 0 0 0 0 0 0 0 0 0 0 0 0 0 0 0 2 2 
692 0.19279 1 32 2
11 0 0 5 21 36 55 69 45 15 5 2 
12 0 0 0 0 2 8 9 16 13 7 5 2 
693 0.381928 1 16 1
7 0 0 3 7 8 7 4 
694 0.281773 1 33 3
10 0 0 3 10 18 19 13 9 0 4 
13 0 0 0 0 1 10 27 21 24 10 7 0 4 
13 0 0 0 0 0 0 0 6 13 26 20 12 3 
695 0.34154 1 18 1
7 0 0 6 22 22 11 2 
696 0.507102 1 16 3
6 0 0 2 5 1 1 
9 0 0 0 0 3 3 3 2 1 
8 0 0 0 0 0 0 2 2 
697 0.643981 1 5 1
4 0 0 0 1 
698 0.607314 1 11 3
4 0 0 2 3 
5 0 0 0 0 2 
7 0 0 0 0 0 0 1 
699 0.322048 1 37 4
11 0 0 4 28 66 86 87 68 34 9 1 
12 0 0 0 0 2 15 65 110 89 45 18 4 
14 0 0 0 0 0 0 0 19 79 140 139 79 24 3 
13 0 0 0 0 0 0 0 0 0 3 13 12 3 
700 0.271597 1 17 2
6 0 0 4 14 14 2 
7 0 0 0 0 1 4 3 
701 0.2076 1 46 6
12 0 0 4 27 79 126 129 110 76 26 6 2 
13 0 0 0 0 7 49 127 182 188 145 62 9 2 
13 0 0 0 0 0 0 8 50 107 130 105 53 9 
14 0 0 0 0 0 0 0 0 9 32 47 37 14 3 
14 0 0 0 0 0 0 0 0 0 0 5 14 16 6 
15 0 0 0 0 0 0 0 0 0 0 0 0 1 3 3 
702 0.140059 1 14 1
8 0 0 1 7 13 6 2 2 
703 0.398505 1 26 2
8 0 0 5 18 21 12 5 1 
11 0 0 0 0 5 20 39 41 23 7 1 
704 0.524492 1 21 2
8 0 0 1 9 17 12 13 3 
9 0 0 0 0 0 6 2 3 1 
705 0.278642 1 40 3
13 0 0 5 26 70 104 103 76 48 31 20 9 2 
13 0 0 0 0 9 32 53 92 110 75 30 7 1 
12 0 0 0 0 0 0 0 6 14 13 6 1 
706 0.13201 1 39 2
11 0 0 3 28 103 202 245 204 129 49 9 
13 0 0 0 0 2 24 83 126 124 110 72 26 4 
707 0.316179 1 21 2
7 0 0 1 9 23 24 8 
8 0 0 0 0 0 2 9 9 
708 0.735557 1 0 0
709 0.17918 1 51 5
11 0 0 4 30 99 189 244 214 110 30 4 
15 0 0 0 0 1 24 143 416 761 858 633 322 130 40 6 
18 0 0 0 0 0 0 0 10 96 346 658 903 940 757 499 245 72 9 
17 0 0 0 0 0 0 0 0 0 0 7 35 91 133 104 40 6 
18 0 0 0 0 0 0 0 0 0 0 0 0 6 32 60 51 20 3 
710 0.280797 1 33 5
10 0 0 3 14 22 27 25 15 5 1 
12 0 0 0 0 2 7 13 36 58 42 15 2 
15 0 0 0 0 0 0 0 0 9 26 25 10 4 3 1 
16 0 0 0 0 0 0 0 0 0 0 0 0 1 5 7 3 
17 0 0 0 0 0 0 0 0 0 0 0 0 0 0 2 4 2 
711 0.21908 1 48 5
12 0 0 4 38 124 258 403 507 479 326 138 27 
15 0 0 0 0 5 31 112 269 410 438 387 252 105 27 4 
16 0 0 0 0 0 0 0 3 31 95 147 152 144 102 40 7 
17 0 0 0 0 0 0 0 0 0 1 8 25 37 40 40 24 5 
18 0 0 0 0 0 0 0 0 0 0 0 0 0 2 5 6 5 2 
712 0.163133 1 32 2
11 0 0 3 20 54 65 52 46 19 5 2 
12 0 0 0 0 3 8 10 15 17 8 3 2 
713 0.463401 1 26 2
9 0 0 3 6 10 12 15 17 4 
10 0 0 0 0 1 3 4 4 2 2 
714 0.635765 1 15 3
5 0 0 1 5 4 
7 0 0 0 0 0 1 2 
8 0 0 0 0 0 0 0 1 
715 0.464321 1 11 2
5 0 0 4 5 1 
5 0 0 0 0 2 
716 0.493948 1 6 1
4 0 0 0 2 
717 0.675959 1 20 3
7 0 0 1 5 7 4 1 
10 0 0 0 0 1 2 2 7 7 2 
7 0 0 0 0 0 0 1 
718 0.321621 1 39 2
14 0 0 3 21 54 85 117 150 156 127 90 46 14 2 
14 0 0 0 0 1 6 12 12 11 12 12 10 7 2 
719 0.243526 1 46 4
11 0 0 5 20 48 104 131 103 63 24 4 
13 0 0 0 0 2 31 119 234 257 180 81 20 2 
14 0 0 0 0 0 0 0 18 78 122 106 58 16 2 
14 0 0 0 0 0 0 0 0 0 5 14 15 8 2 
720 0.421297 1 22 4
8 0 0 1 6 9 12 7 2 
11 0 0 0 0 1 6 10 10 6 2 1 
13 0 0 0 0 0 0 2 5 7 5 5 4 1 
11 0 0 0 0 0 0 0 0 2 3 1 
721 0.145376 1 50 4
13 0 0 6 40 103 157 194 213 210 148 68 18 2 
15 0 0 0 0 11 69 177 308 463 593 539 323 129 33 6 
17 0 0 0 0 0 0 2 12 45 109 186 205 148 76 28 9 2 
17 0 0 0 0 0 0 0 0 0 1 10 28 32 20 9 3 1 
722 0.704661 1 10 2
5 0 0 3 4 4 
6 0 0 0 0 1 2 
723 0.0252847 1 53 5
11 0 0 6 32 67 109 119 82 35 15 4 
17 0 0 0 0 7 49 183 415 705 937 1022 907 620 307 107 27 4 
20 0 0 0 0 0 0 2 17 56 157 344 647 1114 1609 1778 1442 839 344 96 16 
21 0 0 0 0 0 0 0 0 0 0 4 23 54 101 185 267 261 167 71 21 4 
19 0 0 0 0 0 0 0 0 0 0 0 0 0 0 0 2 8 9 4 
724 0.393865 1 18 4
5 0 0 2 5 5 
9 0 0 0 0 3 7 6 1 4 
10 0 0 0 0 0 0 0 2 2 2 
10 0 0 0 0 0 0 0 0 0 1 
725 0 1 43 4
13 0 0 6 33 73 117 153 176 160 142 96 29 2 
15 0 0 0 0 0 5 23 57 128 173 218 205 109 44 10 
16 0 0 0 0 0 0 0 0 7 29 45 79 126 111 52 10 
15 0 0 0 0 0 0 0 0 0 0 0 0 3 12 10 
726 0.358613 1 16 2
5 0 0 5 14 8 
8 0 0 0 0 2 6 6 3 
727 0.60224 1 6 1
4 0 0 1 2 
728 0.645806 1 6 1
4 0 0 1 2 
729 0.289549 1 49 4
13 0 0 5 38 131 212 221 203 156 100 49 15 2 
14 0 0 0 0 13 105 275 382 339 218 117 53 16 2 
14 0 0 0 0 0 0 9 53 109 98 52 20 6 1 
13 0 0 0 0 0 0 0 0 2 13 14 6 1 
730 0.293153 1 29 3
9 0 0 1 5 12 20 21 15 3 
10 0 0 0 0 0 0 6 22 20 5 
11 0 0 0 0 0 0 0 0 0 7 3 
731 0.463755 1 28 2
12 0 0 3 16 55 100 105 73 33 12 3 1 
11 0 0 0 0 2 12 23 22 13 5 1 
732 0.196609 1 57 4
16 0 0 4 26 108 284 519 781 996 1024 862 611 336 129 30 3 
18 0 0 0 0 2 21 120 388 769 1117 1265 1148 819 472 229 90 24 3 
18 0 0 0 0 0 0 0 5 48 198 488 781 844 622 321 112 23 2 
19 0 0 0 0 0 0 0 0 0 0 2 17 66 148 205 177 92 26 3 
733 0.280227 1 23 3
7 0 0 2 7 14 13 6 
8 0 0 0 0 2 8 9 7 
9 0 0 0 0 0 0 0 0 1 
734 0.341621 1 21 2
7 0 0 6 18 20 6 1 
8 0 0 0 0 4 10 7 1 
735 0.581005 1 9 1
5 0 0 1 4 2 
736 0.22601 1 53 5
12 0 0 3 31 129 280 380 375 295 179 62 7 
16 0 0 0 0 9 82 315 712 994 965 790 597 378 168 42 4 
18 0 0 0 0 0 0 11 80 247 468 643 668 640 588 402 174 42 4 
19 0 0 0 0 0 0 0 0 13 56 87 90 108 136 165 176 133 57 10 
18 0 0 0 0 0 0 0 0 0 0 2 7 8 7 12 15 9 2 
737 0.820017 1 6 1
5 0 0 1 2 1 
738 0.415075 1 19 2
9 0 0 6 13 15 11 7 4 1 
7 0 0 0 0 0 2 1 
739 0.318063 1 11 1
5 0 0 1 5 6 
740 0.55481 1 17 2
8 0 0 0 2 5 10 7 1 
9 0 0 0 0 0 0 3 3 1 
741 0.397612 1 6 1
4 0 0 2 1 
742 0.883209 1 4 1
3 0 0 1 
743 0.0581798 1 56 4
15 0 0 6 54 193 394 533 520 471 378 249 138 61 19 3 
17 0 0 0 0 6 57 224 475 619 550 369 226 151 98 43 10 1 
18 0 0 0 0 0 0 2 15 65 146 179 132 66 26 13 10 5 1 
15 0 0 0 0 0 0 0 0 0 0 4 12 14 8 2 
744 0.342816 1 33 3
11 0 0 4 18 43 69 65 49 33 15 4 
12 0 0 0 0 1 6 13 15 13 9 6 3 
9 0 0 0 0 0 0 1 2 1 
745 0 1 56 5
11 0 0 5 24 97 203 271 196 73 18 2 
13 0 0 0 0 6 53 202 390 387 234 103 30 13 
14 0 0 0 0 0 0 3 39 129 181 158 109 46 16 
15 0 0 0 0 0 0 0 0 2 18 34 30 20 9 4 
14 0 0 0 0 0 0 0 0 0 0 0 2 2 1 
746 0.645008 1 5 1
4 0 0 1 1 
747 0.041496 1 56 3
15 0 0 6 53 206 486 807 944 837 603 351 162 59 16 2 
16 0 0 0 0 0 20 110 338 632 769 668 410 171 51 12 2 
15 0 0 0 0 0 0 0 4 28 86 139 131 72 20 2 
748 0.109098 1 38 2
13 0 0 6 36 94 159 206 215 164 116 46 13 2 
11 0 0 0 0 0 0 0 2 6 2 1 
749 0.510337 1 8 1
3 0 0 6 
750 0.364581 1 30 5
9 0 0 4 17 32 25 7 3 2 
11 0 0 0 0 2 19 52 71 62 32 6 
12 0 0 0 0 0 0 3 11 21 23 11 3 
12 0 0 0 0 0 0 0 0 3 8 9 3 
13 0 0 0 0 0 0 0 0 0 0 1 3 3 
751 0.596194 1 10 1
5 0 0 3 6 2 
752 0.531234 1 10 1
5 0 0 1 8 8 
753 0.617572 1 10 2
5 0 0 1 4 1 
6 0 0 0 0 3 1 
754 0.369868 1 10 2
5 0 0 2 3 4 
6 0 0 0 0 1 2 
755 0.302115 1 33 4
9 0 0 4 12 35 57 45 20 4 
10 0 0 0 0 3 24 51 49 22 5 
11 0 0 0 0 0 0 1 5 9 4 1 
11 0 0 0 0 0 0 0 0 0 0 1 
756 0.349656 1 16 2
6 0 0 3 11 10 2 
7 0 0 0 0 2 6 4 
757 0.4423 1 8 1
5 0 0 3 2 1 
758 0.194958 1 43 6
12 0 0 4 29 95 180 202 184 139 80 29 5 
14 0 0 0 0 3 25 109 212 275 286 238 150 60 12 
16 0 0 0 0 0 0 1 18 70 124 159 154 125 65 17 4 
17 0 0 0 0 0 0 0 0 2 8 26 49 65 74 51 17 6 
18 0 0 0 0 0 0 0 0 0 0 0 0 0 4 15 17 8 2 
18 0 0 0 0 0 0 0 0 0 0 0 0 0 0 0 0 2 2 
759 0.399941 1 16 2
7 0 0 4 6 7 5 1 
7 0 0 0 0 1 1 2 
760 0.237253 1 44 4
14 0 0 4 23 71 116 123 131 115 103 69 39 22 8 
15 0 0 0 0 11 57 123 151 137 85 42 16 2 1 2 
15 0 0 0 0 0 0 11 60 129 181 176 116 60 21 4 
16 0 0 0 0 0 0 0 0 2 8 15 15 9 5 3 1 
761 0.719838 1 14 2
8 0 0 3 4 8 5 2 1 
9 0 0 0 0 0 1 2 2 1 
762 0.366235 1 21 2
8 0 0 6 14 15 14 8 3 
9 0 0 0 0 0 4 0 2 2 
763 0.40232 1 14 2
6 0 0 5 6 4 2 
7 0 0 0 0 5 6 2 
764 0.553946 1 6 2
4 0 0 1 1 
5 0 0 0 0 1 
765 0.357922 1 25 2
9 0 0 2 12 18 17 12 6 4 
9 0 0 0 0 0 1 4 5 2 
766 0.743874 1 4 1
3 0 0 1 
767 0.282711 1 42 4
10 0 0 3 17 44 76 74 48 15 1 
11 0 0 0 0 4 16 46 47 29 12 2 
12 0 0 0 0 0 0 1 7 17 16 9 2 
13 0 0 0 0 0 0 0 0 0 1 3 3 1 
768 0.0301502 1 53 7
14 0 0 4 32 106 244 399 432 354 259 140 56 21 6 
16 0 0 0 0 9 43 192 524 870 1022 894 543 273 127 44 9 
17 0 0 0 0 0 0 2 24 154 477 814 944 760 465 242 86 18 
19 0 0 0 0 0 0 0 0 1 14 92 286 503 571 395 207 82 20 3 
20 0 0 0 0 0 0 0 0 0 0 0 1 28 134 247 219 124 62 20 4 
21 0 0 0 0 0 0 0 0 0 0 0 0 0 0 13 51 74 51 24 8 1 
21 0 0 0 0 0 0 0 0 0 0 0 0 0 0 0 0 4 13 12 4 1 
769 0.337257 1 28 2
9 0 0 6 18 31 34 19 4 1 
9 0 0 0 0 0 2 7 7 2 
770 0.557014 1 8 2
3 0 0 5 
5 0 0 0 0 1 
771 0.63854 1 0 0
772 0.257862 1 20 2
9 0 0 2 8 22 34 17 4 1 
9 0 0 0 0 1 6 12 7 1 
773 0.405047 1 8 1
4 0 0 3 3 
774 0.762607 1 0 0
775 0.115384 1 37 4
12 0 0 3 22 68 112 133 141 145 101 45 12 
14 0 0 0 0 4 41 124 225 295 300 241 154 69 15 
16 0 0 0 0 0 0 1 12 44 97 123 109 73 38 15 3 
15 0 0 0 0 0 0 0 0 0 0 4 10 10 5 1 
776 0.692297 1 0 0
777 0.303126 1 45 4
13 0 0 1 11 62 182 346 466 452 300 133 38 6 
15 0 0 0 0 0 7 65 195 320 365 287 161 64 18 3 
15 0 0 0 0 0 0 0 5 25 51 77 82 57 21 3 
12 0 0 0 0 0 0 0 0 0 0 2 4 
778 0.167061 1 40 5
15 0 0 2 19 64 118 161 189 178 138 90 46 27 5 4 
16 0 0 0 0 0 5 34 95 158 185 173 138 91 56 12 12 
19 0 0 0 0 0 0 0 0 10 48 111 148 154 140 108 62 39 13 4 
20 0 0 0 0 0 0 0 0 0 0 0 4 21 45 57 53 39 33 23 8 
21 0 0 0 0 0 0 0 0 0 0 0 0 0 0 0 0 0 1 4 5 2 
779 0.47557 1 14 1
6 0 0 6 10 6 2 
780 0.127173 1 49 5
11 0 0 5 20 48 85 94 66 42 19 3 
13 0 0 0 0 5 36 128 262 315 249 119 32 4 
15 0 0 0 0 0 0 8 50 175 359 434 283 104 19 1 
16 0 0 0 0 0 0 0 0 2 18 82 185 231 143 42 6 
17 0 0 0 0 0 0 0 0 0 0 2 6 13 31 40 25 6 
781 0.44471 1 19 3
8 0 0 4 12 13 11 8 2 
10 0 0 0 0 0 1 2 3 3 1 
10 0 0 0 0 0 0 0 1 0 1 
782 0.200617 1 45 4
8 0 0 5 28 61 57 26 6 
13 0 0 0 0 8 53 152 247 231 121 32 4 1 
13 0 0 0 0 0 0 0 9 44 107 131 66 13 
15 0 0 0 0 0 0 0 0 0 0 2 9 13 6 1 
783 0.440435 1 14 2
6 0 0 4 8 4 1 
7 0 0 0 0 4 5 2 
784 0.652633 1 6 1
4 0 0 2 1 
785 0.312532 1 47 4
14 0 0 4 21 59 107 146 160 105 77 49 20 8 2 
17 0 0 0 0 1 13 44 90 185 223 190 122 74 45 17 6 2 
18 0 0 0 0 0 0 0 0 3 15 26 33 27 17 12 6 3 1 
14 0 0 0 0 0 0 0 0 0 0 0 2 4 2 
786 0.757644 1 9 1
6 0 0 2 6 6 2 
787 0.195256 1 37 2
12 0 0 4 26 65 101 109 103 82 43 14 2 
12 0 0 0 0 2 10 20 25 23 13 5 1 
788 0.267973 1 31 2
13 0 0 4 19 35 40 40 39 29 18 10 4 1 
14 0 0 0 0 4 9 10 15 19 15 12 10 5 1 
789 0.389839 1 24 2
11 0 0 2 16 35 32 17 10 7 4 1 
12 0 0 0 0 0 3 7 2 1 3 3 1 
790 0.43265 1 31 3
10 0 0 2 8 10 18 21 9 2 2 
11 0 0 0 0 0 4 8 10 8 3 3 
12 0 0 0 0 0 0 0 0 0 1 2 1 
791 0.220798 1 18 3
6 0 0 2 6 5 1 
8 0 0 0 0 3 5 6 1 
8 0 0 0 0 0 0 2 3 
792 0.319959 1 26 4
9 0 0 5 12 16 13 12 1 1 
11 0 0 0 0 3 8 14 18 13 14 4 
12 0 0 0 0 0 0 0 1 2 4 6 1 
12 0 0 0 0 0 0 0 0 0 0 1 2 
793 0.291016 1 33 4
9 0 0 3 15 30 51 76 44 15 
11 0 0 0 0 1 12 36 51 73 48 3 
12 0 0 0 0 0 0 2 7 17 38 30 8 
13 0 0 0 0 0 0 0 0 1 1 4 7 3 
794 0.552775 1 15 3
7 0 0 3 4 8 10 4 
10 0 0 0 0 3 2 2 3 3 1 
8 0 0 0 0 0 0 1 1 
795 0.242527 1 44 3
14 0 0 5 27 76 130 163 156 117 80 47 22 7 1 
17 0 0 0 0 2 22 127 365 576 634 567 448 321 189 78 19 2 
14 0 0 0 0 0 0 0 2 21 67 95 65 22 3 
796 0.385797 1 27 2
8 0 0 5 30 55 53 29 7 
10 0 0 0 0 2 10 17 14 6 1 
797 0.135122 1 52 6
10 0 0 5 39 119 189 184 109 29 6 
14 0 0 0 0 15 105 288 440 400 208 123 61 16 3 
15 0 0 0 0 0 0 27 147 354 462 292 125 50 9 2 
17 0 0 0 0 0 0 0 0 13 72 174 153 75 50 24 6 2 
17 0 0 0 0 0 0 0 0 0 0 6 48 82 48 22 12 2 
15 0 0 0 0 0 0 0 0 0 0 0 0 0 4 2 
798 0.504541 1 26 2
8 0 0 3 17 24 17 7 3 
9 0 0 0 0 3 11 13 8 2 
799 0.249619 1 48 4
11 0 0 2 19 37 37 39 36 18 8 2 
13 0 0 0 0 4 31 105 238 312 228 120 43 6 
14 0 0 0 0 0 0 3 23 90 156 158 112 46 7 
15 0 0 0 0 0 0 0 0 0 0 10 29 30 13 2 
800 0.292165 1 13 2
6 0 0 2 6 3 2 
7 0 0 0 0 4 0 4 
801 0.317633 1 30 2
13 0 0 4 20 38 55 79 98 102 82 47 26 8 
11 0 0 0 0 0 4 4 4 9 10 8 
802 0.419418 1 8 1
6 0 0 2 1 1 1 
803 0.342391 1 32 3
10 0 0 5 22 40 42 19 8 4 1 
11 0 0 0 0 6 31 52 46 36 20 5 
12 0 0 0 0 0 0 4 12 25 35 24 6 
804 0.255898 1 35 2
11 0 0 6 31 77 107 113 104 68 25 4 
15 0 0 0 0 2 21 97 240 381 405 298 159 62 16 2 
805 0 1 43 3
12 0 0 6 31 76 133 148 112 63 27 8 1 
13 0 0 0 0 7 27 78 150 177 132 68 22 3 
14 0 0 0 0 0 0 1 5 9 14 27 29 13 2 
806 0.446262 1 32 5
10 0 0 1 6 20 32 35 27 13 3 
11 0 0 0 0 3 17 33 41 36 22 6 
12 0 0 0 0 0 0 2 17 35 37 25 6 
13 0 0 0 0 0 0 0 0 4 15 23 14 3 
13 0 0 0 0 0 0 0 0 0 0 2 3 1 
807 0.360109 1 14 2
6 0 0 5 6 2 1 
8 0 0 0 0 1 1 1 2 
808 0.0827989 1 55 5
17 0 0 3 25 92 214 431 735 972 1007 837 571 323 150 56 20 6 
18 0 0 0 0 3 32 132 355 743 1240 1592 1613 1211 669 300 106 36 10 
17 0 0 0 0 0 0 0 8 68 235 451 650 797 709 417 152 22 
17 0 0 0 0 0 0 0 0 0 0 1 10 33 60 60 34 12 
15 0 0 0 0 0 0 0 0 0 0 0 0 0 2 2 
809 0.627709 1 15 2
6 0 0 3 9 9 4 
7 0 0 0 0 0 0 1 
810 0.704284 1 4 1
3 0 0 1 
811 0.182447 1 43 4
12 0 0 3 27 66 79 69 44 18 6 4 1 
13 0 0 0 0 3 19 38 48 41 21 12 4 1 
13 0 0 0 0 0 0 2 8 12 11 7 2 1 
12 0 0 0 0 0 0 0 0 0 1 2 1 
812 0.295039 1 37 3
11 0 0 3 18 53 98 107 80 34 9 2 
11 0 0 0 0 0 10 44 69 64 26 3 
12 0 0 0 0 0 0 0 5 18 24 9 1 
813 0.884065 1 5 1
4 0 0 0 1 
814 0.759585 1 0 0
815 0.434555 1 21 3
7 0 0 3 13 19 15 6 
9 0 0 0 0 3 6 14 25 14 
11 0 0 0 0 0 0 0 0 0 8 4 
816 0.288966 1 33 5
10 0 0 5 19 38 45 34 23 10 1 
12 0 0 0 0 10 34 55 56 38 20 6 1 
13 0 0 0 0 0 0 5 16 28 38 29 13 2 
15 0 0 0 0 0 0 0 0 2 3 4 9 9 4 1 
15 0 0 0 0 0 0 0 0 0 0 0 0 2 4 2 
817 0.521219 1 16 1
8 0 0 1 5 3 3 2 1 
818 0.535806 1 6 1
5 0 0 0 1 1 
819 0.411547 1 21 3
6 0 0 4 14 15 6 
8 0 0 0 0 0 2 6 4 
10 0 0 0 0 0 0 0 2 6 2 
820 0.431977 1 10 1
5 0 0 2 8 3 
821 0.711391 1 0 0
822 0.118725 1 49 2
12 0 0 4 22 72 151 273 423 456 318 130 22 
13 0 0 0 0 3 17 59 184 403 547 437 192 40 
823 0.364358 1 41 3
11 0 0 4 19 49 88 136 152 99 40 4 
12 0 0 0 0 1 8 30 64 77 45 15 1 
12 0 0 0 0 0 0 0 0 3 11 8 1 
824 0.167067 1 36 2
8 0 0 4 25 58 73 50 18 
10 0 0 0 0 5 32 64 80 69 24 
825 0.777594 1 4 1
3 0 0 1 
826 0.875515 1 4 1
3 0 0 1 
827 0.621605 1 16 3
5 0 0 5 12 5 
7 0 0 0 0 5 4 1 
7 0 0 0 0 0 0 3 
828 0.291928 1 41 3
12 0 0 6 28 60 77 75 60 32 14 5 1 
13 0 0 0 0 2 9 24 54 65 41 23 10 2 
14 0 0 0 0 0 0 0 2 5 4 3 4 3 1 
829 0.36737 1 31 4
9 0 0 5 16 24 26 20 8 2 
10 0 0 0 0 8 33 46 31 10 1 
10 0 0 0 0 0 0 2 11 15 5 
11 0 0 0 0 0 0 0 0 0 0 1 
830 0.0833016 1 53 5
12 0 0 5 39 122 229 279 220 120 44 10 1 
15 0 0 0 0 7 59 222 468 596 498 305 147 63 19 4 
17 0 0 0 0 0 0 6 68 216 418 533 476 331 187 80 23 3 
19 0 0 0 0 0 0 0 0 1 18 77 161 215 206 155 92 36 9 1 
20 0 0 0 0 0 0 0 0 0 0 0 0 15 37 41 34 26 15 6 1 
831 0 1 57 3
15 0 0 5 42 170 401 628 807 934 920 671 322 94 15 1 
16 0 0 0 0 10 92 373 844 1283 1615 1636 1209 591 174 28 2 
16 0 0 0 0 0 0 5 36 99 140 124 90 68 43 15 2 
832 0.54671 1 19 2
7 0 0 0 4 8 8 2 
8 0 0 0 0 0 2 5 3 
833 0.237104 1 17 2
7 0 0 3 10 13 8 2 
8 0 0 0 0 3 8 7 2 
834 0.590263 1 11 1
6 0 0 1 2 2 2 
835 0.255747 1 22 3
8 0 0 3 12 17 9 5 2 
9 0 0 0 0 2 6 8 7 2 
10 0 0 0 0 0 0 1 1 1 1 
836 0 1 40 4
9 0 0 5 34 95 140 123 54 13 
12 0 0 0 0 3 26 107 222 225 123 37 4 
13 0 0 0 0 0 0 0 0 6 23 23 8 1 
13 0 0 0 0 0 0 0 0 0 0 0 1 1 
837 0.700347 1 6 1
4 0 0 2 1 
838 0.241627 1 22 2
8 0 0 3 19 30 19 6 1 
10 0 0 0 0 2 10 13 6 3 1 
839 0.339321 1 23 2
9 0 0 2 10 19 16 9 6 2 
10 0 0 0 0 2 10 13 4 4 2 
840 0.23525 1 32 3
10 0 0 5 28 55 48 20 11 5 1 
11 0 0 0 0 2 28 68 69 37 12 2 
12 0 0 0 0 0 0 0 3 8 12 7 1 
841 0.360963 1 14 2
7 0 0 1 3 7 9 4 
8 0 0 0 0 0 1 4 2 
842 0.284526 1 35 3
9 0 0 5 36 109 158 135 77 24 
11 0 0 0 0 9 63 138 176 133 58 12 
12 0 0 0 0 0 0 1 9 20 24 14 3 
843 0.158408 1 39 4
10 0 0 3 18 51 88 92 54 19 4 
12 0 0 0 0 0 20 74 110 89 48 21 6 
14 0 0 0 0 0 0 0 10 28 43 29 13 6 2 
15 0 0 0 0 0 0 0 0 0 4 6 9 3 2 1 
844 0.347606 1 28 3
10 0 0 0 4 21 39 53 35 13 2 
11 0 0 0 0 0 5 30 50 25 7 1 
11 0 0 0 0 0 0 0 5 6 6 2 
845 0.181194 1 52 5
15 0 0 4 20 56 105 145 148 128 104 68 44 31 15 3 
16 0 0 0 0 5 50 201 513 789 850 775 591 381 221 100 21 
17 0 0 0 0 0 0 1 16 88 250 468 594 572 438 251 125 33 
18 0 0 0 0 0 0 0 0 0 0 6 36 81 103 91 52 36 15 
16 0 0 0 0 0 0 0 0 0 0 0 0 0 0 4 10 
846 0.348808 1 15 2
5 0 0 3 9 7 
7 0 0 0 0 3 3 1 
847 0.357208 1 27 3
8 0 0 4 17 31 44 27 6 
10 0 0 0 0 0 6 17 25 13 3 
12 0 0 0 0 0 0 0 2 4 4 3 1 
848 0.140242 1 46 4
12 0 0 5 25 75 156 213 200 131 54 12 1 
14 0 0 0 0 10 79 232 376 424 338 175 67 18 2 
15 0 0 0 0 0 0 6 41 110 175 176 130 77 28 4 
15 0 0 0 0 0 0 0 0 1 7 14 19 15 8 2 
849 0.895041 1 0 0
850 0.757921 1 0 0
851 0.474191 1 31 3
8 0 0 6 22 47 64 39 11 
10 0 0 0 0 2 14 37 37 20 4 
11 0 0 0 0 0 0 0 4 12 10 2 
852 0.242978 1 24 3
8 0 0 2 10 22 23 11 2 
9 0 0 0 0 0 3 20 32 10 
10 0 0 0 0 0 0 0 0 2 8 
853 0.0921962 1 32 3
9 0 0 4 26 37 29 16 9 2 
10 0 0 0 0 6 8 15 25 10 1 
10 0 0 0 0 0 0 0 0 1 1 
854 0.572771 1 6 1
3 0 0 3 
855 0.467302 1 0 0
856 0.455904 1 5 1
3 0 0 2 
857 0.309921 1 49 5
11 0 0 6 39 125 241 296 231 125 40 6 
14 0 0 0 0 3 27 89 208 349 380 288 164 65 13 
15 0 0 0 0 0 0 3 14 38 102 177 182 120 46 8 
17 0 0 0 0 0 0 0 0 1 2 12 44 86 105 79 33 6 
18 0 0 0 0 0 0 0 0 0 0 0 0 1 5 11 13 8 2 
858 0.206389 1 52 6
14 0 0 4 25 74 138 247 332 323 287 230 129 40 5 
16 0 0 0 0 6 53 215 502 766 817 720 567 346 140 32 3 
17 0 0 0 0 0 0 12 91 331 678 816 705 587 430 213 56 6 
18 0 0 0 0 0 0 0 0 28 163 437 642 581 435 309 171 58 9 
19 0 0 0 0 0 0 0 0 0 0 22 114 222 208 139 114 78 32 6 
16 0 0 0 0 0 0 0 0 0 0 0 0 4 16 20 6 
859 0.298473 1 13 1
6 0 0 3 10 7 1 
860 0.214155 1 31 3
8 0 0 4 21 49 53 23 2 
10 0 0 0 0 2 13 28 21 6 1 
11 0 0 0 0 0 0 1 5 8 5 1 
861 0.148302 1 46 5
13 0 0 2 18 59 118 183 214 176 107 37 12 4 
14 0 0 0 0 2 28 97 200 311 347 252 111 34 9 
15 0 0 0 0 0 0 3 17 61 127 188 186 103 31 7 
16 0 0 0 0 0 0 0 0 2 4 25 40 44 35 11 2 
16 0 0 0 0 0 0 0 0 0 0 0 0 5 4 3 1 
862 0.339992 1 11 1
8 0 0 2 1 1 3 3 1 
863 0.493546 1 7 2
4 0 0 1 1 
5 0 0 0 0 2 
864 0.187858 1 39 3
11 0 0 3 21 69 118 144 123 66 24 4 
12 0 0 0 0 3 21 64 125 155 100 28 4 
13 0 0 0 0 0 0 0 1 5 16 20 8 1 
865 0.274735 1 15 2
7 0 0 5 9 10 7 2 
8 0 0 0 0 1 2 3 1 
866 0.165031 1 39 3
11 0 0 6 17 20 15 18 31 24 11 2 
13 0 0 0 0 1 11 20 7 16 37 43 21 4 
14 0 0 0 0 0 0 0 0 0 1 1 2 3 1 
867 0.790026 1 0 0
868 0.411906 1 17 2
8 0 0 2 5 9 5 3 1 
9 0 0 0 0 0 1 3 3 1 
869 0.503905 1 9 1
6 0 0 1 2 1 1 
870 0.720039 1 5 1
3 0 0 2 
871 0.309151 1 43 3
14 0 0 3 24 88 176 234 214 142 75 35 15 5 1 
15 0 0 0 0 2 22 72 109 130 104 60 28 11 4 1 
13 0 0 0 0 0 0 4 15 16 13 5 2 1 
872 0.375423 1 20 2
6 0 0 6 15 14 5 
8 0 0 0 0 0 1 3 2 
873 0.540854 1 9 1
5 0 0 2 4 2 
874 0.674227 1 7 1
6 0 0 0 1 1 1 
875 0.590618 1 8 1
7 0 0 0 1 2 1 1 
876 0.294147 1 6 1
4 0 0 2 1 
877 0.116003 1 43 3
13 0 0 4 19 51 85 106 117 113 63 26 11 2 
14 0 0 0 0 5 26 51 58 61 66 45 13 3 2 
11 0 0 0 0 0 0 5 13 9 3 2 
878 0.515488 1 21 2
10 0 0 3 15 27 32 35 24 8 1 
10 0 0 0 0 0 0 1 4 4 1 
879 0.151964 1 20 2
8 0 0 2 12 23 21 11 3 
9 0 0 0 0 1 5 10 9 4 
880 0.147247 1 58 5
14 0 0 4 38 166 394 582 583 457 321 170 70 28 8 
15 0 0 0 0 7 93 396 892 1287 1365 1114 680 310 126 36 
16 0 0 0 0 0 0 14 101 282 456 546 538 400 202 70 12 
16 0 0 0 0 0 0 0 0 10 33 60 109 162 144 74 24 
15 0 0 0 0 0 0 0 0 0 0 0 6 16 22 12 
881 0.499252 1 12 2
5 0 0 2 3 1 
7 0 0 0 0 1 2 1 
882 0.417288 1 16 3
5 0 0 2 3 1 
9 0 0 0 0 2 12 22 16 4 
10 0 0 0 0 0 0 0 2 4 2 
883 0.328616 1 22 3
7 0 0 2 14 29 23 8 
9 0 0 0 0 0 2 7 7 3 
10 0 0 0 0 0 0 0 0 2 2 
884 0.378321 1 14 2
6 0 0 2 10 8 2 
7 0 0 0 0 1 3 2 
885 0 1 44 4
12 0 0 5 20 46 95 145 165 149 99 54 12 
15 0 0 0 0 10 59 149 259 397 469 408 272 107 28 4 
17 0 0 0 0 0 0 4 31 117 254 351 375 310 167 62 14 2 
18 0 0 0 0 0 0 0 0 0 0 4 26 70 94 72 34 10 2 
886 0.146927 1 47 5
12 0 0 2 16 50 109 190 256 240 177 89 26 
15 0 0 0 0 3 30 131 332 584 759 804 655 417 193 62 
18 0 0 0 0 0 0 6 52 193 395 612 807 852 739 509 284 110 36 
19 0 0 0 0 0 0 0 0 6 39 103 186 266 294 248 158 80 26 12 
18 0 0 0 0 0 0 0 0 0 0 0 0 5 16 25 24 16 6 
887 0.879144 1 0 0
888 0.269893 1 35 5
11 0 0 2 6 11 14 14 17 11 3 2 
13 0 0 0 0 2 19 49 69 69 46 25 15 2 
16 0 0 0 0 0 0 0 16 63 128 168 162 108 41 11 2 
18 0 0 0 0 0 0 0 0 0 5 27 74 126 136 101 57 19 2 
19 0 0 0 0 0 0 0 0 0 0 0 1 5 13 25 35 30 13 2 
889 0.249467 1 45 3
16 0 0 6 18 46 102 139 145 158 161 130 88 56 30 11 2 
17 0 0 0 0 0 4 24 65 95 107 112 101 73 40 16 5 1 
16 0 0 0 0 0 0 0 1 6 15 22 21 18 16 9 2 
890 0.226934 1 31 5
10 0 0 5 13 20 22 21 15 5 1 
11 0 0 0 0 10 35 55 56 49 19 3 
12 0 0 0 0 0 0 11 36 61 63 25 3 
13 0 0 0 0 0 0 0 0 7 22 31 14 1 
13 0 0 0 0 0 0 0 0 0 0 2 5 3 
891 0.435106 1 10 1
7 0 0 1 4 6 3 1 
892 0.127177 1 44 4
9 0 0 6 37 93 116 70 22 3 
10 0 0 0 0 10 61 99 58 17 1 
10 0 0 0 0 0 0 7 33 17 8 
11 0 0 0 0 0 0 0 0 6 3 2 
893 0.462062 1 12 2
6 0 0 0 0 3 1 
7 0 0 0 0 0 2 1 
894 0.16116 1 45 3
14 0 0 4 32 92 169 223 227 166 92 46 21 9 2 
15 0 0 0 0 8 47 117 162 174 138 79 39 16 7 2 
13 0 0 0 0 0 0 3 13 18 22 19 9 2 
895 0.498866 1 35 3
10 0 0 5 23 51 77 90 62 25 4 
12 0 0 0 0 2 18 27 44 43 32 15 4 
12 0 0 0 0 0 0 0 12 6 21 27 18 
896 0.14504 1 40 4
11 0 0 4 27 65 86 90 75 35 13 2 
12 0 0 0 0 12 79 155 181 157 90 43 12 
14 0 0 0 0 0 0 10 43 76 92 67 36 24 4 
15 0 0 0 0 0 0 0 0 6 15 18 26 12 8 8 
897 0.368833 1 18 3
8 0 0 2 8 18 19 7 1 
9 0 0 0 0 4 20 32 17 4 
10 0 0 0 0 0 0 1 7 8 3 
898 0.517771 1 11 1
5 0 0 6 5 2 
899 0.311115 1 24 2
8 0 0 6 26 35 25 17 4 
11 0 0 0 0 7 19 19 18 12 7 2 
900 0.179093 1 48 5
14 0 0 3 26 86 212 374 436 395 348 260 150 56 4 
15 0 0 0 0 2 32 171 445 691 793 755 563 310 122 16 
16 0 0 0 0 0 0 2 20 95 241 381 435 356 201 82 14 
17 0 0 0 0 0 0 0 0 0 1 12 46 85 90 56 19 2 
17 0 0 0 0 0 0 0 0 0 0 0 0 0 2 6 6 2 
901 0.522171 1 17 2
7 0 0 1 5 9 4 1 
8 0 0 0 0 1 3 2 1 
902 0.144618 1 57 4
20 0 0 6 38 121 253 413 644 990 1462 1984 2390 2509 2270 1767 1187 643 236 48 4 
22 0 0 0 0 13 78 265 684 1379 2379 3680 5085 6308 7049 6970 5986 4341 2466 1003 276 48 4 
23 0 0 0 0 0 0 11 58 193 528 1200 2336 3917 5663 7087 7562 6756 4851 2589 962 248 44 4 
22 0 0 0 0 0 0 0 0 0 0 1 47 261 783 1651 2583 3041 2731 1814 804 200 20 
903 0.375368 1 20 2
8 0 0 4 16 28 12 6 1 
8 0 0 0 0 0 0 2 2 
904 0.194887 1 54 4
13 0 0 4 31 94 197 267 253 208 138 59 17 2 
15 0 0 0 0 9 40 125 243 332 329 242 156 75 35 4 
15 0 0 0 0 0 0 1 15 41 62 71 74 65 31 17 
16 0 0 0 0 0 0 0 0 0 0 0 3 7 8 7 5 
905 0.186729 1 41 3
11 0 0 4 25 62 94 98 60 23 6 1 
12 0 0 0 0 2 22 64 111 97 44 11 1 
13 0 0 0 0 0 0 0 6 33 52 39 17 3 
906 0.303634 1 14 2
7 0 0 5 6 4 3 2 
7 0 0 0 0 1 3 2 
907 0.751859 1 9 1
6 0 0 2 4 3 1 
908 0.113609 1 50 4
12 0 0 5 25 70 145 200 210 162 85 27 3 
13 0 0 0 0 7 50 182 386 514 435 237 78 12 
14 0 0 0 0 0 0 4 28 107 223 275 200 86 17 
15 0 0 0 0 0 0 0 0 0 4 21 43 47 27 6 
909 0.332088 1 22 3
8 0 0 3 18 29 21 7 1 
9 0 0 0 0 6 27 39 20 3 
10 0 0 0 0 0 0 4 13 11 2 
910 0 1 46 5
13 0 0 3 18 66 149 217 265 284 255 160 62 12 
14 0 0 0 0 3 14 56 131 184 171 117 68 33 9 
14 0 0 0 0 0 0 1 12 49 93 98 59 19 3 
15 0 0 0 0 0 0 0 0 0 9 24 28 17 5 1 
14 0 0 0 0 0 0 0 0 0 0 0 2 4 2 
911 0.334704 1 27 3
7 0 0 4 14 14 6 1 
11 0 0 0 0 3 16 29 21 13 6 1 
13 0 0 0 0 0 0 2 5 9 12 10 5 1 
912 0.578724 1 0 0
913 0.0581009 1 61 5
14 0 0 5 49 214 536 864 964 829 589 325 127 34 6 
18 0 0 0 0 6 83 476 1383 2521 3333 3409 2784 1828 963 410 133 28 4 
19 0 0 0 0 0 0 6 50 271 940 2062 3080 3292 2596 1599 797 298 73 10 
20 0 0 0 0 0 0 0 0 2 25 121 357 633 768 669 448 240 96 25 4 
20 0 0 0 0 0 0 0 0 0 0 0 1 9 32 57 56 37 22 9 1 
914 0.258271 1 35 3
11 0 0 3 15 27 37 41 24 11 4 1 
12 0 0 0 0 0 1 12 24 25 19 7 2 
13 0 0 0 0 0 0 0 0 1 8 9 4 1 
915 0.600125 1 15 2
6 0 0 2 10 8 1 
6 0 0 0 0 2 4 
916 0.692344 1 8 1
6 0 0 1 2 0 1 
917 0.47485 1 16 1
6 0 0 0 4 7 2 
918 0.453539 1 17 2
6 0 0 6 12 11 3 
7 0 0 0 0 6 7 2 
919 0.120093 1 36 2
11 0 0 5 36 85 111 101 62 28 8 1 
11 0 0 0 0 3 13 24 23 13 8 2 
920 0.281124 1 17 1
8 0 0 2 10 18 15 9 2 
921 0.156001 1 33 3
8 0 0 4 28 68 62 23 4 
10 0 0 0 0 2 31 63 46 17 2 
11 0 0 0 0 0 0 0 4 6 7 3 
922 0.00855761 1 53 5
12 0 0 6 38 127 256 355 369 269 135 46 8 
14 0 0 0 0 22 135 400 699 859 795 572 293 104 20 
16 0 0 0 0 0 0 32 209 556 881 967 798 482 218 64 8 
17 0 0 0 0 0 0 0 0 21 129 338 532 561 432 260 100 16 
18 0 0 0 0 0 0 0 0 0 0 3 25 79 112 111 98 60 16 
923 0.369611 1 15 2
6 0 0 3 5 4 1 
7 0 0 0 0 2 5 3 
924 0.217528 1 23 2
8 0 0 1 9 22 22 10 2 
10 0 0 0 0 0 1 8 16 12 4 
925 0.440333 1 25 2
9 0 0 3 13 25 23 21 13 3 
9 0 0 0 0 0 1 1 3 2 
926 0.477974 1 18 2
9 0 0 3 8 15 18 13 5 1 
10 0 0 0 0 2 10 13 9 4 1 
927 0.338827 1 26 2
8 0 0 3 19 47 53 23 4 
10 0 0 0 0 1 7 17 17 7 1 
928 0.515528 1 13 2
7 0 0 3 8 14 9 2 
7 0 0 0 0 2 3 1 
929 0.347016 1 13 2
7 0 0 2 3 4 0 2 
6 0 0 0 0 2 2 
930 0.615229 1 9 1
5 0 0 0 2 2 
931 0.248192 1 20 2
8 0 0 1 13 22 17 8 2 
10 0 0 0 0 2 7 10 7 3 1 
932 0.273209 1 33 3
9 0 0 4 23 60 90 85 54 15 
11 0 0 0 0 7 24 51 78 85 52 12 
12 0 0 0 0 0 0 0 3 4 6 9 6 
933 0.38368 1 7 1
4 0 0 3 1 
934 0.314329 1 20 3
7 0 0 4 14 15 4 1 
8 0 0 0 0 4 14 9 3 
10 0 0 0 0 0 0 3 6 4 1 
935 0.322282 1 15 2
6 0 0 3 5 3 2 
8 0 0 0 0 0 2 2 1 
936 0.465237 1 15 3
5 0 0 2 6 5 
8 0 0 0 0 1 3 3 1 
9 0 0 0 0 0 0 0 3 1 
937 0.791428 1 0 0
938 0.329567 1 15 2
7 0 0 1 3 2 3 2 
9 0 0 0 0 0 0 0 2 1 
939 0.474285 1 12 3
6 0 0 0 2 3 2 
7 0 0 0 0 0 2 3 
8 0 0 0 0 0 0 0 1 
940 0.290136 1 32 2
10 0 0 5 23 51 88 107 58 20 5 
12 0 0 0 0 1 3 11 26 26 14 5 2 
941 0.466663 1 13 3
7 0 0 0 3 2 1 1 
8 0 0 0 0 0 0 2 1 
11 0 0 0 0 0 0 0 0 2 2 1 
942 0.451415 1 10 2
5 0 0 3 5 2 
6 0 0 0 0 1 1 
943 0.525429 1 18 3
7 0 0 1 7 9 8 2 
8 0 0 0 0 1 4 6 3 
9 0 0 0 0 0 0 0 1 1 
944 0 1 42 2
11 0 0 6 36 79 112 92 56 33 14 2 
11 0 0 0 0 7 31 69 85 62 30 6 
945 0.149144 1 24 3
10 0 0 3 12 25 28 15 8 4 1 
9 0 0 0 0 0 2 5 3 1 
8 0 0 0 0 0 0 0 1 
946 0 1 44 4
11 0 0 5 25 47 57 49 24 8 5 1 
13 0 0 0 0 3 20 53 72 58 36 22 11 4 
14 0 0 0 0 0 0 0 5 31 52 44 23 7 2 
14 0 0 0 0 0 0 0 0 0 2 8 9 7 2 
947 0.209246 1 49 2
13 0 0 6 44 181 487 861 1032 808 421 179 58 10 
14 0 0 0 0 2 13 52 187 375 390 245 105 34 4 
948 0.167443 1 44 3
10 0 0 4 32 105 166 131 52 16 4 
12 0 0 0 0 1 17 69 130 127 67 17 2 
12 0 0 0 0 0 0 0 4 15 22 20 7 
949 0.279792 1 33 4
9 0 0 1 10 34 60 57 29 6 
11 0 0 0 0 0 2 20 31 25 16 4 
12 0 0 0 0 0 0 0 3 7 6 5 1 
11 0 0 0 0 0 0 0 0 0 0 1 
950 0.340771 1 14 1
5 0 0 6 10 7 
951 0.487653 1 36 3
12 0 0 4 21 46 62 72 70 50 28 15 2 
13 0 0 0 0 1 5 27 45 56 50 44 29 5 
14 0 0 0 0 0 0 0 0 2 6 10 14 10 2 
952 0.228827 1 38 4
11 0 0 1 11 39 70 76 55 33 14 2 
12 0 0 0 0 1 6 20 46 54 36 14 2 
12 0 0 0 0 0 0 0 0 1 9 8 3 
12 0 0 0 0 0 0 0 0 0 0 0 1 
953 0.818751 1 0 0
954 0.209564 1 45 5
11 0 0 4 16 38 60 73 62 39 13 1 
13 0 0 0 0 7 45 105 164 172 115 51 11 1 
14 0 0 0 0 0 0 9 39 76 100 90 50 13 1 
14 0 0 0 0 0 0 0 0 6 14 16 18 12 3 
13 0 0 0 0 0 0 0 0 0 0 1 2 1 
955 0.38476 1 19 2
8 0 0 3 13 18 14 9 2 
8 0 0 0 0 0 1 3 2 
956 0.338253 1 24 3
8 0 0 6 21 22 8 3 1 
9 0 0 0 0 5 16 23 13 2 
10 0 0 0 0 0 0 1 2 4 2 
957 0.319915 1 31 2
8 0 0 6 34 76 91 49 15 
8 0 0 0 0 4 7 14 6 
958 0 1 56 3
15 0 0 4 35 132 296 448 546 548 450 332 220 123 48 9 
17 0 0 0 0 0 19 111 332 672 1025 1252 1203 878 495 219 70 12 
18 0 0 0 0 0 0 0 5 29 83 151 212 270 292 230 119 38 6 
959 0.573156 1 4 1
3 0 0 1 
960 0.227534 1 23 2
10 0 0 2 7 11 24 8 8 1 2 
10 0 0 0 0 3 9 14 15 7 2 
961 0.243307 1 28 2
7 0 0 2 16 51 62 21 
8 0 0 0 0 1 10 15 8 
962 0.198404 1 48 3
13 0 0 6 32 79 118 127 118 99 67 35 12 2 
15 0 0 0 0 13 46 92 107 96 77 59 35 13 4 1 
13 0 0 0 0 0 0 3 22 43 51 28 10 2 
963 0.251782 1 33 2
11 0 0 1 17 49 73 91 100 67 25 7 
13 0 0 0 0 0 4 10 11 12 29 34 25 14 
964 0.239659 1 29 3
9 0 0 5 22 36 28 14 6 2 
10 0 0 0 0 5 22 28 16 5 1 
10 0 0 0 0 0 0 1 5 6 2 
965 0.274311 1 39 3
12 0 0 2 14 45 75 91 81 57 36 17 4 
14 0 0 0 0 0 9 39 84 102 78 51 36 17 2 
15 0 0 0 0 0 0 0 1 6 19 25 17 16 12 2 
966 0.14443 1 38 5
13 0 0 3 16 40 70 92 74 45 21 10 5 1 
14 0 0 0 0 4 17 38 67 95 89 50 18 5 1 
15 0 0 0 0 0 0 2 15 34 43 48 54 39 16 3 
16 0 0 0 0 0 0 0 0 0 6 16 16 13 12 8 2 
14 0 0 0 0 0 0 0 0 0 0 0 2 4 2 
967 0.341027 1 9 1
5 0 0 2 6 3 
968 0.321338 1 23 3
8 0 0 1 6 10 11 8 2 
9 0 0 0 0 0 4 15 15 5 
10 0 0 0 0 0 0 0 1 3 2 
969 0 1 46 4
14 0 0 5 41 136 263 351 318 243 170 106 56 26 8 
16 0 0 0 0 3 28 105 228 351 394 312 178 88 43 19 4 
17 0 0 0 0 0 0 2 19 62 104 127 114 62 25 13 7 2 
14 0 0 0 0 0 0 0 0 1 6 12 12 10 4 
970 0.370429 1 21 3
7 0 0 3 12 23 19 5 
8 0 0 0 0 2 11 14 6 
9 0 0 0 0 0 0 0 1 1 
971 0.159818 1 55 3
14 0 0 6 42 143 295 410 396 301 170 68 24 7 1 
15 0 0 0 0 3 32 161 364 479 461 311 143 53 13 1 
15 0 0 0 0 0 0 0 1 14 54 94 93 61 27 5 
972 0.144215 1 40 3
14 0 0 6 34 70 96 116 122 115 93 60 27 8 1 
15 0 0 0 0 7 35 69 87 77 55 46 40 24 8 1 
12 0 0 0 0 0 0 1 11 22 18 7 1 
973 0.398924 1 20 3
7 0 0 5 14 15 10 3 
9 0 0 0 0 3 16 21 13 8 
10 0 0 0 0 0 0 0 5 10 8 
974 0.450879 1 15 2
7 0 0 3 12 10 5 1 
6 0 0 0 0 2 2 
975 0 1 50 5
13 0 0 3 14 48 111 179 189 142 74 31 14 2 
15 0 0 0 0 6 34 144 342 489 453 285 137 55 15 2 
16 0 0 0 0 0 0 5 34 131 286 368 329 186 66 27 5 
17 0 0 0 0 0 0 0 0 1 10 31 72 101 72 27 11 2 
16 0 0 0 0 0 0 0 0 0 0 0 1 6 10 6 1 
976 0.271736 1 17 2
7 0 0 0 6 14 13 3 
9 0 0 0 0 0 0 2 6 2 
977 0.219539 1 27 3
8 0 0 5 16 19 13 5 1 
8 0 0 0 0 4 12 10 3 
9 0 0 0 0 0 0 2 4 1 
978 0.305706 1 30 3
9 0 0 2 7 22 34 35 16 3 
10 0 0 0 0 1 5 17 21 9 1 
11 0 0 0 0 0 0 0 1 4 4 1 
979 0.380234 1 27 2
9 0 0 1 6 14 26 24 13 3 
10 0 0 0 0 0 0 4 9 10 2 
980 0.329675 1 15 1
7 0 0 2 11 22 15 4 
981 0.44489 1 0 0
982 0.309066 1 25 3
10 0 0 4 19 35 34 28 14 6 2 
11 0 0 0 0 3 19 44 49 30 18 2 
11 0 0 0 0 0 0 1 7 12 18 12 
983 0.351125 1 14 3
5 0 0 4 6 2 
7 0 0 0 0 4 4 1 
8 0 0 0 0 0 0 2 1 
984 0.219504 1 41 4
13 0 0 5 28 67 108 155 186 178 119 53 15 2 
15 0 0 0 0 8 55 156 266 346 366 268 137 54 15 2 
16 0 0 0 0 0 0 2 12 44 101 162 152 101 49 15 2 
15 0 0 0 0 0 0 0 0 0 0 2 3 4 4 1 
985 0.140242 1 46 4
12 0 0 3 14 39 105 201 292 291 168 63 12 
15 0 0 0 0 4 19 89 230 394 447 342 195 68 12 1 
16 0 0 0 0 0 0 2 11 40 97 152 174 132 56 12 1 
13 0 0 0 0 0 0 0 0 0 0 2 4 2 
986 0.270782 1 43 5
12 0 0 2 17 48 114 188 216 174 86 24 3 
14 0 0 0 0 3 26 93 216 334 312 181 76 22 3 
15 0 0 0 0 0 0 2 21 80 171 226 202 120 42 7 
16 0 0 0 0 0 0 0 0 0 4 23 54 75 56 23 5 
17 0 0 0 0 0 0 0 0 0 0 0 0 2 5 4 2 1 
987 0.257879 1 47 4
10 0 0 5 27 64 99 123 116 78 26 
11 0 0 0 0 9 39 76 98 102 73 34 
13 0 0 0 0 0 0 4 22 48 75 79 49 9 
14 0 0 0 0 0 0 0 0 1 4 7 10 8 2 
988 0.470567 1 21 2
9 0 0 5 9 7 9 11 7 2 
9 0 0 0 0 2 8 8 4 1 
989 0.372602 1 15 2
6 0 0 3 11 11 1 
6 0 0 0 0 2 3 
990 0.246169 1 24 4
8 0 0 3 6 3 3 3 2 
9 0 0 0 0 2 12 14 7 3 
10 0 0 0 0 0 0 1 4 6 3 
11 0 0 0 0 0 0 0 0 1 2 1 
991 0.578171 1 9 1
6 0 0 1 3 3 3 
992 0.33177 1 17 2
10 0 0 4 6 12 13 16 14 6 1 
7 0 0 0 0 1 2 1 
993 0.498156 1 29 4
11 0 0 5 9 9 12 16 11 6 4 1 
9 0 0 0 0 3 9 9 5 1 
9 0 0 0 0 0 0 4 8 5 
10 0 0 0 0 0 0 0 0 1 1 
994 0.667745 1 14 1
7 0 0 2 5 4 5 4 
995 0.722223 1 15 1
7 0 0 0 3 10 7 1 
996 0.622578 1 12 2
5 0 0 4 4 2 
7 0 0 0 0 2 1 1 
997 0.527149 1 9 1
6 0 0 2 3 2 1 
998 0.558872 1 17 2
6 0 0 3 6 6 2 
8 0 0 0 0 0 5 10 2 
999 0.304218 1 20 2
7 0 0 1 6 17 17 2 
8 0 0 0 0 0 0 3 2 
