# Supplementary material for: Beyond the Hypercube: Evolutionary Accessibility of Fitness Landscapes with Realistic Mutational Networks
Source: PLoS Comput Biol. 2016 Dec 9;12(12):e1005218. doi: 10.1371/journal.pcbi.1005218 (PMC5147777; doi:10.1371/journal.pcbi.1005218)
Supplement: S1 Data and Code — (ZIP) [file pcbi.1005218.s009.zip › OUT_TEST_subFL/log_stat_N6_L3_K4_R1000_59_67_subFLs.dat]

#Hyper-cube graph
#N =log2(#genotypes): 6
#L 3
#K_allel 4
#R 1000
#kp1 kp2 59 67
#Initialization time:	 0
i: 0	time: 0
i: 999	time: 0
Final time: 0
