# Supplementary material for: Beyond the Hypercube: Evolutionary Accessibility of Fitness Landscapes with Realistic Mutational Networks
Source: PLoS Comput Biol. 2016 Dec 9;12(12):e1005218. doi: 10.1371/journal.pcbi.1005218 (PMC5147777; doi:10.1371/journal.pcbi.1005218)
Supplement: S1 Data and Code — (ZIP) [file pcbi.1005218.s009.zip › OUT_TEST_subFL/stat_nodes_N6_L3_K4_R1000_59_67_subFLs.dat]

0 28
0 0.289345 657 0 
4 0.780647 3 24 
8 0.63431 10 3 
12 0.949835 1 305 
16 0.348468 303 2 
48 0.332072 340 1 
52 0.822515 2 77 
9 0.751073 2 9 
56 0.670823 4 6 
15 0.968413 1 442 
17 0.379423 191 2 
20 0.575114 5 20 
24 0.437385 75 2 
28 0.458606 32 6 
49 0.396175 29 3 
60 0.908629 2 142 
13 0.861636 2 79 
63 1 0 657 
21 0.548047 22 10 
25 0.500077 24 6 
29 0.444335 116 2 
30 0.553961 11 16 
31 0.510138 13 8 
53 0.740706 17 13 
61 0.775943 12 18 
14 0.848976 4 50 
62 0.824309 7 34 
55 0.805007 3 13 
1 39
0 0.201698 2230 0 
1 0.278281 613 2 
2 0.235119 1100 1 
3 0.279337 229 4 
8 0.39634 77 13 
12 0.423209 35 18 
16 0.354032 172 1 
32 0.558721 4 72 
9 0.305496 212 2 
33 0.363134 161 2 
49 0.520535 11 4 
18 0.368531 152 2 
34 0.368922 106 5 
11 0.375749 86 10 
15 0.327437 125 4 
19 0.494521 12 7 
35 0.605505 4 90 
51 0.871203 2 450 
40 0.537714 23 45 
56 0.750498 19 58 
28 0.857584 2 47 
44 0.494123 32 18 
60 0.893276 1 220 
20 0.449124 2 1 
25 0.805693 9 18 
41 0.447461 36 9 
57 0.811844 4 165 
53 0.666912 5 4 
26 0.531332 29 7 
30 0.569952 5 9 
42 0.373271 98 5 
27 0.818486 5 42 
59 0.851697 4 345 
31 0.954622 1 221 
47 0.669058 2 112 
63 1 0 2230 
55 0.927858 1 799 
58 0.782399 10 70 
62 0.792907 2 79 
2 7
0 0.498429 4 0 
1 0.498819 3 1 
2 0.555671 1 2 
13 0.514538 2 1 
14 0.654836 1 3 
15 0.664294 1 4 
63 1 0 4 
3 23
0 0.573694 161 0 
3 0.71902 17 3 
8 0.601575 111 1 
12 0.819516 3 12 
32 0.682452 28 2 
48 0.781663 2 7 
11 0.774937 11 7 
15 0.814378 5 10 
51 0.904724 1 37 
9 0.75396 11 3 
40 0.654497 60 1 
56 0.687501 26 2 
44 0.840798 2 15 
60 0.890108 1 38 
35 0.691831 24 2 
43 0.798437 4 10 
59 0.901325 2 23 
47 0.893308 1 51 
63 1 0 161 
57 0.714312 13 2 
52 0.69048 8 2 
39 0.879142 1 14 
55 0.822741 5 2 
4 13
0 0.351581 12 0 
4 0.395733 5 1 
8 0.550227 2 3 
48 0.511337 5 1 
5 0.438256 2 1 
20 0.556893 1 1 
24 0.579023 1 4 
56 0.78593 1 9 
51 0.518798 3 1 
60 0.818251 1 10 
9 0.53832 2 1 
59 0.75469 2 1 
63 1 0 12 
5 46
0 0.273221 3328 0 
2 0.410121 666 2 
3 0.355103 746 1 
4 0.396497 570 1 
8 0.55843 20 14 
12 0.468088 234 2 
16 0.463346 269 2 
32 0.323232 797 1 
48 0.576539 26 7 
10 0.437286 426 2 
14 0.568771 20 31 
18 0.503318 168 6 
34 0.51539 46 10 
50 0.63407 6 115 
7 0.574222 28 2 
11 0.684409 18 19 
15 0.758508 4 55 
19 0.691831 18 9 
35 0.71902 11 22 
51 0.904724 1 941 
20 0.622601 1 25 
36 0.463491 231 2 
52 0.513792 56 3 
56 0.616776 2 62 
28 0.507457 56 9 
44 0.47205 117 5 
60 0.603322 17 26 
33 0.410228 57 1 
40 0.52188 40 8 
26 0.463848 319 2 
42 0.623523 10 46 
58 0.544874 39 4 
46 0.633518 2 223 
62 0.620605 14 86 
22 0.52692 61 8 
30 0.56236 37 25 
38 0.603694 17 20 
54 0.738777 5 236 
23 0.879142 1 410 
55 0.822741 5 241 
27 0.798437 4 125 
43 0.774937 8 95 
59 0.901325 2 546 
31 0.893308 1 1033 
47 0.814378 2 400 
63 1 0 3328 
6 22
0 0.340432 130 0 
2 0.474953 11 2 
3 0.654578 4 5 
8 0.358585 12 2 
12 0.353741 64 1 
32 0.365331 39 1 
14 0.642525 7 7 
15 0.760672 4 15 
11 0.647667 10 2 
24 0.553272 2 3 
28 0.382336 23 1 
44 0.393618 16 3 
60 0.403793 2 5 
34 0.374343 23 1 
30 0.764102 2 12 
62 0.788781 1 28 
31 0.957806 1 60 
47 0.823903 2 22 
63 1 0 130 
27 0.702316 2 5 
46 0.610186 12 4 
23 0.832372 1 5 
7 34
0 0.35855 273 0 
2 0.751748 1 17 
3 0.707309 10 5 
8 0.397174 158 1 
12 0.70063 3 5 
16 0.371755 62 1 
48 0.429513 39 2 
50 0.78154 1 54 
15 0.758538 2 15 
19 0.788468 1 18 
51 0.775352 6 7 
10 0.525971 76 1 
11 0.542424 48 2 
56 0.545334 31 3 
60 0.781787 1 33 
18 0.665857 8 3 
28 0.469335 14 1 
54 0.787604 1 93 
31 0.855859 1 43 
63 1 0 273 
55 0.878558 1 132 
59 0.832291 2 22 
14 0.604607 17 1 
6 0.62063 2 6 
58 0.633321 8 7 
7 0.564416 34 2 
57 0.55905 20 3 
30 0.700704 5 7 
44 0.482242 4 1 
62 0.774311 4 18 
23 0.570962 19 2 
61 0.572131 8 3 
53 0.65632 2 6 
22 0.581346 16 2 
8 24
0 0.306154 91 0 
4 0.348164 54 1 
8 0.739738 1 15 
12 0.42195 36 2 
7 0.523197 10 1 
52 0.429408 7 1 
11 0.772964 1 21 
13 0.432543 16 2 
15 0.841495 1 49 
28 0.468558 11 2 
44 0.525617 6 4 
60 0.630464 1 12 
39 0.528762 7 1 
55 0.806676 1 4 
53 0.453041 5 1 
9 0.51525 9 2 
45 0.610634 2 11 
61 0.59881 4 3 
63 1 0 91 
31 0.66464 4 2 
47 0.805256 2 21 
40 0.710588 1 9 
43 0.591181 4 3 
41 0.528825 7 2 
9 9
0 0.650563 6 0 
3 0.654999 4 1 
48 0.810577 2 1 
7 0.775571 2 1 
35 0.80611 1 1 
51 0.980816 1 4 
60 0.879952 1 1 
55 0.88974 2 1 
63 1 0 6 
10 6
0 0.7109 4 0 
32 0.754254 2 1 
48 0.773105 2 2 
51 0.90316 2 2 
59 0.917452 1 2 
63 1 0 4 
11 33
0 0.343006 448 0 
1 0.34749 164 1 
3 0.434629 17 2 
4 0.369709 148 1 
16 0.414318 92 2 
32 0.512731 25 4 
48 0.662142 2 44 
17 0.367135 133 1 
33 0.51838 4 8 
49 0.492179 10 2 
15 0.523113 4 2 
19 0.471726 9 10 
35 0.663659 3 25 
51 0.687657 1 83 
20 0.457494 38 4 
36 0.3841 104 1 
52 0.49011 6 6 
24 0.563642 6 18 
28 0.559822 12 7 
40 0.539996 13 5 
44 0.618533 3 17 
60 0.717733 1 106 
29 0.541874 18 1 
45 0.633127 1 29 
61 0.631815 3 3 
31 0.774234 2 58 
47 0.893023 1 196 
63 1 0 448 
27 0.714414 3 33 
43 0.789557 1 64 
23 0.464325 14 5 
39 0.43114 19 1 
56 0.627302 3 29 
12 54
0 0.215538 13796 0 
1 0.266013 2832 1 
3 0.315252 196 5 
8 0.257783 5445 1 
16 0.497899 240 10 
32 0.472455 827 2 
48 0.247982 4256 1 
5 0.352423 165 6 
9 0.291308 1510 2 
13 0.306776 515 3 
17 0.674794 24 274 
33 0.623385 27 192 
49 0.38596 395 3 
7 0.359345 122 14 
11 0.467974 6 31 
19 0.609951 30 48 
35 0.711965 1 465 
51 0.485813 37 10 
10 0.407665 223 3 
24 0.400368 1461 3 
40 0.505774 230 17 
56 0.367608 2015 2 
18 0.519661 186 20 
34 0.589707 101 23 
36 0.550505 228 22 
50 0.348994 726 1 
52 0.609241 12 28 
60 0.66661 4 31 
21 0.726833 5 827 
37 0.606134 36 154 
53 0.756638 2 1248 
41 0.489618 297 9 
57 0.424097 304 7 
15 0.312983 328 3 
29 0.70987 19 277 
45 0.7682 2 1158 
61 0.916658 1 3924 
23 0.825612 3 1044 
39 0.578096 112 36 
55 0.870084 1 2656 
43 0.663746 2 149 
59 0.592894 4 53 
31 0.828588 2 1794 
47 0.837318 1 4128 
63 1 0 13796 
26 0.493615 217 9 
27 0.4083 264 3 
20 0.490778 510 3 
22 0.683026 22 113 
30 0.728312 9 419 
38 0.59171 68 81 
46 0.756232 5 523 
54 0.707346 5 223 
62 0.763809 2 1197 
13 40
0 0 1842 0 
1 0.284246 324 4 
2 0.245241 367 2 
3 0.183624 762 1 
12 0.295972 204 1 
16 0.267313 178 1 
32 0.470237 5 6 
48 0.600711 2 110 
5 0.365342 47 9 
9 0.493421 28 27 
13 0.300147 165 5 
33 0.376943 46 4 
49 0.47435 38 8 
6 0.559095 7 56 
10 0.557704 7 37 
14 0.317532 25 8 
18 0.420018 2 18 
34 0.648964 1 43 
50 0.705443 1 561 
7 0.667004 2 81 
15 0.434506 4 15 
19 0.293052 62 2 
35 0.549893 2 13 
51 0.832438 1 1048 
60 0.37653 10 1 
24 0.328335 107 1 
53 0.503772 10 61 
57 0.499121 21 44 
29 0.348959 58 5 
61 0.619189 3 124 
54 0.645884 5 117 
30 0.39555 5 13 
62 0.656273 2 263 
55 0.802535 2 306 
31 0.44372 1 38 
63 1 0 1842 
27 0.333498 56 3 
56 0.59604 2 93 
25 0.401441 49 9 
59 0.5609 6 47 
14 19
0 0.303357 198 0 
4 0.328984 115 1 
12 0.371346 83 2 
20 0.342768 32 1 
14 0.386242 47 2 
28 0.373998 32 3 
44 0.68146 3 19 
60 0.846803 1 59 
30 0.392756 25 5 
46 0.51364 17 7 
62 0.527137 5 14 
31 0.505684 3 8 
47 0.684554 2 41 
63 1 0 198 
45 0.666979 7 7 
61 0.832561 2 21 
54 0.57013 1 14 
39 0.803617 1 41 
55 0.890327 1 55 
15 38
0 0.27121 1955 0 
3 0.747574 8 15 
4 0.280314 52 2 
16 0.292239 229 4 
32 0.289525 454 2 
48 0.274364 1212 1 
7 0.837398 5 92 
11 0.918908 1 253 
51 0.918522 2 533 
5 0.735194 12 69 
6 0.430245 17 2 
36 0.328407 18 9 
17 0.422866 85 8 
19 0.342903 144 4 
33 0.631711 20 38 
35 0.551265 32 10 
40 0.318414 155 4 
49 0.855066 2 241 
50 0.320751 113 1 
52 0.280237 246 1 
56 0.299165 166 2 
55 0.861783 4 261 
59 0.945217 1 1101 
63 1 0 1955 
9 0.754294 1 122 
53 0.752763 6 164 
37 0.698868 18 65 
25 0.511225 63 8 
23 0.514215 13 4 
27 0.609559 3 20 
31 0.616767 1 43 
47 0.596792 2 15 
41 0.5382 49 17 
43 0.513817 88 4 
62 0.41886 109 1 
57 0.707393 10 28 
61 0.508286 108 1 
45 0.515662 89 1 
16 29
0 0.273094 154 0 
2 0.344681 71 1 
3 0.421823 17 2 
4 0.344571 16 2 
12 0.285024 50 1 
6 0.576618 8 4 
10 0.515126 39 1 
18 0.488193 7 1 
7 0.661177 8 8 
11 0.661878 4 12 
35 0.465764 5 2 
13 0.736189 4 3 
44 0.414841 30 1 
9 0.581329 8 1 
42 0.579957 16 1 
58 0.600981 3 2 
30 0.661176 7 4 
23 0.732296 3 8 
39 0.733525 1 33 
43 0.668754 3 15 
59 0.750643 1 29 
47 0.871661 1 75 
29 0.792049 3 8 
61 0.845003 1 21 
45 0.54426 19 1 
46 0.621762 10 3 
62 0.731984 2 9 
31 0.81008 2 20 
63 1 0 154 
17 0
18 5
0 0.752264 1 0 
3 0.837325 1 1 
7 0.919858 1 1 
55 0.959698 1 1 
63 1 0 1 
19 31
0 0.272338 444 0 
1 0.366641 47 1 
8 0.390512 123 2 
12 0.395058 67 3 
32 0.30089 193 1 
48 0.56164 14 3 
13 0.434378 24 4 
49 0.451999 23 1 
11 0.467822 32 2 
24 0.505715 18 5 
56 0.654726 6 11 
14 0.473831 14 7 
15 0.546956 5 21 
28 0.616891 5 25 
44 0.403128 16 5 
60 0.70406 3 52 
40 0.327898 163 1 
51 0.577564 4 4 
52 0.787135 1 71 
61 0.563386 5 5 
7 0.554917 2 23 
27 0.478539 23 2 
59 0.733479 2 19 
20 0.521928 7 5 
30 0.547162 8 7 
62 0.729226 1 71 
31 0.631889 2 60 
63 1 0 444 
47 0.428715 8 5 
55 0.953624 1 207 
23 0.697667 1 90 
20 46
0 0.187762 3095 0 
1 0.328657 188 4 
2 0.211553 2006 1 
3 0.321672 342 2 
4 0.528719 19 36 
8 0.525261 47 18 
12 0.471406 68 13 
16 0.495768 19 33 
48 0.21842 406 1 
5 0.62387 9 50 
9 0.816528 1 526 
13 0.449574 97 6 
49 0.360759 81 5 
6 0.336663 32 4 
10 0.242808 862 1 
14 0.273879 199 2 
18 0.416979 73 13 
34 0.3574 236 1 
50 0.373276 74 10 
7 0.761967 4 232 
11 0.637377 8 116 
15 0.85144 2 371 
19 0.463608 54 18 
35 0.427033 85 3 
51 0.910113 1 438 
52 0.648576 6 44 
24 0.554439 19 55 
56 0.450801 149 3 
60 0.465037 76 4 
53 0.684425 4 99 
57 0.822272 1 966 
29 0.512278 11 6 
45 0.624386 5 12 
61 0.84468 1 1098 
26 0.270845 343 1 
42 0.61036 4 5 
58 0.319708 228 2 
55 0.772157 2 399 
43 0.8113 1 396 
47 0.860525 1 785 
63 1 0 3095 
23 0.509504 20 21 
27 0.607138 14 95 
39 0.477108 28 3 
25 0.701485 5 157 
41 0.78488 3 174 
21 19
0 0.573334 41 0 
1 0.590648 7 2 
2 0.670398 1 6 
3 0.834272 1 20 
12 0.599382 2 1 
16 0.576972 30 1 
33 0.618315 5 3 
51 0.907688 1 35 
15 0.739597 2 1 
17 0.579837 18 1 
19 0.741631 6 2 
24 0.623715 6 1 
35 0.777427 2 8 
34 0.637225 3 3 
63 1 0 41 
27 0.790459 2 3 
56 0.767343 4 1 
59 0.822346 2 5 
58 0.787474 2 1 
22 5
0 0.726291 2 0 
3 0.845865 2 1 
15 0.945226 1 1 
51 0.875484 1 1 
63 1 0 2 
23 22
0 0.330653 111 0 
3 0.379782 64 1 
8 0.49863 19 1 
12 0.512572 2 3 
16 0.440712 26 1 
11 0.589879 10 4 
15 0.445 38 1 
19 0.515259 14 2 
51 0.817494 2 20 
24 0.571602 7 2 
28 0.802774 1 19 
60 0.905399 1 25 
17 0.52276 4 3 
27 0.607048 6 9 
59 0.766599 4 14 
31 0.768373 2 13 
47 0.456934 23 1 
63 1 0 111 
55 0.920642 1 34 
49 0.696415 4 3 
43 0.491985 20 1 
61 0.747088 2 3 
24 5
0 0.747646 1 0 
48 0.851018 1 1 
50 0.874421 1 1 
62 0.997809 1 1 
63 1 0 1 
25 8
0 0.748975 8 0 
2 0.822394 3 1 
48 0.83854 5 1 
50 0.864251 3 2 
51 0.8744 1 3 
60 0.964453 1 3 
62 0.869704 2 2 
63 1 0 8 
26 31
0 0.25495 486 0 
1 0.613193 12 2 
2 0.359068 158 1 
3 0.741977 6 25 
4 0.52582 48 5 
8 0.537298 19 7 
12 0.265923 243 1 
13 0.665674 5 6 
49 0.78154 1 68 
6 0.444746 95 1 
14 0.483461 7 3 
50 0.429513 38 1 
15 0.756489 1 56 
51 0.775352 5 26 
7 0.673079 9 14 
52 0.55905 20 9 
11 0.66319 17 7 
56 0.65632 2 27 
44 0.273899 155 1 
60 0.572131 8 11 
61 0.774311 4 28 
57 0.787604 1 134 
54 0.545334 31 2 
62 0.781787 1 45 
63 1 0 486 
55 0.832291 2 63 
59 0.878558 1 257 
53 0.633321 8 11 
36 0.288796 147 1 
20 0.31611 79 1 
23 0.503427 11 1 
27 10
0 0.682729 7 0 
12 0.693405 4 1 
48 0.767512 3 1 
15 0.76517 3 1 
60 0.77821 1 2 
51 0.8775 2 1 
47 0.796084 2 1 
63 1 0 7 
59 0.945258 1 2 
43 0.887747 1 1 
28 50
0 0.204299 7240 0 
1 0.284894 502 3 
2 0.310779 26 7 
3 0.238668 746 1 
8 0.313493 68 3 
12 0.704851 1 1445 
16 0.42655 61 17 
32 0.205024 5836 1 
13 0.527325 4 119 
17 0.332088 204 15 
49 0.324657 268 4 
14 0.53788 2 555 
18 0.476601 24 126 
7 0.478163 1 107 
11 0.355382 16 4 
15 0.907449 1 4162 
19 0.456559 28 78 
35 0.31688 135 5 
51 0.437254 37 10 
24 0.515908 2 623 
56 0.355729 49 5 
28 0.487719 7 204 
33 0.223808 2396 1 
34 0.251138 216 2 
36 0.310766 533 4 
40 0.285871 661 2 
44 0.212571 1834 1 
25 0.369611 23 46 
29 0.333277 68 24 
57 0.386884 15 60 
61 0.520295 12 90 
26 0.505301 4 346 
30 0.484086 20 162 
27 0.63532 2 1321 
43 0.423235 9 27 
59 0.550853 3 167 
63 1 0 7240 
31 0.711535 2 1875 
39 0.409415 57 16 
47 0.453235 4 56 
55 0.477273 5 56 
58 0.371371 27 5 
60 0.64502 2 562 
37 0.313843 476 7 
45 0.231542 595 2 
46 0.373592 31 5 
62 0.5289 5 262 
23 0.439422 38 30 
21 0.329163 419 7 
22 0.343714 86 7 
29 38
0 0.173172 1877 0 
1 0.176273 698 1 
2 0.187647 659 2 
3 0.227445 25 4 
12 0.221001 330 1 
16 0.410222 50 9 
32 0.401993 108 4 
48 0.528229 7 22 
5 0.195168 9 1 
49 0.655365 5 31 
14 0.288435 61 3 
18 0.364832 134 4 
34 0.197601 381 2 
50 0.432482 58 8 
15 0.334668 5 8 
19 0.687885 6 27 
35 0.418504 12 10 
51 0.800725 2 102 
28 0.440322 37 11 
44 0.330484 227 1 
36 0.490365 39 5 
21 0.610998 6 51 
37 0.755547 2 144 
53 0.765443 1 467 
61 0.731761 2 232 
30 0.542342 20 39 
46 0.535414 33 21 
62 0.650082 3 79 
38 0.524209 36 15 
54 0.516641 41 8 
31 0.838044 1 325 
47 0.774411 3 112 
63 1 0 1877 
23 0.762001 3 78 
39 0.943567 1 364 
55 0.959698 1 1019 
29 0.595087 16 50 
45 0.621697 7 72 
30 18
0 0.256473 138 0 
1 0.269821 53 1 
3 0.270409 22 2 
4 0.286123 49 1 
8 0.327989 9 2 
12 0.450309 5 7 
5 0.391054 22 2 
13 0.433363 9 3 
7 0.41953 13 5 
11 0.483119 4 9 
15 0.619111 4 26 
19 0.276492 1 2 
28 0.487173 1 7 
39 0.452138 2 10 
55 0.431413 3 5 
31 0.829733 1 71 
47 0.726719 2 36 
63 1 0 138 
31 23
0 0.338496 69 0 
4 0.3559 34 1 
8 0.453119 10 2 
32 0.490103 4 2 
48 0.433918 21 1 
5 0.443798 21 1 
52 0.744987 3 4 
24 0.502494 7 2 
40 0.508441 2 6 
56 0.913528 1 21 
35 0.652424 1 6 
44 0.676705 1 8 
49 0.519452 6 3 
51 0.559751 6 4 
60 0.922016 1 34 
37 0.457721 11 1 
53 0.499142 10 2 
55 0.951198 1 23 
27 0.513613 4 2 
39 0.759565 1 7 
59 0.769173 3 6 
63 1 0 69 
31 0.63163 1 2 
32 46
0 0.174673 1793 0 
1 0.524598 20 11 
2 0.338604 93 1 
3 0.549885 9 26 
4 0.254103 622 1 
8 0.271399 8 2 
12 0.580099 8 15 
16 0.326996 114 7 
32 0.194093 792 1 
48 0.300839 127 4 
5 0.569657 8 25 
13 0.627232 3 118 
14 0.48929 27 1 
18 0.585183 4 73 
34 0.421406 26 3 
50 0.549187 7 10 
7 0.613976 2 55 
15 0.963304 1 457 
19 0.676454 4 129 
51 0.844306 2 182 
20 0.285242 431 1 
52 0.298704 165 2 
60 0.631641 4 31 
17 0.375368 71 8 
28 0.388424 35 9 
33 0.249973 413 1 
35 0.465416 15 13 
44 0.309444 97 1 
53 0.609314 3 44 
61 0.744906 2 261 
30 0.558187 14 27 
62 0.769464 1 332 
55 0.971732 1 288 
63 1 0 1793 
31 0.868049 2 235 
21 0.411784 36 12 
22 0.421822 18 17 
23 0.34533 63 2 
54 0.388516 30 2 
29 0.568022 7 61 
37 0.279803 214 1 
41 0.308586 36 2 
45 0.359831 31 5 
47 0.427872 19 7 
39 0.335646 100 1 
57 0.344521 5 2 
33 13
0 0.314331 30 0 
1 0.522686 6 2 
48 0.356631 24 1 
13 0.59126 6 2 
49 0.500034 17 1 
50 0.632648 4 2 
51 0.779952 1 4 
60 0.798984 2 9 
61 0.723588 6 3 
62 0.767043 3 5 
63 1 0 30 
28 0.816878 1 9 
31 0.82646 1 9 
34 8
0 0.506135 5 0 
3 0.543871 2 1 
12 0.553071 2 1 
48 0.686988 1 1 
15 0.937967 1 3 
51 0.85004 1 2 
13 0.761968 1 1 
63 1 0 5 
35 13
0 0.289866 21 0 
2 0.626065 12 1 
3 0.638769 5 2 
4 0.736878 4 1 
6 0.775288 2 3 
14 0.726786 5 1 
7 0.781468 2 6 
15 0.933019 1 9 
51 0.730301 2 2 
62 0.75773 2 1 
55 0.816398 1 8 
63 1 0 21 
61 0.763752 1 1 
36 36
0 0.167617 626 0 
1 0.281315 86 1 
2 0.298499 27 2 
3 0.427146 11 15 
4 0.345159 60 5 
8 0.232762 60 3 
12 0.175608 187 1 
16 0.28729 12 6 
32 0.185722 183 1 
5 0.358715 30 6 
17 0.388002 6 9 
33 0.285492 12 2 
14 0.314028 10 3 
18 0.513757 5 30 
34 0.579639 1 69 
15 0.480136 5 30 
19 0.766653 1 92 
35 0.571434 5 19 
7 0.36195 30 11 
28 0.270667 20 4 
44 0.255952 28 3 
60 0.284189 4 8 
40 0.220792 125 1 
30 0.67026 3 50 
46 0.763874 1 193 
62 0.801769 1 262 
31 0.785134 1 242 
47 0.699174 3 53 
63 1 0 626 
55 0.391742 14 11 
61 0.360888 2 8 
42 0.478989 2 15 
43 0.379078 35 1 
59 0.39487 13 12 
27 0.405235 12 13 
26 0.436415 10 13 
37 12
0 0.467966 14 0 
2 0.502461 5 1 
12 0.474712 5 1 
32 0.55544 2 2 
48 0.67654 2 4 
50 0.672734 5 1 
15 0.673368 1 1 
44 0.542447 3 1 
60 0.869469 1 7 
51 0.697579 1 5 
62 0.824629 2 1 
63 1 0 14 
38 13
0 0.549697 44 0 
1 0.656665 14 1 
3 0.818388 4 5 
16 0.656329 22 1 
48 0.842203 4 2 
17 0.740509 10 2 
51 0.870146 4 10 
19 0.791992 8 3 
21 0.786926 2 2 
55 0.929796 2 12 
59 0.968476 1 22 
63 1 0 44 
53 0.823697 2 2 
39 0
40 16
0 0.47485 13 0 
4 0.524599 9 1 
8 0.589687 3 2 
16 0.570381 1 1 
52 0.586661 6 1 
11 0.661559 3 2 
17 0.709053 1 1 
55 0.681806 2 1 
60 0.612288 4 1 
15 0.716762 2 2 
59 0.76971 1 3 
29 0.777917 1 1 
63 1 0 13 
61 0.803526 1 3 
62 0.711366 2 1 
47 0.830153 1 2 
41 27
0 0.232022 200 0 
3 0.343316 108 1 
8 0.453957 16 1 
12 0.659458 2 6 
16 0.494781 48 2 
32 0.540907 5 6 
48 0.527297 21 3 
7 0.650094 3 8 
11 0.465777 8 3 
15 0.828192 1 28 
19 0.416596 87 1 
35 0.64051 2 13 
51 0.576595 7 5 
56 0.566797 6 4 
60 0.77821 1 34 
20 0.555327 17 2 
28 0.606289 5 4 
36 0.557214 3 8 
52 0.712145 2 17 
39 0.764234 1 63 
55 0.850151 1 110 
43 0.71048 1 30 
59 0.709055 3 13 
63 1 0 200 
23 0.564276 7 4 
27 0.427388 21 1 
31 0.740482 2 10 
42 48
0 0.190119 5360 0 
1 0.346099 532 6 
2 0.268832 2464 1 
3 0.292619 1234 2 
4 0.322389 574 2 
8 0.557045 75 21 
12 0.329073 448 3 
16 0.218312 33 1 
9 0.440249 156 15 
13 0.349307 333 9 
49 0.394887 43 8 
6 0.27981 657 1 
10 0.568075 26 38 
14 0.677786 4 171 
50 0.465309 11 21 
11 0.570431 13 76 
15 0.661121 7 99 
35 0.296381 664 2 
51 0.452523 18 12 
36 0.571128 35 2 
52 0.58645 16 7 
24 0.669125 33 22 
56 0.828762 3 254 
60 0.427194 29 3 
25 0.699711 24 46 
41 0.74168 12 83 
57 0.823276 6 201 
29 0.493087 105 9 
45 0.498555 53 20 
61 0.700339 8 49 
22 0.536024 29 1 
38 0.701974 16 24 
54 0.717916 8 54 
26 0.903403 2 635 
42 0.820068 5 165 
58 0.94085 2 1368 
30 0.710462 3 210 
62 0.985721 1 1896 
27 0.737642 4 153 
43 0.87394 1 831 
59 0.96135 1 2968 
47 0.826163 2 251 
63 1 0 5360 
33 0.304931 640 2 
39 0.796422 3 101 
55 0.739366 5 73 
31 0.569517 17 9 
46 0.546381 31 20 
43 35
0 0.304029 484 0 
3 0.550504 25 3 
4 0.381291 36 2 
12 0.348867 367 1 
32 0.426365 31 1 
48 0.431954 25 2 
7 0.560188 17 7 
19 0.630014 5 11 
35 0.935743 1 235 
51 0.865172 2 88 
52 0.619817 19 4 
14 0.379554 175 1 
15 0.456909 46 2 
28 0.361765 107 1 
44 0.567778 2 9 
60 0.644708 1 17 
33 0.65858 2 4 
34 0.803952 1 64 
50 0.778506 3 43 
39 0.803363 2 41 
55 0.708304 15 11 
31 0.695676 2 16 
47 0.997074 1 332 
63 1 0 484 
54 0.744959 3 26 
30 0.408462 102 2 
46 0.472407 27 3 
59 0.728045 7 18 
26 0.453024 52 2 
22 0.453781 12 4 
18 0.50312 9 8 
45 0.567678 5 3 
42 0.543621 18 5 
43 0.748881 4 23 
58 0.710638 13 7 
44 12
0 0.374213 22 0 
2 0.539569 6 2 
3 0.50233 8 1 
12 0.529708 8 1 
14 0.569809 3 3 
50 0.62316 3 2 
15 0.656438 1 5 
51 0.81013 1 3 
60 0.581492 4 1 
62 0.656997 2 6 
63 1 0 22 
61 0.736324 1 7 
45 30
0 0.437265 100 0 
1 0.709734 1 9 
2 0.747646 1 30 
3 0.481707 15 1 
4 0.757372 2 9 
8 0.571457 17 1 
12 0.779256 2 17 
16 0.503982 40 1 
32 0.510668 21 2 
48 0.874421 1 41 
50 0.851018 1 37 
7 0.736221 3 3 
11 0.576509 9 2 
15 0.90231 1 29 
9 0.659099 3 3 
10 0.693451 1 10 
60 0.997809 1 62 
17 0.705656 1 4 
18 0.615074 3 3 
20 0.524495 9 1 
28 0.545836 5 2 
34 0.513941 18 2 
36 0.593577 2 3 
59 0.749855 1 5 
63 1 0 100 
57 0.71348 1 3 
31 0.757042 2 2 
46 0.596633 13 2 
62 0.654671 8 2 
14 0.669547 5 4 
46 25
0 0.121189 385 0 
1 0.496704 34 3 
2 0.462827 102 2 
3 0.729168 1 37 
12 0.130338 171 1 
48 0.136071 77 1 
9 0.499119 23 6 
13 0.625195 3 11 
49 0.58698 7 22 
10 0.489129 57 3 
50 0.549818 10 8 
51 0.766411 1 163 
14 0.448902 166 1 
15 0.720803 2 22 
52 0.138545 59 1 
11 0.65502 5 9 
57 0.545515 15 10 
61 0.67103 1 91 
53 0.597301 5 34 
58 0.535854 29 4 
62 0.636073 2 14 
63 1 0 385 
54 0.48556 50 1 
55 0.674717 4 36 
59 0.713777 2 59 
47 20
0 0.342687 117 0 
1 0.382391 61 1 
3 0.499714 10 2 
16 0.347359 46 1 
17 0.393055 38 2 
49 0.426112 13 3 
19 0.56416 4 13 
51 0.51856 6 5 
18 0.423622 4 3 
25 0.50591 5 4 
29 0.466543 12 2 
57 0.569991 4 7 
61 0.630449 3 12 
27 0.816737 1 32 
31 0.707386 3 15 
59 0.860677 1 44 
63 1 0 117 
45 0.725056 1 14 
62 0.632125 1 12 
47 0.874261 1 29 
48 10
0 0.590962 8 0 
3 0.757642 2 2 
48 0.607067 6 1 
15 0.817812 2 2 
51 0.618336 5 1 
60 0.718694 1 1 
31 0.98982 1 3 
63 1 0 8 
55 0.765408 2 1 
23 0.972255 1 1 
49 37
0 0.160225 686 0 
1 0.240132 46 2 
2 0.231357 193 1 
4 0.347316 7 4 
8 0.378409 7 6 
12 0.327295 25 1 
16 0.286135 111 2 
32 0.300961 53 4 
48 0.233931 244 1 
5 0.344338 21 2 
9 0.380439 6 10 
13 0.447221 4 15 
33 0.352789 15 10 
14 0.661709 3 63 
18 0.374251 58 5 
34 0.393065 9 26 
50 0.310018 77 2 
40 0.408077 1 42 
15 0.769048 1 162 
60 0.598767 3 2 
35 0.304356 28 4 
37 0.40195 4 12 
41 0.406025 2 32 
62 0.687625 2 120 
22 0.378379 28 5 
26 0.548726 2 20 
30 0.40347 19 10 
42 0.670446 1 156 
46 0.58232 8 36 
54 0.458264 7 7 
58 0.70854 1 305 
63 1 0 686 
39 0.583816 2 23 
47 0.625747 2 73 
31 0.506891 4 10 
55 0.548986 4 7 
59 0.712033 1 312 
50 37
0 0.307728 1365 0 
1 0.334404 959 1 
3 0.387467 32 2 
4 0.689643 5 54 
8 0.686303 13 34 
12 0.621295 23 8 
16 0.519428 58 8 
32 0.402677 200 2 
48 0.511705 75 5 
5 0.454538 229 1 
9 0.587529 19 18 
13 0.514601 94 2 
17 0.530386 40 13 
33 0.391118 417 1 
49 0.460711 128 2 
7 0.698771 5 92 
11 0.77057 2 289 
15 0.700505 3 104 
19 0.566548 13 24 
51 0.568798 9 33 
56 0.703456 6 46 
60 0.852712 2 64 
20 0.544968 5 10 
40 0.646855 21 7 
44 0.599137 46 5 
21 0.509829 106 1 
41 0.75155 1 123 
57 0.749072 3 80 
45 0.587259 48 3 
61 0.875391 1 151 
25 0.534117 27 14 
43 0.782077 1 458 
59 0.823685 1 979 
63 1 0 1365 
27 0.684764 4 39 
55 0.603627 7 34 
23 0.535234 34 1 
51 30
0 0.557401 159 0 
2 0.587385 100 1 
3 0.619006 9 2 
4 0.625448 4 3 
8 0.614868 29 2 
12 0.734587 4 14 
16 0.560156 8 1 
48 0.758381 5 2 
10 0.597468 65 1 
14 0.728354 9 5 
34 0.623924 15 1 
50 0.80491 2 9 
11 0.700203 3 8 
15 0.777474 2 32 
19 0.680921 3 3 
51 0.836453 1 17 
9 0.631045 18 3 
60 0.818177 2 16 
58 0.642393 6 1 
30 0.767105 2 6 
62 0.871908 1 41 
38 0.638971 13 1 
27 0.754505 1 11 
31 0.836642 1 52 
63 1 0 159 
13 0.698094 15 3 
54 0.775666 3 4 
39 0.652052 5 1 
22 0.698459 5 1 
55 0.757467 5 1 
52 25
0 0.272341 83 0 
3 0.307283 6 2 
8 0.3378 7 2 
12 0.274189 53 1 
32 0.368282 11 1 
48 0.439529 6 4 
35 0.531214 2 10 
51 0.526291 4 6 
9 0.354649 5 2 
56 0.466135 2 8 
15 0.305518 10 1 
28 0.352022 24 1 
60 0.373948 12 2 
33 0.454602 3 1 
39 0.575373 1 10 
47 0.909431 1 32 
59 0.8557 1 33 
63 1 0 83 
25 0.50154 4 3 
57 0.745371 1 16 
31 0.607618 2 6 
29 0.44721 10 1 
61 0.672506 3 3 
45 0.810132 1 5 
27 0.582743 3 3 
53 11
0 0.535719 13 0 
3 0.684005 3 1 
4 0.656917 7 1 
8 0.66302 2 2 
48 0.77941 1 2 
11 0.719098 2 3 
51 0.928485 1 8 
52 0.737303 5 1 
59 0.821962 2 4 
63 1 0 13 
55 0.749184 4 1 
54 13
0 0.390062 14 0 
3 0.505486 9 1 
16 0.463581 3 1 
32 0.512087 2 2 
7 0.505666 6 1 
15 0.681092 1 2 
35 0.815152 1 7 
51 0.842867 1 10 
18 0.525909 1 1 
34 0.630214 1 3 
39 0.559332 3 1 
55 0.661237 2 2 
63 1 0 14 
55 23
0 0.36924 55 0 
1 0.385041 36 1 
2 0.46054 6 2 
3 0.630226 2 7 
16 0.407365 9 1 
48 0.488727 2 2 
5 0.466509 2 2 
13 0.461286 22 1 
17 0.509082 4 3 
6 0.522622 1 4 
18 0.527279 2 6 
50 0.628798 1 14 
19 0.723066 1 25 
51 0.954342 1 48 
21 0.56915 1 6 
15 0.604615 3 3 
29 0.47341 16 1 
61 0.635172 1 2 
54 0.613764 1 4 
63 1 0 55 
23 0.689533 1 7 
31 0.530354 10 1 
47 0.601351 4 1 
56 0
57 6
0 0.793174 2 0 
32 0.923285 2 1 
44 0.965488 2 1 
47 0.972904 1 1 
60 0.986764 1 1 
63 1 0 2 
58 29
0 0.47622 208 0 
1 0.571655 49 2 
2 0.531191 89 1 
3 0.675181 13 6 
4 0.512389 20 1 
12 0.783041 9 6 
16 0.580665 28 1 
13 0.714921 14 3 
49 0.627295 22 2 
14 0.696739 25 1 
18 0.649803 2 2 
7 0.751495 2 13 
11 0.680376 7 6 
15 0.829754 2 35 
19 0.79559 2 11 
52 0.654817 9 1 
28 0.830227 5 8 
60 0.85025 2 17 
24 0.663397 19 1 
29 0.881783 2 12 
61 0.925714 1 39 
51 0.654072 18 2 
57 0.722374 3 5 
27 0.834111 1 34 
59 0.747244 2 15 
31 0.993491 1 100 
63 1 0 208 
56 0.689782 7 2 
25 0.683686 6 1 
59 13
0 0.425659 12 0 
1 0.595147 3 2 
3 0.747424 1 5 
48 0.536707 8 1 
5 0.648687 2 2 
51 0.782948 1 7 
49 0.59026 5 1 
60 0.651866 2 1 
7 0.650036 2 2 
63 1 0 12 
61 0.725164 1 2 
39 0.704045 1 2 
47 0.765611 1 2 
60 22
0 0.428046 173 0 
3 0.485748 59 1 
12 0.620961 5 4 
16 0.638117 4 7 
32 0.441067 103 1 
48 0.80448 2 9 
15 0.503597 25 1 
19 0.629118 10 4 
35 0.510243 23 3 
51 0.810595 1 17 
13 0.685067 4 12 
60 0.980175 1 77 
17 0.687297 2 12 
33 0.475916 33 1 
44 0.55963 41 1 
31 0.739259 3 11 
47 0.631407 12 5 
63 1 0 173 
29 0.866236 2 43 
61 0.886465 2 62 
45 0.675305 8 7 
28 0.563482 15 1 
61 20
0 0.321914 49 0 
2 0.36402 6 2 
3 0.335733 28 1 
12 0.414948 10 1 
32 0.36133 5 1 
10 0.456877 3 3 
14 0.484678 3 6 
7 0.443003 5 2 
11 0.410312 13 1 
15 0.554027 2 11 
51 0.573612 2 1 
44 0.469515 5 2 
46 0.524548 1 10 
39 0.45754 2 3 
55 0.710304 1 6 
43 0.431519 3 1 
47 0.631454 1 29 
63 1 0 49 
45 0.482138 3 2 
61 0.644574 1 2 
62 0
63 11
0 0.287205 12 0 
3 0.361992 5 1 
12 0.456562 2 1 
48 0.292891 5 1 
11 0.407979 2 1 
15 0.679106 1 3 
51 0.371361 2 2 
60 0.576762 1 3 
56 0.462383 2 1 
59 0.586068 1 4 
63 1 0 12 
64 35
0 0.290748 435 0 
1 0.383306 66 2 
2 0.35714 126 1 
3 0.405682 11 4 
4 0.323805 68 1 
16 0.321338 83 1 
48 0.383274 81 2 
13 0.589185 11 5 
17 0.606547 2 16 
33 0.470663 33 3 
49 0.593506 9 10 
14 0.636634 2 19 
34 0.436038 44 1 
50 0.60647 3 26 
15 0.609206 7 9 
35 0.549297 3 14 
51 0.709784 1 68 
52 0.431288 68 3 
29 0.695172 1 80 
61 0.913284 1 181 
25 0.675946 1 35 
45 0.527549 19 3 
57 0.626891 2 19 
62 0.676332 2 61 
46 0.63185 5 4 
31 0.668736 3 21 
47 0.709873 1 83 
63 1 0 435 
43 0.589864 1 26 
53 0.444251 40 3 
54 0.566549 5 12 
55 0.447344 23 6 
59 0.584717 5 6 
39 0.509689 8 6 
23 0.560361 3 12 
65 11
0 0.374874 11 0 
12 0.499403 5 1 
32 0.64422 2 2 
48 0.471308 4 1 
14 0.58623 3 1 
60 0.569176 2 2 
34 0.675549 2 2 
46 0.891626 2 3 
62 0.966254 1 6 
63 1 0 11 
47 0.934284 1 3 
66 25
0 0.295296 152 0 
3 0.468629 12 1 
8 0.342177 11 1 
16 0.400914 70 1 
32 0.469432 41 2 
48 0.511269 18 4 
19 0.545276 2 7 
35 0.489711 9 5 
51 0.842433 1 79 
9 0.420304 5 1 
40 0.502333 4 3 
56 0.681906 2 23 
20 0.424218 9 1 
33 0.481432 10 2 
49 0.574431 1 11 
50 0.573588 2 4 
52 0.610361 9 5 
60 0.672298 3 9 
31 0.600759 1 12 
43 0.630462 2 13 
47 0.533041 4 5 
63 1 0 152 
57 0.569232 5 1 
59 0.697429 2 42 
55 0.667042 4 5 
67 10
0 0.637744 10 0 
3 0.672481 3 1 
12 0.677824 7 1 
15 0.819624 2 3 
19 0.734749 1 1 
13 0.695756 5 1 
31 0.912725 1 6 
63 1 0 10 
29 0.822856 1 2 
61 0.818714 2 1 
68 6
0 0.660344 3 0 
12 0.726922 3 1 
13 0.755304 1 1 
15 0.919173 1 2 
60 0.75089 1 1 
63 1 0 3 
69 12
0 0.350872 18 0 
3 0.464012 12 1 
8 0.612141 3 2 
16 0.409981 3 1 
7 0.506621 7 1 
11 0.660084 3 4 
15 0.711681 2 6 
24 0.462985 3 1 
55 0.617122 2 1 
59 0.669083 1 5 
31 0.826736 1 6 
63 1 0 18 
70 45
0 0.182379 3069 0 
1 0.4182 63 8 
2 0.199103 1016 1 
3 0.591539 2 193 
12 0.29009 126 1 
16 0.350209 105 5 
32 0.201602 1752 1 
48 0.568547 5 133 
13 0.452161 43 15 
49 0.496068 18 20 
10 0.244392 16 1 
14 0.733403 1 702 
18 0.42703 15 14 
34 0.206738 855 2 
50 0.261917 64 3 
15 0.66418 2 312 
28 0.460158 74 6 
44 0.572061 4 88 
60 0.672376 2 469 
19 0.530844 11 73 
33 0.227003 730 3 
35 0.356565 33 6 
36 0.555327 8 16 
40 0.320762 12 1 
52 0.663999 3 158 
29 0.481296 36 39 
61 0.603356 4 83 
51 0.545648 9 103 
11 0.315842 15 1 
62 0.883902 1 1635 
30 0.547234 4 104 
38 0.399646 11 11 
46 0.642348 2 268 
54 0.381327 16 6 
63 1 0 3069 
31 0.507632 28 45 
37 0.364853 233 3 
45 0.435332 99 6 
17 0.301704 284 3 
39 0.660988 1 93 
47 0.516993 10 57 
55 0.799941 1 364 
59 0.330041 11 1 
53 0.380514 78 3 
21 0.392217 36 9 
71 38
0 0.208755 800 0 
1 0.268985 117 1 
2 0.299505 17 4 
3 0.279809 29 2 
4 0.315598 173 2 
8 0.268779 416 1 
12 0.336782 48 4 
5 0.324967 37 3 
13 0.344289 32 8 
49 0.512798 2 5 
50 0.328759 17 4 
15 0.38097 12 14 
20 0.325165 67 4 
36 0.345653 16 6 
52 0.529936 5 21 
24 0.287856 92 2 
56 0.27397 103 1 
60 0.553539 4 26 
21 0.451817 2 94 
37 0.449174 3 35 
29 0.405403 4 44 
45 0.391296 14 8 
61 0.768461 2 91 
54 0.340167 14 8 
62 0.829385 1 163 
31 0.405395 9 20 
47 0.592382 2 72 
63 1 0 800 
22 0.325699 42 4 
23 0.48442 2 124 
38 0.379992 7 18 
39 0.653841 1 255 
55 0.801277 1 411 
25 0.398905 6 4 
27 0.392045 19 2 
59 0.543105 2 3 
46 0.422485 3 30 
30 0.389155 17 4 
72 28
0 0.290207 158 0 
3 0.364595 21 1 
8 0.857132 1 26 
12 0.299631 91 1 
16 0.418849 27 2 
32 0.494593 5 7 
48 0.475953 13 3 
7 0.518413 4 1 
11 0.872847 1 38 
15 0.604258 3 9 
19 0.450085 9 3 
35 0.719277 1 19 
51 0.553158 3 7 
14 0.379697 32 1 
28 0.35453 48 1 
44 0.516138 4 10 
60 0.59588 3 20 
56 0.808395 2 23 
59 0.960044 1 68 
47 0.811228 1 44 
63 1 0 158 
31 0.582244 5 5 
10 0.549931 2 1 
46 0.380502 19 1 
62 0.386167 8 2 
29 0.359894 9 1 
34 0.430679 6 1 
61 0.41204 4 3 
73 16
0 0.379177 33 0 
12 0.488329 5 2 
16 0.527623 4 2 
32 0.394476 22 1 
48 0.687354 2 5 
15 0.50834 2 2 
28 0.759138 2 6 
60 0.886807 1 15 
34 0.531072 8 1 
44 0.426775 8 1 
51 0.697617 1 6 
31 0.829636 1 9 
63 1 0 33 
50 0.574097 8 1 
62 0.647071 5 1 
30 0.672789 3 1 
74 36
0 0.313703 677 0 
1 0.320384 404 1 
3 0.415189 18 2 
4 0.43244 37 1 
32 0.476642 24 2 
48 0.404587 194 1 
13 0.469395 26 8 
17 0.380769 230 1 
49 0.420611 130 3 
7 0.53046 2 6 
11 0.428746 7 2 
15 0.602088 2 57 
35 0.692302 2 15 
51 0.669539 5 11 
6 0.502981 35 1 
44 0.481474 22 2 
50 0.517637 27 5 
56 0.523908 7 1 
60 0.569022 1 56 
14 0.509055 22 9 
45 0.483908 2 17 
18 0.431964 39 1 
29 0.442995 61 4 
61 0.441222 98 3 
43 0.742025 1 141 
59 0.739597 2 69 
47 0.954503 1 408 
63 1 0 677 
54 0.519224 11 6 
46 0.795031 1 146 
28 0.515194 17 6 
58 0.599382 4 55 
62 0.561317 7 43 
30 0.529995 12 20 
31 0.539108 4 30 
42 0.690528 2 55 
75 40
0 0.292722 2905 0 
2 0.5176 13 24 
3 0.385659 90 3 
4 0.586586 15 35 
8 0.355848 164 1 
12 0.383009 39 2 
16 0.302585 1313 1 
32 0.34645 1271 2 
6 0.70732 2 623 
14 0.582743 11 31 
7 0.656708 6 134 
11 0.39492 44 4 
15 0.607618 8 40 
19 0.424999 18 6 
51 0.670854 1 68 
5 0.674227 3 256 
20 0.702829 4 70 
10 0.504704 27 5 
56 0.519239 39 1 
28 0.575373 5 3 
18 0.466663 15 11 
33 0.448353 84 8 
34 0.435112 276 4 
35 0.383023 539 2 
36 0.449916 372 2 
22 0.766106 2 842 
62 0.8557 1 332 
23 0.892197 1 2359 
59 0.587853 3 31 
31 0.909431 1 2408 
63 1 0 2905 
21 0.783675 1 1255 
58 0.671161 1 169 
52 0.582401 35 29 
37 0.487211 84 16 
38 0.46979 164 6 
39 0.491496 70 26 
53 0.605884 10 71 
54 0.610147 6 132 
55 0.520519 63 26 
76 0
77 12
0 0.557218 8 0 
4 0.562137 8 1 
5 0.572126 6 1 
7 0.728012 2 2 
9 0.673859 4 1 
15 0.879789 2 2 
25 0.717078 3 1 
57 0.814531 1 2 
31 0.98615 1 3 
63 1 0 8 
27 0.82093 2 1 
59 0.874979 1 3 
78 46
0 0.0283358 2238 0 
1 0.200402 597 1 
2 0.254568 417 2 
3 0.297403 47 4 
4 0.241292 225 2 
8 0.147591 811 1 
12 0.560072 9 34 
48 0.0652416 132 1 
13 0.493711 25 1 
17 0.257587 71 1 
33 0.332615 27 4 
49 0.498794 10 7 
6 0.354211 5 16 
10 0.263392 155 3 
14 0.676479 3 226 
34 0.290115 202 2 
50 0.735532 5 23 
15 0.709464 2 294 
19 0.316016 25 5 
35 0.355082 17 15 
51 0.737103 3 55 
20 0.433188 12 20 
36 0.257928 192 2 
52 0.552567 7 28 
24 0.237861 241 1 
40 0.301799 78 12 
56 0.245271 103 3 
60 0.850626 4 95 
29 0.661798 9 17 
61 0.862859 2 120 
22 0.806221 1 201 
54 0.874331 1 396 
26 0.360039 7 20 
42 0.300947 126 5 
58 0.344382 14 11 
62 0.938715 1 1041 
38 0.312068 17 9 
46 0.514592 10 59 
31 0.807657 1 496 
63 1 0 2238 
23 0.712119 4 25 
47 0.495336 14 29 
55 0.771711 2 108 
44 0.368285 78 14 
28 0.395737 41 15 
30 0.674204 6 111 
79 28
0 0.29813 186 0 
3 0.410325 6 1 
16 0.48634 7 8 
32 0.334165 159 1 
48 0.483643 14 6 
35 0.469259 5 5 
51 0.720028 1 29 
28 0.515848 7 8 
33 0.343602 66 1 
34 0.455025 12 2 
36 0.37825 53 1 
44 0.583558 2 31 
50 0.547896 2 11 
60 0.564527 4 17 
39 0.586416 2 7 
47 0.737601 2 47 
63 1 0 186 
31 0.764696 1 55 
45 0.427456 32 1 
49 0.471777 17 2 
46 0.543757 5 3 
52 0.413336 49 1 
62 0.584938 1 33 
61 0.44594 23 1 
55 0.532143 6 1 
56 0.434482 25 1 
59 0.578144 2 3 
58 0.489945 5 1 
80 47
0 0.173198 2953 0 
1 0.268089 396 3 
2 0.216309 691 1 
3 0.351181 17 7 
4 0.299813 464 2 
8 0.236301 1159 1 
12 0.382823 71 4 
16 0.370706 148 6 
48 0.50198 7 35 
5 0.438079 35 11 
13 0.480455 20 19 
17 0.338755 319 3 
49 0.563582 5 43 
6 0.539236 13 34 
14 0.561097 11 58 
18 0.40274 65 11 
34 0.227594 188 1 
50 0.701636 1 677 
7 0.753269 2 126 
11 0.385472 5 13 
15 0.808689 2 227 
19 0.50846 7 29 
51 0.958066 1 798 
20 0.355313 343 2 
9 0.236906 482 1 
24 0.409671 44 10 
56 0.281439 93 1 
28 0.475617 25 22 
60 0.484321 13 27 
29 0.594119 4 260 
61 0.601902 3 351 
21 0.395582 85 5 
25 0.472688 5 61 
30 0.571246 7 150 
62 0.642375 2 586 
22 0.445568 37 19 
26 0.452851 13 40 
35 0.288381 25 2 
38 0.251186 97 1 
27 0.661153 1 214 
31 0.917309 1 959 
63 1 0 2953 
23 0.630746 4 57 
57 0.302745 21 2 
59 0.348772 8 4 
39 0.278806 47 1 
55 0.288576 16 1 
81 8
0 0.48737 5 0 
1 0.519677 5 1 
13 0.560308 5 1 
15 0.725049 2 1 
29 0.754448 1 2 
61 0.738156 2 1 
31 0.786708 1 3 
63 1 0 5 
82 20
0 0.365524 60 0 
12 0.3811 60 1 
13 0.413023 8 2 
14 0.385906 38 1 
15 0.591324 5 4 
44 0.441644 3 3 
60 0.402479 6 1 
45 0.53268 2 6 
61 0.627548 1 9 
10 0.439915 15 1 
46 0.415404 10 1 
11 0.677972 3 5 
47 0.763415 1 22 
63 1 0 60 
56 0.561865 1 6 
26 0.511012 6 1 
42 0.516519 4 3 
58 0.544564 2 5 
43 0.684021 2 8 
59 0.825725 1 24 
83 55
0 0.104447 7565 0 
1 0.153612 777 1 
2 0.222842 215 4 
3 0.262968 17 6 
4 0.144626 1240 1 
8 0.17978 949 2 
12 0.200233 139 13 
16 0.145028 1866 2 
32 0.111696 2362 1 
5 0.465047 33 42 
9 0.217578 144 5 
13 0.420393 87 35 
17 0.26763 166 5 
33 0.276396 115 7 
6 0.560344 19 103 
14 0.424289 44 54 
18 0.419228 32 15 
34 0.428108 15 31 
50 0.24557 88 4 
7 0.628387 4 260 
15 0.534753 8 108 
35 0.545163 2 55 
51 0.417973 3 10 
20 0.312642 17 38 
36 0.256909 54 7 
52 0.290042 25 20 
10 0.217266 458 2 
24 0.241796 125 6 
40 0.32239 8 31 
56 0.248688 75 10 
28 0.162811 1526 2 
44 0.19082 302 5 
21 0.619078 9 142 
37 0.771043 1 1570 
25 0.31611 10 55 
41 0.629484 1 223 
57 0.309057 13 31 
61 0.479653 2 84 
45 0.370387 96 14 
22 0.704594 5 514 
38 0.722986 2 1135 
54 0.604986 8 143 
30 0.598933 12 73 
46 0.605575 4 257 
62 0.850673 1 633 
42 0.585607 7 80 
58 0.287484 29 16 
23 0.767475 3 960 
39 0.826237 1 3987 
31 0.849911 2 1151 
47 0.900889 1 5577 
63 1 0 7565 
27 0.309754 15 6 
29 0.200088 384 2 
60 0.17701 545 2 
84 24
0 0.155522 161 0 
2 0.285888 26 2 
3 0.371356 20 3 
12 0.247541 84 1 
32 0.181147 31 1 
34 0.580563 5 5 
50 0.768258 1 70 
15 0.384622 16 5 
35 0.724148 2 23 
51 0.761359 2 41 
14 0.274352 66 1 
60 0.425637 2 1 
33 0.297231 10 1 
40 0.29319 14 1 
42 0.590951 2 14 
62 0.787667 1 94 
47 0.449343 15 6 
63 1 0 161 
46 0.445602 23 1 
49 0.375773 3 1 
43 0.576795 12 7 
58 0.670361 2 21 
59 0.62635 8 7 
55 0.64239 3 7 
85 34
0 0.370079 198 0 
12 0.406091 36 1 
32 0.374831 162 1 
14 0.489799 13 1 
15 0.701959 4 3 
44 0.482451 14 3 
60 0.487495 5 4 
33 0.617657 3 3 
34 0.471834 26 1 
35 0.731769 1 29 
36 0.40948 118 1 
46 0.517398 6 6 
62 0.521402 3 11 
31 0.831076 2 31 
47 0.9491 1 101 
63 1 0 198 
45 0.761455 2 13 
61 0.993115 1 44 
42 0.491199 11 1 
18 0.494323 5 1 
37 0.428491 83 1 
39 0.643601 6 7 
20 0.435106 15 1 
58 0.567602 1 13 
43 0.665522 4 9 
19 0.611033 5 6 
53 0.496165 72 1 
23 0.560743 15 3 
57 0.622337 1 15 
27 0.679814 2 19 
55 0.505954 70 1 
51 0.555311 7 2 
59 0.543178 16 1 
7 0.543722 25 1 
86 12
0 0.44439 13 0 
4 0.478197 9 1 
8 0.596296 1 4 
12 0.582656 3 2 
7 0.618587 5 1 
11 0.777503 1 5 
44 0.663557 1 2 
60 0.688921 1 4 
39 0.622281 2 1 
55 0.720722 2 2 
59 0.821346 1 7 
63 1 0 13 
87 33
0 0.273747 895 0 
1 0.458316 144 3 
2 0.535277 60 9 
3 0.495933 77 4 
4 0.576136 5 12 
8 0.294618 406 1 
32 0.412302 188 2 
48 0.422934 15 7 
49 0.551488 7 12 
6 0.557597 42 10 
14 0.745044 5 24 
34 0.710868 9 23 
50 0.77301 4 77 
7 0.809727 2 30 
15 0.649044 11 4 
35 0.778972 1 192 
51 0.773364 3 100 
36 0.683056 2 25 
52 0.742713 1 71 
10 0.394747 119 1 
40 0.301142 236 1 
56 0.351893 46 2 
33 0.4172 161 2 
38 0.610512 23 10 
54 0.718203 7 23 
46 0.752894 4 57 
62 0.899173 1 186 
39 0.84221 1 318 
55 0.965742 1 542 
47 0.756414 3 61 
63 1 0 895 
58 0.439057 12 3 
60 0.42286 18 2 
88 38
0 0.252488 1360 0 
1 0.353821 951 1 
3 0.451747 25 5 
4 0.419401 95 3 
8 0.389807 107 2 
12 0.709201 7 8 
16 0.581556 4 7 
48 0.443982 171 1 
9 0.364945 211 1 
13 0.517262 18 2 
17 0.462954 404 1 
33 0.497961 141 5 
49 0.497121 152 3 
15 0.734548 4 18 
19 0.766707 2 93 
35 0.644522 18 25 
51 0.878167 1 441 
7 0.438548 66 3 
20 0.540505 14 4 
52 0.659048 8 24 
56 0.752948 5 27 
28 0.888743 2 32 
60 0.942299 1 92 
25 0.5266 12 9 
41 0.509437 74 6 
29 0.568491 5 13 
45 0.711587 2 38 
21 0.519839 88 1 
37 0.580767 47 12 
53 0.616869 10 16 
31 0.944603 1 353 
47 0.920694 2 142 
63 1 0 1360 
43 0.675846 13 46 
39 0.590828 35 15 
55 0.775726 2 186 
59 0.77238 4 128 
27 0.735301 7 55 
89 9
0 0.555464 8 0 
12 0.729296 1 2 
32 0.577085 5 1 
48 0.687354 2 2 
60 0.886807 1 5 
35 0.647759 1 1 
44 0.678594 2 1 
51 0.697617 1 3 
63 1 0 8 
90 44
0 0.301893 2318 0 
1 0.688832 9 52 
2 0.408232 78 2 
3 0.806816 4 106 
4 0.378562 1689 1 
12 0.396645 362 2 
16 0.388088 174 1 
32 0.586877 2 10 
17 0.721002 4 301 
33 0.743098 1 385 
14 0.531901 61 4 
34 0.506568 4 3 
19 0.849226 3 411 
35 0.876173 1 916 
5 0.402624 1041 1 
7 0.459417 14 2 
52 0.420611 272 1 
13 0.663702 27 41 
15 0.716231 8 49 
28 0.607547 12 17 
44 0.483061 98 5 
60 0.441222 156 3 
18 0.38849 153 1 
30 0.55661 25 6 
62 0.569022 1 37 
31 0.913039 2 583 
47 0.913505 1 1563 
9 0.419104 349 1 
21 0.425534 330 1 
37 0.481461 198 3 
53 0.517637 114 6 
55 0.669539 2 9 
29 0.696414 10 98 
63 1 0 2318 
45 0.517205 83 9 
61 0.561317 44 24 
26 0.55161 39 1 
25 0.707113 4 142 
41 0.463133 304 1 
57 0.599382 5 38 
49 0.519224 63 6 
59 0.739597 1 50 
27 0.699868 10 2 
43 0.498017 13 1 
91 14
0 0.477096 25 0 
2 0.551706 2 2 
3 0.486509 22 1 
12 0.748423 1 3 
14 0.666273 2 2 
7 0.671719 1 3 
15 0.858749 1 13 
19 0.618866 2 4 
35 0.522825 9 1 
51 0.539192 7 2 
63 1 0 25 
31 0.755799 2 4 
55 0.573727 3 2 
59 0.574704 1 4 
92 43
0 0.217298 2505 0 
1 0.279993 550 1 
2 0.311762 139 4 
3 0.29126 175 2 
4 0.24686 1641 1 
5 0.58535 31 10 
9 0.401334 166 4 
13 0.758551 4 83 
49 0.533784 35 5 
6 0.591799 7 32 
10 0.426463 88 8 
14 0.774553 3 234 
50 0.342213 41 4 
7 0.757654 1 120 
11 0.48832 34 14 
15 0.827362 1 838 
20 0.249134 1128 1 
36 0.289195 474 2 
53 0.647647 19 19 
57 0.697211 9 31 
61 0.748142 7 62 
54 0.649241 3 64 
26 0.592289 8 42 
42 0.485944 35 18 
58 0.801258 1 639 
62 0.780002 2 472 
27 0.548227 21 14 
43 0.568173 10 49 
59 0.816133 1 747 
63 1 0 2505 
21 0.331624 544 1 
22 0.37209 91 2 
28 0.262336 19 1 
37 0.359358 403 3 
38 0.482222 66 7 
39 0.634211 5 61 
30 0.744532 7 76 
46 0.665424 16 31 
31 0.781633 2 238 
47 0.734293 4 147 
60 0.265274 10 1 
45 0.560211 31 6 
41 0.364957 251 3 
93 43
0 0.135556 806 0 
1 0.356332 17 18 
2 0.347797 19 12 
3 0.268797 77 1 
8 0.311351 8 7 
12 0.241509 102 1 
16 0.500207 3 15 
32 0.178436 559 1 
48 0.362107 21 3 
13 0.384334 7 32 
49 0.375008 10 24 
50 0.509944 2 42 
15 0.27719 40 2 
51 0.69427 1 77 
24 0.343474 8 9 
14 0.31266 29 8 
28 0.524815 3 101 
44 0.387748 10 6 
60 0.462223 5 69 
33 0.244044 77 1 
40 0.222886 448 1 
61 0.400687 7 58 
62 0.651435 1 319 
31 0.86057 1 257 
47 0.432568 2 17 
63 1 0 806 
26 0.354811 2 17 
30 0.579334 2 136 
17 0.262141 50 1 
42 0.244663 325 1 
43 0.315895 6 2 
56 0.285715 91 1 
29 0.348625 20 1 
46 0.306026 44 3 
38 0.280786 61 2 
10 0.246246 212 1 
39 0.317087 4 4 
57 0.289008 49 1 
54 0.289884 9 3 
22 0.312115 4 6 
9 0.310914 32 2 
6 0.273215 122 1 
55 0.368472 2 7 
94 0
95 25
0 0.251107 162 0 
1 0.335098 4 2 
3 0.279198 19 1 
12 0.266785 37 1 
32 0.345784 102 1 
17 0.623587 1 6 
33 0.385454 2 3 
49 0.674305 1 11 
19 0.498855 14 1 
51 0.899278 1 65 
28 0.568046 2 5 
44 0.403411 34 3 
60 0.745097 1 11 
36 0.34939 66 1 
23 0.544358 8 9 
27 0.561839 3 13 
31 0.817946 1 31 
63 1 0 162 
47 0.4054 31 3 
39 0.512709 12 7 
52 0.644445 5 2 
20 0.477188 15 1 
55 0.819635 4 18 
59 0.852417 2 34 
43 0.43054 17 3 
96 11
0 0.344571 16 0 
2 0.576618 8 1 
3 0.661177 8 2 
11 0.661878 4 2 
19 0.732296 3 2 
35 0.733525 1 6 
43 0.668754 3 2 
59 0.750643 1 4 
31 0.81008 2 2 
47 0.871661 1 10 
63 1 0 16 
97 10
0 0.388131 11 0 
12 0.554717 9 1 
48 0.509597 2 1 
28 0.749632 5 1 
44 0.822756 3 2 
60 0.9086 1 6 
56 0.90462 1 1 
31 0.883091 1 3 
47 0.848867 2 2 
63 1 0 11 
98 16
0 0.362797 31 0 
1 0.370318 6 1 
3 0.626864 4 3 
12 0.418122 17 1 
32 0.659955 1 4 
48 0.642712 3 1 
33 0.480738 2 1 
19 0.752992 2 4 
35 0.932638 1 15 
51 0.995134 1 23 
15 0.472445 12 1 
44 0.572145 4 1 
60 0.776612 1 3 
63 1 0 31 
31 0.67182 5 1 
47 0.721089 2 3 
99 22
0 0.281384 127 0 
3 0.292056 19 1 
8 0.342065 24 2 
12 0.302745 42 1 
16 0.58601 7 7 
48 0.398201 35 1 
11 0.39309 1 5 
15 0.348772 3 2 
19 0.789963 1 20 
51 0.51483 14 2 
24 0.524672 23 2 
28 0.563582 12 3 
60 0.601902 3 5 
18 0.606995 6 10 
50 0.532253 11 3 
59 0.885841 1 22 
31 0.958066 1 73 
63 1 0 127 
26 0.636894 4 12 
30 0.701636 1 48 
62 0.642375 2 23 
58 0.637375 3 15 
100 32
0 0.328967 566 0 
2 0.681036 19 7 
3 0.891976 4 79 
4 0.594184 71 5 
8 0.49437 249 1 
12 0.564948 84 2 
16 0.414683 139 1 
10 0.76535 6 17 
34 0.83772 1 19 
50 0.728494 8 8 
15 0.941213 2 142 
19 0.923497 1 99 
35 0.969402 1 217 
6 0.603612 37 5 
7 0.767803 12 16 
52 0.620942 22 6 
9 0.496026 35 1 
11 0.869864 6 41 
40 0.514223 47 1 
28 0.580693 8 4 
44 0.797607 1 19 
60 0.690067 2 12 
18 0.586579 29 1 
20 0.56681 101 1 
51 0.795972 7 14 
47 0.974947 1 388 
63 1 0 566 
55 0.739267 20 6 
41 0.524188 23 2 
42 0.712604 15 3 
43 0.818768 8 6 
31 0.881332 5 4 
101 16
0 0.528275 19 0 
1 0.539786 1 1 
8 0.536159 14 1 
32 0.671267 4 2 
33 0.737005 1 3 
24 0.588473 4 2 
40 0.53868 10 1 
35 0.738868 1 5 
44 0.713281 2 3 
27 0.696415 4 2 
47 0.920642 1 13 
46 0.78281 1 3 
31 0.817494 2 2 
59 0.747088 2 2 
63 1 0 19 
55 0.905399 1 2 
102 4
0 0.698392 1 0 
48 0.795551 1 1 
51 0.813154 1 1 
63 1 0 1 
103 39
0 0.169712 253 0 
2 0.179295 132 1 
4 0.179558 84 1 
12 0.185874 17 2 
16 0.175923 20 1 
6 0.182686 48 2 
10 0.434864 1 21 
14 0.312534 8 9 
18 0.582452 1 19 
34 0.21279 69 1 
50 0.240295 5 2 
7 0.272584 14 3 
20 0.282077 4 2 
52 0.32906 1 8 
15 0.646256 3 19 
60 0.195025 6 2 
17 0.204787 13 1 
19 0.725426 1 36 
24 0.431044 1 4 
38 0.231661 25 3 
11 0.649021 1 58 
30 0.341582 3 13 
62 0.494411 1 34 
35 0.256103 13 1 
42 0.368917 3 8 
46 0.274123 22 4 
51 0.305983 3 6 
23 0.486379 2 8 
55 0.284553 8 3 
56 0.463099 1 16 
31 0.815108 1 81 
63 1 0 253 
61 0.374249 2 4 
25 0.335453 11 1 
59 0.860529 1 99 
43 0.402744 2 14 
47 0.304374 7 5 
9 0.362301 6 1 
57 0.372835 4 2 
104 32
0 0.276438 397 0 
1 0.472404 121 2 
2 0.578406 36 3 
3 0.702316 2 19 
4 0.452325 22 1 
32 0.284695 216 1 
5 0.491075 14 3 
13 0.731324 2 28 
17 0.484835 57 3 
49 0.568547 10 6 
14 0.813307 1 57 
18 0.579607 33 6 
11 0.832372 1 30 
15 0.957806 1 234 
7 0.516497 8 4 
33 0.361386 216 1 
21 0.617133 4 6 
19 0.647667 10 9 
57 0.663999 6 7 
61 0.672376 4 21 
30 0.587358 23 6 
63 1 0 397 
23 0.654578 4 19 
41 0.631968 17 1 
45 0.632548 11 2 
31 0.760672 4 40 
59 0.799941 2 7 
60 0.883902 1 33 
28 0.692297 5 6 
62 0.603356 10 6 
46 0.634118 3 14 
47 0.823903 2 56 
105 46
0 0.165273 2854 0 
1 0.238972 554 2 
2 0.272711 62 4 
3 0.204114 769 1 
8 0.51086 2 18 
16 0.169787 1230 1 
48 0.18195 237 2 
5 0.473862 7 82 
9 0.399514 44 15 
13 0.401719 28 17 
17 0.251223 188 7 
49 0.245292 225 4 
6 0.646785 4 234 
14 0.488739 12 35 
18 0.371512 43 12 
50 0.612885 3 54 
7 0.728539 3 427 
11 0.731964 2 517 
15 0.574001 6 54 
19 0.372352 16 24 
35 0.212404 119 1 
51 0.54008 7 32 
20 0.197937 537 1 
24 0.304733 209 2 
52 0.680987 2 30 
57 0.48965 5 58 
61 0.502144 3 105 
21 0.405191 40 21 
25 0.362313 89 12 
53 0.443507 19 26 
54 0.878715 1 665 
62 0.761865 2 208 
22 0.512654 5 106 
30 0.37438 19 13 
55 0.907727 1 1845 
59 0.865114 2 609 
63 1 0 2854 
23 0.443704 9 52 
39 0.348636 23 4 
47 0.324377 73 1 
36 0.246606 272 1 
27 0.33881 118 2 
38 0.484069 10 7 
46 0.32846 43 1 
37 0.294354 237 1 
41 0.357615 138 1 
106 14
0 0.363406 26 0 
1 0.485744 8 2 
3 0.469843 12 1 
12 0.549306 4 1 
48 0.625315 2 1 
9 0.58168 4 2 
13 0.586244 3 5 
49 0.646655 1 8 
11 0.808435 1 3 
15 0.912618 1 10 
19 0.470283 1 1 
51 0.840838 1 11 
61 0.606878 2 5 
63 1 0 26 
107 24
0 0.496062 174 0 
1 0.632132 3 3 
2 0.543452 171 1 
9 0.687575 3 3 
6 0.791793 3 11 
10 0.803169 3 24 
14 0.749954 8 5 
34 0.607316 59 2 
50 0.571854 95 1 
42 0.807077 3 36 
15 0.762038 1 5 
62 0.818775 1 17 
35 0.861893 1 48 
38 0.653261 43 2 
46 0.668188 12 4 
51 0.96021 1 101 
49 0.631552 4 1 
54 0.716985 21 3 
58 0.727091 9 4 
43 0.81776 3 41 
63 1 0 174 
39 0.769563 4 5 
55 0.739739 8 3 
59 0.819789 2 48 
108 31
0 0.226934 613 0 
1 0.318658 24 2 
3 0.314417 78 1 
4 0.495524 111 4 
8 0.43564 118 2 
12 0.399581 268 1 
16 0.75644 1 109 
32 0.588997 7 13 
48 0.651708 6 29 
5 0.748066 2 42 
13 0.815581 2 52 
17 0.837342 1 206 
33 0.551144 17 2 
49 0.814544 2 93 
7 0.497327 46 5 
15 0.570417 5 7 
51 0.788676 3 35 
20 0.577168 5 32 
36 0.496351 42 4 
52 0.54506 16 14 
40 0.554526 7 6 
28 0.581505 4 34 
60 0.44493 28 1 
29 0.880183 1 343 
61 0.978457 1 514 
37 0.667863 7 6 
23 0.559705 7 10 
55 0.540706 32 5 
31 0.838803 2 51 
63 1 0 613 
53 0.717749 5 25 
109 5
0 0.405391 2 0 
48 0.454921 2 1 
51 0.705865 2 1 
55 0.855511 1 1 
63 1 0 2 
110 12
0 0.694682 15 0 
2 0.829532 1 4 
3 0.729487 3 1 
8 0.698592 8 1 
12 0.823005 3 2 
14 0.944619 1 8 
7 0.856267 1 2 
15 0.998708 1 13 
10 0.729605 5 1 
60 0.964453 1 2 
63 1 0 15 
6 0.732765 3 1 
111 35
0 0.263082 427 0 
1 0.302914 167 1 
3 0.316268 59 2 
8 0.315307 66 1 
12 0.430532 15 6 
32 0.310353 107 1 
48 0.411017 13 4 
5 0.379177 33 3 
13 0.488329 5 17 
49 0.318248 70 1 
7 0.31978 46 2 
11 0.3424 4 5 
15 0.50834 2 33 
19 0.430743 7 2 
40 0.376447 47 2 
28 0.672789 3 38 
60 0.647071 5 27 
36 0.531072 8 9 
44 0.381198 39 3 
52 0.574097 8 13 
21 0.527623 4 10 
37 0.394476 22 3 
53 0.687354 2 30 
29 0.759138 2 73 
61 0.886807 1 155 
50 0.357257 54 1 
23 0.431036 6 4 
55 0.697617 1 54 
59 0.534607 2 5 
31 0.829636 1 152 
63 1 0 427 
45 0.426775 8 6 
62 0.388629 41 1 
30 0.45832 6 2 
14 0.39517 28 1 
112 17
0 0.537043 39 0 
2 0.559495 33 1 
3 0.791756 3 2 
12 0.704824 1 1 
48 0.705649 2 3 
6 0.69536 4 1 
50 0.568463 26 1 
15 0.925531 1 3 
51 0.887595 2 11 
54 0.730751 4 3 
49 0.570983 18 1 
63 1 0 39 
59 0.888171 1 19 
55 0.739332 4 4 
53 0.709011 11 1 
57 0.795554 1 4 
61 0.771498 2 2 
113 40
0 0.207014 1017 0 
3 0.22907 289 1 
4 0.34588 202 1 
8 0.407893 51 7 
12 0.398484 63 2 
16 0.389582 201 3 
32 0.359048 206 2 
48 0.495205 5 37 
7 0.571153 9 5 
11 0.588906 4 32 
15 0.707386 2 52 
19 0.466113 16 8 
35 0.355189 254 1 
51 0.532493 4 50 
5 0.349248 45 1 
20 0.429829 23 7 
52 0.488002 11 18 
9 0.417517 19 8 
56 0.447621 28 10 
13 0.466543 6 11 
28 0.613075 3 18 
60 0.632125 1 171 
18 0.40253 40 3 
24 0.395852 114 3 
23 0.791957 2 41 
55 0.811128 1 282 
59 0.635771 2 121 
31 0.874261 1 254 
63 1 0 1017 
27 0.48423 9 11 
39 0.414703 12 2 
47 0.38116 16 1 
21 0.511143 7 8 
53 0.542631 4 45 
57 0.463621 9 18 
29 0.725056 1 120 
61 0.630449 3 80 
30 0.433739 10 3 
50 0.434396 14 3 
62 0.459497 5 6 
114 0
115 33
0 0.344731 433 0 
1 0.454638 61 3 
3 0.359822 69 1 
4 0.439621 77 2 
12 0.403647 94 1 
16 0.364647 110 1 
32 0.623505 1 4 
48 0.429495 21 2 
5 0.476597 51 5 
13 0.528098 9 9 
33 0.677021 1 19 
7 0.579468 5 15 
15 0.665829 3 26 
6 0.548234 5 7 
20 0.636635 1 33 
52 0.472705 15 4 
60 0.548108 5 7 
17 0.383655 87 1 
21 0.625198 6 26 
37 0.567374 18 5 
53 0.615405 8 14 
29 0.78518 4 37 
45 0.823448 1 83 
61 0.881704 1 157 
23 0.806137 1 139 
55 0.822845 1 172 
31 0.795611 2 64 
63 1 0 433 
62 0.713577 3 7 
25 0.481568 15 1 
41 0.655121 2 6 
46 0.809032 1 7 
27 0.505386 3 1 
116 4
0 0.302569 1 0 
12 0.395133 1 1 
15 0.809222 1 1 
63 1 0 1 
117 58
0 0.337932 14191 0 
1 0.461111 582 4 
2 0.452692 879 1 
3 0.807439 7 109 
8 0.35611 7756 1 
12 0.375281 1277 2 
16 0.379186 516 3 
32 0.372772 2875 2 
48 0.445354 299 14 
9 0.494377 305 7 
33 0.484986 67 27 
49 0.47584 203 18 
10 0.533572 138 9 
14 0.58627 19 14 
18 0.465022 107 4 
34 0.488731 18 40 
50 0.626837 8 126 
15 0.815743 4 161 
35 0.856535 2 361 
51 0.924555 1 3679 
11 0.643334 109 17 
24 0.513732 61 10 
40 0.362223 5411 1 
56 0.441575 455 5 
13 0.450692 996 2 
28 0.555467 33 55 
44 0.424508 138 8 
60 0.471354 87 32 
19 0.785991 16 69 
36 0.38258 1835 3 
25 0.66154 16 197 
41 0.578117 38 38 
57 0.665941 4 371 
45 0.596916 9 296 
53 0.487617 75 27 
61 0.535023 48 79 
26 0.681246 8 233 
58 0.745071 2 1457 
30 0.770726 2 1486 
46 0.635003 8 364 
62 0.738206 5 664 
22 0.518218 55 13 
31 0.90219 2 2645 
47 0.933592 1 3949 
63 1 0 14191 
7 0.667125 83 17 
27 0.837104 4 673 
43 0.767721 9 85 
59 0.918675 2 2795 
29 0.567686 29 139 
37 0.419128 574 3 
38 0.487521 142 6 
39 0.750619 42 29 
52 0.423229 939 3 
55 0.82184 4 187 
54 0.563651 19 49 
23 0.768393 26 62 
21 0.465375 201 3 
118 13
0 0.536579 15 0 
12 0.728366 5 1 
16 0.740042 10 1 
15 0.933592 1 6 
44 0.805905 3 1 
60 0.879093 1 2 
19 0.747873 10 1 
63 1 0 15 
47 0.90219 2 3 
27 0.756861 6 1 
31 0.815743 4 2 
59 0.873859 2 1 
55 0.924615 1 1 
119 25
0 0.417457 183 0 
3 0.49716 58 1 
4 0.547286 20 2 
12 0.509055 79 1 
16 0.651112 7 4 
32 0.545308 13 2 
48 0.733232 6 11 
7 0.548528 14 3 
11 0.619956 4 10 
15 0.602088 6 6 
19 0.509791 23 1 
51 0.643912 11 2 
52 0.767343 6 15 
28 0.795031 1 8 
44 0.529995 37 1 
60 0.561317 15 2 
23 0.95159 1 50 
55 0.822346 3 35 
27 0.814047 3 11 
59 0.907688 1 58 
31 0.954503 1 77 
63 1 0 183 
54 0.787474 3 15 
47 0.539108 8 1 
61 0.569022 1 2 
120 16
0 0.379177 33 0 
12 0.488329 5 2 
16 0.394476 22 1 
32 0.527623 4 2 
48 0.687354 2 5 
15 0.50834 2 2 
44 0.759138 2 6 
60 0.886807 1 15 
18 0.531072 8 1 
28 0.426775 8 1 
51 0.697617 1 6 
47 0.829636 1 9 
63 1 0 33 
50 0.574097 8 1 
62 0.647071 5 1 
46 0.672789 3 1 
121 24
0 0.408861 124 0 
1 0.577835 25 2 
3 0.50781 83 1 
16 0.641051 8 3 
48 0.651117 8 8 
9 0.669262 8 2 
13 0.716997 3 4 
49 0.631225 14 3 
7 0.700223 6 1 
15 0.873386 1 7 
19 0.633216 8 2 
51 0.537937 43 1 
52 0.861589 1 47 
56 0.672985 4 15 
60 0.741607 3 23 
57 0.671523 5 6 
29 0.769861 1 4 
61 0.859881 1 40 
39 0.716546 4 1 
55 0.910974 1 51 
63 1 0 124 
59 0.638303 11 1 
36 0.856275 1 1 
47 0.84492 2 1 
122 21
0 0.495907 73 0 
1 0.701229 9 3 
2 0.556331 36 1 
3 0.72319 7 5 
8 0.51565 13 1 
48 0.546277 8 1 
33 0.817794 2 4 
18 0.626844 7 2 
34 0.592198 11 1 
50 0.757642 2 5 
19 0.749132 5 7 
51 0.817812 2 20 
9 0.541273 9 1 
56 0.631925 4 2 
45 0.907199 2 4 
23 0.772417 2 7 
31 0.927817 1 18 
55 0.98982 1 29 
63 1 0 73 
59 0.788647 4 2 
47 0.916799 2 4 
123 9
0 0.669043 7 0 
3 0.828311 3 1 
12 0.752257 2 1 
48 0.826215 2 1 
15 0.968047 1 2 
19 0.845083 1 1 
51 0.962633 1 3 
60 0.84522 1 2 
63 1 0 7 
124 49
0 0.276528 4575 0 
1 0.394448 61 6 
2 0.327904 777 2 
3 0.298688 2620 1 
4 0.381172 702 1 
8 0.435943 180 4 
12 0.615343 11 34 
32 0.448894 138 3 
48 0.45937 86 5 
49 0.534761 61 12 
6 0.547364 28 36 
10 0.374545 490 2 
14 0.738546 8 107 
34 0.405977 173 2 
50 0.612851 17 21 
7 0.446786 62 16 
11 0.443075 117 9 
15 0.553432 21 27 
19 0.32763 1575 1 
51 0.659863 7 40 
5 0.381844 251 1 
36 0.578169 24 35 
52 0.427544 146 1 
24 0.46821 26 11 
40 0.527651 26 29 
44 0.962632 2 973 
60 0.969049 1 1626 
53 0.613626 24 15 
61 0.670657 13 36 
38 0.588289 15 88 
54 0.836186 5 406 
26 0.433088 157 4 
46 0.866383 3 825 
62 0.864348 5 576 
39 0.600825 7 155 
55 0.745945 6 231 
43 0.450567 34 11 
47 0.996719 1 2038 
63 1 0 4575 
17 0.362623 141 1 
23 0.442763 123 4 
27 0.431394 457 2 
31 0.385394 847 1 
37 0.433671 76 1 
45 0.693039 6 46 
30 0.4775 83 6 
22 0.501501 48 14 
29 0.501664 19 9 
28 0.407282 142 1 
125 38
0 0.34241 2070 0 
1 0.466321 217 1 
3 0.638708 9 14 
4 0.467685 172 2 
8 0.512053 89 4 
12 0.44966 373 1 
16 0.449172 251 4 
32 0.442137 322 2 
48 0.407628 637 1 
17 0.530907 105 5 
33 0.548099 54 8 
49 0.585876 49 15 
19 0.786946 2 209 
35 0.767727 5 113 
51 0.925068 2 477 
7 0.582178 30 3 
20 0.546464 43 14 
36 0.657175 1 110 
52 0.60157 9 47 
11 0.610546 11 8 
24 0.539073 74 8 
40 0.755517 1 229 
56 0.708539 3 60 
15 0.472445 74 1 
28 0.611168 27 27 
44 0.623962 10 45 
60 0.78442 1 211 
53 0.591067 13 30 
61 0.585895 34 15 
43 0.920397 1 439 
59 0.946749 1 1109 
63 1 0 2070 
23 0.711038 6 45 
55 0.765479 4 125 
31 0.67182 16 28 
47 0.721089 7 89 
62 0.593982 19 15 
46 0.607603 17 15 
126 0
127 14
0 0.460564 35 0 
2 0.504241 14 1 
3 0.725361 3 2 
48 0.498855 18 1 
50 0.544358 11 2 
15 0.726819 2 2 
51 0.817946 1 8 
49 0.561839 4 3 
60 0.899278 2 8 
62 0.819635 6 2 
31 0.975379 1 10 
63 1 0 35 
61 0.852417 3 5 
28 0.915477 1 8 
128 52
0 0.21558 3131 0 
1 0.391043 226 2 
2 0.334723 1929 1 
3 0.43425 60 5 
4 0.347953 557 1 
8 0.411083 225 2 
12 0.454308 12 7 
16 0.449594 108 3 
32 0.568102 13 4 
48 0.945144 1 1373 
9 0.413691 119 4 
17 0.468818 32 8 
49 0.531314 15 12 
6 0.391821 296 2 
14 0.418872 224 3 
18 0.365124 1119 1 
34 0.820448 2 115 
50 0.879891 2 491 
11 0.563474 56 11 
35 0.806084 3 21 
51 0.982757 1 2146 
20 0.640221 16 23 
36 0.78002 5 51 
52 0.839093 3 281 
24 0.625363 38 6 
28 0.661062 8 44 
44 0.843313 2 233 
60 0.868058 2 581 
25 0.64013 14 36 
41 0.621233 38 16 
57 0.702476 11 70 
29 0.676344 3 94 
22 0.579594 44 11 
38 0.652734 23 22 
54 0.785957 5 201 
30 0.556988 134 5 
46 0.565306 59 8 
62 0.720785 19 16 
19 0.369235 547 1 
26 0.542808 250 1 
43 0.611393 54 11 
59 0.777153 2 240 
63 1 0 3131 
31 0.725137 1 145 
42 0.674554 11 58 
45 0.740686 2 119 
58 0.765849 9 145 
23 0.382547 342 1 
21 0.40722 269 1 
55 0.702826 12 3 
53 0.452472 46 2 
37 0.444918 114 1 
129 22
0 0.611908 37 0 
3 0.700223 6 1 
8 0.615883 19 1 
12 0.677288 9 2 
32 0.646554 3 1 
15 0.873386 1 13 
19 0.716546 4 1 
51 0.910974 1 5 
9 0.669262 8 1 
24 0.647927 2 1 
13 0.716997 3 3 
28 0.73998 2 6 
44 0.692405 3 3 
63 1 0 37 
18 0.856275 1 1 
31 0.84492 2 7 
57 0.671523 5 1 
45 0.769861 1 6 
61 0.859881 1 11 
50 0.861589 1 3 
58 0.672985 4 1 
62 0.741607 3 1 
130 41
0 0.333727 2496 0 
3 0.392793 183 5 
8 0.358914 1165 1 
12 0.374172 1078 2 
16 0.543253 36 3 
32 0.716388 5 15 
48 0.559946 29 5 
7 0.395059 139 9 
11 0.452869 36 19 
19 0.853209 1 717 
35 0.731933 5 172 
51 0.849534 2 264 
56 0.53392 51 1 
13 0.374262 523 2 
14 0.460901 32 17 
15 0.378661 394 4 
28 0.505278 101 2 
44 0.551228 24 6 
60 0.66567 4 22 
18 0.581741 1 46 
49 0.705961 3 5 
52 0.591143 15 6 
6 0.400899 92 9 
23 0.788268 2 189 
39 0.676355 9 133 
27 0.604867 7 38 
43 0.585117 26 19 
59 0.647741 3 77 
31 0.949994 1 1385 
47 0.818804 2 395 
63 1 0 2496 
29 0.515593 19 6 
45 0.505856 77 2 
61 0.72657 1 193 
30 0.565637 17 34 
46 0.579204 13 59 
62 0.712578 2 156 
54 0.638549 11 24 
22 0.551461 40 9 
38 0.642275 9 103 
37 0.587697 18 2 
131 40
0 0.322917 616 0 
1 0.434546 4 2 
2 0.574438 4 22 
4 0.552139 7 9 
8 0.47745 38 4 
12 0.335678 159 1 
16 0.32702 367 1 
48 0.496462 37 2 
50 0.588289 4 26 
7 0.596947 4 21 
20 0.626814 3 24 
10 0.564879 7 15 
11 0.555781 16 9 
56 0.552918 8 10 
14 0.402017 69 1 
15 0.483558 23 2 
28 0.60676 8 7 
44 0.450697 12 1 
60 0.935229 2 23 
17 0.359303 191 1 
18 0.508301 27 2 
19 0.574652 7 7 
24 0.44401 94 2 
51 0.641123 2 57 
52 0.537493 21 2 
58 0.791147 1 99 
62 0.994013 1 273 
23 0.635898 3 58 
55 0.671537 1 160 
26 0.720039 2 26 
59 0.571192 5 22 
6 0.549977 31 1 
30 0.945498 1 122 
46 0.542176 2 2 
31 0.905129 2 79 
63 1 0 616 
25 0.440581 142 1 
29 0.568583 11 2 
22 0.559379 9 3 
27 0.478799 35 3 
132 10
0 0.398546 7 0 
4 0.487776 4 1 
16 0.780661 2 1 
48 0.95785 1 4 
52 0.513309 4 1 
19 0.841609 1 1 
51 0.975412 1 5 
60 0.627165 3 1 
63 1 0 7 
61 0.706415 1 1 
133 13
0 0.339433 15 0 
3 0.48546 10 1 
4 0.418632 5 1 
7 0.808623 2 3 
15 0.961746 1 6 
19 0.516102 7 1 
52 0.490475 3 1 
55 0.898618 1 6 
63 1 0 15 
23 0.639089 5 1 
31 0.89974 2 2 
54 0.627172 2 1 
62 0.752611 1 1 
134 20
0 0.534548 65 0 
3 0.557366 22 1 
4 0.565387 10 2 
12 0.537148 23 1 
32 0.788845 1 7 
48 0.61557 9 1 
11 0.660422 6 3 
15 0.596211 8 2 
35 0.852148 1 22 
51 0.636762 7 2 
36 0.693795 10 2 
44 0.731759 4 3 
60 0.76522 1 5 
43 0.834358 2 10 
59 0.744266 4 5 
47 0.967132 1 42 
63 1 0 65 
55 0.785038 1 9 
39 0.740938 5 2 
45 0.739372 1 3 
135 11
0 0.40117 13 0 
1 0.615537 1 2 
32 0.42826 10 1 
48 0.6175 2 2 
49 0.655323 1 5 
33 0.584327 5 1 
35 0.604006 3 2 
51 0.797434 1 11 
47 0.605428 1 2 
19 0.609431 1 2 
63 1 0 13 
136 11
0 0.327633 11 0 
8 0.412428 4 1 
32 0.450974 3 2 
48 0.426772 4 1 
40 0.517268 3 3 
56 0.56829 1 5 
41 0.639797 1 6 
42 0.571681 1 3 
57 0.709529 1 11 
61 0.783209 1 11 
63 1 0 11 
137 13
0 0.399313 24 0 
3 0.600874 7 1 
8 0.664607 5 1 
12 0.675649 5 2 
16 0.672398 6 1 
48 0.820386 1 5 
15 0.738838 2 3 
19 0.702923 3 2 
51 0.755367 2 3 
28 0.747416 2 3 
60 0.9049 1 10 
31 0.866012 1 8 
63 1 0 24 
138 44
0 0.141364 3362 0 
1 0.194302 163 3 
2 0.155143 2515 1 
3 0.20042 163 7 
4 0.517627 6 114 
8 0.363419 32 18 
12 0.511705 17 29 
16 0.357319 70 18 
32 0.163338 273 1 
48 0.233894 123 7 
6 0.38476 65 5 
10 0.167788 184 1 
14 0.460711 24 7 
18 0.363945 34 29 
50 0.173708 1882 1 
7 0.537574 6 141 
11 0.298106 45 8 
15 0.568798 4 192 
19 0.258848 108 9 
24 0.540242 9 102 
28 0.703456 5 210 
60 0.852712 2 258 
20 0.498299 22 58 
36 0.23422 54 2 
44 0.391623 26 3 
56 0.338364 51 8 
22 0.40805 29 37 
26 0.652491 3 184 
42 0.272727 9 1 
58 0.588706 6 14 
30 0.749072 2 467 
62 0.875391 1 750 
51 0.190449 408 2 
49 0.182765 1198 1 
54 0.327351 112 3 
23 0.572118 2 252 
27 0.776209 1 594 
59 0.69277 2 39 
31 0.823685 1 1919 
47 0.603627 2 195 
63 1 0 3362 
55 0.376017 11 7 
53 0.189682 504 1 
52 0.215475 381 1 
139 36
0 0.320828 426 0 
2 0.361738 175 1 
8 0.352988 88 2 
12 0.445781 25 3 
16 0.330739 137 1 
32 0.384362 1 4 
6 0.52723 16 6 
10 0.443543 38 3 
14 0.552946 7 13 
18 0.39673 9 5 
34 0.383912 39 2 
50 0.383132 66 1 
9 0.520461 3 5 
11 0.548086 3 11 
56 0.41262 19 3 
15 0.585456 2 27 
28 0.515471 5 11 
44 0.540914 1 24 
60 0.496306 10 6 
19 0.470832 2 8 
24 0.351833 120 1 
22 0.552354 4 29 
54 0.528557 5 16 
42 0.501077 1 14 
58 0.499475 8 7 
30 0.559024 3 58 
46 0.610189 1 113 
62 0.675092 1 220 
38 0.453994 27 2 
51 0.402461 4 1 
59 0.642882 1 23 
31 0.661189 1 143 
63 1 0 426 
61 0.517099 2 6 
23 0.582531 1 38 
27 0.455944 8 1 
140 18
0 0.550587 119 0 
3 0.847719 4 3 
4 0.598878 74 1 
16 0.585254 26 1 
48 0.636565 15 2 
19 0.867792 2 20 
51 0.928153 2 40 
5 0.699561 35 1 
7 0.785455 17 2 
20 0.766068 9 6 
52 0.763542 13 4 
59 0.948042 1 63 
63 1 0 119 
53 0.717044 18 1 
23 0.797185 9 8 
55 0.839596 4 15 
61 0.837669 1 1 
27 0.827186 3 8 
141 39
0 0.2391 502 0 
3 0.379447 52 1 
8 0.329655 329 1 
16 0.295252 112 1 
48 0.420492 9 3 
11 0.404951 48 3 
19 0.437946 3 3 
51 0.795032 1 85 
9 0.342707 253 1 
24 0.453472 9 16 
40 0.438117 15 12 
56 0.616899 4 47 
18 0.307585 86 1 
20 0.511601 1 61 
28 0.4759 4 21 
49 0.512811 2 8 
60 0.737197 2 85 
43 0.407104 46 4 
59 0.636197 2 69 
23 0.613157 1 97 
31 0.640373 1 130 
63 1 0 502 
25 0.409686 38 2 
41 0.400895 148 1 
57 0.453043 19 4 
36 0.498657 2 13 
22 0.446783 4 2 
30 0.384759 53 1 
50 0.413651 26 1 
61 0.791157 1 114 
42 0.412171 25 6 
47 0.458175 3 5 
39 0.502126 1 23 
29 0.425233 8 3 
21 0.4675 2 8 
37 0.439744 5 1 
58 0.465837 10 11 
62 0.579522 4 14 
46 0.406899 32 1 
142 6
0 0.629386 3 0 
3 0.635681 2 1 
48 0.686342 1 1 
15 0.685325 1 1 
51 0.703272 1 2 
63 1 0 3 
143 27
0 0.288949 404 0 
2 0.520361 28 3 
3 0.580941 23 6 
4 0.447401 303 1 
12 0.461556 50 2 
34 0.630071 5 8 
7 0.654086 14 11 
35 0.751265 5 32 
51 0.881179 4 38 
6 0.504626 67 2 
20 0.479843 134 1 
36 0.532219 36 2 
52 0.882778 2 18 
15 0.580564 43 2 
44 0.573799 4 4 
60 0.674418 3 6 
23 0.758129 2 33 
39 0.716358 10 18 
55 0.918635 2 126 
47 0.785917 1 58 
59 0.953207 1 172 
63 1 0 404 
38 0.575476 20 5 
54 0.759803 5 8 
22 0.503845 94 1 
31 0.720397 4 2 
58 0.87339 1 8 
144 21
0 0.362227 48 0 
12 0.478491 1 2 
16 0.377336 45 1 
32 0.414492 1 2 
48 0.562003 1 5 
60 0.861973 1 14 
18 0.388004 30 1 
28 0.464752 13 1 
63 1 0 48 
22 0.705448 1 6 
30 0.535672 8 3 
50 0.40311 21 1 
31 0.550682 3 4 
23 0.796883 1 10 
46 0.542109 4 4 
54 0.605341 2 2 
62 0.432252 18 1 
47 0.761434 1 12 
55 0.798174 1 12 
45 0.56541 3 4 
61 0.74734 2 5 
145 9
0 0.594358 12 0 
2 0.600509 7 1 
3 0.646739 3 2 
4 0.74979 2 2 
6 0.661362 4 1 
7 0.801035 2 5 
15 0.854713 1 7 
55 0.815776 1 5 
63 1 0 12 
146 17
0 0.374589 96 0 
2 0.476801 24 2 
3 0.433573 40 1 
16 0.677222 8 2 
32 0.675545 20 1 
48 0.744957 4 8 
50 0.629514 24 2 
19 0.793223 4 5 
35 0.712003 8 2 
51 0.804011 4 20 
49 0.719892 8 2 
54 0.840267 1 8 
58 0.690667 5 2 
62 0.780175 2 4 
55 0.917461 1 50 
59 0.82233 2 22 
63 1 0 96 
147 39
0 0.140713 3106 0 
1 0.470244 26 22 
2 0.385077 45 17 
3 0.539907 5 42 
4 0.157787 1840 1 
8 0.159088 1143 2 
48 0.187723 47 3 
5 0.509826 12 57 
13 0.66385 3 158 
49 0.548662 6 147 
6 0.615755 4 100 
14 0.706899 1 312 
50 0.461837 9 54 
7 0.732508 2 247 
15 0.77731 1 761 
51 0.599248 2 246 
36 0.177011 597 1 
52 0.183281 82 2 
9 0.337201 157 4 
10 0.343455 70 16 
11 0.244275 440 2 
40 0.186409 446 3 
56 0.241739 30 10 
53 0.611106 3 304 
61 0.703235 1 752 
54 0.683002 1 503 
55 0.917295 1 1347 
63 1 0 3106 
37 0.503313 22 30 
38 0.414325 35 9 
39 0.5541 3 45 
44 0.201555 9 4 
41 0.450212 36 20 
57 0.500748 10 68 
58 0.401337 20 34 
43 0.265646 205 5 
42 0.336014 166 8 
45 0.649674 4 75 
46 0.481408 5 21 
148 24
0 0.493615 217 0 
4 0.683026 22 3 
8 0.519661 186 1 
12 0.728312 9 9 
5 0.726833 5 12 
7 0.825612 3 16 
52 0.707346 5 4 
9 0.674794 24 4 
11 0.609951 30 1 
40 0.589707 101 1 
15 0.828588 2 30 
44 0.756232 5 11 
60 0.763809 2 24 
53 0.756638 2 17 
55 0.870084 1 37 
13 0.70987 19 4 
43 0.711965 1 4 
41 0.623385 27 2 
36 0.59171 68 1 
47 0.837318 1 63 
63 1 0 217 
45 0.7682 2 18 
61 0.916658 1 63 
37 0.606134 36 1 
149 12
0 0.666287 18 0 
3 0.743439 14 1 
16 0.811433 4 1 
7 0.813125 2 2 
11 0.819381 1 4 
15 0.794937 5 1 
19 0.820201 4 2 
51 0.829761 2 3 
55 0.89812 1 5 
27 0.901605 1 6 
31 0.952447 1 9 
63 1 0 18 
150 60
0 0.0727819 9077 0 
1 0.252302 1355 1 
2 0.257 818 4 
3 0.30126 92 8 
4 0.0910024 5746 1 
8 0.209739 202 5 
12 0.184367 712 2 
16 0.474406 56 29 
32 0.475207 10 57 
48 0.315518 86 6 
5 0.32944 74 10 
9 0.345872 49 36 
13 0.287765 305 3 
17 0.568321 17 104 
14 0.31605 8 11 
18 0.35807 131 16 
34 0.353818 169 8 
50 0.285508 418 4 
11 0.302706 61 16 
15 0.339965 4 42 
19 0.639667 17 163 
35 0.69574 8 236 
51 0.805721 2 557 
6 0.122068 2434 1 
7 0.250581 309 2 
20 0.207095 838 2 
36 0.209196 98 4 
52 0.204072 1079 1 
24 0.497788 12 117 
40 0.276962 63 9 
56 0.427616 17 21 
28 0.368576 190 4 
44 0.555129 2 88 
60 0.569445 1 218 
37 0.454598 17 28 
53 0.545216 8 98 
25 0.489128 45 47 
41 0.726924 3 150 
57 0.806311 1 751 
29 0.396677 117 9 
45 0.405462 38 12 
61 0.473794 15 24 
62 0.569344 4 72 
22 0.373461 34 27 
26 0.502937 7 226 
38 0.527599 3 119 
42 0.363733 17 18 
54 0.493628 24 33 
58 0.660513 2 375 
27 0.643331 5 575 
43 0.911202 2 1539 
59 0.938489 1 3974 
31 0.775718 2 799 
47 0.919676 1 3251 
63 1 0 9077 
39 0.773734 3 535 
10 0.179014 1164 1 
23 0.324221 68 6 
55 0.751079 7 140 
21 0.296655 380 2 
151 28
0 0.361392 160 0 
1 0.376165 3 2 
2 0.373749 25 1 
4 0.657646 3 8 
8 0.531087 3 3 
16 0.399529 30 2 
32 0.379893 96 1 
13 0.644005 3 2 
6 0.775748 2 13 
10 0.46541 11 1 
14 0.790497 1 58 
50 0.438627 8 1 
7 0.815378 1 25 
20 0.42362 20 3 
28 0.584641 10 7 
36 0.41016 48 1 
44 0.512954 18 2 
15 0.870547 1 100 
61 0.769651 1 24 
11 0.483071 5 1 
54 0.767042 5 2 
62 0.767746 3 22 
23 0.502607 7 3 
30 0.716792 4 19 
31 0.704401 6 12 
38 0.459822 7 1 
47 0.521235 8 2 
63 1 0 160 
152 15
0 0.311897 26 0 
3 0.322001 17 1 
48 0.452785 9 1 
15 0.448485 1 3 
19 0.328753 8 1 
35 0.340485 6 2 
51 0.553873 2 5 
56 0.491648 5 1 
60 0.70125 2 2 
63 1 0 26 
43 0.38488 1 4 
47 0.341772 3 2 
59 0.905858 1 11 
57 0.584657 2 1 
61 0.829336 1 3 
153 44
0 0.166088 2538 0 
1 0.247238 58 1 
2 0.713925 1 742 
3 0.673282 1 68 
4 0.357541 31 8 
8 0.326503 110 1 
12 0.329875 79 2 
16 0.294152 99 4 
32 0.261684 802 2 
48 0.236868 1357 1 
5 0.520128 7 65 
13 0.367819 31 3 
49 0.421479 18 3 
14 0.801274 1 1315 
6 0.643938 2 553 
7 0.517656 12 49 
52 0.387414 10 13 
15 0.395779 16 5 
18 0.477816 14 47 
19 0.375781 16 8 
20 0.330004 69 4 
34 0.311528 326 5 
35 0.295948 377 3 
50 0.53995 6 67 
51 0.262979 422 1 
53 0.544022 5 91 
61 0.464711 7 6 
62 0.865685 1 1714 
23 0.545927 1 206 
55 0.756746 1 726 
54 0.617801 4 306 
47 0.526584 1 62 
63 1 0 2538 
22 0.522024 7 105 
21 0.413107 20 4 
38 0.390597 28 20 
42 0.358799 101 10 
46 0.350257 176 5 
39 0.40655 15 36 
43 0.400546 18 13 
59 0.526653 2 24 
58 0.367699 34 10 
26 0.394778 21 25 
30 0.383591 44 5 
154 36
0 0.159181 878 0 
1 0.179413 286 1 
2 0.192768 263 2 
3 0.406647 5 17 
4 0.196477 107 2 
8 0.182937 186 1 
12 0.221421 21 4 
16 0.40481 3 53 
48 0.392836 7 35 
13 0.24262 14 5 
33 0.484657 2 5 
49 0.757685 2 99 
6 0.22141 58 6 
18 0.399645 6 16 
34 0.198656 177 2 
50 0.279423 17 12 
19 0.692453 3 96 
51 0.804969 2 307 
52 0.33879 28 10 
11 0.25822 26 1 
24 0.269463 24 1 
56 0.356896 8 12 
15 0.403955 7 10 
29 0.596985 4 5 
61 0.664954 3 28 
54 0.26367 58 8 
35 0.292472 24 2 
38 0.211929 128 2 
31 0.815776 1 119 
59 0.831709 1 368 
63 1 0 878 
53 0.509598 9 18 
55 0.768589 4 46 
27 0.461372 13 2 
39 0.308537 12 4 
23 0.581429 8 6 
155 0
156 45
0 0.283532 4495 0 
1 0.502116 48 9 
2 0.423094 60 2 
3 0.313032 1457 1 
4 0.500802 52 4 
8 0.433126 56 3 
16 0.361688 2288 1 
32 0.453544 478 4 
48 0.475208 56 6 
5 0.581408 40 48 
49 0.795161 8 226 
10 0.604475 2 8 
34 0.550413 6 15 
50 0.858094 4 260 
7 0.628033 5 53 
19 0.48909 19 3 
35 0.378553 1307 1 
51 0.637254 18 11 
20 0.694335 4 26 
52 0.714605 3 274 
56 0.871228 2 727 
24 0.368992 1684 1 
28 0.412243 47 2 
33 0.482371 416 5 
60 0.546338 21 8 
53 0.654708 35 83 
57 0.799008 4 434 
58 0.912903 2 1432 
38 0.637074 2 35 
54 0.983532 1 2333 
62 0.993574 1 4168 
55 0.700843 5 147 
31 0.863979 1 49 
43 0.406368 370 2 
63 1 0 4495 
22 0.835544 1 102 
25 0.491265 299 1 
40 0.399855 1276 1 
29 0.723529 18 21 
30 0.759779 3 23 
37 0.525127 175 17 
41 0.498417 179 12 
61 0.727588 14 112 
42 0.42283 191 3 
21 0.550725 98 18 
157 40
0 0.340137 1347 0 
1 0.354064 795 1 
2 0.543618 40 8 
3 0.558333 13 24 
12 0.460662 48 1 
16 0.398639 32 2 
48 0.340328 419 1 
5 0.461359 142 6 
9 0.442604 226 1 
13 0.583808 18 9 
17 0.497685 12 5 
49 0.39147 344 2 
14 0.83505 1 101 
18 0.63226 10 23 
34 0.617459 13 8 
50 0.701575 3 65 
15 0.713544 9 48 
19 0.859043 2 222 
51 0.928445 2 350 
28 0.575049 8 6 
60 0.478759 12 3 
56 0.434507 26 1 
7 0.503093 35 13 
6 0.46665 89 6 
11 0.452128 58 1 
57 0.610191 8 6 
45 0.594945 6 11 
61 0.68146 2 33 
53 0.416249 317 2 
62 0.891043 1 254 
30 0.709071 5 29 
31 0.823875 3 155 
47 0.731776 4 59 
63 1 0 1347 
59 0.953214 1 409 
58 0.700772 5 15 
23 0.541493 9 13 
55 0.829308 4 36 
54 0.584518 13 8 
37 0.43929 148 2 
158 28
0 0.2511 191 0 
2 0.312326 45 1 
3 0.452398 8 2 
8 0.325528 1 2 
12 0.269565 7 1 
16 0.257593 82 1 
32 0.270631 39 2 
48 0.510222 9 7 
18 0.37327 20 2 
50 0.423828 17 3 
15 0.524699 2 3 
19 0.549721 2 13 
35 0.54458 3 8 
51 0.907988 1 69 
56 0.644572 1 21 
28 0.551096 3 5 
60 0.650761 1 49 
20 0.54841 9 3 
36 0.319362 27 2 
52 0.613896 6 12 
30 0.58961 1 10 
54 0.639998 2 20 
62 0.563241 5 3 
31 0.907241 1 31 
63 1 0 191 
38 0.427715 7 2 
39 0.509643 5 4 
55 0.906624 2 36 
159 21
0 0.182864 94 0 
1 0.786134 4 6 
2 0.324463 43 1 
3 0.867496 2 16 
12 0.392458 45 1 
49 0.893951 2 16 
6 0.361319 33 1 
14 0.750898 4 4 
51 0.89813 2 32 
13 0.692746 25 1 
15 0.865906 3 7 
60 0.480665 13 1 
7 0.626163 13 1 
5 0.77403 7 3 
54 0.489547 9 1 
62 0.811028 1 8 
55 0.924915 1 44 
63 1 0 94 
61 0.724893 7 2 
52 0.495364 4 2 
53 0.844051 3 8 
160 4
0 0.677021 1 0 
12 0.823448 1 1 
60 0.881704 1 1 
63 1 0 1 
161 48
0 0.20369 2124 0 
1 0.36737 264 3 
2 0.3281 1536 1 
3 0.64896 4 34 
48 0.280355 320 1 
13 0.455863 94 3 
33 0.399755 117 8 
49 0.459263 49 13 
6 0.696353 3 21 
10 0.556424 38 6 
14 0.487033 57 4 
18 0.329922 859 1 
34 0.342995 302 2 
50 0.610956 9 18 
7 0.738994 2 86 
51 0.790618 2 207 
52 0.356277 64 2 
56 0.415126 26 4 
60 0.31442 170 1 
15 0.573257 9 17 
45 0.585458 4 56 
61 0.504399 24 17 
37 0.478326 13 19 
41 0.426637 51 8 
53 0.515109 8 51 
57 0.517272 6 93 
54 0.89835 1 504 
11 0.570785 31 6 
42 0.792857 3 65 
58 0.855621 1 362 
46 0.8241 2 168 
62 0.79204 5 40 
19 0.385103 34 4 
17 0.340917 464 1 
22 0.655573 4 10 
26 0.398862 46 1 
35 0.345012 171 2 
39 0.894047 1 430 
55 0.983038 1 1423 
63 1 0 2124 
36 0.36072 28 3 
59 0.680106 5 135 
40 0.442518 14 16 
44 0.318168 50 1 
47 0.857776 2 280 
43 0.639225 11 32 
23 0.62762 8 8 
31 0.409367 20 4 
162 13
0 0.591257 11 0 
1 0.652009 2 2 
3 0.592724 9 1 
5 0.696951 1 4 
9 0.661745 1 2 
7 0.846139 1 7 
19 0.69795 6 1 
55 0.868397 1 9 
23 0.821204 2 2 
31 0.739813 4 1 
63 1 0 11 
30 0.747609 1 1 
62 0.782316 1 1 
163 37
0 0.207642 650 0 
2 0.22881 134 1 
3 0.234353 41 2 
4 0.252638 321 1 
8 0.327905 108 2 
12 0.360279 43 5 
16 0.466509 2 14 
32 0.56915 1 57 
10 0.429694 17 4 
14 0.286914 68 1 
18 0.522622 1 23 
34 0.439571 6 1 
50 0.613764 1 26 
7 0.396431 28 3 
11 0.553203 8 11 
15 0.601351 4 43 
35 0.689533 1 86 
20 0.321466 101 1 
36 0.406103 38 2 
52 0.440883 3 4 
24 0.385041 36 3 
40 0.509082 4 23 
28 0.461286 22 9 
44 0.47341 16 16 
60 0.635172 1 35 
26 0.46054 6 7 
42 0.527279 2 35 
58 0.628798 1 73 
62 0.449036 4 1 
39 0.417617 14 5 
55 0.459672 2 12 
27 0.630226 2 94 
43 0.723066 1 275 
59 0.954342 1 465 
31 0.604615 3 73 
63 1 0 650 
47 0.530354 10 21 
164 48
0 0.249619 1964 0 
2 0.529921 17 2 
3 0.625831 9 3 
4 0.465332 206 2 
12 0.277464 1724 1 
16 0.525415 6 10 
32 0.653521 2 19 
6 0.667368 1 72 
14 0.579354 3 10 
50 0.640297 4 102 
7 0.784227 1 202 
19 0.656067 4 38 
35 0.725522 2 222 
51 0.765334 2 481 
5 0.580827 32 19 
20 0.514167 162 4 
52 0.515827 10 8 
13 0.363555 470 1 
28 0.313542 997 1 
44 0.493567 17 4 
60 0.363519 31 2 
62 0.66635 2 131 
55 0.892983 1 906 
63 1 0 1964 
37 0.600831 21 39 
53 0.637133 9 81 
21 0.553253 63 15 
22 0.626208 1 38 
23 0.52254 82 5 
9 0.382714 209 1 
29 0.389791 217 3 
45 0.628261 8 52 
61 0.924188 1 358 
30 0.48179 25 5 
31 0.358471 344 1 
24 0.512105 195 1 
47 0.642573 7 57 
39 0.683328 4 101 
49 0.638147 7 88 
27 0.579937 8 16 
10 0.478687 79 1 
41 0.42396 98 1 
17 0.490123 120 3 
26 0.55462 19 9 
59 0.750875 4 28 
42 0.529963 29 2 
58 0.615255 10 12 
33 0.490815 40 4 
165 15
0 0.55161 39 0 
2 0.707113 4 4 
3 0.699868 10 1 
12 0.55661 25 1 
6 0.721002 4 6 
7 0.849226 3 7 
15 0.913039 2 12 
51 0.739597 1 1 
13 0.607547 12 1 
14 0.696414 10 2 
60 0.569022 1 1 
38 0.743098 1 6 
39 0.876173 1 13 
47 0.913505 1 25 
63 1 0 39 
166 39
0 0.20581 1545 0 
3 0.264482 27 1 
4 0.285063 413 1 
8 0.335677 181 2 
12 0.578913 18 16 
32 0.301802 428 2 
48 0.269059 478 1 
11 0.44073 5 10 
15 0.933592 1 537 
19 0.603617 13 1 
35 0.756861 6 43 
51 0.873859 2 51 
6 0.536579 15 1 
36 0.338827 199 3 
24 0.514205 26 9 
40 0.351154 122 7 
56 0.625267 10 19 
14 0.728366 5 31 
28 0.715353 5 87 
60 0.700577 7 49 
34 0.53889 44 2 
44 0.504404 57 12 
49 0.27538 26 1 
50 0.725418 5 4 
27 0.86125 3 36 
59 0.924615 1 155 
63 1 0 1545 
31 0.90219 2 373 
47 0.815743 4 106 
38 0.740042 10 20 
39 0.747873 10 30 
26 0.773704 8 9 
43 0.401522 29 7 
58 0.829145 2 32 
30 0.805905 3 142 
62 0.879093 1 273 
46 0.624377 23 14 
61 0.2807 19 1 
29 0.296965 10 1 
167 7
0 0.437732 4 0 
3 0.588067 3 1 
48 0.641413 1 1 
15 0.642897 2 1 
51 0.66418 1 2 
47 0.666458 1 1 
63 1 0 4 
168 52
0 0.164523 5136 0 
2 0.293684 192 8 
3 0.283863 217 5 
4 0.241595 3226 1 
8 0.276429 957 2 
12 0.387343 271 4 
16 0.254593 247 1 
32 0.426823 26 10 
10 0.408088 77 15 
14 0.485734 12 43 
18 0.398174 80 9 
34 0.559869 4 317 
50 0.5038 19 24 
11 0.576304 7 29 
15 0.687605 3 105 
19 0.543789 9 15 
35 0.712143 4 371 
51 0.728316 2 429 
5 0.261433 1014 1 
6 0.268116 548 2 
7 0.272726 231 4 
52 0.303024 205 1 
9 0.342037 131 3 
24 0.463606 58 21 
40 0.359703 337 2 
56 0.400505 76 5 
13 0.431242 19 8 
28 0.446601 74 11 
44 0.404124 159 6 
60 0.518492 4 27 
33 0.523991 18 12 
26 0.46968 41 45 
42 0.557249 6 248 
58 0.504179 11 94 
30 0.493674 7 114 
62 0.622741 2 313 
27 0.916489 1 1386 
43 0.831947 2 748 
59 0.954479 1 2964 
31 0.720753 2 459 
63 1 0 5136 
53 0.354996 85 2 
54 0.366265 36 5 
55 0.472049 4 12 
25 0.508543 16 69 
41 0.533328 10 86 
57 0.571059 2 261 
29 0.515299 3 202 
61 0.647677 1 815 
46 0.439045 43 6 
47 0.554296 12 12 
49 0.462167 42 2 
169 20
0 0.445793 73 0 
3 0.603617 13 1 
8 0.773704 8 1 
12 0.805905 3 4 
16 0.53889 44 1 
48 0.725418 5 2 
11 0.86125 3 2 
15 0.90219 2 14 
19 0.756861 6 4 
51 0.873859 2 7 
56 0.829145 2 3 
60 0.879093 1 11 
20 0.740042 10 2 
28 0.624377 23 1 
59 0.924615 1 12 
47 0.933592 1 22 
63 1 0 73 
31 0.815743 4 7 
23 0.747873 10 2 
44 0.728366 5 1 
170 28
0 0.429198 267 0 
1 0.469156 42 1 
3 0.65317 12 4 
4 0.534866 55 2 
8 0.433377 137 1 
12 0.633868 5 10 
32 0.697886 13 3 
48 0.819681 3 8 
33 0.557786 30 1 
19 0.682453 8 4 
35 0.914968 2 55 
51 0.915107 2 73 
20 0.616825 18 5 
36 0.708607 4 13 
52 0.585724 28 3 
11 0.560608 41 1 
56 0.518318 36 1 
44 0.722525 4 31 
60 0.940941 1 58 
34 0.608831 15 1 
31 0.73907 4 10 
55 0.961935 1 81 
63 1 0 267 
28 0.629306 14 5 
53 0.594587 1 3 
15 0.563956 25 1 
59 0.823102 4 2 
47 0.85102 3 42 
171 0
172 22
0 0.423937 87 0 
2 0.425411 44 1 
3 0.427742 19 2 
12 0.538355 13 1 
16 0.528942 1 6 
32 0.526157 9 1 
48 0.952132 1 34 
10 0.596602 5 1 
14 0.645147 3 6 
18 0.428077 13 1 
34 0.669398 2 16 
50 0.939537 2 25 
15 0.614785 5 3 
19 0.442655 8 3 
35 0.578625 5 6 
51 0.959677 1 70 
60 0.742278 5 1 
42 0.604749 2 7 
62 0.875709 3 7 
31 0.830904 1 6 
63 1 0 87 
43 0.581128 2 6 
173 9
0 0.221869 8 0 
1 0.383787 4 1 
2 0.641539 1 4 
3 0.554883 3 2 
50 0.660849 1 4 
7 0.598898 1 2 
15 0.764273 1 4 
62 0.692245 1 4 
63 1 0 8 
174 0
175 53
0 0.130739 14149 0 
1 0.136251 6646 1 
2 0.196204 2809 4 
3 0.163146 3040 2 
4 0.317389 219 14 
8 0.276597 688 9 
12 0.346887 42 25 
16 0.206685 236 2 
48 0.185115 469 1 
5 0.432505 41 94 
9 0.316988 255 18 
13 0.447071 17 158 
17 0.267736 160 4 
33 0.200445 311 1 
49 0.366834 13 7 
6 0.221141 1564 4 
10 0.237602 1240 8 
14 0.501226 3 207 
18 0.484203 1 238 
50 0.498961 1 518 
7 0.385829 61 57 
11 0.341304 73 37 
15 0.517235 2 497 
19 0.464411 7 190 
35 0.224411 85 3 
51 0.477449 3 203 
20 0.586536 9 263 
36 0.329123 51 14 
52 0.516548 15 41 
24 0.392979 39 82 
56 0.387894 60 11 
28 0.563891 20 110 
60 0.286209 141 1 
21 0.597902 7 911 
37 0.595873 12 214 
53 0.673556 5 1267 
25 0.343234 122 22 
57 0.694896 2 1390 
29 0.56578 10 314 
61 0.709568 2 3157 
45 0.43642 41 20 
26 0.344411 54 38 
42 0.24486 163 8 
58 0.492595 4 65 
62 0.853505 1 3956 
23 0.812814 2 1685 
39 0.542723 15 85 
55 0.944111 1 3338 
27 0.438817 10 179 
31 0.872978 1 2986 
63 1 0 14149 
47 0.427113 60 11 
46 0.360496 105 8 
176 50
0 0.191619 4833 0 
1 0.428077 13 9 
2 0.528942 1 184 
3 0.442655 8 35 
4 0.199776 3490 1 
8 0.282857 28 13 
12 0.224768 774 2 
32 0.242683 304 5 
48 0.275297 215 6 
33 0.669398 2 1272 
49 0.939537 2 1752 
50 0.952132 1 2115 
15 0.830904 1 98 
35 0.578625 5 283 
51 0.959677 1 4256 
5 0.260535 815 1 
6 0.283463 293 2 
7 0.306819 16 12 
36 0.237359 1381 1 
52 0.287597 183 8 
56 0.338646 28 36 
44 0.241092 745 3 
34 0.526157 9 131 
40 0.280011 73 9 
63 1 0 4833 
43 0.581128 2 501 
21 0.286133 396 1 
37 0.433642 40 24 
53 0.307348 57 18 
22 0.294732 247 3 
38 0.454945 29 42 
39 0.498526 7 93 
55 0.293125 98 8 
57 0.481023 12 98 
59 0.379862 16 44 
45 0.243372 209 3 
46 0.270103 69 12 
47 0.267535 90 6 
41 0.604749 2 810 
42 0.495184 13 66 
17 0.425411 44 7 
29 0.645147 3 187 
25 0.596602 5 109 
61 0.875709 3 342 
18 0.423937 87 6 
30 0.538355 13 24 
26 0.325038 118 3 
62 0.742278 5 36 
31 0.614785 5 43 
19 0.427742 19 13 
177 13
0 0.308436 36 0 
2 0.457848 5 1 
8 0.414382 13 1 
12 0.475617 13 2 
48 0.36771 5 1 
14 0.571246 5 3 
13 0.594119 3 5 
15 0.917309 1 10 
60 0.484321 4 3 
51 0.753059 1 1 
62 0.642375 1 14 
61 0.601902 2 8 
63 1 0 36 
178 47
0 0.164804 5061 0 
1 0.242891 735 1 
2 0.256297 98 10 
3 0.272564 21 12 
4 0.217573 1367 2 
8 0.237118 646 4 
12 0.200047 2025 1 
16 0.301248 95 3 
32 0.34787 67 27 
48 0.463621 7 107 
5 0.296634 19 5 
17 0.276165 160 2 
33 0.251164 386 1 
49 0.358184 51 4 
34 0.392201 52 44 
50 0.447621 25 58 
19 0.347739 14 17 
35 0.401737 5 101 
51 0.635771 2 580 
6 0.233561 588 2 
36 0.319453 111 12 
52 0.542631 3 282 
10 0.252737 397 6 
40 0.295801 215 10 
56 0.433802 34 14 
28 0.426112 7 6 
44 0.569991 3 195 
60 0.630449 2 628 
37 0.329518 19 19 
45 0.279159 32 1 
57 0.434396 13 18 
61 0.459497 4 23 
38 0.443527 17 85 
46 0.550701 5 138 
54 0.488002 10 147 
58 0.495205 5 249 
62 0.632125 1 1245 
23 0.409685 5 19 
31 0.51856 2 44 
39 0.534625 2 236 
47 0.860677 1 715 
55 0.811128 1 1545 
63 1 0 5061 
22 0.31342 47 2 
42 0.282069 294 6 
59 0.532493 4 281 
30 0.4101 15 2 
179 40
0 0.127979 1753 0 
2 0.182649 566 1 
3 0.18382 335 2 
4 0.25239 151 4 
8 0.253848 135 6 
12 0.213717 385 1 
16 0.316406 176 1 
48 0.475319 5 20 
14 0.312751 30 17 
18 0.364083 117 2 
34 0.369574 67 3 
50 0.447361 17 6 
7 0.219992 237 2 
11 0.267408 49 10 
15 0.304381 33 15 
19 0.382817 9 5 
35 0.569642 5 35 
51 0.586688 2 142 
20 0.501957 12 7 
36 0.826106 1 211 
52 0.751286 3 43 
40 0.434772 67 6 
56 0.438839 19 12 
28 0.481408 33 2 
44 0.706899 3 59 
30 0.649674 18 21 
46 0.66385 10 50 
62 0.703235 2 121 
22 0.783931 6 30 
38 0.804704 3 92 
42 0.482896 32 9 
54 0.852374 1 319 
58 0.507975 7 27 
23 0.915889 2 44 
39 0.943699 1 593 
55 0.968524 1 1217 
43 0.536774 12 25 
59 0.579479 4 74 
47 0.77731 2 184 
63 1 0 1753 
180 18
0 0.591072 48 0 
3 0.684409 18 1 
12 0.756846 9 1 
16 0.705754 17 1 
48 0.794766 4 2 
15 0.758508 4 2 
19 0.774937 8 2 
35 0.798437 4 3 
51 0.901325 2 8 
28 0.79015 4 2 
60 0.918769 1 10 
24 0.804552 1 3 
56 0.842146 1 5 
31 0.814378 2 6 
47 0.893308 1 14 
63 1 0 48 
43 0.879142 1 3 
55 0.904724 1 8 
181 18
0 0.517976 35 0 
1 0.538568 12 1 
12 0.696961 1 4 
16 0.524714 15 1 
48 0.566454 7 2 
13 0.589852 5 1 
33 0.579472 6 1 
49 0.885558 1 10 
15 0.984141 1 10 
19 0.732666 8 1 
51 0.941218 1 15 
60 0.568065 5 2 
61 0.629525 3 3 
35 0.76396 5 2 
63 1 0 35 
31 0.893798 2 3 
53 0.767851 1 3 
47 0.77446 4 2 
182 42
0 0.150362 2411 0 
1 0.307795 62 11 
2 0.33133 33 20 
3 0.428125 24 41 
4 0.225299 52 3 
8 0.175092 726 2 
12 0.277283 12 6 
32 0.157727 1502 1 
13 0.464128 5 27 
6 0.481653 7 36 
14 0.781918 2 157 
7 0.484938 5 82 
15 0.968303 1 973 
19 0.441654 13 49 
51 0.483269 5 97 
20 0.270303 28 6 
9 0.289586 94 10 
10 0.232231 145 6 
11 0.223305 323 2 
24 0.247484 74 3 
56 0.252325 26 6 
60 0.2815 4 12 
34 0.193195 376 1 
35 0.235309 42 7 
40 0.171726 1084 1 
61 0.487176 2 55 
62 0.816554 1 490 
23 0.512852 4 144 
63 1 0 2411 
27 0.620673 2 406 
31 0.856023 2 658 
59 0.495629 4 126 
22 0.393178 24 7 
25 0.325699 10 29 
57 0.298671 17 16 
26 0.486117 8 48 
58 0.521388 1 204 
43 0.225479 48 5 
42 0.221378 210 2 
46 0.23698 8 3 
18 0.297809 83 1 
30 0.71009 5 59 
183 32
0 0.192758 1061 0 
1 0.2712 266 1 
2 0.275744 179 2 
3 0.414377 7 5 
16 0.346165 325 1 
32 0.420248 115 4 
48 0.408896 169 2 
5 0.283674 49 1 
17 0.662325 10 33 
33 0.615951 16 12 
49 0.694585 5 58 
18 0.611032 26 19 
34 0.527425 98 6 
50 0.575079 48 10 
19 0.763767 5 58 
35 0.887747 1 197 
51 0.945258 1 535 
7 0.325847 18 1 
37 0.510157 27 1 
53 0.758591 4 70 
26 0.682729 7 19 
30 0.693405 4 44 
46 0.657773 7 6 
54 0.738938 12 10 
58 0.767512 3 39 
62 0.77821 1 109 
31 0.76517 3 102 
63 1 0 1061 
39 0.600336 7 2 
55 0.866574 4 83 
47 0.796084 2 110 
59 0.8775 2 122 
184 35
0 0.224468 400 0 
1 0.26192 99 2 
2 0.24095 186 1 
4 0.28203 52 1 
8 0.4642 7 9 
12 0.704656 1 111 
16 0.25236 55 1 
9 0.276756 96 2 
13 0.637981 3 9 
14 0.26375 87 1 
7 0.397719 12 1 
20 0.345601 18 7 
36 0.443705 7 9 
52 0.471342 7 18 
11 0.593775 2 21 
56 0.554003 4 40 
15 0.97072 1 145 
24 0.343271 33 5 
28 0.425779 4 14 
25 0.296939 78 2 
57 0.382881 6 6 
61 0.681887 1 96 
46 0.267657 63 1 
62 0.270372 19 2 
55 0.450616 9 1 
60 0.587538 3 75 
59 0.711179 1 79 
63 1 0 400 
27 0.338121 39 2 
47 0.419034 9 2 
44 0.383407 28 1 
45 0.482673 4 4 
42 0.307234 3 3 
58 0.291934 14 2 
43 0.433469 3 7 
185 57
0 0.191199 5067 0 
1 0.271418 422 2 
2 0.203478 1386 1 
4 0.215026 1228 1 
8 0.222187 229 3 
12 0.373898 35 13 
16 0.216551 1334 1 
32 0.217926 338 2 
48 0.263475 95 5 
9 0.294952 73 6 
13 0.493623 8 65 
17 0.281789 273 3 
33 0.358613 44 7 
49 0.371553 24 25 
6 0.253831 93 6 
10 0.21882 600 1 
14 0.290833 93 8 
18 0.339433 15 18 
50 0.24538 163 1 
7 0.243845 158 1 
20 0.224541 594 2 
36 0.272835 109 5 
52 0.371608 10 39 
11 0.471378 12 11 
24 0.340933 8 52 
40 0.290899 69 11 
56 0.291063 32 19 
15 0.757642 4 98 
28 0.491806 1 252 
44 0.393977 14 31 
60 0.409454 8 107 
19 0.48546 10 65 
35 0.516102 7 123 
51 0.439313 21 31 
25 0.310862 41 16 
41 0.434468 10 41 
57 0.627172 2 362 
45 0.579949 3 180 
61 0.752611 1 908 
21 0.284587 125 7 
29 0.456966 14 36 
26 0.418632 5 100 
42 0.26404 92 1 
58 0.490475 3 248 
30 0.308136 41 10 
62 0.464861 5 126 
23 0.313716 31 12 
39 0.351195 16 18 
55 0.624212 2 108 
22 0.239188 310 2 
27 0.808623 2 461 
43 0.639089 5 205 
59 0.898618 1 1445 
31 0.961746 1 1589 
47 0.89974 2 655 
63 1 0 5067 
53 0.363269 39 7 
186 19
0 0.293041 67 0 
3 0.4083 23 1 
4 0.482463 19 1 
8 0.769482 5 5 
12 0.757892 8 3 
16 0.408446 12 1 
7 0.609951 6 2 
11 0.825612 3 8 
15 0.828588 2 14 
19 0.663746 2 5 
35 0.467974 6 1 
51 0.592894 4 2 
56 0.817441 2 5 
60 0.836337 1 9 
28 0.736333 10 1 
23 0.711965 1 7 
59 0.870084 1 15 
31 0.837318 1 27 
63 1 0 67 
187 26
0 0.272558 207 0 
4 0.287345 153 1 
12 0.411946 33 3 
48 0.351841 21 1 
6 0.425157 30 1 
7 0.494123 5 2 
36 0.366235 68 1 
52 0.368066 17 3 
13 0.466138 16 3 
14 0.502389 11 7 
15 0.669058 2 15 
60 0.615687 4 8 
38 0.72212 2 14 
54 0.532285 12 4 
39 0.857584 2 17 
55 0.893276 1 34 
44 0.379954 47 1 
45 0.683376 2 12 
61 0.854283 1 58 
46 0.55518 7 8 
62 0.62923 2 31 
47 0.954622 1 53 
63 1 0 207 
58 0.555311 7 4 
59 0.792907 2 8 
57 0.673842 3 4 
188 32
0 0.197755 748 0 
1 0.28102 53 1 
4 0.295353 199 1 
12 0.434456 40 2 
16 0.316058 131 2 
32 0.205852 228 1 
48 0.324613 97 4 
5 0.392438 13 3 
9 0.492296 4 4 
17 0.441115 24 3 
49 0.613655 12 21 
6 0.321016 96 1 
52 0.343415 50 5 
15 0.59334 2 2 
28 0.538657 5 17 
60 0.512477 33 12 
19 0.545811 5 5 
51 0.774529 2 127 
53 0.680683 9 42 
25 0.594555 3 41 
57 0.738055 1 121 
29 0.562253 4 34 
22 0.386452 79 1 
54 0.687728 4 50 
55 0.740672 4 97 
31 0.786429 1 105 
63 1 0 748 
61 0.554881 27 13 
27 0.630413 2 46 
59 0.816515 1 391 
30 0.487296 75 1 
62 0.50585 65 1 
189 17
0 0.42741 58 0 
1 0.649541 12 2 
2 0.578954 30 1 
3 0.711005 12 4 
12 0.627725 4 1 
14 0.769961 3 2 
18 0.786983 2 9 
50 0.828228 1 14 
15 0.793849 1 7 
19 0.728856 4 8 
51 0.721537 7 4 
30 0.848826 1 11 
62 0.884943 1 27 
63 1 0 58 
27 0.784891 2 8 
59 0.925643 1 20 
43 0.798101 1 8 
190 30
0 0.178162 508 0 
3 0.227956 27 1 
4 0.213655 220 1 
8 0.213712 159 2 
12 0.384774 6 25 
16 0.228555 71 3 
48 0.259997 25 4 
7 0.281747 13 3 
15 0.376327 10 10 
19 0.268418 4 4 
6 0.257853 37 1 
52 0.264277 5 13 
24 0.217946 134 2 
56 0.262794 19 8 
44 0.575596 5 30 
60 0.896473 1 167 
28 0.275744 42 5 
39 0.283518 2 3 
55 0.626155 1 57 
31 0.379555 2 46 
47 0.754861 1 130 
63 1 0 508 
27 0.346083 2 22 
14 0.321619 21 6 
54 0.513913 3 22 
58 0.289583 9 8 
59 0.296599 4 16 
46 0.611568 3 41 
30 0.30379 28 5 
62 0.747042 2 82 
191 37
0 0.242808 862 0 
1 0.525261 47 7 
2 0.816528 1 144 
3 0.637377 8 31 
8 0.336663 32 2 
12 0.273879 199 1 
16 0.61036 4 4 
32 0.270845 343 1 
48 0.319708 228 2 
9 0.528719 19 13 
33 0.554439 19 16 
50 0.822272 1 269 
11 0.761967 4 65 
15 0.85144 2 102 
19 0.8113 1 105 
10 0.62387 9 16 
13 0.471406 68 4 
14 0.449574 97 1 
18 0.78488 3 47 
34 0.701485 5 41 
35 0.607138 14 23 
36 0.416979 73 3 
49 0.450801 149 2 
52 0.373276 74 2 
57 0.648576 6 17 
62 0.84468 1 308 
59 0.772157 2 118 
31 0.860525 1 209 
63 1 0 862 
58 0.684425 4 33 
30 0.624386 5 2 
46 0.512278 11 1 
37 0.495768 19 6 
39 0.463608 54 3 
61 0.465037 76 2 
55 0.910113 1 123 
43 0.509504 20 3 
192 28
0 0.331644 597 0 
4 0.419748 158 2 
8 0.402535 371 1 
16 0.481308 37 9 
32 0.487588 24 10 
48 0.570344 7 25 
5 0.433698 15 2 
7 0.502204 12 4 
20 0.426503 111 3 
36 0.660546 3 22 
52 0.463111 17 5 
24 0.422306 212 1 
56 0.877089 1 102 
19 0.555265 6 28 
35 0.516562 11 10 
44 0.774787 3 36 
51 0.803044 4 63 
60 0.78518 2 70 
37 0.467323 3 2 
23 0.521724 10 8 
55 0.853279 2 85 
28 0.438585 44 4 
54 0.550721 2 5 
27 0.469536 19 1 
59 0.938585 1 251 
31 0.64892 2 41 
47 0.800591 1 87 
63 1 0 597 
193 30
0 0.374527 302 0 
1 0.660738 9 5 
2 0.440223 44 1 
3 0.486392 21 3 
4 0.433732 195 1 
12 0.652105 28 4 
16 0.649078 5 1 
13 0.688754 8 16 
17 0.7667 1 22 
14 0.671096 14 7 
11 0.548966 6 4 
15 0.764236 2 47 
19 0.787988 1 30 
51 0.617122 3 3 
7 0.43447 167 1 
28 0.794961 3 23 
60 0.924864 1 38 
29 0.761934 6 16 
30 0.801764 1 57 
62 0.682644 3 9 
43 0.60998 4 6 
31 0.848573 1 186 
63 1 0 302 
55 0.669083 1 7 
23 0.505557 70 1 
39 0.597538 67 2 
47 0.675613 4 12 
38 0.604139 58 2 
46 0.608374 58 2 
44 0.641101 36 2 
194 11
0 0.265674 13 0 
32 0.474691 13 1 
33 0.778327 2 4 
34 0.51799 7 1 
35 0.534625 4 2 
45 0.806201 2 4 
50 0.779934 1 1 
47 0.860677 1 6 
51 0.811128 1 3 
61 0.871348 1 4 
63 1 0 13 
195 35
0 0.338019 297 0 
1 0.447633 80 1 
3 0.461636 17 2 
4 0.420511 94 1 
16 0.379478 106 1 
5 0.534923 16 2 
17 0.562648 8 6 
33 0.462597 39 1 
7 0.725617 2 16 
11 0.576889 6 2 
19 0.877684 2 57 
35 0.852331 5 4 
51 0.879789 2 66 
6 0.574077 6 5 
20 0.42634 66 2 
36 0.466805 4 3 
18 0.587884 6 11 
28 0.450288 24 3 
37 0.659813 2 8 
53 0.578328 6 2 
34 0.55011 24 1 
39 0.94091 1 64 
55 0.98615 1 164 
59 0.635243 4 2 
63 1 0 297 
38 0.780331 1 29 
54 0.651794 3 10 
22 0.463182 29 2 
23 0.584768 9 4 
30 0.590648 4 19 
29 0.552797 15 3 
31 0.751293 3 29 
60 0.508232 2 3 
50 0.5572 12 1 
62 0.657285 1 33 
196 32
0 0.435447 445 0 
2 0.54562 2 3 
3 0.5113 93 2 
4 0.447931 173 1 
8 0.497733 12 6 
12 0.487891 24 2 
16 0.443858 81 1 
48 0.466354 60 2 
10 0.835849 1 135 
14 0.817111 1 117 
11 0.581024 8 9 
15 0.810769 3 27 
19 0.858547 1 38 
35 0.55999 38 6 
51 0.526798 41 4 
7 0.464942 127 1 
20 0.470063 10 2 
24 0.563705 3 16 
28 0.545128 7 5 
60 0.79209 1 31 
56 0.474579 18 2 
58 0.853254 1 157 
27 0.605317 3 25 
59 0.978219 1 197 
31 0.987898 1 153 
63 1 0 445 
39 0.572832 23 7 
47 0.582083 14 13 
30 0.795338 2 45 
38 0.581105 9 7 
46 0.609333 9 20 
62 0.674161 6 20 
197 36
0 0.445544 1171 0 
1 0.548816 60 8 
2 0.445652 426 1 
3 0.450889 306 2 
16 0.580041 112 2 
48 0.527419 267 1 
17 0.585169 53 10 
49 0.761118 7 36 
18 0.668999 36 14 
50 0.724198 24 17 
7 0.539253 21 8 
11 0.470416 89 4 
15 0.467717 124 2 
19 0.703868 10 28 
35 0.742468 1 43 
51 0.878675 1 479 
20 0.658969 6 7 
28 0.587077 7 2 
52 0.552571 122 1 
60 0.852546 1 170 
57 0.833305 4 58 
61 0.844747 2 130 
26 0.728124 2 33 
58 0.727674 12 18 
62 0.81724 4 36 
23 0.723034 6 55 
39 0.652044 11 11 
55 0.776435 4 76 
9 0.477369 64 4 
27 0.81574 2 120 
59 0.86426 2 276 
47 0.568151 13 2 
63 1 0 1171 
54 0.602372 94 1 
36 0.554881 17 1 
22 0.628897 50 1 
198 52
0 0 8860 0 
1 0.254371 2235 1 
2 0.630253 15 170 
3 0.69795 6 317 
4 0.21595 2539 1 
8 0.343241 129 2 
12 0.44769 104 8 
16 0.316766 1870 4 
32 0.591257 11 96 
48 0.264498 1951 3 
13 0.747609 1 1180 
33 0.327851 91 2 
49 0.261282 2122 1 
14 0.678509 7 387 
34 0.652009 2 569 
11 0.821204 2 1051 
15 0.739813 4 730 
6 0.516034 26 91 
7 0.439141 49 2 
20 0.360432 71 10 
52 0.262249 2160 1 
40 0.510752 18 66 
56 0.526036 5 142 
44 0.452882 88 20 
60 0.696864 4 178 
18 0.414445 69 32 
19 0.353758 624 4 
28 0.349194 1095 4 
35 0.592724 9 130 
50 0.437519 22 45 
51 0.384097 39 9 
61 0.782316 1 2487 
41 0.481282 27 44 
45 0.479378 42 42 
53 0.489364 11 25 
57 0.519572 7 70 
62 0.733265 2 979 
38 0.661745 1 1104 
42 0.696951 1 1877 
43 0.846139 1 3187 
59 0.868397 1 4460 
63 1 0 8860 
54 0.546124 3 251 
39 0.449396 11 11 
21 0.436088 41 22 
22 0.471176 30 88 
55 0.347297 115 1 
46 0.579405 13 94 
31 0.376131 501 8 
29 0.376859 206 12 
30 0.404612 121 24 
47 0.425453 169 8 
199 4
0 0.704434 1 0 
3 0.827251 1 1 
51 0.891122 1 1 
63 1 0 1 
200 45
0 0.225612 3955 0 
1 0.303384 962 2 
2 0.377279 318 4 
3 0.253064 1631 1 
4 0.463137 54 5 
12 0.608887 5 18 
16 0.366104 260 2 
48 0.316956 725 1 
9 0.432846 166 3 
17 0.405037 176 7 
49 0.394096 302 3 
6 0.424847 117 4 
14 0.54345 41 10 
18 0.474561 80 13 
34 0.482288 58 17 
50 0.576816 22 56 
7 0.596966 4 13 
11 0.391615 261 1 
15 0.423821 82 2 
35 0.623879 3 20 
51 0.915998 1 1732 
20 0.752629 3 34 
36 0.542291 40 5 
52 0.846272 2 828 
28 0.800498 1 227 
60 0.713308 4 173 
56 0.423379 134 1 
25 0.437511 89 10 
57 0.461266 77 17 
21 0.579391 7 22 
53 0.69942 4 338 
61 0.475921 22 20 
38 0.601397 10 60 
54 0.625632 8 271 
46 0.587641 23 29 
62 0.624394 13 133 
39 0.784155 2 105 
55 0.903776 2 1603 
27 0.484055 5 11 
59 0.544629 4 48 
31 0.902309 1 242 
47 0.558018 30 2 
63 1 0 3955 
37 0.574268 23 5 
58 0.523189 47 18 
201 11
0 0.733855 13 0 
2 0.795458 1 1 
3 0.917291 1 2 
4 0.819963 6 1 
12 0.832785 5 2 
15 0.918975 1 6 
52 0.854259 1 1 
44 0.857169 3 2 
60 0.945889 1 5 
63 1 0 13 
47 0.907141 2 2 
202 15
0 0.427995 38 0 
8 0.428213 29 1 
12 0.572241 6 3 
48 0.454184 3 1 
9 0.480016 23 1 
15 0.64165 2 4 
44 0.718418 1 10 
60 0.691936 3 7 
13 0.483976 13 1 
41 0.505655 5 1 
57 0.538339 5 2 
47 0.954036 1 14 
63 1 0 38 
62 0.730608 1 10 
61 0.608855 5 3 
203 9
0 0.645767 5 0 
12 0.671609 2 1 
48 0.739513 3 1 
14 0.903302 2 1 
50 0.823317 2 1 
51 0.902886 1 2 
30 0.957415 1 1 
62 0.988591 1 3 
63 1 0 5 
204 18
0 0.274648 35 0 
1 0.506498 5 2 
3 0.433926 8 1 
4 0.397397 9 1 
12 0.510143 3 2 
32 0.431984 7 1 
48 0.487974 3 2 
5 0.534629 2 5 
13 0.579514 1 9 
33 0.67555 1 5 
49 0.707728 1 9 
7 0.555231 1 7 
15 0.807424 1 19 
51 0.830131 1 12 
36 0.475843 3 2 
60 0.619428 1 4 
63 1 0 35 
37 0.528512 3 2 
205 5
0 0.664983 1 0 
48 0.67149 1 1 
52 0.693038 1 1 
55 0.845309 1 1 
63 1 0 1 
206 20
0 0.338095 58 0 
1 0.449984 28 1 
3 0.531334 11 2 
8 0.600815 9 1 
12 0.83627 2 6 
16 0.749758 3 2 
48 0.399732 5 1 
9 0.705205 2 3 
13 0.557807 15 1 
11 0.780174 2 9 
15 0.673674 9 3 
24 0.789691 2 3 
56 0.842049 1 14 
28 0.884373 1 14 
60 0.929987 1 36 
61 0.876249 2 1 
59 0.820727 2 9 
31 0.727643 3 3 
47 0.814267 1 6 
63 1 0 58 
207 8
0 0.792857 3 0 
12 0.8241 2 1 
48 0.855621 1 1 
15 0.857776 2 1 
56 0.89835 1 1 
11 0.894047 1 1 
63 1 0 3 
59 0.983038 1 2 
208 50
0 0.143228 2335 0 
1 0.265141 18 11 
2 0.236634 185 2 
3 0.268981 18 25 
4 0.169106 128 1 
8 0.342108 17 8 
12 0.34544 8 30 
16 0.152055 1214 1 
32 0.186414 669 2 
48 0.240525 78 4 
6 0.299134 29 14 
10 0.285776 75 4 
14 0.338338 23 20 
34 0.30455 11 18 
50 0.399859 11 76 
11 0.368648 3 58 
15 0.425395 2 257 
51 0.382794 13 45 
7 0.243154 58 1 
20 0.281377 13 3 
36 0.286247 2 15 
52 0.518274 1 133 
56 0.350396 6 14 
28 0.361617 5 64 
60 0.570591 1 683 
18 0.215041 390 1 
19 0.24309 59 6 
33 0.187864 294 2 
35 0.20257 109 4 
40 0.214437 175 2 
49 0.256663 46 6 
54 0.505538 6 96 
58 0.541003 3 192 
30 0.342968 11 26 
62 0.566219 2 424 
59 0.915861 1 329 
47 0.430917 1 460 
63 1 0 2335 
23 0.290127 5 17 
39 0.358028 1 58 
31 0.415906 4 123 
22 0.279794 113 1 
27 0.263414 19 6 
37 0.205118 81 2 
45 0.264346 29 4 
43 0.334103 6 14 
42 0.259575 144 2 
61 0.435209 4 14 
38 0.282553 49 5 
29 0.285487 24 4 
209 13
0 0.504331 14 0 
2 0.508164 9 1 
3 0.59612 1 2 
48 0.614475 4 1 
6 0.58067 2 1 
14 0.755275 2 2 
50 0.626903 4 2 
15 0.896958 1 4 
62 0.796262 1 6 
58 0.782929 3 2 
63 1 0 14 
59 0.842685 2 2 
55 0.856066 1 2 
210 16
0 0.310966 54 0 
4 0.473315 42 1 
12 0.550395 12 2 
7 0.564357 7 1 
20 0.654937 6 2 
36 0.498291 14 1 
52 0.698361 3 4 
15 0.593365 4 3 
28 0.733463 2 7 
44 0.693567 5 3 
60 0.771292 1 16 
23 0.875126 1 8 
55 0.850767 2 5 
31 0.909076 1 24 
47 0.767298 2 6 
63 1 0 54 
211 31
0 0 288 0 
1 0.254982 13 1 
2 0.344397 3 2 
3 0.436977 3 8 
4 0.854558 3 27 
8 0.230812 58 1 
16 0.173173 188 1 
32 0.438845 7 10 
48 0.293994 13 3 
5 0.314477 7 1 
7 0.904377 1 57 
15 0.813889 2 17 
52 0.867626 2 64 
24 0.249398 35 2 
40 0.269801 17 3 
56 0.309266 3 9 
19 0.193806 118 1 
20 0.330417 13 4 
28 0.460376 2 9 
36 0.543999 6 20 
44 0.687748 1 49 
60 0.930915 1 134 
53 0.368445 3 1 
55 0.974167 1 127 
63 1 0 288 
23 0.326423 36 1 
31 0.373321 9 2 
51 0.288143 44 1 
35 0.404096 26 2 
39 0.421834 12 3 
47 0.600166 4 7 
212 30
0 0.395623 619 0 
2 0.466843 5 1 
4 0.660546 3 22 
8 0.487588 24 11 
12 0.774787 3 39 
16 0.422306 212 2 
32 0.402535 371 1 
48 0.877089 1 107 
6 0.467323 3 2 
50 0.71553 2 1 
11 0.516562 11 11 
56 0.570344 7 25 
15 0.800591 1 94 
60 0.78518 2 73 
19 0.469536 19 2 
20 0.426503 111 3 
24 0.481308 37 10 
28 0.438585 44 5 
36 0.419748 158 1 
51 0.938585 1 259 
27 0.555265 6 30 
59 0.803044 4 66 
63 1 0 619 
23 0.521724 10 7 
31 0.64892 2 44 
52 0.463111 17 4 
38 0.433698 15 1 
39 0.502204 12 2 
55 0.853279 2 83 
53 0.550721 2 4 
213 49
0 0.217961 1926 0 
1 0.224776 682 1 
3 0.287597 204 3 
8 0.261067 143 2 
12 0.25098 433 1 
16 0.258477 373 1 
48 0.29111 91 2 
5 0.299948 260 1 
9 0.409793 2 27 
13 0.318805 50 7 
17 0.328021 3 4 
33 0.288353 163 1 
7 0.307348 64 8 
15 0.293125 128 4 
35 0.338646 12 5 
10 0.286133 105 2 
24 0.72892 2 85 
40 0.3932 18 17 
56 0.551251 16 25 
14 0.319696 5 25 
28 0.563279 16 6 
44 0.314939 84 1 
60 0.589261 7 37 
19 0.275297 223 1 
20 0.423424 38 3 
52 0.318215 68 2 
6 0.310932 54 11 
37 0.319134 90 2 
25 0.886906 1 483 
57 0.855441 1 150 
29 0.813273 2 172 
45 0.346662 36 11 
61 0.734514 5 55 
41 0.347146 22 14 
23 0.939537 2 229 
39 0.481023 5 49 
55 0.875709 3 141 
31 0.959677 1 1378 
47 0.379862 7 21 
63 1 0 1926 
26 0.651514 8 31 
58 0.413596 36 2 
27 0.952132 1 856 
59 0.742278 6 27 
30 0.721209 4 89 
62 0.734942 1 263 
22 0.443449 18 27 
54 0.510426 4 55 
38 0.36056 27 13 
214 22
0 0.385176 59 0 
2 0.41226 15 1 
3 0.548966 6 3 
12 0.493073 5 2 
32 0.420691 33 1 
14 0.477429 9 1 
15 0.764236 2 12 
19 0.60998 4 5 
44 0.546098 2 4 
60 0.597813 1 8 
35 0.47321 24 1 
40 0.431737 7 1 
62 0.571461 2 1 
47 0.848573 1 28 
63 1 0 59 
31 0.675613 4 6 
39 0.505557 12 1 
43 0.787988 1 4 
56 0.59484 4 1 
55 0.669083 1 3 
23 0.597538 9 1 
59 0.617122 3 1 
215 8
0 0.498867 3 0 
8 0.55428 3 1 
9 0.652549 2 1 
11 0.752368 1 2 
57 0.78621 1 1 
15 0.889347 1 2 
61 0.842883 1 1 
63 1 0 3 
216 35
0 0 621 0 
1 0.237231 302 1 
2 0.334506 254 2 
3 0.610147 2 60 
8 0.47295 8 8 
12 0.450512 46 5 
16 0.617042 5 25 
32 0.655893 2 84 
48 0.713397 2 116 
5 0.452902 4 2 
17 0.39185 35 1 
33 0.524904 2 6 
49 0.487267 5 4 
10 0.389757 126 2 
14 0.411407 110 4 
50 0.362797 16 2 
19 0.671161 1 101 
51 0.8557 1 287 
11 0.605884 2 35 
40 0.554609 6 8 
15 0.520519 23 9 
28 0.616476 10 23 
44 0.647722 4 44 
60 0.915626 1 210 
7 0.582401 4 12 
21 0.399106 22 1 
58 0.477782 6 4 
30 0.424133 32 4 
46 0.543539 7 8 
62 0.590856 2 22 
63 1 0 621 
31 0.587853 13 14 
47 0.670854 1 75 
23 0.519239 18 1 
59 0.526291 4 4 
217 9
0 0.668158 6 0 
3 0.735371 2 1 
32 0.734299 4 1 
35 0.801405 1 3 
51 0.918494 1 4 
44 0.738935 3 1 
63 1 0 6 
47 0.795333 2 1 
60 0.874658 1 1 
218 50
0 0.121914 19268 0 
1 0.151608 947 1 
4 0.19353 274 4 
8 0.173678 3994 1 
12 0.190359 2115 2 
16 0.162289 6075 1 
32 0.202191 2486 4 
48 0.17635 3377 2 
9 0.275844 359 3 
13 0.281426 142 8 
33 0.345326 433 9 
49 0.599397 13 18 
7 0.305193 110 5 
20 0.303591 71 32 
52 0.288792 93 10 
11 0.182943 587 1 
24 0.278091 119 17 
40 0.243368 530 15 
56 0.3971 10 49 
14 0.234734 243 2 
15 0.330512 94 18 
44 0.235464 625 10 
60 0.234078 737 4 
18 0.391855 11 11 
19 0.769659 11 513 
34 0.277374 791 4 
35 0.403818 107 17 
50 0.366624 37 6 
51 0.923128 1 8965 
25 0.690744 32 153 
41 0.638295 182 46 
57 0.824234 3 525 
29 0.752894 23 421 
45 0.745044 24 173 
61 0.899173 1 1331 
37 0.654878 107 55 
53 0.686796 8 170 
23 0.811757 4 2697 
39 0.797795 8 265 
55 0.844735 4 3147 
21 0.679983 67 87 
27 0.805923 6 1311 
43 0.727029 16 143 
59 0.876769 2 5262 
42 0.373538 203 19 
58 0.490572 5 86 
62 0.42286 7 12 
31 0.756414 22 484 
47 0.649044 71 45 
63 1 0 19268 
219 24
0 0.339268 73 0 
3 0.345553 19 1 
4 0.502494 7 3 
12 0.484346 10 1 
16 0.3559 34 1 
48 0.744987 3 4 
7 0.513613 4 5 
11 0.359913 12 1 
15 0.63163 1 8 
35 0.759565 1 6 
51 0.951198 1 24 
36 0.508441 2 4 
52 0.913528 1 20 
44 0.676705 1 5 
60 0.922016 1 30 
18 0.443798 21 1 
20 0.453119 10 1 
55 0.769173 3 8 
43 0.652424 1 4 
59 0.559751 6 3 
63 1 0 73 
50 0.499142 10 2 
34 0.457721 11 1 
58 0.519452 6 2 
220 44
0 0.267105 1890 0 
1 0.331166 79 1 
2 0.416613 12 11 
3 0.354741 42 3 
4 0.346115 190 1 
8 0.382609 52 4 
12 0.441377 26 15 
16 0.268143 979 1 
32 0.317986 508 2 
48 0.358133 2 4 
9 0.388822 17 5 
13 0.643941 8 104 
14 0.569955 12 83 
7 0.410066 14 8 
11 0.465768 8 23 
15 0.719142 4 236 
35 0.403542 4 8 
36 0.356624 98 5 
40 0.470847 1 21 
60 0.482756 2 42 
18 0.353812 29 4 
19 0.276527 127 1 
24 0.350929 85 2 
28 0.327733 228 1 
34 0.338679 310 2 
44 0.4041 93 8 
57 0.510557 1 33 
29 0.692987 3 136 
61 0.801474 1 331 
39 0.566725 2 36 
43 0.614334 1 117 
59 0.472845 3 26 
31 0.812184 2 412 
47 0.942945 1 829 
63 1 0 1890 
37 0.538139 2 9 
30 0.447261 17 31 
23 0.402641 18 4 
27 0.367475 32 3 
38 0.347451 202 2 
46 0.419182 63 12 
54 0.416012 37 2 
62 0.430232 33 14 
53 0.450295 4 2 
221 34
0 0.136408 486 0 
1 0.30452 71 2 
2 0.221551 175 1 
3 0.337586 34 4 
16 0.192983 206 1 
9 0.320338 20 2 
17 0.612205 12 8 
33 0.738247 2 81 
49 0.705787 3 19 
18 0.291767 21 3 
34 0.354697 7 5 
50 0.277379 42 1 
11 0.394609 16 6 
19 0.745795 2 64 
35 0.731505 5 37 
51 0.657368 11 8 
20 0.205191 157 1 
28 0.224603 14 2 
41 0.642579 4 9 
29 0.67725 5 12 
45 0.757214 2 106 
61 0.795773 1 142 
43 0.59957 16 6 
31 0.839714 2 81 
47 0.964713 1 247 
63 1 0 486 
21 0.324514 45 2 
23 0.386006 28 3 
36 0.234311 70 1 
60 0.429085 2 5 
44 0.403425 5 3 
39 0.615244 6 14 
55 0.53922 18 3 
37 0.323191 59 1 
222 26
0 0.437756 383 0 
2 0.786926 2 14 
3 0.586841 99 1 
4 0.582853 70 2 
8 0.656329 22 4 
12 0.487576 190 1 
50 0.823697 2 17 
7 0.723811 18 8 
11 0.791992 8 34 
15 0.765809 9 13 
19 0.610295 29 2 
35 0.607714 31 1 
51 0.929796 2 101 
6 0.589313 30 3 
10 0.740509 10 8 
56 0.842203 4 5 
13 0.590468 14 2 
14 0.562528 65 1 
60 0.606572 10 1 
55 0.968476 1 188 
27 0.818388 4 38 
59 0.870146 4 77 
63 1 0 383 
23 0.707298 23 2 
61 0.722592 5 3 
49 0.804716 4 3 
223 18
0 0.347228 155 0 
4 0.659855 3 22 
8 0.377939 104 1 
12 0.397901 43 2 
48 0.375659 5 1 
52 0.714979 3 41 
24 0.416397 58 1 
28 0.452544 30 3 
44 0.584494 8 5 
60 0.908507 2 52 
54 0.730559 1 51 
26 0.426843 8 1 
20 0.49173 20 4 
36 0.652383 6 14 
62 0.997478 1 103 
63 1 0 155 
22 0.512135 8 5 
38 0.603128 7 5 
224 21
0 0.378165 38 0 
1 0.46208 11 1 
3 0.488663 7 2 
12 0.399438 12 1 
32 0.47262 8 1 
9 0.537363 2 1 
17 0.635211 1 6 
33 0.656155 1 11 
19 0.577032 2 5 
35 0.555285 5 3 
44 0.634564 2 3 
60 0.492497 10 1 
57 0.569837 2 2 
45 0.725105 1 18 
27 0.602169 1 5 
43 0.695201 1 8 
47 0.943139 1 32 
61 0.654763 2 4 
62 0.535897 3 1 
63 1 0 38 
56 0.549594 2 1 
225 24
0 0.375229 98 0 
3 0.403808 23 1 
12 0.461295 20 1 
32 0.469304 17 2 
48 0.44857 38 1 
7 0.463043 12 1 
15 0.481723 4 3 
35 0.614717 5 6 
51 0.637989 2 9 
28 0.573655 9 1 
44 0.638363 5 4 
60 0.741989 2 8 
33 0.580238 7 3 
49 0.544557 12 1 
52 0.495557 5 1 
23 0.56114 5 1 
39 0.660775 2 8 
55 0.777357 1 22 
31 0.612768 2 5 
47 0.955635 1 33 
63 1 0 98 
45 0.678718 2 7 
61 0.786258 1 18 
53 0.641641 2 2 
226 9
0 0.515181 11 0 
4 0.635955 8 1 
12 0.728297 3 3 
7 0.688359 5 1 
13 0.81453 1 4 
60 0.831449 2 3 
15 0.718446 5 1 
61 0.922266 1 7 
63 1 0 11 
227 46
0 0.186168 2011 0 
1 0.331234 47 15 
2 0.395746 6 40 
3 0.491847 6 87 
4 0.231903 292 1 
8 0.255484 106 2 
12 0.259015 41 4 
16 0.199846 875 1 
32 0.253577 89 4 
48 0.217947 549 2 
5 0.354431 26 17 
13 0.391463 9 44 
11 0.506763 2 216 
15 0.572065 2 387 
19 0.552296 2 163 
6 0.277543 99 1 
7 0.43439 12 19 
20 0.28452 8 2 
10 0.294401 32 3 
56 0.2687 31 4 
14 0.345828 17 8 
28 0.292574 4 17 
60 0.271754 9 10 
17 0.305706 183 3 
18 0.319655 40 4 
33 0.310361 89 9 
49 0.272831 378 2 
50 0.344764 24 8 
51 0.360551 18 12 
21 0.454852 2 193 
37 0.390983 3 36 
29 0.431903 3 135 
61 0.405057 4 71 
31 0.966174 1 1482 
63 1 0 2011 
23 0.893503 1 715 
22 0.496182 1 208 
38 0.38629 5 1 
39 0.500564 1 74 
26 0.446665 7 7 
57 0.393757 13 15 
59 0.442306 9 40 
41 0.323944 39 9 
27 0.480143 6 56 
43 0.440626 23 9 
47 0.453101 5 9 
228 23
0 0.245926 110 0 
3 0.262144 31 1 
4 0.366156 6 4 
8 0.278391 46 1 
12 0.300797 21 2 
16 0.288871 6 2 
7 0.425049 6 7 
11 0.411414 11 2 
15 0.489225 4 14 
19 0.522543 6 3 
35 0.530425 3 6 
51 0.642067 1 17 
24 0.282523 8 1 
13 0.305176 11 2 
55 0.429208 2 7 
27 0.571731 1 7 
31 0.787998 1 50 
47 0.73812 2 22 
63 1 0 110 
26 0.311921 1 1 
29 0.345921 1 4 
45 0.307569 6 2 
33 0.317234 3 2 
229 11
0 0.39019 18 0 
4 0.472263 10 1 
12 0.515957 8 2 
52 0.519652 2 1 
15 0.539583 4 2 
44 0.592254 3 2 
60 0.610143 1 5 
55 0.567841 1 1 
31 0.826539 1 6 
47 0.736074 2 4 
63 1 0 18 
230 10
0 0.200571 18 0 
16 0.787525 3 4 
32 0.757757 10 1 
48 0.772787 5 2 
19 0.852888 3 4 
35 0.868215 2 5 
49 0.798975 1 2 
51 0.879111 1 13 
47 0.912434 1 5 
63 1 0 18 
231 30
0 0.364581 436 0 
4 0.383745 218 1 
12 0.395922 130 2 
48 0.511709 88 1 
7 0.412581 83 1 
20 0.8041 5 5 
15 0.412791 58 3 
28 0.783328 12 4 
44 0.408159 58 2 
60 0.897285 2 10 
49 0.522962 45 1 
50 0.773823 6 11 
51 0.606418 35 2 
11 0.451876 11 4 
23 0.82747 5 35 
39 0.735796 7 29 
55 0.839961 2 67 
31 0.859571 2 69 
47 0.528778 44 5 
63 1 0 436 
30 0.81258 3 22 
62 0.934603 1 55 
61 0.5258 4 1 
58 0.861808 2 11 
18 0.799154 3 18 
59 0.941145 1 224 
35 0.616676 25 7 
27 0.917973 1 124 
43 0.684042 9 16 
34 0.684094 9 7 
232 35
0 0.385623 329 0 
2 0.392966 138 1 
16 0.626931 7 5 
32 0.394726 182 1 
48 0.68574 2 22 
6 0.406917 55 1 
14 0.469497 20 2 
18 0.501025 45 1 
50 0.543211 18 2 
19 0.707346 5 6 
40 0.43324 21 2 
44 0.396582 152 1 
51 0.763809 2 40 
22 0.603396 10 4 
38 0.4929 22 1 
54 0.670775 3 21 
15 0.485813 4 2 
30 0.69511 5 13 
46 0.525125 9 5 
62 0.798738 2 51 
58 0.559897 9 6 
23 0.756638 2 11 
31 0.870084 1 57 
56 0.535012 21 4 
45 0.494194 14 1 
47 0.592894 2 9 
60 0.48829 33 2 
28 0.460431 73 1 
55 0.916658 1 89 
63 1 0 329 
29 0.740134 2 15 
61 0.85969 1 69 
59 0.66661 4 10 
52 0.595902 6 7 
20 0.592372 25 1 
233 17
0 0.569863 62 0 
12 0.579221 16 1 
16 0.697007 15 2 
32 0.677022 25 1 
48 0.730912 6 4 
15 0.773361 2 1 
28 0.744011 8 3 
44 0.862642 1 13 
60 0.744489 5 8 
19 0.776427 1 3 
35 0.726164 3 1 
51 0.853027 1 8 
47 0.933176 1 15 
63 1 0 62 
29 0.755195 2 3 
61 0.769867 2 11 
62 0.896223 1 19 
234 38
0 0.198952 926 0 
1 0.431264 16 8 
2 0.406404 48 3 
3 0.469873 15 13 
8 0.437978 3 12 
12 0.243405 19 1 
16 0.234288 258 2 
32 0.235801 89 4 
48 0.222843 478 1 
49 0.514111 1 13 
6 0.512109 11 4 
14 0.545197 1 8 
34 0.592013 5 41 
15 0.919917 1 327 
19 0.473241 8 27 
35 0.659647 5 99 
51 0.808627 1 197 
56 0.532727 3 24 
28 0.541401 8 9 
44 0.622608 5 18 
60 0.638508 1 54 
17 0.393444 25 4 
18 0.301944 86 2 
24 0.433826 42 6 
40 0.274302 74 4 
52 0.432525 125 1 
38 0.562043 10 8 
63 1 0 926 
31 0.717827 2 173 
47 0.69629 4 131 
59 0.614019 2 43 
27 0.468819 28 6 
42 0.584016 5 24 
43 0.566137 16 12 
55 0.444753 121 1 
39 0.509446 45 2 
7 0.45141 72 1 
37 0.529753 10 2 
235 9
0 0.568905 5 0 
3 0.690337 2 1 
8 0.572651 2 1 
48 0.697391 1 1 
11 0.82528 1 3 
15 0.922187 1 4 
10 0.675708 1 1 
60 0.787782 1 1 
63 1 0 5 
236 43
0 0.159752 821 0 
2 0.169561 358 1 
3 0.234778 23 2 
4 0.561963 5 22 
8 0.39335 16 5 
12 0.661102 2 86 
16 0.258963 75 4 
32 0.235709 102 2 
48 0.22045 240 1 
6 0.217938 99 2 
10 0.179047 232 1 
14 0.29434 4 9 
7 0.8097 1 165 
11 0.494807 2 64 
15 0.937598 1 610 
19 0.303582 8 14 
51 0.283295 11 4 
5 0.649068 2 34 
9 0.458955 7 6 
13 0.93604 1 202 
20 0.278088 54 4 
28 0.334666 13 12 
44 0.261873 27 4 
52 0.359554 12 10 
56 0.30534 35 3 
60 0.620091 5 33 
38 0.222115 87 2 
58 0.18912 104 1 
63 1 0 821 
27 0.338831 2 49 
31 0.334927 6 30 
55 0.47208 2 29 
57 0.574746 2 13 
23 0.295377 24 4 
45 0.527138 5 8 
47 0.650683 2 52 
61 0.780175 2 59 
39 0.427133 5 8 
37 0.326858 32 2 
46 0.227299 50 2 
59 0.281017 55 1 
62 0.259252 12 3 
53 0.335689 20 2 
237 12
0 0.349633 17 0 
3 0.367003 5 1 
8 0.565427 1 2 
12 0.423589 4 1 
48 0.362249 7 1 
15 0.492518 1 2 
51 0.606666 4 2 
56 0.733766 1 5 
60 0.611468 2 2 
63 1 0 17 
55 0.766239 2 2 
59 0.826529 1 9 
238 14
0 0.340637 22 0 
4 0.484348 5 1 
8 0.564551 4 3 
12 0.815491 1 8 
16 0.42051 9 1 
48 0.51681 3 2 
11 0.669228 3 3 
60 0.896958 1 10 
19 0.540922 2 1 
24 0.543984 4 1 
51 0.562402 2 3 
15 0.703626 2 3 
59 0.784955 1 6 
63 1 0 22 
239 39
0 0.256133 539 0 
1 0.3482 111 1 
3 0.473619 37 2 
8 0.314876 26 1 
32 0.274615 315 1 
48 0.28882 50 2 
5 0.443846 9 3 
9 0.412934 26 2 
13 0.475757 9 10 
49 0.423241 30 3 
15 0.498242 6 12 
19 0.516096 8 16 
35 0.544708 4 28 
51 0.475426 19 7 
34 0.316445 261 1 
50 0.545509 1 58 
57 0.456157 8 5 
14 0.555199 1 41 
61 0.597869 2 22 
31 0.605428 1 113 
47 0.599766 3 45 
63 1 0 539 
27 0.604006 3 21 
43 0.609431 1 99 
55 0.489956 4 8 
59 0.797434 1 154 
38 0.343373 149 1 
42 0.383652 29 4 
46 0.359474 66 2 
18 0.480111 12 7 
62 0.735538 1 178 
58 0.504873 5 14 
54 0.534036 2 24 
39 0.47198 12 1 
22 0.344031 40 1 
26 0.451727 23 5 
45 0.424749 29 2 
30 0.551283 3 17 
29 0.456476 15 2 
240 47
0 0 2915 0 
1 0.476658 192 3 
2 0.530017 14 12 
3 0.792271 5 48 
4 0.349858 808 1 
8 0.424297 216 2 
12 0.448815 84 4 
16 0.421212 395 2 
32 0.338538 1149 1 
48 0.445611 52 4 
9 0.483693 44 6 
13 0.61743 1 136 
17 0.489173 96 8 
49 0.547636 32 16 
14 0.615793 8 20 
50 0.664771 1 129 
15 0.976753 1 1232 
35 0.875306 4 88 
5 0.437215 302 1 
6 0.452843 51 2 
7 0.620991 14 12 
36 0.419734 141 2 
11 0.520114 25 8 
40 0.445486 63 5 
44 0.462944 55 12 
60 0.523952 19 20 
18 0.431806 234 2 
19 0.642856 13 12 
33 0.44861 398 1 
34 0.525389 41 4 
41 0.622391 4 126 
57 0.611659 14 91 
29 0.522244 51 10 
61 0.588249 17 69 
46 0.641746 5 69 
62 0.732347 1 400 
63 1 0 2915 
43 0.906678 2 742 
47 0.929977 2 980 
38 0.540031 15 8 
39 0.819618 8 22 
59 0.824539 3 190 
42 0.741755 2 303 
45 0.540271 29 23 
30 0.504022 69 2 
31 0.892821 4 24 
58 0.633563 7 91 
241 15
0 0.485058 41 0 
3 0.561423 18 1 
4 0.552353 19 1 
48 0.590939 4 1 
7 0.620547 13 2 
19 0.815669 3 6 
51 0.910152 2 10 
20 0.668246 5 1 
52 0.734761 1 5 
60 0.747439 1 6 
23 0.772759 4 5 
55 0.695287 9 2 
31 0.908236 1 11 
59 0.944639 1 12 
63 1 0 41 
242 30
0 0.190388 420 0 
2 0.193514 57 1 
8 0.24502 50 1 
12 0.499816 26 4 
32 0.276509 134 2 
48 0.20942 153 1 
6 0.645501 3 31 
10 0.40468 18 2 
14 0.637073 9 21 
34 0.288122 27 3 
11 0.531334 6 3 
15 0.673674 5 28 
28 0.539466 7 6 
60 0.555561 5 16 
36 0.447517 19 4 
44 0.401024 88 2 
49 0.426035 9 1 
51 0.443534 2 2 
52 0.567436 3 21 
7 0.780174 1 62 
54 0.65888 2 59 
62 0.800735 1 113 
38 0.464 16 7 
46 0.533152 11 14 
31 0.727643 2 34 
47 0.814267 1 80 
63 1 0 420 
45 0.436363 19 2 
61 0.519693 7 3 
55 0.820727 1 144 
243 39
0 0.159298 905 0 
2 0.435784 51 3 
3 0.632957 3 53 
4 0.545468 4 12 
12 0.434911 49 1 
16 0.326294 769 1 
32 0.442427 28 7 
48 0.679179 1 130 
14 0.694423 1 83 
34 0.440202 47 5 
15 0.785038 1 343 
51 0.678418 2 96 
7 0.628985 4 48 
13 0.457099 10 1 
28 0.61557 5 33 
44 0.504832 27 8 
60 0.76522 1 232 
17 0.426151 49 4 
18 0.382484 176 2 
19 0.329975 286 1 
20 0.417909 83 2 
24 0.412285 141 1 
46 0.525937 19 13 
63 1 0 905 
61 0.59699 8 7 
31 0.636762 4 67 
47 0.744266 2 90 
21 0.482973 46 6 
49 0.631336 3 17 
26 0.507424 16 5 
30 0.587796 13 20 
23 0.493479 15 11 
27 0.412789 37 2 
52 0.499248 13 8 
62 0.685767 3 45 
53 0.488576 31 6 
58 0.635959 3 5 
55 0.584296 7 25 
43 0.466092 2 2 
244 16
0 0.566823 18 0 
1 0.590962 8 1 
3 0.757642 2 3 
4 0.681194 6 1 
8 0.711443 2 3 
49 0.607067 6 1 
15 0.817812 2 3 
20 0.686582 4 1 
56 0.728785 2 4 
51 0.618336 5 1 
61 0.718694 1 1 
47 0.98982 1 8 
63 1 0 18 
24 0.695074 4 1 
59 0.765408 2 5 
43 0.972255 1 5 
245 46
0 0 1808 0 
1 0.531496 6 22 
2 0.487575 15 3 
3 0.768355 1 276 
8 0.203337 280 1 
12 0.467803 27 5 
16 0.268589 273 2 
32 0.173568 1194 1 
48 0.450288 12 14 
13 0.632141 2 192 
49 0.590648 3 74 
14 0.611799 3 57 
50 0.552797 5 20 
15 0.888438 1 830 
9 0.319086 109 1 
10 0.361834 44 2 
11 0.364351 9 4 
24 0.324194 91 8 
28 0.492833 19 23 
60 0.508232 2 55 
17 0.420064 19 15 
19 0.573684 5 61 
20 0.283732 127 5 
33 0.309829 40 2 
35 0.299469 52 1 
36 0.18635 753 1 
44 0.425942 64 3 
51 0.751293 2 184 
61 0.657285 1 429 
63 1 0 1808 
25 0.339226 48 10 
26 0.371227 17 21 
27 0.444918 7 43 
29 0.591386 5 101 
30 0.560082 10 46 
31 0.809443 2 285 
52 0.433217 17 10 
45 0.497987 12 6 
47 0.649011 4 11 
38 0.194207 545 1 
55 0.501647 3 14 
46 0.374599 93 1 
54 0.419282 25 3 
22 0.217001 427 1 
21 0.230835 248 1 
53 0.410285 49 1 
246 36
0 0.132642 263 0 
2 0.497712 4 5 
3 0.45017 28 1 
4 0.534185 8 5 
8 0.266714 60 2 
12 0.24701 147 1 
16 0.326971 15 1 
48 0.528483 1 6 
10 0.499131 4 10 
7 0.542696 8 10 
15 0.496953 9 3 
35 0.526323 6 3 
51 0.708192 1 40 
40 0.318886 48 2 
14 0.438891 55 1 
44 0.44818 10 3 
60 0.478574 5 4 
17 0.36693 1 2 
18 0.339448 13 1 
42 0.501124 4 19 
39 0.547247 5 15 
55 0.599357 3 28 
63 1 0 263 
41 0.470226 7 4 
43 0.336042 27 2 
6 0.448428 34 1 
46 0.646942 2 66 
62 0.688755 2 72 
45 0.525355 3 7 
61 0.709744 1 114 
21 0.43762 1 2 
26 0.396965 8 1 
38 0.610416 2 36 
53 0.672137 1 31 
59 0.40883 5 2 
54 0.568839 8 1 
247 0
248 20
0 0.233898 75 0 
2 0.275871 39 1 
3 0.310636 8 3 
12 0.267168 20 1 
32 0.525327 6 3 
48 0.638429 2 9 
34 0.476717 25 1 
50 0.511088 6 2 
19 0.394283 5 3 
35 0.678623 2 11 
51 0.985721 1 31 
15 0.271693 12 1 
28 0.353631 5 1 
44 0.654369 2 5 
60 0.797304 1 16 
33 0.489842 11 1 
49 0.613849 3 3 
31 0.466103 2 5 
47 0.745336 1 22 
63 1 0 75 
249 13
0 0.27138 28 0 
1 0.676833 3 3 
4 0.428853 9 2 
8 0.575725 3 4 
12 0.291953 13 1 
9 0.778017 3 9 
5 0.539511 6 2 
15 0.784955 1 1 
57 0.782929 3 9 
63 1 0 28 
59 0.842685 2 9 
61 0.796262 1 9 
55 0.856066 1 9 
250 17
0 0.543287 24 0 
2 0.554218 14 1 
12 0.597763 10 1 
6 0.556495 4 1 
10 0.699635 4 2 
50 0.64396 6 1 
15 0.652074 1 1 
28 0.681191 5 1 
60 0.696784 4 2 
26 0.842593 1 5 
58 0.802947 3 3 
51 0.773394 2 1 
62 0.957948 1 14 
63 1 0 24 
30 0.917442 1 6 
61 0.894984 2 2 
59 0.835351 1 4 
251 0
252 0
253 11
0 0.669262 8 0 
12 0.716997 3 1 
48 0.671523 5 1 
15 0.873386 1 1 
28 0.769861 1 1 
60 0.859881 1 4 
49 0.672985 4 1 
63 1 0 8 
57 0.861589 1 2 
61 0.741607 3 1 
59 0.910974 1 2 
254 38
0 0.122578 521 0 
1 0.371217 57 2 
2 0.30424 163 1 
3 0.49621 6 11 
12 0.211382 50 1 
16 0.155269 184 1 
48 0.187723 61 2 
5 0.406553 36 3 
13 0.507975 7 12 
49 0.548662 8 16 
6 0.37555 72 1 
14 0.438839 17 3 
50 0.461837 11 6 
15 0.579479 4 32 
51 0.599248 2 37 
28 0.21287 22 3 
19 0.158393 39 1 
24 0.179334 62 1 
56 0.241739 40 3 
7 0.438833 13 5 
37 0.485665 12 3 
53 0.611106 4 28 
45 0.852374 1 99 
61 0.703235 2 65 
38 0.669255 5 4 
54 0.683002 1 42 
30 0.475319 4 9 
46 0.751286 2 16 
31 0.586688 2 49 
47 0.968524 1 211 
63 1 0 521 
55 0.917295 1 127 
29 0.447361 16 3 
23 0.220354 18 1 
35 0.291159 11 1 
57 0.500748 14 6 
58 0.401337 26 3 
39 0.820766 2 14 
255 0
256 16
0 0.414475 42 0 
1 0.683691 1 7 
2 0.542265 4 2 
12 0.451415 37 1 
49 0.75714 1 9 
50 0.664379 3 2 
13 0.595012 4 4 
14 0.489382 24 1 
15 0.562941 6 2 
44 0.578377 3 2 
61 0.858127 1 24 
62 0.703472 2 4 
45 0.730781 2 7 
46 0.538812 8 1 
47 0.778558 1 12 
63 1 0 42 
257 12
0 0.519926 17 0 
2 0.718016 1 2 
3 0.664543 11 1 
8 0.672951 5 1 
6 0.74775 1 2 
7 0.763976 1 5 
11 0.697189 5 2 
19 0.69055 2 1 
51 0.758254 2 4 
55 0.85465 1 11 
59 0.743476 4 2 
63 1 0 17 
258 20
0 0.408232 78 0 
1 0.688832 9 2 
3 0.806816 4 5 
12 0.531901 61 1 
16 0.506568 4 1 
17 0.743098 1 12 
33 0.721002 4 8 
19 0.876173 1 32 
35 0.849226 3 13 
13 0.663702 27 1 
15 0.716231 8 2 
44 0.55661 25 1 
60 0.569022 1 2 
18 0.586877 2 1 
31 0.913505 1 54 
47 0.913039 2 20 
45 0.696414 10 3 
63 1 0 78 
46 0.607547 12 1 
37 0.707113 4 3 
259 36
0 0.304931 640 0 
4 0.74168 12 11 
12 0.498555 53 3 
32 0.346099 532 1 
48 0.394887 43 2 
6 0.820068 5 21 
7 0.87394 1 97 
52 0.823276 6 27 
14 0.546381 31 3 
15 0.826163 2 29 
60 0.700339 8 7 
36 0.440249 156 2 
44 0.349307 333 1 
50 0.465309 11 4 
51 0.452523 18 2 
22 0.903403 2 71 
54 0.94085 2 165 
55 0.96135 1 355 
53 0.828762 3 31 
10 0.701974 16 3 
30 0.710462 3 23 
46 0.677786 4 18 
62 0.985721 1 227 
63 1 0 640 
37 0.557045 75 2 
38 0.568075 26 4 
39 0.570431 13 8 
20 0.699711 24 5 
47 0.661121 7 10 
28 0.493087 105 1 
58 0.717916 8 7 
59 0.739366 5 9 
11 0.796422 3 12 
21 0.669125 33 2 
23 0.737642 4 16 
31 0.569517 17 1 
260 5
0 0.508708 2 0 
48 0.641333 2 1 
51 0.781397 1 1 
60 0.896234 1 1 
63 1 0 2 
261 14
0 0.607548 17 0 
2 0.632813 3 1 
3 0.807168 1 3 
32 0.921148 1 3 
48 0.640132 12 1 
34 0.673921 2 1 
35 0.943711 1 8 
51 0.722186 6 1 
52 0.737828 2 2 
56 0.708191 3 1 
47 0.97072 1 8 
55 0.741856 2 3 
59 0.779678 1 5 
63 1 0 17 
262 5
0 0.607243 2 0 
4 0.837342 1 1 
12 0.880183 1 2 
60 0.978457 1 2 
63 1 0 2 
263 17
0 0.39806 35 0 
2 0.482619 12 1 
3 0.62976 4 4 
12 0.511985 6 1 
16 0.4997 11 1 
48 0.586343 2 2 
6 0.619556 8 1 
11 0.700917 1 11 
15 0.632015 3 6 
28 0.804095 1 6 
60 0.611517 2 3 
19 0.615667 6 1 
24 0.643988 2 1 
7 0.624213 8 1 
27 0.733673 1 13 
31 0.986668 1 26 
63 1 0 35 
264 5
0 0.61981 1 0 
48 0.715568 1 1 
50 0.746523 1 1 
62 0.869947 1 1 
63 1 0 1 
265 15
0 0.450879 35 0 
1 0.588882 3 2 
2 0.519767 9 1 
12 0.555501 4 2 
48 0.47306 19 1 
49 0.648435 3 4 
14 0.529714 5 1 
50 0.686466 1 7 
60 0.814662 4 4 
51 0.58028 6 1 
56 0.558552 5 1 
61 0.815777 2 8 
62 0.929975 1 20 
63 1 0 35 
59 0.587079 1 2 
266 49
0 0.0370217 2040 0 
1 0.247921 146 2 
2 0.277562 63 5 
3 0.188153 271 1 
4 0.235692 273 1 
8 0.509765 30 16 
12 0.482621 48 8 
16 0.407076 70 5 
32 0.178539 424 2 
48 0.175583 715 1 
13 0.43381 81 4 
17 0.737005 1 136 
33 0.539786 1 30 
6 0.499325 23 6 
10 0.588473 4 160 
14 0.529884 13 27 
18 0.671267 4 85 
34 0.528275 19 18 
11 0.696415 4 177 
15 0.817494 2 231 
19 0.738868 1 238 
35 0.445879 25 6 
51 0.302855 30 3 
20 0.30357 159 1 
52 0.424672 13 3 
40 0.510618 18 26 
56 0.566135 4 53 
28 0.78281 1 393 
60 0.708923 2 123 
24 0.459622 63 6 
44 0.309632 291 2 
50 0.18733 172 1 
29 0.651253 5 13 
61 0.635973 13 6 
54 0.576054 6 11 
30 0.713281 2 235 
62 0.66951 5 50 
42 0.536159 14 49 
59 0.747088 2 234 
31 0.920642 1 1126 
63 1 0 2040 
47 0.766599 4 14 
55 0.905399 1 253 
21 0.398118 9 1 
23 0.676447 3 2 
26 0.53868 10 56 
45 0.412892 161 2 
46 0.493636 57 4 
58 0.45569 45 1 
267 23
0 0.351506 72 0 
1 0.387771 12 2 
2 0.354995 30 1 
3 0.570022 6 4 
8 0.447336 8 1 
12 0.463477 3 3 
32 0.585795 2 3 
48 0.465188 11 1 
9 0.541958 2 3 
13 0.782339 1 9 
33 0.633657 1 10 
49 0.537959 2 5 
14 0.453145 7 1 
50 0.490383 5 2 
7 0.615749 2 4 
11 0.723432 1 12 
15 0.938812 1 33 
35 0.858535 1 17 
51 0.880675 1 29 
40 0.496768 2 1 
60 0.732782 1 7 
62 0.514507 2 3 
63 1 0 72 
268 35
0 0.200859 655 0 
2 0.371763 78 1 
3 0.387307 63 2 
4 0.294565 390 1 
8 0.381877 13 4 
12 0.316226 89 2 
16 0.374644 11 3 
32 0.720162 4 59 
48 0.64334 7 33 
10 0.396218 10 5 
14 0.571335 5 10 
7 0.427311 30 8 
11 0.511471 1 19 
15 0.776957 1 300 
35 0.503328 8 15 
51 0.493936 23 13 
5 0.368983 44 3 
20 0.317477 79 2 
36 0.598542 10 7 
52 0.302183 125 1 
40 0.756147 2 73 
13 0.336262 65 2 
44 0.763408 2 196 
60 0.64649 3 55 
58 0.414383 4 5 
62 0.610305 4 17 
39 0.657736 2 46 
55 0.456166 26 11 
63 1 0 655 
47 0.767082 2 257 
49 0.510168 7 15 
37 0.389907 14 3 
23 0.389109 58 2 
61 0.400113 15 2 
41 0.398175 2 3 
269 30
0 0.405055 261 0 
3 0.450132 49 1 
8 0.432149 27 1 
16 0.593211 24 3 
32 0.482244 152 1 
48 0.641313 9 7 
7 0.465494 12 1 
15 0.469823 8 2 
19 0.754843 7 8 
35 0.644589 18 3 
51 0.815759 4 21 
9 0.470357 8 1 
24 0.77352 2 14 
40 0.579548 15 2 
56 0.813153 2 41 
20 0.698694 6 6 
34 0.502781 75 1 
36 0.605284 11 3 
52 0.723572 3 16 
23 0.933594 1 42 
39 0.830163 2 12 
55 0.947687 1 155 
31 0.912214 2 15 
47 0.695781 5 5 
63 1 0 261 
59 0.924195 2 63 
25 0.585729 2 2 
57 0.527007 6 1 
50 0.631296 13 2 
18 0.582854 44 1 
270 47
0 0.216646 1800 0 
1 0.426767 82 7 
2 0.254443 964 1 
3 0.41274 126 4 
8 0.252494 58 1 
16 0.235795 349 1 
48 0.256481 221 2 
17 0.481805 36 20 
49 0.442862 46 12 
6 0.263182 634 1 
18 0.687447 5 40 
34 0.57563 11 10 
50 0.26336 106 3 
19 0.720125 2 138 
35 0.480463 36 4 
51 0.576363 6 28 
40 0.368725 58 1 
20 0.59695 37 8 
28 0.435838 48 3 
52 0.780636 5 15 
60 0.39623 58 2 
21 0.604124 22 30 
29 0.697511 7 53 
53 0.854022 1 374 
61 0.735037 3 67 
7 0.342128 142 2 
5 0.32552 251 1 
22 0.320494 166 1 
38 0.46403 74 2 
54 0.874348 1 612 
30 0.738024 3 101 
42 0.603381 5 20 
46 0.837153 1 137 
58 0.318295 36 3 
62 0.912618 1 925 
27 0.74519 1 218 
31 0.798196 1 558 
39 0.782538 3 124 
43 0.698689 4 32 
47 0.57634 10 4 
55 0.813124 3 213 
63 1 0 1800 
36 0.575798 49 3 
23 0.651123 10 41 
37 0.746639 4 36 
26 0.351789 14 4 
59 0.484883 15 3 
271 35
0 0.3198 424 0 
1 0.355848 164 1 
2 0.504704 27 4 
3 0.39492 44 2 
4 0.674227 3 37 
48 0.382005 186 1 
5 0.586586 15 5 
13 0.383009 39 1 
49 0.519239 39 2 
6 0.70732 2 93 
10 0.5176 13 4 
14 0.582743 11 9 
50 0.671161 1 26 
7 0.656708 6 21 
15 0.607618 8 12 
51 0.587853 3 6 
36 0.783675 1 177 
52 0.605884 10 9 
56 0.446793 114 1 
60 0.526291 19 2 
37 0.702829 4 11 
45 0.575373 5 3 
53 0.582401 35 3 
38 0.766106 2 117 
62 0.8557 1 50 
39 0.892197 1 328 
47 0.909431 1 345 
63 1 0 424 
59 0.670854 1 8 
54 0.610147 6 13 
24 0.448353 84 1 
44 0.531214 7 2 
20 0.487211 84 1 
23 0.491496 70 1 
55 0.520519 63 1 
272 25
0 0.349995 49 0 
3 0.62564 2 6 
8 0.553089 6 1 
12 0.684687 1 2 
32 0.413194 40 1 
7 0.767497 1 10 
15 0.772081 1 24 
10 0.587592 3 1 
24 0.588066 1 1 
40 0.643981 1 4 
34 0.495637 24 1 
35 0.588213 4 4 
36 0.439546 11 1 
63 1 0 49 
6 0.593313 1 1 
42 0.698392 1 7 
58 0.795551 1 11 
46 0.690059 5 1 
50 0.537131 14 1 
47 0.727759 2 6 
39 0.569614 10 1 
59 0.813154 1 14 
62 0.766818 2 2 
51 0.547082 11 1 
55 0.569817 3 2 
273 23
0 0.494386 97 0 
1 0.587347 19 2 
2 0.577069 61 1 
12 0.636377 15 2 
16 0.685915 1 5 
48 0.700675 1 8 
5 0.629022 18 2 
49 0.752424 1 18 
6 0.650809 10 4 
14 0.598239 32 1 
15 0.782206 1 3 
28 0.66239 4 4 
60 0.658136 10 2 
21 0.676554 4 2 
53 0.722683 4 8 
61 0.852607 1 40 
54 0.682553 10 4 
30 0.686887 3 5 
62 0.722692 3 12 
63 1 0 97 
55 0.775864 2 12 
58 0.727138 1 16 
59 0.871527 1 28 
274 19
0 0.371072 80 0 
2 0.530294 1 1 
3 0.711965 1 7 
4 0.408446 12 2 
8 0.372418 37 1 
12 0.736333 10 4 
32 0.482463 19 1 
15 0.837318 1 30 
7 0.663746 2 3 
11 0.578096 8 1 
40 0.769482 5 7 
56 0.817441 2 8 
44 0.757892 8 5 
60 0.836337 1 17 
35 0.609951 6 1 
63 1 0 80 
43 0.825612 3 9 
59 0.870084 1 18 
47 0.828588 2 15 
275 25
0 0.389118 360 0 
3 0.465104 180 1 
4 0.40495 117 1 
16 0.589313 30 2 
48 0.548328 33 1 
7 0.607714 31 4 
15 0.542678 107 1 
19 0.723811 18 11 
35 0.707298 23 8 
51 0.968476 1 183 
5 0.561642 35 1 
20 0.786926 2 7 
36 0.592247 47 1 
52 0.823697 2 11 
24 0.740509 10 3 
39 0.610295 29 6 
55 0.929796 2 92 
31 0.765809 9 13 
47 0.577958 66 1 
63 1 0 360 
27 0.791992 8 27 
43 0.818388 4 43 
53 0.804716 4 1 
40 0.656665 14 1 
59 0.870146 4 70 
276 47
0 0.181109 2090 0 
1 0.192922 950 1 
2 0.22954 164 2 
3 0.253035 41 7 
4 0.274987 35 9 
12 0.396677 17 20 
32 0.196101 856 1 
48 0.301818 27 5 
5 0.337657 13 25 
9 0.273778 37 10 
13 0.248535 133 1 
33 0.201155 562 2 
6 0.250733 86 2 
14 0.368576 22 5 
50 0.317082 15 7 
7 0.652214 5 60 
11 0.391559 15 17 
15 0.775718 2 135 
19 0.262988 13 10 
51 0.390657 6 32 
28 0.405462 9 29 
60 0.473794 6 61 
35 0.21279 64 3 
36 0.237414 159 3 
44 0.287765 44 4 
21 0.367929 6 36 
53 0.625336 2 199 
57 0.37121 9 18 
29 0.306975 30 5 
45 0.31605 8 18 
61 0.569344 4 103 
37 0.226036 339 2 
41 0.239256 151 4 
22 0.409722 3 54 
54 0.347844 8 12 
30 0.555129 2 97 
62 0.569445 1 285 
23 0.851491 1 603 
55 0.751164 2 408 
27 0.430316 5 35 
59 0.534491 3 102 
31 0.919676 1 939 
63 1 0 2090 
47 0.339965 4 25 
52 0.266193 80 3 
25 0.249235 97 4 
26 0.378775 10 4 
277 23
0 0.298895 96 0 
1 0.70932 3 10 
2 0.301219 49 1 
3 0.796422 3 12 
8 0.330862 41 1 
10 0.357275 7 3 
14 0.302881 36 1 
11 0.87394 1 44 
15 0.826163 2 17 
9 0.705114 6 7 
40 0.371453 12 2 
56 0.347789 15 1 
13 0.580152 16 1 
30 0.416535 9 1 
62 0.491994 2 2 
59 0.96135 1 59 
63 1 0 96 
57 0.741482 2 10 
41 0.666761 10 2 
43 0.737642 2 4 
29 0.649218 4 2 
61 0.797304 1 15 
31 0.661121 3 3 
278 28
0 0.220062 744 0 
1 0.343428 391 1 
2 0.356399 130 4 
3 0.35088 146 2 
4 0.393169 16 6 
8 0.341419 47 1 
12 0.503841 12 18 
16 0.225013 2 1 
13 0.352917 115 1 
6 0.37543 75 4 
14 0.462768 55 9 
7 0.406705 4 15 
11 0.355994 8 3 
15 0.544273 4 48 
40 0.367956 5 2 
56 0.35109 6 1 
28 0.675248 2 90 
44 0.591413 5 31 
60 0.813813 1 239 
29 0.615273 5 21 
45 0.444877 37 1 
61 0.790272 2 61 
30 0.561768 12 19 
46 0.505852 23 10 
62 0.613701 4 38 
31 0.794141 1 268 
47 0.770771 2 90 
63 1 0 744 
279 20
0 0.384372 83 0 
3 0.42043 24 1 
4 0.657732 4 4 
8 0.466229 24 1 
12 0.472114 20 2 
48 0.509044 11 1 
7 0.779248 2 8 
15 0.826102 2 16 
19 0.526139 12 1 
35 0.668238 1 5 
51 0.620021 7 3 
52 0.711019 2 8 
28 0.533214 11 2 
44 0.833248 1 17 
60 0.801396 2 13 
47 0.883548 1 43 
63 1 0 83 
31 0.808514 4 5 
55 0.650678 5 3 
30 0.550154 4 2 
280 56
0 0.120153 58894 0 
1 0.549856 232 108 
2 0.55858 137 111 
3 0.710522 17 1093 
4 0.235199 16577 1 
8 0.336871 4094 2 
12 0.45902 31 24 
16 0.191083 5847 4 
32 0.188849 11626 2 
48 0.127407 20333 1 
33 0.562466 71 217 
49 0.640354 7 419 
6 0.630228 13 244 
14 0.708252 6 462 
18 0.605343 40 721 
34 0.596023 56 332 
50 0.671921 5 1657 
7 0.82543 2 4150 
15 0.804969 5 2798 
35 0.758051 8 2517 
51 0.968983 2 6560 
5 0.304424 1165 1 
20 0.330119 2798 13 
36 0.278782 5640 3 
52 0.311086 2834 5 
9 0.522801 306 44 
10 0.4464 1172 2 
24 0.419138 2575 19 
56 0.443416 10 27 
28 0.600872 14 140 
44 0.62364 4 169 
60 0.660189 2 411 
17 0.50444 385 42 
19 0.67525 35 873 
38 0.689112 3 710 
54 0.772189 2 2824 
62 0.828148 1 5533 
39 0.924863 1 19430 
55 0.9827 1 32988 
47 0.831709 2 9360 
63 1 0 58894 
43 0.788369 3 2677 
13 0.457488 591 20 
53 0.323201 21 6 
22 0.600683 58 129 
23 0.595927 151 13 
41 0.527406 74 65 
26 0.486763 279 42 
42 0.47431 423 2 
58 0.544939 8 73 
25 0.42968 2226 19 
27 0.639689 46 93 
31 0.768589 8 1199 
61 0.496262 11 45 
30 0.595126 127 61 
29 0.439734 1136 19 
281 9
0 0.394447 7 0 
2 0.50438 4 1 
3 0.72268 2 2 
48 0.483439 1 1 
14 0.60526 2 1 
15 0.804213 1 3 
51 0.854141 1 3 
62 0.644708 1 1 
63 1 0 7 
282 9
0 0.740509 10 0 
3 0.791992 8 1 
4 0.786926 2 1 
19 0.818388 4 1 
51 0.870146 4 2 
52 0.823697 2 1 
55 0.929796 2 3 
59 0.968476 1 5 
63 1 0 10 
283 24
0 0.577873 80 0 
1 0.621591 53 1 
3 0.635794 27 2 
9 0.753407 5 4 
13 0.682226 17 1 
33 0.731442 2 5 
49 0.735142 2 8 
11 0.713596 12 2 
15 0.779081 2 6 
35 0.695066 3 4 
51 0.677578 10 2 
10 0.764232 3 7 
25 0.827987 2 4 
14 0.691842 7 1 
29 0.833215 2 5 
61 0.986254 1 32 
53 0.788457 1 10 
43 0.716021 1 6 
59 0.915107 1 19 
31 0.847404 1 11 
63 1 0 80 
55 0.728335 3 2 
58 0.783331 3 7 
62 0.949536 2 8 
284 33
0 0.218629 499 0 
1 0.319378 47 1 
3 0.516497 8 3 
4 0.553272 2 10 
8 0.285516 39 1 
12 0.382336 23 4 
16 0.340432 130 2 
32 0.365331 39 4 
48 0.310187 211 1 
9 0.689406 3 4 
13 0.764102 2 49 
17 0.474953 11 8 
33 0.374343 23 5 
7 0.702316 2 19 
11 0.832372 1 33 
15 0.957806 1 235 
19 0.654578 4 19 
56 0.330228 10 2 
44 0.393618 16 10 
60 0.403793 2 19 
20 0.358585 12 4 
28 0.353741 64 2 
51 0.330041 30 1 
61 0.788781 1 110 
29 0.642525 7 25 
45 0.610186 12 15 
63 1 0 499 
31 0.760672 4 51 
57 0.56444 6 2 
59 0.799941 2 6 
47 0.823903 2 76 
23 0.647667 10 5 
55 0.545648 15 1 
285 4
0 0.659452 1 0 
3 0.816737 1 1 
51 0.860677 1 1 
63 1 0 1 
286 30
0 0.25757 319 0 
1 0.305405 69 1 
3 0.316988 12 2 
12 0.369709 91 1 
16 0.408421 54 2 
48 0.352081 93 1 
13 0.437134 27 2 
17 0.636036 8 7 
49 0.432195 22 2 
15 0.490156 4 5 
19 0.8574 1 37 
51 0.55878 7 5 
28 0.46324 13 6 
44 0.44641 41 1 
60 0.501799 6 9 
18 0.658813 2 17 
24 0.441207 30 2 
50 0.57769 4 8 
29 0.647196 5 20 
45 0.488928 15 3 
61 0.74368 3 36 
31 0.942812 1 189 
47 0.631066 2 13 
63 1 0 319 
55 0.559303 1 5 
30 0.771317 1 104 
46 0.536587 5 4 
62 0.76906 2 57 
25 0.50297 15 2 
27 0.540843 2 4 
287 10
0 0.312608 10 0 
3 0.499594 3 2 
48 0.377903 7 1 
7 0.69421 2 2 
15 0.826296 1 4 
51 0.476694 5 1 
52 0.461717 2 1 
55 0.830061 1 5 
63 1 0 10 
54 0.696549 1 1 
288 31
0 0.378245 311 0 
3 0.636513 27 1 
4 0.495497 47 2 
8 0.495218 76 1 
12 0.580394 2 10 
16 0.390331 144 1 
32 0.507814 5 5 
48 0.499007 10 2 
7 0.697043 2 19 
11 0.670695 18 2 
15 0.837236 2 33 
19 0.735057 3 27 
35 0.799212 1 64 
51 0.86464 1 138 
6 0.632615 2 6 
20 0.496528 41 4 
24 0.501583 9 7 
28 0.408456 76 1 
34 0.582118 4 5 
60 0.561833 4 4 
27 0.692409 9 17 
43 0.742377 3 25 
59 0.803446 2 44 
31 0.855777 1 87 
63 1 0 311 
22 0.501982 17 4 
23 0.551014 15 8 
44 0.501091 19 1 
42 0.699794 3 5 
62 0.637023 1 4 
47 0.607363 8 1 
289 34
0 0.248014 553 0 
1 0.265455 74 2 
2 0.256062 242 1 
3 0.288782 54 4 
4 0.464162 27 3 
8 0.292808 140 1 
12 0.724044 3 47 
16 0.491871 13 12 
9 0.454118 13 4 
13 0.685143 6 8 
17 0.512903 1 23 
6 0.332381 61 1 
14 0.449726 29 2 
18 0.405246 24 5 
7 0.582271 5 17 
11 0.46972 7 9 
15 0.736133 2 87 
19 0.331024 40 4 
20 0.6284 11 17 
52 0.686851 8 22 
24 0.402524 25 2 
56 0.303223 65 1 
28 0.815162 1 117 
61 0.748408 1 51 
21 0.676231 1 41 
30 0.456187 10 7 
62 0.52983 8 9 
23 0.928667 1 119 
55 0.914679 2 40 
31 0.996408 1 334 
63 1 0 553 
60 0.718451 6 32 
57 0.442628 26 1 
53 0.596445 12 1 
290 33
0 0.152622 192 0 
1 0.231661 25 3 
3 0.178444 71 1 
8 0.164557 7 1 
16 0.179558 84 1 
32 0.282077 4 2 
48 0.32906 1 9 
9 0.368917 3 7 
13 0.274123 22 3 
7 0.256103 13 1 
11 0.402744 2 15 
15 0.304374 7 5 
19 0.272584 14 3 
35 0.486379 2 10 
51 0.284553 8 4 
40 0.431044 1 3 
56 0.463099 1 14 
17 0.182686 48 1 
28 0.185874 17 1 
25 0.434864 1 13 
29 0.312534 8 5 
45 0.341582 3 8 
61 0.494411 1 18 
39 0.725426 1 24 
55 0.305983 3 5 
27 0.649021 1 45 
59 0.860529 1 83 
31 0.646256 3 14 
47 0.815108 1 61 
63 1 0 192 
60 0.195025 6 1 
37 0.582452 1 8 
62 0.374249 2 1 
291 22
0 0.410238 80 0 
1 0.510159 8 3 
3 0.507722 23 1 
8 0.519846 1 3 
12 0.619059 1 9 
32 0.413084 38 1 
48 0.508578 9 3 
13 0.601557 6 4 
49 0.648586 2 11 
15 0.599143 9 1 
35 0.544734 1 7 
51 0.51212 5 4 
60 0.736719 1 37 
33 0.498537 14 1 
40 0.413195 14 1 
52 0.634642 1 4 
45 0.621824 3 5 
61 0.711969 2 20 
47 0.727596 1 13 
63 1 0 80 
59 0.609203 1 5 
56 0.476443 13 1 
292 16
0 0.609123 38 0 
2 0.691724 7 1 
3 0.76668 5 2 
12 0.685556 18 1 
32 0.722849 8 2 
34 0.775288 2 6 
15 0.914905 2 3 
35 0.781468 2 12 
51 0.816398 1 14 
44 0.695521 15 1 
60 0.763752 1 3 
33 0.736878 4 2 
47 0.933019 1 17 
63 1 0 38 
46 0.726786 5 1 
62 0.75773 2 1 
293 20
0 0.588595 35 0 
3 0.631058 5 1 
8 0.619071 2 2 
12 0.607397 26 1 
16 0.64459 2 1 
7 0.844437 1 6 
11 0.737951 2 3 
15 0.850054 1 16 
51 0.870261 1 4 
13 0.62243 13 1 
14 0.682942 8 2 
60 0.700977 2 2 
18 0.733902 2 3 
63 1 0 35 
61 0.680087 4 1 
6 0.724635 1 2 
30 0.713481 5 2 
62 0.839794 1 10 
50 0.755437 2 3 
31 0.776377 2 2 
294 37
0 0.191471 889 0 
1 0.358741 1 4 
2 0.266536 48 1 
3 0.318295 11 2 
8 0.232776 592 1 
12 0.301025 97 2 
32 0.473247 62 4 
48 0.381081 78 3 
49 0.808435 1 78 
14 0.412142 22 3 
34 0.720934 5 9 
50 0.469843 9 4 
15 0.484883 8 7 
35 0.874348 1 338 
51 0.912618 1 432 
24 0.296977 323 1 
40 0.542963 34 8 
56 0.343093 138 2 
28 0.471174 40 4 
44 0.716632 22 18 
60 0.776612 5 29 
30 0.530624 9 8 
46 0.792753 4 69 
62 0.840838 1 181 
54 0.470283 1 4 
31 0.576363 4 22 
47 0.813124 3 147 
63 1 0 889 
25 0.34988 103 1 
27 0.442862 8 2 
41 0.692721 11 12 
43 0.854022 1 176 
57 0.456582 18 3 
59 0.735037 3 7 
45 0.765322 10 31 
61 0.776961 3 64 
29 0.44184 66 1 
295 46
0 0.255155 2379 0 
1 0.378438 254 2 
2 0.334072 541 1 
4 0.422105 23 5 
8 0.403623 235 2 
12 0.31941 501 1 
32 0.276447 623 1 
48 0.299545 202 2 
17 0.381058 211 2 
33 0.673797 10 11 
49 0.50204 33 6 
6 0.514623 21 15 
10 0.508832 91 3 
14 0.524072 4 24 
18 0.392145 151 3 
34 0.728562 6 123 
50 0.658651 14 45 
52 0.585108 2 24 
11 0.593173 2 12 
40 0.497886 48 17 
56 0.477677 71 10 
15 0.47046 36 1 
44 0.402157 128 3 
60 0.420632 75 6 
35 0.90692 3 247 
36 0.400246 226 1 
51 0.771783 7 53 
25 0.407323 17 2 
41 0.726438 1 101 
57 0.705188 2 51 
38 0.700483 17 42 
42 0.533409 46 20 
58 0.591049 18 33 
46 0.79768 3 215 
62 0.927581 1 326 
22 0.483332 48 6 
30 0.399584 83 3 
55 0.976533 2 152 
43 0.994983 1 991 
59 0.995869 1 1308 
31 0.471649 27 4 
47 0.951113 2 529 
63 1 0 2379 
39 0.735978 8 59 
27 0.481303 14 6 
23 0.578041 10 16 
296 29
0 0.273992 231 0 
1 0.281649 43 2 
2 0.281319 166 1 
16 0.374213 22 1 
5 0.299954 29 2 
13 0.352342 14 6 
10 0.325194 86 1 
14 0.347125 19 2 
18 0.539569 6 5 
34 0.330494 9 1 
50 0.62316 3 21 
19 0.50233 8 1 
28 0.529708 8 7 
53 0.406653 15 3 
29 0.525385 13 6 
61 0.736324 1 94 
11 0.362249 38 1 
26 0.387227 19 1 
58 0.462589 10 4 
30 0.569809 3 21 
62 0.656997 2 68 
51 0.81013 1 23 
31 0.656438 1 35 
60 0.581492 4 10 
52 0.466036 9 3 
54 0.501786 5 10 
63 1 0 231 
59 0.402459 38 1 
57 0.40386 26 1 
297 57
0 0.115027 4490 0 
3 0.281856 14 8 
4 0.331276 40 17 
8 0.115735 2744 1 
12 0.358177 9 39 
16 0.18479 109 4 
32 0.415478 16 14 
48 0.120425 1558 1 
7 0.3824 8 60 
15 0.606704 2 249 
35 0.5349 4 36 
36 0.509833 3 319 
52 0.382544 20 25 
9 0.163852 484 2 
10 0.164906 245 4 
11 0.142007 785 1 
24 0.17381 1034 1 
40 0.445303 7 78 
56 0.256234 140 3 
14 0.393254 4 74 
44 0.607994 2 517 
60 0.625394 1 946 
19 0.209482 67 5 
28 0.293598 26 7 
49 0.167932 510 2 
50 0.18319 79 4 
51 0.140684 683 1 
39 0.699143 1 1187 
55 0.441781 5 172 
47 0.922766 1 2499 
63 1 0 4490 
43 0.609374 2 396 
54 0.431295 11 63 
13 0.321952 26 13 
5 0.303692 89 10 
41 0.357023 44 14 
57 0.301151 80 10 
6 0.276202 199 4 
42 0.372301 13 45 
58 0.324465 29 21 
27 0.246546 27 7 
59 0.490696 3 215 
20 0.181231 725 1 
62 0.564415 2 265 
23 0.299733 18 20 
31 0.387612 4 54 
30 0.346512 10 14 
53 0.276199 224 3 
61 0.509817 4 89 
33 0.310834 123 2 
34 0.317056 37 6 
38 0.492238 4 154 
45 0.472557 7 60 
37 0.393887 15 30 
22 0.281844 43 6 
21 0.267101 466 1 
29 0.286043 77 1 
298 6
0 0.624564 3 0 
2 0.667269 2 1 
3 0.785402 1 2 
14 0.840339 1 1 
15 0.935846 1 3 
63 1 0 3 
299 46
0 0.221706 6924 0 
1 0.227743 3329 1 
3 0.256944 2125 2 
4 0.37192 55 22 
8 0.283244 1382 3 
12 0.414703 15 114 
32 0.390036 16 26 
48 0.534625 2 74 
5 0.392295 21 69 
9 0.291954 219 15 
13 0.338835 152 16 
17 0.281513 805 1 
33 0.659452 1 502 
49 0.401737 6 7 
7 0.499714 10 151 
11 0.264895 2080 2 
15 0.38116 30 46 
19 0.392093 3 8 
35 0.816737 1 2009 
51 0.860677 1 2301 
52 0.409685 9 40 
10 0.289725 439 5 
24 0.287362 626 3 
40 0.378321 28 25 
28 0.791957 2 373 
44 0.571153 12 165 
60 0.811128 1 1300 
37 0.510571 11 98 
41 0.344968 46 19 
14 0.355189 67 26 
29 0.48423 11 52 
45 0.588906 6 350 
61 0.635771 2 482 
21 0.297673 254 5 
25 0.287416 530 4 
39 0.56416 4 455 
55 0.51856 6 201 
31 0.874261 1 1526 
47 0.707386 3 1016 
63 1 0 6924 
6 0.318199 153 5 
20 0.336485 66 13 
30 0.466113 18 26 
62 0.532493 4 52 
23 0.298798 90 5 
53 0.347739 55 5 
300 40
0 0.303123 528 0 
1 0.385583 186 2 
3 0.335721 207 1 
4 0.422641 15 3 
8 0.376478 111 1 
12 0.541797 4 32 
16 0.48983 4 5 
48 0.780388 1 21 
13 0.391151 99 2 
49 0.391809 87 2 
7 0.649725 8 5 
11 0.664424 2 67 
15 0.663082 4 55 
19 0.713022 1 17 
51 0.685722 6 3 
20 0.61917 2 17 
52 0.807351 1 56 
10 0.505194 22 1 
40 0.382343 62 1 
56 0.586899 6 6 
14 0.506337 11 7 
61 0.410152 80 4 
23 0.748452 1 52 
55 0.969634 1 237 
59 0.769274 2 116 
47 0.680619 1 78 
63 1 0 528 
42 0.509094 7 2 
58 0.697124 2 36 
43 0.59524 5 4 
44 0.519581 5 10 
36 0.415303 39 1 
62 0.603363 3 23 
60 0.421961 76 4 
39 0.449743 16 1 
28 0.426713 55 4 
30 0.460725 32 4 
31 0.646 8 8 
22 0.492686 10 4 
54 0.550992 7 4 
301 46
0 0.0986508 1361 0 
1 0.360682 283 1 
2 0.60469 11 10 
3 0.387307 86 2 
4 0.180562 480 1 
8 0.268318 1 5 
12 0.243159 173 2 
32 0.320108 123 4 
48 0.231779 204 1 
5 0.441312 15 6 
13 0.488771 6 16 
17 0.434478 50 6 
33 0.427625 100 5 
49 0.493646 15 13 
6 0.684009 4 48 
14 0.759493 3 76 
34 0.665173 3 60 
50 0.817108 1 174 
7 0.427311 51 4 
11 0.511471 1 11 
15 0.776957 1 243 
35 0.503328 10 35 
51 0.493936 12 24 
20 0.23733 177 1 
36 0.352922 10 11 
52 0.257312 49 3 
44 0.272784 158 2 
60 0.282447 4 8 
37 0.50113 5 29 
61 0.697939 2 44 
18 0.464694 33 6 
25 0.467342 2 7 
45 0.427742 17 7 
38 0.737055 1 263 
46 0.817293 1 540 
62 0.976873 1 902 
39 0.657736 4 88 
55 0.456166 26 8 
63 1 0 1361 
47 0.767082 3 132 
22 0.498445 16 8 
23 0.389109 97 1 
24 0.253862 5 1 
54 0.569177 9 19 
26 0.636972 2 22 
58 0.739949 2 41 
302 11
0 0.443372 16 0 
1 0.615191 2 4 
2 0.453125 12 1 
3 0.720125 2 6 
6 0.476456 8 1 
7 0.74519 1 8 
15 0.798196 1 15 
5 0.506857 7 1 
63 1 0 16 
13 0.589233 4 1 
61 0.606878 1 1 
303 24
0 0.422545 64 0 
2 0.47485 13 1 
4 0.496976 36 1 
12 0.654541 14 2 
32 0.709053 1 2 
6 0.589687 3 4 
10 0.524599 9 1 
34 0.570381 1 1 
7 0.661559 3 5 
52 0.534866 16 1 
13 0.661301 7 2 
15 0.716762 2 9 
28 0.670505 3 2 
44 0.777917 1 8 
60 0.803526 1 23 
58 0.586661 6 2 
55 0.76971 1 9 
54 0.583265 14 1 
45 0.673041 3 2 
61 0.711366 2 7 
31 0.830153 1 11 
63 1 0 64 
59 0.681806 2 2 
62 0.612288 4 3 
304 6
0 0.437978 3 0 
48 0.532727 3 1 
51 0.614019 2 1 
60 0.638508 1 1 
59 0.808627 1 1 
63 1 0 3 
305 16
0 0.413566 48 0 
32 0.473193 41 1 
48 0.588823 7 3 
34 0.527467 18 1 
35 0.740706 7 2 
36 0.636456 6 1 
44 0.789282 3 2 
51 0.775943 4 6 
52 0.830944 2 4 
60 0.901538 1 9 
50 0.572654 11 1 
39 0.822515 1 7 
47 0.805007 2 4 
55 0.908629 1 23 
59 0.824309 2 6 
63 1 0 48 
306 43
0 0.172626 711 0 
1 0.274754 61 3 
2 0.376006 24 5 
3 0.231207 101 1 
4 0.504331 14 3 
12 0.295061 33 1 
16 0.194503 368 1 
32 0.270107 80 2 
48 0.330013 30 4 
9 0.397399 2 9 
13 0.38305 5 4 
33 0.336179 25 6 
49 0.554278 5 15 
6 0.508164 9 11 
10 0.58067 2 28 
14 0.755275 2 71 
34 0.420297 8 22 
50 0.782929 3 101 
7 0.59612 1 17 
15 0.896958 1 125 
35 0.406727 12 9 
51 0.842685 2 131 
52 0.614475 4 36 
60 0.49786 11 5 
17 0.223772 177 1 
20 0.336156 70 1 
24 0.339992 11 4 
40 0.340718 5 6 
56 0.593288 5 22 
54 0.626903 4 53 
62 0.796262 1 254 
46 0.464426 5 22 
63 1 0 711 
47 0.469745 2 31 
59 0.856066 1 164 
25 0.272557 86 1 
22 0.454984 13 3 
23 0.385452 28 1 
27 0.517226 1 7 
26 0.301343 43 1 
57 0.349909 29 1 
55 0.555727 13 1 
58 0.50953 16 2 
307 57
0 0.177254 8093 0 
1 0.272007 98 5 
2 0.212074 571 2 
3 0.207721 807 1 
4 0.193786 1999 1 
8 0.217486 555 2 
16 0.24888 470 2 
32 0.18816 3342 1 
48 0.249144 251 4 
9 0.338331 50 25 
13 0.490066 11 70 
17 0.340726 25 41 
49 0.394587 12 69 
6 0.274058 178 3 
10 0.436651 21 41 
14 0.822756 3 1123 
18 0.325111 48 14 
34 0.257666 219 4 
50 0.431654 4 101 
7 0.309805 13 10 
11 0.442855 3 79 
15 0.848867 2 1288 
19 0.262706 100 3 
51 0.360126 20 8 
36 0.237574 1109 2 
52 0.306535 144 7 
24 0.387192 34 27 
40 0.237908 390 5 
56 0.33978 57 18 
28 0.469183 12 84 
33 0.193668 842 1 
44 0.356964 61 13 
60 0.460653 14 42 
25 0.687127 7 361 
57 0.605436 8 140 
29 0.73031 6 612 
22 0.301576 128 3 
38 0.388131 11 29 
54 0.509597 2 230 
26 0.633053 14 94 
58 0.90462 1 633 
62 0.9086 1 3136 
30 0.749632 5 907 
42 0.298382 147 9 
46 0.554717 9 100 
23 0.342801 5 37 
55 0.487849 3 77 
27 0.724554 1 601 
31 0.883091 1 3537 
63 1 0 8093 
37 0.239421 371 3 
39 0.258164 132 5 
53 0.327102 68 10 
41 0.326608 91 18 
45 0.465847 26 40 
21 0.337906 43 16 
47 0.348085 100 5 
308 37
0 0.274424 676 0 
2 0.275127 527 1 
3 0.447663 3 19 
12 0.372791 66 1 
32 0.348183 56 1 
48 0.444586 24 3 
6 0.298385 263 1 
10 0.313166 118 2 
14 0.44797 20 5 
18 0.311342 80 1 
34 0.508757 25 3 
50 0.557969 18 8 
15 0.752195 1 111 
35 0.874798 1 121 
51 0.939159 1 282 
13 0.494736 12 7 
60 0.432576 33 1 
33 0.626233 6 11 
49 0.651622 5 22 
7 0.361841 43 4 
5 0.31461 55 1 
22 0.324654 27 2 
11 0.353503 93 2 
58 0.646418 5 24 
62 0.608383 7 14 
19 0.407838 10 11 
63 1 0 676 
45 0.519812 10 7 
61 0.73481 1 97 
57 0.700682 3 46 
23 0.39733 27 8 
39 0.45317 4 24 
55 0.438374 8 12 
27 0.387094 44 2 
59 0.807999 2 86 
31 0.599217 5 21 
47 0.750046 3 52 
309 58
0 0 51071 0 
1 0.455183 65 172 
2 0.393168 607 21 
3 0.407337 167 26 
4 0.121189 385 6 
8 0.100226 641 3 
12 0.130338 171 11 
16 0.0699617 46350 1 
32 0.0900421 2626 2 
48 0.138545 59 12 
5 0.496704 34 340 
9 0.499119 23 859 
13 0.625195 3 1486 
49 0.597301 5 4182 
6 0.462827 102 148 
10 0.489129 57 330 
14 0.448902 166 60 
50 0.48556 50 53 
7 0.729168 1 5992 
11 0.65502 5 1792 
15 0.720803 2 3427 
35 0.412908 90 83 
51 0.674717 4 4360 
52 0.136071 77 8 
17 0.254896 16454 1 
18 0.284539 11869 2 
19 0.301645 455 4 
20 0.112083 6261 2 
28 0.0955377 8626 1 
33 0.421746 70 123 
34 0.389841 1124 18 
40 0.0918684 1283 2 
53 0.58698 7 2467 
57 0.545515 15 1354 
61 0.67103 1 10906 
54 0.549818 10 751 
58 0.535854 29 481 
62 0.636073 2 1373 
55 0.766411 1 22392 
59 0.713777 2 8561 
63 1 0 51071 
39 0.44134 9 216 
43 0.548675 7 506 
21 0.304283 3388 3 
25 0.317633 598 6 
29 0.359857 4 44 
22 0.314182 2386 9 
26 0.300336 5212 2 
30 0.317588 2035 14 
23 0.331331 25 37 
27 0.361112 14 68 
31 0.330549 155 19 
38 0.408506 214 52 
42 0.411894 93 96 
41 0.392085 542 8 
37 0.398557 334 11 
46 0.340657 1708 14 
47 0.383475 109 33 
310 41
0 0.152834 2040 0 
1 0.199726 83 2 
2 0.175401 1843 1 
12 0.269003 18 13 
16 0.634954 17 23 
32 0.609711 29 16 
48 0.469843 50 5 
13 0.236366 77 7 
17 0.785835 3 83 
33 0.799044 2 129 
49 0.808435 1 443 
10 0.194498 1087 1 
14 0.208863 384 2 
18 0.34449 168 1 
34 0.395177 32 10 
50 0.381081 89 4 
28 0.733283 8 119 
44 0.705001 9 58 
60 0.840838 1 584 
19 0.738024 6 32 
35 0.837153 1 197 
51 0.912618 1 696 
52 0.470283 1 5 
29 0.655989 21 25 
45 0.579394 35 18 
61 0.776961 3 218 
11 0.219436 214 1 
26 0.563187 15 5 
42 0.240418 357 1 
58 0.343093 117 2 
15 0.232488 144 3 
30 0.737977 6 155 
46 0.300976 134 3 
62 0.776612 5 166 
31 0.798196 1 350 
63 1 0 2040 
27 0.697511 9 8 
43 0.334856 59 2 
59 0.735037 2 15 
57 0.456582 6 2 
47 0.57634 47 8 
311 30
0 0.249385 403 0 
3 0.295313 18 5 
8 0.258643 385 1 
15 0.469336 13 9 
19 0.664266 5 9 
9 0.298251 13 4 
10 0.273802 233 1 
11 0.277752 139 2 
14 0.470678 6 13 
31 0.97217 1 299 
47 0.572623 5 18 
63 1 0 403 
23 0.815175 1 70 
27 0.711968 3 18 
25 0.323231 13 4 
6 0.29143 44 3 
26 0.807974 1 38 
58 0.290371 30 1 
7 0.289621 86 2 
59 0.409578 6 3 
30 0.948921 1 167 
46 0.604842 3 38 
62 0.725847 2 56 
29 0.694177 2 8 
17 0.443463 7 4 
22 0.67954 3 14 
38 0.496551 14 7 
54 0.47808 21 4 
39 0.529597 8 9 
55 0.611594 2 18 
312 0
313 14
0 0.440188 37 0 
2 0.464052 27 1 
4 0.519677 5 1 
12 0.560308 5 3 
14 0.479038 27 1 
15 0.725049 2 4 
44 0.754448 1 14 
60 0.738156 2 7 
46 0.507736 12 1 
62 0.524268 8 2 
47 0.786708 1 22 
63 1 0 37 
45 0.62158 2 3 
61 0.555294 5 2 
314 55
0 0.167168 8633 0 
1 0.386203 456 3 
2 0.279719 707 1 
3 0.535468 3 39 
4 0.184239 4800 1 
8 0.289107 1117 2 
12 0.291238 399 4 
16 0.505287 21 32 
32 0.376773 457 5 
48 0.232025 673 2 
9 0.572978 28 26 
13 0.419834 76 8 
17 0.535385 9 162 
33 0.397842 309 9 
49 0.427274 31 14 
6 0.435616 84 5 
10 0.683941 26 63 
14 0.725046 22 81 
18 0.542691 9 252 
34 0.440578 104 15 
50 0.660856 3 361 
11 0.840798 2 1260 
15 0.893308 1 2566 
5 0.302077 1680 1 
7 0.362169 371 2 
20 0.4115 110 13 
52 0.222321 1039 1 
24 0.606528 3 74 
40 0.331195 653 2 
56 0.485237 6 14 
28 0.398362 145 11 
60 0.32689 155 7 
35 0.50614 23 32 
45 0.496573 23 30 
61 0.79688 2 82 
41 0.441708 119 12 
53 0.470474 17 23 
22 0.508509 30 42 
54 0.619781 6 77 
58 0.775512 2 544 
30 0.79015 6 541 
46 0.756846 14 155 
62 0.918769 1 1848 
42 0.489722 55 29 
59 0.890108 1 2952 
63 1 0 8633 
21 0.529347 9 104 
37 0.380627 639 1 
23 0.448324 47 24 
39 0.420701 162 3 
55 0.425235 72 6 
27 0.819516 3 1050 
43 0.653827 13 78 
31 0.814378 5 874 
47 0.758508 7 298 
315 61
0 0.136834 173745 0 
1 0.158312 89752 1 
2 0.183784 60138 2 
3 0.195005 6216 5 
4 0.266657 70 31 
8 0.213607 12506 5 
12 0.225322 118 8 
16 0.46181 666 7 
32 0.26445 4157 1 
48 0.512811 122 410 
5 0.262144 137 15 
9 0.230301 5431 11 
13 0.189464 16481 1 
17 0.490596 412 162 
33 0.329696 697 99 
49 0.505277 240 401 
6 0.201662 26662 2 
10 0.206244 26264 4 
14 0.252325 39 18 
18 0.59516 16 2486 
34 0.303613 888 65 
50 0.576361 53 2005 
7 0.299774 16 80 
11 0.237309 4300 26 
19 0.54078 91 206 
35 0.272944 1748 32 
51 0.565304 61 1054 
20 0.740057 20 404 
36 0.653646 33 129 
52 0.876532 1 38645 
24 0.375788 2581 5 
56 0.515095 6 632 
28 0.886544 5 14397 
44 0.901445 3 14945 
60 0.91204 1 79394 
21 0.669447 50 232 
53 0.861235 1 21800 
25 0.462289 740 55 
57 0.499068 254 139 
15 0.193113 10693 1 
29 0.812747 15 550 
45 0.788796 45 100 
61 0.834127 3 5774 
22 0.755916 10 5437 
38 0.613939 100 97 
54 0.686417 26 2177 
26 0.422246 1135 39 
42 0.272918 2499 30 
58 0.457351 354 73 
30 0.822995 6 13423 
46 0.794052 22 310 
62 0.808665 11 4583 
23 0.797344 4 7080 
39 0.783631 9 364 
55 0.829737 3 13062 
27 0.665012 9 357 
43 0.249371 4271 26 
59 0.749894 4 2307 
31 0.937885 1 51792 
47 0.921087 2 15778 
63 1 0 173745 
316 36
0 0.197303 1163 0 
1 0.217123 512 1 
2 0.292114 199 2 
8 0.202323 446 1 
12 0.230821 6 2 
5 0.447592 11 17 
9 0.249751 243 2 
13 0.592332 3 35 
49 0.254325 56 1 
6 0.522447 6 36 
10 0.298262 168 5 
14 0.792391 2 109 
18 0.308371 23 2 
11 0.370387 29 8 
15 0.900889 1 409 
7 0.605575 2 114 
57 0.317514 32 3 
53 0.403371 19 9 
61 0.548054 5 13 
54 0.538035 2 94 
42 0.334956 128 5 
58 0.523254 3 37 
62 0.855923 1 282 
22 0.484048 18 7 
30 0.67338 5 19 
43 0.420393 21 13 
59 0.479653 5 24 
63 1 0 1163 
55 0.850673 1 294 
46 0.456366 12 10 
38 0.388373 92 5 
23 0.598933 5 30 
31 0.849911 2 95 
47 0.534753 4 46 
39 0.424289 12 23 
37 0.393928 42 5 
317 17
0 0.435827 39 0 
1 0.593262 2 2 
3 0.663182 1 5 
4 0.503548 2 1 
12 0.773783 2 7 
48 0.495219 32 1 
13 0.877243 1 11 
15 0.937198 1 27 
49 0.542775 22 1 
51 0.645855 2 2 
60 0.701531 8 2 
63 1 0 39 
61 0.691415 18 1 
62 0.712328 1 3 
44 0.702586 4 3 
45 0.695389 7 1 
47 0.756674 2 4 
318 22
0 0.237234 93 0 
1 0.430989 6 3 
2 0.492629 3 11 
3 0.517831 3 21 
8 0.362498 19 1 
12 0.452419 8 2 
32 0.289284 54 1 
15 0.537482 1 27 
51 0.572634 2 27 
10 0.451763 9 2 
56 0.408411 2 1 
14 0.456944 6 4 
60 0.737962 1 7 
33 0.351621 49 1 
35 0.50672 5 4 
63 1 0 93 
59 0.648179 1 28 
62 0.57236 2 4 
17 0.354909 38 1 
19 0.433172 10 2 
18 0.40524 22 1 
26 0.430153 9 1 
319 13
0 0.449432 17 0 
12 0.684896 2 3 
16 0.588574 14 1 
48 0.663557 1 3 
15 0.85357 1 6 
60 0.688921 1 8 
17 0.607604 1 1 
28 0.605163 12 1 
63 1 0 17 
49 0.644577 1 1 
31 0.606537 4 1 
44 0.620153 5 1 
47 0.764315 2 2 
320 34
0 0.294478 1022 0 
1 0.761992 4 27 
2 0.340205 302 1 
3 0.909658 2 294 
4 0.694562 10 23 
8 0.395509 136 2 
12 0.579056 16 9 
32 0.298017 552 1 
49 0.769626 2 61 
10 0.45383 108 4 
14 0.434796 188 1 
51 0.946613 2 420 
7 0.763745 10 32 
11 0.862394 2 130 
15 0.844302 5 59 
60 0.670592 1 14 
33 0.733859 10 15 
35 0.894013 4 44 
36 0.473006 77 2 
40 0.394842 434 1 
44 0.532386 27 4 
42 0.590185 100 5 
58 0.651041 6 9 
13 0.500945 59 1 
55 0.982548 1 491 
63 1 0 1022 
37 0.638336 40 8 
41 0.606076 72 6 
43 0.700418 22 12 
47 0.745719 10 16 
59 0.783105 6 21 
5 0.652265 27 9 
61 0.547348 7 1 
53 0.690963 3 18 
321 30
0 0.302716 494 0 
1 0.643969 12 10 
2 0.474848 82 4 
3 0.614387 63 5 
16 0.312682 337 1 
33 0.703923 7 19 
49 0.781734 5 42 
50 0.477882 7 7 
7 0.667309 3 10 
11 0.630342 31 5 
35 0.621079 15 7 
51 0.884666 2 66 
18 0.327636 337 1 
45 0.773105 2 20 
53 0.811206 2 48 
61 0.878728 1 117 
39 0.807321 2 47 
55 0.887679 1 176 
27 0.676419 5 12 
43 0.72014 3 30 
59 0.642121 20 5 
47 0.831054 1 117 
63 1 0 494 
26 0.410137 137 1 
34 0.460068 111 2 
31 0.7565 2 13 
57 0.647418 8 6 
25 0.602141 18 1 
42 0.455795 114 1 
29 0.734052 5 1 
322 29
0 0.341911 420 0 
8 0.350101 70 1 
16 0.360978 245 1 
32 0.42264 99 2 
48 0.723571 6 16 
24 0.456194 11 6 
40 0.43765 48 3 
56 0.577273 11 10 
17 0.376851 82 1 
18 0.392592 31 2 
19 0.558981 2 18 
28 0.366054 14 1 
33 0.43827 42 3 
35 0.544109 3 14 
49 0.765173 5 33 
51 0.976116 1 188 
41 0.445418 21 6 
43 0.489937 5 9 
57 0.798277 3 60 
59 0.959506 2 92 
29 0.489177 2 2 
50 0.577577 29 2 
31 0.651192 1 21 
37 0.507107 13 9 
61 0.864056 1 106 
63 1 0 420 
54 0.599415 17 2 
53 0.637075 13 11 
55 0.640911 4 13 
323 38
0 0.227011 379 0 
3 0.4651 16 1 
4 0.373833 9 13 
8 0.271959 70 1 
12 0.333366 20 3 
16 0.25785 191 1 
32 0.345016 73 2 
7 0.475766 7 18 
15 0.483449 5 23 
19 0.475595 3 14 
51 0.606517 1 27 
5 0.482637 2 36 
9 0.414184 3 2 
10 0.276478 38 1 
13 0.506082 1 65 
28 0.341636 5 5 
17 0.435122 13 3 
18 0.435731 10 9 
20 0.314279 87 1 
34 0.351366 39 2 
36 0.358075 34 3 
31 0.688889 2 69 
47 0.798985 1 136 
63 1 0 379 
53 0.491733 1 49 
14 0.280207 30 1 
26 0.437317 4 11 
42 0.501588 1 14 
61 0.631289 1 116 
30 0.657801 3 27 
22 0.409958 17 1 
52 0.362413 22 4 
46 0.717169 1 44 
50 0.383074 27 2 
37 0.419907 3 3 
55 0.403718 12 4 
49 0.427785 16 2 
59 0.495698 2 4 
324 10
0 0.682052 7 0 
48 0.716612 7 1 
49 0.72035 3 1 
51 0.815153 1 2 
60 0.803304 3 1 
53 0.737286 1 1 
61 0.818897 1 3 
63 1 0 7 
44 0.864846 1 1 
47 0.938098 1 1 
325 55
0 0.00819343 11048 0 
1 0.167318 2747 2 
2 0.128628 3404 1 
3 0.182643 302 4 
4 0.187631 625 6 
8 0.0814659 1892 1 
12 0.177041 1219 4 
16 0.113624 835 1 
48 0.272127 24 20 
9 0.429687 7 9 
13 0.169667 1352 2 
17 0.204369 104 5 
33 0.192155 982 2 
6 0.310671 168 21 
14 0.375436 44 48 
18 0.378984 53 49 
34 0.318753 82 5 
50 0.470311 8 77 
7 0.215375 234 10 
15 0.359509 48 20 
35 0.4561 13 11 
51 0.475678 7 112 
20 0.211779 206 12 
36 0.312608 10 31 
52 0.377903 7 89 
24 0.327384 39 19 
56 0.461717 2 147 
28 0.191922 409 5 
44 0.205831 54 9 
60 0.241518 39 18 
25 0.435897 6 414 
57 0.696549 1 745 
29 0.40432 29 151 
45 0.718843 1 1232 
61 0.412816 4 171 
21 0.432099 16 207 
37 0.231919 760 2 
41 0.321181 22 4 
22 0.316154 124 37 
30 0.386856 40 139 
46 0.559687 3 891 
62 0.705602 1 1346 
26 0.490847 5 677 
42 0.494225 5 688 
23 0.463564 10 285 
39 0.499594 3 839 
55 0.476694 5 498 
31 0.465819 2 619 
47 0.826296 1 5182 
63 1 0 11048 
43 0.69421 2 1561 
59 0.830061 1 3082 
27 0.364642 26 19 
38 0.235487 708 2 
54 0.243012 313 2 
326 15
0 0.328459 38 0 
1 0.603705 2 7 
2 0.430747 12 2 
8 0.369388 24 1 
13 0.667848 2 12 
14 0.522556 4 3 
18 0.475834 6 2 
9 0.583731 4 2 
10 0.397391 20 1 
15 0.697084 2 15 
19 0.831832 2 4 
17 0.526652 4 2 
31 0.906526 1 23 
63 1 0 38 
23 0.886204 1 4 
327 21
0 0.352681 32 0 
1 0.553673 2 4 
2 0.366012 14 1 
3 0.475271 9 2 
4 0.552455 3 1 
32 0.387012 4 1 
5 0.644597 2 5 
14 0.549441 3 1 
7 0.69495 1 10 
11 0.665416 3 2 
15 0.727497 1 16 
51 0.548148 2 2 
44 0.424443 4 1 
53 0.807225 1 5 
62 0.892876 2 1 
59 0.851488 1 9 
63 1 0 32 
60 0.948795 1 3 
28 0.508318 3 1 
57 0.84864 1 5 
31 0.57352 2 1 
328 21
0 0.282995 54 0 
3 0.3603 40 1 
12 0.462023 10 1 
16 0.59238 3 1 
48 0.635361 1 6 
7 0.482494 5 2 
11 0.382867 11 1 
15 0.598743 2 6 
19 0.726396 2 6 
35 0.39956 11 1 
51 0.404289 9 2 
14 0.485796 7 1 
60 0.80557 1 11 
23 0.815285 1 13 
55 0.718446 2 4 
27 0.42359 4 1 
31 0.890102 1 27 
63 1 0 54 
50 0.538085 3 2 
30 0.513017 3 1 
62 0.667018 2 4 
329 45
0 0.0448241 1323 0 
2 0.0683036 533 1 
3 0.186016 30 2 
4 0.172496 97 5 
8 0.110846 279 1 
12 0.259337 33 9 
16 0.384197 22 29 
32 0.396619 9 31 
48 0.0924483 320 1 
6 0.152234 152 2 
14 0.119667 326 1 
18 0.387053 8 43 
34 0.485719 3 86 
50 0.367702 14 11 
7 0.273672 16 9 
11 0.542751 1 41 
15 0.397879 3 22 
19 0.446256 5 80 
35 0.497722 3 208 
51 0.54481 2 325 
20 0.248183 48 7 
9 0.255279 24 2 
24 0.223015 121 1 
56 0.434211 3 11 
28 0.353791 26 18 
44 0.550215 3 58 
60 0.665869 1 117 
49 0.160513 77 1 
52 0.124923 192 1 
54 0.314726 39 3 
13 0.190184 64 1 
30 0.221937 54 1 
62 0.362955 20 5 
58 0.466676 1 37 
39 0.416999 8 9 
55 0.512474 4 22 
59 0.809828 1 448 
47 0.809235 1 370 
63 1 0 1323 
25 0.313086 15 4 
57 0.401476 8 7 
27 0.40075 7 5 
45 0.726281 1 73 
61 0.411944 3 14 
17 0.211131 50 1 
330 19
0 0.293345 56 0 
3 0.503164 2 1 
4 0.398175 7 2 
12 0.397122 12 1 
48 0.325239 35 1 
15 0.551137 1 5 
51 0.676971 1 3 
6 0.412424 5 2 
52 0.679952 2 9 
14 0.521115 2 3 
60 0.687793 2 15 
49 0.408713 30 1 
63 1 0 56 
54 0.577378 3 5 
62 0.862564 1 29 
53 0.426974 17 1 
57 0.488328 8 2 
61 0.642983 4 4 
58 0.576947 4 2 
331 48
0 0 2693 0 
1 0.447881 100 7 
2 0.413583 936 1 
3 0.432188 422 3 
4 0.396028 294 2 
12 0.298898 842 1 
16 0.685915 1 104 
32 0.494386 97 4 
48 0.700675 1 166 
13 0.455236 39 11 
33 0.577069 61 19 
10 0.438979 393 1 
14 0.60782 1 16 
34 0.587347 19 29 
50 0.752424 1 408 
35 0.435716 316 3 
51 0.529451 6 6 
5 0.446527 192 2 
20 0.435726 75 2 
52 0.55027 27 4 
15 0.428198 479 1 
28 0.66239 4 97 
44 0.636377 15 42 
60 0.658136 10 47 
29 0.686887 3 153 
45 0.598239 32 36 
61 0.722692 3 354 
37 0.650809 10 97 
26 0.57392 4 8 
42 0.486769 376 1 
58 0.496978 12 2 
62 0.852607 1 1032 
38 0.629022 18 31 
43 0.489966 132 4 
47 0.782206 1 92 
55 0.775864 2 336 
59 0.871527 1 820 
63 1 0 2693 
21 0.547507 33 4 
53 0.682553 10 107 
22 0.676554 4 60 
23 0.642453 6 15 
54 0.722683 4 204 
31 0.566532 15 5 
57 0.727138 1 468 
41 0.558932 104 5 
46 0.547223 87 1 
27 0.555571 26 4 
332 5
0 0.778327 2 0 
12 0.806201 2 1 
15 0.860677 1 1 
60 0.871348 1 1 
63 1 0 2 
333 11
0 0.46073 22 0 
2 0.505167 5 1 
3 0.721142 5 3 
8 0.583596 11 1 
12 0.805624 1 6 
15 0.80452 5 4 
11 0.645977 10 1 
28 0.855245 1 6 
31 0.995435 1 14 
47 0.977574 2 4 
63 1 0 22 
334 54
0 0.176514 32293 0 
1 0.421254 28 305 
2 0.41197 28 273 
3 0.325845 91 9 
4 0.193682 4354 2 
12 0.441582 2 391 
16 0.358112 124 121 
32 0.176848 27463 1 
48 0.281336 203 9 
13 0.750297 1 11470 
17 0.430021 14 1130 
33 0.436159 13 1451 
15 0.893253 1 20932 
19 0.41254 27 399 
35 0.441495 6 1881 
51 0.615364 1 2314 
5 0.278159 531 22 
6 0.281403 484 29 
7 0.271462 1284 4 
20 0.307053 322 45 
52 0.229624 1731 5 
18 0.409218 73 167 
28 0.438779 10 277 
34 0.219638 1328 2 
36 0.185067 20303 1 
40 0.198899 5462 2 
44 0.425122 24 30 
60 0.302749 78 16 
29 0.749302 1 9183 
45 0.498822 7 1504 
63 1 0 32293 
23 0.424039 3 734 
31 0.705049 3 5545 
47 0.615144 5 3444 
21 0.39246 18 129 
14 0.336712 36 65 
22 0.282354 420 37 
11 0.276046 169 4 
55 0.280492 5 16 
24 0.314129 167 65 
53 0.235792 1123 5 
30 0.453491 4 589 
42 0.254779 1091 7 
46 0.29192 117 10 
37 0.258959 569 11 
38 0.204239 5925 1 
39 0.231389 1916 2 
41 0.203036 1957 2 
43 0.333239 44 17 
56 0.213818 2179 2 
62 0.31407 41 26 
27 0.349992 33 102 
26 0.267981 930 7 
25 0.271004 233 9 
335 51
0 0.076762 5626 0 
1 0.143702 1235 1 
2 0.320338 20 26 
3 0.394609 16 50 
4 0.136408 486 2 
8 0.125025 1710 1 
16 0.223176 95 5 
48 0.0932019 2064 1 
5 0.221551 175 3 
17 0.207983 122 3 
49 0.166356 902 2 
18 0.642579 4 136 
19 0.59957 16 64 
6 0.30452 71 7 
7 0.337586 34 14 
36 0.192983 206 2 
10 0.140172 522 1 
11 0.175923 102 2 
24 0.234311 70 13 
40 0.205191 157 5 
56 0.186882 373 2 
28 0.403425 5 25 
50 0.216044 240 6 
51 0.209491 452 3 
60 0.429085 2 37 
21 0.354697 7 25 
37 0.291767 21 12 
53 0.277379 42 7 
61 0.20011 46 2 
22 0.738247 2 903 
30 0.757214 2 1229 
23 0.731505 5 432 
27 0.615244 6 232 
31 0.964713 1 2884 
38 0.612205 12 77 
54 0.705787 3 203 
39 0.745795 2 694 
55 0.657368 11 97 
44 0.224603 14 7 
14 0.150546 99 1 
26 0.323191 59 23 
42 0.324514 45 47 
58 0.233846 126 9 
43 0.386006 28 57 
59 0.53922 18 73 
62 0.795773 1 1628 
34 0.217197 86 9 
63 1 0 5626 
35 0.211513 150 3 
46 0.67725 5 141 
47 0.839714 2 902 
336 50
0 0 5420 0 
1 0.444785 68 3 
2 0.784185 7 136 
4 0.739906 2 334 
8 0.646092 10 78 
12 0.523393 21 10 
16 0.332513 4049 1 
32 0.40242 1231 2 
48 0.488836 32 4 
5 0.827513 2 627 
9 0.515622 57 3 
13 0.842646 2 1003 
14 0.797373 6 347 
50 0.854811 1 866 
11 0.699331 8 141 
15 0.856715 1 1814 
18 0.344265 382 1 
19 0.373633 47 2 
20 0.436142 170 4 
24 0.368868 1667 1 
28 0.420085 520 2 
33 0.436518 129 2 
34 0.571541 19 37 
35 0.542105 22 6 
36 0.541632 164 16 
40 0.448585 649 3 
44 0.493213 216 7 
51 0.875583 1 1098 
56 0.620091 30 8 
10 0.619299 35 52 
61 0.870658 1 1587 
62 0.82789 3 571 
7 0.729898 7 183 
63 1 0 5420 
26 0.377503 288 2 
30 0.454593 20 13 
31 0.442791 24 6 
21 0.468257 4 6 
29 0.44171 69 2 
37 0.661528 2 56 
45 0.493463 18 11 
46 0.659438 11 94 
47 0.682355 2 124 
38 0.551946 160 21 
42 0.482802 229 5 
58 0.694522 4 96 
59 0.663593 16 8 
55 0.82828 2 212 
54 0.600211 69 21 
6 0.608174 59 42 
337 11
0 0.427031 9 0 
1 0.579023 1 4 
2 0.470971 4 1 
16 0.53832 2 2 
32 0.450755 2 1 
49 0.78593 1 8 
50 0.602306 3 1 
17 0.550227 2 2 
61 0.818251 1 8 
51 0.75469 2 1 
63 1 0 9 
338 32
0 0.125366 498 0 
1 0.237924 171 2 
2 0.235579 231 1 
3 0.609506 6 9 
16 0.388357 10 12 
32 0.246481 68 3 
48 0.376451 12 4 
9 0.423844 4 3 
13 0.556521 3 5 
17 0.288207 21 4 
33 0.244189 136 2 
49 0.557749 1 12 
6 0.337056 4 2 
10 0.241783 30 1 
14 0.817784 2 39 
18 0.541394 9 29 
34 0.348947 9 11 
7 0.642543 2 31 
11 0.675583 1 85 
15 0.906508 1 204 
19 0.750738 1 140 
51 0.838264 1 180 
35 0.319403 37 5 
26 0.357298 19 1 
62 0.858807 1 69 
30 0.606912 8 30 
63 1 0 498 
39 0.402311 20 5 
27 0.648603 2 41 
31 0.642333 5 35 
55 0.505557 4 10 
23 0.404309 14 5 
339 0
340 9
0 0.630062 12 0 
12 0.649917 12 1 
14 0.656351 8 1 
15 0.856225 4 2 
30 0.68839 4 1 
31 0.918978 2 4 
47 0.998139 1 6 
63 1 0 12 
29 0.718822 2 1 
341 27
0 0.358113 124 0 
2 0.387207 32 1 
4 0.823007 1 17 
12 0.842146 1 27 
32 0.507491 82 1 
48 0.619781 8 3 
6 0.806854 1 3 
34 0.5566 10 3 
50 0.470474 21 1 
60 0.918769 1 54 
36 0.658278 25 2 
40 0.536413 35 1 
44 0.794766 4 7 
52 0.775512 3 9 
56 0.660856 4 4 
46 0.69795 10 3 
62 0.79688 3 4 
63 1 0 124 
39 0.687501 17 2 
43 0.714312 2 3 
47 0.901325 2 17 
55 0.890108 1 17 
30 0.89891 1 7 
7 0.69048 10 2 
23 0.781663 2 4 
31 0.904724 1 30 
15 0.822741 5 2 
342 15
0 0.436296 21 0 
1 0.515688 18 1 
3 0.764387 3 3 
9 0.569081 3 2 
13 0.532386 12 1 
11 0.898549 1 6 
35 0.771134 2 3 
57 0.591243 2 2 
15 0.745719 6 1 
45 0.579056 2 1 
61 0.670592 1 4 
59 0.985021 1 8 
39 0.789394 1 3 
47 0.844302 1 8 
63 1 0 21 
343 40
0 0.218097 695 0 
1 0.481687 12 7 
3 0.416227 44 1 
4 0.292238 436 1 
8 0.428377 19 4 
12 0.590577 7 11 
16 0.601427 5 22 
32 0.372656 160 1 
48 0.503936 12 2 
17 0.51169 12 15 
7 0.575822 4 36 
11 0.565043 6 17 
15 0.659555 2 85 
19 0.637832 2 41 
35 0.462227 17 3 
51 0.764976 1 107 
5 0.340352 335 1 
6 0.42517 10 4 
20 0.448626 43 2 
36 0.505088 14 7 
52 0.523397 4 12 
10 0.446529 6 11 
28 0.633443 3 61 
60 0.716189 2 87 
33 0.375185 82 1 
44 0.419219 30 1 
29 0.516155 5 24 
55 0.637489 2 60 
31 0.694928 1 227 
63 1 0 695 
39 0.541496 10 12 
47 0.607685 4 16 
13 0.378887 52 2 
9 0.342683 199 1 
21 0.50218 17 6 
37 0.404664 41 2 
61 0.851503 1 113 
14 0.402869 25 2 
25 0.417397 104 1 
24 0.424621 70 1 
344 42
0 0.233767 1582 0 
1 0.240793 957 1 
4 0.396944 60 3 
8 0.300994 346 1 
12 0.57933 16 9 
32 0.450297 31 2 
48 0.393729 172 1 
5 0.486484 16 15 
13 0.269482 886 1 
33 0.548184 13 11 
49 0.47565 42 6 
7 0.405069 24 9 
36 0.800466 3 149 
52 0.841609 1 835 
11 0.379558 218 3 
56 0.431727 52 5 
44 0.675262 15 12 
60 0.975412 1 887 
51 0.412829 45 4 
37 0.619406 13 28 
53 0.821859 3 83 
15 0.374744 270 2 
14 0.270676 431 1 
45 0.310011 127 1 
61 0.485511 26 8 
23 0.49922 4 23 
39 0.837387 2 420 
55 0.838133 2 568 
27 0.441637 17 6 
43 0.682314 5 22 
59 0.396633 172 3 
58 0.510632 50 8 
46 0.680624 8 40 
47 0.834673 3 85 
63 1 0 1582 
38 0.763273 5 104 
31 0.443306 8 8 
6 0.319415 116 1 
62 0.515364 21 17 
41 0.540259 49 1 
54 0.649539 11 26 
42 0.564871 18 9 
345 24
0 0.306154 91 0 
4 0.739738 1 15 
8 0.348164 54 1 
12 0.42195 36 2 
7 0.772964 1 21 
11 0.523197 10 1 
56 0.429408 7 1 
13 0.432543 16 2 
15 0.841495 1 49 
28 0.525617 6 4 
44 0.468558 11 2 
60 0.630464 1 12 
27 0.528762 7 1 
59 0.806676 1 4 
57 0.453041 5 1 
5 0.51525 9 2 
29 0.610634 2 11 
61 0.59881 4 3 
63 1 0 91 
31 0.805256 2 21 
20 0.710588 1 9 
47 0.66464 4 2 
23 0.591181 4 3 
21 0.528825 7 2 
346 54
0 0.207593 6649 0 
1 0.270479 1187 2 
2 0.233346 3845 1 
3 0.306621 403 4 
4 0.27915 659 1 
8 0.331697 314 6 
12 0.342135 52 31 
16 0.3338 83 7 
48 0.318897 106 1 
9 0.282163 416 3 
13 0.367592 51 51 
17 0.30692 312 2 
49 0.445121 5 10 
6 0.307268 207 3 
10 0.252557 1780 1 
14 0.330623 121 10 
18 0.320416 134 3 
50 0.435969 13 5 
7 0.336695 40 12 
11 0.348116 30 30 
15 0.327996 298 4 
19 0.475271 7 20 
35 0.365163 26 4 
51 0.548148 2 74 
20 0.484862 20 50 
36 0.351202 26 22 
24 0.417552 55 20 
40 0.332922 174 7 
56 0.458738 3 64 
28 0.531092 1 239 
25 0.461475 21 79 
29 0.444603 51 54 
21 0.507344 11 185 
53 0.588243 3 195 
22 0.555204 5 486 
38 0.327966 39 5 
54 0.617259 2 967 
26 0.51646 9 172 
42 0.270553 680 1 
58 0.572749 3 273 
30 0.49212 17 68 
62 0.70463 1 1324 
23 0.665416 3 868 
39 0.51509 6 115 
55 0.851488 1 2261 
27 0.69495 1 1291 
43 0.475884 9 72 
59 0.394685 20 30 
31 0.727497 1 2750 
47 0.57352 2 206 
63 1 0 6649 
44 0.34148 81 9 
46 0.305041 446 1 
45 0.311268 185 1 
347 28
0 0.415366 209 0 
3 0.455747 76 1 
16 0.527513 63 2 
48 0.457099 70 1 
15 0.514182 68 1 
19 0.678057 3 10 
35 0.584241 4 5 
51 0.785038 1 70 
17 0.530132 60 2 
49 0.694423 1 18 
60 0.59699 5 1 
13 0.536021 34 1 
31 0.762757 1 62 
47 0.530093 32 1 
63 1 0 209 
27 0.710785 1 39 
25 0.565312 25 5 
29 0.540017 31 3 
61 0.685767 3 10 
62 0.76522 1 29 
43 0.579781 10 2 
39 0.566813 16 1 
26 0.582602 9 5 
57 0.587796 15 5 
30 0.61293 2 8 
59 0.636762 5 17 
55 0.744266 2 18 
58 0.61557 6 10 
348 26
0 0.286537 186 0 
1 0.356328 45 2 
3 0.354626 72 1 
8 0.363095 34 1 
12 0.432391 3 6 
16 0.618047 11 3 
32 0.426148 16 1 
48 0.6897 5 7 
9 0.445998 7 6 
13 0.420167 19 3 
17 0.626888 2 10 
49 0.594935 17 2 
15 0.418481 24 1 
19 0.675203 2 15 
51 0.891718 1 51 
24 0.533041 21 1 
56 0.723592 3 17 
28 0.72625 2 13 
60 0.803336 1 59 
57 0.60403 7 8 
29 0.553566 7 3 
61 0.74295 2 16 
31 0.850993 1 33 
63 1 0 186 
27 0.669003 5 1 
59 0.740064 2 26 
349 29
0 0.218706 248 0 
1 0.271976 40 2 
3 0.270676 56 1 
4 0.305462 72 1 
16 0.526429 7 8 
32 0.325267 48 2 
48 0.471738 25 3 
13 0.325012 16 2 
17 0.454097 17 2 
49 0.478486 7 7 
11 0.57933 4 4 
15 0.374744 8 3 
19 0.680624 1 26 
51 0.515364 3 11 
36 0.324357 68 1 
52 0.513309 4 5 
28 0.545819 6 11 
44 0.338928 16 3 
56 0.95785 1 37 
60 0.627165 3 22 
29 0.552524 2 20 
45 0.38107 5 5 
61 0.706415 1 63 
57 0.614551 3 7 
27 0.675262 3 4 
59 0.975412 1 63 
31 0.834673 1 75 
47 0.443306 2 11 
63 1 0 248 
350 49
0 0.19334 1275 0 
1 0.259455 276 1 
2 0.449964 16 9 
3 0.319735 33 3 
4 0.264351 783 1 
8 0.339333 31 6 
12 0.267753 107 2 
32 0.314283 25 1 
48 0.324195 4 4 
5 0.396994 38 5 
9 0.269152 188 1 
13 0.515857 1 27 
10 0.478846 15 21 
50 0.605341 1 36 
7 0.467847 13 13 
19 0.648625 2 52 
35 0.783472 1 413 
51 0.798174 1 806 
6 0.292122 262 1 
20 0.295583 260 1 
36 0.504417 4 20 
52 0.306816 68 2 
40 0.367731 16 7 
14 0.430676 49 3 
28 0.318045 24 3 
60 0.74734 2 24 
37 0.488258 23 7 
53 0.562003 1 27 
11 0.305422 97 1 
25 0.501197 3 31 
41 0.734063 3 139 
61 0.861973 1 106 
26 0.49507 9 25 
42 0.664887 6 82 
23 0.497266 9 21 
39 0.749833 4 64 
63 1 0 1275 
22 0.366769 31 4 
38 0.324302 87 1 
54 0.40311 13 10 
21 0.342351 124 1 
55 0.362465 44 2 
43 0.752794 3 293 
46 0.62626 6 28 
62 0.432252 11 13 
29 0.409639 19 4 
31 0.573054 3 28 
45 0.509448 11 11 
59 0.763536 2 296 
351 13
0 0.510099 22 0 
2 0.561553 8 2 
3 0.539747 13 1 
32 0.726585 1 3 
14 0.580459 2 2 
34 0.661777 4 2 
50 0.797376 2 4 
15 0.609872 1 3 
19 0.5802 2 1 
35 0.728422 1 7 
51 0.821479 1 13 
62 0.916264 1 6 
63 1 0 22 
352 16
0 0.524273 34 0 
1 0.650012 3 2 
3 0.696285 3 4 
8 0.624143 2 2 
12 0.52631 7 1 
16 0.621191 4 2 
32 0.595475 11 1 
48 0.621869 4 4 
11 0.792072 1 9 
51 0.760307 2 12 
10 0.664758 1 2 
15 0.542766 5 1 
33 0.622934 3 1 
50 0.676142 2 4 
59 0.821498 1 21 
63 1 0 34 
353 42
0 0.174234 1281 0 
1 0.476642 24 3 
3 0.692302 2 20 
4 0.356887 489 1 
12 0.483908 2 28 
16 0.380769 230 2 
32 0.320384 404 1 
48 0.420611 130 4 
13 0.481474 22 5 
11 0.742025 1 272 
15 0.954503 1 780 
5 0.418345 132 2 
6 0.466106 49 4 
7 0.360913 306 1 
14 0.795031 1 294 
18 0.431964 39 3 
28 0.442995 61 6 
35 0.415189 18 1 
44 0.469395 26 11 
50 0.517637 27 7 
51 0.669539 5 14 
60 0.441222 98 4 
29 0.515194 17 11 
61 0.569022 1 105 
63 1 0 1281 
37 0.43244 37 2 
10 0.690528 2 117 
38 0.502981 35 6 
54 0.519224 11 19 
23 0.371192 98 1 
39 0.53046 2 15 
55 0.386046 21 2 
30 0.529995 12 38 
31 0.539108 4 57 
43 0.428746 7 2 
47 0.602088 2 103 
46 0.509055 22 17 
58 0.599382 4 112 
62 0.561317 7 85 
59 0.739597 2 131 
27 0.412679 71 1 
26 0.418321 57 1 
354 21
0 0.412476 133 0 
16 0.41637 129 1 
48 0.687728 4 8 
18 0.479007 51 2 
19 0.462625 74 1 
51 0.740672 4 18 
50 0.680683 9 6 
34 0.575273 42 2 
27 0.551235 2 2 
31 0.467573 5 1 
35 0.59353 12 3 
55 0.774529 2 25 
59 0.816515 1 80 
63 1 0 133 
58 0.738055 1 12 
38 0.583381 19 2 
42 0.656944 2 4 
43 0.80235 1 23 
47 0.770425 2 9 
39 0.657758 5 5 
54 0.613655 12 2 
355 47
0 0.254896 16454 0 
2 0.284539 11869 1 
3 0.301645 455 2 
4 0.304283 3388 1 
8 0.317633 598 3 
12 0.359857 4 17 
16 0.455183 65 60 
32 0.421746 70 43 
48 0.597301 5 1336 
6 0.314182 2386 3 
10 0.300336 5212 1 
14 0.317588 2035 5 
18 0.393168 607 7 
34 0.389841 1124 6 
50 0.48556 50 14 
7 0.331331 25 13 
11 0.361112 14 26 
15 0.330549 155 7 
19 0.407337 167 9 
35 0.412908 90 29 
51 0.674717 4 1390 
20 0.496704 34 110 
36 0.398557 334 4 
52 0.58698 7 782 
24 0.499119 23 279 
40 0.392085 542 3 
56 0.545515 15 436 
28 0.625195 3 483 
60 0.67103 1 3477 
22 0.462827 102 45 
38 0.408506 214 18 
54 0.549818 10 231 
26 0.489129 57 103 
42 0.411894 93 33 
58 0.535854 29 151 
30 0.448902 166 17 
46 0.340657 1708 5 
62 0.636073 2 423 
23 0.729168 1 1973 
39 0.44134 9 76 
55 0.766411 1 7243 
27 0.65502 5 596 
43 0.548675 7 179 
59 0.713777 2 2778 
31 0.720803 2 1124 
47 0.383475 109 12 
63 1 0 16454 
356 15
0 0.482602 28 0 
2 0.656934 9 1 
3 0.734359 2 3 
12 0.58836 12 1 
32 0.505196 5 1 
14 0.687158 3 3 
34 0.87187 1 7 
50 0.836866 3 1 
35 0.773427 2 4 
15 0.63665 7 1 
44 0.707969 2 2 
46 0.992346 1 16 
62 0.912571 2 4 
47 0.9928 1 23 
63 1 0 28 
357 20
0 0.270794 63 0 
16 0.375435 2 2 
32 0.320989 60 1 
48 0.628997 1 8 
19 0.632526 1 6 
33 0.470255 14 2 
34 0.332643 26 1 
35 0.487834 7 4 
36 0.421746 6 1 
40 0.493546 4 2 
51 0.819244 1 22 
37 0.554274 2 3 
41 0.571393 1 13 
45 0.711485 1 28 
49 0.579841 3 3 
50 0.436205 5 1 
43 0.511332 3 6 
47 0.664004 2 10 
63 1 0 63 
61 0.799729 1 31 
358 14
0 0.364746 21 0 
12 0.535904 3 1 
16 0.528101 18 1 
28 0.792632 3 3 
18 0.798522 3 2 
24 0.678489 12 1 
30 0.844701 2 6 
31 0.854713 1 9 
50 0.918435 1 4 
26 0.769777 7 1 
56 0.820478 2 1 
62 0.9827 1 12 
63 1 0 21 
58 0.881762 2 2 
359 30
0 0.306946 156 0 
1 0.359807 18 1 
4 0.43783 14 2 
12 0.327317 46 1 
16 0.427658 11 4 
32 0.340994 49 1 
48 0.422579 18 2 
5 0.499252 10 3 
13 0.522844 6 6 
17 0.763979 1 39 
49 0.830951 1 74 
7 0.547203 4 6 
15 0.506811 26 1 
18 0.566601 8 5 
19 0.678768 2 11 
34 0.376836 20 1 
50 0.567559 5 8 
51 0.996703 1 108 
29 0.649992 4 8 
61 0.763972 2 23 
55 0.710687 4 6 
31 0.60289 7 2 
47 0.54356 8 1 
63 1 0 156 
42 0.456728 7 1 
62 0.611398 3 8 
25 0.740017 1 10 
59 0.781756 2 7 
41 0.671018 7 1 
57 0.718718 6 1 
360 13
0 0.418831 32 0 
2 0.43949 22 1 
3 0.606262 10 2 
6 0.501699 8 1 
50 0.61924 4 1 
7 0.712003 8 3 
51 0.82233 2 9 
62 0.639376 2 1 
23 0.793223 4 3 
55 0.804011 4 6 
59 0.917461 1 15 
63 1 0 32 
60 0.680172 1 1 
361 0
362 0
363 15
0 0.598878 74 0 
1 0.699561 35 1 
3 0.785455 17 2 
16 0.766068 9 3 
48 0.763542 13 2 
49 0.717044 18 1 
11 0.847719 4 2 
19 0.797185 9 5 
51 0.839596 4 10 
61 0.837669 1 1 
27 0.867792 2 12 
59 0.928153 2 24 
23 0.827186 3 5 
55 0.948042 1 39 
63 1 0 74 
364 7
0 0.644657 5 0 
12 0.76769 5 1 
15 0.782254 2 1 
44 0.922538 1 2 
60 0.913599 2 1 
47 0.952143 1 3 
63 1 0 5 
365 42
0 0.212364 6521 0 
1 0.27934 1290 1 
2 0.702761 7 204 
4 0.240095 637 2 
8 0.238132 3626 1 
48 0.283311 961 3 
9 0.478665 60 30 
13 0.522556 54 49 
17 0.348022 423 5 
49 0.303542 746 4 
10 0.743789 3 427 
50 0.782729 4 265 
6 0.696798 26 97 
7 0.718106 6 243 
20 0.281328 402 3 
52 0.364832 203 10 
11 0.760892 1 879 
24 0.267144 1757 1 
56 0.276607 1168 2 
51 0.516983 8 12 
57 0.683508 2 96 
15 0.697084 9 144 
14 0.667848 45 95 
19 0.396705 146 5 
18 0.505973 127 10 
21 0.405293 80 22 
25 0.418898 70 28 
53 0.402907 198 14 
61 0.497082 111 18 
26 0.800394 1 660 
58 0.956674 1 2046 
54 0.834131 3 564 
22 0.733869 7 146 
23 0.788877 3 453 
55 0.949249 2 1296 
28 0.304187 109 4 
59 0.979323 1 4365 
27 0.751221 7 34 
63 1 0 6521 
31 0.906526 1 654 
30 0.508606 108 14 
62 0.587291 54 32 
366 25
0 0.338213 146 0 
2 0.581419 6 5 
3 0.356768 93 1 
12 0.479373 31 2 
48 0.585698 16 1 
18 0.641379 5 6 
50 0.746152 1 21 
15 0.437366 54 1 
19 0.532285 30 1 
51 0.743231 3 3 
14 0.487358 13 3 
44 0.59296 6 5 
60 0.589469 12 3 
22 0.791608 2 34 
30 0.764521 2 26 
54 0.949696 1 103 
31 0.700305 3 11 
47 0.612864 6 6 
63 1 0 146 
23 0.553651 8 2 
27 0.539487 11 1 
55 0.970606 1 116 
62 0.727252 5 6 
38 0.854311 1 42 
39 0.814148 2 8 
367 28
0 0.448152 274 0 
2 0.551461 40 1 
3 0.788268 2 17 
4 0.543253 36 2 
12 0.505278 101 1 
16 0.527771 80 1 
48 0.591143 15 4 
6 0.581741 1 6 
14 0.565637 17 3 
18 0.642275 9 13 
50 0.638549 11 5 
7 0.853209 1 73 
15 0.949994 1 139 
20 0.716388 5 7 
52 0.559946 29 2 
13 0.515593 19 1 
28 0.551228 24 2 
60 0.66567 4 9 
17 0.587697 18 1 
19 0.676355 9 15 
30 0.579204 13 5 
62 0.712578 2 22 
63 1 0 274 
23 0.731933 5 22 
53 0.705961 3 2 
55 0.849534 2 26 
61 0.72657 1 34 
31 0.818804 2 44 
368 43
0 0.151282 1511 0 
1 0.221872 152 2 
2 0.204739 690 1 
4 0.284848 61 2 
8 0.288403 35 12 
12 0.197298 474 1 
16 0.508421 22 4 
32 0.298111 67 1 
48 0.58645 10 8 
9 0.283085 125 5 
13 0.394283 10 10 
33 0.340433 12 3 
49 0.717916 5 74 
10 0.254439 229 3 
14 0.236678 266 2 
18 0.238784 43 1 
20 0.640776 7 10 
36 0.316885 16 3 
52 0.828762 3 42 
11 0.295538 35 20 
15 0.466103 3 33 
28 0.392375 76 1 
60 0.427194 23 2 
19 0.665387 5 34 
35 0.357247 7 4 
51 0.739366 2 168 
25 0.35439 37 5 
57 0.465309 8 61 
29 0.678623 6 20 
61 0.985721 1 407 
53 0.94085 2 229 
58 0.394887 34 3 
30 0.49807 16 4 
62 0.700339 8 11 
21 0.682219 3 35 
23 0.817885 1 221 
38 0.344107 6 3 
55 0.96135 1 725 
27 0.413986 20 25 
59 0.452523 12 48 
31 0.745336 2 117 
63 1 0 1511 
54 0.823276 6 17 
369 47
0 0.181871 16681 0 
1 0.222536 4087 2 
2 0.206403 12330 1 
3 0.446473 228 4 
4 0.561286 6 70 
12 0.405113 15 1 
48 0.551659 15 133 
5 0.44622 324 6 
9 0.469814 168 43 
17 0.328351 2628 3 
33 0.424017 288 17 
49 0.417665 451 10 
6 0.246424 1598 1 
18 0.265323 4540 1 
34 0.276114 1407 2 
50 0.28603 470 5 
7 0.503064 69 58 
11 0.502487 109 47 
19 0.590348 35 72 
35 0.72839 11 536 
51 0.759887 4 760 
36 0.807747 2 2578 
52 0.779121 4 733 
44 0.778731 2 1528 
60 0.695662 7 389 
37 0.561827 4 79 
53 0.459804 77 20 
57 0.533794 59 108 
21 0.344371 1241 3 
25 0.390015 613 6 
41 0.462403 273 29 
61 0.577719 8 138 
38 0.280955 323 4 
54 0.277482 876 1 
42 0.346142 315 6 
23 0.578306 59 64 
39 0.808578 2 4737 
55 0.856597 2 6373 
27 0.653868 20 198 
43 0.719271 19 441 
59 0.883562 1 8044 
47 0.738487 5 977 
63 1 0 16681 
56 0.534107 50 117 
20 0.401998 164 3 
24 0.418806 93 9 
40 0.544263 23 161 
370 16
0 0.228923 29 0 
8 0.381895 27 1 
12 0.654946 2 3 
9 0.441065 4 1 
40 0.457875 15 1 
56 0.626163 6 2 
15 0.911208 1 5 
60 0.924915 1 13 
41 0.480627 2 2 
57 0.867496 2 7 
44 0.561122 7 1 
59 0.865906 3 2 
63 1 0 29 
61 0.89813 2 7 
47 0.700285 4 1 
31 0.835684 2 1 
371 32
0 0.37314 300 0 
1 0.565387 10 3 
4 0.50921 233 1 
12 0.526333 36 2 
16 0.573402 20 3 
48 0.694423 1 10 
17 0.693795 10 10 
7 0.660422 6 5 
20 0.534367 79 2 
52 0.525937 112 1 
13 0.537148 23 2 
15 0.596211 8 4 
28 0.739372 1 43 
60 0.685767 4 4 
19 0.740938 5 13 
24 0.724538 3 8 
51 0.785038 1 33 
25 0.788845 1 45 
29 0.731759 4 20 
23 0.834358 2 34 
55 0.744266 4 8 
21 0.663325 17 4 
22 0.536735 36 2 
56 0.587796 24 1 
61 0.76522 1 27 
31 0.967132 1 222 
63 1 0 300 
27 0.852148 1 104 
30 0.694254 6 4 
26 0.552549 11 2 
57 0.61557 9 1 
59 0.636762 7 2 
372 8
0 0.609501 8 0 
12 0.611278 8 1 
14 0.666429 2 1 
15 0.855064 2 3 
44 0.640359 4 1 
31 0.961597 1 4 
63 1 0 8 
47 0.762951 4 1 
373 47
0 0.138691 4979 0 
1 0.603906 5 99 
2 0.425209 21 15 
3 0.831609 2 689 
4 0.170131 1325 1 
8 0.173883 52 2 
32 0.144308 2439 1 
48 0.171373 1135 2 
13 0.684505 3 510 
10 0.586798 9 84 
14 0.670805 5 163 
15 0.898312 2 1769 
5 0.411279 47 20 
6 0.268925 82 5 
7 0.210276 255 1 
52 0.231432 889 3 
9 0.567042 39 37 
11 0.773532 4 401 
33 0.260251 111 2 
34 0.201626 1162 1 
35 0.347415 11 5 
44 0.178749 20 1 
49 0.55921 31 24 
50 0.37026 212 7 
51 0.660534 3 166 
45 0.857409 1 736 
47 0.988528 1 2688 
63 1 0 4979 
55 0.28941 118 7 
53 0.354164 101 13 
54 0.234807 670 3 
57 0.567814 18 100 
41 0.53118 63 15 
42 0.440717 95 13 
46 0.615636 18 17 
18 0.22073 694 1 
43 0.63164 5 155 
61 0.681192 5 184 
58 0.440099 146 11 
62 0.634732 11 40 
59 0.607509 13 120 
19 0.233826 64 1 
26 0.350466 341 1 
30 0.539201 56 2 
27 0.41717 35 2 
31 0.558632 13 5 
29 0.624249 9 7 
374 46
0 0.199347 2214 0 
1 0.200549 1222 1 
2 0.298196 57 4 
3 0.241287 203 2 
4 0.199934 600 1 
12 0.202701 72 2 
16 0.438657 32 19 
32 0.49336 5 66 
48 0.452419 23 22 
5 0.261623 310 2 
17 0.29351 97 6 
33 0.293084 203 2 
49 0.288813 352 1 
14 0.309648 36 6 
34 0.50553 5 112 
50 0.456944 16 33 
7 0.413235 14 19 
15 0.358031 18 10 
19 0.328637 47 12 
35 0.309241 66 4 
51 0.537482 1 78 
20 0.46624 2 72 
36 0.41889 26 8 
52 0.324783 176 1 
28 0.703049 2 366 
44 0.459735 15 10 
60 0.737962 1 464 
21 0.293483 266 2 
37 0.3101 30 6 
29 0.334316 18 8 
61 0.367423 12 9 
30 0.669345 3 255 
46 0.641398 5 185 
62 0.57236 10 54 
23 0.426527 10 39 
39 0.445702 4 80 
31 0.967389 1 1168 
47 0.883971 2 427 
63 1 0 2214 
27 0.551967 3 51 
43 0.697501 2 138 
54 0.343669 94 3 
55 0.410686 30 4 
22 0.335841 109 2 
58 0.399906 38 3 
42 0.431303 12 3 
375 11
0 0.441677 10 0 
3 0.719941 4 1 
4 0.560384 6 1 
7 0.758097 3 2 
15 0.901542 1 3 
52 0.5848 3 1 
39 0.762304 1 2 
55 0.96835 1 6 
63 1 0 10 
53 0.93563 2 1 
61 0.979872 1 1 
376 36
0 0.189872 665 0 
1 0.298815 112 1 
2 0.364944 11 4 
3 0.527891 4 12 
4 0.243721 289 1 
8 0.249617 119 2 
32 0.313881 126 1 
48 0.332937 4 2 
33 0.320487 95 2 
49 0.538355 2 5 
34 0.561377 6 20 
50 0.763554 1 31 
35 0.851437 3 107 
51 0.907327 1 158 
7 0.371409 56 1 
20 0.261412 96 1 
36 0.331349 18 3 
10 0.33846 91 2 
11 0.418831 28 5 
41 0.359916 80 2 
45 0.562244 4 4 
46 0.578127 2 37 
47 0.919703 2 220 
63 1 0 665 
23 0.687862 6 36 
39 0.723557 5 61 
55 0.48331 13 1 
21 0.293975 46 1 
22 0.383194 26 2 
38 0.520117 13 9 
26 0.537691 7 11 
42 0.417312 45 4 
27 0.66333 7 30 
43 0.490373 17 11 
25 0.481421 14 3 
31 0.944073 1 286 
377 26
0 0.5124 76 0 
12 0.922538 1 25 
16 0.644657 5 2 
48 0.590834 70 1 
15 0.952143 1 45 
28 0.76769 5 5 
51 0.638567 8 1 
52 0.630684 52 1 
56 0.787015 3 2 
60 0.913599 2 13 
63 1 0 76 
31 0.782254 2 9 
59 0.890406 1 3 
35 0.700407 6 1 
53 0.683137 47 1 
39 0.830431 1 2 
47 0.779465 5 1 
61 0.713499 15 2 
5 0.711812 32 1 
7 0.923904 1 4 
62 0.802588 5 2 
29 0.767035 7 3 
6 0.716566 5 1 
13 0.712613 26 1 
14 0.846205 2 5 
10 0.778771 2 1 
378 24
0 0.335667 82 0 
3 0.410793 8 1 
4 0.56154 22 2 
8 0.501656 49 1 
16 0.445352 3 1 
7 0.643887 6 3 
11 0.64457 2 6 
20 0.577168 2 5 
52 0.572174 14 2 
10 0.566127 18 1 
24 0.708319 1 11 
56 0.672518 6 3 
23 0.759082 1 13 
55 0.657238 3 5 
27 0.90683 1 31 
59 0.93962 1 61 
60 0.713227 3 5 
14 0.716938 8 1 
26 0.7006 7 1 
58 0.904756 1 16 
63 1 0 82 
62 0.870973 2 11 
30 0.775164 4 2 
46 0.838564 2 3 
379 35
0 0.250778 413 0 
2 0.306554 304 1 
3 0.346248 7 3 
12 0.281343 102 1 
6 0.33865 206 1 
14 0.417278 28 4 
18 0.445998 7 11 
34 0.357025 49 1 
50 0.60403 7 16 
35 0.669003 5 5 
51 0.740064 2 51 
13 0.368359 50 1 
44 0.330288 10 2 
60 0.304819 14 1 
7 0.345753 98 1 
5 0.426148 16 3 
22 0.356328 45 2 
38 0.626888 2 25 
54 0.594935 17 3 
30 0.420167 19 7 
46 0.553566 7 14 
62 0.74295 2 45 
33 0.533041 21 1 
49 0.723592 3 27 
39 0.675203 2 36 
47 0.850993 1 89 
55 0.891718 1 102 
63 1 0 413 
29 0.432391 3 9 
45 0.72625 2 31 
61 0.803336 1 124 
23 0.354626 72 1 
37 0.618047 11 4 
53 0.6897 5 10 
31 0.418481 24 1 
380 11
0 0.524802 9 0 
1 0.596413 7 1 
2 0.629747 1 2 
3 0.861949 1 5 
49 0.61924 5 1 
15 0.937598 1 5 
51 0.82233 3 1 
61 0.639376 2 1 
63 1 0 9 
59 0.917461 1 1 
62 0.680172 1 1 
381 29
0 0.213757 218 0 
3 0.273169 19 3 
4 0.222778 39 1 
8 0.287693 16 2 
12 0.290083 2 5 
16 0.260951 53 2 
32 0.214008 80 1 
48 0.412983 9 9 
7 0.315784 4 5 
11 0.339481 2 10 
51 0.354126 13 5 
5 0.288062 11 1 
36 0.294147 3 3 
52 0.607175 3 29 
24 0.315676 7 4 
56 0.599355 5 15 
28 0.362128 1 16 
60 0.710227 1 78 
19 0.265599 36 2 
44 0.254258 15 1 
55 0.643255 2 40 
27 0.347228 1 19 
59 0.691451 1 89 
63 1 0 218 
53 0.491091 7 1 
31 0.340246 3 3 
45 0.288025 8 1 
61 0.667999 2 3 
29 0.316845 6 1 
382 14
0 0.393466 23 0 
1 0.444911 8 1 
3 0.519572 7 2 
12 0.735914 2 1 
48 0.499109 6 1 
49 0.608138 1 2 
11 0.526036 5 2 
15 0.868397 1 5 
51 0.782316 1 10 
60 0.777743 1 3 
52 0.706013 3 1 
59 0.696864 4 2 
63 1 0 23 
55 0.733265 2 3 
383 13
0 0.482519 51 0 
1 0.635567 6 4 
3 0.597627 10 1 
16 0.48493 19 1 
32 0.550932 16 2 
17 0.796711 3 7 
49 0.819681 3 13 
35 0.68417 2 5 
51 0.915107 2 19 
33 0.557038 14 2 
61 0.940941 1 13 
59 0.961935 1 19 
63 1 0 51 
384 28
0 0.49437 249 0 
1 0.496026 35 1 
2 0.76535 6 9 
3 0.869864 6 23 
4 0.594184 71 2 
12 0.564948 84 1 
32 0.514223 47 1 
33 0.524188 23 2 
11 0.891976 4 35 
15 0.941213 2 66 
6 0.603612 37 2 
7 0.767803 12 6 
52 0.620942 22 2 
28 0.580693 8 1 
44 0.797607 1 7 
60 0.690067 2 4 
34 0.712604 15 3 
35 0.818768 8 6 
27 0.923497 1 40 
43 0.969402 1 92 
47 0.974947 1 172 
63 1 0 249 
10 0.681036 19 2 
55 0.739267 20 2 
31 0.881332 5 1 
42 0.83772 1 7 
58 0.728494 8 2 
59 0.795972 7 4 
385 17
0 0.371512 43 0 
3 0.372352 16 1 
8 0.512654 5 3 
12 0.37438 19 1 
48 0.612885 3 2 
11 0.443704 9 1 
51 0.54008 7 1 
40 0.646785 4 4 
56 0.878715 1 13 
44 0.488739 12 1 
60 0.761865 2 4 
43 0.728539 3 6 
59 0.907727 1 29 
55 0.865114 2 8 
63 1 0 43 
47 0.574001 6 1 
39 0.731964 2 7 
386 27
0 0.387566 160 0 
2 0.461833 84 1 
8 0.579607 33 2 
12 0.587358 23 3 
32 0.401878 20 1 
6 0.617133 4 2 
10 0.484835 57 1 
34 0.631968 17 2 
50 0.663999 6 4 
11 0.647667 10 3 
13 0.692297 5 3 
15 0.760672 4 14 
28 0.813307 1 27 
44 0.634118 3 9 
60 0.603356 10 3 
7 0.654578 4 5 
58 0.568547 10 1 
46 0.632548 11 2 
51 0.799941 2 4 
62 0.672376 4 10 
27 0.702316 2 3 
61 0.883902 1 16 
31 0.957806 1 88 
47 0.823903 2 25 
63 1 0 160 
30 0.731324 2 12 
19 0.832372 1 7 
387 33
0 0 679 0 
1 0.184829 244 1 
2 0.211008 63 2 
3 0.646739 3 42 
4 0.311603 47 2 
8 0.56683 4 77 
12 0.55202 6 27 
16 0.189215 219 1 
32 0.270375 41 8 
48 0.24262 52 6 
5 0.318063 12 4 
9 0.412902 6 7 
13 0.254861 27 1 
49 0.188372 133 1 
50 0.221421 60 3 
11 0.801035 2 132 
15 0.854713 1 211 
7 0.538409 6 6 
36 0.318703 19 11 
56 0.596985 2 124 
60 0.664954 1 183 
19 0.255625 16 1 
20 0.251903 88 1 
28 0.33055 22 2 
35 0.518257 3 20 
40 0.522553 6 40 
44 0.382111 13 21 
51 0.403955 8 11 
61 0.260671 2 3 
57 0.242313 11 1 
59 0.815776 1 268 
63 1 0 679 
31 0.389449 2 3 
388 49
0 0.128044 6286 0 
1 0.148243 2148 1 
2 0.165858 516 2 
4 0.23677 1212 2 
8 0.405397 265 4 
12 0.188745 2064 1 
16 0.524557 6 14 
32 0.349081 74 1 
48 0.673341 1 142 
5 0.378807 204 18 
9 0.442375 191 25 
13 0.335006 420 2 
17 0.15903 794 1 
49 0.164466 23 2 
6 0.259829 461 5 
10 0.664709 10 150 
14 0.688514 3 167 
34 0.411832 42 3 
7 0.343093 244 7 
52 0.355697 38 4 
11 0.456582 16 61 
24 0.716803 5 245 
40 0.510888 24 108 
56 0.608442 19 118 
15 0.735037 2 238 
28 0.212915 97 1 
60 0.351159 65 2 
35 0.470283 1 39 
51 0.840838 1 1662 
53 0.457467 13 25 
25 0.739373 4 302 
41 0.447879 158 25 
57 0.763402 3 854 
29 0.626574 15 5 
61 0.700264 5 36 
19 0.469843 10 10 
21 0.222271 736 1 
58 0.735482 7 321 
62 0.763372 1 533 
42 0.501087 41 53 
23 0.381081 17 9 
55 0.776612 5 45 
27 0.808435 1 2076 
59 0.776961 3 1424 
31 0.912618 1 2346 
63 1 0 6286 
30 0.687256 5 7 
43 0.454558 86 25 
22 0.246891 483 1 
389 44
0 0.128656 3135 0 
1 0.201906 1289 1 
2 0.212269 672 2 
3 0.27548 12 4 
16 0.166349 796 1 
32 0.172773 292 2 
48 0.412949 74 4 
5 0.287285 144 4 
9 0.315278 135 8 
13 0.28349 284 3 
17 0.488282 25 5 
49 0.57577 17 10 
6 0.325728 9 20 
10 0.32319 129 12 
14 0.258477 450 2 
18 0.34154 63 3 
50 0.581791 9 54 
19 0.561418 8 13 
51 0.757525 4 85 
24 0.195497 281 1 
28 0.2299 53 2 
40 0.247079 173 3 
44 0.25692 45 7 
56 0.431552 40 8 
60 0.472179 4 21 
41 0.39189 3 140 
57 0.694304 3 201 
45 0.390447 4 65 
61 0.819932 1 820 
22 0.556498 6 89 
54 0.605648 3 198 
26 0.55539 12 66 
42 0.332244 77 15 
58 0.433158 31 35 
30 0.580893 3 186 
46 0.333139 23 24 
62 0.643943 2 520 
27 0.67775 3 129 
31 0.806969 1 361 
55 0.823664 1 790 
59 0.795645 2 507 
63 1 0 3135 
43 0.378281 8 49 
47 0.375459 14 31 
390 28
0 0.205872 217 0 
3 0.314693 13 1 
4 0.228069 112 1 
8 0.752769 2 22 
12 0.792705 1 51 
16 0.328019 33 2 
48 0.293357 56 1 
7 0.372222 3 4 
11 0.882302 1 73 
15 0.901118 1 141 
19 0.339383 6 4 
51 0.550024 2 10 
20 0.385042 15 5 
36 0.237798 88 1 
52 0.509356 3 10 
24 0.45 3 17 
28 0.396472 9 7 
56 0.323228 16 2 
60 0.642447 2 20 
55 0.640643 1 30 
63 1 0 217 
27 0.625199 1 40 
31 0.571603 3 12 
39 0.326394 41 1 
40 0.272324 29 1 
59 0.47651 6 4 
43 0.444823 8 2 
23 0.329272 29 1 
391 6
0 0.537702 3 0 
1 0.625343 1 1 
3 0.729277 1 2 
12 0.592464 1 1 
15 0.820949 1 3 
63 1 0 3 
392 5
0 0.615475 2 0 
2 0.640146 1 1 
3 0.700876 1 2 
51 0.815014 1 2 
63 1 0 2 
393 6
0 0.837344 2 0 
32 0.875043 2 1 
44 0.903302 2 1 
60 0.988591 1 2 
28 0.957415 1 1 
63 1 0 2 
394 43
0 0.124445 1717 0 
1 0.349739 350 1 
2 0.364131 131 2 
3 0.392105 71 4 
4 0.262995 173 2 
8 0.262006 424 1 
12 0.358776 27 6 
16 0.575834 3 6 
32 0.222942 247 2 
48 0.209516 291 1 
5 0.382039 25 5 
9 0.370581 99 2 
33 0.609669 4 25 
49 0.523154 20 4 
6 0.435926 19 9 
14 0.457524 13 17 
34 0.588029 13 16 
50 0.552016 15 7 
7 0.572116 6 74 
11 0.393343 54 7 
15 0.6217 6 108 
35 0.671568 4 116 
51 0.67785 1 134 
20 0.305614 83 2 
36 0.474509 13 13 
40 0.387467 71 5 
28 0.829409 3 25 
60 0.713764 5 9 
44 0.229904 139 2 
57 0.388872 20 2 
30 0.883257 1 567 
46 0.603502 5 42 
62 0.937668 1 642 
27 0.408076 22 9 
43 0.487453 20 26 
31 0.86034 2 483 
47 0.773131 3 339 
63 1 0 1717 
23 0.370957 64 2 
39 0.570125 13 43 
42 0.449838 38 5 
45 0.497344 12 2 
55 0.380837 21 2 
395 51
0 0.173069 8616 0 
1 0.307084 12 24 
2 0.744026 9 292 
3 0.821029 1 1805 
4 0.214624 3338 2 
8 0.188687 4799 1 
32 0.251865 56 11 
48 0.19271 401 1 
49 0.521922 2 136 
34 0.765811 7 490 
50 0.845075 1 2058 
51 0.893418 1 4586 
5 0.260381 149 2 
6 0.374949 70 39 
7 0.399601 8 96 
20 0.214982 2690 2 
36 0.249986 101 9 
52 0.236079 320 5 
10 0.412713 13 150 
11 0.41744 4 287 
24 0.240179 1444 3 
33 0.281818 33 11 
35 0.810457 3 573 
44 0.327633 13 36 
60 0.282271 21 11 
46 0.777522 3 874 
63 1 0 8616 
13 0.299437 59 10 
14 0.376309 30 78 
38 0.487504 10 150 
15 0.454882 3 532 
22 0.289643 203 10 
23 0.251238 425 2 
28 0.25511 197 5 
39 0.378026 22 41 
54 0.355054 83 25 
55 0.323927 115 10 
25 0.274455 814 3 
26 0.276683 361 6 
27 0.288407 72 17 
45 0.330182 9 65 
47 0.872999 1 2202 
61 0.404675 5 97 
62 0.825982 2 1114 
30 0.374227 40 29 
31 0.441244 5 61 
29 0.295554 118 8 
57 0.276301 263 3 
42 0.296102 33 26 
43 0.292524 63 20 
59 0.282527 256 3 
396 40
0 0.350439 2182 0 
1 0.368992 1684 1 
2 0.491265 299 2 
8 0.835544 1 60 
12 0.759779 3 16 
16 0.42283 191 3 
32 0.604475 2 6 
48 0.912903 2 698 
9 0.694335 4 15 
13 0.412243 47 1 
17 0.399855 1276 1 
33 0.433126 56 2 
49 0.871228 2 357 
10 0.550725 98 11 
14 0.723529 18 14 
18 0.498417 179 8 
50 0.799008 4 218 
56 0.983532 1 1132 
15 0.863979 1 31 
60 0.993574 1 2020 
20 0.550413 6 5 
24 0.637074 2 17 
57 0.714605 3 132 
61 0.546338 21 2 
19 0.406368 370 1 
21 0.453544 478 1 
41 0.500802 52 2 
42 0.581408 40 23 
58 0.654708 35 43 
62 0.727588 14 59 
26 0.525127 175 9 
63 1 0 2182 
52 0.858094 4 113 
22 0.482371 416 1 
53 0.475208 56 1 
43 0.628033 5 25 
59 0.700843 5 69 
54 0.795161 8 106 
38 0.502116 48 1 
55 0.637254 18 1 
397 19
0 0.454197 133 0 
2 0.817953 1 30 
3 0.913178 1 56 
4 0.549771 21 4 
8 0.481502 79 1 
12 0.483908 24 2 
48 0.607547 7 1 
15 0.954503 1 80 
6 0.555864 18 4 
7 0.682728 3 9 
10 0.634227 12 6 
11 0.596367 22 1 
14 0.795031 2 12 
50 0.696414 4 7 
51 0.913039 3 15 
63 1 0 133 
55 0.913505 1 31 
58 0.663702 9 6 
59 0.716231 5 7 
398 55
0 0.103335 7275 0 
1 0.106459 2605 1 
2 0.159283 886 2 
3 0.221964 76 7 
4 0.123418 1091 2 
12 0.117929 2399 1 
16 0.182937 186 5 
32 0.269463 24 13 
48 0.356896 8 104 
5 0.484657 2 41 
13 0.164682 144 2 
17 0.159953 535 2 
33 0.145723 939 1 
49 0.300325 23 10 
6 0.198656 177 10 
10 0.211929 128 13 
34 0.214806 319 4 
50 0.245708 186 6 
7 0.292472 24 22 
11 0.308537 12 45 
19 0.25822 26 14 
35 0.461372 13 39 
51 0.831709 1 3064 
20 0.159181 878 2 
36 0.40481 3 411 
52 0.392836 7 271 
15 0.194974 121 3 
28 0.221421 21 17 
44 0.123072 1022 1 
24 0.196477 107 8 
53 0.757685 2 791 
29 0.24262 14 25 
45 0.596985 4 38 
61 0.664954 3 229 
21 0.179413 286 4 
41 0.39728 21 3 
57 0.509598 9 142 
38 0.399645 6 121 
54 0.279423 17 94 
26 0.22141 58 28 
58 0.26367 58 60 
46 0.242313 90 6 
62 0.260671 79 12 
23 0.406647 5 107 
39 0.692453 3 789 
55 0.804969 2 2479 
43 0.581429 8 89 
59 0.768589 4 405 
31 0.403955 7 59 
47 0.815776 1 1024 
63 1 0 7275 
22 0.192768 263 6 
40 0.138179 879 1 
56 0.33879 28 69 
42 0.187445 688 1 
399 16
0 0.291788 35 0 
3 0.357107 5 1 
48 0.330685 30 1 
15 0.366552 3 1 
51 0.541257 2 3 
49 0.395526 7 1 
52 0.611659 4 4 
56 0.547636 11 1 
60 0.588249 6 2 
47 0.530715 2 1 
63 1 0 35 
55 0.824539 1 13 
53 0.633563 3 5 
57 0.664771 1 7 
61 0.732347 1 15 
39 0.681847 1 1 
400 45
0 0.21135 1810 0 
1 0.310046 75 4 
2 0.255261 937 1 
3 0.286098 188 2 
8 0.250778 413 1 
12 0.281343 102 2 
48 0.278358 95 1 
5 0.426148 16 18 
13 0.368359 50 6 
49 0.486272 9 8 
6 0.33865 206 3 
10 0.306554 304 2 
14 0.417278 28 14 
18 0.263762 101 1 
50 0.44386 35 3 
7 0.345753 98 5 
11 0.346248 7 10 
19 0.318646 8 3 
28 0.330288 10 6 
60 0.304819 14 4 
52 0.281233 37 1 
21 0.618047 11 21 
53 0.6897 5 63 
29 0.72625 2 125 
45 0.432391 3 38 
61 0.803336 1 558 
57 0.723592 3 137 
22 0.626888 2 102 
38 0.356328 45 8 
54 0.594935 17 15 
26 0.357025 49 3 
42 0.445998 7 40 
58 0.60403 7 63 
30 0.553566 7 51 
46 0.420167 19 27 
62 0.74295 2 177 
23 0.675203 2 155 
39 0.354626 72 5 
55 0.891718 1 473 
27 0.669003 5 19 
59 0.740064 2 229 
31 0.850993 1 364 
63 1 0 1810 
25 0.533041 21 3 
47 0.418481 24 5 
401 52
0 0 5361 0 
1 0.318018 367 6 
2 0.359133 91 8 
3 0.486151 9 40 
4 0.199339 318 2 
8 0.154497 1269 1 
12 0.409284 13 62 
16 0.241266 702 2 
32 0.202019 2033 1 
48 0.275517 559 4 
5 0.3293 176 9 
13 0.502566 6 139 
17 0.328323 52 17 
33 0.353502 33 31 
6 0.385666 46 34 
10 0.445151 2 91 
14 0.396217 28 43 
18 0.417331 5 32 
50 0.647966 1 833 
15 0.603262 4 303 
51 0.49511 5 54 
7 0.360325 83 15 
9 0.260961 806 1 
11 0.287961 105 4 
56 0.370018 25 11 
28 0.47469 3 97 
19 0.259674 83 4 
34 0.207774 459 1 
35 0.211035 280 2 
49 0.309444 508 4 
60 0.40251 20 15 
37 0.369402 33 40 
53 0.390317 8 59 
61 0.629376 2 241 
29 0.403274 14 18 
22 0.446717 2 507 
38 0.408871 8 135 
54 0.417997 6 228 
58 0.627808 2 502 
30 0.514662 2 698 
62 0.914644 1 2561 
31 0.711369 1 1654 
47 0.648269 2 367 
63 1 0 5361 
59 0.513844 3 166 
23 0.391146 7 78 
39 0.371801 17 59 
25 0.279874 110 1 
57 0.328398 40 6 
27 0.42506 4 89 
46 0.284324 41 1 
43 0.255126 131 2 
402 39
0 0.29621 728 0 
1 0.321864 198 1 
4 0.365178 11 2 
16 0.323033 493 1 
32 0.396362 26 3 
5 0.341203 145 1 
33 0.360715 53 1 
7 0.522825 9 13 
20 0.551706 2 23 
18 0.371141 106 2 
19 0.367715 131 1 
24 0.34605 226 1 
28 0.666273 2 61 
40 0.442512 17 12 
44 0.457878 9 15 
21 0.477096 25 9 
37 0.412023 27 3 
53 0.38319 73 1 
39 0.618866 2 74 
55 0.539192 7 29 
26 0.374171 102 3 
30 0.454665 4 5 
23 0.486509 22 10 
27 0.671719 1 101 
31 0.858749 1 392 
51 0.574704 1 93 
25 0.420758 32 4 
56 0.412514 70 1 
29 0.748423 1 106 
43 0.559017 8 19 
47 0.755799 2 108 
60 0.548143 5 16 
54 0.418384 7 5 
61 0.74558 2 27 
57 0.522731 5 10 
63 1 0 728 
59 0.573727 3 63 
58 0.417976 40 4 
42 0.43636 25 7 
403 8
0 0.402564 4 0 
32 0.505738 4 1 
35 0.508784 1 1 
44 0.811652 3 1 
47 0.8922 1 2 
60 0.919007 2 1 
63 1 0 4 
62 0.928518 1 1 
404 60
0 0.141898 15201 0 
1 0.248376 157 8 
2 0.159877 2243 1 
3 0.243097 200 2 
4 0.399569 12 132 
8 0.396955 25 56 
12 0.356255 42 17 
16 0.174366 2418 4 
32 0.169323 3681 2 
48 0.149901 6423 1 
5 0.471477 8 336 
9 0.617074 2 706 
13 0.339756 88 10 
33 0.410209 15 79 
49 0.313011 44 32 
6 0.254426 263 6 
10 0.183497 792 1 
14 0.206979 432 2 
18 0.256686 232 9 
34 0.347423 51 33 
50 0.305988 116 19 
7 0.575841 4 701 
11 0.481684 11 129 
15 0.643458 2 1104 
19 0.401533 15 113 
35 0.598301 4 468 
51 0.525784 7 239 
44 0.540426 2 220 
60 0.586954 1 831 
17 0.208165 633 4 
20 0.265039 523 10 
24 0.278026 211 18 
28 0.262433 804 4 
36 0.216787 1191 2 
52 0.354489 61 40 
56 0.30972 95 19 
37 0.533065 2 757 
57 0.686679 2 1795 
29 0.403629 21 32 
45 0.482521 9 158 
61 0.504824 4 464 
53 0.439571 16 166 
54 0.265251 239 8 
26 0.286357 50 28 
42 0.56969 5 101 
58 0.661992 4 242 
46 0.383514 27 37 
62 0.431244 10 66 
39 0.639427 2 2026 
43 0.748399 1 5360 
59 0.70497 2 2566 
47 0.869517 1 9616 
63 1 0 15201 
31 0.422436 4 243 
21 0.312028 145 14 
25 0.496209 4 166 
23 0.359758 94 24 
27 0.365172 37 70 
38 0.230787 589 2 
55 0.439156 32 72 
405 28
0 0.374545 490 0 
2 0.435943 180 1 
3 0.443075 117 2 
4 0.547364 28 5 
12 0.738546 8 16 
32 0.433088 157 1 
14 0.615343 11 5 
18 0.527651 26 5 
34 0.46821 26 2 
7 0.446786 62 2 
15 0.553432 21 4 
19 0.450567 34 2 
20 0.588289 15 12 
52 0.836186 5 42 
28 0.866383 3 91 
60 0.864348 5 60 
36 0.501501 48 2 
44 0.4775 83 1 
30 0.962632 2 108 
62 0.969049 1 174 
22 0.578169 24 5 
23 0.600825 7 21 
55 0.745945 6 23 
31 0.996719 1 228 
63 1 0 490 
45 0.501664 19 1 
61 0.670657 13 1 
29 0.693039 6 2 
406 22
0 0.327694 86 0 
8 0.405044 31 1 
12 0.441438 16 2 
48 0.33224 39 1 
9 0.487901 4 1 
10 0.6978 3 4 
24 0.675018 3 8 
56 0.536041 5 7 
14 0.636154 6 2 
15 0.66567 1 4 
28 0.688924 1 15 
60 0.494926 8 5 
49 0.361155 26 1 
57 0.661537 1 12 
26 0.76687 2 12 
58 0.95252 1 36 
30 0.832566 1 29 
62 0.978637 1 75 
63 1 0 86 
53 0.42666 14 1 
61 0.474503 11 2 
54 0.692959 2 1 
407 23
0 0.315125 138 0 
3 0.33897 94 1 
8 0.363346 41 1 
48 0.567678 3 2 
7 0.400884 51 1 
11 0.519084 16 6 
15 0.49445 22 2 
19 0.773448 3 15 
35 0.916985 1 46 
51 0.997074 1 83 
9 0.377554 25 1 
50 0.567778 2 3 
23 0.723582 4 8 
55 0.456909 9 1 
27 0.609305 12 6 
43 0.838434 1 28 
59 0.695676 3 14 
31 0.804213 1 33 
47 0.656685 4 2 
63 1 0 138 
57 0.408462 9 1 
62 0.644708 1 3 
49 0.472407 6 1 
408 24
0 0.107291 94 0 
1 0.31317 2 6 
2 0.284423 5 3 
3 0.65083 1 17 
12 0.113566 77 1 
48 0.222352 9 1 
49 0.44573 1 21 
50 0.38596 2 5 
51 0.773047 1 44 
13 0.233109 13 2 
14 0.190968 42 1 
15 0.538136 3 6 
28 0.223281 12 1 
44 0.351802 2 8 
60 0.341017 5 4 
63 1 0 94 
45 0.343225 6 2 
61 0.381125 2 9 
10 0.25567 9 1 
46 0.376333 1 12 
62 0.329702 11 1 
47 0.940607 1 29 
31 0.300188 5 1 
11 0.497367 4 1 
409 26
0 0.211892 256 0 
1 0.325227 39 1 
2 0.555742 7 10 
3 0.632999 3 27 
8 0.379992 48 1 
12 0.404866 48 3 
32 0.242124 98 1 
48 0.345741 13 2 
13 0.416013 23 4 
49 0.427124 6 3 
34 0.601407 3 12 
50 0.717632 1 42 
35 0.701689 2 40 
51 0.763372 1 117 
14 0.44615 15 8 
15 0.57634 5 15 
60 0.483917 5 6 
44 0.376233 80 1 
45 0.589233 2 6 
61 0.606878 1 37 
53 0.521405 3 3 
47 0.798196 1 63 
63 1 0 256 
62 0.525135 3 15 
46 0.427053 24 1 
55 0.700264 2 3 
410 19
0 0.357214 57 0 
3 0.393173 32 1 
8 0.370711 5 1 
16 0.47573 16 1 
48 0.596303 4 2 
19 0.517445 10 3 
35 0.448677 20 1 
51 0.660358 2 7 
24 0.593428 1 11 
40 0.540078 4 2 
28 0.67045 1 18 
60 0.663211 2 4 
23 0.526711 4 3 
27 0.560696 3 7 
31 0.679616 1 31 
43 0.516501 8 1 
59 0.861855 1 15 
63 1 0 57 
44 0.610976 3 2 
411 0
412 7
0 0.599461 6 0 
16 0.889543 2 2 
32 0.683469 3 1 
48 0.96895 1 4 
19 0.927452 1 2 
51 0.973253 1 6 
63 1 0 6 
413 26
0 0.138347 179 0 
1 0.192123 96 1 
3 0.19792 36 2 
12 0.203693 12 1 
16 0.703868 10 5 
32 0.265441 20 3 
48 0.721643 5 13 
17 0.311638 52 1 
49 0.420793 8 4 
15 0.377981 4 3 
19 0.865877 2 33 
35 0.236463 27 2 
51 0.766651 3 23 
28 0.750187 1 35 
44 0.342294 5 4 
60 0.748679 2 19 
24 0.728095 2 6 
25 0.321252 32 1 
31 0.97245 1 122 
47 0.443087 2 9 
63 1 0 179 
27 0.904597 1 42 
57 0.326765 29 1 
59 0.760703 5 2 
58 0.338125 5 1 
61 0.341221 11 1 
414 0
415 23
0 0.42367 264 0 
1 0.43813 88 1 
3 0.442204 72 2 
16 0.710468 23 2 
32 0.606696 69 1 
48 0.767803 12 4 
17 0.87871 4 19 
33 0.78136 8 7 
49 0.891976 4 35 
7 0.444338 37 2 
19 0.858587 7 9 
35 0.654878 26 5 
51 0.941213 2 66 
50 0.869864 6 4 
53 0.969402 1 77 
57 0.923497 1 42 
39 0.631524 36 2 
55 0.974947 1 154 
31 0.962385 1 23 
43 0.792616 7 7 
47 0.800768 2 14 
63 1 0 264 
59 0.881332 5 7 
416 13
0 0.508077 22 0 
8 0.598422 5 2 
12 0.555766 7 1 
48 0.674963 10 1 
56 0.689521 5 3 
44 0.608155 1 1 
60 0.882634 1 7 
50 0.728796 3 1 
51 0.829349 1 8 
59 0.756159 4 3 
63 1 0 22 
62 0.765653 2 1 
55 0.773751 2 3 
417 14
0 0.46747 40 0 
3 0.472023 2 1 
12 0.478795 38 1 
11 0.494128 1 1 
15 0.779678 1 21 
13 0.708191 3 3 
28 0.606603 14 2 
44 0.509695 19 1 
60 0.681887 1 4 
63 1 0 40 
45 0.737828 2 6 
29 0.640132 9 2 
31 0.722186 4 4 
47 0.741856 2 11 
418 35
0 0.250778 413 0 
2 0.306554 304 1 
3 0.346248 7 3 
12 0.281343 102 1 
6 0.33865 206 1 
14 0.417278 28 4 
18 0.445998 7 11 
34 0.357025 49 1 
50 0.60403 7 16 
35 0.669003 5 5 
51 0.740064 2 51 
13 0.368359 50 1 
44 0.330288 10 2 
60 0.304819 14 1 
7 0.345753 98 1 
5 0.426148 16 3 
22 0.356328 45 2 
38 0.626888 2 25 
54 0.594935 17 3 
30 0.420167 19 7 
46 0.553566 7 14 
62 0.74295 2 45 
33 0.533041 21 1 
49 0.723592 3 27 
39 0.675203 2 36 
47 0.850993 1 89 
55 0.891718 1 102 
63 1 0 413 
29 0.432391 3 9 
45 0.72625 2 31 
61 0.803336 1 124 
23 0.354626 72 1 
37 0.618047 11 4 
53 0.6897 5 10 
31 0.418481 24 1 
419 50
0 0.25 5733 0 
1 0.281304 1280 1 
3 0.306425 86 3 
4 0.266426 1909 1 
8 0.398611 11 8 
12 0.301198 1486 2 
32 0.316622 782 3 
48 0.359171 179 18 
5 0.422034 12 86 
9 0.426669 6 107 
13 0.468344 3 207 
17 0.381239 28 17 
33 0.333384 596 6 
49 0.336723 549 7 
11 0.383191 25 4 
15 0.730522 2 222 
19 0.37978 47 3 
35 0.443859 3 59 
51 0.427959 9 38 
7 0.268354 157 1 
20 0.370136 77 20 
52 0.368474 166 19 
24 0.625343 1 886 
40 0.425928 4 21 
28 0.498329 3 204 
44 0.316356 1463 2 
60 0.444546 4 92 
53 0.5707 3 230 
25 0.537702 3 424 
29 0.592464 1 1034 
21 0.421156 24 83 
41 0.357594 16 8 
50 0.337227 296 7 
61 0.408371 34 9 
27 0.729277 1 2462 
43 0.492993 3 98 
59 0.651506 2 684 
31 0.820949 1 4172 
63 1 0 5733 
23 0.566617 5 154 
55 0.601016 3 469 
39 0.342755 24 1 
22 0.38271 44 46 
54 0.378202 79 26 
45 0.330827 660 2 
47 0.413558 10 5 
58 0.499337 7 75 
62 0.428551 22 42 
30 0.433895 10 88 
26 0.532286 5 209 
420 17
0 0.362623 141 0 
12 0.501664 19 1 
32 0.394448 61 1 
48 0.534761 61 2 
28 0.693039 6 6 
60 0.670657 13 5 
49 0.612851 17 2 
51 0.659863 7 4 
52 0.613626 24 2 
29 0.866383 3 23 
30 0.962632 2 29 
31 0.996719 1 58 
61 0.864348 5 17 
62 0.969049 1 51 
63 1 0 141 
53 0.836186 5 10 
55 0.745945 6 6 
421 25
0 0.348678 143 0 
3 0.400865 26 1 
8 0.479629 29 2 
12 0.555373 7 3 
16 0.569687 12 2 
32 0.636166 5 7 
48 0.449918 64 1 
7 0.503758 5 4 
11 0.491958 12 3 
15 0.619759 3 11 
19 0.697984 1 13 
35 0.644409 4 8 
51 0.815547 1 38 
24 0.660888 2 8 
40 0.601553 8 3 
28 0.734341 2 13 
44 0.906054 1 45 
60 0.945234 1 63 
18 0.641983 2 2 
50 0.752457 1 3 
56 0.477864 44 1 
55 0.529905 2 8 
59 0.492902 4 4 
47 0.728313 2 19 
63 1 0 143 
422 28
0 0.330733 155 0 
1 0.463189 17 2 
2 0.553763 6 8 
3 0.385535 96 1 
48 0.366842 36 1 
13 0.623879 3 3 
17 0.512347 6 3 
49 0.605692 2 13 
6 0.712642 3 10 
14 0.784155 2 22 
18 0.593015 1 16 
7 0.577203 8 2 
15 0.558018 15 1 
19 0.393588 31 1 
51 0.534341 19 3 
50 0.535682 11 4 
60 0.544629 4 1 
61 0.915998 1 65 
21 0.746678 3 3 
53 0.772064 1 21 
22 0.827076 1 29 
62 0.903776 2 27 
23 0.881529 1 41 
55 0.767218 4 5 
31 0.902309 1 44 
63 1 0 155 
27 0.716564 3 1 
59 0.841526 1 9 
423 49
0 0 2575 0 
1 0.227804 176 1 
2 0.391613 55 9 
3 0.667427 1 424 
8 0.212476 242 1 
16 0.231341 38 4 
32 0.163583 953 2 
48 0.0957958 1110 1 
5 0.398406 5 7 
9 0.332838 96 2 
33 0.571295 1 36 
49 0.415415 18 2 
6 0.601556 2 99 
18 0.455469 18 46 
34 0.444807 27 27 
50 0.505403 7 143 
7 0.712585 1 935 
10 0.336167 84 7 
11 0.395417 4 12 
56 0.270307 58 2 
20 0.519848 4 93 
28 0.337579 16 14 
35 0.656693 1 255 
36 0.235709 132 4 
44 0.191901 754 2 
51 0.593571 6 146 
52 0.427891 18 7 
60 0.431244 12 26 
21 0.525225 2 168 
57 0.542907 3 19 
61 0.586954 1 92 
54 0.641892 1 383 
22 0.510803 11 64 
55 0.835279 1 2058 
58 0.421077 23 13 
59 0.735685 2 194 
23 0.67184 2 361 
37 0.394448 59 4 
38 0.422135 46 12 
39 0.513633 5 32 
46 0.240289 587 2 
47 0.354248 7 10 
63 1 0 2575 
62 0.504824 10 45 
42 0.252832 416 2 
30 0.296118 81 4 
43 0.302135 19 2 
26 0.294205 217 2 
31 0.300853 26 4 
424 18
0 0.279966 75 0 
1 0.327391 22 1 
2 0.386375 17 2 
48 0.357646 36 1 
49 0.495611 5 5 
6 0.402245 2 2 
50 0.420001 15 3 
52 0.486783 3 2 
56 0.418669 12 1 
60 0.829336 1 21 
61 0.49612 5 5 
7 0.530178 1 2 
54 0.82253 1 23 
58 0.517634 6 4 
62 0.70125 3 12 
55 0.849924 1 32 
59 0.548393 2 5 
63 1 0 75 
425 0
426 9
0 0.643981 7 0 
3 0.884378 2 1 
48 0.785125 5 1 
15 0.948888 1 1 
51 0.939497 1 4 
49 0.868605 1 2 
60 0.7989 3 1 
63 1 0 7 
61 0.850647 2 1 
427 12
0 0.501382 15 0 
4 0.518221 9 1 
8 0.663453 1 4 
12 0.571063 5 2 
20 0.555275 2 1 
52 0.796962 1 2 
11 0.701481 1 4 
13 0.662138 1 2 
15 0.770034 1 8 
28 0.582054 1 3 
60 0.820227 1 7 
63 1 0 15 
428 11
0 0.61575 12 0 
3 0.767571 2 3 
8 0.671493 10 1 
15 0.890723 2 5 
11 0.716849 9 1 
24 0.671678 1 1 
31 0.936294 1 6 
63 1 0 12 
7 0.728232 4 1 
59 0.762972 1 1 
28 0.892277 1 1 
429 13
0 0.541234 14 0 
32 0.542156 14 1 
33 0.549249 12 1 
35 0.594158 2 2 
49 0.609012 10 1 
51 0.909339 1 9 
19 0.829172 1 2 
50 0.625716 3 1 
57 0.623951 5 1 
61 0.675092 1 2 
63 1 0 14 
58 0.678038 2 2 
59 0.78563 2 3 
430 45
0 0.165353 6096 0 
1 0.286644 377 2 
2 0.421297 108 5 
3 0.498455 46 28 
8 0.274813 1013 2 
12 0.167272 3473 1 
32 0.243565 236 5 
48 0.207574 843 2 
5 0.662311 2 324 
9 0.48703 117 12 
33 0.341073 104 7 
6 0.625068 13 97 
34 0.446108 49 19 
7 0.60677 20 92 
15 0.524699 22 46 
35 0.561844 4 63 
11 0.488539 89 16 
24 0.28837 461 2 
40 0.448608 71 18 
56 0.345161 275 7 
13 0.269565 556 1 
44 0.198399 344 2 
60 0.195777 1538 1 
36 0.450002 8 35 
50 0.373018 246 2 
51 0.438288 54 4 
52 0.345308 32 10 
37 0.852442 2 1230 
41 0.52025 26 81 
45 0.551096 23 91 
38 0.826264 4 572 
54 0.68667 7 232 
42 0.460832 36 37 
46 0.58961 5 152 
39 0.87044 2 2454 
55 0.789076 3 460 
47 0.907241 1 5479 
63 1 0 6096 
43 0.872038 1 2671 
27 0.423954 115 2 
57 0.420638 172 7 
61 0.650761 15 103 
62 0.563241 28 3 
53 0.653893 14 120 
23 0.469854 25 2 
431 31
0 0.176511 550 0 
4 0.260915 78 2 
8 0.391503 19 3 
12 0.403411 12 8 
16 0.198494 288 1 
32 0.227223 123 2 
48 0.272836 30 4 
7 0.312568 28 2 
36 0.337885 14 7 
52 0.437445 5 14 
11 0.569355 2 15 
40 0.707096 3 65 
56 0.739417 2 86 
15 0.4054 5 10 
44 0.568046 6 39 
60 0.745097 1 159 
20 0.219079 116 1 
28 0.266785 19 2 
34 0.249183 70 2 
50 0.275985 22 6 
39 0.319728 19 2 
55 0.490062 2 18 
43 0.847239 1 167 
59 0.915702 1 286 
47 0.817946 2 71 
63 1 0 550 
42 0.316205 28 2 
46 0.317447 20 10 
62 0.301431 22 6 
41 0.419512 4 12 
45 0.318161 12 10 
432 56
0 0.157486 5099 0 
1 0.383539 38 8 
2 0.357208 207 4 
3 0.281839 1324 1 
4 0.355181 108 5 
8 0.238674 960 1 
12 0.508057 9 17 
16 0.254586 1926 1 
32 0.354286 175 5 
48 0.340553 352 2 
5 0.420808 22 21 
9 0.504034 10 43 
13 0.844241 1 1840 
49 0.671204 5 139 
10 0.461558 46 9 
14 0.630299 7 119 
34 0.380187 103 10 
50 0.613838 13 42 
7 0.298352 906 1 
11 0.434929 158 3 
15 0.877898 1 2454 
19 0.551228 8 16 
35 0.557049 5 37 
51 0.696582 1 305 
36 0.392632 67 12 
52 0.45294 10 32 
40 0.324556 508 1 
56 0.342177 121 4 
17 0.347137 152 2 
18 0.268019 652 1 
20 0.274102 509 1 
28 0.285016 78 2 
60 0.36367 27 8 
37 0.47797 9 66 
53 0.73798 2 872 
57 0.602129 9 85 
61 0.810429 2 1509 
58 0.525684 29 25 
62 0.635519 5 282 
38 0.399008 48 26 
46 0.439354 37 36 
54 0.66081 2 467 
6 0.301725 595 1 
23 0.427526 16 11 
55 0.584885 6 56 
43 0.471521 55 5 
59 0.523861 46 12 
63 1 0 5099 
31 0.604541 2 282 
47 0.597189 4 191 
41 0.423289 90 1 
21 0.364034 75 6 
29 0.439194 26 10 
22 0.339841 155 3 
30 0.483866 14 52 
45 0.481244 7 113 
433 14
0 0.683026 22 0 
1 0.726833 5 1 
3 0.825612 3 2 
12 0.728312 9 1 
48 0.707346 5 1 
49 0.756638 2 2 
15 0.828588 2 3 
51 0.870084 1 5 
28 0.756232 5 1 
60 0.763809 2 3 
61 0.916658 1 6 
31 0.837318 1 5 
63 1 0 22 
29 0.7682 2 1 
434 27
0 0.199576 177 0 
1 0.43137 21 2 
2 0.257182 31 1 
3 0.551781 3 9 
4 0.380824 56 1 
12 0.480234 9 5 
48 0.26542 57 1 
13 0.532477 7 7 
33 0.448028 9 2 
49 0.613058 2 19 
10 0.480214 6 1 
14 0.633187 1 29 
15 0.904104 1 55 
51 0.735382 2 36 
7 0.46919 13 1 
52 0.399558 34 2 
56 0.655179 1 6 
60 0.441065 18 3 
61 0.55493 5 12 
35 0.477831 7 2 
11 0.506708 5 2 
63 1 0 177 
59 0.860706 1 49 
55 0.688084 4 5 
53 0.471767 11 2 
62 0.621524 2 15 
47 0.675886 2 2 
435 41
0 0.383658 703 0 
1 0.46845 124 1 
2 0.617535 4 4 
4 0.511172 61 4 
8 0.424538 305 1 
12 0.477555 106 2 
16 0.500173 17 3 
32 0.483467 83 2 
48 0.677959 3 16 
5 0.532086 27 5 
13 0.621724 5 14 
33 0.542504 38 4 
49 0.508005 50 1 
50 0.671313 4 7 
7 0.636521 7 10 
20 0.624516 3 46 
36 0.545621 24 7 
11 0.546041 13 1 
40 0.428478 116 1 
56 0.557735 9 2 
14 0.550343 25 2 
15 0.764728 2 33 
28 0.58177 11 5 
60 0.724177 2 27 
35 0.684519 1 10 
51 0.884413 1 159 
37 0.571799 12 20 
53 0.689947 3 26 
29 0.74132 2 59 
61 0.745688 1 133 
45 0.56002 25 4 
23 0.649816 3 83 
55 0.882199 2 122 
38 0.595827 9 27 
59 0.605659 4 3 
30 0.697017 3 36 
62 0.650804 11 2 
31 0.845888 1 220 
63 1 0 703 
47 0.6457 5 4 
22 0.614507 9 27 
436 12
0 0.523702 12 0 
3 0.533245 7 1 
12 0.801577 1 2 
32 0.61334 3 1 
48 0.874414 1 5 
11 0.600791 5 1 
51 0.79897 2 2 
60 0.925058 1 9 
44 0.728394 2 1 
59 0.666999 5 1 
63 1 0 12 
56 0.702743 2 1 
437 33
0 0.408554 423 0 
3 0.604867 7 3 
4 0.491871 60 2 
12 0.515593 19 5 
32 0.444132 337 1 
7 0.853209 1 120 
11 0.788268 2 26 
15 0.949994 1 231 
51 0.647741 3 5 
5 0.543253 36 2 
6 0.581741 1 9 
52 0.705961 3 5 
14 0.565637 17 5 
60 0.72657 1 41 
34 0.448529 48 1 
35 0.585117 26 2 
36 0.459048 168 1 
40 0.587697 18 4 
44 0.505856 77 2 
63 1 0 423 
55 0.849534 2 45 
37 0.716388 5 7 
53 0.559946 29 2 
46 0.579204 13 10 
62 0.712578 2 23 
42 0.642275 9 17 
39 0.731933 5 33 
43 0.676355 9 23 
47 0.818804 2 72 
45 0.551228 24 2 
61 0.66567 4 6 
57 0.591143 15 2 
58 0.638549 11 2 
438 50
0 0.0566824 21056 0 
1 0.19057 315 15 
2 0.116186 6534 2 
3 0.1049 8250 1 
4 0.0683383 2605 1 
8 0.138924 613 7 
12 0.10369 731 2 
48 0.118773 2008 3 
9 0.194921 268 45 
13 0.377782 47 62 
6 0.155202 134 5 
10 0.134962 1694 2 
14 0.421717 34 73 
18 0.148407 97 4 
50 0.118434 4260 2 
7 0.25944 44 17 
11 0.148938 345 10 
15 0.447069 9 165 
51 0.133549 1003 6 
20 0.127991 54 2 
36 0.118757 1016 1 
52 0.136477 13 7 
44 0.133452 24 4 
60 0.205339 4 16 
49 0.179865 988 11 
25 0.235403 66 113 
41 0.197299 155 57 
29 0.674628 1 6698 
45 0.625072 2 3399 
61 0.885263 1 12377 
22 0.37875 35 220 
38 0.437496 18 319 
54 0.461276 3 597 
26 0.238544 54 209 
42 0.234588 87 75 
58 0.212655 159 15 
30 0.582716 8 977 
46 0.577785 15 471 
62 0.71965 2 2151 
23 0.450837 6 631 
39 0.396894 28 18 
55 0.585673 1 1347 
27 0.252696 11 374 
59 0.22043 13 42 
31 0.603715 5 2147 
47 0.611972 3 2805 
63 1 0 21056 
40 0.121285 879 1 
53 0.184608 5 29 
57 0.182965 667 11 
439 0
440 5
0 0.590951 2 0 
48 0.670361 2 1 
52 0.768258 1 1 
60 0.787667 1 2 
63 1 0 2 
441 33
0 0.375301 907 0 
1 0.539028 1 10 
2 0.535365 63 6 
3 0.441982 71 1 
12 0.561844 4 2 
16 0.393971 412 1 
32 0.445394 356 2 
13 0.872038 1 184 
6 0.54843 51 6 
10 0.694053 9 42 
14 0.87044 2 172 
7 0.549721 2 9 
15 0.907241 1 369 
51 0.487777 4 1 
24 0.545428 20 2 
28 0.498455 36 1 
33 0.480031 232 2 
34 0.504463 106 4 
40 0.560427 18 8 
38 0.553356 27 14 
54 0.72406 11 20 
58 0.771387 7 92 
55 0.907988 1 227 
63 1 0 907 
59 0.906624 2 195 
56 0.814222 2 102 
30 0.60677 5 2 
31 0.524699 7 1 
37 0.494588 91 2 
41 0.558322 34 4 
42 0.619446 16 30 
62 0.789076 3 114 
39 0.54458 30 2 
442 55
0 0.2601 7345 0 
1 0.278642 943 2 
2 0.263211 1660 1 
3 0.376301 104 4 
4 0.459335 166 8 
8 0.564869 17 75 
32 0.282789 4406 1 
48 0.369549 49 2 
5 0.385595 452 6 
9 0.524886 21 42 
13 0.489134 99 8 
17 0.346296 243 2 
33 0.405569 21 13 
49 0.578203 3 34 
6 0.466655 122 17 
10 0.470567 73 24 
14 0.515376 28 64 
18 0.432684 22 20 
34 0.352977 336 4 
50 0.387298 32 7 
7 0.59807 11 172 
11 0.667166 2 554 
15 0.577958 15 136 
19 0.425078 57 6 
35 0.476586 18 36 
51 0.794457 1 2832 
20 0.622863 5 304 
52 0.564363 11 11 
24 0.619848 15 79 
36 0.312467 3857 1 
44 0.313475 125 2 
60 0.606572 2 25 
21 0.494603 33 14 
57 0.642089 2 123 
29 0.562528 13 36 
61 0.494927 22 8 
25 0.494308 94 2 
22 0.610322 10 189 
58 0.573772 5 37 
30 0.590468 12 136 
62 0.722592 1 291 
42 0.365134 185 6 
46 0.387195 58 14 
23 0.691352 5 780 
55 0.715095 4 964 
59 0.786146 2 1779 
31 0.765809 1 1250 
63 1 0 7345 
27 0.646308 10 94 
47 0.542678 17 60 
37 0.380555 506 4 
38 0.336219 1217 2 
39 0.317555 1827 1 
28 0.487576 48 2 
43 0.415268 49 7 
443 17
0 0.412171 25 0 
1 0.438117 15 1 
48 0.465837 10 1 
5 0.498657 2 1 
17 0.453472 9 1 
49 0.616899 4 3 
51 0.636197 2 4 
60 0.579522 4 1 
7 0.502126 1 1 
21 0.511601 1 3 
29 0.4759 4 1 
61 0.737197 2 5 
59 0.795032 1 4 
63 1 0 25 
62 0.791157 1 6 
23 0.613157 1 4 
31 0.640373 1 5 
444 30
0 0.276447 623 0 
1 0.728562 6 35 
2 0.673797 10 2 
3 0.90692 3 65 
4 0.400246 226 1 
8 0.497886 48 8 
12 0.402157 128 2 
48 0.299545 202 1 
13 0.79768 3 56 
10 0.726438 1 35 
11 0.994983 1 261 
15 0.951113 2 134 
5 0.700483 17 10 
7 0.735978 8 11 
20 0.422105 23 1 
52 0.585108 2 10 
9 0.533409 46 8 
60 0.420632 75 3 
49 0.658651 14 14 
50 0.50204 33 1 
51 0.771783 7 16 
56 0.477677 71 4 
61 0.927581 1 86 
59 0.995869 1 347 
63 1 0 623 
55 0.976533 2 37 
21 0.514623 21 1 
57 0.591049 18 12 
58 0.705188 2 17 
29 0.524072 4 1 
445 28
0 0.283268 225 0 
2 0.317477 79 1 
3 0.389109 58 2 
4 0.314038 30 1 
16 0.389907 14 2 
32 0.368983 44 1 
10 0.374644 11 1 
18 0.598542 10 3 
19 0.657736 2 20 
35 0.427311 30 3 
51 0.456166 26 5 
20 0.398175 2 4 
52 0.366943 28 1 
26 0.720162 4 22 
58 0.64334 7 13 
22 0.756147 2 29 
30 0.763408 2 70 
31 0.767082 2 95 
39 0.511471 1 3 
47 0.776957 1 101 
59 0.493936 23 5 
63 1 0 225 
53 0.414383 4 1 
60 0.400113 15 1 
56 0.510168 7 7 
62 0.64649 3 16 
27 0.503328 8 5 
61 0.610305 4 2 
446 9
0 0.500351 8 0 
3 0.567631 3 1 
12 0.56468 5 1 
15 0.622979 2 3 
35 0.631794 1 1 
14 0.587188 3 1 
47 0.95269 1 5 
63 1 0 8 
46 0.64088 1 1 
447 14
0 0.465047 33 0 
2 0.560344 19 1 
3 0.628387 4 2 
16 0.619078 9 1 
32 0.771043 1 7 
18 0.704594 5 3 
34 0.722986 2 5 
50 0.604986 8 1 
19 0.767475 3 6 
35 0.826237 1 20 
62 0.850673 1 1 
31 0.849911 2 6 
47 0.900889 1 26 
63 1 0 33 
448 14
0 0.368234 25 0 
1 0.480161 22 1 
2 0.673033 1 2 
3 0.673341 1 6 
12 0.646655 1 1 
33 0.505833 10 2 
49 0.495374 10 1 
15 0.840838 1 15 
35 0.608442 10 2 
63 1 0 25 
39 0.763402 2 4 
43 0.735482 5 2 
47 0.776961 2 8 
59 0.763372 1 2 
449 6
0 0.64141 3 0 
3 0.77057 2 1 
48 0.776209 1 1 
19 0.782077 1 1 
51 0.823685 1 3 
63 1 0 3 
450 36
0 0.206782 455 0 
3 0.24786 66 1 
8 0.326858 32 1 
12 0.527138 5 4 
16 0.208795 343 1 
32 0.458955 7 5 
48 0.574746 2 11 
11 0.427133 5 5 
15 0.650683 2 30 
19 0.338831 2 34 
35 0.494807 2 44 
51 0.281017 55 1 
40 0.649068 2 19 
56 0.335689 20 1 
44 0.93604 1 103 
60 0.780175 2 34 
18 0.24029 195 1 
20 0.224493 110 1 
28 0.238777 27 2 
43 0.8097 1 100 
59 0.47208 2 17 
47 0.937598 1 336 
63 1 0 455 
50 0.30534 35 2 
55 0.283295 11 1 
58 0.359554 12 6 
22 0.258963 75 2 
26 0.278088 54 3 
30 0.334666 13 8 
34 0.39335 16 3 
23 0.303582 8 7 
31 0.334927 6 20 
62 0.620091 5 16 
42 0.561963 5 12 
27 0.295377 24 3 
46 0.661102 2 39 
451 51
0 0.119351 37406 0 
1 0.185495 12108 1 
2 0.197261 3482 2 
3 0.209441 2621 4 
4 0.150066 10506 1 
8 0.192069 6028 2 
16 0.15974 2616 1 
32 0.177086 31 2 
48 0.205257 14 4 
5 0.285681 1712 5 
9 0.214587 4200 3 
13 0.374875 65 131 
17 0.642838 10 1283 
33 0.592623 15 557 
49 0.677037 3 1937 
6 0.307009 423 52 
10 0.316917 296 68 
14 0.373435 127 122 
18 0.786944 4 3248 
34 0.819524 1 4334 
50 0.606419 10 89 
7 0.288407 1079 19 
11 0.251238 1532 9 
15 0.441244 5 285 
19 0.810457 3 4601 
35 0.821029 1 11666 
51 0.893418 1 18313 
20 0.180697 1264 3 
28 0.172203 1290 1 
21 0.353387 87 55 
37 0.361439 58 66 
41 0.306631 189 6 
57 0.275154 406 3 
29 0.626042 19 669 
45 0.433349 39 482 
61 0.754119 2 3222 
26 0.587564 10 376 
42 0.358545 69 157 
58 0.344013 90 83 
30 0.769469 6 1472 
46 0.392616 50 279 
62 0.930498 1 5267 
23 0.292524 647 22 
39 0.41744 4 334 
27 0.378026 22 43 
43 0.399601 8 227 
59 0.323927 122 12 
31 0.872999 1 8700 
47 0.454882 3 1607 
63 1 0 37406 
22 0.306714 530 25 
452 27
0 0.254171 440 0 
1 0.342807 8 2 
2 0.329751 74 1 
3 0.405069 4 4 
16 0.339693 194 1 
32 0.419025 73 4 
48 0.402018 87 2 
33 0.611377 1 67 
49 0.593493 3 16 
18 0.428238 32 2 
34 0.448922 24 7 
50 0.497432 6 12 
19 0.49922 2 7 
35 0.837387 1 169 
51 0.838133 1 210 
36 0.464568 29 4 
44 0.521408 18 8 
60 0.563321 4 10 
61 0.706415 1 104 
42 0.516399 8 7 
46 0.545819 8 22 
62 0.627165 2 44 
63 1 0 440 
37 0.46525 8 4 
39 0.682314 3 8 
45 0.552524 4 34 
47 0.834673 2 72 
453 27
0 0.342895 238 0 
3 0.50025 5 3 
8 0.583076 3 3 
12 0.618454 3 9 
16 0.547621 24 4 
32 0.366178 186 1 
48 0.554945 17 6 
15 0.916799 2 14 
19 0.772417 2 16 
51 0.98982 1 90 
60 0.718694 1 34 
28 0.611925 5 5 
34 0.391822 72 1 
35 0.479534 26 2 
40 0.436346 47 1 
50 0.565265 10 8 
52 0.654093 5 14 
31 0.927817 1 43 
63 1 0 238 
18 0.534999 36 1 
43 0.72319 7 5 
47 0.492217 11 2 
24 0.458079 37 1 
54 0.606045 9 8 
55 0.788647 4 22 
59 0.817812 2 33 
27 0.749132 5 6 
454 0
455 34
0 0.293716 608 0 
1 0.512945 9 6 
2 0.493543 39 1 
3 0.72014 3 69 
4 0.577217 6 7 
16 0.490673 74 5 
32 0.3649 363 1 
48 0.42033 114 2 
5 0.774568 2 25 
13 0.681672 4 6 
18 0.511631 27 6 
7 0.807321 2 145 
15 0.831054 1 252 
52 0.614133 2 17 
19 0.630342 23 12 
20 0.515416 24 6 
33 0.377998 36 1 
35 0.676419 5 31 
40 0.375241 134 1 
49 0.451757 22 3 
51 0.642121 12 17 
60 0.55773 4 2 
61 0.713586 1 11 
22 0.586008 4 18 
55 0.887679 1 276 
63 1 0 608 
54 0.713924 1 35 
23 0.667309 3 43 
21 0.517649 9 6 
47 0.7565 2 31 
24 0.450998 134 1 
59 0.884666 2 19 
27 0.614387 36 1 
11 0.621079 8 1 
456 16
0 0.370801 37 0 
2 0.512452 11 1 
3 0.841311 1 6 
12 0.422348 16 1 
16 0.584555 7 1 
48 0.71513 2 2 
14 0.524549 10 2 
51 0.889138 1 9 
15 0.582877 3 3 
28 0.653687 2 4 
60 0.730919 1 11 
19 0.697342 3 1 
30 0.532028 5 2 
62 0.648347 2 4 
63 1 0 37 
31 0.787775 1 10 
457 22
0 0.4208 78 0 
3 0.544055 9 3 
12 0.436299 14 1 
32 0.445549 48 1 
48 0.555311 7 2 
15 0.667194 2 8 
19 0.597943 5 4 
51 0.792907 2 12 
13 0.441658 5 1 
28 0.535853 5 1 
60 0.62923 2 4 
35 0.487854 41 1 
49 0.673842 3 2 
31 0.800366 1 23 
63 1 0 78 
27 0.72465 2 6 
59 0.893276 1 20 
29 0.567398 2 2 
61 0.854283 1 9 
43 0.520105 21 1 
47 0.573151 4 2 
11 0.539769 14 1 
458 21
0 0.435447 78 0 
1 0.480906 51 1 
3 0.731168 3 3 
12 0.591375 5 6 
16 0.526607 19 2 
9 0.50528 8 1 
13 0.714269 3 9 
17 0.486364 37 1 
15 0.972045 2 19 
19 0.949045 1 12 
20 0.552273 12 2 
28 0.591344 6 5 
11 0.729078 5 1 
61 0.719514 1 16 
21 0.577044 3 4 
29 0.522089 14 1 
31 0.988384 1 43 
63 1 0 78 
23 0.8615 2 6 
52 0.592286 1 2 
53 0.718971 1 6 
459 41
0 0.0890257 1148 0 
1 0.18657 62 5 
3 0.168313 73 2 
12 0.132035 105 2 
32 0.137502 152 2 
48 0.0938115 756 1 
13 0.341704 12 9 
17 0.208065 47 9 
49 0.293033 3 20 
7 0.277385 7 2 
15 0.452835 4 17 
14 0.268199 39 2 
28 0.133895 28 3 
44 0.243832 22 8 
33 0.183147 130 2 
50 0.173753 148 2 
51 0.10301 269 1 
52 0.112078 11 2 
60 0.109748 173 1 
29 0.726175 2 185 
45 0.477657 5 31 
61 0.769544 1 370 
21 0.356022 6 36 
25 0.247626 36 9 
53 0.522375 2 83 
23 0.390733 2 78 
55 0.672355 1 190 
31 0.832722 1 461 
47 0.501066 2 66 
63 1 0 1148 
30 0.582661 3 88 
46 0.328854 15 10 
62 0.355482 5 41 
37 0.241034 13 2 
54 0.343227 8 23 
58 0.185353 38 3 
18 0.177394 94 2 
59 0.151673 43 1 
27 0.260816 3 24 
26 0.249647 25 14 
22 0.305843 19 16 
460 59
0 0.158368 12164 0 
1 0.189906 449 2 
2 0.179065 4524 1 
3 0.244258 23 4 
4 0.192847 2730 1 
8 0.239721 173 4 
12 0.223561 231 2 
16 0.232483 1394 3 
32 0.255855 488 5 
48 0.206702 2152 1 
5 0.296204 60 5 
9 0.518566 10 443 
13 0.525693 7 509 
17 0.328149 194 6 
33 0.337083 123 24 
49 0.382641 32 47 
6 0.242365 1472 2 
10 0.37554 69 22 
14 0.415533 15 29 
18 0.201055 2098 1 
34 0.335765 327 11 
50 0.3415 71 14 
11 0.491571 13 34 
15 0.533242 2 580 
19 0.409925 1 190 
35 0.36442 4 46 
51 0.388183 3 122 
20 0.277722 630 4 
36 0.282239 17 18 
52 0.281828 147 6 
24 0.394823 68 15 
56 0.438451 13 26 
28 0.414438 13 81 
44 0.390457 17 57 
60 0.531296 4 173 
21 0.407713 19 147 
53 0.385833 24 115 
57 0.778093 3 1201 
29 0.545714 3 1276 
61 0.826993 2 3349 
25 0.500233 16 309 
41 0.390331 29 67 
45 0.37165 58 28 
22 0.297953 80 13 
38 0.255003 1218 2 
54 0.368151 30 47 
26 0.400936 26 70 
58 0.71686 5 194 
30 0.461588 5 196 
62 0.848873 1 4004 
42 0.344614 129 15 
59 0.820475 1 1591 
31 0.615361 1 2333 
63 1 0 12164 
23 0.28164 286 4 
55 0.297485 59 10 
46 0.299962 635 2 
27 0.322667 126 4 
47 0.316998 83 2 
461 9
0 0.534224 6 0 
2 0.75991 1 3 
3 0.802937 1 4 
4 0.630208 1 1 
48 0.600711 3 1 
51 0.832438 1 6 
6 0.703716 1 1 
50 0.705443 2 1 
63 1 0 6 
462 20
0 0.303686 84 0 
1 0.321502 37 1 
2 0.506105 4 7 
3 0.488747 5 2 
12 0.340662 18 1 
48 0.326704 20 1 
9 0.42331 6 3 
13 0.357742 11 2 
49 0.375815 11 2 
10 0.52755 2 10 
14 0.667568 2 20 
15 0.836749 1 25 
60 0.421536 4 2 
50 0.501668 5 3 
57 0.599567 4 5 
61 0.614093 2 11 
62 0.908312 1 36 
63 1 0 84 
59 0.605407 2 5 
55 0.633759 1 5 
463 34
0 0.312467 331 0 
2 0.410844 23 1 
3 0.621079 8 4 
8 0.493543 39 2 
12 0.451451 60 1 
16 0.430095 201 1 
6 0.774568 2 13 
10 0.512945 9 3 
14 0.681672 4 5 
7 0.807321 2 78 
11 0.72014 3 37 
15 0.831054 1 140 
51 0.884666 2 13 
24 0.511631 27 4 
44 0.509882 9 1 
60 0.53991 7 2 
17 0.450998 134 1 
19 0.614387 36 2 
20 0.586008 4 9 
62 0.713586 1 9 
55 0.887679 1 143 
63 1 0 331 
27 0.630342 23 7 
47 0.7565 2 15 
61 0.55773 4 2 
52 0.713924 1 17 
21 0.515416 24 2 
25 0.490673 74 1 
23 0.667309 3 22 
59 0.642121 12 7 
43 0.676419 5 14 
53 0.614133 2 6 
22 0.517649 9 2 
5 0.577217 6 2 
464 7
0 0.463325 4 0 
16 0.704943 3 1 
48 0.735034 1 2 
19 0.79344 2 1 
51 0.809613 1 3 
31 0.797985 1 1 
63 1 0 4 
465 25
0 0.192768 263 0 
3 0.406647 5 2 
4 0.22141 58 2 
16 0.198656 177 1 
32 0.399645 6 7 
48 0.279423 17 5 
35 0.692453 3 30 
51 0.804969 2 95 
52 0.26367 58 3 
18 0.484657 2 2 
19 0.292472 24 1 
20 0.211929 128 1 
33 0.40481 3 18 
49 0.392836 7 11 
50 0.757685 2 30 
47 0.815776 1 32 
59 0.831709 1 114 
63 1 0 263 
53 0.33879 28 3 
54 0.509598 9 6 
55 0.768589 4 16 
23 0.308537 12 2 
57 0.356896 8 3 
62 0.664954 3 6 
39 0.581429 8 2 
466 4
0 0.683448 1 0 
48 0.756105 1 1 
51 0.998338 1 1 
63 1 0 1 
467 7
0 0.319916 4 0 
12 0.741553 2 1 
48 0.750898 2 1 
15 0.911208 1 1 
60 0.811028 1 2 
51 0.865906 1 1 
63 1 0 4 
468 6
0 0.401613 3 0 
3 0.461906 2 1 
48 0.631552 1 1 
35 0.571461 1 1 
51 0.96021 1 3 
63 1 0 3 
469 0
470 11
0 0.317239 11 0 
1 0.625512 9 1 
3 0.742854 2 2 
13 0.659458 2 1 
49 0.657773 5 1 
15 0.828192 1 3 
51 0.796084 1 4 
61 0.77821 1 3 
57 0.693405 3 1 
63 1 0 11 
59 0.76517 2 1 
471 14
0 0.585182 18 0 
2 0.593206 11 1 
3 0.663444 3 2 
8 0.814511 1 5 
48 0.769144 3 2 
10 0.677224 3 1 
50 0.653025 5 1 
11 0.751196 1 3 
19 0.677333 1 2 
51 0.851515 1 7 
56 0.861363 1 9 
60 0.895211 1 11 
58 0.796915 1 2 
63 1 0 18 
472 20
0 0.389202 51 0 
2 0.470069 10 1 
3 0.559198 5 2 
8 0.601407 3 3 
12 0.427053 24 1 
48 0.466519 9 1 
14 0.589233 2 2 
50 0.521405 3 2 
11 0.701689 2 7 
15 0.798196 1 13 
51 0.700264 2 5 
56 0.717632 1 8 
44 0.44615 15 1 
60 0.525135 3 3 
62 0.606878 1 7 
59 0.763372 1 22 
63 1 0 51 
47 0.57634 5 1 
40 0.555742 7 1 
43 0.632999 3 2 
473 25
0 0.220149 161 0 
1 0.24633 98 1 
2 0.669376 15 3 
3 0.7084 8 5 
4 0.317558 21 1 
12 0.333223 19 3 
13 0.283966 37 1 
33 0.268414 35 1 
49 0.456199 3 6 
14 0.710427 5 7 
50 0.738659 2 10 
15 0.921087 2 16 
35 0.717642 5 7 
51 0.780915 1 39 
52 0.378584 2 4 
60 0.370429 12 3 
45 0.420377 3 6 
61 0.381491 8 4 
34 0.650335 24 1 
46 0.729871 2 14 
62 0.764042 1 38 
47 0.937885 1 50 
63 1 0 161 
39 0.746635 3 7 
55 0.775331 2 11 
474 12
0 0.632069 24 0 
1 0.676181 8 2 
2 0.661431 15 1 
32 0.737457 1 5 
33 0.699662 5 3 
49 0.746033 3 5 
34 0.688726 7 1 
35 0.855778 1 14 
51 0.832478 2 5 
61 0.785674 1 5 
47 0.899562 1 14 
63 1 0 24 
475 19
0 0.404085 94 0 
3 0.413483 81 1 
16 0.55599 12 1 
48 0.807004 1 9 
11 0.451104 23 1 
19 0.708249 5 3 
35 0.501215 52 1 
51 0.99251 1 46 
24 0.721232 6 4 
27 0.807447 3 11 
43 0.604968 18 3 
59 0.848819 2 27 
31 0.948248 1 15 
39 0.64544 4 5 
47 0.597555 24 1 
63 1 0 94 
56 0.790319 3 7 
40 0.609753 9 3 
55 0.713241 4 5 
476 52
0 0.188682 4926 0 
2 0.252842 783 1 
3 0.293672 100 2 
4 0.212638 977 1 
8 0.242002 351 4 
16 0.301758 57 9 
32 0.200617 1433 1 
48 0.230738 1225 2 
18 0.283206 194 4 
34 0.355896 28 20 
50 0.271729 461 3 
7 0.402114 17 15 
11 0.300528 57 11 
19 0.694487 7 99 
35 0.706748 5 276 
51 0.47713 14 39 
5 0.227667 383 1 
20 0.292705 189 1 
36 0.342312 14 16 
52 0.320384 23 9 
9 0.244685 285 5 
24 0.386712 9 16 
17 0.568629 37 27 
28 0.420377 4 63 
33 0.638836 23 72 
44 0.283966 81 1 
49 0.382499 77 12 
56 0.238555 586 2 
60 0.381491 7 32 
30 0.308766 65 4 
54 0.308374 138 3 
62 0.370429 10 18 
23 0.5151 13 18 
39 0.837338 3 477 
55 0.974134 1 1353 
27 0.776749 1 276 
43 0.546541 11 43 
59 0.416004 28 20 
31 0.937885 1 1828 
47 0.921087 2 1004 
63 1 0 4926 
21 0.428891 69 2 
37 0.675583 11 106 
53 0.765458 1 772 
25 0.618496 4 69 
41 0.506961 56 12 
57 0.25237 168 7 
29 0.729871 3 364 
45 0.710427 7 199 
46 0.333223 47 8 
61 0.764042 2 632 
38 0.317005 103 3 
477 20
0 0.106756 95 0 
4 0.192189 19 1 
8 0.282791 2 2 
16 0.391349 5 4 
32 0.319462 17 2 
48 0.267168 52 1 
36 0.581255 5 5 
52 0.353631 12 2 
56 0.654369 2 5 
19 0.394018 5 5 
35 0.416699 4 8 
44 0.643883 3 7 
51 0.271693 15 1 
60 0.797304 1 15 
39 0.681785 2 16 
55 0.466103 4 3 
59 0.745336 1 9 
31 0.809222 1 36 
47 0.779273 2 31 
63 1 0 95 
478 40
0 0.157899 4621 0 
1 0.188126 1600 1 
3 0.213029 949 2 
4 0.20139 1137 1 
8 0.339197 80 25 
12 0.38793 26 27 
32 0.210757 829 1 
9 0.209528 134 1 
17 0.259248 38 4 
33 0.315189 30 15 
49 0.241235 449 3 
11 0.355652 35 30 
15 0.770771 2 547 
19 0.31144 8 8 
35 0.406705 7 129 
51 0.218493 897 2 
6 0.207443 222 1 
20 0.216322 496 1 
36 0.305212 313 3 
10 0.409772 19 73 
14 0.47226 18 101 
28 0.5835 3 631 
44 0.582725 3 602 
34 0.263651 379 6 
40 0.334424 97 21 
45 0.378299 23 15 
50 0.25123 381 5 
43 0.355994 14 82 
31 0.794141 1 2453 
63 1 0 4621 
47 0.544273 7 387 
59 0.336016 51 2 
38 0.320206 185 10 
24 0.327606 180 1 
39 0.35088 28 13 
58 0.419108 1 96 
30 0.637344 2 880 
46 0.507655 13 148 
62 0.718766 1 1230 
42 0.331263 144 16 
479 14
0 0.624319 40 0 
1 0.725286 14 2 
2 0.707307 19 1 
3 0.765322 5 4 
48 0.763402 2 3 
5 0.788244 2 4 
9 0.750917 2 2 
49 0.735482 5 2 
7 0.792753 2 8 
15 0.813124 1 12 
51 0.776961 2 9 
61 0.763372 1 2 
55 0.840838 1 17 
63 1 0 40 
480 43
0 0.181553 841 0 
1 0.210688 103 2 
2 0.189764 519 1 
3 0.236858 31 4 
8 0.25249 39 3 
12 0.224409 76 2 
16 0.471317 1 33 
32 0.355729 1 6 
48 0.253052 71 1 
5 0.273302 60 2 
9 0.449459 1 58 
13 0.448878 7 14 
49 0.572145 4 28 
10 0.25537 8 5 
14 0.203803 356 1 
18 0.465303 2 18 
34 0.296882 11 3 
50 0.441554 8 9 
11 0.393007 7 19 
15 0.380099 21 7 
19 0.806217 1 191 
51 0.721089 2 136 
56 0.412076 23 10 
28 0.457375 6 7 
60 0.479963 3 29 
52 0.38311 29 6 
53 0.319675 52 3 
25 0.564281 1 71 
29 0.882165 1 233 
45 0.545207 3 23 
61 0.776612 2 113 
30 0.325329 10 5 
46 0.214228 210 1 
62 0.293993 24 3 
59 0.472445 6 42 
31 0.937218 1 451 
47 0.471312 5 8 
63 1 0 841 
57 0.418122 14 13 
55 0.67182 3 52 
38 0.255989 157 1 
36 0.346778 30 1 
54 0.290636 116 1 
481 35
0 0.215041 390 0 
3 0.24309 59 1 
4 0.279794 113 1 
12 0.342968 11 8 
16 0.236634 185 1 
32 0.30455 11 3 
48 0.399859 11 9 
7 0.290127 5 4 
11 0.263414 19 1 
15 0.415906 4 30 
19 0.268981 18 3 
51 0.382794 13 4 
5 0.281377 13 1 
20 0.299134 29 4 
36 0.282553 49 1 
52 0.505538 6 15 
13 0.361617 5 16 
60 0.566219 2 64 
18 0.265141 18 1 
24 0.285776 75 1 
28 0.338338 23 6 
56 0.541003 3 26 
39 0.358028 1 8 
27 0.368648 3 7 
43 0.334103 6 1 
59 0.915861 1 40 
31 0.425395 2 53 
47 0.430917 1 92 
63 1 0 390 
37 0.286247 2 2 
53 0.518274 1 19 
61 0.570591 1 107 
25 0.342108 17 1 
29 0.34544 8 7 
57 0.350396 6 1 
482 37
0 0.296329 573 0 
1 0.310865 311 1 
2 0.367559 51 2 
3 0.412142 12 4 
4 0.363311 73 2 
12 0.357031 111 1 
16 0.648553 2 111 
32 0.451183 10 6 
48 0.646655 3 79 
17 0.38951 81 2 
33 0.375358 145 1 
49 0.421931 22 4 
18 0.544187 8 9 
34 0.411109 27 3 
50 0.625315 4 26 
15 0.484883 4 5 
19 0.792753 2 146 
35 0.530624 5 14 
51 0.840838 1 291 
20 0.459373 64 2 
52 0.521023 9 6 
28 0.56111 7 10 
44 0.408597 23 1 
60 0.606878 4 34 
29 0.404774 47 2 
61 0.483917 14 6 
31 0.813124 1 191 
47 0.576363 2 20 
63 1 0 573 
23 0.765322 5 4 
24 0.472175 41 2 
55 0.776961 2 14 
30 0.472386 25 2 
62 0.525135 9 8 
27 0.716632 12 2 
56 0.485689 20 2 
59 0.776612 4 4 
483 16
0 0.47233 24 0 
16 0.674995 2 3 
48 0.491232 22 1 
28 0.806924 2 4 
51 0.660698 2 2 
52 0.617299 2 2 
56 0.500695 15 1 
60 0.989253 1 15 
44 0.88623 1 7 
55 0.772786 1 6 
63 1 0 24 
59 0.579533 6 1 
40 0.686812 1 3 
24 0.597621 5 1 
43 0.67219 2 1 
39 0.716747 1 1 
484 55
0 0.247819 5927 0 
1 0.330464 4639 1 
2 0.395089 103 3 
3 0.61356 19 13 
4 0.386273 434 4 
8 0.626534 4 262 
12 0.567398 6 79 
16 0.393105 692 1 
32 0.488703 23 24 
48 0.574399 7 52 
5 0.347207 2004 1 
9 0.521241 28 25 
13 0.509011 63 16 
33 0.334947 2338 1 
49 0.410027 84 2 
6 0.424101 35 8 
10 0.570885 9 69 
14 0.535853 21 32 
50 0.515828 19 6 
7 0.654294 5 44 
11 0.73685 2 824 
15 0.800366 1 1175 
35 0.669363 7 160 
51 0.851697 4 241 
20 0.411163 372 7 
52 0.515437 12 18 
56 0.755103 2 689 
60 0.854283 1 1059 
19 0.494465 64 8 
24 0.467493 35 16 
28 0.433662 191 8 
40 0.548747 9 68 
37 0.371351 1405 2 
53 0.420295 34 5 
57 0.569427 13 39 
61 0.615687 7 76 
34 0.358844 407 1 
41 0.469358 53 7 
45 0.416786 359 3 
58 0.73326 3 234 
62 0.62923 5 119 
55 0.871203 2 326 
59 0.927858 1 2764 
63 1 0 5927 
43 0.715165 3 380 
23 0.439101 134 7 
27 0.505008 20 31 
31 0.573151 14 65 
29 0.438173 84 11 
44 0.441658 51 18 
36 0.371897 930 2 
39 0.545406 29 11 
42 0.412782 166 1 
46 0.436299 89 5 
47 0.667194 12 102 
485 46
0 0.264527 2092 0 
1 0.510149 168 2 
2 0.31993 1774 1 
3 0.558894 17 4 
4 0.571836 3 50 
8 0.469897 17 5 
12 0.530498 7 14 
16 0.419557 76 5 
32 0.66123 2 53 
48 0.447261 28 9 
5 0.537545 115 7 
9 0.558661 5 17 
13 0.671023 3 41 
17 0.589129 18 18 
33 0.640548 7 36 
49 0.692987 3 119 
6 0.424539 162 5 
10 0.409139 186 3 
14 0.372262 361 1 
18 0.392751 101 4 
34 0.380234 112 2 
50 0.327733 667 1 
7 0.763147 3 172 
11 0.77411 2 244 
15 0.899077 1 482 
19 0.685698 7 37 
35 0.773154 2 146 
51 0.812184 2 408 
28 0.487819 21 6 
52 0.569955 21 18 
21 0.554948 60 7 
37 0.594996 30 14 
53 0.643941 11 53 
29 0.685883 1 78 
61 0.801474 1 303 
54 0.441377 41 7 
62 0.482756 2 11 
58 0.4041 378 1 
59 0.942945 1 789 
63 1 0 2092 
27 0.688843 3 43 
31 0.673395 13 6 
55 0.719142 7 92 
39 0.612515 12 14 
56 0.419182 148 1 
60 0.430232 81 1 
486 35
0 0.155705 644 0 
1 0.374293 24 4 
3 0.346449 33 1 
4 0.192693 184 1 
12 0.346445 55 2 
16 0.162037 219 1 
48 0.167857 129 2 
13 0.515848 8 9 
49 0.390602 16 9 
7 0.756689 2 7 
15 0.764696 1 155 
19 0.383442 4 3 
51 0.475912 2 17 
5 0.268282 48 1 
6 0.62769 3 4 
20 0.248834 20 5 
52 0.245107 56 3 
14 0.446302 20 2 
28 0.427456 18 8 
60 0.44594 8 20 
17 0.334005 48 1 
50 0.200865 30 2 
56 0.323741 17 5 
29 0.583558 2 106 
61 0.564527 5 51 
53 0.41027 9 13 
55 0.85594 1 168 
63 1 0 644 
31 0.737601 2 134 
21 0.430644 2 20 
54 0.691183 1 128 
30 0.543757 6 17 
62 0.584938 2 99 
58 0.350027 9 7 
26 0.37371 6 7 
487 43
0 0.107358 1166 0 
1 0.295774 49 5 
2 0.401108 8 23 
3 0.370634 13 16 
4 0.25051 74 2 
8 0.16426 759 1 
12 0.294528 34 6 
16 0.277977 16 4 
32 0.269142 95 2 
48 0.228508 118 1 
33 0.303634 26 7 
49 0.521696 2 42 
14 0.52976 3 32 
34 0.572409 1 183 
50 0.469673 4 26 
15 0.617837 3 66 
35 0.727928 1 558 
51 0.805247 1 651 
7 0.330577 24 6 
20 0.341184 16 6 
9 0.245373 232 2 
10 0.192032 348 1 
11 0.292644 48 4 
40 0.351184 23 11 
44 0.334046 28 8 
37 0.53872 4 48 
41 0.380545 15 23 
45 0.646483 3 108 
61 0.959363 1 175 
47 0.659773 2 266 
63 1 0 1166 
23 0.482441 8 12 
21 0.525128 8 18 
13 0.247288 97 2 
57 0.286145 23 3 
26 0.295616 5 2 
42 0.419136 5 38 
58 0.221848 47 1 
43 0.600844 3 84 
59 0.404589 5 8 
38 0.560782 1 87 
29 0.531879 4 20 
54 0.304683 5 1 
488 13
0 0.5707 17 0 
12 0.663639 5 1 
16 0.600815 9 1 
32 0.789691 2 2 
48 0.842049 1 6 
15 0.814267 1 1 
28 0.83627 2 2 
44 0.884373 1 5 
60 0.929987 1 14 
18 0.705205 2 1 
19 0.780174 2 2 
63 1 0 17 
51 0.820727 2 2 
489 6
0 0.312115 4 0 
8 0.354811 2 1 
12 0.579334 2 2 
15 0.86057 1 2 
60 0.651435 1 2 
63 1 0 4 
490 31
0 0.311888 261 0 
1 0.32971 93 1 
2 0.465409 15 2 
3 0.490436 8 4 
4 0.420286 6 6 
12 0.341542 139 1 
5 0.393139 25 3 
13 0.351702 40 2 
33 0.483586 5 7 
6 0.577085 5 11 
14 0.678594 2 17 
7 0.647759 1 29 
35 0.49059 5 11 
51 0.534607 2 15 
28 0.360884 57 1 
44 0.438689 15 4 
60 0.388629 19 2 
21 0.426038 8 4 
53 0.574097 5 7 
45 0.468124 11 6 
61 0.647071 2 17 
54 0.687354 2 18 
46 0.729296 1 49 
62 0.886807 1 104 
55 0.697617 1 74 
47 0.698171 3 21 
63 1 0 261 
30 0.666549 5 1 
31 0.716191 1 28 
20 0.389665 17 1 
23 0.582334 3 5 
491 8
0 0.601425 5 0 
3 0.62691 2 1 
12 0.608496 1 1 
32 0.629597 1 1 
48 0.813458 1 2 
15 0.747371 1 2 
51 0.959132 1 3 
63 1 0 5 
492 15
0 0.209869 15 0 
1 0.315394 6 1 
2 0.513945 1 2 
3 0.696314 1 6 
32 0.227622 7 1 
5 0.56989 2 1 
13 0.660456 2 2 
15 0.873087 1 8 
35 0.374091 3 1 
44 0.355892 4 1 
61 0.661735 1 4 
63 1 0 15 
51 0.560092 2 1 
60 0.470758 4 1 
62 0.535989 2 1 
493 32
0 0.396919 259 0 
1 0.445352 3 1 
4 0.430113 238 1 
8 0.7006 7 6 
12 0.775164 4 11 
32 0.496191 2 4 
48 0.409391 5 1 
5 0.577168 2 10 
9 0.708319 1 29 
7 0.759082 1 29 
36 0.46411 224 1 
11 0.90683 1 84 
56 0.904756 1 66 
44 0.838564 2 20 
60 0.870973 2 47 
37 0.466736 112 1 
39 0.48125 14 2 
40 0.468687 94 1 
59 0.93962 1 189 
63 1 0 259 
41 0.474814 60 2 
53 0.572174 14 4 
21 0.56154 22 3 
43 0.593881 4 5 
55 0.657238 3 11 
23 0.643887 6 5 
24 0.566127 18 3 
57 0.672518 6 8 
25 0.501656 49 2 
61 0.713227 3 12 
27 0.64457 2 15 
28 0.716938 8 3 
494 11
0 0.691073 16 0 
1 0.830603 4 2 
3 0.789734 9 1 
12 0.749645 3 1 
9 0.849651 2 3 
13 0.967309 2 6 
11 0.796691 3 1 
15 0.999245 1 9 
51 0.895722 1 1 
61 0.985994 1 6 
63 1 0 16 
495 0
496 8
0 0.677772 9 0 
16 0.730443 5 1 
32 0.784388 3 2 
48 0.943972 1 4 
28 0.856295 1 3 
44 0.833154 2 2 
60 0.94471 1 9 
63 1 0 9 
497 11
0 0.333204 11 0 
4 0.800809 1 3 
12 0.65267 4 1 
48 0.464426 6 1 
7 0.815491 1 4 
15 0.703626 2 1 
60 0.796262 1 3 
51 0.469745 2 1 
52 0.755275 3 1 
55 0.896958 1 6 
63 1 0 11 
498 41
0 0.278957 1090 0 
2 0.306195 227 1 
3 0.315281 37 2 
4 0.459917 6 14 
8 0.351522 92 3 
12 0.392572 73 6 
16 0.363823 20 4 
32 0.289949 299 2 
48 0.28228 336 1 
6 0.331473 111 1 
14 0.339283 77 2 
18 0.463097 2 14 
7 0.377751 13 3 
11 0.396612 6 8 
19 0.421112 6 9 
51 0.319865 12 3 
36 0.485524 3 42 
52 0.699404 3 73 
24 0.656129 7 21 
28 0.657758 5 53 
44 0.42624 60 10 
60 0.774529 2 182 
33 0.295724 54 2 
40 0.293519 162 2 
22 0.611421 1 16 
54 0.506229 14 1 
30 0.80235 1 300 
46 0.551235 2 46 
62 0.816515 1 570 
55 0.77407 1 106 
27 0.69154 2 61 
59 0.503093 4 11 
31 0.770425 2 157 
63 1 0 1090 
45 0.462625 43 12 
47 0.467573 5 22 
37 0.465709 11 14 
53 0.660828 8 15 
61 0.740672 4 39 
29 0.59353 21 12 
25 0.617459 9 12 
499 24
0 0.247465 90 0 
1 0.268913 71 1 
3 0.276492 1 3 
12 0.431477 6 2 
16 0.26034 12 1 
13 0.321767 17 1 
33 0.269821 53 1 
15 0.829733 1 46 
14 0.487173 1 6 
28 0.473476 3 4 
60 0.665584 1 7 
20 0.282913 9 1 
45 0.433363 9 3 
35 0.270409 22 1 
37 0.391054 22 1 
63 1 0 90 
31 0.726719 2 22 
23 0.452138 2 6 
52 0.342006 4 1 
47 0.619111 4 12 
46 0.450309 5 3 
39 0.41953 13 2 
43 0.483119 4 3 
55 0.431413 3 3 
500 24
0 0.336509 139 0 
4 0.422664 43 1 
8 0.486905 15 3 
12 0.570145 4 7 
32 0.437971 43 1 
48 0.477067 34 2 
6 0.423704 23 1 
52 0.538908 1 12 
11 0.852606 1 29 
56 0.533226 10 7 
15 0.837476 3 7 
44 0.630975 1 10 
35 0.456635 8 1 
51 0.479186 6 3 
60 0.508286 17 2 
10 0.478016 22 1 
38 0.609709 1 1 
55 0.713188 1 33 
43 0.948037 1 58 
58 0.534265 5 8 
59 0.666855 4 18 
47 0.993393 1 76 
63 1 0 139 
42 0.624644 1 10 
501 18
0 0.369464 22 0 
1 0.44439 13 1 
8 0.569396 7 1 
32 0.546252 2 1 
5 0.478197 9 1 
9 0.596296 1 5 
13 0.582656 3 2 
11 0.777503 1 10 
40 0.699743 2 3 
56 0.573686 3 1 
7 0.618587 5 1 
29 0.663557 1 2 
61 0.688921 1 4 
59 0.821346 1 16 
43 0.707304 2 3 
23 0.622281 2 1 
55 0.720722 2 2 
63 1 0 22 
502 32
0 0.361078 293 0 
1 0.552574 66 1 
2 0.705754 17 3 
3 0.774937 8 15 
4 0.387754 132 1 
8 0.447562 19 4 
12 0.398362 25 2 
48 0.49258 26 1 
5 0.633816 13 8 
9 0.599985 18 5 
49 0.69795 10 2 
10 0.804552 1 19 
14 0.79015 4 6 
50 0.794766 4 9 
15 0.814378 2 33 
35 0.798437 4 15 
51 0.901325 2 42 
6 0.551741 54 1 
7 0.71902 11 10 
52 0.494285 10 2 
37 0.701767 1 18 
53 0.89891 1 35 
25 0.621326 2 5 
41 0.623965 2 10 
61 0.79688 3 2 
58 0.842146 1 31 
62 0.918769 1 51 
47 0.893308 1 73 
63 1 0 293 
43 0.879142 1 25 
55 0.904724 1 92 
54 0.658267 8 3 
503 30
0 0.225908 159 0 
1 0.429499 1 14 
8 0.277415 8 2 
12 0.27462 56 1 
16 0.277143 67 1 
32 0.321004 10 4 
48 0.310738 17 2 
49 0.729981 1 47 
9 0.364179 8 2 
13 0.418804 7 7 
14 0.352246 23 1 
15 0.391637 15 2 
60 0.371358 3 3 
20 0.280862 40 1 
33 0.394161 8 4 
35 0.761356 2 20 
50 0.406053 2 2 
51 0.876865 1 71 
45 0.461805 4 12 
61 0.565995 2 24 
46 0.590512 1 13 
7 0.42348 6 4 
47 0.84609 1 59 
63 1 0 159 
21 0.383863 28 1 
23 0.411816 12 2 
39 0.443824 6 6 
29 0.413373 13 1 
53 0.386445 3 1 
43 0.601732 3 6 
504 24
0 0.282274 126 0 
1 0.355852 33 1 
3 0.414836 9 2 
16 0.324016 45 1 
32 0.333802 39 2 
13 0.529915 5 3 
33 0.46242 6 6 
49 0.386401 13 1 
15 0.976365 1 34 
19 0.458523 6 3 
51 0.505081 2 6 
44 0.373877 33 2 
14 0.630164 2 7 
61 0.601635 2 15 
41 0.475311 6 8 
57 0.546803 3 9 
63 1 0 126 
31 0.511267 4 3 
59 0.659114 1 23 
45 0.426418 26 2 
46 0.430571 5 4 
47 0.704147 2 19 
62 0.668984 1 26 
43 0.480856 3 8 
505 49
0 0.0741117 3369 0 
1 0.156001 370 1 
2 0.236052 103 2 
3 0.248753 50 4 
4 0.336851 12 30 
8 0.240539 84 14 
12 0.172072 122 9 
16 0.12399 734 2 
48 0.0873368 1894 1 
5 0.28462 54 1 
9 0.346204 22 42 
13 0.422312 13 59 
17 0.195846 91 3 
49 0.228689 37 5 
6 0.559297 4 119 
14 0.534697 12 78 
18 0.4997 12 15 
50 0.482795 25 8 
7 0.565117 2 200 
11 0.332915 31 26 
15 0.790644 1 728 
19 0.57077 6 42 
51 0.539507 10 18 
52 0.408463 6 37 
24 0.331252 15 28 
56 0.409097 4 85 
20 0.299849 35 5 
28 0.135907 575 3 
60 0.118795 1078 1 
21 0.379214 1 94 
25 0.353291 7 79 
57 0.454921 2 211 
29 0.266645 28 6 
22 0.742767 1 351 
54 0.807698 1 728 
30 0.681148 5 110 
62 0.709639 2 205 
55 0.855511 1 1534 
27 0.612164 4 183 
59 0.705865 2 531 
63 1 0 3369 
31 0.765736 2 348 
44 0.155506 368 4 
46 0.185676 28 8 
47 0.178857 75 4 
40 0.181296 143 4 
38 0.21156 9 8 
43 0.255343 40 8 
39 0.326958 3 20 
506 28
0 0.399507 78 0 
3 0.449973 20 1 
4 0.522171 27 1 
48 0.46152 31 1 
7 0.630793 3 7 
11 0.482652 8 1 
15 0.630253 4 2 
51 0.604008 5 3 
5 0.607811 7 1 
20 0.544721 15 1 
36 0.545315 2 2 
49 0.564084 11 1 
56 0.547309 13 1 
60 0.616408 2 3 
55 0.658536 3 11 
59 0.810409 1 20 
63 1 0 78 
21 0.730705 1 12 
37 0.610599 2 3 
53 0.759686 1 31 
23 0.564684 7 1 
28 0.603186 5 1 
57 0.695525 4 3 
61 0.830905 1 39 
58 0.613811 6 1 
29 0.640726 3 1 
25 0.704198 1 5 
26 0.621127 1 1 
507 0
508 26
0 0.443037 228 0 
2 0.627563 68 2 
3 0.503268 147 1 
16 0.560855 6 2 
48 0.498902 7 1 
14 0.65543 2 2 
18 0.757921 3 6 
34 0.689652 63 2 
7 0.697991 40 1 
11 0.753425 9 2 
15 0.89894 1 6 
19 0.827186 3 21 
35 0.759027 25 3 
51 0.948042 1 122 
62 0.837669 1 4 
38 0.699561 35 2 
23 0.797185 9 9 
39 0.785455 17 6 
55 0.839596 4 20 
27 0.867792 2 43 
43 0.847719 4 11 
59 0.928153 2 76 
63 1 0 228 
54 0.717044 18 2 
53 0.763542 13 2 
21 0.766068 9 2 
509 10
0 0.735194 12 0 
3 0.837398 5 1 
8 0.754294 1 1 
48 0.752763 6 1 
11 0.918908 1 2 
51 0.861783 4 2 
52 0.855066 2 1 
59 0.945217 1 7 
55 0.918522 2 3 
63 1 0 12 
510 9
0 0.644787 7 0 
3 0.852775 3 1 
48 0.688022 4 1 
15 0.928879 1 1 
51 0.875034 2 2 
60 0.772154 2 1 
63 1 0 7 
55 0.933198 1 2 
62 0.785874 1 1 
511 22
0 0.378511 53 0 
2 0.414525 9 1 
3 0.444024 3 2 
8 0.492776 12 1 
12 0.65888 3 3 
48 0.438889 26 1 
6 0.688265 3 2 
10 0.695427 3 4 
11 0.842049 1 19 
15 0.820727 2 6 
9 0.732444 2 6 
56 0.706011 3 3 
60 0.800735 1 9 
49 0.540299 11 1 
52 0.571386 11 1 
59 0.929987 1 35 
63 1 0 53 
57 0.883805 1 11 
61 0.555561 10 1 
54 0.657993 5 1 
55 0.876249 2 2 
13 0.567436 7 1 
512 15
0 0.348204 38 0 
1 0.395552 15 1 
3 0.600925 1 11 
4 0.352422 12 1 
12 0.363528 10 2 
9 0.487431 4 4 
13 0.451726 9 3 
49 0.541622 1 1 
15 0.60617 1 25 
7 0.589757 2 5 
11 0.490189 4 4 
29 0.495457 2 3 
45 0.531391 1 6 
61 0.892631 1 13 
63 1 0 38 
513 39
0 0.173259 971 0 
2 0.185157 183 2 
3 0.176589 334 1 
8 0.286029 74 2 
12 0.214143 272 1 
16 0.204012 108 1 
6 0.244129 91 2 
10 0.368151 28 9 
14 0.378445 20 23 
18 0.289785 22 5 
34 0.527559 12 31 
50 0.566011 10 38 
7 0.280403 40 3 
11 0.435522 4 26 
15 0.328554 29 8 
19 0.228843 76 2 
51 0.578144 2 94 
9 0.347286 32 3 
24 0.288482 5 4 
40 0.573736 5 7 
13 0.238545 117 1 
44 0.215489 30 1 
60 0.475912 2 6 
20 0.263042 5 1 
54 0.578457 3 51 
42 0.641895 2 139 
58 0.670769 2 237 
46 0.428664 19 24 
62 0.85594 1 383 
49 0.573599 2 46 
55 0.532143 7 7 
43 0.582291 3 68 
59 0.720028 1 432 
47 0.507573 4 35 
63 1 0 971 
31 0.236605 52 2 
29 0.249217 18 3 
61 0.296785 18 4 
53 0.381339 12 4 
514 48
0 0.139424 2776 0 
1 0.299924 24 8 
2 0.22082 519 2 
3 0.15197 633 1 
4 0.281624 107 5 
8 0.179685 861 1 
12 0.234137 353 2 
32 0.322185 10 4 
48 0.258168 269 1 
5 0.383074 16 24 
17 0.66302 2 176 
33 0.463947 6 17 
6 0.293422 87 7 
18 0.360963 31 11 
34 0.265567 300 2 
50 0.314509 77 5 
7 0.56744 4 102 
11 0.228373 47 3 
15 0.364797 31 9 
19 0.719098 2 394 
35 0.49445 4 32 
51 0.821962 2 783 
9 0.217404 298 1 
24 0.358932 54 3 
56 0.386723 2 40 
13 0.283422 169 3 
28 0.373537 36 8 
60 0.382587 10 12 
52 0.278992 168 1 
21 0.656917 7 125 
53 0.737303 5 181 
22 0.374022 27 33 
54 0.347973 40 13 
42 0.266534 172 2 
58 0.349136 4 22 
55 0.749184 4 350 
27 0.684005 3 101 
43 0.399502 8 8 
59 0.928485 1 1584 
31 0.402516 26 20 
63 1 0 2776 
25 0.535719 13 12 
41 0.350559 28 3 
57 0.77941 1 277 
29 0.31203 91 3 
61 0.590705 7 18 
23 0.553111 20 53 
26 0.272736 132 2 
515 49
0 0.0109835 5707 0 
1 0.148946 78 20 
2 0.0692392 1675 2 
3 0.110874 134 11 
4 0.208731 21 22 
8 0.0485355 3711 1 
12 0.195489 63 8 
32 0.494768 9 86 
48 0.291264 16 16 
13 0.245416 28 40 
17 0.449535 12 84 
33 0.20183 38 34 
6 0.0759391 1177 3 
14 0.147078 208 6 
50 0.113974 78 2 
15 0.270722 2 79 
19 0.424578 15 30 
35 0.578044 3 225 
51 0.288048 36 13 
36 0.290227 21 35 
10 0.054057 3478 1 
11 0.109583 139 5 
40 0.545314 6 124 
56 0.632648 4 190 
28 0.289065 9 20 
60 0.767043 3 770 
29 0.59126 6 374 
45 0.501914 14 88 
61 0.723588 6 536 
25 0.522686 6 130 
7 0.0991395 610 3 
5 0.115695 308 6 
22 0.243572 30 9 
30 0.220868 112 6 
46 0.816878 1 1442 
62 0.798984 2 1341 
58 0.356631 24 21 
47 0.82646 1 2298 
63 1 0 5707 
43 0.762344 2 407 
59 0.779952 1 664 
39 0.448648 6 51 
26 0.314331 30 17 
42 0.134396 225 1 
37 0.186216 79 13 
53 0.174075 102 6 
31 0.244481 34 6 
57 0.500034 17 28 
41 0.171383 162 1 
516 33
0 0.231379 247 0 
1 0.363193 8 5 
2 0.253595 60 1 
16 0.247168 173 1 
32 0.362668 5 2 
48 0.800534 1 50 
33 0.46909 4 13 
49 0.72913 4 28 
10 0.275574 37 1 
14 0.283341 1 2 
50 0.442166 14 2 
17 0.319339 29 3 
20 0.252816 133 1 
28 0.396526 5 14 
51 0.802558 1 88 
61 0.774765 2 53 
42 0.403437 2 4 
58 0.329738 34 1 
62 0.850287 1 76 
54 0.499241 7 3 
29 0.361972 13 5 
21 0.264736 122 1 
23 0.326451 6 2 
60 0.707391 5 15 
63 1 0 247 
43 0.412528 2 6 
59 0.734756 2 8 
56 0.432435 8 1 
53 0.585114 6 5 
31 0.392172 6 7 
25 0.270327 50 1 
37 0.290071 18 1 
41 0.319096 8 2 
517 41
0 0.281304 1280 0 
3 0.306425 86 1 
4 0.426669 6 24 
8 0.422034 12 20 
12 0.468344 3 47 
16 0.333384 596 1 
32 0.381239 28 5 
48 0.336723 549 2 
7 0.383191 25 1 
15 0.730522 2 49 
19 0.443859 3 13 
35 0.37978 47 1 
51 0.427959 9 10 
36 0.537702 3 97 
56 0.5707 3 53 
44 0.592464 1 234 
20 0.357594 16 1 
40 0.421156 24 19 
49 0.359171 179 4 
50 0.337227 296 2 
60 0.408371 34 2 
5 0.398611 11 1 
23 0.492993 3 17 
39 0.729277 1 547 
55 0.651506 2 153 
47 0.820949 1 929 
63 1 0 1280 
43 0.566617 5 34 
59 0.601016 3 107 
37 0.625343 1 196 
21 0.425928 4 2 
57 0.368474 166 4 
61 0.444546 4 20 
54 0.499337 7 18 
58 0.378202 79 6 
62 0.428551 22 10 
41 0.370136 77 4 
45 0.498329 3 44 
38 0.532286 5 48 
42 0.38271 44 10 
46 0.433895 10 20 
518 40
0 0.135097 1587 0 
3 0.16108 911 1 
4 0.315312 61 10 
8 0.312794 91 8 
12 0.415212 15 22 
32 0.187299 509 1 
7 0.373934 5 31 
11 0.258051 111 4 
15 0.550699 2 166 
19 0.200547 378 3 
35 0.198752 405 2 
51 0.249033 10 6 
6 0.373345 23 10 
52 0.377007 18 11 
10 0.442768 5 31 
56 0.456242 10 22 
14 0.501448 5 78 
44 0.566029 3 85 
60 0.471207 5 58 
34 0.403173 11 6 
36 0.257388 90 1 
39 0.590658 2 101 
55 0.747439 1 243 
43 0.552075 3 44 
59 0.549385 5 35 
47 0.908853 1 629 
63 1 0 1587 
18 0.219361 43 3 
23 0.331741 12 6 
27 0.210827 309 3 
31 0.442767 4 30 
50 0.477973 3 15 
38 0.510337 6 17 
54 0.592002 2 53 
46 0.662911 2 201 
62 0.67165 1 420 
26 0.294879 17 9 
30 0.383491 12 15 
24 0.21304 157 3 
28 0.247713 39 3 
519 15
0 0.470111 47 0 
1 0.650263 5 1 
4 0.515643 19 1 
12 0.612748 19 2 
32 0.527677 4 1 
13 0.702584 4 5 
33 0.729705 1 2 
15 0.615273 12 2 
44 0.702966 3 3 
29 0.769472 2 7 
45 0.814341 1 24 
61 0.986747 1 36 
31 0.686152 5 2 
47 0.754115 2 7 
63 1 0 47 
520 41
0 0.184909 3093 0 
1 0.460472 102 3 
2 0.569996 50 4 
3 0.744696 4 82 
4 0.233332 1565 1 
32 0.253758 1332 1 
48 0.280806 40 5 
33 0.578151 27 30 
49 0.687501 21 62 
6 0.675587 25 6 
34 0.745048 4 112 
50 0.740236 17 71 
35 0.894996 2 360 
51 0.929977 2 742 
5 0.309317 741 1 
7 0.682736 16 36 
36 0.314802 335 5 
52 0.264975 448 2 
44 0.256123 924 1 
61 0.75735 2 102 
38 0.789216 1 250 
54 0.764201 8 88 
46 0.802475 1 399 
58 0.851092 2 180 
62 0.922981 1 841 
59 0.976753 1 1228 
63 1 0 3093 
13 0.32057 229 1 
37 0.342345 308 6 
53 0.424904 61 9 
11 0.690941 8 37 
55 0.892821 4 162 
39 0.658545 26 27 
45 0.484261 63 14 
47 0.530715 33 16 
60 0.261962 492 1 
15 0.366552 62 1 
41 0.468293 130 6 
57 0.486022 26 15 
43 0.853937 3 92 
42 0.725782 11 6 
521 40
0 0.197658 1200 0 
2 0.237864 320 2 
3 0.228689 339 1 
4 0.418927 16 3 
12 0.613109 3 21 
16 0.42142 13 5 
32 0.22651 455 1 
48 0.255516 54 2 
6 0.311115 197 2 
14 0.391829 25 4 
18 0.594492 9 53 
34 0.362821 52 8 
50 0.384333 37 12 
7 0.482795 10 6 
15 0.539507 7 11 
35 0.454921 2 14 
52 0.629513 3 22 
28 0.730183 2 118 
60 0.860226 1 380 
24 0.426867 2 8 
33 0.310302 96 1 
40 0.284145 226 1 
44 0.486511 12 2 
22 0.576235 19 24 
38 0.321384 101 3 
54 0.411193 26 17 
30 0.607043 9 82 
46 0.608158 4 100 
62 0.632708 2 215 
23 0.807698 1 77 
55 0.709639 2 45 
31 0.855511 1 419 
47 0.705865 2 130 
63 1 0 1200 
17 0.331848 42 1 
42 0.312858 208 1 
43 0.409097 4 3 
21 0.441913 20 1 
26 0.313831 47 1 
27 0.408463 8 1 
522 34
0 0.322776 654 0 
2 0.355689 355 1 
3 0.413235 24 2 
8 0.345856 156 1 
12 0.496391 83 2 
16 0.330038 36 1 
10 0.362535 73 2 
14 0.510882 23 5 
18 0.468628 6 10 
34 0.398951 124 1 
50 0.433172 105 2 
19 0.426527 20 3 
35 0.445702 4 6 
28 0.74454 7 26 
60 0.502988 53 2 
20 0.758717 3 38 
26 0.428136 31 2 
58 0.517831 19 8 
30 0.828783 3 145 
46 0.833404 2 177 
62 0.572634 18 19 
22 0.77952 3 62 
38 0.663169 7 7 
54 0.50672 62 2 
23 0.551967 9 3 
31 0.967389 1 401 
39 0.697501 2 20 
47 0.883971 2 203 
61 0.648179 12 21 
63 1 0 654 
52 0.555823 15 4 
59 0.537482 1 8 
29 0.708303 11 21 
36 0.610839 12 4 
523 53
0 0.144867 7863 0 
1 0.233607 69 10 
2 0.214418 325 6 
3 0.366304 7 23 
4 0.320558 34 24 
8 0.151163 7203 1 
12 0.30696 131 13 
16 0.368507 56 30 
32 0.480675 15 146 
48 0.424672 23 44 
5 0.36377 10 100 
13 0.318562 22 37 
17 0.396684 16 57 
33 0.552008 11 249 
49 0.576054 3 495 
14 0.296787 160 11 
34 0.328872 58 6 
50 0.382669 31 12 
15 0.456934 3 176 
19 0.512572 2 261 
35 0.802774 1 1854 
51 0.905399 1 3102 
36 0.394465 21 63 
52 0.566135 3 258 
9 0.209772 745 3 
10 0.212192 495 5 
11 0.164906 1640 1 
24 0.231963 610 4 
40 0.221979 987 2 
56 0.175583 2561 1 
28 0.337119 68 21 
44 0.631389 3 561 
60 0.708923 1 1915 
53 0.45569 10 122 
45 0.607663 7 316 
61 0.66951 2 994 
62 0.635973 4 23 
47 0.768373 2 1154 
63 1 0 7863 
55 0.747088 2 407 
25 0.307662 36 17 
41 0.279247 113 9 
26 0.315381 10 26 
7 0.300787 141 5 
27 0.323089 10 61 
43 0.24283 225 3 
59 0.302855 14 6 
20 0.265442 430 4 
57 0.18733 923 1 
31 0.445 8 86 
37 0.34197 59 21 
39 0.340618 85 12 
23 0.290039 248 4 
524 0
525 49
0 0.151516 1088 0 
1 0.23435 569 1 
2 0.481895 1 56 
4 0.348139 8 4 
8 0.3976 6 12 
16 0.422497 10 4 
32 0.214738 494 1 
5 0.260995 149 2 
9 0.253442 382 1 
13 0.363851 29 4 
17 0.449734 8 23 
18 0.652647 1 193 
52 0.378324 2 10 
10 0.453985 5 38 
11 0.485277 1 65 
19 0.658608 1 239 
34 0.331228 63 2 
35 0.34343 8 7 
36 0.231122 329 1 
40 0.371445 14 6 
44 0.292224 70 2 
21 0.373042 19 16 
37 0.32558 19 10 
53 0.280673 74 2 
25 0.356272 38 2 
41 0.294461 149 1 
57 0.388699 5 6 
15 0.460087 5 13 
14 0.385009 17 9 
29 0.600658 6 47 
61 0.869958 1 232 
55 0.604619 2 30 
58 0.598121 3 68 
59 0.840147 1 182 
31 0.782152 1 415 
42 0.450864 8 16 
46 0.365907 33 5 
50 0.385761 12 5 
47 0.539442 2 31 
51 0.551981 5 12 
38 0.275806 185 1 
39 0.312771 31 3 
28 0.358933 21 2 
22 0.479586 5 20 
54 0.284991 26 3 
43 0.305001 65 1 
63 1 0 1088 
30 0.64282 4 83 
62 0.677344 2 173 
526 50
0 0.147738 9808 0 
1 0.352278 191 4 
2 0.306885 341 3 
3 0.445297 8 199 
8 0.259797 270 3 
12 0.257353 286 1 
16 0.311942 51 2 
32 0.188698 8657 1 
48 0.330879 4 4 
5 0.44197 8 69 
9 0.357761 140 23 
13 0.86687 5 528 
17 0.622578 14 163 
33 0.45248 15 64 
49 0.903654 1 1477 
10 0.375864 84 34 
14 0.775836 8 130 
18 0.669966 3 222 
34 0.360921 45 9 
50 0.816806 2 328 
7 0.488375 3 439 
15 0.880426 3 1450 
19 0.920063 1 3094 
51 0.977407 1 5213 
11 0.443687 17 153 
24 0.329301 29 6 
35 0.442833 25 38 
36 0.248074 3382 2 
40 0.242214 5135 1 
25 0.459862 26 69 
61 0.903128 2 894 
29 0.680487 9 301 
58 0.392206 59 45 
31 0.906205 2 2133 
63 1 0 9808 
27 0.576877 3 329 
37 0.306835 875 4 
38 0.277852 2346 2 
39 0.327406 161 8 
41 0.312694 566 8 
42 0.29504 821 3 
43 0.342742 67 20 
59 0.420145 22 73 
62 0.55503 35 45 
53 0.380161 68 12 
21 0.428834 57 24 
6 0.290477 444 2 
23 0.350386 66 8 
57 0.338356 318 8 
30 0.590919 22 45 
527 35
0 0.260215 965 0 
1 0.492845 17 1 
3 0.542102 6 15 
4 0.274642 501 1 
8 0.282845 433 2 
16 0.424255 8 9 
5 0.574648 6 42 
13 0.575841 5 69 
7 0.697752 1 178 
15 0.643458 3 106 
35 0.587695 2 28 
6 0.469335 18 14 
36 0.407969 43 9 
10 0.359037 29 4 
24 0.310961 87 4 
40 0.327034 47 8 
56 0.295817 270 2 
19 0.527395 8 13 
45 0.639427 2 134 
39 0.786134 1 246 
47 0.869517 1 791 
63 1 0 965 
14 0.481684 11 18 
37 0.479783 9 22 
38 0.440591 29 9 
44 0.598301 4 35 
28 0.401533 32 4 
57 0.307909 49 4 
58 0.305932 80 2 
60 0.525784 7 14 
46 0.748399 1 238 
62 0.70497 2 42 
31 0.422436 13 4 
61 0.439156 17 8 
53 0.350253 32 4 
528 6
0 0.635074 3 0 
12 0.667099 3 1 
28 0.747088 2 1 
60 0.794868 1 2 
31 0.926644 1 1 
63 1 0 3 
529 23
0 0.272077 163 0 
3 0.303582 16 1 
12 0.331347 147 1 
7 0.338831 2 3 
15 0.334927 14 2 
14 0.354529 8 3 
28 0.489966 24 4 
44 0.378368 73 1 
60 0.454703 28 2 
23 0.494807 2 3 
31 0.937598 1 79 
47 0.650683 2 9 
63 1 0 163 
30 0.592122 2 29 
46 0.479114 5 5 
62 0.680172 1 55 
29 0.586549 5 13 
24 0.501716 16 4 
45 0.427497 14 1 
61 0.639376 2 16 
27 0.8097 1 19 
25 0.578891 6 8 
26 0.554597 9 4 
530 21
0 0.318386 84 0 
3 0.342186 6 2 
4 0.401612 18 2 
8 0.331726 50 1 
12 0.486785 10 4 
15 0.604434 5 7 
35 0.401941 1 3 
36 0.46517 3 4 
52 0.450295 5 2 
11 0.337579 21 1 
56 0.510557 1 5 
28 0.685883 1 20 
44 0.671023 3 9 
60 0.801474 1 40 
31 0.673395 3 7 
47 0.899077 1 28 
63 1 0 84 
43 0.355933 8 1 
59 0.472845 2 2 
42 0.454861 4 1 
46 0.530498 4 1 
531 37
0 0.153752 792 0 
1 0.155705 644 1 
2 0.374293 24 6 
3 0.346449 33 2 
4 0.62769 3 8 
8 0.296691 38 1 
12 0.446302 20 4 
48 0.200865 30 3 
5 0.192693 184 1 
13 0.346445 55 2 
17 0.162037 219 1 
49 0.167857 129 2 
14 0.515848 8 13 
50 0.390602 16 12 
7 0.756689 2 12 
15 0.764696 1 195 
19 0.383442 4 4 
51 0.475912 2 23 
52 0.691183 1 158 
24 0.37371 6 10 
56 0.350027 9 9 
28 0.543757 6 22 
60 0.584938 2 119 
6 0.268282 48 1 
21 0.248834 20 5 
53 0.245107 56 3 
29 0.427456 18 8 
61 0.44594 8 20 
18 0.334005 48 1 
57 0.323741 17 5 
30 0.583558 2 128 
62 0.564527 5 61 
54 0.41027 9 16 
55 0.85594 1 212 
63 1 0 792 
31 0.737601 2 162 
22 0.430644 2 23 
532 0
533 32
0 0.387947 266 0 
3 0.527639 28 1 
8 0.511631 13 2 
12 0.40493 77 1 
16 0.404883 91 1 
32 0.445205 54 2 
48 0.654382 3 8 
11 0.596436 7 6 
15 0.529634 11 3 
19 0.695361 3 22 
35 0.616383 6 9 
51 0.905011 1 44 
40 0.555553 5 4 
56 0.664849 1 14 
14 0.455278 21 1 
28 0.528794 28 2 
44 0.726922 3 9 
60 0.75089 1 48 
17 0.615097 3 5 
33 0.489515 23 2 
34 0.533977 14 4 
27 0.659247 6 6 
43 0.726187 1 25 
31 0.885767 2 40 
47 0.919173 1 117 
63 1 0 266 
30 0.677806 6 5 
46 0.755304 1 31 
62 0.696708 3 12 
29 0.60743 16 2 
50 0.633402 7 4 
61 0.615711 5 2 
534 22
0 0.346396 40 0 
3 0.571843 5 1 
4 0.482525 2 1 
16 0.446765 24 1 
48 0.497266 9 2 
7 0.577582 1 7 
15 0.761434 1 9 
51 0.573054 3 3 
20 0.52619 1 3 
24 0.490328 14 1 
50 0.648625 2 5 
56 0.749833 4 3 
63 1 0 40 
23 0.566932 1 5 
26 0.516474 2 2 
27 0.509497 7 1 
58 0.783472 1 13 
62 0.798174 1 24 
57 0.752794 3 3 
30 0.796883 1 3 
31 0.550682 4 1 
61 0.763536 2 3 
535 36
0 0.337089 531 0 
1 0.496658 74 2 
3 0.523189 26 5 
4 0.40343 250 1 
12 0.515194 46 2 
16 0.371366 113 1 
48 0.376498 22 2 
17 0.498226 41 3 
33 0.724668 4 6 
49 0.787474 3 34 
15 0.539108 8 11 
19 0.548528 14 13 
35 0.95159 1 145 
51 0.822346 3 68 
5 0.461225 134 1 
7 0.485264 42 2 
20 0.427935 16 2 
36 0.575248 3 9 
52 0.502688 9 5 
14 0.529995 37 2 
60 0.569022 1 11 
18 0.547286 20 4 
50 0.767343 6 14 
31 0.602088 6 24 
47 0.954503 1 239 
63 1 0 531 
23 0.619956 4 41 
55 0.907688 1 176 
37 0.552164 14 1 
53 0.579521 4 7 
39 0.814047 3 53 
10 0.545308 13 2 
46 0.795031 1 6 
62 0.561317 15 2 
42 0.651112 7 2 
58 0.733232 6 6 
536 17
0 0.415203 65 0 
16 0.531232 56 1 
32 0.785722 9 2 
20 0.664948 24 1 
24 0.666854 18 2 
28 0.886544 5 4 
35 0.837338 3 4 
40 0.865567 3 6 
44 0.901445 3 12 
23 0.776749 1 3 
27 0.694487 10 2 
31 0.937885 1 27 
60 0.91204 1 16 
47 0.921087 2 18 
51 0.974134 1 4 
43 0.706748 8 2 
63 1 0 65 
537 31
0 0.267798 303 0 
1 0.313469 115 1 
2 0.343653 14 2 
3 0.492542 4 13 
4 0.556255 7 4 
8 0.333326 50 1 
12 0.442029 43 2 
16 0.373953 17 3 
48 0.369211 53 2 
5 0.704434 1 20 
13 0.551432 12 3 
49 0.337508 84 1 
14 0.644842 6 7 
18 0.517778 3 11 
50 0.541516 1 19 
7 0.827251 1 68 
15 0.76102 3 25 
52 0.56954 5 10 
28 0.579854 3 9 
60 0.497911 12 4 
19 0.433924 11 6 
51 0.424582 18 3 
61 0.6821 2 21 
53 0.626467 4 12 
57 0.383678 6 1 
30 0.746621 2 27 
62 0.797547 1 78 
55 0.891122 1 99 
31 0.776599 1 73 
63 1 0 303 
23 0.641674 3 6 
538 51
0 0 2113 0 
1 0.656766 4 38 
2 0.743808 1 166 
3 0.55379 6 9 
4 0.281643 585 1 
8 0.530417 24 14 
12 0.568032 23 20 
16 0.499089 10 11 
32 0.247705 1077 1 
48 0.339094 383 2 
13 0.720972 3 143 
18 0.749091 1 209 
15 0.794895 1 364 
5 0.450016 155 2 
6 0.464177 12 7 
7 0.378725 248 1 
20 0.43265 112 1 
52 0.452869 11 6 
10 0.64778 1 63 
14 0.609483 10 41 
28 0.760835 2 154 
60 0.666256 7 34 
17 0.551432 7 25 
33 0.439162 276 1 
34 0.485013 37 7 
35 0.442845 70 2 
40 0.448103 213 3 
44 0.513764 88 4 
51 0.544989 10 4 
56 0.416977 345 2 
29 0.866429 1 1095 
61 0.933621 1 1414 
30 0.780853 1 585 
63 1 0 2113 
21 0.622374 1 55 
37 0.451678 132 3 
53 0.566496 3 11 
11 0.479122 64 1 
39 0.476478 9 9 
55 0.657816 1 45 
24 0.462131 88 6 
62 0.68119 3 89 
41 0.518437 13 20 
45 0.631375 13 42 
46 0.517635 35 14 
47 0.728162 8 71 
59 0.575717 2 14 
38 0.463289 93 3 
27 0.49173 30 7 
25 0.492567 22 13 
31 0.739304 6 78 
539 8
0 0.656939 7 0 
1 0.738966 3 1 
2 0.841177 1 2 
3 0.920728 1 4 
48 0.793328 2 1 
49 0.881639 1 2 
51 0.963519 1 7 
63 1 0 7 
540 9
0 0.417455 3 0 
1 0.567665 2 1 
2 0.772855 1 2 
49 0.702179 1 1 
14 0.833102 1 2 
61 0.750935 1 1 
30 0.83451 1 2 
63 1 0 3 
31 0.97486 1 2 
541 40
0 0.189413 3363 0 
1 0.434937 30 19 
2 0.320964 533 3 
4 0.217961 1068 2 
8 0.201734 1475 1 
48 0.225137 257 2 
9 0.589839 13 50 
13 0.67338 5 82 
33 0.599459 12 56 
10 0.455228 106 11 
14 0.356207 153 5 
34 0.529084 61 8 
50 0.345463 183 5 
5 0.329675 54 8 
6 0.28845 916 2 
7 0.309754 59 4 
36 0.220439 39 2 
11 0.767475 3 88 
56 0.220065 285 1 
49 0.397518 59 7 
51 0.417973 15 14 
41 0.649318 4 424 
57 0.709337 1 521 
15 0.849911 2 179 
45 0.792391 2 748 
61 0.855923 1 1396 
37 0.646577 6 131 
26 0.46686 58 11 
42 0.637982 5 176 
58 0.525618 27 28 
46 0.592332 19 53 
62 0.548054 21 38 
35 0.545163 14 22 
38 0.608134 11 65 
44 0.230821 22 2 
43 0.826237 1 732 
63 1 0 3363 
47 0.900889 1 1736 
27 0.628387 4 22 
25 0.504806 22 11 
542 42
0 0.137742 801 0 
1 0.229964 17 4 
2 0.287205 12 8 
3 0.361992 5 17 
4 0.138808 296 1 
12 0.266382 5 5 
32 0.146497 466 1 
14 0.456562 2 50 
50 0.292891 5 23 
11 0.407979 2 79 
15 0.679106 1 255 
51 0.371361 2 42 
6 0.184277 106 1 
7 0.252376 30 2 
20 0.183899 90 1 
36 0.20089 65 4 
60 0.371466 2 9 
33 0.216143 57 3 
35 0.165145 141 1 
44 0.161531 203 1 
62 0.576762 1 172 
58 0.462383 2 40 
59 0.586068 1 220 
63 1 0 801 
10 0.255013 31 1 
38 0.230179 23 13 
54 0.25247 8 14 
23 0.277597 15 4 
39 0.30868 7 32 
28 0.197873 10 2 
37 0.223539 35 8 
41 0.270899 5 12 
43 0.393469 5 52 
47 0.466823 2 102 
19 0.185838 63 1 
45 0.200844 111 1 
46 0.293964 8 15 
26 0.308852 13 2 
27 0.369995 8 7 
30 0.419204 3 20 
18 0.188712 33 1 
61 0.275866 4 1 
543 41
0 0.207095 838 0 
1 0.373461 34 4 
2 0.296655 380 1 
3 0.324221 68 2 
4 0.497788 12 10 
8 0.474406 56 2 
12 0.368576 190 1 
16 0.209196 98 1 
5 0.502937 7 19 
17 0.527599 3 15 
49 0.493628 24 4 
6 0.489128 45 4 
10 0.568321 17 9 
14 0.396677 117 2 
18 0.454598 17 5 
34 0.32944 74 1 
50 0.545216 8 15 
7 0.643331 5 48 
11 0.639667 17 13 
15 0.775718 2 66 
19 0.773734 3 61 
51 0.751079 7 21 
24 0.475207 10 4 
28 0.555129 2 9 
60 0.569445 1 23 
20 0.276962 63 1 
53 0.660513 2 33 
61 0.569344 4 8 
22 0.726924 3 14 
54 0.806311 1 72 
30 0.405462 38 2 
62 0.473794 15 4 
38 0.345872 49 1 
23 0.911202 2 142 
55 0.938489 1 368 
27 0.69574 8 17 
59 0.805721 2 51 
31 0.919676 1 297 
63 1 0 838 
21 0.363733 17 1 
52 0.427616 17 1 
544 54
0 0.0967463 16276 0 
2 0.136032 2125 1 
3 0.150156 255 2 
4 0.136648 10778 1 
8 0.187162 341 4 
12 0.172842 1560 2 
16 0.244805 688 5 
32 0.252443 458 7 
48 0.411171 71 15 
6 0.168326 1209 2 
10 0.221753 158 12 
14 0.19781 495 5 
18 0.594555 3 949 
34 0.492296 4 80 
50 0.738055 1 2681 
7 0.182341 239 6 
11 0.241655 4 24 
19 0.630413 2 1049 
35 0.381742 9 10 
51 0.816515 1 8478 
5 0.205852 228 18 
20 0.154701 1002 4 
36 0.14195 4946 1 
52 0.153075 1253 2 
24 0.386452 79 49 
40 0.321016 96 24 
56 0.687728 4 1123 
13 0.201036 306 7 
28 0.487296 75 70 
44 0.277791 278 10 
60 0.50585 65 99 
22 0.441115 24 48 
38 0.28102 53 6 
54 0.613655 12 429 
26 0.323931 132 12 
42 0.392438 13 56 
58 0.680683 9 882 
30 0.562253 4 803 
62 0.554881 27 325 
23 0.545811 5 83 
55 0.774529 2 2644 
59 0.740672 4 2077 
31 0.786429 1 2390 
47 0.59334 2 42 
63 1 0 16276 
21 0.316058 131 24 
53 0.324613 97 46 
37 0.197755 748 2 
39 0.148371 1058 1 
29 0.538657 5 343 
45 0.434456 40 21 
61 0.512477 33 221 
57 0.343415 50 48 
41 0.295353 199 2 
545 22
0 0.18429 79 0 
2 0.272271 22 2 
3 0.271997 37 1 
4 0.288141 20 1 
6 0.354623 14 3 
50 0.38514 8 2 
7 0.43731 3 6 
15 0.41652 5 1 
19 0.413918 5 1 
51 0.535706 2 4 
52 0.381141 3 1 
22 0.427062 9 3 
54 0.463307 2 11 
58 0.398478 3 2 
62 0.847138 1 21 
23 0.448398 2 10 
55 0.607398 1 32 
31 0.853405 1 18 
63 1 0 79 
30 0.428708 5 3 
29 0.598398 3 3 
61 0.656821 2 3 
546 16
0 0.409721 40 0 
1 0.421785 29 1 
32 0.443425 11 1 
13 0.437908 12 1 
17 0.525511 6 3 
33 0.495209 11 2 
15 0.635643 4 1 
29 0.742901 2 10 
45 0.543824 5 3 
61 0.890644 1 14 
25 0.648707 4 3 
31 0.966633 1 21 
47 0.671033 2 4 
63 1 0 40 
27 0.779728 2 3 
23 0.887435 1 3 
547 9
0 0.299861 12 0 
12 0.396677 5 1 
16 0.44338 5 1 
48 0.46224 2 2 
28 0.718138 3 2 
60 0.745729 2 5 
31 0.981069 1 2 
61 0.929898 1 5 
63 1 0 12 
548 0
549 11
0 0.5603 7 0 
3 0.723309 2 1 
32 0.630795 5 1 
15 0.889197 1 2 
51 0.76971 1 1 
44 0.644665 5 1 
63 1 0 7 
45 0.64998 3 1 
60 0.711366 2 1 
61 0.803526 1 3 
13 0.722482 2 1 
550 0
551 40
0 0.122103 1549 0 
1 0.293591 163 4 
2 0.274103 191 3 
3 0.385472 5 16 
4 0.174432 155 2 
12 0.172364 204 1 
32 0.177955 585 1 
48 0.181366 246 2 
5 0.449735 25 14 
9 0.307127 79 4 
13 0.546873 17 23 
33 0.458866 37 9 
6 0.676699 6 42 
14 0.725188 4 69 
34 0.529991 13 15 
7 0.753269 2 132 
15 0.808689 2 245 
35 0.661153 1 122 
36 0.306234 122 4 
44 0.397546 7 10 
60 0.233301 19 3 
40 0.245383 159 1 
50 0.266893 215 2 
51 0.348772 8 4 
56 0.250977 4 6 
11 0.351181 18 4 
41 0.463954 17 18 
57 0.725591 2 118 
45 0.651733 6 64 
61 0.686568 5 90 
62 0.753059 2 164 
38 0.615237 11 23 
42 0.768824 1 80 
47 0.917309 1 518 
63 1 0 1549 
37 0.325064 100 4 
39 0.630746 4 54 
43 0.50846 8 23 
58 0.884277 1 370 
59 0.958066 1 525 
552 20
0 0.215406 102 0 
1 0.282638 83 1 
3 0.295538 19 2 
13 0.353631 10 1 
17 0.354022 21 2 
49 0.288598 33 1 
15 0.466103 3 3 
19 0.413986 12 4 
51 0.452523 4 7 
29 0.654369 6 3 
61 0.797304 1 13 
25 0.671369 3 5 
53 0.698636 5 1 
57 0.741482 2 7 
31 0.745336 2 14 
63 1 0 102 
23 0.665387 5 4 
27 0.817885 1 27 
55 0.739366 2 12 
59 0.96135 1 53 
553 22
0 0.317043 66 0 
1 0.402524 25 1 
4 0.512903 1 2 
8 0.676231 1 6 
16 0.454118 13 2 
48 0.442628 26 1 
5 0.491871 13 1 
9 0.6284 11 2 
13 0.815162 1 12 
11 0.928667 1 16 
19 0.46972 7 2 
28 0.685143 6 2 
56 0.596445 12 1 
60 0.748408 1 7 
57 0.686851 8 3 
15 0.996408 1 39 
27 0.582271 5 2 
31 0.736133 2 11 
29 0.724044 3 5 
59 0.914679 2 6 
63 1 0 66 
61 0.718451 6 3 
554 39
0 0.183888 665 0 
1 0.226278 285 1 
3 0.323446 2 10 
4 0.216558 249 1 
12 0.24256 94 2 
16 0.389282 14 6 
32 0.351024 21 3 
5 0.263541 10 6 
13 0.262012 74 3 
17 0.311792 57 2 
33 0.283799 142 1 
35 0.472339 2 16 
6 0.241146 84 1 
7 0.277525 10 8 
52 0.225647 51 1 
28 0.446302 14 13 
44 0.543757 5 28 
60 0.584938 1 113 
29 0.346445 43 5 
45 0.427456 15 10 
61 0.44594 6 18 
34 0.313652 25 1 
41 0.300129 22 1 
47 0.737601 2 168 
22 0.260093 20 3 
54 0.248903 44 2 
23 0.302055 5 11 
55 0.328554 3 22 
56 0.341112 3 3 
30 0.515848 7 26 
31 0.764696 1 268 
46 0.583558 2 113 
63 1 0 665 
62 0.564527 4 48 
43 0.33795 7 1 
26 0.407032 8 5 
58 0.322105 17 2 
27 0.558311 1 45 
59 0.507573 2 28 
555 21
0 0.293829 94 0 
3 0.321394 10 1 
4 0.356404 44 1 
8 0.502797 6 4 
12 0.360903 14 2 
32 0.364867 20 1 
11 0.595688 3 5 
15 0.631506 2 8 
35 0.700296 2 6 
51 0.590705 3 1 
36 0.37284 11 3 
52 0.357491 13 1 
40 0.619853 2 14 
56 0.658441 1 19 
44 0.48206 5 6 
60 0.660487 1 28 
43 0.772604 1 28 
47 0.926915 1 57 
63 1 0 94 
39 0.609697 4 3 
46 0.501601 1 6 
556 4
0 0.77211 1 0 
12 0.795594 1 1 
60 0.915869 1 1 
63 1 0 1 
557 23
0 0.376637 116 0 
1 0.579472 6 4 
2 0.461295 96 1 
3 0.76396 5 8 
48 0.421727 9 1 
49 0.885558 1 29 
14 0.518686 28 1 
18 0.517976 35 1 
34 0.524714 15 2 
50 0.566454 7 5 
15 0.77446 4 10 
51 0.941218 1 45 
13 0.563432 18 1 
30 0.696961 1 10 
62 0.568065 5 6 
17 0.538568 12 1 
35 0.732666 8 2 
31 0.984141 1 34 
47 0.893798 2 12 
63 1 0 116 
29 0.589852 5 2 
61 0.629525 3 9 
57 0.767851 1 9 
558 49
0 0.171057 2308 0 
1 0.17692 1351 1 
2 0.183608 321 2 
3 0.26336 24 5 
12 0.366552 111 3 
16 0.256846 467 2 
32 0.458116 9 11 
48 0.442 25 3 
5 0.194303 323 1 
9 0.363909 41 4 
13 0.408597 10 33 
17 0.25475 628 1 
33 0.640326 1 317 
49 0.586244 3 145 
10 0.350235 121 2 
14 0.385881 42 14 
18 0.27629 123 5 
34 0.514335 7 50 
50 0.549306 4 131 
11 0.442862 8 12 
15 0.576363 4 100 
19 0.318295 10 13 
35 0.874348 1 1103 
51 0.912618 1 1429 
44 0.404774 47 5 
60 0.483917 8 13 
28 0.281956 300 2 
7 0.256481 51 1 
37 0.440691 54 2 
53 0.251447 167 1 
41 0.538418 8 14 
57 0.486785 15 8 
45 0.56111 5 93 
61 0.606878 1 370 
29 0.357031 24 10 
42 0.539849 1 101 
58 0.470311 29 3 
46 0.472386 22 29 
62 0.525135 6 67 
30 0.318566 102 7 
43 0.854022 1 430 
59 0.735037 3 26 
47 0.813124 3 268 
63 1 0 2308 
31 0.484883 8 32 
39 0.780636 5 9 
55 0.39623 10 3 
38 0.456624 35 3 
54 0.266285 84 1 
559 24
0 0.192123 96 0 
3 0.19792 36 1 
32 0.311638 52 1 
48 0.420793 8 4 
15 0.377981 4 1 
19 0.236463 27 1 
35 0.865877 2 20 
51 0.766651 3 15 
34 0.703868 10 2 
40 0.321252 32 1 
50 0.721643 5 7 
31 0.443087 2 3 
47 0.97245 1 65 
63 1 0 96 
18 0.265441 20 1 
43 0.904597 1 26 
42 0.728095 2 3 
46 0.750187 1 15 
56 0.326765 29 1 
62 0.748679 2 9 
30 0.342294 5 1 
57 0.338125 5 1 
59 0.760703 5 2 
60 0.341221 11 1 
560 5
0 0.615475 2 0 
2 0.640146 1 1 
3 0.700876 1 2 
51 0.815014 1 2 
63 1 0 2 
561 19
0 0.342621 48 0 
1 0.548728 14 1 
2 0.617956 5 4 
3 0.768765 2 8 
48 0.371735 27 1 
5 0.624502 7 1 
14 0.69375 3 4 
15 0.779422 2 13 
50 0.546765 11 2 
51 0.539771 15 1 
52 0.855223 1 3 
7 0.75914 7 1 
62 0.772444 1 8 
47 0.861348 1 16 
63 1 0 48 
54 0.59271 5 2 
55 0.932749 1 10 
39 0.841176 2 3 
38 0.61374 2 2 
562 24
0 0.602837 145 0 
1 0.763692 5 3 
2 0.894099 3 5 
3 0.755691 16 1 
8 0.710922 8 2 
12 0.694521 37 1 
32 0.618585 58 1 
48 0.643691 18 2 
49 0.801241 2 6 
34 0.905191 3 7 
15 0.815339 2 2 
19 0.775861 3 1 
35 0.945386 1 72 
51 0.917719 2 10 
40 0.75114 8 8 
44 0.734169 13 5 
60 0.711023 14 3 
33 0.753211 11 1 
36 0.80533 4 14 
38 0.912351 2 21 
47 0.968431 1 130 
63 1 0 145 
43 0.879552 4 8 
39 0.923634 2 43 
563 17
0 0.428834 57 0 
4 0.622578 14 2 
8 0.459862 26 1 
12 0.680487 9 4 
32 0.44197 8 1 
6 0.669966 3 2 
7 0.920063 1 16 
52 0.903654 1 13 
11 0.576877 3 1 
15 0.906205 2 11 
44 0.86687 5 5 
60 0.903128 2 9 
35 0.488375 3 1 
54 0.816806 2 2 
55 0.977407 1 31 
63 1 0 57 
47 0.880426 3 6 
564 23
0 0.349072 57 0 
2 0.352107 12 1 
4 0.374598 31 1 
8 0.497916 3 7 
12 0.572103 3 10 
48 0.40083 8 1 
14 0.465042 10 1 
18 0.502481 1 2 
34 0.412296 1 1 
20 0.454043 5 5 
36 0.384911 13 1 
52 0.409977 7 3 
15 0.585589 1 11 
28 0.693303 1 24 
60 0.816405 1 39 
30 0.580345 1 4 
62 0.480372 5 1 
24 0.492796 4 5 
39 0.481327 1 1 
55 0.802909 1 5 
63 1 0 57 
58 0.545226 2 1 
59 0.603139 2 1 
565 24
0 0.246169 76 0 
2 0.314478 13 1 
3 0.549893 1 2 
12 0.332048 61 1 
48 0.579001 1 5 
14 0.527057 3 4 
34 0.323228 9 1 
51 0.832438 1 33 
28 0.391689 38 1 
60 0.436978 20 2 
62 0.750656 3 13 
38 0.675183 7 1 
42 0.729459 2 2 
63 1 0 76 
30 0.49838 6 2 
31 0.434506 10 1 
24 0.422526 2 1 
52 0.476537 15 2 
58 0.761061 2 20 
54 0.741258 5 5 
27 0.667004 2 2 
47 0.44372 1 1 
55 0.5609 9 2 
59 0.802535 2 24 
566 7
0 0.587893 4 0 
12 0.678051 4 1 
13 0.892243 1 2 
15 0.792898 3 1 
45 0.907392 1 2 
47 0.996978 1 3 
63 1 0 4 
567 36
0 0.31695 431 0 
1 0.375323 97 1 
3 0.472462 12 6 
12 0.38105 148 1 
16 0.456775 35 3 
32 0.323164 123 1 
48 0.46571 16 5 
5 0.515561 16 3 
13 0.42065 48 2 
17 0.488894 15 4 
49 0.516619 6 10 
7 0.660428 4 21 
11 0.542293 4 9 
19 0.651012 1 40 
51 0.592563 3 22 
15 0.45937 30 3 
28 0.446387 57 1 
44 0.485323 8 6 
60 0.502375 5 13 
20 0.584728 3 12 
35 0.470723 21 1 
36 0.338996 35 1 
40 0.355345 8 2 
52 0.663986 2 32 
21 0.566177 8 7 
37 0.604409 3 12 
53 0.871486 1 90 
61 0.793054 2 25 
23 0.906297 1 134 
39 0.754147 2 50 
55 0.976581 1 350 
63 1 0 431 
31 0.576805 6 4 
47 0.686987 3 14 
38 0.340933 9 1 
54 0.467614 4 1 
568 0
569 0
570 12
0 0.21204 38 0 
1 0.324244 15 1 
12 0.319482 23 1 
13 0.39775 15 2 
15 0.465121 4 3 
60 0.41886 4 1 
29 0.414652 6 2 
45 0.515662 2 9 
61 0.508286 3 5 
31 0.616767 1 17 
47 0.596792 2 12 
63 1 0 38 
571 30
0 0.183999 363 0 
2 0.468274 6 4 
3 0.404806 15 1 
4 0.232183 154 1 
32 0.252508 172 1 
48 0.279423 16 5 
34 0.667026 3 17 
50 0.757685 3 49 
7 0.657804 6 8 
51 0.804969 3 86 
6 0.283099 43 1 
36 0.313252 14 5 
52 0.26367 91 2 
33 0.412236 4 10 
44 0.254861 135 1 
49 0.392836 10 9 
55 0.768589 6 22 
59 0.831709 2 110 
63 1 0 363 
14 0.382111 18 1 
54 0.509598 13 5 
39 0.583003 14 5 
53 0.33879 42 2 
41 0.423565 1 12 
46 0.55202 8 2 
47 0.854713 1 135 
60 0.260671 112 1 
43 0.846691 1 127 
62 0.664954 4 9 
57 0.356896 13 2 
572 26
0 0.423592 54 0 
2 0.632226 4 1 
3 0.807225 1 4 
4 0.434041 2 1 
16 0.440827 47 1 
34 0.78246 1 9 
50 0.775256 2 6 
35 0.84864 1 17 
52 0.617174 2 1 
19 0.475027 12 1 
28 0.445121 35 1 
54 0.936401 1 11 
47 0.851488 1 23 
55 0.948795 1 20 
31 0.548148 2 2 
51 0.652751 8 1 
44 0.588243 33 1 
63 1 0 54 
59 0.892876 2 7 
46 0.617259 32 1 
42 0.640067 21 1 
62 0.70463 9 1 
43 0.732582 4 2 
41 0.69474 11 1 
58 0.757938 5 3 
57 0.738402 7 1 
573 24
0 0.321428 97 0 
2 0.32334 54 1 
3 0.531879 3 2 
8 0.424224 4 1 
16 0.420532 7 4 
32 0.396956 28 1 
48 0.731938 1 22 
6 0.368991 6 1 
18 0.339917 21 2 
50 0.331891 24 1 
19 0.646483 2 8 
51 0.959363 1 33 
56 0.510081 4 1 
28 0.539093 4 11 
36 0.410864 11 1 
44 0.44966 9 2 
22 0.502674 6 3 
30 0.50381 6 5 
62 0.730755 1 20 
31 0.659773 1 27 
63 1 0 97 
60 0.610957 3 14 
39 0.52976 2 1 
47 0.617837 2 3 
574 5
0 0.643988 2 0 
3 0.733673 1 1 
12 0.804095 1 1 
15 0.986668 1 2 
63 1 0 2 
575 14
0 0.667745 20 0 
2 0.73137 15 1 
3 0.775001 2 2 
16 0.823596 2 2 
48 0.864629 1 5 
10 0.777339 3 1 
18 0.775442 8 1 
50 0.794144 2 2 
19 0.927933 1 7 
51 0.934012 1 18 
26 0.822926 3 2 
63 1 0 20 
27 0.870048 3 2 
59 0.871173 2 2 
576 8
0 0.485672 6 0 
32 0.583723 6 1 
36 0.635074 3 1 
44 0.667099 3 2 
60 0.794868 1 4 
28 0.747088 2 2 
63 1 0 6 
31 0.926644 1 2 
577 35
0 0.41547 519 0 
2 0.424318 471 1 
3 0.549879 23 2 
12 0.594829 18 3 
16 0.627687 7 3 
6 0.515528 42 3 
14 0.469391 222 1 
18 0.425711 142 1 
50 0.497629 42 2 
7 0.685476 13 12 
15 0.84632 1 194 
19 0.661004 7 7 
51 0.77533 2 14 
44 0.704096 8 7 
60 0.61345 9 3 
5 0.66294 16 7 
22 0.67015 6 17 
54 0.664274 7 9 
13 0.573051 48 1 
30 0.647166 17 3 
46 0.477737 96 1 
17 0.534923 63 1 
49 0.602378 33 3 
23 0.750215 3 82 
39 0.704348 8 13 
55 0.830852 1 133 
63 1 0 519 
31 0.833166 2 136 
45 0.742959 4 18 
47 0.790115 4 39 
21 0.682045 3 33 
29 0.6711 9 5 
38 0.480719 63 1 
33 0.60431 4 4 
53 0.655702 27 3 
578 19
0 0.354241 113 0 
1 0.467346 65 1 
2 0.633791 25 2 
3 0.723557 5 4 
4 0.694757 18 2 
5 0.644128 35 1 
6 0.697703 13 5 
14 0.762194 5 7 
18 0.759835 2 2 
7 0.851437 3 12 
15 0.919703 2 23 
52 0.804838 2 7 
53 0.817424 1 13 
54 0.754277 5 5 
30 0.778825 2 9 
62 0.825031 1 21 
55 0.907327 1 37 
31 0.944073 1 32 
63 1 0 113 
579 0
580 35
0 0.168192 754 0 
2 0.374644 11 3 
4 0.314038 30 4 
8 0.283268 225 2 
12 0.239024 481 1 
48 0.510168 7 26 
34 0.720162 4 69 
50 0.64334 7 44 
36 0.398175 2 13 
52 0.366943 28 4 
10 0.317477 79 2 
11 0.389109 58 6 
24 0.368983 44 3 
40 0.389907 14 5 
13 0.278151 84 1 
15 0.367798 62 2 
28 0.336262 65 1 
60 0.400113 15 6 
38 0.756147 2 89 
46 0.763408 2 231 
62 0.64649 3 65 
53 0.414383 4 4 
42 0.598542 10 7 
27 0.427311 30 9 
43 0.657736 2 57 
59 0.456166 26 15 
29 0.571335 5 3 
45 0.493451 13 1 
61 0.610305 4 15 
31 0.776957 1 330 
47 0.767082 2 306 
63 1 0 754 
23 0.511471 1 9 
51 0.493936 23 15 
35 0.503328 8 15 
581 41
0 0.206029 965 0 
1 0.209199 722 1 
2 0.277711 67 2 
3 0.443824 6 43 
4 0.248606 127 1 
8 0.394161 8 18 
12 0.461805 4 71 
16 0.383863 28 6 
48 0.386445 3 9 
5 0.273895 100 2 
9 0.321004 10 14 
13 0.274049 75 3 
17 0.280862 40 5 
33 0.215884 361 1 
49 0.27599 63 2 
6 0.409071 4 7 
10 0.292691 27 2 
14 0.590512 1 93 
34 0.335717 29 3 
7 0.601732 3 53 
11 0.761356 2 130 
15 0.84609 1 406 
36 0.364179 8 10 
40 0.429499 1 71 
56 0.729981 1 250 
60 0.565995 2 142 
19 0.411816 12 11 
28 0.413373 13 6 
37 0.277415 8 9 
45 0.27462 56 5 
61 0.371358 3 14 
35 0.42348 6 28 
41 0.225908 159 1 
57 0.310738 17 4 
58 0.406053 2 6 
46 0.352246 23 8 
59 0.876865 1 390 
63 1 0 965 
44 0.418804 7 42 
47 0.391637 15 13 
25 0.277143 67 1 
582 22
0 0.525127 175 0 
2 0.637074 2 1 
16 0.550725 98 1 
32 0.581408 40 2 
48 0.654708 35 4 
18 0.835544 1 4 
50 0.983532 1 91 
17 0.694335 4 1 
28 0.723529 18 1 
35 0.628033 5 2 
49 0.714605 3 11 
51 0.700843 5 6 
52 0.795161 8 9 
56 0.799008 4 18 
60 0.727588 14 5 
62 0.993574 1 162 
30 0.759779 3 1 
31 0.863979 1 2 
57 0.871228 2 29 
63 1 0 175 
54 0.858094 4 9 
58 0.912903 2 56 
583 14
0 0.364027 23 0 
3 0.428475 5 1 
12 0.458446 12 1 
32 0.615964 2 4 
48 0.592002 4 1 
15 0.510549 2 2 
35 0.641135 2 6 
51 0.747439 1 8 
44 0.519101 9 1 
60 0.67165 1 3 
47 0.908236 1 10 
63 1 0 23 
36 0.583205 5 1 
39 0.614987 3 1 
584 19
0 0.441904 85 0 
4 0.629597 1 7 
32 0.518916 37 2 
48 0.506984 47 1 
52 0.813458 1 21 
34 0.558229 13 4 
35 0.534519 18 2 
36 0.601425 5 6 
44 0.608496 1 18 
51 0.545171 2 3 
56 0.527047 4 1 
60 0.566176 3 2 
55 0.959132 1 40 
38 0.596582 11 4 
46 0.601825 2 8 
39 0.62691 2 12 
47 0.747371 1 40 
63 1 0 85 
54 0.642445 2 4 
585 59
0 0 21207 0 
1 0.415941 39 202 
2 0.410075 62 148 
3 0.447998 8 396 
4 0.219646 17 12 
8 0.179244 102 6 
12 0.147481 288 1 
16 0.202395 522 6 
32 0.0403519 15006 1 
48 0.129196 5163 2 
5 0.425911 15 235 
13 0.472604 9 520 
33 0.524381 7 284 
6 0.568101 1 1772 
10 0.511097 8 237 
14 0.551642 4 1058 
34 0.528367 2 640 
7 0.898209 1 9810 
11 0.632402 3 826 
15 0.639415 2 3507 
35 0.619819 2 1909 
9 0.366199 74 19 
44 0.156733 154 5 
17 0.287499 317 21 
18 0.33259 79 111 
19 0.310215 126 40 
36 0.123073 2767 2 
40 0.10773 6389 1 
49 0.279012 515 13 
50 0.316623 148 36 
51 0.261803 801 5 
56 0.134266 3177 3 
37 0.640477 3 581 
53 0.771549 1 1506 
61 0.736712 3 602 
62 0.750313 1 1931 
55 0.946218 1 14453 
63 1 0 21207 
39 0.753693 2 3054 
45 0.36202 29 40 
46 0.271887 118 5 
47 0.423279 7 433 
29 0.317616 66 23 
30 0.358615 15 147 
27 0.312946 27 55 
31 0.379347 10 273 
38 0.36812 36 11 
20 0.12603 2555 2 
41 0.335963 151 7 
42 0.376548 24 44 
43 0.404623 14 110 
54 0.559898 4 67 
57 0.259649 929 6 
58 0.283545 185 16 
59 0.244669 1961 3 
21 0.172969 1209 2 
22 0.187329 640 4 
23 0.19588 167 8 
26 0.238542 338 4 
586 39
0 0.41953 547 0 
3 0.490206 52 1 
4 0.814194 3 17 
8 0.483941 207 1 
12 0.550939 79 3 
16 0.543997 31 2 
32 0.450842 164 1 
48 0.603946 11 9 
7 0.841822 2 53 
11 0.568372 11 3 
15 0.811419 5 20 
19 0.587946 3 4 
51 0.584503 31 1 
20 0.841177 1 56 
9 0.534095 101 1 
24 0.580688 13 3 
13 0.647434 28 5 
14 0.661933 16 8 
28 0.724627 3 13 
60 0.59528 24 4 
36 0.518785 8 2 
44 0.48669 114 1 
49 0.636311 11 10 
23 0.920728 1 171 
55 0.963519 1 431 
59 0.608427 4 4 
31 0.819822 2 37 
63 1 0 547 
5 0.602177 51 1 
25 0.628984 9 4 
57 0.704508 2 38 
61 0.667329 7 19 
6 0.732424 9 9 
62 0.87672 2 31 
39 0.603012 4 2 
53 0.793328 2 73 
21 0.656939 7 5 
22 0.738966 3 14 
54 0.881639 1 127 
587 36
0 0.260986 396 0 
1 0.278528 101 1 
4 0.469162 27 4 
8 0.303672 90 2 
12 0.272726 156 1 
32 0.301221 22 1 
5 0.575791 10 16 
9 0.343266 19 5 
13 0.576304 7 24 
17 0.43758 6 2 
33 0.461079 2 13 
49 0.280008 57 1 
7 0.573925 16 6 
36 0.526006 1 5 
11 0.304819 42 2 
24 0.493988 2 2 
14 0.283863 25 1 
15 0.687605 3 34 
60 0.472049 4 1 
34 0.421733 15 3 
35 0.440452 4 5 
37 0.709427 1 61 
53 0.692101 2 27 
25 0.807916 2 9 
29 0.831947 2 40 
45 0.916489 1 185 
61 0.954479 1 291 
51 0.315135 29 1 
50 0.345365 17 2 
55 0.688453 3 10 
59 0.399994 4 3 
30 0.712143 4 5 
46 0.543789 9 4 
62 0.728316 2 13 
47 0.720753 2 43 
63 1 0 396 
588 9
0 0.681246 8 0 
3 0.837104 4 1 
12 0.770726 2 1 
48 0.745071 2 1 
15 0.90219 2 2 
51 0.918675 2 2 
31 0.933592 1 2 
63 1 0 8 
55 0.924555 1 2 
589 5
0 0.653928 2 0 
4 0.68075 1 1 
12 0.868214 1 2 
60 0.944111 1 2 
63 1 0 2 
590 20
0 0.265845 62 0 
12 0.335112 14 1 
16 0.307496 2 2 
32 0.269414 44 1 
48 0.449939 2 13 
44 0.372879 13 2 
60 0.93448 1 35 
34 0.26961 18 1 
35 0.329227 1 2 
40 0.387763 8 4 
51 0.500259 1 16 
45 0.382532 4 2 
63 1 0 62 
42 0.328567 10 1 
50 0.430239 7 1 
56 0.42151 8 4 
61 0.550985 4 2 
58 0.49739 2 6 
62 0.762349 2 9 
52 0.428875 3 4 
591 55
0 0.153584 28192 0 
1 0.293041 67 10 
2 0.221186 5259 2 
3 0.4083 23 13 
4 0.389204 26 23 
8 0.260738 335 1 
16 0.186175 322 2 
32 0.281454 115 28 
48 0.180182 22045 1 
5 0.482463 19 197 
9 0.769482 5 1992 
13 0.757892 8 1121 
17 0.408446 12 464 
6 0.239282 2855 4 
10 0.274282 14 25 
34 0.232306 2300 3 
7 0.609951 6 415 
11 0.825612 3 3113 
15 0.828588 2 4662 
19 0.663746 2 1657 
35 0.467974 6 267 
51 0.592894 4 395 
20 0.530294 1 139 
24 0.26165 175 3 
40 0.343311 109 66 
56 0.598442 3 131 
28 0.428883 17 5 
49 0.216279 791 2 
50 0.183224 14165 1 
52 0.191707 6640 1 
60 0.537001 5 10 
57 0.817441 2 2853 
61 0.836337 1 4944 
29 0.736333 10 914 
22 0.239884 1436 6 
38 0.250684 1354 15 
58 0.283213 6 49 
33 0.273822 590 5 
42 0.25878 235 18 
23 0.711965 1 2994 
59 0.870084 1 7319 
31 0.837318 1 10748 
63 1 0 28192 
25 0.372418 37 362 
27 0.578096 8 516 
41 0.370358 44 276 
43 0.359345 62 151 
53 0.351383 115 41 
54 0.206044 5792 2 
62 0.235865 13 3 
55 0.485813 13 111 
36 0.278569 685 16 
21 0.371072 80 83 
39 0.315252 88 67 
37 0.286648 346 36 
592 40
0 0.234472 1709 0 
2 0.632799 28 2 
3 0.481325 161 1 
4 0.343855 571 1 
8 0.493655 141 2 
12 0.607079 17 14 
16 0.380482 281 2 
48 0.329404 510 1 
6 0.664362 22 10 
50 0.741321 6 107 
7 0.581448 45 6 
11 0.57867 59 3 
15 0.653015 5 24 
19 0.782186 8 13 
35 0.563588 14 1 
51 0.879506 2 383 
5 0.402873 149 1 
20 0.388787 162 3 
52 0.64075 35 10 
24 0.704153 5 15 
56 0.526418 60 3 
60 0.699975 12 46 
28 0.449797 106 5 
49 0.440006 114 1 
54 0.705789 22 22 
58 0.815094 4 213 
23 0.767821 16 9 
39 0.784759 1 51 
55 0.927633 1 742 
27 0.802938 5 40 
59 0.84088 4 259 
31 0.952543 1 131 
47 0.772291 3 35 
63 1 0 1709 
53 0.54029 82 2 
62 0.727347 11 81 
29 0.518851 25 5 
44 0.578421 46 5 
61 0.648545 24 8 
46 0.675622 14 5 
593 34
0 0.291307 241 0 
2 0.371407 59 1 
3 0.515561 17 2 
4 0.823007 1 28 
8 0.358113 124 1 
12 0.842146 1 54 
32 0.536413 35 2 
48 0.660856 4 6 
14 0.438665 42 1 
7 0.69048 10 5 
15 0.822741 5 8 
35 0.714312 2 7 
9 0.387207 32 1 
40 0.507491 82 1 
56 0.619781 8 3 
60 0.918769 1 95 
36 0.658278 25 3 
44 0.794766 4 13 
52 0.775512 3 12 
30 0.494285 10 2 
46 0.49258 26 1 
5 0.806854 1 6 
23 0.781663 2 8 
55 0.890108 1 28 
31 0.904724 1 69 
47 0.901325 2 36 
63 1 0 241 
41 0.5566 10 3 
57 0.470474 21 1 
39 0.687501 17 3 
28 0.658267 8 2 
29 0.89891 1 13 
45 0.69795 10 4 
61 0.79688 3 5 
594 32
0 0.363748 552 0 
3 0.368655 286 1 
4 0.54388 65 3 
8 0.615968 34 7 
12 0.518579 166 1 
48 0.912416 1 61 
7 0.533124 157 1 
11 0.595669 79 2 
15 0.865527 1 117 
35 0.637617 48 1 
51 0.942344 1 193 
36 0.704734 25 3 
52 0.726187 6 7 
24 0.730292 20 9 
40 0.741997 13 19 
56 0.843043 1 50 
28 0.669668 22 2 
60 0.659636 44 1 
23 0.791999 4 70 
39 0.765419 6 31 
55 0.84449 2 126 
27 0.779619 6 38 
43 0.748723 12 25 
59 0.712467 26 2 
63 1 0 552 
34 0.681409 7 1 
47 0.715486 22 1 
54 0.773201 2 15 
31 0.834782 2 111 
62 0.686492 13 1 
58 0.769968 3 5 
50 0.753958 7 2 
595 29
0 0.223091 386 0 
1 0.329375 277 1 
3 0.43054 17 6 
4 0.385454 2 3 
16 0.346292 43 2 
32 0.311733 47 1 
5 0.345784 102 1 
9 0.34939 66 2 
13 0.403411 34 4 
17 0.466104 39 3 
49 0.512843 19 4 
11 0.512709 12 12 
19 0.561839 3 28 
51 0.852417 2 90 
20 0.623587 1 6 
52 0.674305 1 10 
36 0.335098 4 1 
25 0.477188 15 5 
57 0.644445 5 15 
15 0.4054 31 4 
29 0.568046 2 12 
61 0.745097 1 35 
50 0.570253 11 4 
27 0.544358 8 17 
59 0.819635 4 48 
31 0.817946 1 61 
55 0.899278 1 148 
63 1 0 386 
58 0.608161 9 4 
596 37
0 0.212624 1184 0 
3 0.311536 12 1 
4 0.22315 754 1 
8 0.325833 110 4 
12 0.245714 217 2 
16 0.348692 76 3 
32 0.362158 10 12 
48 0.495557 5 51 
15 0.333985 4 6 
19 0.56871 2 56 
35 0.452346 5 13 
51 0.777357 1 361 
6 0.26731 260 1 
20 0.293015 142 2 
52 0.381346 25 5 
24 0.430421 36 15 
40 0.341332 60 6 
56 0.44857 14 30 
14 0.269141 12 3 
28 0.502957 5 24 
44 0.282577 84 2 
60 0.741989 2 114 
18 0.425455 18 4 
50 0.641641 2 109 
31 0.664146 1 204 
47 0.625533 2 26 
63 1 0 1184 
22 0.271371 211 1 
54 0.352574 37 2 
55 0.400823 4 7 
26 0.465954 12 20 
27 0.50295 5 35 
58 0.544557 5 52 
59 0.637989 2 124 
30 0.582195 2 57 
46 0.426275 5 5 
62 0.786258 1 342 
597 22
0 0.410495 75 0 
8 0.424633 41 1 
12 0.450288 29 2 
16 0.450409 4 1 
32 0.50319 1 2 
11 0.444018 4 1 
24 0.667269 2 9 
56 0.547247 6 1 
14 0.451005 21 2 
15 0.653162 2 5 
28 0.840339 1 28 
44 0.686685 1 9 
60 0.599357 4 3 
27 0.785402 1 19 
43 0.598197 1 3 
30 0.584425 6 4 
46 0.527209 12 2 
62 0.708192 1 11 
31 0.935846 1 56 
63 1 0 75 
26 0.624564 3 6 
42 0.588011 4 2 
598 6
0 0.905191 3 0 
3 0.945386 1 2 
8 0.912351 2 1 
15 0.968431 1 3 
11 0.923634 2 1 
63 1 0 3 
599 39
0 0.211688 936 0 
1 0.363045 23 8 
3 0.360793 56 6 
4 0.289437 650 1 
12 0.293163 21 2 
16 0.321502 37 3 
32 0.32045 138 2 
48 0.375815 11 6 
13 0.58616 3 36 
17 0.506105 4 86 
33 0.389333 11 13 
49 0.501668 5 31 
7 0.367878 23 11 
15 0.58449 5 25 
19 0.488747 5 28 
6 0.310709 317 1 
20 0.42331 6 24 
36 0.298963 279 1 
52 0.599567 4 32 
28 0.357742 11 5 
60 0.614093 2 45 
35 0.354489 79 3 
29 0.667568 2 272 
61 0.908312 1 388 
21 0.52755 2 142 
37 0.429927 2 15 
23 0.41744 16 14 
55 0.605407 2 58 
31 0.836749 1 350 
63 1 0 936 
10 0.322233 294 1 
39 0.335464 129 1 
47 0.486368 7 4 
59 0.633759 1 66 
11 0.346019 123 2 
9 0.341102 171 1 
27 0.395391 38 2 
25 0.404862 15 3 
57 0.493133 7 4 
600 40
0 0 764 0 
1 0.40195 4 12 
2 0.146931 705 1 
3 0.583816 2 26 
4 0.670446 1 178 
8 0.393065 9 25 
12 0.58232 8 37 
16 0.378379 28 6 
48 0.458264 7 7 
5 0.406025 2 36 
6 0.408077 1 50 
10 0.300961 53 5 
18 0.17597 638 1 
34 0.347316 7 3 
15 0.625747 2 84 
52 0.70854 1 339 
44 0.661709 3 62 
60 0.687625 2 123 
20 0.548726 2 29 
28 0.40347 19 11 
51 0.548986 4 7 
11 0.304356 28 5 
9 0.352789 15 10 
22 0.258786 165 2 
26 0.286135 111 4 
30 0.245309 327 1 
38 0.378409 7 6 
47 0.769048 1 176 
63 1 0 764 
55 0.712033 1 352 
31 0.506891 4 16 
23 0.492592 7 4 
21 0.334435 37 2 
24 0.374251 58 4 
62 0.598767 3 4 
46 0.327295 25 1 
37 0.380439 6 10 
53 0.374733 20 2 
45 0.447221 4 13 
61 0.40967 10 2 
601 11
0 0.566172 11 0 
1 0.604938 3 1 
3 0.769469 2 2 
12 0.777522 2 1 
48 0.690262 4 1 
49 0.714981 1 2 
15 0.872999 1 3 
51 0.930498 1 5 
60 0.825982 1 3 
56 0.763655 1 1 
63 1 0 11 
602 44
0 0.233911 1789 0 
1 0.665106 14 51 
2 0.547512 32 10 
3 0.732218 5 68 
8 0.246331 1701 1 
12 0.266346 2 2 
16 0.30263 10 5 
48 0.274491 25 2 
49 0.668237 9 70 
14 0.636158 2 31 
18 0.644787 7 23 
50 0.688022 4 117 
19 0.852775 3 135 
51 0.875034 2 397 
9 0.594934 14 40 
10 0.444026 48 9 
11 0.351039 127 2 
24 0.280924 532 2 
56 0.270734 978 1 
53 0.705155 2 112 
61 0.785874 1 415 
62 0.772154 2 170 
31 0.928879 1 234 
55 0.933198 1 550 
63 1 0 1789 
27 0.378393 60 7 
25 0.504986 51 11 
26 0.355702 411 2 
57 0.512241 26 17 
58 0.369675 89 4 
59 0.310939 306 1 
23 0.749274 5 28 
29 0.713885 2 38 
21 0.62337 9 15 
30 0.550965 25 4 
22 0.45079 131 2 
54 0.526191 9 8 
46 0.565044 11 6 
38 0.459389 76 2 
47 0.76054 2 22 
45 0.61097 5 8 
39 0.562849 20 4 
37 0.550321 36 2 
35 0.678188 12 4 
603 5
0 0.698091 2 0 
3 0.908517 1 1 
12 0.817303 1 1 
15 0.999022 1 2 
63 1 0 2 
604 18
0 0.43078 59 0 
1 0.517167 23 1 
2 0.582661 6 4 
3 0.517503 13 2 
32 0.517853 17 1 
17 0.64173 2 1 
33 0.700096 2 16 
34 0.638133 6 5 
7 0.540922 2 2 
35 0.669228 4 8 
51 0.784955 1 12 
44 0.687114 5 1 
45 0.700719 2 17 
55 0.562402 2 2 
47 0.703626 1 26 
63 1 0 59 
60 0.842685 2 1 
61 0.856066 1 18 
605 19
0 0.358715 30 0 
3 0.36195 30 1 
11 0.427146 11 1 
15 0.480136 5 2 
51 0.391742 14 1 
27 0.766653 1 4 
43 0.571434 5 1 
31 0.785134 1 12 
47 0.699174 3 3 
63 1 0 30 
55 0.39487 13 1 
41 0.579639 1 3 
45 0.763874 1 9 
23 0.405235 12 1 
61 0.801769 1 11 
21 0.436415 10 1 
29 0.67026 3 2 
25 0.513757 5 1 
37 0.478989 2 1 
606 22
0 0.295815 75 0 
2 0.296381 36 1 
3 0.476501 7 2 
48 0.301077 32 1 
34 0.380865 27 1 
50 0.492497 2 7 
15 0.582398 1 11 
35 0.545099 4 5 
51 0.636978 2 21 
49 0.491364 5 4 
56 0.333977 23 1 
33 0.40792 21 1 
63 1 0 75 
47 0.560631 2 9 
55 0.687466 1 31 
53 0.497556 1 7 
57 0.430169 19 1 
59 0.432478 4 2 
37 0.429447 10 1 
45 0.472225 2 3 
61 0.464188 9 1 
39 0.534297 7 1 
607 39
0 0.343667 1211 0 
1 0.501501 48 3 
3 0.442763 123 1 
8 0.46821 26 3 
12 0.407282 142 1 
16 0.578169 24 10 
32 0.381172 702 1 
48 0.427544 146 2 
17 0.588289 15 23 
33 0.547364 28 9 
49 0.836186 5 113 
19 0.600825 7 40 
35 0.446786 62 4 
51 0.745945 6 64 
24 0.527651 26 5 
13 0.4775 83 1 
14 0.501664 19 2 
28 0.962632 2 255 
44 0.615343 11 8 
60 0.969049 1 434 
34 0.381844 251 1 
40 0.435943 180 1 
50 0.613626 24 7 
52 0.45937 86 2 
29 0.866383 3 216 
45 0.738546 8 23 
61 0.864348 5 154 
31 0.996719 1 532 
47 0.553432 21 5 
63 1 0 1211 
30 0.693039 6 15 
62 0.670657 13 12 
38 0.394448 61 1 
18 0.433671 76 1 
43 0.443075 117 1 
53 0.612851 17 5 
54 0.534761 61 3 
55 0.659863 7 10 
27 0.450567 34 1 
608 22
0 0.423027 106 0 
2 0.435528 35 1 
4 0.498296 35 1 
12 0.573655 10 6 
16 0.424504 26 1 
6 0.553451 19 2 
14 0.561804 16 3 
7 0.615202 1 13 
52 0.502957 5 1 
15 0.612768 3 10 
44 0.638363 5 7 
60 0.741989 2 15 
19 0.557432 2 2 
28 0.461295 24 1 
54 0.582195 2 3 
46 0.678718 2 10 
62 0.786258 1 31 
55 0.664146 1 19 
47 0.955635 1 28 
63 1 0 106 
51 0.625533 2 2 
31 0.481723 7 1 
609 58
0 0.269624 10712 0 
1 0.282362 1843 1 
3 0.368169 62 4 
4 0.271656 3027 1 
8 0.382141 521 6 
12 0.331347 953 2 
16 0.349652 672 2 
32 0.298104 3418 1 
48 0.399288 216 10 
9 0.340023 1257 1 
17 0.463219 40 48 
33 0.361123 474 3 
49 0.519484 10 91 
7 0.38893 22 7 
11 0.404938 10 21 
19 0.590919 10 66 
35 0.403957 19 9 
51 0.917461 1 1947 
20 0.35749 304 5 
36 0.319858 1054 2 
52 0.409793 173 24 
24 0.524802 9 102 
40 0.417162 33 22 
56 0.387988 469 6 
14 0.354529 40 5 
15 0.334927 138 2 
28 0.489966 26 61 
44 0.378368 198 5 
60 0.454703 30 47 
18 0.438034 67 3 
34 0.305978 752 1 
50 0.523495 2 194 
10 0.348897 696 1 
25 0.596413 7 397 
41 0.493242 18 46 
57 0.61924 5 570 
29 0.586549 13 161 
37 0.412841 316 5 
45 0.427497 71 13 
61 0.639376 2 911 
23 0.796976 7 289 
55 0.804011 5 438 
27 0.861949 1 3215 
43 0.55307 6 100 
59 0.82233 3 1135 
31 0.937598 1 4377 
47 0.650683 2 155 
63 1 0 10712 
21 0.454897 78 39 
22 0.537674 11 172 
38 0.487542 30 36 
53 0.448942 119 29 
54 0.522199 19 89 
26 0.629747 1 1105 
30 0.592122 3 428 
46 0.479114 36 26 
62 0.680172 1 1700 
42 0.397656 124 2 
610 6
0 0.36441 2 0 
1 0.523716 2 1 
49 0.649921 2 1 
51 0.745229 1 1 
61 0.657338 1 1 
63 1 0 2 
611 35
0 0.227216 1227 0 
1 0.24837 762 1 
3 0.345786 132 2 
4 0.369458 120 3 
8 0.433936 76 4 
16 0.55315 41 14 
32 0.627709 26 17 
48 0.371484 70 1 
5 0.29529 389 1 
17 0.327259 102 3 
33 0.296249 139 1 
7 0.484381 17 9 
11 0.484455 12 17 
15 0.361288 34 2 
19 0.528089 61 5 
35 0.637824 8 25 
20 0.727042 9 42 
36 0.629842 16 20 
52 0.75293 2 67 
24 0.525425 64 4 
28 0.775247 6 60 
44 0.804966 2 98 
60 0.813031 1 226 
6 0.322313 140 1 
21 0.307475 112 1 
45 0.359392 3 1 
23 0.971472 1 298 
39 0.863845 3 122 
55 0.986138 1 497 
27 0.62649 8 26 
43 0.734827 4 68 
31 0.944432 3 93 
47 0.96096 1 409 
63 1 0 1227 
54 0.363694 3 1 
612 12
0 0.343653 14 0 
3 0.492542 4 1 
12 0.644842 6 1 
32 0.517778 3 1 
48 0.541516 1 2 
11 0.827251 1 3 
15 0.76102 3 2 
44 0.746621 2 2 
60 0.797547 1 5 
59 0.891122 1 3 
47 0.776599 1 4 
63 1 0 14 
613 19
0 0.534367 79 0 
1 0.663325 17 2 
2 0.536735 36 1 
3 0.834358 2 8 
4 0.724538 3 3 
8 0.573402 20 1 
12 0.739372 1 14 
5 0.788845 1 16 
9 0.693795 10 3 
13 0.731759 4 7 
6 0.552549 11 1 
14 0.694254 6 2 
7 0.852148 1 32 
15 0.967132 1 67 
11 0.740938 5 4 
56 0.694423 1 1 
61 0.76522 1 7 
63 1 0 79 
59 0.785038 1 5 
614 14
0 0.538553 27 0 
1 0.547875 17 1 
3 0.561281 10 2 
5 0.627175 6 1 
33 0.850632 1 6 
35 0.77906 10 2 
37 0.801874 4 3 
53 0.891626 2 4 
45 0.918183 1 13 
39 0.787644 7 2 
47 0.833751 2 4 
55 0.934284 1 6 
61 0.966254 1 17 
63 1 0 27 
615 19
0 0.558032 72 0 
1 0.671678 1 5 
2 0.649863 24 1 
8 0.5799 6 1 
16 0.575641 41 1 
13 0.892277 1 5 
18 0.65742 22 2 
50 0.693749 1 3 
56 0.586188 6 1 
17 0.671493 10 3 
19 0.716849 9 6 
15 0.936294 1 33 
30 0.804663 2 2 
51 0.762972 1 10 
59 0.707915 6 1 
23 0.767571 2 13 
27 0.728232 4 7 
31 0.890723 2 28 
63 1 0 72 
616 34
0 0.307937 226 0 
3 0.349379 13 1 
8 0.355671 31 1 
12 0.397133 5 2 
16 0.341284 81 2 
48 0.337007 96 1 
7 0.468531 5 1 
15 0.514088 2 5 
35 0.47828 6 1 
10 0.384375 20 1 
24 0.555671 1 33 
56 0.419579 5 8 
28 0.654836 1 97 
60 0.521019 2 17 
18 0.432568 12 2 
20 0.350583 67 2 
52 0.415822 8 5 
23 0.577953 2 17 
55 0.843507 1 32 
31 0.664294 1 161 
63 1 0 226 
47 0.491446 6 1 
26 0.498819 3 18 
58 0.40921 17 1 
59 0.45894 2 9 
22 0.492848 7 12 
30 0.514538 2 41 
21 0.435001 22 2 
36 0.410327 26 2 
46 0.5102 2 8 
62 0.454541 7 1 
25 0.498429 4 2 
37 0.453652 9 4 
38 0.45661 9 6 
617 57
0 0 9291 0 
1 0.637993 45 36 
2 0.491142 888 2 
3 0.790183 5 301 
4 0.552271 184 6 
12 0.598993 88 18 
16 0.509796 225 4 
32 0.360137 7686 1 
48 0.530339 170 6 
5 0.654919 24 79 
9 0.776946 2 397 
49 0.717373 14 169 
6 0.541265 573 5 
10 0.73152 6 182 
14 0.55773 231 11 
50 0.592889 28 17 
7 0.871169 1 1318 
11 0.875373 1 3105 
15 0.82892 3 394 
52 0.554976 71 20 
13 0.626276 80 31 
60 0.717848 5 85 
19 0.664717 23 33 
24 0.613902 32 60 
33 0.392595 7097 1 
35 0.50604 116 2 
40 0.555645 78 15 
51 0.766119 10 227 
56 0.571327 42 41 
53 0.685868 21 108 
57 0.815654 1 1732 
61 0.756628 3 536 
54 0.552527 127 8 
58 0.749162 3 412 
30 0.598237 53 17 
62 0.764499 1 1090 
59 0.881108 1 6478 
63 1 0 9291 
55 0.862713 3 448 
29 0.640092 3 141 
23 0.702201 6 72 
27 0.731103 2 461 
25 0.629922 19 65 
26 0.689943 11 154 
37 0.471995 2327 1 
41 0.532635 206 4 
45 0.474261 799 2 
17 0.459693 3590 1 
39 0.572675 14 13 
43 0.651748 4 52 
47 0.56328 60 8 
31 0.604701 38 25 
38 0.496058 1263 2 
42 0.550563 102 10 
46 0.543105 447 4 
18 0.486799 3261 1 
22 0.490466 2033 1 
618 58
0 0.15184 11466 0 
1 0.536164 179 8 
2 0.6285 2 57 
3 0.526362 248 1 
8 0.198423 3938 1 
12 0.262307 2328 2 
16 0.338229 4382 1 
32 0.462638 113 13 
48 0.379634 276 2 
9 0.557648 111 16 
33 0.571749 62 25 
49 0.764788 4 84 
50 0.872079 2 1196 
11 0.625199 20 44 
15 0.621608 37 5 
19 0.730442 5 254 
35 0.885282 3 999 
51 0.955838 2 3214 
10 0.580595 41 21 
24 0.41776 876 3 
40 0.419337 542 4 
56 0.572058 20 26 
14 0.372209 1856 2 
28 0.48862 262 7 
44 0.519776 48 42 
60 0.509443 125 11 
17 0.507483 371 4 
18 0.57435 9 22 
20 0.341687 2470 1 
52 0.574037 10 50 
25 0.59088 34 45 
41 0.609149 16 142 
37 0.606121 34 47 
45 0.692058 5 356 
27 0.627173 18 96 
43 0.912221 1 2216 
59 0.991281 1 6655 
31 0.652689 11 126 
47 0.779301 5 643 
63 1 0 11466 
42 0.695071 10 225 
58 0.729509 9 376 
36 0.450318 334 5 
6 0.386762 1720 2 
46 0.57893 38 51 
62 0.72022 18 99 
29 0.539576 78 14 
61 0.608083 28 35 
21 0.442948 907 3 
22 0.532813 15 17 
23 0.501607 66 4 
54 0.750836 6 556 
55 0.915401 4 678 
39 0.704889 13 63 
38 0.522751 116 7 
5 0.42453 1540 2 
53 0.499301 309 5 
57 0.555415 223 5 
619 51
0 0.194815 4463 0 
1 0.194868 3756 1 
3 0.350845 74 9 
4 0.403629 62 10 
8 0.302901 340 1 
12 0.322211 210 5 
16 0.240973 21 5 
5 0.521242 2 186 
17 0.239621 28 3 
33 0.198728 3652 1 
7 0.474905 30 73 
11 0.436349 36 20 
19 0.817424 1 978 
51 0.524841 7 11 
6 0.477138 22 97 
20 0.712698 7 167 
52 0.716945 1 879 
24 0.557426 12 24 
56 0.476965 20 8 
15 0.33405 144 5 
28 0.763554 1 232 
60 0.569779 3 17 
53 0.643687 2 435 
25 0.656804 2 49 
29 0.538355 4 8 
35 0.251429 204 2 
34 0.208402 1662 1 
37 0.38425 122 5 
45 0.219568 1636 1 
23 0.754277 5 394 
55 0.825031 1 2111 
27 0.804838 2 553 
59 0.595953 4 51 
31 0.907327 1 2220 
63 1 0 4463 
22 0.553957 16 125 
54 0.587475 4 239 
47 0.48331 2 47 
39 0.463953 38 29 
43 0.275502 82 5 
38 0.422478 80 14 
42 0.273627 282 3 
46 0.240903 944 2 
18 0.237071 152 1 
44 0.288549 526 3 
61 0.326658 38 1 
58 0.277784 88 3 
26 0.360906 32 10 
30 0.332937 54 3 
36 0.344706 310 3 
57 0.435509 28 4 
620 17
0 0.442546 42 0 
4 0.575506 4 4 
8 0.524452 28 1 
12 0.567512 8 2 
32 0.726444 1 3 
48 0.8376 1 19 
52 0.707552 4 4 
10 0.536539 7 1 
11 0.570039 7 2 
56 0.808884 2 9 
44 0.675189 3 2 
60 0.966415 1 36 
59 0.718371 7 2 
47 0.723288 1 2 
63 1 0 42 
57 0.793768 2 2 
51 0.794461 2 2 
621 27
0 0.312028 145 0 
3 0.359758 94 1 
4 0.496209 4 3 
12 0.403629 21 1 
16 0.533065 2 7 
32 0.471477 8 3 
48 0.439571 16 2 
7 0.365172 37 1 
11 0.401533 15 2 
15 0.422436 4 5 
19 0.639427 2 20 
35 0.575841 4 6 
51 0.439156 32 1 
36 0.617074 2 7 
52 0.686679 2 16 
28 0.482521 9 1 
60 0.504824 4 4 
23 0.748399 1 49 
39 0.481684 11 1 
55 0.70497 2 22 
27 0.598301 4 5 
59 0.525784 7 3 
31 0.869517 1 93 
47 0.643458 2 12 
63 1 0 145 
30 0.540426 2 1 
62 0.586954 1 5 
622 12
0 0.526021 16 0 
3 0.543903 5 1 
8 0.559363 4 1 
12 0.575128 4 2 
16 0.655445 3 1 
15 0.576434 2 3 
19 0.830672 1 3 
51 0.722955 2 1 
28 0.80638 2 3 
31 0.864181 1 12 
63 1 0 16 
29 0.827535 1 3 
623 18
0 0.423576 96 0 
1 0.423768 64 1 
2 0.720397 2 2 
3 0.734749 1 5 
12 0.501151 19 2 
32 0.637744 10 1 
13 0.432499 61 1 
14 0.822856 1 29 
15 0.912725 1 56 
44 0.677824 7 8 
60 0.548378 10 4 
35 0.672481 3 1 
45 0.435463 27 1 
61 0.49416 13 2 
63 1 0 96 
46 0.695756 5 9 
47 0.819624 2 19 
62 0.818714 2 15 
624 18
0 0.244879 33 0 
1 0.352783 9 1 
2 0.638789 1 5 
3 0.68667 1 9 
12 0.264776 22 1 
5 0.364625 7 1 
15 0.789076 1 19 
14 0.442711 3 3 
28 0.270879 18 1 
7 0.653893 2 2 
53 0.48438 5 1 
63 1 0 33 
62 0.576959 1 7 
29 0.299594 10 1 
30 0.408393 6 2 
31 0.438288 2 4 
55 0.650761 3 1 
61 0.508275 2 2 
625 15
0 0.435828 16 0 
2 0.47939 4 1 
4 0.467689 4 2 
8 0.462369 7 1 
12 0.49563 1 4 
50 0.521962 4 1 
5 0.551591 1 4 
7 0.510168 2 2 
9 0.61765 1 5 
11 0.64334 1 8 
60 0.708875 1 5 
51 0.610305 2 1 
62 0.558204 2 1 
59 0.64649 1 9 
63 1 0 16 
626 50
0 0.153807 3815 0 
1 0.210365 847 1 
2 0.266571 436 2 
3 0.317446 60 5 
4 0.227624 844 1 
8 0.357002 135 2 
16 0.22875 1051 1 
32 0.251104 412 2 
48 0.256746 30 4 
5 0.312862 155 3 
9 0.506352 40 16 
13 0.453747 112 10 
33 0.277233 44 3 
10 0.531234 17 26 
14 0.391339 151 6 
18 0.307451 208 3 
11 0.58978 8 72 
15 0.533186 12 22 
19 0.700366 6 47 
35 0.508149 13 28 
51 0.464432 21 10 
7 0.270436 310 1 
20 0.439259 34 6 
36 0.277554 210 3 
24 0.494475 20 23 
40 0.487472 41 13 
56 0.5743 9 42 
28 0.341286 341 1 
44 0.360278 74 6 
21 0.645806 3 263 
25 0.645061 7 204 
57 0.642038 8 131 
29 0.61039 20 34 
45 0.565527 31 19 
61 0.628602 9 73 
26 0.680698 2 318 
42 0.60175 7 42 
62 0.611333 10 10 
22 0.637489 8 16 
30 0.348468 192 4 
27 0.758618 2 1169 
43 0.689126 5 163 
59 0.828739 1 1588 
31 0.925774 1 1865 
47 0.78673 2 246 
63 1 0 3815 
23 0.755415 3 342 
39 0.385169 23 8 
55 0.308539 49 1 
38 0.335761 38 3 
627 4
0 0.695575 1 0 
3 0.881529 1 1 
15 0.902309 1 1 
63 1 0 1 
628 8
0 0.66913 6 0 
1 0.788746 6 1 
33 0.794933 4 1 
49 0.894054 2 2 
35 0.891933 2 1 
51 0.902224 2 3 
55 0.952166 1 3 
63 1 0 6 
629 20
0 0.558155 109 0 
4 0.685928 3 8 
8 0.791077 3 12 
12 0.56236 87 1 
48 0.563135 16 1 
11 0.840798 2 24 
56 0.838747 1 23 
15 0.893308 1 36 
28 0.633518 5 5 
44 0.568771 64 1 
60 0.620605 11 3 
52 0.639483 4 5 
59 0.890108 1 59 
63 1 0 109 
31 0.814378 5 8 
47 0.758508 7 3 
40 0.631265 17 2 
36 0.622715 24 1 
27 0.819516 3 10 
43 0.653827 13 2 
630 51
0 0.109881 7193 0 
1 0.123468 1451 1 
3 0.166348 52 3 
4 0.130224 3913 1 
12 0.168695 329 2 
16 0.165835 843 1 
32 0.19971 170 4 
48 0.170265 435 2 
5 0.144507 994 3 
9 0.175537 85 9 
13 0.308962 19 27 
17 0.171525 182 2 
33 0.216422 119 7 
11 0.186376 25 18 
15 0.330512 15 63 
51 0.190496 12 5 
6 0.145894 727 5 
7 0.131455 1863 1 
14 0.182623 76 12 
28 0.214181 56 9 
44 0.232919 51 21 
60 0.188897 112 6 
56 0.182653 141 2 
21 0.448807 57 20 
37 0.332072 105 15 
53 0.540143 1 96 
25 0.729274 5 222 
41 0.700282 12 135 
57 0.539637 24 11 
29 0.84221 1 3338 
45 0.809727 2 386 
61 0.965742 1 4096 
27 0.730614 4 814 
43 0.721205 5 410 
59 0.795031 1 1463 
31 0.756414 3 1148 
47 0.649044 11 143 
63 1 0 7193 
55 0.473008 10 37 
10 0.165068 246 5 
22 0.487768 43 40 
38 0.290789 301 5 
54 0.400936 61 10 
23 0.498377 7 119 
39 0.348472 33 21 
30 0.778972 1 1524 
46 0.495933 38 38 
62 0.773364 3 232 
58 0.602478 4 166 
26 0.527361 35 45 
42 0.572046 21 93 
631 49
0 0.214231 3433 0 
2 0.310264 319 3 
3 0.371061 31 4 
12 0.246815 1994 1 
16 0.260155 889 2 
48 0.430043 200 3 
10 0.330351 190 4 
14 0.44966 42 9 
50 0.541039 56 8 
7 0.626864 4 21 
15 0.472445 12 15 
19 0.38628 11 13 
51 0.678786 4 71 
13 0.256929 665 1 
28 0.246866 1147 1 
44 0.406495 73 6 
60 0.585895 55 18 
17 0.342561 125 5 
18 0.289752 539 2 
20 0.349127 14 3 
49 0.626966 20 43 
52 0.708862 1 119 
56 0.543158 64 7 
42 0.367582 146 4 
58 0.921205 2 361 
30 0.611168 21 20 
46 0.623962 6 81 
62 0.78442 3 171 
54 0.68805 27 8 
23 0.752992 2 259 
39 0.932638 1 1119 
55 0.995134 1 2275 
31 0.67182 5 57 
47 0.721089 2 201 
63 1 0 3433 
59 0.985794 2 598 
9 0.270961 439 1 
5 0.375597 22 2 
29 0.557539 90 8 
45 0.607603 10 42 
61 0.593982 50 27 
21 0.699167 4 132 
22 0.692005 7 33 
53 0.698117 12 80 
57 0.751519 4 159 
40 0.377098 137 4 
38 0.872974 1 382 
25 0.332402 223 1 
37 0.770018 2 256 
632 27
0 0.463848 319 0 
3 0.798437 4 10 
4 0.52692 61 2 
8 0.503318 168 1 
12 0.56236 37 4 
16 0.623523 10 6 
48 0.544874 39 1 
7 0.879142 1 42 
15 0.893308 1 102 
51 0.901325 2 47 
5 0.622601 1 2 
20 0.603694 17 3 
52 0.738777 5 27 
11 0.691831 18 1 
24 0.51539 46 1 
56 0.63407 6 12 
28 0.633518 2 27 
44 0.568771 20 4 
60 0.620605 14 9 
19 0.774937 8 8 
49 0.616776 2 1 
63 1 0 319 
59 0.904724 1 89 
55 0.822741 5 27 
27 0.71902 11 2 
31 0.814378 2 41 
47 0.758508 4 4 
633 40
0 0.227528 2294 0 
1 0.342219 71 11 
3 0.41741 8 22 
12 0.30712 309 1 
16 0.27287 523 2 
48 0.244303 1383 1 
5 0.476148 9 77 
9 0.360677 22 19 
17 0.35942 32 25 
7 0.478495 6 99 
15 0.535571 2 147 
13 0.324905 107 8 
28 0.311558 198 7 
60 0.49786 2 10 
19 0.337964 70 3 
20 0.274233 223 4 
49 0.280155 362 1 
51 0.414537 12 6 
52 0.254296 484 1 
53 0.54813 3 119 
25 0.463538 9 89 
41 0.561268 4 110 
21 0.450548 23 38 
23 0.540922 2 271 
55 0.562402 2 497 
47 0.703626 1 512 
63 1 0 2294 
45 0.65267 2 127 
61 0.796262 1 272 
29 0.315011 185 7 
31 0.386905 11 17 
27 0.517503 5 109 
33 0.281157 243 1 
59 0.784955 1 833 
54 0.25566 254 1 
43 0.669228 2 220 
35 0.331865 93 1 
37 0.368751 41 1 
58 0.291953 1 1 
22 0.272854 248 1 
634 26
0 0 79 0 
1 0.373751 19 1 
2 0.610982 9 2 
3 0.641674 3 5 
4 0.388676 18 1 
8 0.610866 9 2 
16 0.552079 19 1 
32 0.62756 1 3 
48 0.825225 1 20 
13 0.586135 1 1 
17 0.757408 4 8 
49 0.807146 2 11 
18 0.76959 1 13 
50 0.720819 5 2 
15 0.776599 1 9 
19 0.827251 1 30 
51 0.891122 1 68 
7 0.433924 8 1 
36 0.515348 1 1 
24 0.654002 4 6 
56 0.641847 5 2 
28 0.625646 7 1 
63 1 0 79 
23 0.492542 4 1 
25 0.655633 4 6 
31 0.76102 3 2 
635 43
0 0.208165 633 0 
2 0.256686 232 1 
3 0.401533 15 5 
4 0.496209 4 8 
8 0.312028 145 1 
12 0.403629 21 3 
16 0.248376 157 1 
32 0.410209 15 7 
48 0.313011 44 3 
6 0.286357 50 1 
34 0.347423 51 2 
50 0.305988 116 1 
15 0.422436 4 11 
35 0.598301 4 24 
51 0.525784 7 10 
20 0.617074 2 24 
52 0.686679 2 78 
11 0.359758 94 1 
24 0.471477 8 10 
40 0.533065 2 36 
56 0.439571 16 5 
44 0.482521 9 13 
60 0.504824 4 28 
28 0.339756 88 1 
7 0.365172 37 2 
38 0.56969 5 5 
54 0.661992 4 10 
46 0.383514 27 2 
62 0.431244 10 3 
31 0.643458 2 33 
47 0.869517 1 395 
63 1 0 633 
39 0.748399 1 217 
43 0.639427 2 79 
55 0.70497 2 104 
27 0.575841 4 17 
59 0.439156 32 1 
45 0.540426 2 16 
61 0.586954 1 48 
29 0.356255 42 1 
23 0.481684 11 3 
25 0.399569 12 2 
21 0.396955 25 1 
636 20
0 0.470286 134 0 
3 0.578913 18 2 
12 0.635003 6 2 
16 0.607934 7 4 
32 0.495211 86 1 
48 0.588914 17 2 
7 0.728366 5 3 
15 0.933592 1 53 
19 0.715353 5 12 
51 0.700577 7 5 
28 0.770726 2 12 
60 0.738206 3 5 
35 0.504404 47 1 
44 0.58627 15 1 
23 0.805905 3 16 
55 0.879093 1 25 
63 1 0 134 
31 0.90219 2 43 
39 0.624377 13 1 
47 0.815743 4 3 
637 6
0 0.735975 2 0 
4 0.781369 2 1 
6 0.862664 1 1 
7 0.884676 1 2 
15 0.920729 1 2 
63 1 0 2 
638 54
0 0 10547 0 
1 0.182927 435 2 
2 0.151394 4753 1 
3 0.235768 30 7 
4 0.115811 4594 1 
8 0.20849 686 2 
12 0.306776 28 7 
16 0.864928 1 969 
32 0.698494 19 243 
48 0.879715 1 5180 
5 0.207021 332 8 
9 0.264148 68 20 
17 0.804372 3 378 
33 0.826387 1 1440 
49 0.865076 1 3025 
6 0.151591 2260 2 
10 0.215289 518 8 
14 0.168609 598 3 
18 0.313075 56 12 
34 0.216153 692 1 
50 0.293617 164 2 
15 0.312983 4 20 
19 0.757892 9 281 
35 0.736333 14 262 
51 0.836337 3 597 
7 0.160755 428 3 
20 0.289828 535 1 
36 0.346558 233 5 
52 0.424542 92 7 
24 0.383625 47 11 
40 0.630555 23 236 
56 0.733991 2 336 
28 0.70987 21 42 
44 0.7682 2 847 
60 0.916658 1 6985 
21 0.345739 141 9 
37 0.559941 39 60 
53 0.528963 84 24 
41 0.601886 31 180 
57 0.589652 37 62 
38 0.232801 384 3 
26 0.30661 298 8 
42 0.451268 54 38 
58 0.350737 98 18 
30 0.384049 43 23 
62 0.66661 5 46 
31 0.828588 2 440 
47 0.837318 1 1894 
63 1 0 10547 
39 0.428883 58 11 
55 0.537001 4 45 
29 0.728312 15 74 
45 0.756232 7 314 
61 0.763809 3 520 
639 17
0 0.628721 33 0 
1 0.771263 2 3 
2 0.695316 7 1 
3 0.83627 2 6 
12 0.637073 8 1 
16 0.659363 11 1 
48 0.706011 3 2 
18 0.818204 2 3 
50 0.883805 1 6 
19 0.884373 1 12 
51 0.929987 1 26 
15 0.673674 7 1 
60 0.800735 1 3 
17 0.766856 5 1 
63 1 0 33 
31 0.727643 3 1 
47 0.814267 1 2 
640 48
0 0.149992 1242 0 
2 0.235366 167 1 
3 0.2371 113 2 
8 0.335007 24 16 
12 0.180995 524 1 
16 0.3719 7 21 
32 0.21078 291 1 
48 0.30055 116 2 
6 0.26963 27 1 
10 0.493782 4 57 
14 0.395037 12 8 
18 0.412236 6 41 
34 0.511702 4 45 
50 0.684098 1 359 
11 0.324312 41 6 
15 0.266125 65 4 
19 0.558883 1 111 
35 0.559261 1 201 
51 0.421348 5 39 
9 0.41136 4 25 
56 0.388544 16 29 
13 0.188895 273 1 
28 0.289544 138 2 
44 0.333222 7 5 
60 0.419755 5 42 
33 0.445937 7 2 
36 0.298448 149 1 
52 0.302869 82 3 
5 0.306735 6 2 
54 0.53903 5 4 
42 0.530621 2 102 
58 0.58227 2 227 
30 0.395049 7 18 
62 0.887768 1 702 
59 0.421261 9 35 
31 0.338355 10 7 
47 0.90912 1 287 
63 1 0 1242 
55 0.693801 1 82 
29 0.26537 182 1 
45 0.633572 1 69 
61 0.599222 3 44 
24 0.329462 47 8 
20 0.305941 55 6 
37 0.625373 1 16 
39 0.461434 4 1 
21 0.405047 1 10 
17 0.302272 22 1 
641 39
0 0.299262 577 0 
1 0.534896 4 6 
2 0.371682 64 1 
3 0.417258 20 2 
4 0.365772 382 1 
8 0.453539 47 2 
12 0.533316 9 4 
32 0.42092 31 2 
48 0.506109 20 5 
9 0.730353 1 62 
13 0.771671 1 83 
49 0.6062 2 20 
10 0.605424 9 5 
14 0.669858 2 10 
18 0.407665 29 1 
7 0.568934 7 18 
11 0.637617 6 27 
15 0.903593 1 250 
51 0.726238 2 39 
5 0.464615 43 1 
36 0.385736 216 1 
52 0.397748 60 2 
40 0.701817 9 14 
56 0.639359 13 9 
44 0.756079 2 41 
60 0.694117 3 20 
17 0.446159 20 1 
26 0.510238 9 2 
43 0.728872 3 63 
59 0.745326 1 150 
63 1 0 577 
37 0.507627 17 5 
53 0.516246 13 8 
38 0.385766 57 1 
39 0.451106 40 2 
55 0.567215 11 12 
41 0.708793 4 20 
47 0.805557 2 106 
25 0.471999 14 1 
642 52
0 0 5552 0 
1 0.147023 4312 1 
2 0.200284 1005 2 
3 0.332196 12 36 
4 0.459428 13 80 
8 0.277367 106 13 
12 0.277864 83 20 
16 0.299564 17 34 
32 0.555228 2 391 
48 0.588612 2 964 
5 0.302034 130 6 
9 0.24426 426 3 
13 0.236929 919 2 
17 0.170201 1696 1 
33 0.358003 50 15 
49 0.25741 74 4 
10 0.269147 108 9 
14 0.241308 248 4 
18 0.267104 200 5 
34 0.284402 57 9 
50 0.202923 380 2 
7 0.51343 2 241 
11 0.427922 2 93 
35 0.468646 2 140 
51 0.336389 6 48 
20 0.523704 6 279 
52 0.560229 5 484 
24 0.402693 7 85 
56 0.862916 1 1710 
15 0.289031 30 26 
28 0.298983 36 21 
44 0.495327 3 152 
60 0.883648 1 3611 
21 0.338282 61 19 
37 0.408174 43 40 
53 0.428067 11 77 
25 0.290931 74 11 
41 0.446228 3 69 
57 0.519221 3 164 
61 0.540184 2 254 
19 0.273872 126 6 
29 0.215928 1094 1 
46 0.315809 3 45 
62 0.294934 24 6 
54 0.365159 17 8 
23 0.604653 1 637 
55 0.732405 1 1495 
63 1 0 5552 
31 0.453033 2 86 
47 0.308754 11 26 
36 0.426798 29 40 
27 0.287911 86 6 
643 34
0 0.243748 879 0 
1 0.345086 93 5 
2 0.347305 51 7 
3 0.299078 383 1 
16 0.479787 21 10 
32 0.287431 331 1 
17 0.463887 38 8 
49 0.603286 4 16 
14 0.351338 38 8 
18 0.497922 11 33 
50 0.607552 2 205 
11 0.391027 23 2 
15 0.345986 67 1 
19 0.714201 2 67 
35 0.316311 145 2 
51 0.768987 2 293 
24 0.501042 8 13 
33 0.344417 135 3 
40 0.414609 29 1 
44 0.580541 1 19 
30 0.365135 30 8 
46 0.459175 5 17 
62 0.606652 3 91 
26 0.568583 7 57 
27 0.470139 22 2 
59 0.801894 1 429 
31 0.572544 4 11 
47 0.593624 1 52 
63 1 0 879 
39 0.392415 5 2 
56 0.726855 1 72 
42 0.417409 19 1 
58 0.589476 7 58 
55 0.464597 4 2 
644 30
0 0.306885 341 0 
2 0.352278 191 1 
3 0.445297 8 8 
4 0.375864 84 2 
12 0.775836 8 7 
16 0.669966 3 9 
32 0.360921 45 1 
48 0.816806 2 15 
6 0.357761 140 1 
10 0.44197 8 2 
14 0.86687 5 19 
18 0.622578 14 5 
34 0.45248 15 3 
50 0.903654 1 53 
11 0.488375 3 15 
15 0.880426 3 54 
19 0.920063 1 103 
51 0.977407 1 182 
7 0.443687 17 5 
52 0.392206 59 2 
35 0.442833 25 1 
22 0.459862 26 1 
62 0.903128 2 29 
30 0.680487 9 8 
31 0.906205 2 72 
63 1 0 341 
23 0.576877 3 8 
55 0.420145 22 2 
60 0.55503 35 2 
28 0.590919 22 2 
645 5
0 0.62846 2 0 
48 0.783086 2 1 
51 0.906968 1 1 
60 0.920818 1 1 
63 1 0 2 
646 12
0 0.597497 14 0 
1 0.683571 1 1 
3 0.843482 1 3 
12 0.673611 2 2 
48 0.629089 10 1 
15 0.951454 1 9 
14 0.764562 1 4 
51 0.798172 2 1 
60 0.67284 8 1 
63 1 0 14 
61 0.722618 3 1 
62 0.755533 2 2 
647 9
0 0.528512 3 0 
8 0.67555 1 1 
16 0.534629 2 1 
56 0.707728 1 1 
19 0.555231 1 1 
28 0.579514 1 1 
59 0.830131 1 1 
31 0.807424 1 2 
63 1 0 3 
648 22
0 0.295815 75 0 
1 0.296381 36 1 
3 0.476501 7 2 
48 0.301077 32 1 
17 0.380865 27 1 
49 0.492497 2 7 
15 0.582398 1 11 
19 0.545099 4 5 
51 0.636978 2 21 
50 0.491364 5 4 
52 0.333977 23 1 
18 0.40792 21 1 
63 1 0 75 
31 0.560631 2 9 
59 0.687466 1 31 
58 0.497556 1 7 
54 0.430169 19 1 
55 0.432478 4 2 
26 0.429447 10 1 
30 0.472225 2 3 
62 0.464188 9 1 
27 0.534297 7 1 
649 23
0 0.217515 86 0 
3 0.225528 38 1 
8 0.296079 2 2 
12 0.240289 37 1 
32 0.318845 5 2 
48 0.439571 4 8 
15 0.354248 1 3 
19 0.350253 8 3 
35 0.307909 21 1 
51 0.439156 8 5 
40 0.325706 1 4 
56 0.686679 1 30 
28 0.296118 31 1 
60 0.504824 3 12 
63 1 0 86 
55 0.525784 2 5 
59 0.70497 1 44 
29 0.337579 9 2 
31 0.300853 19 1 
62 0.586954 1 14 
25 0.459601 2 2 
61 0.431244 7 2 
57 0.661992 2 4 
650 51
0 0.188768 2915 0 
1 0.375055 61 3 
2 0.194383 543 1 
4 0.220591 454 1 
12 0.257552 238 2 
16 0.214793 388 2 
32 0.24246 296 4 
48 0.199458 935 1 
5 0.653975 17 19 
13 0.659148 13 42 
17 0.490132 12 42 
33 0.403077 19 28 
6 0.461683 61 7 
10 0.282889 196 1 
14 0.401233 98 4 
18 0.357632 19 8 
34 0.258729 108 5 
7 0.524449 37 8 
20 0.488085 14 31 
36 0.364363 53 11 
52 0.453088 34 14 
15 0.606674 16 14 
28 0.533634 10 68 
44 0.268757 87 6 
60 0.529289 14 24 
19 0.552694 3 77 
24 0.335856 34 3 
35 0.385875 29 9 
49 0.368398 99 1 
51 0.395834 5 12 
56 0.26407 99 1 
21 0.789819 1 652 
37 0.718678 3 319 
29 0.687337 8 152 
45 0.715529 4 255 
61 0.912571 1 553 
22 0.584459 2 89 
54 0.519899 5 21 
26 0.373578 2 22 
42 0.312107 35 6 
46 0.478883 6 21 
62 0.535578 2 70 
23 0.861999 1 1523 
39 0.790972 2 347 
55 0.987942 1 1926 
31 0.708114 2 315 
63 1 0 2915 
27 0.349495 8 4 
57 0.465907 1 9 
59 0.330353 16 1 
41 0.341426 27 6 
651 36
0 0.250865 550 0 
2 0.326322 120 1 
3 0.466379 36 2 
4 0.760561 1 104 
8 0.532241 12 8 
12 0.367115 21 3 
32 0.261528 176 2 
48 0.255246 184 1 
6 0.428445 5 4 
18 0.403805 18 4 
34 0.339024 59 3 
50 0.432594 2 9 
7 0.763908 1 162 
11 0.630255 8 10 
15 0.691734 3 17 
19 0.645796 13 6 
35 0.686615 10 20 
51 0.799446 1 137 
56 0.652575 3 13 
28 0.453526 4 5 
60 0.889535 1 24 
33 0.381217 11 5 
36 0.700631 3 36 
40 0.363616 20 4 
44 0.361489 73 2 
49 0.461375 1 15 
22 0.520979 3 11 
38 0.398659 18 3 
23 0.839527 1 256 
43 0.741637 2 61 
59 0.745388 2 84 
31 0.844828 1 286 
63 1 0 550 
39 0.695133 7 25 
20 0.730595 2 52 
47 0.575917 24 2 
652 11
0 0.460371 11 0 
48 0.471503 11 1 
49 0.725197 1 3 
50 0.578586 6 1 
51 0.889595 1 7 
60 0.5073 3 1 
54 0.685553 4 1 
63 1 0 11 
61 0.561502 2 1 
55 0.702163 4 1 
59 0.747477 2 1 
653 36
0 0.413253 474 0 
1 0.502451 26 2 
3 0.475369 36 1 
4 0.491964 103 1 
8 0.542103 34 6 
12 0.533612 58 2 
32 0.594038 15 3 
48 0.454993 202 1 
5 0.733902 2 50 
9 0.698993 11 15 
13 0.713481 5 25 
33 0.724635 1 16 
49 0.617099 7 5 
11 0.710748 4 30 
15 0.776377 2 58 
35 0.844437 1 70 
51 0.657443 3 10 
6 0.64459 2 7 
52 0.627271 7 3 
10 0.55202 19 6 
44 0.62243 13 6 
60 0.680087 4 13 
50 0.488403 12 1 
56 0.491984 154 1 
53 0.755437 2 59 
61 0.839794 1 123 
43 0.737951 2 40 
47 0.850054 1 180 
63 1 0 474 
55 0.870261 1 74 
42 0.619071 2 7 
45 0.682942 8 6 
62 0.700977 2 14 
57 0.50945 32 1 
59 0.587799 11 2 
40 0.535006 66 1 
654 36
0 0 660 0 
1 0.698142 8 16 
2 0.309793 64 1 
3 0.786936 4 19 
4 0.371593 52 1 
8 0.608783 3 4 
12 0.772734 2 126 
16 0.473962 446 1 
32 0.512502 50 2 
48 0.544556 31 5 
13 0.738524 4 35 
50 0.415067 52 1 
15 0.858729 2 182 
51 0.872135 2 41 
20 0.575962 30 3 
36 0.583662 12 6 
52 0.736733 5 21 
56 0.799789 1 99 
17 0.531032 99 1 
24 0.515967 223 1 
28 0.595147 13 6 
44 0.605973 7 14 
49 0.622101 19 13 
60 0.771498 4 65 
47 0.879596 1 199 
63 1 0 660 
59 0.875729 1 150 
25 0.557519 72 3 
27 0.533499 104 1 
61 0.684009 9 19 
57 0.592283 72 3 
31 0.579218 17 1 
11 0.585632 12 1 
43 0.621656 2 2 
53 0.610374 42 3 
55 0.630082 9 3 
655 32
0 0.164906 245 0 
8 0.276202 199 1 
12 0.393254 4 7 
32 0.372301 13 2 
48 0.324465 29 1 
9 0.331276 40 2 
10 0.303692 89 1 
11 0.3824 8 5 
24 0.281844 43 1 
40 0.492238 4 10 
56 0.431295 11 5 
15 0.606704 2 18 
60 0.564415 2 17 
33 0.445303 7 2 
35 0.609374 2 18 
51 0.490696 3 14 
13 0.358177 9 3 
41 0.509833 3 17 
57 0.382544 20 2 
14 0.321952 26 1 
42 0.393887 15 1 
43 0.699143 1 65 
59 0.441781 5 13 
27 0.299733 18 1 
28 0.346512 10 1 
47 0.922766 1 129 
63 1 0 245 
61 0.625394 1 49 
45 0.607994 2 24 
46 0.472557 7 2 
62 0.509817 4 3 
31 0.387612 4 2 
656 14
0 0.345653 16 0 
1 0.379992 7 1 
2 0.449174 3 2 
3 0.653841 1 7 
48 0.529936 5 1 
13 0.422485 3 1 
18 0.451817 2 2 
51 0.801277 1 10 
60 0.553539 4 1 
15 0.592382 2 1 
61 0.829385 1 3 
19 0.48442 2 2 
63 1 0 16 
62 0.768461 2 1 
657 36
0 0.264141 367 0 
1 0.333447 48 2 
2 0.265226 89 1 
12 0.384422 7 1 
32 0.306912 223 1 
5 0.416308 1 2 
33 0.382685 30 3 
49 0.401581 17 5 
10 0.377127 40 1 
14 0.650287 1 9 
15 0.907449 1 142 
60 0.422156 5 2 
35 0.456559 4 17 
36 0.369863 66 2 
40 0.363146 123 1 
7 0.478163 1 27 
41 0.55057 6 6 
45 0.676037 3 9 
51 0.437254 15 5 
57 0.641724 1 43 
61 0.88349 1 65 
42 0.401719 31 2 
58 0.424219 8 4 
63 1 0 367 
62 0.451494 3 6 
43 0.63532 2 63 
47 0.711535 2 101 
38 0.437762 15 4 
39 0.439422 15 8 
20 0.408391 36 2 
56 0.408768 18 1 
55 0.477273 6 15 
59 0.550853 4 27 
23 0.409415 36 2 
31 0.453235 4 4 
27 0.423235 10 2 
658 5
0 0.5991 2 0 
8 0.61864 1 1 
12 0.759035 1 2 
15 0.780966 1 2 
63 1 0 2 
659 10
0 0.419564 14 0 
4 0.459574 8 1 
12 0.638601 4 2 
16 0.573153 2 1 
20 0.788375 1 3 
36 0.623087 3 1 
28 0.78897 1 9 
44 0.734983 2 3 
60 0.872017 1 14 
63 1 0 14 
660 33
0 0.336424 586 0 
1 0.341911 420 1 
4 0.377144 37 1 
16 0.376851 82 2 
32 0.43827 42 5 
48 0.765173 5 46 
9 0.350101 70 1 
17 0.360978 245 1 
33 0.42264 99 2 
49 0.723571 6 17 
7 0.410993 11 1 
36 0.507107 13 14 
52 0.637075 13 18 
18 0.392592 31 3 
19 0.558981 2 25 
28 0.489177 2 3 
35 0.544109 3 18 
40 0.445418 21 8 
51 0.976116 1 258 
56 0.798277 3 82 
60 0.864056 1 149 
25 0.456194 11 6 
41 0.43765 48 3 
57 0.577273 11 10 
29 0.366054 14 1 
23 0.430478 7 1 
55 0.640911 4 23 
50 0.577577 29 3 
31 0.651192 1 30 
43 0.489937 5 11 
63 1 0 586 
59 0.959506 2 126 
54 0.599415 17 3 
661 27
0 0.314126 259 0 
3 0.594025 21 3 
4 0.401106 23 2 
8 0.357096 142 1 
12 0.5313 2 5 
32 0.369099 71 1 
7 0.691283 6 7 
15 0.850842 1 89 
35 0.679285 12 4 
51 0.70883 2 7 
36 0.536888 15 4 
10 0.384801 51 1 
11 0.422099 32 2 
40 0.591762 10 8 
56 0.531203 24 1 
60 0.84605 1 23 
44 0.486672 34 1 
39 0.750106 5 15 
63 1 0 259 
43 0.752022 3 40 
47 0.824991 2 72 
59 0.907747 1 52 
42 0.713601 7 11 
58 0.590097 12 2 
46 0.736052 4 12 
62 0.841599 2 16 
54 0.67038 2 2 
662 33
0 0.267104 200 0 
2 0.299564 17 2 
3 0.273872 126 1 
16 0.284402 57 1 
6 0.402693 7 4 
10 0.523704 6 11 
18 0.555228 2 15 
50 0.588612 2 37 
7 0.287911 86 1 
11 0.604653 1 21 
15 0.453033 2 2 
19 0.468646 2 6 
35 0.332196 12 1 
51 0.336389 6 2 
17 0.358003 50 1 
28 0.315809 3 1 
54 0.862916 1 67 
58 0.560229 5 18 
62 0.883648 1 136 
5 0.290931 74 1 
39 0.427922 2 2 
59 0.732405 1 49 
63 1 0 200 
43 0.51343 2 5 
21 0.446228 3 4 
25 0.408174 43 2 
30 0.495327 3 3 
9 0.338282 61 1 
53 0.519221 3 8 
26 0.426798 29 2 
57 0.428067 11 3 
61 0.540184 2 11 
42 0.459428 13 2 
663 46
0 0.134057 2186 0 
1 0.307451 208 3 
2 0.22875 1051 1 
3 0.700366 6 23 
4 0.645061 7 127 
8 0.645806 3 169 
12 0.61039 20 26 
16 0.277233 44 3 
32 0.210365 847 1 
5 0.680698 2 191 
9 0.637489 8 11 
13 0.348468 192 4 
6 0.494475 20 10 
10 0.439259 34 3 
14 0.341286 341 1 
18 0.251104 412 1 
50 0.256746 30 2 
7 0.758618 2 679 
11 0.755415 3 208 
15 0.925774 1 1079 
60 0.628602 9 55 
19 0.508149 13 12 
28 0.565527 31 13 
33 0.266571 436 1 
35 0.317446 60 2 
36 0.506352 40 9 
40 0.312862 155 1 
44 0.453747 112 7 
45 0.391339 151 5 
61 0.611333 10 9 
54 0.5743 9 17 
30 0.360278 74 3 
22 0.487472 41 5 
26 0.277554 210 1 
51 0.464432 21 4 
55 0.828739 1 901 
63 1 0 2186 
52 0.642038 8 81 
23 0.689126 5 80 
31 0.78673 2 124 
37 0.531234 17 15 
39 0.58978 8 40 
47 0.533186 12 14 
21 0.60175 7 21 
27 0.385169 23 2 
25 0.335761 38 1 
664 5
0 0.50938 2 0 
12 0.672529 2 1 
13 0.737861 1 1 
15 0.833485 1 2 
63 1 0 2 
665 27
0 0.201676 323 0 
1 0.356419 67 3 
3 0.369263 61 4 
12 0.618822 4 6 
32 0.235784 191 1 
9 0.697975 3 35 
13 0.734001 3 51 
11 0.431923 34 4 
15 0.965041 1 187 
19 0.384185 22 5 
51 0.430083 4 9 
33 0.268992 191 1 
29 0.748158 2 79 
10 0.555315 16 4 
27 0.462711 14 9 
63 1 0 323 
23 0.58163 2 24 
31 0.841204 2 117 
55 0.443715 3 9 
45 0.343745 19 1 
17 0.353259 105 1 
14 0.603292 8 5 
26 0.590618 5 13 
25 0.66323 5 24 
46 0.400237 8 1 
61 0.660553 6 1 
21 0.45063 9 1 
666 26
0 0.264348 115 0 
1 0.314357 57 1 
2 0.34984 40 2 
3 0.372715 15 4 
12 0.579946 1 2 
32 0.399633 2 1 
13 0.364686 2 1 
18 0.427342 8 8 
34 0.448821 2 13 
50 0.351092 15 2 
7 0.555285 3 4 
11 0.695201 1 36 
15 0.943139 1 47 
19 0.414667 10 4 
26 0.45039 6 8 
38 0.562617 1 15 
42 0.578838 1 36 
54 0.460473 3 2 
58 0.700876 1 64 
62 0.815014 1 68 
23 0.577032 1 8 
63 1 0 115 
27 0.602169 1 28 
25 0.521961 3 8 
57 0.568477 2 8 
56 0.579738 1 8 
667 49
0 0.209246 5494 0 
2 0.218496 777 1 
3 0.279337 40 2 
4 0.223797 1511 1 
12 0.242208 225 2 
16 0.273477 924 2 
32 0.260592 1983 1 
48 0.420295 34 13 
6 0.273546 175 3 
18 0.437819 120 10 
34 0.288115 442 2 
7 0.375749 9 14 
15 0.327437 13 7 
19 0.605505 4 27 
35 0.494521 12 8 
51 0.871203 2 506 
5 0.252374 283 1 
20 0.3211 503 3 
36 0.334549 232 5 
52 0.410027 84 9 
13 0.281948 57 3 
28 0.411946 65 15 
44 0.379954 83 8 
60 0.615687 7 69 
17 0.423783 198 5 
33 0.325067 256 3 
49 0.515437 12 21 
56 0.569427 13 22 
22 0.444823 101 16 
38 0.487162 46 26 
54 0.515828 19 54 
30 0.502389 15 64 
46 0.55518 8 100 
39 0.818486 5 139 
55 0.851697 4 435 
31 0.669058 2 136 
47 0.954622 1 624 
63 1 0 5494 
59 0.927858 1 1954 
21 0.4857 21 48 
37 0.567244 14 86 
53 0.574399 7 219 
29 0.466138 41 23 
45 0.683376 2 226 
61 0.854283 1 1476 
62 0.62923 5 287 
41 0.325761 18 3 
57 0.755103 2 628 
58 0.73326 3 363 
668 24
0 0.318867 126 0 
1 0.63431 10 2 
2 0.751073 2 5 
12 0.848976 4 9 
32 0.325467 110 1 
5 0.780647 3 6 
13 0.949835 1 62 
49 0.670823 4 3 
14 0.861636 2 16 
15 0.968413 1 88 
33 0.437385 75 1 
34 0.500077 24 2 
44 0.553961 11 3 
53 0.822515 2 17 
61 0.908629 2 28 
63 1 0 126 
37 0.575114 5 4 
45 0.458606 32 1 
38 0.548047 22 2 
60 0.824309 7 5 
47 0.510138 13 1 
54 0.740706 17 2 
55 0.805007 3 2 
62 0.775943 12 2 
669 33
0 0.366489 539 0 
3 0.832372 1 31 
8 0.578406 36 2 
12 0.813307 1 94 
16 0.387566 160 2 
32 0.401878 20 4 
48 0.380514 321 1 
15 0.957806 1 299 
11 0.702316 2 13 
24 0.579607 33 7 
18 0.461833 84 2 
28 0.587358 23 9 
34 0.631968 17 6 
44 0.634118 3 30 
49 0.381327 9 1 
50 0.663999 6 14 
51 0.799941 2 17 
56 0.496068 114 1 
60 0.603356 10 11 
63 1 0 539 
27 0.647667 10 10 
22 0.617133 4 4 
26 0.484835 57 2 
29 0.692297 5 9 
31 0.760672 4 42 
46 0.632548 11 6 
47 0.823903 2 78 
61 0.883902 1 56 
62 0.672376 4 35 
58 0.568547 10 4 
59 0.545648 25 1 
23 0.654578 4 14 
14 0.731324 2 41 
670 31
0 0.332205 470 0 
1 0.375327 6 1 
3 0.500724 6 3 
8 0.361364 153 2 
12 0.36086 300 1 
16 0.482726 3 5 
32 0.674442 1 37 
48 0.918933 1 119 
19 0.629517 1 20 
35 0.621037 4 3 
51 0.996655 1 259 
10 0.409304 36 2 
24 0.393794 65 3 
40 0.420424 47 5 
56 0.751704 5 43 
15 0.39542 11 1 
28 0.385169 120 1 
44 0.65204 9 23 
60 0.724918 7 33 
47 0.781474 1 49 
63 1 0 470 
26 0.543772 2 16 
42 0.524548 32 7 
58 0.815913 2 68 
27 0.515464 8 3 
59 0.860356 2 114 
31 0.604929 3 6 
30 0.412457 33 1 
46 0.569429 28 8 
45 0.595833 18 8 
61 0.690842 8 8 
671 30
0 0.557401 159 0 
1 0.587385 100 1 
3 0.619006 9 2 
4 0.614868 29 2 
8 0.625448 4 3 
12 0.734587 4 14 
32 0.560156 8 1 
48 0.758381 5 2 
5 0.597468 65 1 
13 0.728354 9 5 
17 0.623924 15 1 
49 0.80491 2 9 
7 0.700203 3 8 
15 0.777474 2 32 
35 0.680921 3 3 
51 0.836453 1 17 
6 0.631045 18 3 
60 0.818177 2 16 
53 0.642393 6 1 
45 0.767105 2 6 
61 0.871908 1 41 
25 0.638971 13 1 
39 0.754505 1 11 
47 0.836642 1 52 
63 1 0 159 
14 0.698094 15 3 
57 0.775666 3 4 
27 0.652052 5 1 
41 0.698459 5 1 
59 0.757467 5 1 
672 37
0 0.331896 326 0 
1 0.395836 57 1 
4 0.463189 17 4 
8 0.463024 35 3 
12 0.623879 3 8 
16 0.40007 92 2 
32 0.334487 122 1 
5 0.553763 6 6 
9 0.712642 3 23 
13 0.784155 2 50 
17 0.501327 16 4 
49 0.447146 30 1 
36 0.512347 6 5 
52 0.605692 2 10 
11 0.577203 8 5 
40 0.746678 3 13 
56 0.772064 1 35 
60 0.915998 1 119 
19 0.542548 4 8 
24 0.401422 72 2 
34 0.398385 18 1 
35 0.716564 3 10 
37 0.593015 1 12 
41 0.827076 1 58 
61 0.903776 2 65 
25 0.555908 8 8 
29 0.596966 4 12 
51 0.841526 1 26 
53 0.535682 11 1 
43 0.881529 1 97 
59 0.767218 4 7 
63 1 0 326 
27 0.537871 25 2 
42 0.572668 5 2 
46 0.484055 10 1 
47 0.902309 1 108 
62 0.544629 4 1 
673 39
0 0.41953 547 0 
3 0.490206 52 1 
4 0.814194 3 17 
8 0.483941 207 1 
12 0.550939 79 3 
16 0.543997 31 2 
32 0.450842 164 1 
48 0.603946 11 9 
7 0.841822 2 53 
11 0.568372 11 3 
15 0.811419 5 20 
19 0.587946 3 4 
51 0.584503 31 1 
20 0.841177 1 56 
9 0.534095 101 1 
24 0.580688 13 3 
13 0.647434 28 5 
14 0.661933 16 8 
28 0.724627 3 13 
60 0.59528 24 4 
36 0.518785 8 2 
44 0.48669 114 1 
49 0.636311 11 10 
23 0.920728 1 171 
55 0.963519 1 431 
59 0.608427 4 4 
31 0.819822 2 37 
63 1 0 547 
5 0.602177 51 1 
25 0.628984 9 4 
57 0.704508 2 38 
61 0.667329 7 19 
6 0.732424 9 9 
62 0.87672 2 31 
39 0.603012 4 2 
53 0.793328 2 73 
21 0.656939 7 5 
22 0.738966 3 14 
54 0.881639 1 127 
674 45
0 0.180119 1356 0 
1 0.335773 59 2 
2 0.200212 1191 1 
3 0.557867 9 31 
4 0.379128 27 9 
8 0.471566 25 16 
16 0.333834 6 5 
32 0.324469 27 1 
48 0.326118 12 3 
5 0.371011 39 5 
13 0.372209 8 9 
49 0.438789 3 6 
6 0.226244 891 1 
10 0.356146 72 6 
14 0.262307 122 2 
50 0.306693 38 1 
15 0.621608 4 69 
35 0.6017 5 60 
36 0.641925 2 105 
11 0.495302 24 25 
40 0.686029 1 152 
28 0.539576 6 18 
44 0.692058 1 407 
60 0.608083 3 42 
21 0.545398 2 7 
53 0.670104 2 23 
45 0.57893 3 49 
61 0.72022 1 150 
7 0.369523 108 2 
22 0.252195 374 1 
38 0.304708 136 2 
54 0.431334 13 5 
26 0.457588 23 10 
30 0.48862 23 13 
46 0.519776 5 40 
62 0.509443 10 21 
31 0.652689 2 102 
47 0.779301 1 848 
63 1 0 1356 
39 0.614198 4 93 
43 0.501948 11 28 
55 0.678539 1 124 
23 0.272313 177 1 
42 0.336234 112 2 
27 0.325579 60 1 
675 44
0 0.214719 3245 0 
1 0.448481 76 2 
2 0.519751 28 24 
3 0.435551 148 1 
4 0.504397 43 18 
12 0.572221 12 23 
16 0.413566 116 4 
32 0.378585 278 2 
48 0.285758 2544 1 
17 0.460192 48 6 
6 0.578418 23 46 
14 0.616238 5 97 
7 0.855867 3 413 
15 0.913889 1 1847 
19 0.635469 5 103 
35 0.571478 9 18 
51 0.519556 26 9 
20 0.563376 5 57 
44 0.636903 6 57 
18 0.473861 33 13 
24 0.439968 25 18 
36 0.469761 58 16 
40 0.438486 89 12 
50 0.379364 100 3 
52 0.309039 1120 1 
56 0.318248 885 2 
60 0.443667 19 4 
25 0.478454 10 24 
38 0.706557 2 274 
54 0.580487 13 53 
46 0.685601 4 156 
39 0.861797 2 1076 
63 1 0 3245 
23 0.697772 5 280 
47 0.885894 2 1313 
55 0.685178 11 68 
27 0.611536 10 52 
53 0.380451 86 1 
58 0.360554 592 2 
59 0.403513 160 4 
37 0.384727 62 1 
42 0.422996 263 2 
10 0.437066 56 4 
43 0.433431 112 6 
676 37
0 0.272222 590 0 
1 0.412864 60 4 
2 0.447097 5 7 
3 0.317793 148 1 
4 0.331495 377 1 
17 0.631417 5 37 
33 0.437815 42 4 
49 0.537714 8 9 
18 0.557241 5 11 
7 0.384465 10 6 
15 0.334668 15 1 
19 0.534134 24 2 
51 0.462656 34 1 
5 0.344506 117 2 
6 0.340321 242 1 
52 0.435908 8 1 
25 0.663929 5 48 
37 0.639492 3 27 
41 0.609074 19 4 
45 0.621697 7 12 
53 0.658256 2 47 
61 0.731761 1 78 
23 0.661243 8 12 
39 0.792917 1 192 
55 0.825431 1 264 
31 0.838044 1 161 
47 0.774411 3 79 
63 1 0 590 
27 0.680062 5 62 
21 0.501289 42 3 
22 0.479281 96 1 
38 0.537935 9 2 
54 0.64623 5 5 
43 0.736146 4 66 
29 0.595087 19 4 
30 0.542342 27 1 
62 0.650082 2 6 
677 28
0 0 248 0 
1 0.632776 5 1 
3 0.813125 2 31 
4 0.666287 18 4 
8 0.575894 30 2 
12 0.548719 141 1 
32 0.569137 51 1 
48 0.612362 1 3 
33 0.683191 3 3 
11 0.819381 1 51 
51 0.89812 1 78 
7 0.743439 14 7 
20 0.811433 4 13 
24 0.660281 11 2 
15 0.794937 5 11 
28 0.665255 5 7 
44 0.623331 38 3 
60 0.595411 45 1 
34 0.634833 6 1 
35 0.806916 3 11 
27 0.901605 1 78 
63 1 0 248 
23 0.820201 4 23 
55 0.829761 2 33 
26 0.691474 1 2 
31 0.952447 1 122 
47 0.699022 33 3 
39 0.723347 23 3 
678 22
0 0.327668 173 0 
1 0.422301 120 1 
2 0.488578 10 4 
3 0.473456 15 2 
12 0.532649 28 1 
9 0.670255 1 13 
13 0.534433 13 3 
17 0.426094 52 1 
49 0.557539 29 2 
14 0.824611 1 37 
50 0.611168 9 6 
11 0.806217 1 49 
15 0.937218 1 92 
51 0.67182 3 10 
60 0.585895 13 1 
61 0.593982 10 7 
29 0.476984 23 1 
57 0.607603 7 9 
58 0.623962 4 15 
62 0.78442 2 29 
63 1 0 173 
59 0.721089 2 34 
679 0
680 13
0 0.385003 26 0 
12 0.443913 22 1 
32 0.716711 3 3 
48 0.765443 1 8 
28 0.537714 11 1 
44 0.658256 9 2 
60 0.731761 2 4 
35 0.919858 1 12 
40 0.752264 1 5 
51 0.959698 1 20 
47 0.825431 3 2 
63 1 0 26 
43 0.837325 1 7 
681 10
0 0.435457 10 0 
1 0.600066 4 1 
3 0.735914 2 2 
12 0.764255 1 3 
48 0.58355 3 1 
13 0.673617 2 1 
15 0.868397 1 6 
51 0.777743 1 3 
60 0.693429 2 1 
63 1 0 10 
682 48
0 0.171538 2736 0 
1 0.243901 851 1 
2 0.355268 11 5 
4 0.17948 782 1 
8 0.244061 673 2 
12 0.257312 31 5 
16 0.264517 114 4 
32 0.230793 274 1 
5 0.366288 17 12 
9 0.26819 189 6 
13 0.25585 330 1 
17 0.386252 103 6 
49 0.313838 201 1 
6 0.51849 5 22 
14 0.569177 4 44 
18 0.702735 2 80 
7 0.302183 56 3 
11 0.24407 284 2 
24 0.256612 169 2 
15 0.456166 23 11 
60 0.282447 4 5 
19 0.510168 9 62 
34 0.237842 121 1 
35 0.366943 39 2 
21 0.534268 9 72 
53 0.677424 3 364 
25 0.425221 53 20 
41 0.38264 107 6 
57 0.51873 12 35 
29 0.493646 30 34 
45 0.445232 34 7 
61 0.697939 2 447 
51 0.400113 22 5 
50 0.334492 59 2 
54 0.892255 1 635 
30 0.817108 1 737 
46 0.739949 2 53 
62 0.976873 1 1925 
26 0.792171 1 481 
23 0.64334 6 182 
55 0.64649 5 244 
27 0.720522 1 377 
43 0.414383 8 10 
59 0.610305 7 54 
31 0.493936 18 45 
63 1 0 2736 
38 0.345309 8 1 
58 0.481269 22 2 
683 27
0 0.205066 196 0 
1 0.300025 28 4 
2 0.276988 28 2 
3 0.236598 107 1 
32 0.314706 15 6 
48 0.312058 18 1 
13 0.33605 8 6 
33 0.312618 20 4 
7 0.271113 24 1 
15 0.290219 12 2 
19 0.364714 13 1 
35 0.405766 2 13 
40 0.338195 8 6 
44 0.484936 5 12 
60 0.517748 3 13 
29 0.618319 5 6 
45 0.810388 1 63 
61 0.753335 2 25 
41 0.472586 2 10 
23 0.595328 3 4 
39 0.284403 8 1 
55 0.638523 1 6 
31 0.869619 2 14 
47 0.957583 1 136 
63 1 0 196 
27 0.481509 6 1 
43 0.589861 1 31 
684 29
0 0.261561 443 0 
2 0.312658 18 1 
3 0.424162 7 3 
4 0.280896 266 1 
8 0.344156 67 2 
12 0.37035 25 4 
16 0.384271 60 2 
18 0.590542 2 33 
34 0.348117 6 1 
50 0.495327 3 2 
19 0.509794 7 18 
7 0.306639 43 1 
20 0.375615 131 1 
24 0.438076 42 5 
28 0.536754 9 16 
44 0.520047 14 4 
60 0.540184 2 24 
30 0.727923 2 105 
46 0.795694 1 173 
62 0.883648 1 304 
31 0.694484 5 47 
23 0.486166 16 8 
39 0.353204 20 1 
22 0.560608 4 9 
27 0.445665 33 5 
47 0.702049 2 63 
63 1 0 443 
43 0.464406 2 11 
59 0.453033 3 5 
685 34
0 0.468317 226 0 
2 0.616859 2 5 
3 0.580036 35 1 
12 0.54463 38 1 
16 0.534716 55 2 
32 0.470656 96 1 
34 0.77326 1 8 
50 0.795554 1 30 
7 0.653775 16 1 
15 0.764962 2 24 
19 0.664032 14 5 
51 0.888171 1 69 
14 0.563562 12 1 
28 0.602123 17 3 
44 0.704824 1 10 
60 0.684009 6 4 
18 0.540642 24 2 
36 0.537043 39 1 
23 0.702562 9 6 
39 0.791756 3 9 
55 0.887595 2 29 
47 0.925531 1 63 
63 1 0 226 
31 0.726582 4 20 
30 0.679351 6 6 
62 0.771498 2 13 
52 0.705649 2 7 
37 0.559495 33 1 
41 0.69536 4 1 
53 0.568463 26 1 
57 0.730751 4 3 
54 0.570983 18 1 
59 0.739332 4 4 
58 0.709011 11 1 
686 17
0 0.212213 49 0 
2 0.548124 10 2 
32 0.308867 39 1 
10 0.641112 2 4 
14 0.59264 3 2 
50 0.589715 5 5 
33 0.462929 12 2 
34 0.405225 27 1 
58 0.667993 2 9 
62 0.755633 1 20 
51 0.603139 2 7 
45 0.519514 3 2 
49 0.492274 9 2 
59 0.802909 1 16 
63 1 0 49 
47 0.585589 1 2 
61 0.563858 2 4 
687 29
0 0.218952 167 0 
1 0.516849 14 2 
2 0.370379 54 1 
3 0.561832 6 5 
8 0.64422 2 11 
32 0.255482 91 1 
5 0.58881 4 10 
9 0.675549 2 29 
13 0.891626 2 54 
10 0.390173 27 1 
14 0.429464 7 2 
7 0.564882 5 6 
15 0.934284 1 68 
40 0.25818 78 1 
44 0.322851 13 2 
61 0.966254 1 84 
11 0.495501 16 1 
62 0.442555 4 2 
63 1 0 167 
41 0.289618 48 1 
56 0.471308 4 5 
24 0.374874 11 2 
45 0.374532 6 3 
60 0.569176 2 13 
28 0.499403 5 4 
57 0.426872 12 2 
25 0.369495 28 1 
29 0.58623 3 8 
53 0.474137 5 2 
688 52
0 0.213889 7379 0 
1 0.524545 76 2 
2 0.452472 218 1 
3 0.678188 12 32 
12 0.231827 5249 1 
16 0.30263 10 23 
32 0.233911 1789 1 
48 0.274491 25 7 
5 0.550321 36 15 
13 0.61097 5 56 
33 0.665106 14 175 
49 0.668237 9 248 
6 0.459389 76 13 
14 0.565044 11 38 
18 0.644787 7 99 
34 0.547512 32 31 
50 0.688022 4 442 
15 0.76054 2 155 
19 0.852775 3 563 
35 0.732218 5 243 
51 0.875034 2 1538 
28 0.24416 1259 2 
44 0.266346 2 6 
60 0.238006 3970 1 
40 0.246331 1701 1 
7 0.562849 20 28 
21 0.62337 9 73 
53 0.705155 2 442 
29 0.713885 2 197 
61 0.785874 1 1695 
54 0.526191 9 41 
46 0.636158 2 127 
62 0.772154 2 687 
31 0.928879 1 1106 
63 1 0 7379 
55 0.933198 1 2194 
30 0.550965 25 23 
24 0.280924 532 9 
20 0.259483 687 3 
56 0.270734 978 3 
52 0.239247 1702 1 
41 0.594934 14 141 
42 0.444026 48 29 
43 0.351039 127 4 
23 0.749274 5 141 
25 0.504986 51 43 
26 0.355702 411 9 
27 0.378393 60 25 
22 0.45079 131 12 
57 0.512241 26 64 
58 0.369675 89 15 
59 0.310939 306 3 
689 51
0 0 7376 0 
1 0.242324 1572 1 
2 0.273627 282 6 
3 0.275502 82 10 
4 0.38425 122 11 
8 0.198728 3652 1 
12 0.219568 1636 2 
16 0.656804 2 78 
48 0.435509 28 9 
5 0.344706 310 7 
13 0.288549 526 6 
17 0.557426 12 39 
33 0.302901 340 1 
49 0.476965 20 17 
6 0.422478 80 28 
18 0.360906 32 17 
50 0.277784 88 6 
7 0.463953 38 58 
15 0.48331 2 88 
19 0.804838 2 907 
35 0.436349 36 27 
51 0.595953 4 80 
36 0.521242 2 301 
52 0.643687 2 725 
10 0.208402 1662 1 
11 0.251429 204 2 
24 0.239621 28 2 
14 0.240903 944 3 
28 0.538355 4 10 
60 0.326658 38 2 
21 0.712698 7 273 
37 0.403629 62 15 
53 0.716945 1 1471 
29 0.763554 1 374 
45 0.322211 210 7 
61 0.569779 3 32 
22 0.553957 16 209 
38 0.477138 22 159 
54 0.587475 4 402 
23 0.754277 5 656 
39 0.474905 30 116 
55 0.825031 1 3519 
31 0.907327 1 3637 
63 1 0 7376 
27 0.817424 1 1591 
26 0.237071 152 1 
43 0.350845 74 9 
59 0.524841 7 11 
25 0.240973 21 3 
30 0.332937 54 4 
47 0.33405 144 7 
690 0
691 35
0 0.250159 1009 0 
1 0.314793 60 2 
3 0.255405 545 1 
4 0.263218 306 2 
8 0.439475 34 3 
12 0.463078 26 13 
32 0.525561 9 15 
48 0.308281 29 4 
9 0.509477 4 7 
13 0.456548 55 2 
33 0.649792 1 331 
7 0.26196 475 1 
11 0.658707 1 29 
15 0.498768 5 17 
35 0.688405 1 372 
51 0.337949 3 6 
20 0.349975 82 5 
36 0.438373 18 10 
52 0.306289 146 3 
56 0.531785 3 35 
44 0.526163 7 68 
60 0.474178 14 25 
41 0.649042 1 237 
57 0.646 2 153 
29 0.569017 11 7 
45 0.614157 6 77 
61 0.632481 3 111 
23 0.492819 4 7 
39 0.503258 2 19 
55 0.288678 157 1 
59 0.711185 1 224 
31 0.70407 2 36 
47 0.711877 1 589 
63 1 0 1009 
28 0.407699 60 5 
692 32
0 0.19279 315 0 
3 0.218214 26 1 
4 0.270853 81 2 
8 0.207763 137 1 
12 0.341512 7 5 
16 0.241165 45 1 
32 0.368627 17 2 
48 0.41147 2 24 
15 0.29139 17 1 
19 0.279265 6 2 
35 0.381062 2 5 
51 0.465309 1 34 
6 0.285981 63 2 
36 0.379023 8 8 
52 0.388932 3 15 
10 0.299861 12 3 
24 0.279882 19 2 
40 0.415872 5 16 
56 0.381052 13 3 
14 0.396677 5 11 
28 0.560127 1 11 
60 0.929898 1 144 
31 0.369456 3 3 
47 0.981069 1 47 
63 1 0 315 
38 0.354149 16 4 
54 0.328658 30 2 
42 0.44338 5 23 
58 0.46224 2 33 
46 0.718138 3 38 
62 0.745729 2 86 
50 0.390391 7 2 
693 16
0 0.381928 29 0 
2 0.390062 14 1 
3 0.505486 9 2 
16 0.492578 5 1 
48 0.580304 1 2 
18 0.512087 2 3 
34 0.463581 3 1 
11 0.505666 6 2 
15 0.681092 1 4 
19 0.815152 1 13 
51 0.842867 1 21 
17 0.630214 1 5 
33 0.525909 1 1 
27 0.559332 3 2 
59 0.661237 2 4 
63 1 0 29 
694 33
0 0.281773 260 0 
1 0.4432 5 5 
2 0.403951 11 4 
3 0.751509 2 28 
4 0.288953 16 1 
32 0.378609 48 3 
48 0.320412 178 1 
5 0.612619 3 11 
6 0.478337 4 5 
7 0.76444 1 94 
15 0.897834 1 132 
20 0.42056 8 1 
34 0.397097 43 3 
35 0.658089 5 17 
51 0.56107 14 1 
56 0.325017 86 1 
60 0.361952 30 2 
37 0.636969 2 16 
63 1 0 260 
23 0.618061 8 1 
42 0.458656 2 9 
46 0.444626 25 5 
39 0.67542 2 46 
43 0.684639 1 83 
55 0.631506 5 2 
59 0.926915 1 101 
57 0.48206 3 1 
58 0.501601 1 13 
40 0.349083 51 1 
61 0.660487 1 10 
62 0.3878 28 2 
47 0.646422 10 10 
45 0.506823 13 5 
695 18
0 0.34154 63 0 
1 0.488282 25 1 
3 0.561418 8 2 
4 0.55539 12 1 
8 0.556498 6 2 
12 0.580893 3 4 
48 0.581791 9 2 
49 0.57577 17 1 
7 0.67775 3 3 
15 0.806969 1 9 
51 0.757525 4 5 
56 0.605648 3 4 
60 0.643943 2 10 
53 0.694304 3 1 
61 0.819932 1 12 
55 0.795645 2 9 
63 1 0 63 
59 0.823664 1 18 
696 16
0 0.507102 25 0 
1 0.93435 1 5 
3 0.556322 21 1 
48 0.714605 3 3 
49 0.983532 1 15 
15 0.764688 7 1 
19 0.569666 8 1 
51 0.700843 5 2 
56 0.871228 2 3 
61 0.993574 1 20 
13 0.77567 5 1 
31 0.794739 1 2 
63 1 0 25 
17 0.80532 2 1 
57 0.912903 2 4 
9 0.828126 3 1 
697 5
0 0.643981 1 0 
2 0.698392 1 1 
50 0.795551 1 1 
51 0.813154 1 1 
63 1 0 1 
698 11
0 0.607314 8 0 
3 0.711482 7 1 
16 0.633354 1 1 
15 0.750213 2 1 
19 0.886414 1 3 
51 0.773125 4 1 
31 0.914385 1 5 
63 1 0 8 
50 0.797157 2 1 
62 0.839675 2 1 
30 0.846173 1 1 
699 37
0 0.322048 1245 0 
1 0.378484 259 1 
2 0.389171 206 2 
3 0.512844 8 6 
32 0.425877 102 2 
48 0.423229 670 1 
13 0.398078 30 1 
49 0.563651 15 9 
18 0.412503 109 2 
34 0.598961 12 30 
50 0.487617 77 7 
15 0.546029 4 7 
51 0.82184 4 25 
44 0.437701 90 2 
52 0.445354 186 2 
56 0.441575 240 1 
60 0.471354 46 6 
29 0.541293 14 1 
45 0.641531 9 21 
61 0.738206 3 66 
53 0.626837 6 13 
57 0.745071 2 229 
19 0.417315 17 2 
22 0.506414 3 4 
42 0.636408 12 47 
58 0.665941 4 72 
62 0.535023 42 15 
31 0.873859 2 16 
47 0.924615 1 178 
63 1 0 1245 
55 0.924555 1 490 
59 0.918675 2 442 
46 0.549328 34 17 
54 0.47584 133 2 
41 0.689831 5 68 
23 0.705575 3 6 
43 0.795486 3 115 
700 17
0 0.271597 42 0 
3 0.287299 23 1 
16 0.417786 13 1 
48 0.568249 6 2 
15 0.301003 6 1 
19 0.484261 5 3 
35 0.32057 10 1 
51 0.75735 2 7 
24 0.563518 2 1 
56 0.754984 1 5 
60 0.588249 3 2 
31 0.530715 2 6 
47 0.366552 3 2 
63 1 0 42 
27 0.802475 1 10 
59 0.922981 1 22 
61 0.732347 1 2 
701 46
0 0.2076 2008 0 
1 0.364581 436 2 
3 0.323648 719 1 
8 0.302549 390 1 
16 0.468388 145 2 
32 0.358406 273 1 
48 0.522962 45 7 
5 0.383745 218 2 
13 0.395922 130 4 
49 0.511709 88 2 
7 0.412581 83 3 
11 0.451876 11 14 
15 0.412791 58 8 
19 0.553199 71 3 
35 0.616676 25 30 
51 0.606418 35 13 
10 0.334206 191 1 
24 0.595691 26 8 
40 0.514975 42 4 
56 0.461219 120 1 
18 0.799154 3 116 
34 0.684094 9 33 
36 0.733151 7 6 
50 0.773823 6 56 
60 0.5258 4 8 
21 0.8041 5 22 
29 0.783328 12 8 
45 0.408159 58 4 
61 0.897285 2 26 
23 0.82747 5 153 
39 0.735796 7 113 
55 0.839961 2 283 
27 0.917973 1 579 
43 0.684042 9 61 
59 0.941145 1 1021 
31 0.859571 2 330 
47 0.528778 44 12 
63 1 0 2008 
26 0.734921 25 10 
42 0.49815 153 1 
58 0.861808 2 70 
30 0.81258 3 146 
62 0.934603 1 307 
22 0.754429 16 12 
38 0.577173 66 1 
54 0.749556 27 1 
702 14
0 0.140059 31 0 
16 0.542204 4 3 
32 0.438472 24 1 
48 0.549306 3 5 
19 0.837153 1 6 
33 0.512068 14 1 
35 0.738024 3 2 
49 0.586244 2 7 
51 0.912618 1 20 
45 0.589233 2 1 
17 0.521329 7 1 
47 0.798196 1 3 
61 0.606878 1 8 
63 1 0 31 
703 26
0 0.398505 198 0 
1 0.435106 15 1 
3 0.560743 15 6 
8 0.495498 4 2 
12 0.457236 9 1 
32 0.428491 83 1 
48 0.496165 72 2 
7 0.611033 5 10 
11 0.679814 2 33 
15 0.831076 2 52 
35 0.643601 6 11 
24 0.519943 1 2 
56 0.622337 1 10 
44 0.761455 2 3 
60 0.993115 1 16 
36 0.617657 3 1 
51 0.505954 70 2 
39 0.731769 1 39 
47 0.9491 1 120 
63 1 0 198 
43 0.665522 4 13 
55 0.555311 7 4 
59 0.543178 16 2 
19 0.543722 25 2 
58 0.567602 1 2 
31 0.701959 4 2 
704 21
0 0.524492 67 0 
1 0.724246 2 3 
3 0.686544 5 1 
4 0.603584 5 2 
8 0.548827 35 1 
12 0.725826 5 4 
32 0.694682 15 1 
13 0.892289 1 8 
33 0.829532 1 14 
35 0.729487 3 2 
9 0.694579 8 1 
40 0.698592 8 3 
56 0.647933 9 1 
44 0.823005 3 8 
60 0.964453 1 13 
45 0.944619 1 38 
39 0.856267 1 6 
47 0.998708 1 54 
41 0.729605 5 4 
63 1 0 67 
37 0.732765 3 4 
705 40
0 0.278642 943 0 
3 0.376301 104 1 
4 0.385595 452 1 
8 0.524886 21 7 
12 0.489134 99 2 
16 0.346296 243 1 
32 0.405569 21 2 
48 0.578203 3 6 
7 0.59807 11 19 
11 0.667166 2 67 
15 0.577958 15 14 
19 0.425078 57 2 
35 0.476586 18 5 
51 0.794457 1 367 
5 0.459335 166 1 
6 0.466655 122 2 
20 0.494603 33 3 
9 0.564869 17 10 
56 0.642089 2 18 
14 0.515376 28 6 
28 0.562528 13 9 
60 0.494927 22 2 
18 0.432684 22 3 
24 0.494308 94 1 
23 0.691352 5 106 
55 0.715095 4 126 
59 0.786146 2 227 
31 0.765809 1 168 
63 1 0 943 
27 0.646308 10 14 
47 0.542678 17 5 
21 0.622863 5 42 
53 0.564363 11 1 
10 0.470567 73 2 
22 0.610322 10 26 
25 0.619848 15 11 
30 0.590468 12 18 
62 0.722592 1 31 
61 0.606572 2 3 
58 0.573772 5 2 
706 39
0 0.13201 1543 0 
1 0.184112 87 4 
2 0.155399 211 1 
4 0.20194 160 2 
8 0.156286 543 1 
12 0.275768 25 5 
16 0.202173 70 3 
32 0.179566 383 1 
48 0.241614 64 6 
5 0.220525 54 7 
13 0.369372 5 30 
49 0.254449 28 12 
14 0.222285 32 1 
50 0.160117 92 1 
20 0.600066 4 63 
36 0.216999 64 3 
52 0.572973 13 34 
9 0.167806 206 1 
24 0.165735 134 1 
56 0.46093 18 23 
15 0.384097 2 69 
28 0.673617 2 182 
44 0.314798 11 21 
60 0.660852 5 89 
33 0.180778 174 1 
21 0.435457 10 20 
37 0.246251 36 11 
53 0.58355 3 99 
29 0.764255 1 503 
61 0.693429 2 257 
57 0.41144 23 15 
23 0.735914 2 86 
55 0.777743 1 219 
25 0.24965 37 2 
27 0.261059 3 3 
31 0.868397 1 876 
63 1 0 1543 
47 0.347297 4 33 
45 0.2553 23 12 
707 21
0 0.316179 85 0 
1 0.402999 25 2 
2 0.374366 58 1 
3 0.557432 2 8 
13 0.463043 17 3 
49 0.452346 6 2 
14 0.403808 31 1 
51 0.625533 2 10 
15 0.481723 7 4 
29 0.56114 7 3 
45 0.660775 2 7 
61 0.777357 1 19 
57 0.56871 3 2 
46 0.614717 5 1 
62 0.637989 2 2 
59 0.664146 1 24 
63 1 0 85 
31 0.612768 3 7 
47 0.955635 1 19 
25 0.58143 1 5 
27 0.615202 1 12 
708 0
709 51
0 0.17918 9381 0 
1 0.298943 1688 1 
2 0.443153 63 8 
3 0.360193 105 2 
12 0.246233 974 1 
16 0.238132 3626 1 
32 0.267144 1757 2 
48 0.276607 1168 4 
9 0.327656 873 1 
13 0.333114 515 3 
17 0.478665 60 34 
33 0.418898 70 32 
49 0.683508 2 116 
10 0.449238 58 13 
18 0.743789 3 595 
34 0.800394 1 913 
50 0.956674 1 2831 
11 0.465293 22 16 
15 0.539789 11 26 
19 0.760892 1 1264 
35 0.751221 7 40 
51 0.979323 1 6171 
14 0.404764 339 4 
44 0.304187 109 6 
24 0.240095 637 1 
40 0.281328 402 3 
52 0.283311 961 4 
56 0.364832 203 12 
41 0.405293 80 25 
57 0.402907 198 17 
29 0.522556 54 61 
61 0.497082 111 24 
26 0.696798 26 143 
42 0.733869 7 210 
58 0.834131 3 795 
27 0.718106 6 376 
43 0.788877 3 674 
59 0.949249 2 1902 
31 0.697084 9 216 
47 0.906526 1 984 
63 1 0 9381 
30 0.667848 45 129 
46 0.508606 108 18 
62 0.587291 54 46 
53 0.303542 746 4 
54 0.782729 4 354 
55 0.516983 8 12 
22 0.702761 7 280 
37 0.348022 423 4 
39 0.396705 146 4 
38 0.505973 127 8 
710 33
0 0.280797 389 0 
1 0.585094 2 6 
3 0.454087 44 1 
4 0.685662 3 7 
12 0.693459 1 117 
32 0.358621 330 1 
48 0.513368 9 2 
13 0.676839 2 66 
7 0.747773 2 17 
11 0.514528 15 5 
15 0.880574 1 239 
35 0.464611 24 2 
44 0.364481 297 1 
52 0.560741 7 2 
60 0.649288 2 36 
55 0.944375 1 56 
43 0.571006 12 7 
63 1 0 389 
47 0.573608 12 13 
45 0.423637 58 2 
46 0.400836 203 1 
28 0.553439 21 2 
53 0.813908 1 37 
31 0.600461 10 16 
37 0.478343 30 2 
61 0.643595 6 27 
29 0.631867 8 23 
62 0.407283 28 2 
14 0.464216 19 4 
30 0.405419 86 1 
5 0.553832 10 4 
21 0.508903 19 2 
10 0.505541 15 4 
711 48
0 0.21908 5265 0 
3 0.265784 31 1 
4 0.273141 516 4 
8 0.22976 3196 1 
12 0.24256 943 2 
16 0.310155 135 5 
32 0.283876 381 3 
48 0.315421 63 9 
7 0.410325 6 25 
11 0.348585 8 3 
19 0.586416 2 196 
35 0.417255 9 7 
51 0.532143 6 52 
5 0.29813 186 11 
6 0.292388 275 6 
20 0.455025 12 51 
36 0.404039 35 9 
52 0.547896 2 325 
9 0.289673 458 1 
24 0.263453 831 1 
40 0.266676 435 2 
56 0.489945 5 51 
14 0.262012 407 2 
28 0.543757 5 100 
44 0.446302 14 18 
60 0.584938 1 989 
17 0.37825 53 23 
33 0.286006 125 3 
49 0.413336 49 35 
23 0.469259 5 108 
55 0.720028 1 855 
59 0.578144 2 144 
31 0.737601 2 1253 
47 0.764696 1 1488 
63 1 0 5265 
21 0.334165 159 13 
37 0.48634 7 185 
53 0.483643 14 149 
22 0.343602 66 19 
54 0.471777 17 52 
25 0.293523 239 2 
57 0.434482 25 38 
30 0.427456 32 23 
46 0.346445 77 2 
62 0.44594 23 27 
29 0.583558 2 826 
45 0.515848 7 208 
61 0.564527 4 457 
712 32
0 0.163133 332 0 
1 0.170052 157 1 
8 0.194916 52 1 
12 0.299642 14 2 
16 0.285981 63 2 
32 0.354149 16 6 
48 0.328658 30 3 
5 0.241165 45 1 
9 0.279882 19 3 
13 0.560127 1 11 
17 0.270853 81 1 
33 0.379023 8 9 
49 0.388932 3 17 
24 0.299861 12 3 
40 0.44338 5 26 
56 0.46224 2 39 
15 0.369456 3 3 
28 0.396677 5 8 
44 0.718138 3 42 
60 0.745729 2 97 
52 0.390391 7 3 
7 0.279265 6 1 
37 0.368627 17 1 
53 0.41147 2 25 
41 0.415872 5 16 
57 0.381052 13 3 
61 0.929898 1 154 
29 0.341512 7 1 
47 0.981069 1 47 
63 1 0 332 
55 0.465309 1 31 
39 0.381062 2 2 
713 26
0 0.463401 83 0 
3 0.56583 7 1 
8 0.518816 23 1 
12 0.528272 1 2 
16 0.512559 50 1 
48 0.751613 2 10 
11 0.582143 1 6 
19 0.597979 3 3 
51 0.688379 3 6 
10 0.56454 4 4 
24 0.555378 12 2 
40 0.61899 4 3 
56 0.977087 1 40 
60 0.983256 1 55 
18 0.517904 33 1 
43 0.704879 1 19 
63 1 0 83 
42 0.643802 2 10 
58 0.850013 1 22 
26 0.563666 7 3 
50 0.529146 23 1 
47 0.819668 1 19 
49 0.584288 14 1 
62 0.787308 3 2 
57 0.677555 2 2 
61 0.639902 7 1 
714 15
0 0.635765 14 0 
1 0.711041 9 1 
32 0.699876 4 1 
48 0.764567 1 3 
13 0.724044 7 1 
49 0.725927 2 1 
35 0.824325 3 1 
51 0.87898 1 6 
15 0.736133 6 1 
45 0.815162 1 1 
39 0.877195 1 3 
47 0.996408 1 6 
63 1 0 14 
7 0.814391 4 1 
55 0.856722 3 1 
715 11
0 0.464321 12 0 
3 0.713079 4 1 
12 0.591562 8 1 
15 0.797507 3 2 
51 0.893259 1 1 
14 0.839515 1 3 
60 0.626368 4 1 
31 0.827417 1 2 
63 1 0 12 
62 0.839708 1 5 
61 0.838883 2 1 
716 6
0 0.493948 2 0 
2 0.682116 2 1 
14 0.756689 2 1 
15 0.764696 1 1 
62 0.85594 1 1 
63 1 0 2 
717 20
0 0.675959 40 0 
4 0.76364 3 2 
12 0.684272 35 1 
16 0.858002 2 4 
52 0.77864 3 2 
14 0.71544 30 1 
15 0.946934 2 4 
19 0.953487 2 8 
55 0.917114 3 2 
30 0.748161 6 2 
46 0.728825 21 1 
62 0.88756 1 4 
31 0.995198 1 26 
63 1 0 40 
23 0.986028 1 10 
59 0.937619 1 2 
18 0.820017 4 3 
47 0.902682 4 2 
34 0.77518 10 1 
35 0.873771 6 1 
718 39
0 0.321621 950 0 
1 0.391525 145 4 
2 0.326844 211 1 
4 0.326156 509 1 
8 0.443807 6 5 
12 0.412027 49 2 
16 0.488388 3 25 
48 0.395794 27 1 
13 0.47463 6 12 
17 0.397473 131 4 
49 0.516409 8 15 
14 0.445297 14 3 
18 0.429174 47 5 
50 0.558552 5 27 
5 0.354707 419 1 
20 0.445289 30 6 
52 0.493184 5 14 
24 0.588882 3 65 
56 0.648435 3 95 
28 0.455648 19 8 
44 0.462675 2 12 
60 0.815777 2 234 
51 0.587079 1 48 
29 0.529714 5 46 
61 0.929975 1 560 
21 0.406046 59 5 
25 0.519767 9 16 
57 0.686466 1 144 
30 0.555501 4 67 
62 0.814662 4 102 
26 0.450879 35 5 
9 0.362258 194 1 
53 0.487557 15 6 
63 1 0 950 
58 0.47306 19 5 
41 0.372611 27 1 
59 0.58028 6 5 
45 0.422356 17 1 
47 0.457594 3 1 
719 46
0 0.243526 1872 0 
1 0.371141 106 6 
2 0.323033 493 1 
3 0.367715 131 2 
4 0.420758 32 9 
8 0.477096 25 26 
12 0.748423 1 264 
16 0.321864 198 2 
32 0.360715 53 5 
48 0.309962 833 1 
5 0.374171 102 7 
13 0.454665 4 15 
6 0.34605 226 1 
10 0.551706 2 58 
14 0.666273 2 147 
34 0.396362 26 7 
7 0.671719 1 256 
11 0.486509 22 28 
15 0.858749 1 996 
51 0.574704 1 246 
52 0.522731 5 24 
24 0.341203 145 2 
40 0.412023 27 11 
49 0.312339 501 1 
56 0.38319 73 3 
60 0.74558 2 66 
37 0.43636 25 19 
53 0.417976 40 10 
38 0.442512 17 28 
54 0.412514 70 1 
46 0.457878 9 35 
27 0.522825 9 33 
43 0.618866 2 200 
59 0.539192 7 80 
63 1 0 1872 
55 0.573727 3 162 
26 0.365178 11 2 
57 0.418384 7 16 
61 0.403209 76 1 
33 0.360701 271 1 
39 0.559017 8 47 
62 0.548143 5 37 
47 0.755799 2 283 
29 0.432303 17 1 
41 0.393743 61 1 
31 0.498154 13 1 
720 22
0 0.421297 108 0 
3 0.498455 46 1 
8 0.625068 13 3 
16 0.446108 49 1 
11 0.60677 20 2 
15 0.524699 22 1 
19 0.561844 4 2 
9 0.662311 2 6 
24 0.826264 4 12 
56 0.68667 7 4 
20 0.460832 36 1 
28 0.58961 5 3 
27 0.87044 2 44 
59 0.789076 3 7 
31 0.907241 1 99 
63 1 0 108 
23 0.872038 1 48 
25 0.852442 2 21 
21 0.52025 26 1 
29 0.551096 23 1 
61 0.650761 15 1 
57 0.653893 14 1 
721 50
0 0.145376 4736 0 
1 0.2454 429 2 
2 0.202374 1403 1 
3 0.248249 411 5 
4 0.283343 141 2 
8 0.155428 2228 1 
12 0.306542 21 4 
16 0.318343 15 46 
32 0.462553 15 69 
48 0.189679 73 1 
5 0.411022 9 43 
13 0.585209 3 338 
33 0.554029 2 137 
49 0.482843 4 38 
10 0.242972 494 3 
14 0.649916 2 499 
18 0.27377 45 9 
50 0.407296 22 11 
7 0.406293 23 39 
15 0.551459 7 95 
19 0.272202 366 5 
35 0.663737 2 306 
51 0.440463 13 23 
20 0.313049 82 16 
36 0.584335 6 108 
11 0.186182 1403 1 
24 0.304796 133 14 
40 0.363517 36 21 
44 0.634381 5 202 
60 0.65219 4 207 
21 0.419418 5 90 
53 0.641819 1 371 
61 0.839917 1 2029 
26 0.247786 446 3 
42 0.298774 46 6 
62 0.802587 2 880 
30 0.479106 8 58 
54 0.543019 3 105 
39 0.681183 1 645 
55 0.52615 6 94 
47 0.913939 1 1361 
63 1 0 4736 
23 0.341147 56 31 
27 0.292052 214 10 
31 0.372004 21 46 
43 0.5184 4 67 
59 0.21065 250 1 
41 0.471817 6 28 
29 0.515651 4 194 
57 0.272609 12 1 
722 10
0 0.704661 14 0 
3 0.823276 6 1 
8 0.775744 3 2 
12 0.741482 5 1 
7 0.94085 2 4 
11 0.828762 3 3 
15 0.96135 1 9 
60 0.797304 1 1 
55 0.985721 1 4 
63 1 0 14 
723 53
0 0.0252847 15401 0 
1 0.329726 30 25 
2 0.206734 102 2 
3 0.0425264 14382 1 
4 0.136702 181 1 
8 0.255117 69 55 
12 0.324858 61 88 
16 0.180181 438 8 
48 0.186775 138 9 
13 0.349767 30 301 
6 0.4592 17 416 
10 0.509094 6 895 
14 0.427855 28 401 
50 0.355544 21 69 
7 0.196797 18 11 
11 0.158843 125 7 
15 0.532214 1 855 
19 0.107967 5167 2 
35 0.0677837 8917 1 
51 0.290489 22 43 
52 0.217419 16 11 
56 0.618381 2 1625 
60 0.770175 2 4232 
24 0.190355 300 16 
49 0.268323 75 15 
61 0.792478 1 7742 
54 0.531689 11 498 
58 0.589008 6 1490 
62 0.701525 4 2468 
59 0.255009 31 14 
63 1 0 15401 
17 0.164037 668 5 
27 0.123245 3848 2 
31 0.191202 191 4 
33 0.11389 961 1 
39 0.109803 2013 1 
43 0.153509 721 4 
47 0.325244 33 42 
53 0.608283 1 538 
40 0.225916 229 30 
21 0.183058 63 10 
29 0.289307 62 30 
26 0.189802 678 4 
25 0.15838 1802 2 
30 0.219879 94 9 
37 0.164881 126 3 
41 0.323433 31 50 
45 0.343267 31 158 
38 0.142521 1015 1 
55 0.113209 100 1 
42 0.216458 272 10 
44 0.271901 127 31 
46 0.186934 589 1 
724 18
0 0.393865 40 0 
8 0.640276 2 2 
12 0.440548 33 1 
48 0.645872 5 1 
40 0.751686 1 11 
56 0.940348 1 27 
13 0.476998 14 1 
44 0.522983 14 1 
60 0.676562 3 4 
52 0.698975 1 9 
59 0.965143 1 31 
45 0.58019 5 3 
61 0.513174 9 1 
47 0.652892 3 4 
36 0.654331 2 4 
63 1 0 40 
37 0.583407 2 3 
43 0.721911 2 4 
725 43
0 0 2443 0 
1 0.164604 605 1 
2 0.219354 382 3 
3 0.394283 5 11 
4 0.166971 1271 1 
8 0.339679 92 11 
12 0.353631 5 14 
16 0.233898 75 1 
32 0.525327 6 143 
48 0.638429 2 432 
9 0.287824 148 5 
17 0.275871 39 2 
33 0.476717 25 53 
49 0.511088 6 89 
10 0.246131 363 4 
34 0.489842 11 72 
50 0.613849 3 174 
15 0.466103 2 28 
35 0.678623 2 315 
51 0.985721 1 1101 
6 0.215901 1129 1 
7 0.236678 14 2 
36 0.452419 13 16 
52 0.442951 18 13 
56 0.414353 87 11 
44 0.654369 2 182 
60 0.797304 1 662 
19 0.310636 8 4 
28 0.267168 20 1 
41 0.447429 25 50 
57 0.445286 31 33 
42 0.379024 123 6 
47 0.745336 1 566 
63 1 0 2443 
38 0.372429 171 2 
54 0.332085 199 1 
39 0.49807 5 26 
55 0.700339 2 59 
59 0.427194 35 17 
31 0.271693 12 1 
43 0.392375 68 6 
46 0.382944 19 8 
62 0.491994 5 9 
726 16
0 0.358613 44 0 
3 0.516102 7 3 
4 0.434468 10 1 
12 0.579949 3 2 
48 0.371553 24 1 
7 0.639089 5 4 
15 0.89974 2 9 
52 0.627172 2 2 
60 0.752611 1 5 
51 0.439313 21 1 
23 0.808623 2 5 
55 0.898618 1 13 
31 0.961746 1 15 
63 1 0 44 
59 0.624212 2 1 
19 0.48546 10 1 
727 6
0 0.60224 3 0 
48 0.752794 3 1 
49 0.783472 1 1 
60 0.763536 2 1 
61 0.798174 1 2 
63 1 0 3 
728 6
0 0.645806 3 0 
3 0.755415 3 1 
11 0.758618 2 1 
15 0.925774 1 2 
59 0.828739 1 1 
63 1 0 3 
729 49
0 0.289549 3036 0 
1 0.351061 121 4 
2 0.338541 260 1 
3 0.43584 25 34 
4 0.317795 618 2 
8 0.572283 5 83 
12 0.310851 898 1 
16 0.368322 201 4 
32 0.311163 576 1 
48 0.320904 332 2 
9 0.600274 4 103 
13 0.413493 45 9 
17 0.388652 47 12 
10 0.482844 11 3 
14 0.385097 103 2 
7 0.451394 10 50 
11 0.734291 1 341 
35 0.442721 10 51 
51 0.523113 4 103 
5 0.331887 474 2 
20 0.418779 35 19 
36 0.526213 2 31 
52 0.349684 92 4 
15 0.426889 38 12 
28 0.380867 69 5 
60 0.389046 20 12 
19 0.413319 45 16 
24 0.543154 5 52 
40 0.401719 31 3 
56 0.475611 15 21 
57 0.618533 3 165 
29 0.594738 2 60 
61 0.717733 1 356 
58 0.633127 1 287 
30 0.527513 6 30 
62 0.631815 3 71 
23 0.527314 5 112 
39 0.594879 2 302 
55 0.774234 2 637 
59 0.893023 1 1610 
43 0.513812 4 56 
63 1 0 3036 
21 0.380871 118 4 
37 0.346376 170 2 
53 0.559822 6 39 
22 0.456815 23 23 
54 0.541874 12 27 
31 0.609198 1 235 
41 0.399735 42 2 
730 29
0 0.293153 140 0 
2 0.293207 115 1 
4 0.461079 2 5 
8 0.709427 1 24 
12 0.916489 1 71 
16 0.807916 2 6 
32 0.343266 19 3 
6 0.301221 22 1 
10 0.526006 1 3 
18 0.493988 2 2 
34 0.303672 90 1 
60 0.954479 1 107 
28 0.831947 2 16 
40 0.575791 10 6 
44 0.576304 7 9 
7 0.440452 4 2 
5 0.421733 15 1 
35 0.304819 42 1 
42 0.469162 27 1 
63 1 0 140 
56 0.692101 2 9 
47 0.687605 3 12 
15 0.720753 2 15 
13 0.543789 9 1 
43 0.573925 16 2 
51 0.399994 4 1 
29 0.712143 4 1 
61 0.728316 2 2 
59 0.688453 3 3 
731 28
0 0.463755 479 0 
1 0.477974 102 1 
3 0.483587 98 2 
4 0.520361 28 3 
8 0.504626 67 2 
16 0.553297 43 2 
32 0.496436 140 1 
48 0.87339 1 15 
33 0.507254 2 2 
49 0.646301 2 3 
7 0.580941 23 7 
11 0.654086 14 13 
15 0.580564 43 2 
19 0.581334 17 4 
51 0.953207 1 213 
20 0.630071 5 10 
24 0.575476 20 5 
56 0.759803 5 8 
40 0.503845 94 1 
23 0.751265 5 43 
55 0.881179 4 50 
27 0.716358 10 22 
43 0.758129 2 38 
59 0.918635 2 139 
31 0.785917 1 73 
47 0.720397 4 2 
63 1 0 479 
58 0.882778 2 8 
732 57
0 0.196609 16360 0 
1 0.294206 1223 2 
2 0.341807 570 3 
3 0.436809 6 182 
4 0.208014 6374 1 
8 0.327212 519 6 
16 0.31506 254 5 
32 0.233274 7388 1 
48 0.481997 26 17 
5 0.313397 299 4 
9 0.372881 241 13 
13 0.411048 10 20 
17 0.357483 84 8 
49 0.486901 13 41 
6 0.402586 32 32 
10 0.373889 198 23 
18 0.417271 47 140 
34 0.342207 283 10 
50 0.660376 4 1806 
15 0.47336 1 223 
51 0.566262 5 437 
7 0.246012 2666 1 
20 0.291382 386 3 
36 0.259638 2434 2 
52 0.464698 38 10 
24 0.354287 77 18 
56 0.696252 3 86 
19 0.424702 19 169 
28 0.565602 1 691 
33 0.281739 2829 1 
35 0.315775 618 5 
40 0.319649 817 3 
44 0.371477 127 16 
60 0.86359 1 8239 
37 0.332583 16 11 
57 0.475976 33 13 
29 0.460155 5 339 
61 0.817877 4 414 
22 0.470591 8 946 
38 0.435003 16 166 
54 0.539426 8 1158 
26 0.404156 73 114 
42 0.392127 91 72 
58 0.801537 2 3291 
30 0.432578 16 300 
46 0.387138 125 36 
62 0.835811 2 7005 
63 1 0 16360 
11 0.322759 1215 1 
23 0.454836 8 191 
39 0.265039 1034 3 
55 0.3062 71 4 
45 0.319499 592 1 
47 0.357575 305 9 
59 0.51728 11 19 
27 0.351976 239 1 
31 0.395689 51 10 
733 23
0 0.280227 69 0 
1 0.498657 2 4 
2 0.439744 5 1 
3 0.502126 1 7 
4 0.412171 25 2 
12 0.406899 32 1 
32 0.446783 4 1 
33 0.511601 1 11 
34 0.4675 2 2 
35 0.613157 1 21 
5 0.438117 15 2 
52 0.465837 10 2 
15 0.458175 3 1 
60 0.579522 4 3 
47 0.640373 1 24 
37 0.453472 9 2 
53 0.616899 4 6 
55 0.636197 2 8 
63 1 0 69 
61 0.737197 2 11 
62 0.791157 1 14 
45 0.4759 4 2 
59 0.795032 1 8 
734 21
0 0.341621 73 0 
1 0.422641 15 1 
3 0.649725 8 2 
4 0.505194 22 1 
12 0.506337 11 2 
16 0.492686 10 1 
48 0.550992 7 2 
13 0.541797 4 3 
17 0.61917 2 2 
49 0.807351 1 5 
7 0.664424 2 11 
15 0.663082 4 7 
19 0.748452 1 5 
51 0.969634 1 34 
36 0.509094 7 1 
52 0.697124 2 8 
60 0.603363 3 4 
55 0.769274 2 20 
47 0.680619 1 8 
63 1 0 73 
39 0.59524 5 1 
735 9
0 0.581005 7 0 
1 0.766348 6 1 
3 0.886204 1 2 
13 0.788877 3 1 
49 0.842628 2 1 
15 0.906526 1 3 
61 0.949249 2 2 
63 1 0 7 
62 0.979323 1 2 
736 53
0 0.22601 11857 0 
1 0.300163 1294 3 
2 0.280215 2250 2 
3 0.352515 17 16 
4 0.409304 36 26 
8 0.298675 1303 1 
12 0.327838 408 4 
16 0.26779 1143 2 
32 0.268083 944 4 
48 0.256705 4462 1 
5 0.361364 153 20 
9 0.332205 470 4 
13 0.36086 300 13 
17 0.332626 70 16 
33 0.327762 271 11 
49 0.420326 13 38 
10 0.375327 6 14 
14 0.28865 933 2 
11 0.500724 6 70 
15 0.39542 11 35 
20 0.524548 32 134 
36 0.543772 2 348 
52 0.815913 2 1610 
24 0.484409 69 8 
40 0.328341 304 5 
56 0.500288 4 15 
28 0.569429 28 199 
44 0.412457 33 51 
35 0.291479 334 4 
50 0.268542 2322 1 
51 0.294442 34 6 
21 0.420424 47 98 
37 0.393794 65 62 
53 0.751704 5 1085 
25 0.674442 1 887 
41 0.482726 3 118 
57 0.918933 1 3013 
29 0.65204 9 565 
45 0.385169 120 31 
61 0.724918 7 866 
30 0.595833 18 208 
46 0.348739 182 7 
62 0.690842 8 219 
27 0.621037 4 78 
43 0.629517 1 540 
59 0.996655 1 6490 
31 0.781474 1 1279 
47 0.604929 3 194 
63 1 0 11857 
55 0.860356 2 2768 
42 0.334384 192 5 
39 0.515464 8 66 
54 0.459763 17 1 
737 6
0 0.820017 4 0 
2 0.858002 2 1 
3 0.953487 2 2 
11 0.986028 1 2 
15 0.995198 1 4 
63 1 0 4 
738 19
0 0.415075 60 0 
3 0.505557 12 2 
4 0.431737 7 2 
8 0.420691 33 1 
12 0.546098 2 4 
48 0.466707 6 1 
7 0.787988 1 8 
15 0.848573 1 28 
19 0.597538 9 2 
51 0.669083 1 8 
52 0.59484 4 3 
11 0.47321 24 1 
60 0.597813 1 8 
63 1 0 60 
27 0.60998 4 4 
31 0.675613 4 6 
55 0.617122 3 3 
43 0.548966 6 1 
47 0.764236 2 7 
739 11
0 0.318063 12 0 
3 0.538409 6 1 
8 0.412902 6 1 
7 0.646739 3 1 
11 0.801035 2 4 
15 0.854713 1 6 
9 0.56683 4 1 
59 0.815776 1 5 
63 1 0 12 
57 0.596985 2 1 
61 0.664954 1 1 
740 17
0 0.55481 32 0 
1 0.575894 30 1 
3 0.819381 1 6 
16 0.691474 1 2 
9 0.666287 18 1 
17 0.660281 11 1 
19 0.901605 1 13 
11 0.743439 14 1 
25 0.811433 4 3 
29 0.665255 5 1 
31 0.952447 1 19 
15 0.794937 5 1 
7 0.813125 2 2 
27 0.820201 4 4 
59 0.829761 2 5 
63 1 0 32 
55 0.89812 1 7 
741 6
0 0.397612 3 0 
3 0.629497 2 1 
48 0.573518 1 1 
19 0.723824 1 1 
51 0.87973 1 3 
63 1 0 3 
742 4
0 0.883209 1 0 
12 0.907731 1 1 
60 0.977523 1 1 
63 1 0 1 
743 56
0 0.0581798 6548 0 
1 0.167361 169 3 
2 0.126066 1130 1 
3 0.229209 33 5 
4 0.208855 35 7 
12 0.122514 340 1 
16 0.0682234 3614 1 
32 0.204281 208 4 
48 0.130338 1019 2 
5 0.260841 28 18 
9 0.231604 81 6 
13 0.414652 6 198 
33 0.291937 6 57 
49 0.284637 15 32 
14 0.241929 34 5 
18 0.155968 824 3 
34 0.218458 40 14 
50 0.246127 30 24 
7 0.328762 7 30 
11 0.370529 2 219 
15 0.616767 1 2498 
19 0.243196 17 10 
35 0.388626 4 142 
51 0.535039 2 253 
28 0.232886 114 13 
44 0.207991 142 8 
60 0.240235 8 30 
17 0.141987 1102 1 
20 0.1664 266 3 
24 0.242012 64 24 
40 0.244636 16 46 
52 0.140267 654 2 
56 0.222313 102 4 
21 0.324244 15 74 
25 0.317549 41 37 
57 0.4599 4 122 
45 0.515662 2 1127 
61 0.508286 3 693 
30 0.319482 23 40 
62 0.41886 4 144 
22 0.21204 38 13 
26 0.161163 676 3 
58 0.290385 9 38 
55 0.332989 4 38 
59 0.680457 1 852 
63 1 0 6548 
27 0.332042 7 126 
31 0.465121 4 354 
47 0.596792 2 1686 
29 0.39775 15 165 
43 0.257621 16 52 
53 0.201234 154 2 
54 0.202431 85 4 
42 0.165918 494 3 
41 0.208482 166 3 
46 0.18462 247 3 
744 33
0 0.342816 370 0 
1 0.461 22 2 
2 0.383217 118 1 
3 0.503248 14 8 
8 0.423511 28 1 
12 0.492197 15 2 
32 0.396029 173 1 
9 0.577831 7 3 
49 0.616449 1 5 
10 0.582175 6 5 
14 0.622658 6 14 
18 0.519253 20 5 
34 0.456023 50 3 
7 0.514798 7 8 
15 0.884545 1 161 
19 0.579668 5 17 
51 0.797883 1 45 
60 0.570538 8 2 
35 0.474351 28 4 
36 0.441717 95 1 
57 0.59292 1 3 
46 0.754 2 46 
62 0.716796 3 22 
30 0.565271 15 6 
39 0.702294 2 29 
55 0.601041 4 11 
63 1 0 370 
31 0.588358 4 23 
52 0.5854 4 3 
43 0.545191 4 4 
47 0.842627 2 106 
38 0.455207 89 1 
22 0.506891 35 1 
745 56
0 0 3110 0 
2 0.623782 10 34 
3 0.587271 14 25 
4 0.471164 28 5 
8 0.220296 1535 1 
12 0.636532 4 27 
16 0.173262 1002 1 
32 0.233481 443 2 
48 0.393981 74 5 
6 0.695848 1 56 
34 0.641108 7 57 
50 0.707304 2 186 
15 0.85357 1 755 
51 0.706752 3 79 
5 0.551637 16 8 
20 0.659955 2 40 
52 0.584518 5 29 
9 0.329081 245 2 
10 0.392478 36 4 
11 0.257544 682 1 
24 0.327927 184 3 
56 0.308161 356 1 
13 0.737705 1 452 
28 0.715901 2 100 
17 0.440936 225 1 
19 0.507448 72 6 
33 0.474087 96 5 
35 0.546882 53 16 
36 0.43998 183 2 
44 0.549736 30 10 
49 0.504253 18 11 
60 0.42829 46 6 
38 0.701202 1 381 
42 0.706597 1 742 
46 0.685518 3 243 
58 0.777503 1 996 
62 0.821346 1 1722 
63 1 0 3110 
37 0.586558 11 20 
53 0.622281 3 112 
25 0.45926 24 12 
41 0.459096 161 2 
57 0.618587 7 34 
14 0.602805 21 4 
26 0.549066 2 23 
7 0.421722 178 1 
27 0.382265 154 4 
43 0.572307 15 32 
59 0.553285 39 6 
31 0.764315 2 184 
29 0.655385 15 13 
45 0.66576 7 111 
47 0.606537 14 61 
39 0.519321 106 3 
61 0.720722 3 287 
55 0.582681 12 10 
746 5
0 0.645008 2 0 
16 0.762003 1 1 
48 0.816913 1 2 
60 0.833182 1 2 
63 1 0 2 
747 56
0 0.041496 8197 0 
1 0.0998241 4281 1 
2 0.106325 1178 2 
3 0.181857 257 4 
4 0.182445 163 6 
8 0.113896 1245 1 
12 0.288574 78 8 
16 0.189622 178 3 
32 0.139101 810 1 
48 0.36134 7 34 
5 0.158144 1484 1 
9 0.158539 324 3 
13 0.299053 37 13 
17 0.124146 649 1 
33 0.159719 218 3 
49 0.191406 134 5 
6 0.160324 760 3 
10 0.263225 65 22 
14 0.42756 24 48 
18 0.309569 23 71 
34 0.282917 44 14 
50 0.500421 5 138 
7 0.335837 41 22 
11 0.229911 172 8 
15 0.532447 4 103 
19 0.239637 37 8 
35 0.412897 2 114 
51 0.525422 1 667 
20 0.45307 5 504 
36 0.411953 12 110 
52 0.357997 27 24 
24 0.247064 101 6 
40 0.171355 342 2 
28 0.58667 5 736 
44 0.549926 7 191 
60 0.701188 1 1261 
37 0.224357 38 13 
53 0.199104 121 6 
25 0.271984 50 10 
29 0.393695 9 24 
22 0.351204 16 132 
38 0.201969 397 3 
54 0.229101 54 12 
26 0.274149 41 43 
30 0.711528 2 1392 
46 0.443126 14 70 
62 0.50235 4 268 
23 0.444606 9 223 
39 0.353668 26 61 
55 0.485019 2 356 
43 0.24488 29 23 
59 0.236061 33 8 
31 0.78431 2 2486 
47 0.84161 1 3048 
63 1 0 8197 
42 0.234296 193 5 
748 38
0 0.109098 1068 0 
1 0.175849 659 1 
2 0.384634 25 13 
3 0.389039 11 24 
8 0.244367 27 1 
12 0.412324 5 12 
16 0.242666 238 2 
32 0.279064 96 3 
48 0.286191 7 6 
9 0.317239 11 4 
17 0.200022 612 1 
10 0.625512 9 19 
14 0.659458 2 78 
50 0.693405 3 51 
11 0.742854 2 50 
15 0.828192 1 320 
35 0.423934 6 43 
51 0.76517 2 133 
60 0.448218 2 31 
18 0.349439 100 4 
19 0.372414 21 9 
28 0.321743 14 7 
34 0.350707 46 7 
44 0.31209 37 3 
25 0.20075 228 1 
29 0.301962 25 2 
58 0.657773 5 21 
62 0.77821 1 218 
59 0.796084 1 207 
63 1 0 1068 
47 0.549215 4 56 
30 0.606289 5 24 
31 0.740482 2 100 
46 0.457296 12 10 
27 0.3009 26 2 
26 0.264036 145 1 
57 0.230253 21 1 
61 0.329215 4 3 
749 8
0 0.510337 6 0 
3 0.590658 2 1 
12 0.662911 2 1 
48 0.592002 2 1 
15 0.908853 1 2 
51 0.747439 1 2 
60 0.67165 1 2 
63 1 0 6 
750 30
0 0.364581 436 0 
4 0.383745 218 1 
12 0.395922 130 2 
48 0.511709 88 1 
7 0.412581 83 1 
36 0.8041 5 5 
15 0.412791 58 3 
28 0.408159 58 2 
44 0.783328 12 4 
60 0.897285 2 10 
49 0.773823 6 11 
50 0.522962 45 1 
51 0.606418 35 2 
11 0.451876 11 4 
23 0.735796 7 29 
39 0.82747 5 35 
55 0.839961 2 67 
31 0.528778 44 5 
47 0.859571 2 69 
63 1 0 436 
45 0.81258 3 22 
61 0.934603 1 55 
57 0.861808 2 11 
33 0.799154 3 18 
62 0.5258 4 1 
59 0.941145 1 224 
19 0.616676 25 7 
27 0.684042 9 16 
43 0.917973 1 124 
17 0.684094 9 7 
751 10
0 0.596194 11 0 
12 0.72591 6 1 
32 0.622301 4 1 
48 0.692586 1 2 
14 0.733596 1 1 
15 0.858864 1 4 
44 0.739844 3 2 
60 0.923747 1 5 
63 1 0 11 
47 0.807805 2 2 
752 10
0 0.531234 17 0 
3 0.58978 8 1 
16 0.680698 2 2 
32 0.60175 7 1 
19 0.758618 2 5 
35 0.689126 5 2 
51 0.828739 1 8 
31 0.925774 1 7 
47 0.78673 2 2 
63 1 0 17 
753 10
0 0.617572 10 0 
16 0.70685 4 2 
48 0.675458 6 1 
19 0.733613 1 2 
28 0.741689 3 2 
52 0.846717 1 1 
60 0.871129 1 4 
31 0.767875 1 6 
30 0.753083 1 2 
63 1 0 10 
754 10
0 0.369868 12 0 
2 0.482012 3 2 
3 0.43249 6 1 
4 0.605141 3 1 
6 0.701009 2 3 
14 0.801286 1 5 
7 0.703362 1 5 
15 0.954036 1 11 
51 0.70874 1 1 
63 1 0 12 
755 33
0 0.302115 352 0 
3 0.339791 29 1 
12 0.666549 5 1 
16 0.380782 90 2 
32 0.39221 51 4 
48 0.318248 177 1 
11 0.582334 3 1 
15 0.716191 1 39 
19 0.421732 17 3 
35 0.443368 8 8 
28 0.678594 2 25 
44 0.729296 1 80 
60 0.886807 1 141 
20 0.465409 15 6 
24 0.577085 5 16 
36 0.431592 34 4 
40 0.555464 8 8 
49 0.411017 7 2 
50 0.357257 26 1 
56 0.687354 2 27 
27 0.647759 1 29 
59 0.697617 1 94 
63 1 0 352 
23 0.490436 8 9 
39 0.49059 5 26 
47 0.698171 3 36 
37 0.483586 5 5 
57 0.574097 5 2 
61 0.647071 2 6 
62 0.388629 19 1 
55 0.534607 2 35 
46 0.438689 15 1 
45 0.468124 11 1 
756 16
0 0.349656 38 0 
1 0.501526 9 1 
3 0.71465 1 5 
12 0.391117 28 1 
13 0.528035 6 2 
49 0.568744 2 1 
51 0.760511 1 6 
15 0.652488 3 3 
28 0.441001 6 2 
60 0.422262 13 1 
29 0.817917 2 7 
61 0.915352 1 12 
63 1 0 38 
31 0.903339 1 15 
30 0.610045 3 3 
62 0.47715 5 1 
757 8
0 0.4423 6 0 
3 0.495501 4 1 
12 0.593431 2 1 
7 0.564882 1 2 
11 0.561832 2 1 
15 0.934284 1 5 
60 0.649311 1 1 
63 1 0 6 
758 43
0 0.194958 3402 0 
1 0.320369 75 21 
2 0.276935 268 1 
3 0.298816 86 8 
4 0.200735 1782 1 
8 0.214601 1147 2 
12 0.326747 44 6 
17 0.395008 65 23 
49 0.508953 10 88 
6 0.289437 61 13 
14 0.333461 7 22 
18 0.400658 26 24 
50 0.505113 13 38 
15 0.370128 4 44 
19 0.431537 5 55 
51 0.597045 2 189 
5 0.269053 300 5 
7 0.277143 159 6 
20 0.253212 47 1 
52 0.383645 24 17 
9 0.235948 1029 2 
56 0.27518 74 2 
28 0.471694 13 32 
60 0.398016 20 25 
21 0.802051 2 533 
25 0.429817 12 29 
29 0.525154 10 88 
53 0.756446 3 336 
61 0.581571 5 209 
22 0.514592 6 51 
54 0.295519 48 13 
30 0.591513 2 217 
62 0.715861 1 524 
31 0.837345 1 1140 
47 0.383099 2 52 
63 1 0 3402 
23 0.816756 2 652 
55 0.898349 1 1219 
39 0.307113 5 6 
13 0.264795 612 2 
57 0.376589 30 4 
45 0.267086 167 2 
33 0.304989 150 2 
759 16
0 0.399941 27 0 
3 0.402641 18 1 
12 0.692987 3 1 
16 0.538139 2 2 
48 0.450295 4 1 
15 0.812184 2 4 
19 0.566725 2 4 
35 0.410066 14 1 
60 0.801474 1 4 
52 0.510557 1 2 
31 0.942945 1 16 
63 1 0 27 
23 0.614334 1 6 
39 0.465768 8 1 
47 0.719142 4 2 
55 0.472845 3 1 
760 44
0 0.237253 2267 0 
1 0.327259 102 3 
2 0.55315 41 25 
3 0.528089 61 8 
8 0.286436 451 1 
12 0.314825 9 9 
32 0.237522 984 1 
48 0.250111 619 2 
10 0.727042 9 75 
14 0.775247 6 116 
34 0.627709 26 33 
7 0.62649 8 38 
11 0.971472 1 511 
15 0.944432 3 173 
35 0.637824 8 47 
9 0.307475 112 1 
24 0.322313 140 3 
40 0.286827 177 2 
56 0.363694 3 10 
33 0.296249 139 1 
44 0.311086 15 5 
50 0.371484 70 6 
51 0.299284 512 2 
60 0.251026 34 2 
58 0.75293 2 134 
46 0.804966 2 200 
62 0.813031 1 462 
42 0.629842 16 38 
39 0.734827 4 108 
59 0.986138 1 874 
47 0.96096 1 748 
63 1 0 2267 
43 0.863845 3 205 
26 0.369458 120 3 
27 0.484381 17 10 
45 0.359392 3 8 
55 0.327759 239 2 
19 0.345786 132 2 
61 0.341872 5 2 
22 0.433936 76 5 
23 0.484455 12 21 
54 0.337643 213 2 
31 0.361288 34 2 
6 0.525425 64 7 
761 14
0 0.719838 29 0 
3 0.822995 6 3 
12 0.729871 2 1 
16 0.743254 21 1 
11 0.886544 5 3 
15 0.937885 1 12 
60 0.764042 1 1 
19 0.794052 21 1 
27 0.901445 3 4 
59 0.91204 1 9 
63 1 0 29 
31 0.921087 2 5 
51 0.808665 10 1 
55 0.834127 2 1 
762 21
0 0.366235 68 0 
1 0.72212 2 5 
3 0.857584 2 6 
12 0.379954 47 1 
48 0.368066 17 1 
15 0.954622 1 19 
51 0.893276 1 10 
13 0.55518 7 3 
14 0.683376 2 5 
44 0.411946 33 1 
60 0.615687 4 3 
49 0.532285 12 1 
63 1 0 68 
61 0.62923 2 10 
62 0.854283 1 20 
45 0.502389 11 2 
46 0.466138 16 1 
47 0.669058 2 4 
57 0.555311 7 1 
59 0.792907 2 2 
58 0.673842 3 1 
763 14
0 0.40232 30 0 
3 0.588255 3 3 
12 0.570145 3 2 
32 0.470282 9 2 
48 0.4599 15 1 
15 0.837476 2 5 
51 0.680457 1 6 
44 0.630975 1 5 
35 0.52685 8 2 
60 0.508286 5 1 
47 0.993393 1 18 
63 1 0 30 
39 0.597378 2 2 
43 0.600621 1 4 
764 6
0 0.553946 3 0 
8 0.817708 1 2 
12 0.775531 2 1 
11 0.97815 1 2 
15 0.997774 1 3 
63 1 0 3 
765 25
0 0.357922 83 0 
2 0.386618 40 1 
3 0.511994 16 2 
16 0.458656 2 2 
32 0.376308 24 1 
48 0.501601 1 5 
10 0.40761 21 1 
50 0.48206 3 1 
11 0.618061 8 4 
19 0.684639 1 20 
35 0.681271 6 3 
51 0.926915 1 35 
36 0.403951 11 1 
40 0.478337 4 2 
9 0.42056 8 1 
26 0.636969 2 5 
42 0.612619 3 4 
62 0.660487 1 1 
27 0.67542 2 13 
43 0.76444 1 35 
59 0.631506 5 4 
39 0.751509 2 5 
47 0.897834 1 43 
63 1 0 83 
38 0.4432 5 1 
766 4
0 0.743874 1 0 
48 0.878951 1 1 
60 0.963931 1 1 
63 1 0 1 
767 42
0 0.282711 494 0 
1 0.290422 352 1 
3 0.348116 32 5 
4 0.300162 73 1 
8 0.387012 4 2 
12 0.424443 4 6 
16 0.337484 21 2 
32 0.552455 3 11 
48 0.428846 5 8 
5 0.42636 11 5 
13 0.290484 182 1 
17 0.29325 124 1 
33 0.644597 2 30 
49 0.807225 1 53 
19 0.475884 10 14 
35 0.69495 1 92 
51 0.394685 21 5 
7 0.336695 54 2 
28 0.508318 3 16 
60 0.948795 1 53 
21 0.536026 1 34 
37 0.528805 9 6 
53 0.84864 1 106 
15 0.327996 94 1 
29 0.435872 22 4 
45 0.357454 45 1 
61 0.652751 6 7 
25 0.305437 67 1 
23 0.51509 7 17 
31 0.57352 2 57 
47 0.727497 1 183 
55 0.851488 1 164 
59 0.548148 2 8 
63 1 0 494 
39 0.665416 3 26 
41 0.553673 2 10 
30 0.476119 10 4 
46 0.549441 3 5 
62 0.892876 2 16 
27 0.365163 30 1 
57 0.475027 12 1 
43 0.475271 9 1 
768 53
0 0.0301502 13858 0 
1 0.287734 25 31 
2 0.657867 6 166 
3 0.206258 312 2 
4 0.0963229 2021 1 
8 0.115367 422 4 
12 0.12144 65 7 
16 0.180005 15 10 
32 0.0347385 10992 1 
13 0.406552 7 86 
17 0.498785 9 58 
49 0.625546 3 1067 
14 0.720813 4 442 
18 0.856313 1 2598 
50 0.874927 1 4814 
7 0.229516 253 9 
11 0.502395 12 119 
15 0.741086 1 1557 
19 0.725357 5 800 
51 0.589637 10 716 
5 0.276259 125 18 
6 0.330824 93 58 
36 0.105747 1063 5 
9 0.270424 265 8 
10 0.364431 80 70 
28 0.155829 49 8 
60 0.167046 4 16 
33 0.0960541 1078 2 
34 0.129141 383 4 
35 0.0434686 2709 1 
40 0.078532 2187 2 
44 0.0515624 3557 1 
61 0.64936 2 1451 
30 0.787909 2 1472 
62 0.973153 1 8513 
55 0.303636 22 30 
59 0.547632 11 683 
63 1 0 13858 
31 0.729622 4 864 
22 0.388196 3 88 
38 0.14009 310 15 
39 0.11664 753 6 
57 0.44133 16 260 
42 0.375225 29 163 
58 0.397843 29 248 
29 0.335708 24 15 
41 0.128223 547 4 
45 0.193522 111 7 
46 0.364459 36 55 
43 0.162059 126 13 
47 0.266123 42 28 
54 0.227461 149 15 
27 0.411985 32 13 
769 28
0 0.337257 131 0 
1 0.351344 69 1 
3 0.500251 2 4 
8 0.392223 48 1 
12 0.68478 3 6 
48 0.480315 9 2 
13 0.516894 39 1 
49 0.4725 28 1 
15 0.87356 1 24 
51 0.908139 1 28 
11 0.486942 9 2 
40 0.461976 32 1 
56 0.670657 4 8 
60 0.799613 2 20 
50 0.585768 2 3 
14 0.647549 5 2 
29 0.530506 20 1 
61 0.537747 10 3 
57 0.639383 6 4 
63 1 0 131 
27 0.50432 4 3 
59 0.820387 2 18 
43 0.476942 19 1 
44 0.508453 9 1 
62 0.801172 1 29 
31 0.779158 2 7 
30 0.531285 8 1 
47 0.597077 4 2 
770 8
0 0.557014 6 0 
3 0.786617 1 2 
12 0.573799 3 1 
48 0.666016 2 1 
51 0.961006 1 3 
15 0.785917 2 1 
60 0.674418 1 2 
63 1 0 6 
771 0
772 20
0 0.257862 115 0 
2 0.409981 3 3 
3 0.265738 82 1 
32 0.341741 30 1 
10 0.462985 3 3 
7 0.38581 10 1 
15 0.826736 1 37 
19 0.29591 40 1 
35 0.464012 12 6 
51 0.393395 16 2 
34 0.350872 18 1 
42 0.612141 3 4 
39 0.506621 7 7 
55 0.617122 2 10 
63 1 0 115 
27 0.324071 8 1 
31 0.676944 4 2 
43 0.660084 3 18 
47 0.711681 2 33 
59 0.669083 1 31 
773 8
0 0.405047 6 0 
3 0.435247 3 1 
48 0.727091 3 1 
11 0.571461 1 1 
51 0.819789 2 2 
60 0.818775 1 1 
59 0.96021 1 3 
63 1 0 6 
774 0
775 37
0 0.115384 2795 0 
1 0.277812 945 1 
2 0.303357 198 8 
3 0.281077 705 2 
8 0.253201 182 1 
12 0.386242 47 23 
32 0.152071 718 1 
33 0.358905 38 9 
49 0.368549 4 10 
10 0.328984 115 9 
14 0.371346 83 19 
15 0.347451 136 2 
35 0.286007 369 3 
51 0.435622 2 18 
40 0.394244 19 18 
56 0.57013 1 199 
28 0.392756 25 51 
44 0.51364 17 100 
60 0.527137 5 177 
34 0.303004 239 4 
36 0.390033 36 7 
41 0.367679 27 9 
45 0.666979 7 118 
61 0.832561 2 305 
26 0.342768 32 9 
30 0.373998 32 28 
46 0.68146 3 269 
62 0.846803 1 804 
31 0.505684 3 81 
47 0.684554 2 576 
63 1 0 2795 
39 0.31982 87 3 
43 0.803617 1 609 
59 0.890327 1 829 
55 0.329764 48 3 
54 0.486158 1 6 
52 0.345904 43 3 
776 0
777 45
0 0.303126 3809 0 
2 0.32999 2421 1 
4 0.310645 770 1 
8 0.333522 598 2 
12 0.762333 2 423 
32 0.537104 18 6 
6 0.52194 32 19 
10 0.441024 226 5 
14 0.544021 26 61 
18 0.440165 138 4 
34 0.418447 901 2 
50 0.363491 1098 1 
5 0.456168 44 4 
52 0.368212 94 1 
9 0.403675 330 2 
24 0.47456 29 2 
40 0.565783 11 19 
28 0.8466 1 1097 
60 0.924864 1 2083 
44 0.697404 7 51 
54 0.543375 6 48 
42 0.50624 157 9 
58 0.52153 11 18 
15 0.676944 8 184 
13 0.603149 12 123 
62 0.665966 4 164 
22 0.501747 88 6 
30 0.53674 50 23 
35 0.464012 34 3 
38 0.49014 423 2 
46 0.514354 131 13 
51 0.393395 38 1 
53 0.423254 85 1 
55 0.617122 2 56 
25 0.531949 17 7 
57 0.444182 31 3 
43 0.660084 4 36 
63 1 0 3809 
47 0.711681 3 305 
59 0.669083 1 114 
31 0.826736 2 555 
61 0.682644 2 347 
29 0.563933 17 43 
39 0.506621 9 5 
45 0.551927 41 13 
778 40
0 0.167061 3132 0 
1 0.305212 313 3 
2 0.320206 185 6 
3 0.35088 28 12 
4 0.315189 30 8 
8 0.17401 442 1 
12 0.378299 23 11 
16 0.202421 2111 1 
9 0.334424 97 15 
13 0.582725 3 408 
10 0.331263 144 9 
14 0.507655 13 95 
7 0.406705 7 88 
11 0.355994 14 60 
15 0.544273 7 266 
40 0.209528 134 1 
17 0.216322 496 2 
19 0.206312 1510 1 
20 0.259248 38 3 
28 0.255885 67 1 
41 0.339197 80 18 
29 0.5835 3 431 
42 0.409772 19 49 
58 0.419108 1 62 
30 0.637344 2 594 
62 0.718766 1 820 
31 0.794141 1 1670 
47 0.770771 2 372 
63 1 0 3132 
43 0.355652 35 21 
25 0.327606 180 2 
23 0.31144 8 5 
51 0.21595 977 1 
45 0.38793 26 18 
46 0.47226 18 67 
55 0.218493 897 1 
59 0.336016 51 2 
54 0.25123 381 2 
52 0.241235 449 1 
6 0.263651 379 2 
779 14
0 0.47557 24 0 
1 0.482373 8 1 
3 0.51955 3 2 
12 0.530705 10 1 
48 0.612754 3 2 
49 0.608132 5 1 
15 0.686152 2 4 
51 0.718813 1 5 
28 0.561919 6 1 
60 0.700348 2 4 
61 0.849838 1 5 
47 0.754115 1 5 
63 1 0 24 
31 0.615273 4 1 
780 49
0 0.127173 3797 0 
1 0.526952 4 85 
3 0.490622 13 3 
4 0.216284 1382 1 
8 0.264614 336 6 
12 0.241572 427 2 
48 0.18573 1635 1 
49 0.624664 4 105 
11 0.501855 6 27 
19 0.757152 1 751 
51 0.74622 2 143 
5 0.524481 4 65 
20 0.253385 383 1 
36 0.314125 54 7 
52 0.255143 178 4 
9 0.308264 324 6 
10 0.548394 2 90 
24 0.333928 4 9 
13 0.398483 26 10 
14 0.692259 2 329 
15 0.362365 59 2 
60 0.315594 4 8 
56 0.196334 1447 1 
61 0.73004 2 202 
27 0.681178 4 141 
18 0.773336 1 940 
63 1 0 3797 
21 0.376843 135 1 
22 0.609902 2 172 
23 0.546539 10 95 
37 0.419662 36 35 
39 0.443268 18 68 
53 0.396699 83 12 
54 0.528619 3 75 
55 0.421988 34 25 
41 0.332801 67 15 
57 0.317363 215 7 
45 0.428883 14 60 
30 0.776977 1 2035 
62 0.933396 1 2908 
31 0.735216 3 369 
47 0.477955 8 131 
58 0.451449 6 34 
59 0.377902 53 9 
40 0.261789 651 1 
42 0.373025 17 17 
46 0.491549 4 225 
43 0.317923 173 1 
34 0.416607 5 17 
781 19
0 0.44471 62 0 
3 0.559806 22 2 
8 0.498417 34 1 
12 0.610873 1 2 
48 0.493018 5 1 
7 0.642547 7 3 
15 0.782522 1 10 
19 0.648212 10 2 
51 0.651994 4 5 
11 0.544294 32 1 
24 0.588163 1 1 
52 0.860134 1 12 
23 0.730374 2 10 
39 0.724968 3 3 
55 0.9275 1 39 
63 1 0 62 
31 0.729537 4 2 
59 0.711865 2 6 
20 0.814903 1 11 
782 45
0 0.200617 1433 0 
1 0.355896 28 7 
2 0.638836 23 23 
3 0.706748 5 77 
8 0.342312 14 6 
12 0.283966 81 1 
32 0.301758 57 3 
48 0.230738 1225 1 
10 0.675583 11 33 
14 0.710427 7 63 
11 0.837338 3 131 
15 0.921087 2 285 
13 0.333223 47 3 
44 0.420377 4 22 
60 0.381491 7 12 
34 0.568629 37 8 
35 0.694487 7 25 
36 0.386712 9 5 
49 0.271729 461 1 
50 0.382499 77 4 
51 0.47713 14 11 
52 0.238555 586 1 
56 0.320384 23 3 
58 0.765458 1 243 
46 0.729871 3 113 
62 0.764042 2 200 
59 0.974134 1 398 
47 0.937885 1 516 
63 1 0 1433 
61 0.370429 10 6 
38 0.618496 4 19 
39 0.776749 1 68 
57 0.308374 138 1 
33 0.283206 194 1 
54 0.25237 168 2 
55 0.416004 28 5 
20 0.242002 351 1 
9 0.317005 103 1 
45 0.308766 65 1 
6 0.506961 56 3 
7 0.546541 11 10 
22 0.244685 285 1 
23 0.300528 57 2 
27 0.402114 17 2 
43 0.5151 13 2 
783 14
0 0.440435 28 0 
3 0.603252 7 1 
16 0.501436 11 1 
32 0.553354 2 4 
48 0.517673 8 2 
15 0.603789 4 1 
19 0.743261 1 5 
51 0.725109 2 3 
44 0.583826 2 6 
60 0.528225 4 2 
31 0.960199 1 13 
47 0.871625 2 7 
63 1 0 28 
62 0.598294 1 2 
784 6
0 0.652633 3 0 
3 0.688066 3 1 
15 0.741138 1 1 
35 0.761731 1 1 
51 0.930275 1 2 
63 1 0 3 
785 47
0 0.312532 1921 0 
1 0.337755 1284 1 
2 0.470265 223 4 
3 0.504672 20 7 
4 0.599959 19 32 
12 0.467538 46 5 
32 0.374574 323 1 
48 0.511458 6 2 
5 0.41987 521 1 
13 0.424743 473 2 
17 0.378011 45 1 
49 0.527707 2 5 
6 0.589742 22 25 
10 0.528761 68 6 
18 0.589397 10 17 
34 0.486356 103 6 
11 0.688707 16 14 
15 0.711865 2 48 
51 0.775526 2 86 
20 0.686291 6 88 
36 0.654483 12 50 
52 0.934922 1 702 
28 0.860134 2 107 
44 0.493018 23 11 
35 0.455316 177 1 
40 0.820274 2 63 
56 0.92906 1 485 
53 0.460649 7 1 
14 0.437329 362 2 
29 0.426731 33 3 
45 0.480188 30 5 
54 0.722584 3 44 
26 0.595373 10 35 
58 0.538525 20 6 
38 0.505657 93 6 
27 0.711329 9 50 
59 0.722731 5 71 
31 0.9275 1 446 
63 1 0 1921 
55 0.979938 1 1200 
23 0.794995 2 220 
24 0.884065 1 343 
39 0.754697 3 76 
47 0.651994 7 18 
43 0.587969 42 1 
62 0.733693 1 52 
22 0.51731 53 6 
786 9
0 0.757644 16 0 
3 0.834879 4 1 
16 0.794933 4 2 
32 0.788746 6 1 
48 0.894054 2 4 
19 0.891933 2 3 
51 0.902224 2 8 
55 0.952166 1 8 
63 1 0 16 
787 37
0 0.195256 648 0 
1 0.221548 210 1 
2 0.258601 91 3 
3 0.263206 23 5 
4 0.219567 244 1 
12 0.350528 23 11 
48 0.252663 57 1 
13 0.285178 35 5 
33 0.236216 38 1 
49 0.319918 23 3 
14 0.268087 64 4 
34 0.335676 2 4 
50 0.454184 2 20 
11 0.281882 8 5 
51 0.340326 15 9 
6 0.250473 186 1 
20 0.368947 27 2 
36 0.383451 4 4 
52 0.538339 4 31 
28 0.400515 19 13 
60 0.608855 4 57 
56 0.340728 9 1 
29 0.419086 9 18 
45 0.518954 2 25 
61 0.730608 1 238 
37 0.352797 11 1 
53 0.470931 5 13 
30 0.45862 4 36 
62 0.691936 2 117 
27 0.436814 5 5 
43 0.455988 2 10 
59 0.648758 1 39 
55 0.375602 11 9 
63 1 0 648 
22 0.29571 31 1 
31 0.549659 2 72 
47 0.70874 1 107 
788 31
0 0.267973 339 0 
4 0.292924 241 1 
8 0.542427 23 7 
12 0.507438 29 4 
48 0.318084 46 1 
6 0.469858 7 1 
7 0.80611 1 10 
36 0.304308 166 1 
52 0.47465 15 3 
9 0.676136 7 9 
10 0.67653 6 18 
56 0.587908 10 12 
13 0.787452 1 17 
15 0.683283 3 4 
60 0.639085 2 22 
49 0.668476 11 1 
50 0.710253 4 33 
51 0.876668 4 35 
55 0.980816 1 145 
37 0.650563 6 3 
39 0.654999 4 4 
44 0.387963 31 2 
40 0.324335 110 1 
53 0.810577 2 7 
58 0.69508 6 31 
59 0.88974 2 86 
61 0.879952 1 47 
63 1 0 339 
43 0.775571 2 8 
41 0.521219 15 2 
42 0.492176 29 1 
789 24
0 0.389839 144 0 
1 0.436169 26 1 
3 0.772759 4 7 
4 0.396029 65 1 
8 0.417422 46 2 
12 0.484395 3 5 
9 0.462388 8 3 
13 0.519101 2 9 
49 0.510265 12 1 
11 0.815669 3 16 
15 0.908236 1 37 
52 0.422276 16 1 
24 0.432796 27 2 
56 0.500037 5 6 
57 0.634875 3 10 
61 0.67165 1 21 
51 0.695287 8 3 
59 0.910152 2 39 
63 1 0 144 
55 0.944639 1 43 
60 0.471207 10 1 
27 0.546397 22 2 
43 0.561423 17 2 
35 0.620547 12 2 
790 31
0 0.43265 112 0 
1 0.622374 1 8 
4 0.499089 10 2 
8 0.462131 88 1 
12 0.760835 2 10 
48 0.452869 11 1 
13 0.866429 1 67 
5 0.551432 7 4 
6 0.749091 1 13 
9 0.492567 22 2 
11 0.49173 30 1 
40 0.530417 24 1 
14 0.780853 1 30 
49 0.566496 3 1 
51 0.657816 1 3 
60 0.666256 7 2 
61 0.933621 1 83 
37 0.656766 4 4 
25 0.518437 13 2 
15 0.739304 6 3 
59 0.575717 2 1 
42 0.64778 1 2 
44 0.568032 23 1 
63 1 0 112 
62 0.68119 3 3 
38 0.743808 1 7 
45 0.720972 3 8 
29 0.631375 13 2 
47 0.794895 1 15 
46 0.609483 10 1 
31 0.728162 8 2 
791 18
0 0.220798 34 0 
3 0.299787 28 1 
16 0.719658 1 12 
32 0.600182 4 2 
48 0.632427 1 5 
15 0.323766 9 1 
19 0.719512 2 4 
35 0.440311 13 1 
51 0.610848 4 2 
28 0.83451 1 19 
36 0.772855 1 2 
44 0.833102 1 6 
14 0.368322 4 1 
31 0.97486 1 27 
47 0.647256 3 2 
63 1 0 34 
30 0.486372 3 1 
62 0.750935 1 2 
792 26
0 0.319959 151 0 
1 0.369974 111 1 
2 0.522217 7 3 
3 0.652356 1 74 
4 0.452426 3 1 
12 0.618036 3 8 
32 0.543465 9 4 
48 0.534337 17 3 
9 0.399436 74 1 
13 0.529928 5 2 
49 0.407168 24 2 
14 0.652049 1 17 
34 0.608936 1 21 
50 0.536436 4 14 
15 0.6943 1 105 
60 0.637282 1 18 
35 0.617756 1 49 
44 0.586048 7 4 
51 0.579939 3 20 
10 0.405212 19 1 
57 0.404977 50 1 
63 1 0 151 
47 0.617562 3 4 
58 0.475471 11 3 
59 0.40786 15 1 
62 0.495885 7 3 
793 33
0 0.291016 576 0 
2 0.333723 217 1 
3 0.493799 17 5 
4 0.314432 263 1 
48 0.328431 79 1 
6 0.34081 165 2 
14 0.396261 17 3 
18 0.758423 6 35 
34 0.711654 9 31 
50 0.777998 3 83 
19 0.829328 2 61 
35 0.599199 14 5 
51 0.921259 1 158 
7 0.468145 23 3 
20 0.522675 75 1 
49 0.434365 23 1 
56 0.635456 15 2 
60 0.49416 37 1 
22 0.537433 69 3 
38 0.646822 23 10 
54 0.54569 33 5 
30 0.822856 1 174 
46 0.695756 14 15 
62 0.818714 2 118 
31 0.912725 1 273 
47 0.819624 2 22 
63 1 0 576 
23 0.708222 6 7 
61 0.548378 19 2 
58 0.679254 5 9 
59 0.667121 10 2 
27 0.752367 3 9 
45 0.677824 16 2 
794 15
0 0.552775 45 0 
1 0.708607 4 4 
3 0.701346 10 1 
4 0.557786 30 1 
48 0.594587 1 1 
13 0.722525 4 6 
7 0.914968 2 12 
15 0.85102 3 7 
51 0.961935 1 16 
5 0.697886 13 2 
6 0.608831 15 1 
61 0.940941 1 8 
55 0.915107 2 14 
63 1 0 45 
53 0.819681 3 2 
795 44
0 0.242527 4456 0 
3 0.39535 17 55 
4 0.258061 1613 1 
12 0.2585 1443 2 
32 0.261923 1295 1 
48 0.399288 88 3 
11 0.433573 16 63 
51 0.917461 1 2074 
52 0.387988 170 1 
14 0.261882 710 2 
15 0.283295 39 4 
28 0.326623 36 5 
44 0.289392 654 3 
60 0.454703 4 22 
33 0.33177 76 7 
34 0.31466 304 6 
35 0.381577 63 25 
40 0.393124 110 4 
49 0.523495 2 100 
50 0.519484 9 19 
56 0.409793 72 8 
27 0.712003 8 232 
43 0.793223 4 472 
59 0.804011 4 856 
63 1 0 4456 
54 0.61924 4 64 
55 0.82233 2 991 
10 0.290377 138 2 
30 0.407799 32 12 
46 0.290134 499 5 
62 0.639376 2 134 
47 0.47208 5 48 
61 0.680172 1 327 
41 0.52172 11 51 
38 0.330247 133 11 
42 0.472404 23 38 
19 0.390284 36 25 
57 0.522199 7 71 
58 0.448942 57 10 
9 0.298342 34 2 
26 0.501699 8 85 
22 0.43949 22 23 
39 0.372784 84 11 
23 0.606262 10 59 
796 27
0 0.385797 229 0 
2 0.475708 45 1 
3 0.52482 16 3 
4 0.405194 39 1 
8 0.503942 22 2 
12 0.548472 17 5 
16 0.566335 14 2 
32 0.483711 74 1 
48 0.766085 2 27 
14 0.522343 26 1 
50 0.750897 3 11 
11 0.739506 1 7 
15 0.825278 1 57 
19 0.66361 8 6 
51 0.679107 6 10 
56 0.514882 4 2 
28 0.626447 4 14 
44 0.549322 10 6 
60 0.827099 2 54 
35 0.517341 48 1 
30 0.579358 7 1 
62 0.960967 1 67 
63 1 0 229 
31 0.779807 2 31 
47 0.71202 4 10 
39 0.544668 9 1 
43 0.658997 5 2 
797 52
0 0.135122 4602 0 
1 0.258665 665 2 
3 0.186561 3030 1 
4 0.24871 457 1 
8 0.279467 34 5 
12 0.257501 199 2 
16 0.326504 73 23 
32 0.332687 22 35 
48 0.310744 122 7 
13 0.331347 110 4 
17 0.303242 144 9 
33 0.437238 12 62 
49 0.28406 399 4 
7 0.334666 19 6 
11 0.238777 73 1 
15 0.334927 12 14 
19 0.227299 1656 1 
35 0.29434 38 4 
51 0.259252 567 2 
6 0.297882 43 2 
20 0.300999 143 3 
52 0.365636 19 11 
24 0.40548 30 31 
40 0.708923 1 704 
56 0.654913 3 400 
14 0.354529 8 22 
28 0.427497 21 72 
44 0.586549 9 221 
60 0.639376 5 338 
29 0.378368 59 13 
45 0.489966 12 112 
61 0.454703 19 25 
57 0.293367 102 4 
39 0.661102 2 63 
55 0.620091 5 45 
27 0.527138 5 34 
43 0.93604 1 1308 
59 0.780175 2 490 
31 0.650683 2 245 
47 0.937598 1 2443 
63 1 0 4602 
18 0.264602 222 2 
23 0.261873 605 1 
38 0.499862 10 7 
54 0.503739 6 25 
30 0.479114 5 110 
46 0.592122 2 476 
62 0.680172 1 1000 
58 0.324951 52 4 
41 0.333132 26 8 
22 0.262785 429 1 
42 0.331055 40 4 
798 26
0 0.504541 108 0 
12 0.761979 17 1 
16 0.60212 51 1 
32 0.643797 27 2 
48 0.689339 13 4 
13 0.829313 1 2 
14 0.820931 2 1 
28 0.882907 2 22 
44 0.820757 8 3 
60 0.822346 4 12 
19 0.699868 7 1 
20 0.809092 2 5 
34 0.674506 6 2 
50 0.834272 1 13 
51 0.739597 2 5 
52 0.790459 6 4 
45 0.877022 1 7 
62 0.907688 1 28 
31 0.913039 2 24 
47 0.913505 1 39 
63 1 0 108 
27 0.849226 3 1 
42 0.741525 5 2 
43 0.876173 1 5 
41 0.744384 2 2 
58 0.777427 2 2 
799 48
0 0.249619 1964 0 
1 0.529921 17 2 
3 0.625831 9 3 
8 0.465332 206 2 
12 0.277464 1724 1 
16 0.653521 2 19 
32 0.525415 6 10 
9 0.667368 1 72 
13 0.579354 3 10 
49 0.640297 4 102 
11 0.784227 1 202 
19 0.725522 2 222 
35 0.656067 4 38 
51 0.765334 2 481 
10 0.580827 32 19 
40 0.514167 162 4 
56 0.515827 10 8 
14 0.363555 470 1 
28 0.493567 17 4 
44 0.313542 997 1 
60 0.363519 31 2 
61 0.66635 2 131 
59 0.892983 1 906 
63 1 0 1964 
26 0.600831 21 39 
58 0.637133 9 81 
41 0.626208 1 38 
42 0.553253 63 15 
43 0.52254 82 5 
6 0.382714 209 1 
30 0.628261 8 52 
46 0.389791 217 3 
62 0.924188 1 358 
31 0.642573 7 57 
45 0.48179 25 5 
47 0.358471 344 1 
36 0.512105 195 1 
27 0.683328 4 101 
50 0.638147 7 88 
39 0.579937 8 16 
5 0.478687 79 1 
22 0.42396 98 1 
34 0.490123 120 3 
37 0.55462 19 9 
55 0.750875 4 28 
21 0.529963 29 2 
53 0.615255 10 12 
18 0.490815 40 4 
800 13
0 0.292165 21 0 
2 0.306198 10 1 
4 0.561932 2 3 
12 0.509068 5 2 
48 0.387985 4 1 
14 0.407733 10 1 
7 0.717473 1 3 
52 0.820836 1 8 
60 0.583634 3 4 
62 0.45305 5 1 
55 0.989529 1 11 
61 0.67458 1 5 
63 1 0 21 
801 30
0 0.317633 598 0 
3 0.361112 14 1 
12 0.359857 4 1 
16 0.392085 542 1 
32 0.499119 23 11 
48 0.545515 15 18 
19 0.548675 7 6 
35 0.65502 5 21 
51 0.713777 2 103 
44 0.625195 3 18 
60 0.67103 1 131 
17 0.411894 93 2 
20 0.421746 70 2 
24 0.398557 334 1 
52 0.597301 5 52 
56 0.58698 7 30 
43 0.729168 1 67 
47 0.720803 2 39 
59 0.766411 1 261 
63 1 0 598 
49 0.535854 29 5 
33 0.489129 57 3 
36 0.455183 65 2 
25 0.408506 214 1 
27 0.44134 9 2 
40 0.496704 34 4 
55 0.674717 4 52 
57 0.549818 10 7 
61 0.636073 2 12 
41 0.462827 102 1 
802 8
0 0.419418 5 0 
12 0.515651 4 1 
48 0.641819 1 1 
44 0.585209 3 1 
60 0.839917 1 4 
46 0.649916 2 1 
63 1 0 5 
62 0.802587 2 1 
803 32
0 0.342391 443 0 
3 0.417029 154 1 
4 0.405852 50 1 
8 0.635567 6 25 
12 0.565912 7 7 
16 0.475034 212 1 
32 0.691987 4 8 
48 0.585724 10 6 
7 0.544265 19 3 
11 0.597627 10 5 
15 0.523767 40 1 
19 0.489317 83 2 
35 0.743593 1 14 
51 0.961935 1 175 
52 0.518318 18 1 
40 0.796711 3 44 
56 0.819681 3 87 
60 0.940941 1 111 
17 0.511022 76 3 
24 0.557038 14 11 
28 0.550565 25 4 
50 0.594587 1 9 
39 0.693765 5 3 
55 0.823102 4 7 
27 0.68417 2 34 
59 0.915107 2 133 
31 0.573896 3 10 
63 1 0 443 
25 0.550932 16 6 
29 0.546132 46 3 
49 0.554011 14 3 
61 0.605218 2 6 
804 35
0 0.255898 2218 0 
1 0.336956 155 2 
2 0.285012 936 1 
3 0.37996 14 4 
8 0.292497 634 1 
12 0.30746 437 2 
48 0.343415 42 2 
13 0.367271 108 8 
17 0.548417 29 2 
49 0.687728 4 171 
6 0.298388 396 1 
10 0.39636 44 7 
14 0.340321 301 4 
18 0.601168 17 30 
50 0.680683 9 149 
15 0.503093 2 18 
19 0.660828 8 36 
51 0.740672 4 362 
24 0.414852 36 2 
56 0.324613 117 1 
28 0.522221 1 29 
60 0.512477 25 21 
45 0.375161 53 8 
61 0.50585 53 16 
22 0.530253 50 5 
54 0.738055 1 271 
26 0.537523 32 18 
58 0.613655 12 71 
30 0.441823 124 4 
62 0.554881 23 45 
31 0.77407 1 143 
63 1 0 2218 
27 0.699404 3 56 
55 0.816515 1 1123 
59 0.774529 2 490 
805 43
0 0 1369 0 
1 0.406245 53 5 
3 0.342608 82 3 
8 0.531557 1 11 
12 0.340915 30 2 
16 0.337815 160 2 
32 0.281862 970 1 
48 0.461266 73 4 
5 0.557557 8 6 
49 0.523189 45 10 
11 0.772064 1 89 
15 0.767218 3 21 
19 0.366842 21 7 
51 0.544629 4 26 
14 0.665347 6 6 
60 0.475921 20 7 
20 0.410634 40 2 
24 0.438628 26 6 
33 0.324537 402 1 
35 0.338845 123 2 
36 0.455146 6 10 
40 0.424116 33 2 
44 0.304609 173 1 
52 0.69942 4 101 
53 0.625632 8 78 
57 0.576816 21 19 
61 0.624394 12 42 
59 0.915998 1 674 
47 0.841526 1 44 
63 1 0 1369 
23 0.535682 4 22 
27 0.605692 2 54 
31 0.534341 11 10 
55 0.903776 2 486 
62 0.713308 3 59 
25 0.451657 23 9 
37 0.364274 110 1 
45 0.370912 71 3 
39 0.447146 15 3 
38 0.689643 2 18 
46 0.53306 12 4 
54 0.846272 2 256 
29 0.417895 46 3 
806 32
0 0.446262 482 0 
4 0.472434 77 1 
16 0.509836 80 4 
32 0.454601 211 1 
48 0.478883 114 2 
7 0.499485 24 1 
20 0.571558 48 5 
36 0.628449 5 13 
17 0.692508 5 26 
28 0.58836 27 11 
40 0.626316 10 1 
44 0.707969 2 28 
49 0.715529 2 30 
60 0.535578 32 2 
11 0.500132 4 1 
23 0.864168 1 82 
39 0.981622 1 182 
55 0.606674 18 1 
21 0.779657 3 59 
22 0.57878 12 5 
37 0.854341 2 78 
29 0.687158 11 22 
31 0.63665 14 11 
43 0.627899 3 2 
45 0.992346 1 184 
47 0.9928 1 407 
61 0.912571 2 56 
63 1 0 482 
59 0.708114 1 5 
53 0.659148 14 1 
38 0.616502 8 5 
57 0.687337 5 1 
807 14
0 0.360109 19 0 
3 0.414857 5 1 
12 0.40688 13 1 
48 0.562253 1 5 
15 0.467573 2 2 
35 0.458512 2 1 
51 0.786429 1 8 
44 0.458827 9 1 
60 0.554881 2 3 
47 0.770425 1 5 
63 1 0 19 
46 0.506726 6 1 
62 0.512477 5 1 
50 0.538657 2 1 
808 55
0 0.0827989 17207 0 
1 0.101903 7570 1 
2 0.357615 138 18 
4 0.142022 8302 1 
8 0.484069 10 83 
12 0.32846 43 16 
16 0.237577 496 2 
32 0.237084 635 1 
48 0.321267 13 4 
5 0.14846 6561 2 
9 0.246606 272 10 
13 0.208795 388 3 
17 0.304733 209 11 
33 0.51086 2 117 
18 0.362313 89 76 
34 0.399514 44 102 
50 0.48965 5 374 
6 0.157864 1461 3 
7 0.212404 119 8 
20 0.371512 43 52 
36 0.272711 62 13 
52 0.612885 3 243 
24 0.512654 5 631 
40 0.646785 4 1449 
56 0.878715 1 3943 
28 0.37438 19 70 
44 0.488739 12 209 
60 0.761865 2 1199 
19 0.33881 118 13 
35 0.731964 2 3197 
51 0.865114 2 3735 
21 0.169787 1230 4 
37 0.165273 2854 2 
53 0.18195 237 8 
11 0.348636 23 42 
10 0.294354 237 13 
57 0.680987 2 178 
15 0.324377 73 11 
26 0.405191 40 125 
42 0.473862 7 512 
46 0.401719 28 109 
62 0.502144 3 657 
22 0.251223 188 32 
38 0.238972 554 7 
54 0.245292 225 18 
23 0.372352 16 111 
55 0.54008 7 147 
43 0.728539 3 2631 
59 0.907727 1 11127 
47 0.574001 6 331 
63 1 0 17207 
27 0.443704 9 295 
25 0.197937 537 4 
39 0.204114 769 2 
58 0.443507 19 156 
809 15
0 0.627709 26 0 
3 0.637824 8 1 
4 0.629842 16 1 
12 0.804966 2 3 
7 0.863845 3 3 
11 0.734827 4 1 
15 0.96096 1 9 
36 0.727042 9 1 
52 0.75293 2 2 
60 0.813031 1 6 
39 0.971472 1 5 
55 0.986138 1 10 
63 1 0 26 
44 0.775247 6 1 
47 0.944432 3 1 
810 4
0 0.704284 1 0 
3 0.74168 1 1 
51 0.815153 1 1 
63 1 0 1 
811 43
0 0.182447 551 0 
1 0.276245 97 2 
2 0.50829 1 73 
3 0.274142 190 1 
4 0.364843 33 2 
8 0.302723 213 1 
12 0.484798 5 12 
16 0.4856 3 6 
32 0.41628 9 3 
5 0.369674 17 8 
9 0.370035 6 15 
13 0.356614 42 2 
17 0.311001 31 2 
18 0.591455 1 132 
7 0.462323 10 16 
11 0.338907 68 2 
15 0.659419 4 33 
19 0.746806 1 186 
35 0.48594 6 10 
51 0.517906 3 30 
6 0.507426 1 51 
10 0.476882 6 18 
40 0.374628 83 1 
56 0.420395 12 2 
28 0.585126 1 26 
61 0.37949 10 2 
21 0.369358 26 2 
55 0.475425 5 19 
27 0.421395 4 5 
43 0.388855 37 3 
59 0.567841 1 81 
31 0.749119 1 302 
47 0.678089 2 50 
63 1 0 551 
26 0.578146 1 47 
58 0.519652 3 20 
44 0.408048 25 1 
60 0.464471 8 5 
62 0.610143 1 29 
22 0.388899 9 2 
39 0.427626 24 3 
30 0.578102 5 2 
38 0.45633 1 5 
812 37
0 0.295039 677 0 
1 0.330716 284 1 
2 0.352008 168 2 
3 0.437234 18 4 
4 0.491898 8 16 
8 0.331216 197 1 
12 0.636025 2 79 
5 0.414044 53 3 
9 0.441457 21 5 
13 0.597885 7 19 
17 0.39984 17 1 
6 0.364909 91 2 
14 0.472194 11 10 
50 0.38979 48 2 
7 0.483291 13 9 
11 0.627335 2 33 
15 0.848811 2 154 
51 0.447059 1 6 
20 0.655855 1 71 
52 0.50592 5 17 
24 0.388196 77 2 
56 0.360102 87 1 
21 0.563938 4 22 
25 0.441706 11 10 
57 0.517386 1 16 
29 0.621372 2 62 
61 0.746346 1 125 
22 0.558258 6 8 
62 0.414048 47 2 
23 0.76486 1 124 
31 0.861005 1 364 
63 1 0 677 
60 0.590048 4 26 
26 0.401384 51 2 
27 0.594264 4 14 
28 0.522644 10 6 
30 0.455066 30 4 
813 5
0 0.884065 1 0 
48 0.92906 1 1 
52 0.934922 1 1 
55 0.979938 1 1 
63 1 0 1 
814 0
815 21
0 0.434555 130 0 
2 0.477153 42 1 
4 0.495388 1 2 
12 0.48652 50 1 
16 0.480653 34 1 
48 0.704826 3 9 
14 0.501438 20 2 
18 0.535796 11 6 
50 0.64824 11 7 
52 0.92205 1 53 
15 0.507327 3 3 
28 0.520806 20 2 
44 0.580459 4 3 
60 0.916264 2 35 
30 0.532155 14 4 
62 0.678028 3 20 
54 0.652769 5 7 
55 0.992424 1 66 
47 0.609872 2 6 
63 1 0 130 
39 0.809209 1 6 
816 33
0 0.288966 566 0 
3 0.442772 4 6 
8 0.568179 5 5 
12 0.469564 24 3 
16 0.490094 16 12 
32 0.308187 402 1 
48 0.321565 115 2 
11 0.838606 1 112 
15 0.922421 1 266 
19 0.721897 2 43 
24 0.639687 2 39 
56 0.662875 2 83 
28 0.585483 12 17 
60 0.624757 6 30 
34 0.363804 44 4 
35 0.349492 74 3 
36 0.503797 8 4 
40 0.370115 91 1 
44 0.408866 54 2 
51 0.336585 83 2 
52 0.517214 8 6 
63 1 0 566 
31 0.897396 2 136 
59 0.706969 2 93 
30 0.796493 2 55 
62 0.761297 3 30 
18 0.382655 44 4 
43 0.38375 20 4 
47 0.602775 4 9 
17 0.483498 18 4 
22 0.518847 6 4 
27 0.510033 13 4 
23 0.592031 4 8 
817 16
0 0.521219 15 0 
3 0.775571 2 2 
8 0.650563 6 1 
16 0.676136 7 1 
51 0.88974 2 4 
11 0.654999 4 1 
56 0.810577 2 1 
17 0.67653 6 1 
28 0.787452 1 1 
59 0.980816 1 8 
63 1 0 15 
27 0.80611 1 1 
60 0.879952 1 2 
49 0.69508 6 1 
53 0.710253 4 1 
55 0.876668 4 1 
818 6
0 0.535806 2 0 
4 0.634392 2 1 
7 0.719159 2 1 
39 0.769294 1 1 
55 0.789696 1 2 
63 1 0 2 
819 21
0 0.411547 61 0 
1 0.620782 7 1 
3 0.750216 2 3 
16 0.417706 34 1 
48 0.471409 18 2 
33 0.625037 3 1 
49 0.709287 2 4 
15 0.789054 1 5 
51 0.942796 1 36 
19 0.451316 5 1 
28 0.473873 11 1 
50 0.912095 1 24 
52 0.4902 8 2 
60 0.520079 6 5 
34 0.813178 1 7 
63 1 0 61 
31 0.504204 2 2 
44 0.558118 3 6 
55 0.554439 2 2 
62 0.725587 2 11 
46 0.571885 3 6 
820 10
0 0.431977 13 0 
1 0.658228 3 1 
12 0.604607 10 1 
13 0.70063 3 2 
15 0.758538 2 3 
28 0.700704 3 1 
60 0.774311 2 2 
61 0.781787 1 4 
31 0.855859 1 4 
63 1 0 13 
821 0
822 49
0 0.118725 3753 0 
1 0.271142 352 1 
2 0.292978 40 8 
3 0.280355 56 2 
12 0.163155 786 1 
16 0.157787 1840 1 
32 0.177011 597 2 
48 0.183281 82 4 
5 0.30267 211 2 
13 0.312751 8 9 
17 0.509826 12 69 
33 0.503313 22 42 
49 0.611106 3 350 
18 0.615755 4 128 
34 0.414325 35 18 
50 0.683002 1 603 
15 0.304381 10 4 
19 0.732508 2 308 
35 0.5541 3 68 
51 0.917295 1 1596 
14 0.213717 759 1 
44 0.201555 9 6 
20 0.159088 1143 1 
36 0.186409 446 3 
52 0.241739 30 12 
56 0.187723 47 4 
21 0.337201 157 4 
37 0.450212 36 21 
53 0.500748 10 75 
29 0.66385 3 214 
45 0.649674 4 111 
61 0.703235 1 918 
30 0.706899 1 408 
46 0.481408 5 33 
31 0.77731 1 974 
63 1 0 3753 
10 0.279059 94 2 
6 0.243757 601 1 
22 0.343455 70 15 
23 0.244275 440 1 
38 0.336014 166 8 
39 0.265646 205 4 
54 0.401337 20 36 
57 0.548662 6 159 
58 0.461837 9 59 
59 0.599248 2 261 
25 0.470244 26 21 
26 0.385077 45 17 
27 0.539907 5 39 
823 41
0 0.364358 855 0 
1 0.54548 46 2 
2 0.568501 1 8 
3 0.554923 17 5 
8 0.638937 23 3 
16 0.391907 758 1 
48 0.45647 10 2 
5 0.62083 18 4 
9 0.676235 8 13 
49 0.679379 2 20 
6 0.879021 1 30 
7 0.880484 1 204 
11 0.748428 6 65 
15 0.809443 3 93 
51 0.635243 6 9 
40 0.685795 9 6 
17 0.409761 368 1 
19 0.494955 95 2 
24 0.449321 130 2 
28 0.397656 155 1 
60 0.7386 2 4 
53 0.637035 8 6 
57 0.728012 2 43 
55 0.98615 1 399 
59 0.879789 2 161 
47 0.888438 1 149 
63 1 0 855 
43 0.73015 9 27 
21 0.493729 171 1 
25 0.553682 54 4 
23 0.605477 45 3 
27 0.607446 22 17 
31 0.649011 5 23 
26 0.580663 22 6 
44 0.544141 18 1 
62 0.874979 1 17 
54 0.82093 3 12 
37 0.533063 46 1 
39 0.726301 16 4 
46 0.712136 6 1 
38 0.797702 4 6 
824 36
0 0.167067 502 0 
1 0.182246 68 1 
4 0.384757 15 7 
8 0.354992 32 3 
12 0.212261 210 1 
48 0.309232 177 1 
9 0.442498 11 7 
13 0.341112 14 3 
49 0.315421 43 2 
6 0.454895 6 26 
7 0.582291 1 44 
52 0.471777 8 15 
10 0.442755 6 15 
14 0.322105 30 1 
15 0.507573 2 7 
44 0.225445 105 1 
60 0.44594 12 4 
50 0.413336 31 3 
51 0.532143 4 6 
56 0.339339 79 1 
57 0.489945 5 14 
61 0.584938 1 168 
53 0.547896 2 82 
54 0.483643 5 51 
55 0.720028 1 227 
62 0.564527 2 63 
63 1 0 502 
47 0.236605 8 1 
36 0.23254 85 1 
58 0.434482 20 4 
59 0.578144 2 25 
31 0.328554 5 1 
38 0.249842 24 1 
20 0.249997 38 1 
23 0.435522 2 4 
22 0.273472 13 2 
825 4
0 0.777594 1 0 
48 0.829021 1 1 
51 0.903006 1 1 
63 1 0 1 
826 4
0 0.875515 1 0 
48 0.90462 1 1 
60 0.9086 1 1 
63 1 0 1 
827 16
0 0.621605 35 0 
1 0.717004 7 1 
2 0.764584 3 5 
3 0.730374 4 3 
12 0.708 14 1 
48 0.711329 7 1 
14 0.956861 1 8 
50 0.794995 2 6 
51 0.9275 1 10 
15 0.729537 9 1 
60 0.722731 4 2 
62 0.979938 1 19 
63 1 0 35 
47 0.782522 3 1 
61 0.775526 2 2 
46 0.902478 2 1 
828 41
0 0.291928 610 0 
2 0.303451 65 1 
3 0.431462 11 3 
4 0.363455 66 4 
8 0.360201 87 3 
12 0.451326 14 8 
16 0.295633 345 1 
48 0.448629 22 3 
6 0.446422 13 9 
14 0.596288 2 40 
18 0.54822 3 4 
34 0.407306 35 1 
50 0.844808 1 155 
7 0.621939 3 20 
15 0.766734 1 92 
51 0.499605 7 11 
5 0.440857 30 4 
20 0.481343 6 6 
9 0.442202 7 8 
13 0.461188 7 20 
28 0.567244 2 17 
60 0.655773 2 54 
19 0.401268 53 1 
24 0.303688 259 1 
49 0.485677 12 4 
22 0.757786 2 63 
38 0.504197 4 13 
54 0.787905 2 108 
62 0.918173 1 407 
42 0.473132 20 1 
46 0.478231 7 2 
23 0.672327 2 31 
63 1 0 610 
59 0.626652 5 20 
61 0.606425 4 25 
27 0.498933 12 3 
31 0.460406 18 1 
56 0.355441 152 1 
43 0.523547 5 4 
58 0.62692 4 23 
57 0.376859 32 1 
829 31
0 0.36737 264 0 
3 0.64896 4 5 
12 0.455863 94 1 
32 0.399755 117 1 
48 0.459263 49 2 
11 0.738994 2 11 
51 0.790618 2 26 
14 0.487033 57 1 
15 0.573257 9 3 
44 0.585458 4 8 
60 0.504399 24 3 
36 0.426637 51 1 
40 0.478326 13 2 
50 0.610956 9 2 
52 0.517272 6 13 
56 0.515109 8 7 
43 0.894047 1 51 
59 0.983038 1 174 
63 1 0 264 
10 0.696353 3 2 
6 0.556424 38 1 
46 0.8241 2 21 
62 0.79204 5 6 
47 0.857776 2 35 
37 0.442518 14 1 
38 0.792857 3 6 
39 0.639225 11 3 
54 0.855621 1 45 
58 0.89835 1 62 
55 0.680106 5 17 
7 0.570785 31 1 
830 53
0 0.0833016 6944 0 
1 0.148519 247 6 
2 0.100903 1430 2 
3 0.0969033 2398 1 
4 0.176834 158 7 
8 0.102884 884 1 
12 0.226796 86 21 
16 0.113246 489 2 
32 0.105325 1240 1 
48 0.252583 12 22 
9 0.233725 32 29 
13 0.161456 208 9 
49 0.343534 7 28 
6 0.119663 1138 2 
10 0.175932 45 8 
7 0.270361 20 16 
11 0.151342 121 3 
15 0.151288 467 1 
19 0.148899 71 3 
35 0.211521 39 5 
51 0.64239 3 381 
20 0.29319 14 41 
52 0.241189 38 17 
24 0.181147 31 10 
40 0.155522 161 4 
56 0.125576 250 1 
44 0.247541 84 29 
60 0.425637 2 96 
28 0.152487 361 2 
36 0.138303 455 1 
25 0.580563 5 187 
41 0.285888 26 71 
57 0.768258 1 2949 
29 0.445602 23 53 
45 0.274352 66 38 
61 0.787667 1 4120 
53 0.670361 2 943 
5 0.144671 669 2 
22 0.143958 195 2 
54 0.225641 51 8 
26 0.297231 10 24 
58 0.375773 3 45 
23 0.576795 12 281 
55 0.62635 8 322 
27 0.724148 2 810 
43 0.371356 20 83 
59 0.761359 2 1645 
31 0.449343 15 219 
47 0.384622 16 156 
63 1 0 6944 
21 0.590951 2 566 
30 0.153559 106 4 
62 0.212781 58 4 
831 57
0 0 13489 0 
1 0.168064 5409 1 
2 0.33937 885 2 
3 0.523087 31 88 
4 0.363393 722 7 
8 0.300697 954 2 
12 0.199347 5279 1 
16 0.649126 17 118 
32 0.39924 188 5 
48 0.758591 4 537 
5 0.309207 1658 3 
9 0.348428 55 10 
13 0.207774 2780 2 
6 0.373653 639 12 
10 0.572095 11 43 
14 0.527297 31 17 
18 0.609596 44 53 
34 0.44343 117 19 
50 0.738938 12 173 
11 0.634576 5 333 
15 0.576595 9 142 
19 0.713783 13 309 
51 0.866574 4 1157 
7 0.492395 51 34 
20 0.541176 27 53 
52 0.694585 5 221 
24 0.369636 50 5 
56 0.318764 111 2 
28 0.275215 563 1 
44 0.362441 209 4 
60 0.448218 11 17 
35 0.492905 50 50 
21 0.406353 163 8 
53 0.408896 28 43 
25 0.424142 3 53 
57 0.366773 36 23 
29 0.31795 246 5 
45 0.266738 704 2 
61 0.329215 77 9 
22 0.468174 100 32 
38 0.396055 424 12 
54 0.575079 22 99 
42 0.613584 3 144 
58 0.767512 3 484 
30 0.712145 2 162 
46 0.566797 8 54 
62 0.77821 1 1015 
27 0.805979 3 1162 
59 0.8775 2 3175 
31 0.850151 1 2507 
47 0.709055 2 278 
63 1 0 13489 
23 0.78907 5 448 
55 0.945258 1 5189 
41 0.341496 162 2 
39 0.400675 174 12 
43 0.45021 65 14 
832 19
0 0.54671 32 0 
4 0.645176 7 1 
8 0.688657 2 3 
16 0.583802 15 1 
32 0.652868 8 2 
7 0.670474 5 1 
56 0.705971 2 4 
24 0.590431 7 1 
35 0.758751 5 2 
44 0.731994 3 2 
15 0.675892 4 1 
23 0.788776 1 1 
57 0.815389 1 5 
59 0.967866 1 26 
25 0.797899 2 1 
27 0.937544 1 10 
43 0.832156 2 7 
47 0.770786 3 5 
63 1 0 32 
833 17
0 0.237104 56 0 
1 0.248978 11 1 
2 0.418758 3 4 
3 0.289631 8 2 
16 0.540576 6 2 
32 0.589416 6 4 
48 0.501459 22 1 
34 0.652694 3 8 
35 0.673252 3 14 
51 0.785864 2 17 
52 0.818949 1 4 
56 0.619066 4 1 
60 0.785378 3 2 
47 0.681803 1 14 
55 0.844851 1 21 
63 1 0 56 
62 0.83871 1 2 
834 11
0 0.590263 7 0 
3 0.768027 2 2 
8 0.660152 5 1 
15 0.850019 2 3 
11 0.725666 4 1 
40 0.672225 1 1 
47 0.919316 1 3 
63 1 0 7 
36 0.683448 1 1 
52 0.756105 1 1 
55 0.998338 1 1 
835 22
0 0.255747 77 0 
4 0.40317 6 2 
8 0.277659 21 1 
12 0.408393 6 4 
16 0.440419 4 6 
32 0.301257 35 1 
48 0.436528 5 2 
11 0.373018 8 1 
24 0.638789 1 17 
15 0.438288 2 5 
28 0.442711 3 10 
60 0.576959 1 16 
33 0.314803 13 1 
35 0.345161 13 2 
27 0.68667 1 28 
59 0.563241 5 1 
31 0.789076 1 52 
63 1 0 77 
39 0.420638 5 2 
19 0.345308 8 2 
55 0.650761 3 3 
23 0.653893 2 7 
836 40
0 0 1274 0 
1 0.52947 79 1 
3 0.680376 7 26 
4 0.47849 310 1 
8 0.531191 89 4 
12 0.696739 25 18 
16 0.434256 411 1 
48 0.4835 353 2 
9 0.571655 49 5 
13 0.714921 14 24 
33 0.683686 6 2 
49 0.722374 3 27 
7 0.751495 2 66 
15 0.829754 2 202 
35 0.834111 1 181 
51 0.747244 2 91 
6 0.512389 20 1 
36 0.493193 98 1 
52 0.630985 76 6 
11 0.675181 13 24 
40 0.649803 2 7 
14 0.783041 9 43 
28 0.630621 58 1 
50 0.689782 7 15 
56 0.500246 236 2 
60 0.648419 29 11 
57 0.627295 22 7 
45 0.881783 2 70 
61 0.925714 1 264 
47 0.993491 1 559 
63 1 0 1274 
54 0.654817 9 13 
37 0.621801 14 1 
39 0.748258 6 8 
55 0.644677 38 6 
43 0.79559 2 54 
46 0.830227 5 43 
62 0.85025 2 125 
31 0.739692 4 1 
59 0.654072 18 15 
837 6
0 0.700347 3 0 
12 0.700741 3 1 
15 0.942766 1 1 
28 0.7022 1 1 
60 0.949559 1 2 
63 1 0 3 
838 22
0 0.241627 113 0 
1 0.284838 43 1 
2 0.32328 19 2 
3 0.359025 15 4 
4 0.27119 18 1 
8 0.284047 12 2 
12 0.422899 6 4 
9 0.429683 1 10 
13 0.65984 1 49 
49 0.334103 7 1 
14 0.633121 3 6 
50 0.358028 1 3 
11 0.368838 5 6 
15 0.644081 2 28 
35 0.364694 7 4 
51 0.430917 1 19 
61 0.915861 1 51 
57 0.368648 4 1 
59 0.425395 2 7 
63 1 0 113 
47 0.401291 6 4 
31 0.440298 3 4 
839 23
0 0.339321 99 0 
1 0.452953 13 1 
8 0.408142 22 2 
16 0.572651 2 7 
32 0.371939 53 1 
48 0.44339 9 2 
17 0.675708 1 15 
33 0.47856 9 2 
49 0.641555 3 5 
10 0.443218 8 2 
11 0.514563 8 4 
24 0.568905 5 3 
56 0.697391 1 12 
19 0.82528 1 50 
35 0.706332 5 3 
40 0.405237 28 1 
51 0.82357 2 14 
60 0.787782 1 14 
27 0.690337 2 11 
59 0.672638 6 4 
31 0.922187 1 64 
47 0.776927 2 3 
63 1 0 99 
840 32
0 0.23525 422 0 
2 0.362866 158 1 
3 0.376234 41 2 
12 0.462854 26 5 
48 0.268647 197 1 
6 0.527925 7 2 
10 0.422608 57 1 
14 0.714987 7 24 
18 0.649893 5 11 
34 0.627158 15 7 
50 0.557051 26 3 
11 0.604706 9 3 
15 0.721517 5 39 
19 0.693123 4 15 
35 0.500044 22 2 
51 0.822181 1 34 
13 0.492692 14 5 
49 0.432943 29 1 
56 0.360791 74 1 
60 0.392473 67 2 
42 0.502464 30 1 
58 0.623547 4 6 
30 0.791558 1 99 
62 0.994571 1 152 
46 0.672365 10 10 
43 0.65006 1 16 
59 0.630663 3 10 
31 0.749409 3 54 
47 0.797698 1 123 
63 1 0 422 
61 0.687054 2 8 
44 0.399078 37 2 
841 14
0 0.360963 31 0 
1 0.66302 2 3 
3 0.719098 2 6 
8 0.374022 27 1 
51 0.821962 2 10 
9 0.656917 7 2 
11 0.553111 20 1 
55 0.928485 1 17 
63 1 0 31 
57 0.737303 5 2 
7 0.684005 3 1 
27 0.56744 4 1 
59 0.749184 4 4 
53 0.77941 1 2 
842 35
0 0.284526 1204 0 
1 0.34658 278 1 
2 0.367318 192 2 
3 0.402615 30 4 
8 0.372615 130 1 
12 0.420085 130 4 
32 0.386826 12 2 
48 0.305181 432 1 
13 0.454593 16 25 
17 0.460719 15 10 
49 0.441523 25 7 
14 0.44171 53 6 
18 0.397463 72 2 
34 0.540194 3 11 
50 0.420258 34 5 
15 0.442791 20 14 
19 0.493539 6 16 
35 0.67765 1 66 
51 0.521194 3 33 
28 0.493213 33 6 
44 0.523393 8 14 
52 0.340691 183 1 
60 0.380081 175 2 
29 0.659438 9 55 
45 0.797373 5 94 
61 0.82789 2 191 
53 0.587575 5 8 
30 0.493463 14 14 
46 0.842646 2 139 
62 0.870658 1 371 
54 0.609286 2 14 
31 0.682355 2 105 
47 0.856715 1 432 
63 1 0 1204 
55 0.744832 1 56 
843 39
0 0.158408 853 0 
3 0.179376 378 1 
4 0.176429 195 1 
16 0.219124 85 3 
32 0.213051 190 2 
48 0.284063 5 6 
7 0.299469 46 3 
15 0.649011 4 16 
19 0.23746 25 5 
35 0.198496 298 1 
51 0.501647 5 13 
5 0.285613 121 1 
6 0.34504 28 5 
28 0.255561 55 3 
33 0.228167 58 3 
44 0.275474 42 5 
23 0.768355 2 103 
39 0.573684 8 20 
55 0.751293 4 41 
31 0.888438 1 286 
47 0.809443 2 80 
63 1 0 853 
27 0.364351 17 5 
43 0.444918 10 9 
13 0.326648 29 1 
21 0.791312 1 203 
37 0.369096 16 7 
53 0.852376 1 257 
14 0.397656 15 11 
22 0.627653 3 29 
54 0.611254 10 5 
29 0.712136 3 55 
30 0.544141 9 19 
41 0.353576 36 3 
45 0.525133 6 24 
46 0.304029 34 5 
25 0.382346 4 8 
61 0.874979 1 377 
62 0.7386 2 40 
844 28
0 0.347606 304 0 
2 0.474365 140 1 
3 0.490315 12 2 
16 0.409631 101 1 
32 0.441487 51 2 
14 0.58051 12 1 
18 0.525887 15 7 
34 0.505141 38 4 
50 0.485598 63 1 
19 0.59726 7 11 
35 0.707822 5 19 
20 0.426054 28 1 
40 0.553739 8 2 
46 0.657315 11 5 
62 0.850481 1 52 
22 0.639472 4 11 
26 0.742024 4 29 
42 0.731876 7 11 
54 0.634962 7 2 
58 0.839415 2 43 
27 0.762626 2 41 
39 0.816111 1 45 
43 0.947481 1 142 
47 0.738487 3 24 
23 0.470737 24 1 
63 1 0 304 
59 0.964821 1 227 
55 0.560658 10 1 
845 52
0 0.181194 8638 0 
1 0.197809 3722 1 
2 0.415482 30 8 
3 0.587695 2 354 
4 0.300077 186 1 
8 0.440591 29 62 
12 0.748399 1 2008 
16 0.347934 75 6 
48 0.200292 4593 1 
5 0.327034 47 48 
9 0.407969 43 58 
13 0.598301 4 283 
17 0.424255 8 74 
33 0.260215 965 3 
49 0.205395 2623 2 
10 0.479783 9 173 
14 0.639427 2 1129 
34 0.492845 17 17 
11 0.786134 1 2235 
15 0.869517 1 7010 
36 0.359037 29 27 
52 0.305932 80 17 
40 0.469335 18 97 
19 0.527395 8 152 
28 0.365172 59 10 
50 0.225528 428 3 
51 0.354248 17 10 
56 0.261455 1368 1 
60 0.70497 2 388 
35 0.542102 6 182 
37 0.282845 433 9 
41 0.274642 501 6 
53 0.295817 270 14 
57 0.264248 928 3 
61 0.525784 7 140 
42 0.574648 6 338 
46 0.575841 5 577 
63 1 0 8638 
44 0.481684 11 134 
54 0.307909 49 34 
43 0.697752 1 1579 
29 0.401533 32 36 
31 0.422436 13 54 
58 0.350253 32 45 
62 0.439156 17 85 
18 0.299744 266 3 
59 0.300853 75 4 
24 0.29063 204 1 
47 0.643458 3 947 
21 0.310961 87 23 
30 0.359758 128 3 
27 0.316316 23 5 
846 15
0 0.348808 26 0 
3 0.523916 17 1 
16 0.619853 2 2 
32 0.502797 6 1 
48 0.658441 1 5 
15 0.56107 4 1 
19 0.772604 1 8 
35 0.595688 3 3 
51 0.541761 9 1 
60 0.660487 1 5 
31 0.926915 1 14 
47 0.631506 2 4 
63 1 0 26 
55 0.590705 3 1 
23 0.700296 2 1 
847 27
0 0.357208 207 0 
1 0.383539 38 1 
8 0.461558 46 1 
12 0.630299 7 6 
16 0.380187 103 1 
48 0.613838 13 3 
5 0.420808 22 1 
9 0.504034 10 3 
13 0.844241 1 79 
49 0.671204 5 8 
56 0.525684 29 1 
15 0.877898 1 101 
60 0.635519 5 14 
19 0.557049 5 1 
20 0.399008 48 1 
28 0.439354 37 2 
51 0.696582 1 12 
52 0.66081 2 19 
21 0.47797 9 2 
53 0.73798 2 34 
57 0.602129 9 4 
61 0.810429 2 64 
63 1 0 207 
31 0.597189 4 7 
29 0.481244 7 4 
44 0.483866 14 2 
47 0.604541 2 9 
848 46
0 0.140242 3406 0 
1 0.407508 246 2 
2 0.41662 115 3 
3 0.444338 37 29 
4 0.388249 564 2 
8 0.42367 264 4 
12 0.288932 1826 1 
16 0.220912 151 2 
48 0.197069 203 1 
9 0.43813 88 7 
17 0.853894 5 29 
49 0.969402 1 1029 
18 0.7208 13 8 
34 0.506025 57 3 
50 0.818768 8 15 
35 0.631524 36 32 
51 0.974947 1 1998 
7 0.401096 277 2 
20 0.663007 23 10 
11 0.442204 72 17 
24 0.710468 23 25 
40 0.606696 69 5 
56 0.767803 12 42 
13 0.335838 527 1 
15 0.420758 113 4 
28 0.621684 87 4 
44 0.495144 241 1 
60 0.739267 30 7 
25 0.87871 4 246 
41 0.78136 8 70 
57 0.891976 4 432 
58 0.869864 6 57 
39 0.792616 7 92 
43 0.654878 26 54 
47 0.800768 2 185 
63 1 0 3406 
23 0.619934 43 2 
55 0.881332 5 96 
27 0.858587 7 98 
59 0.941213 2 796 
29 0.801147 10 17 
45 0.612915 53 2 
61 0.795972 17 10 
31 0.962385 1 310 
53 0.923497 1 540 
37 0.778551 16 2 
849 0
850 0
851 31
0 0.474191 331 0 
2 0.578238 104 1 
3 0.621665 61 2 
4 0.573083 126 1 
8 0.759818 4 16 
12 0.634552 16 2 
16 0.739601 6 4 
32 0.619418 11 2 
48 0.832882 3 11 
6 0.658682 10 5 
34 0.602024 22 1 
50 0.637602 11 2 
7 0.637064 43 3 
11 0.707707 6 12 
15 0.703572 10 7 
51 0.871629 2 43 
20 0.578202 40 1 
52 0.689836 13 2 
24 0.828045 2 39 
40 0.793143 2 18 
28 0.843138 1 57 
60 0.882534 1 72 
22 0.720421 5 10 
54 0.753903 5 19 
58 0.791061 1 21 
23 0.658176 13 4 
55 0.75755 4 28 
27 0.901022 1 66 
59 0.902466 1 170 
31 0.793404 3 11 
63 1 0 331 
852 24
0 0.242978 145 0 
3 0.272564 82 1 
4 0.260486 29 1 
16 0.443557 10 5 
32 0.3528 21 2 
48 0.606287 3 8 
19 0.401737 17 2 
35 0.347739 63 1 
51 0.635771 2 12 
5 0.265674 13 1 
20 0.51799 7 11 
36 0.487875 8 4 
52 0.779934 1 24 
23 0.534625 4 15 
31 0.860677 1 48 
39 0.409685 18 1 
47 0.51856 5 2 
55 0.811128 1 52 
63 1 0 145 
21 0.474691 13 1 
22 0.778327 2 27 
46 0.541777 3 2 
30 0.806201 2 29 
62 0.871348 1 31 
853 32
0 0.0921962 190 0 
2 0.238369 3 3 
3 0.234292 9 2 
4 0.155705 61 1 
8 0.39391 2 8 
12 0.347231 5 5 
16 0.124276 89 1 
32 0.266552 12 4 
48 0.300755 9 8 
50 0.452983 3 12 
11 0.531253 1 11 
35 0.294052 3 8 
51 0.581235 2 31 
5 0.168096 41 1 
52 0.240249 13 2 
56 0.619618 1 41 
60 0.602492 3 20 
19 0.14072 16 1 
28 0.18639 52 1 
62 0.647461 1 36 
59 0.757692 1 86 
47 0.418086 1 12 
63 1 0 190 
13 0.257752 10 1 
53 0.210836 31 1 
31 0.209993 2 2 
44 0.217531 42 1 
61 0.398932 5 3 
57 0.221095 13 1 
40 0.222413 21 1 
58 0.255909 6 1 
43 0.267745 6 1 
854 6
0 0.572771 3 0 
3 0.616679 2 1 
48 0.707728 1 1 
15 0.866113 1 1 
51 0.830131 1 2 
63 1 0 3 
855 0
856 5
0 0.455904 2 0 
12 0.478491 1 1 
48 0.515857 1 1 
60 0.861973 1 2 
63 1 0 2 
857 49
0 0.309921 3793 0 
2 0.408554 423 1 
3 0.604867 7 44 
4 0.543253 36 9 
8 0.448152 274 1 
12 0.505278 101 4 
16 0.358914 1165 2 
32 0.33609 1736 1 
48 0.53392 51 4 
6 0.491871 60 3 
14 0.515593 19 16 
34 0.444132 337 2 
7 0.853209 1 1063 
11 0.788268 2 264 
15 0.949994 1 2050 
51 0.647741 3 90 
5 0.581741 1 66 
36 0.716388 5 42 
52 0.559946 29 13 
9 0.551461 40 9 
40 0.527771 80 2 
56 0.591143 15 20 
13 0.565637 17 45 
44 0.551228 24 15 
60 0.66567 4 58 
19 0.452869 36 18 
28 0.374172 1078 2 
33 0.448529 48 3 
35 0.585117 26 24 
54 0.705961 3 18 
62 0.72657 1 341 
38 0.459048 168 2 
42 0.587697 18 12 
46 0.505856 77 6 
63 1 0 3793 
55 0.849534 2 399 
39 0.731933 5 274 
41 0.642275 9 156 
57 0.638549 11 37 
43 0.676355 9 202 
45 0.579204 13 85 
61 0.712578 2 241 
47 0.818804 2 610 
29 0.460901 32 16 
30 0.374262 523 2 
31 0.378661 394 4 
27 0.395059 139 8 
23 0.392793 183 4 
25 0.400899 92 8 
858 52
0 0.206389 13740 0 
1 0.542042 27 184 
2 0.480574 92 29 
3 0.702584 4 689 
4 0.291619 859 4 
8 0.254562 3985 2 
12 0.220243 8556 1 
16 0.271655 98 2 
32 0.23455 115 1 
48 0.327235 4 8 
13 0.561919 17 235 
33 0.618145 4 486 
49 0.816138 2 1077 
18 0.515421 53 104 
34 0.57168 7 154 
50 0.948232 1 2059 
19 0.814341 1 4911 
35 0.769472 2 1806 
51 0.986747 1 10553 
5 0.382596 519 4 
6 0.437078 321 18 
7 0.612748 19 102 
9 0.517617 47 44 
10 0.428839 668 9 
11 0.442685 82 17 
56 0.262942 2329 3 
14 0.416128 1342 1 
15 0.615273 12 356 
60 0.232784 2341 1 
17 0.541203 40 106 
61 0.700348 5 265 
30 0.571461 4 179 
63 1 0 13740 
21 0.594009 3 404 
37 0.556784 36 40 
53 0.517516 49 16 
22 0.51456 66 55 
38 0.464784 141 19 
54 0.64653 3 114 
23 0.702966 3 623 
25 0.543747 3 183 
26 0.463946 126 18 
57 0.459066 106 12 
58 0.394414 906 6 
59 0.280888 1313 3 
46 0.457786 226 1 
62 0.849838 2 567 
31 0.754115 2 1578 
47 0.686152 5 417 
39 0.569459 29 59 
27 0.299436 217 3 
45 0.530705 67 1 
859 13
0 0.298473 21 0 
3 0.44264 4 1 
16 0.556724 2 2 
32 0.444677 13 1 
48 0.755275 2 4 
35 0.51681 3 2 
51 0.896958 1 7 
40 0.461046 3 1 
44 0.54813 3 2 
60 0.796262 1 6 
47 0.562402 2 4 
63 1 0 21 
31 0.784955 1 4 
860 31
0 0.214155 243 0 
1 0.244835 119 1 
3 0.257596 38 2 
12 0.311217 8 9 
16 0.298066 74 1 
48 0.382859 4 14 
13 0.266473 23 1 
17 0.39538 16 3 
49 0.371166 42 1 
7 0.26461 22 2 
15 0.298537 12 5 
19 0.453174 3 10 
51 0.621169 1 53 
60 0.324348 8 11 
18 0.447948 7 4 
20 0.298088 25 1 
28 0.30495 19 2 
50 0.515324 3 20 
29 0.587805 2 11 
61 0.66226 1 57 
21 0.484098 4 5 
53 0.404182 17 1 
23 0.766202 1 37 
39 0.327083 6 2 
55 0.466769 3 6 
31 0.948947 1 72 
47 0.455564 2 7 
63 1 0 243 
62 0.639847 2 32 
22 0.549928 1 11 
54 0.45569 9 1 
861 46
0 0.148302 3220 0 
4 0.16871 2593 1 
8 0.345653 16 21 
16 0.268779 416 3 
32 0.287856 92 9 
48 0.27397 103 5 
5 0.188374 311 2 
6 0.296251 44 4 
7 0.187021 439 1 
20 0.208755 800 2 
52 0.180833 983 1 
9 0.449174 3 146 
10 0.379992 7 83 
11 0.653841 1 1008 
56 0.529936 5 90 
24 0.315598 173 5 
28 0.336782 48 10 
33 0.398905 6 20 
35 0.392045 19 9 
40 0.325165 67 14 
51 0.543105 2 16 
60 0.553539 4 106 
13 0.391296 14 29 
21 0.268985 117 6 
37 0.215099 131 2 
53 0.512798 2 43 
14 0.422485 3 130 
22 0.299505 17 23 
54 0.328759 17 30 
15 0.592382 2 279 
23 0.279809 29 11 
55 0.211429 52 2 
41 0.451817 2 370 
59 0.801277 1 1638 
25 0.324967 37 11 
29 0.344289 32 27 
31 0.38097 12 48 
45 0.405403 4 163 
43 0.48442 2 478 
47 0.405395 9 71 
42 0.325699 42 14 
63 1 0 3220 
61 0.768461 2 368 
62 0.829385 1 692 
58 0.340167 14 44 
46 0.389155 17 14 
862 11
0 0.339992 11 0 
3 0.517226 1 1 
16 0.340718 5 1 
48 0.593288 5 2 
51 0.856066 1 5 
52 0.614475 4 2 
63 1 0 11 
54 0.626903 4 2 
62 0.796262 1 4 
58 0.782929 3 2 
59 0.842685 2 2 
863 7
0 0.493546 4 0 
2 0.571393 1 2 
3 0.511332 3 1 
14 0.711485 1 3 
15 0.664004 2 1 
62 0.799729 1 3 
63 1 0 4 
864 39
0 0.187858 1123 0 
1 0.281489 74 2 
2 0.267895 129 1 
3 0.393742 9 5 
4 0.334339 278 1 
8 0.451548 66 6 
12 0.430337 144 2 
32 0.189763 423 1 
5 0.559762 19 30 
9 0.533042 28 16 
13 0.643241 5 54 
49 0.366834 13 2 
6 0.605704 5 40 
10 0.467454 38 8 
14 0.763384 1 242 
34 0.376594 1 4 
50 0.498961 1 25 
7 0.653758 4 76 
15 0.66056 2 137 
51 0.477449 3 8 
36 0.503562 34 7 
52 0.516548 6 9 
44 0.431064 70 4 
35 0.350491 17 1 
40 0.251235 301 1 
53 0.673556 5 52 
41 0.539904 2 36 
57 0.694896 2 117 
61 0.709568 2 229 
58 0.492595 4 10 
62 0.853505 1 506 
39 0.868214 1 98 
55 0.944111 1 243 
63 1 0 1123 
37 0.509545 27 11 
45 0.494628 36 4 
43 0.44326 3 3 
42 0.314296 48 1 
56 0.387894 78 1 
865 15
0 0.274735 40 0 
1 0.407032 8 1 
3 0.558311 1 3 
4 0.389282 14 1 
12 0.446302 14 2 
48 0.341112 3 1 
13 0.515848 7 3 
15 0.764696 1 18 
44 0.543757 5 2 
60 0.584938 1 8 
51 0.507573 2 1 
45 0.583558 2 8 
61 0.564527 4 3 
63 1 0 40 
47 0.737601 2 10 
866 39
0 0.165031 312 0 
3 0.274189 30 2 
4 0.182351 240 1 
12 0.182939 7 2 
16 0.486196 4 8 
32 0.315538 18 1 
48 0.357505 13 2 
15 0.305518 5 5 
19 0.352022 20 4 
51 0.373948 5 8 
6 0.18634 231 1 
52 0.811968 2 19 
28 0.669269 1 46 
60 0.915626 1 178 
24 0.668765 3 13 
40 0.770227 1 35 
56 0.8731 1 80 
31 0.607618 3 20 
47 0.909431 1 57 
63 1 0 312 
23 0.44721 8 6 
55 0.672506 4 15 
10 0.231773 202 1 
38 0.517124 6 2 
54 0.278517 23 1 
39 0.810132 1 24 
11 0.243439 169 1 
26 0.346226 23 3 
42 0.641206 1 19 
58 0.377266 9 5 
46 0.5362 4 6 
62 0.590856 2 22 
27 0.281966 57 2 
43 0.272948 77 1 
30 0.399126 10 3 
57 0.42012 5 6 
41 0.356672 16 1 
61 0.420206 4 7 
45 0.369272 9 1 
867 0
868 17
0 0.411906 33 0 
2 0.533507 19 1 
4 0.537657 6 1 
12 0.641416 1 2 
16 0.454565 1 2 
32 0.448445 5 1 
48 0.80294 1 12 
50 0.646653 19 1 
52 0.612608 5 1 
60 0.851483 1 22 
40 0.548798 3 1 
58 0.763954 8 2 
62 0.710214 10 1 
56 0.796958 3 6 
63 1 0 33 
59 0.934798 1 10 
57 0.789668 4 2 
869 9
0 0.503905 5 0 
8 0.649111 3 1 
12 0.778817 2 2 
11 0.664976 1 1 
15 0.968108 1 3 
44 0.81756 1 2 
63 1 0 5 
45 0.817888 1 2 
61 0.836155 1 2 
870 5
0 0.720039 2 0 
12 0.945498 1 1 
48 0.791147 1 1 
60 0.994013 1 2 
63 1 0 2 
871 43
0 0.309151 1611 0 
1 0.341596 650 1 
2 0.342699 511 2 
8 0.50252 132 2 
12 0.481325 221 1 
32 0.404 95 1 
48 0.716727 2 31 
13 0.581448 23 17 
17 0.502157 72 1 
33 0.616976 41 3 
49 0.680929 3 17 
6 0.356098 331 2 
10 0.534563 66 6 
14 0.57867 37 15 
34 0.663119 22 10 
50 0.53303 55 4 
40 0.661712 22 5 
56 0.551326 44 2 
15 0.653015 5 33 
28 0.563588 14 5 
44 0.782186 8 32 
60 0.879506 2 279 
29 0.784759 1 93 
45 0.767821 16 20 
61 0.927633 1 636 
19 0.617528 10 2 
25 0.51734 17 1 
22 0.490569 69 4 
38 0.691307 5 53 
54 0.481305 154 2 
42 0.671671 12 35 
58 0.639963 17 14 
46 0.802938 5 169 
62 0.84088 4 208 
51 0.677633 7 6 
43 0.73855 2 41 
59 0.780343 1 64 
31 0.772291 3 45 
47 0.952543 1 340 
63 1 0 1611 
27 0.571959 16 1 
30 0.528813 64 4 
53 0.559174 4 2 
872 20
0 0.375423 46 0 
3 0.443167 20 1 
8 0.49961 14 1 
12 0.703948 7 2 
48 0.774926 5 1 
11 0.633324 1 3 
15 0.850292 1 13 
19 0.487802 5 2 
35 0.444775 12 1 
51 0.879394 1 7 
10 0.518071 6 1 
14 0.740314 2 3 
28 0.805528 2 5 
60 0.810887 2 8 
50 0.865853 2 2 
63 1 0 46 
31 0.792705 4 3 
47 0.690414 6 1 
58 0.635202 3 1 
62 0.944181 1 14 
873 9
0 0.540854 8 0 
2 0.645724 2 1 
16 0.695245 3 1 
48 0.723522 3 2 
34 0.727107 1 1 
50 0.736206 1 4 
51 0.907021 1 6 
60 0.755465 1 2 
63 1 0 8 
874 7
0 0.674227 3 0 
1 0.70732 2 1 
16 0.783675 1 2 
17 0.766106 2 1 
19 0.892197 1 3 
31 0.909431 1 3 
63 1 0 3 
875 8
0 0.590618 5 0 
2 0.66323 5 1 
14 0.748158 2 2 
18 0.697975 3 1 
15 0.841204 2 2 
30 0.734001 3 1 
31 0.965041 1 3 
63 1 0 5 
876 6
0 0.294147 3 0 
48 0.607175 3 1 
51 0.643255 2 1 
60 0.710227 1 1 
55 0.691451 1 1 
63 1 0 3 
877 43
0 0.116003 959 0 
1 0.131086 610 1 
2 0.206352 28 6 
3 0.151981 43 2 
12 0.177698 60 1 
16 0.137247 153 1 
32 0.148286 65 2 
5 0.146122 368 1 
9 0.176548 95 2 
13 0.249915 2 5 
17 0.189939 18 8 
33 0.183085 40 4 
49 0.267772 16 15 
6 0.265127 14 14 
34 0.420463 3 73 
50 0.303078 11 25 
7 0.283107 5 17 
15 0.295172 2 31 
35 0.435317 3 123 
51 0.413121 5 42 
28 0.203225 17 6 
44 0.217783 10 10 
60 0.197822 29 1 
20 0.194324 52 3 
24 0.250328 1 24 
36 0.234974 9 16 
21 0.177747 97 2 
37 0.165828 155 1 
10 0.194814 58 2 
25 0.222171 2 14 
57 0.189343 33 2 
38 0.298904 7 36 
54 0.423589 2 84 
62 0.611468 1 180 
39 0.477672 2 193 
55 0.492518 1 336 
47 0.815099 1 363 
63 1 0 959 
30 0.364747 1 66 
31 0.236919 5 6 
22 0.21809 25 5 
26 0.347631 1 49 
58 0.287566 15 4 
878 21
0 0.515488 155 0 
3 0.643334 117 1 
32 0.601682 36 1 
48 0.849696 2 8 
7 0.667125 91 1 
11 0.807439 7 5 
15 0.815743 4 7 
19 0.767721 9 2 
35 0.837104 4 10 
51 0.918675 2 26 
36 0.732437 30 1 
23 0.750619 46 1 
39 0.768393 28 3 
55 0.82184 6 5 
27 0.856535 2 11 
59 0.924555 1 50 
31 0.933592 1 44 
47 0.90219 2 23 
63 1 0 155 
52 0.839451 2 6 
43 0.785991 16 3 
879 20
0 0.151964 101 0 
8 0.219501 30 1 
12 0.220753 28 3 
16 0.153581 43 1 
56 0.316981 2 5 
13 0.221473 12 3 
14 0.473278 5 6 
15 0.7251 2 12 
60 0.308016 9 4 
17 0.357393 3 1 
28 0.21265 40 1 
59 0.753058 2 5 
61 0.320175 5 7 
30 0.642344 2 7 
62 0.740651 1 32 
31 0.812858 1 20 
63 1 0 101
[truncated: 56,857 more chars]
