# Supplementary material for: Beyond the Hypercube: Evolutionary Accessibility of Fitness Landscapes with Realistic Mutational Networks
Source: PLoS Comput Biol. 2016 Dec 9;12(12):e1005218. doi: 10.1371/journal.pcbi.1005218 (PMC5147777; doi:10.1371/journal.pcbi.1005218)
Supplement: S1 Data and Code — (ZIP) [file pcbi.1005218.s009.zip › software_file_description.txt]

Mathematica notebooks and source code description

FL_Guenther_import_and_generate_subFL.nb: evaluate whole notebook to get subFLs from "original_data_from_Guenther_Nature_2013.xlsx" file (if you do not have Mathematica installed, the resulting files are in IN_FL_subFL

FL_Rowe_import_and_generate_subFL: evaluate whole notebook to get subFLs from "original_data_from_Rowe_JRSInterface_2010.txt" file (after evaluating the resulting files will be in IN_FL_subFL; the files are not included by default as each file is about 192MB)

get_accessibility_list_all_mutations.cpp: most basic file, produces basic statistics and does not consume large amounts of memory
get_accessibility_list_nobackward_mutations: similar as above, but paths do not contain backward mutations (for K=2 it means only shortes pathways)
get_accessible_graph_path_histogram: apart from basic statistics it also gives 2D histograms of pathways (the fraction of forward/backward/distance-neutral mutations in the pathway of given length can be calculated based on this histogram)
import_and_process_subFLs: processes external FLs (in the example subFLs generated from Guenther et al., and Rowe et al.); in principle any complete external FL can be provided.
